# Supplementary material for: Long-term storage of feces at −80 °C versus −20 °C is negligible for 16S rRNA amplicon profiling of the equine bacterial microbiome
Source: PeerJ. 2021 Mar 9;9:e10837. doi: 10.7717/peerj.10837 (PMC7953882; doi:10.7717/peerj.10837)
Supplement: Supplemental Information 25 [file peerj-09-10837-s025.zip › SI_2014_16S_L71_20_L001_R2_001.fastq]

@M02996:162:000000000-B87FG:1:1101:7892:1960 2:N:0:CCTGAGCG+CTAATCCT
GCCTACTAGGGTATCTAATCCTGTTCGATCCCCGCACCTTCGTGCCTCAGCGTCATTCATTATCTCGCATTCTGTCTTCACAATCTGCGTTCTGTGTCCTATCTATGCATTTCCCCTCTCCTTCTCACCTTCCTCTTTCCTCTCCCCCCTTCACTCCCTCCAGTTTCACCTGCACTTCCCGCTTTTGCCCCCCGGTTTTCCCCCCTGACTTCCCCACCCCCCTCCCCTCCCTTTCCCCCCCTTCATTCCTCTTATCTCTCTCTCCCTCCTTTTTTCCTCCGCTCCTTTCCCTTTTTTACC
+
--8B,C@,6,6C,;EE9,;CFE,CD66,<CBED+6+8+;CF,;,8B@@,4;+8B,,6,,,<,<?6C,,+6,59,5,9,9,C,,99,,,+8@C9,4,9,,9,5AD,<,94@C;E,:C,1?0=,,4,5,9,?EF8,9+6,@,+:++6,04*=0:,,64,1,18,)<3;D,+6,*6*+7320*+++6>+*+0,60***)069;*31)09)))4=**)()(02(/,.(/(/(/3//:39))/11((.(*).6*)*)-*)2)--,)2))*((.1,6)-,(.4))(((((,.))-)5)*)031().
@M02996:162:000000000-B87FG:1:1101:18719:2015 2:N:0:ACTGAGCG+CTAAGCCT
GACTACAAGGGTATCTAATCCTGTTTGATCCCCACGCTTTCGTGCCTCAGCGTCAATCGCTGTTTCGTGAGATGCCTTCGCAATCGGTGTTCTGAGTAATATCTATGCATTTCACCGCTACACTACTCATTCCTCCCACGGCAACAGTATTCCAGCCCTCCAGTATCAAAGGCAGTTCCCGGGTTGAGCCCGGGTATTTCACCTCTGACTTGAAGAACAGCCTACGCACCCTTTAAACCCAATAAACCCGGATAACGCTTGCATCCTCCGGTTTACCGCGGCTGCTGCCACGGATTTAGG
+
CBCCCG8EFGGGGGGGDEFGGGFFGCF;FFFFG9@@FCFFGGCC@DGEEEDFGGFCF,@8C7@A6CFECA:A@CFFFGGGGGGE@DBC@FCF>C,5C,A;FBFGF?EFGGG=FBFFE>5DDFF,,A,:,AEEF,A+=8D46=*==8D9??F*,8?A6CDDEFE<,3?,+,,@D5CDDDEFECE@ECC7)4@559<):FFEEG5*:9CCEFD;3**+);;0,:00529->:958>*1/4?8;2()24)/2.),(8)8/.(,-15)228581((-,542(--(4(-123),4,9001*2)))
@M02996:162:000000000-B87FG:1:1101:18734:2033 2:N:0:ACTGAGCG+CTAAGCCT
GACTACAAGGGTATCTAATCCTGTTTGATCCCCACGCTTTCGTGCCTCAGCGTCAATCGCTGTTTCGTGAGATGCCTTCGCAATCGGTGTTCTGAGTAATATCTATGCATTTCACCGCTACACTACTCATTCCTCCCACGGCAACCGTATTCCCGCCCTCCAGTATCAAAGGCAGTTCCCGGGTTGAGCCCGGGTATTTCACCTCTGACTTGAAGAACAGCCTACGCACCCTTTAAACCCAATAAATCCGGATAACGCTTGCATCCTCCGTATTACCGCGGCTGCTGCGCCGGCGTTAGC
+
CCCCCGFGGGGFGGGGACFFFFGGGEFGGFGGGGCCFBCGFGC@CFGGGGGGGGGCF6@8C,B<CEFFF8,A@CEGGFCFGGEE@DBB@BFA99,5CE9FFFGGGAEFCFFGEFGFD=@?CFGF,A,5,EFAE,==64@+=8*+6,1+:0;9@,=>=C1=B@D@,?C,2>,:@66=@DD5:>7CFD=08EF5*<0)0@FAAF@><3>6AA>6>6*+6;C>A003:5=(6C;/8@9)47FC<01.;<E<>450(069---((14):4<222-(.46-.(((,3((2)5)((,40)21*((.
@M02996:162:000000000-B87FG:1:1101:18789:2068 2:N:0:ACTGAGCG+CTAAGCCT
GACTACAAGGGTATCTAATCCTGTTCGATCCCCGCGCTTTCGTGCCTCAGCGTCAGTTGCGGCTTGGTGACCTGCCTCCGCGATCGGCGTTCTGTGCGATATCTATGCATTTCACCGCTACACCGCACATTCCAGCCACCCCAAACGCACTCAAGCCCCCCAGGTTCGACCGCAGTGACCGGGTTGAGCCCGGAAATTTCACCGCCGACTTAAGGGGCCGCCTACGCACCCTTTAAACCCAATCAAACCGGATAACGCTCGCATCCTCCGTATTACCGCGGCAGCTGGGCCGGCGGTAGC
+
CCCCCGFGGGGGGGGGGFGGGGGFGFGGGGFGGEGCEEDGGGECFGGGFFGEGGGGFE<C7CCCEEGEFFGFDFGGF,DFC@@>EEE@CCFF@FEA<C@DCEFG>@EGFEFFAEFFD>>DCCFE@EFEEGF9FGGDDFFCC@A7FC@ED?:)DF?CCFEEGEF>F>?191*2?)CA)+7=>CG2=<@7;EG()852)<6AFGA69>6,4:74)7)7()9474,4:?;6>?8(0:AD));C?:0(0.),/-0-,0.*--(--1(,15)-44-.(5)))(,,-3(,-(.,(((3.)/*2-12
@M02996:162:000000000-B87FG:1:1101:18758:2127 2:N:0:ACTGAGCG+CTAAGCCT
GACTACTGGGGTATCTAATCCTGTTTGCTCCCCGCACCTTCGCACCTCAGCGTCAGTCATCTGCTGGTAACCTGCCTTCGCCATTGGTATTCTTCCAGATATCTACAGATTTCACCCCTACACCTGGAATTCTGATTGCCCCTCAGTGAATGTAGTTATGCAGTTCCCAACGCAGTTCCGGAGTTGAGCCCCGGAATTTCACACCAAGCTTGCAAAACCGCCTACACGCCCGTTACGCCCAATAATTCCGAACAACGCGCGCAACCGACGTGTTAGCGCGGATTCTGGAACGTAAGTTGC
+
CCCCCGGGGGG@BFGGFCAFFGDFFFFGGDEFGEDEEG8EGF@EEGGGDEDFFCEEEEFFGGGFAEFFFGGGGFFG@FGGFF=7,9CC?6CBE5CEFFGGFFDFFGDC@>CFCE<EE:*@DEFF8?AFEEFF9EF8DFFF?DFGGC*CD+?*4:?,@DG=EDE,,++,6>>A>9C@DDD>>=C=:=;=D,@:@?D==BAEC<7C@9C=5AF50?*==FC)4:0-::(0(68(:(;613==<8(;6)))3(26:>8/--(-,),()((--4(-,()))---(((()).4)(.,)./*3)).
@M02996:162:000000000-B87FG:1:1101:8290:2139 2:N:0:ACTGAGCG+CTAAGCCT
GACTACACGGGTATCTAATCCCGTTTGCTCCCCTGGCTTTCGCATCTCAGCGTCAGACACAGTCCAGAAAGGCGCCTTCGCCACTGGTGTTCCTCCCAATATCTACGCATTTCACCGCTACACTGGGAATTCCCCTTTCCTCTCCTGCACTCTAGTCATCCAGTATCCAGAGCCATACAGGGTTGAGCCCCGCATTTTCACTCCAGACTTAGAAAACCGCCTACCTGCCCTTTACGCCCAATAATTCCGGACTACCCTCGCCACCTACGTCTTTCCGCGGCTTCTTGCACGTTGTTTGCC
+
BCCCCGFFGGGGEFGGGFFFF@FFGEGGGGGGG<CCFFGGGG7@,@BFCEEFGGFC9@FF<FGFEEGC8DF@48@FGGGGGGEF@D:CEFEGBFEFEA4AADGGDADC6CEGGFGGE:@6?,B@B,=89AEGDAGDFDEFFFFGGFECDGF<BA8;=,@ED@DF8;D8?,,@=DDG??D+@C@D++:DC?E5>*;>EE>5;,3C@C=B:@8*6@*35@727//0-8*5(2(8C);((.<*/6;);?)923).()6*,),(-C((1(.5(,(.-).)-1(-3((.))6))54()0;:*(6-
@M02996:162:000000000-B87FG:1:1101:8298:2155 2:N:0:ACTGAGCG+CTAAGCCT
GACTACACGGGTATCTAATCCCGTTTGCTCCCCTGGCTTTCGCATCTCAGCGTCAGACACAGTCCAGAAAGGCGCCTTCGCCACTGGTGTTCCTCCCAATATCTACGCATTTCACCGCTACACTGGGAATTCCCCTTTCCTCTCCTGCACTCTAGTCATCCAGTATCCAGAGCCATACAGGGTTGAGCCCCGCATTTTCACTCCAGACTTAGAAAACCGCCCACATTCGCTTTACGCCCAATAATTCCGGACAACGCTCCCCACCTACGTATTACCGCGGCCGCTGGCACCTAGTTTGCC
+
BCCCCGFGGGGGGGGGGFFFG@FGGGGFFFFGG;CFGGGGGGBC,CFFFFGGGGDDFFFGGGGGFGG9ECFG@FEEGGGEEFEGDEFGGGGGCFEFEDFFEDFGDAFG8CGGGGGGE:A?C,B@,<A@AFFFDDF?FFGGGFFFGFE8DFFEG9BFFDFG>D<F=DGD8@,0=DFGFF*=E>AF:=@D@FGBF59>AF+*;,38C69:>98>E666:>;64(/80)*98E(:C);(/2<51;3)7C)926:,(..)-(-(-C:67(,5(.).,).6:(,--((,(-(((.(.)*3<+).5
@M02996:162:000000000-B87FG:1:1101:8281:2163 2:N:0:ACTGAGCG+CTAATCCT
GACTACACGGGTATCTAATCCCGTTTGCTCCCCTGGCTTTCGCATCTCAGCGTCAGACACAGTCCAGAAAGGCGCCTTCGCCACTGGTGTTCCTCCCAATATCTACGCATTTCACCGCTACACTGGGAATTCCCCTTTCCTCTCCTGCACTCTAGTCATCCAGTATCCAGTGCCATACAGGGTTTAGCCCCGCATTTTCACCCCAGACTTAGACACCCGCCTACATCCCCCTTTCCCCCCCTAACTTCCGACTACGCTCTCCCCCTACCTATTTCGTCGTTCCCCTGCCACTTGTTTCCC
+
--ACCF8EFGGGCFFGFEFGG8FFGGGFGGFGG-:<FFGGGF:C,@DFFCAFFGG7,66<<EEEF9C,,,C@48@FFGGFGGEE8D:EAFEFEFFE:?=E=DGG;EDE,@CCF;FFG:?=C,BF>,,:,AEGF8E8D4@DCEFFGED8:DFFG99;76@EDA5D,3DF83,5=+6E5=0+7+@DCD7C>EG)09*0;B+3;,)1)0:9=92169/*):*(4(-00/*0(:(68)74=3<*(3(/)))1*,)((..1((((.2.49(-4(5-4.)6((,,(((()((4(4))(/*330)..
@M02996:162:000000000-B87FG:1:1101:17275:2192 2:N:0:ACTGAGCG+CTAAGCCT
GACTACTAGGGTATCTAATCCTGTTTGATACCCACACTTTCGAGCCTCAGCGTCAGTTGCACTCCGGACACTTGCCTTCGCGATCGGAGTTCTGCGTCATATCTAAGCATTTCACCGCTACACAACGAATTCCGGCATCCCTGCGTGCACTCAAGACTCCCAGGTTCAACTGCAATTCCACGGTTGAGCCGCAGGATTTCACAGCTGACTTAAAAGACCGCCGACGCTCCCGTTAAACCCAATAAATCCGGATAACGCCCGGACCTGACGGATTACCACGGCTGCGGGCACGGAGATAGCG
+
C@B@BFGFFGG;CFFE@@EEFC@CCFEGAEFFDF,@:E,,BB@A:FFFCDEE,BEEFGGCGG9FFEEECEE,@AEFF9EFFCE@=CCFC6,,@,C:,8?:ADDDDFFFEA<F9@EF=>*=C@BFFFEGE879EGGDC+6@?);@86:39+4)6@?>F,@FGFD369AFD>,;DFF75CEF9B@5+08CEFE=BB>>)?*:<DEE9;715;=CCFEF(;0/43.4:;0((3697(4<<>EC?61??<))2-5(-0)*-(---1,9C3(.54(,-,).)).,,33-4(,--(-4).**2.6)(
@M02996:162:000000000-B87FG:1:1101:20236:2272 2:N:0:ACTGAGCG+CTAAGCCT
GACTACAAGGGGATCGAATCCTGTGTGATACCGGCAATTTCGAGCATGAGCGTCAGTTACACCCCGGACAGCTGCCTTCGCAATCGGAGGACTGCATGATATCTAAGCAAGTCAACGCTACACCAGGAAAGCAACCAACCTGATGTGCACGCAAGGCCTCCAGGATCAACGGCGGGGGATGGGGGAGCCAAACGCTGTGACCACGGACTTAAAGGCCCGCCTAAGCGCCGAGTAAACCCAACAAAGCCGGATAACGCGGGGAACGGCCGAAGGACCGAGGCGGCAGGGACGGAAGGAGCCG
+
B@A@AECDFFD+@,6,86,,,;@,,<;@6@,,,6+7+,,,,;DA,@,5;=C@+,8B,<CCFGE@F@@F:@FFED=<,,,A6=B@?@CFC+,,9,@?,?9,9+,34C@,=,,4,9,:65*0=9,4D6:=E,,4,@,0@+36+3;+6,572+5)B8=D+@,:,:83@37:C@CD*9*:>)62:>**2)-1-<*2)5),(*96)05?0733(*2-6BF54)/(*(-).,--(*(41444)(+;2(-.0(,(/-.(-7)7-,(--)(-/(,,-(-((.(,-,(--((((-((3(-,)0**0.,(-
@M02996:162:000000000-B87FG:1:1101:20254:2279 2:N:0:ACTGAGCG+CTAAGCCT
GACTACAAGGGGATCGAATCCTGTGTGATACGCGCACTGTCGAGCATGAGCGGGAGGTACACCACGGACAGCTGCCGTCGCAATCGGAGGGCTGCATGATAGCTAAGCAGGTGAGCGCTACACCAGGAAGACCACCAGCCTGATGTGCACGCAAGGCCTCCAGGAACAACGGCGTGGTAGGGGGGAGCAACACGAGAGGACCACGGACGTAAAGGCCCGCCGAGGGTCCCGTTAAACCCAATAAAACGGGAAAAAGGACGGATGGGCCGGAAGACCGCGGACGGAGGCAGGGAAGGAGGCG
+
@<8,@6CDEFD+@,,,66,,6<@,,;;E,@6,,7+7++,,,:C@,7,,;5;@++8@+8ECFEF,C@>F+=DE8?,,+,+8+7=+9@@87+++,+@=9@=,9+,66?=,6,+8,4,,6506+6,6@,3>:,,,,66=F,6@+5A858;812*)@:9@C5,,898,4*49C,=9*6)4?/8+1:**279/(22475)((*08(23((093()92378).)1(*-4(,((((;6(*-,.).+/,,549).(*-0(35(/(((-(/((*(((-41((4((-,,1,(2(,-3(1((-.)1**.((-
@M02996:162:000000000-B87FG:1:1101:19498:2297 2:N:0:ACTGAGCG+CTAAGCCT
GACTACCCGGGGAGCTAATCCTGTTCGAGCACCGCGCTTTCGTGCCGCAGCGTCAGTTGCGGCTTGGTGACCTGGCTCCGCGATCGGCGGGCTGTGCGAGATCTATGCAGGTCACCGCGACACCGCACAAGACAGCCACACCAAACGCAATCAAGCCCCCCAGGTTAGACGGGAGGGACAGGGGGGAGGCCGGAAAGTGCAACGCCGACTGAAGGGGGCGCGGACGCACCCGGTAAAAACGAGAAAGGCGGATAAAGGGCAGATCAGCAGAGATACCGGGGATGCGGGGACGGGGAGAGCG
+
C<@<BF@F@@C+6+6,66,,,,66,C@=,6+,66+7++,,,8C@,,+86>8@,,6@,CF<CCE@==@:C<C,9A,,,,46+4:+96:86+++@>,>3=6+80,+5,5,7,,,,4,,4:*9*114C7<*4,,,4>C<F>:,?(27<;7F51).<:872=51*7-*3***;+/7*0CC@D?)/5:**/25(**,7)/32+*).35;(50(,)).<?B>>))-2((,(-0((*(-)(,()-,*(--33.((*-)((.)*.)(((/()*.))).(((--).((-1((,(,4-((7,0)/**,-(-
@M02996:162:000000000-B87FG:1:1101:19486:2311 2:N:0:ACTGAGCG+CTAAGCCT
GACTACCCGGGTATCTAATCCTGTGCGATCCCCGCGATGTCGTGCCTCAGCGGCAGTTGCGGCTTGGTGACCTGCCTCCGGGATCGGCGGGGTGTGCGATAGCTATGCATTTCACCGCGACACCGCACATGCCAGCCACACCAAACGCACGAAAGCCCCCCAGGTTCGACGGCAGGGACCGGGGGGAGACCGGAAAGGGAACCGCAGACTTAAGGGGCCGCCGACGCAACCGGTAAAGCCAAAAAATGGGGAGAAAGCGAGCAACGTCGGAAGTACAGAGGAGGCTGGCACGGAGGGAGCG
+
A@A@@CCE@CD+7;6,665,,<;6,C@=,,,,,7+6++,;,;C@6,,;6?C@++6@,CFEFFD+==B9CA=FCE,,,9@6+4>+@>@+>+++68+>@><+5*,+5,5:5,,7,5,,4=*;9>*4>EC*<,,,,5CD*=,,23=<DC?*.:0(BC9227=*8/3*01*/9;C>*./*7F?388=**)(/(*1-7)13(*),(*-49044()*-698)4))-*-,--4(((1(,)-(44),*,.((02()*.)3(53*.,-(-)-(*(-((-(,-).)..),,((-2(.(,,4-)./**(,(-
@M02996:162:000000000-B87FG:1:1101:24255:2333 2:N:0:ACTGAGCG+CTAAGCCT
GACTACTAGGGTATCTAATCCTGTTTGCTCCCCACGCTTTCGTGTCTCAGCGTCAGTTGTGTTCCAGTAGATCGCCTTCGCCACTGGTGTTCCTCCCGATATCTACGCATTTCACCGCTACACCGGGAATTCCATCTACCCCTCCCACTCTCAAGAATCACAGTTTCAGCCGCAGGTTACGGGTTGAGCCCGTAATTTTCACATCTGACTTGCAATCCCGCCTACACACCCTTTACACCCAGTAATTCCGGATAACGCTTGCCACCTACGTATTACCGCGGCTGCTGGCACGTGTTTAGC
+
@CCCCGFFGGGGGGGGGGGGGGGGGGGGGGGGGGGGG7CFFEGG<FEGGGGGGG7FGG9CF6BF96CCEFFGGGGGGGGGGGGGDFFGGGGGGDFF:CEFGFGGG,DCECFGGGGGGA@DD9ADCB:CFEGGG@DDD>ED+:9=+@=DDFFEBFG,,@D=FGBCFFGGG,@@EEG60=>C>BEEGD@FBFD5:>*-:@BFEF4A@FFFFFF3C**+)2C@555>=;@71B>@GFEFCEC?<(;);)?<7@51@D>C--433F?<C??:?:424:)6)3((-479::701:<80)3*0.)6
@M02996:162:000000000-B87FG:1:1101:14462:2349 2:N:0:ACTGAGCG+CTAAGCCT
GACTACAGGGGGATCTAATCCTGTTTGCTCCACACGCTTGCGAGCATCAACGGCAGGTATCGTCCAGTGAGCCGCCTTCGCCGCCGGGGGTCTTCCCAATATATACGCATTTCACCGCGACACTGGGAAGTCCACTCACCTCTCCGACACGCTAGCTATACAGTGTCCAAAGCAGTTCCGCAGGGGAGCCGCGGGGGTTCACTGCAGACTGGGAGTGCGGGCGAGGCGGCCGGTAAAGCCGGGAAAGCCGGAGAAAGAGAGCCCCCGAGGGAGAACCGCGGCGACGGGAAGGGGGGAGGAG
+
C<@@CCECCDD+@,,,;,56C6;6,<;;<,,,,;,7+,,,98C@6+,;@?C@++6@+CF,EF,FC@CCCDGGGC@4,4,?484@C6=+4++6453?FDF,7+,+6<66=++,,8,:>>*=;@+,@FDEA*,,;AC7CF?B?4*79EA*9D)(119?,=,=;C8,+3++3CFF66D13;3:=*:**/413*:1>>7(-*)(-+)))1.),0721;().9),*---(,(((*-4)(((.),*(--9:1((0-.-(0,*((((-*.(*-(4(346<(...,,,217(-(--(,(())*/*(-(-
@M02996:162:000000000-B87FG:1:1101:14481:2355 2:N:0:ACTGAGCG+CTAAGCCT
GACTACAGGGGGATCTAATCCTGTGTGCTCCCCACGCTTTCGAGCCTCAACGTCAGTTATCGTCCAGTGAGCCGCCTTCGCCGCCGGGGTGCTTCCCAATATCTACGCATTTCACCGCTACACTGGGAATTCCACTCACCGCTCCGACACTCTAGCTATACAGGTTCCAAAGCAGGTCCGCAGTGGAGCCGCGGGCGTTCACGTCAGACGGGGATTGCCGGCTACGCTCCCGTTACACCCAGGAAATCCGGATAAGGCGTGCCCCCTACGAAGTACCGGGGCTGCGGGGACGGGGGGAGCG
+
@@A6@CCEDDD+@,,,6656,<;,,<;C,,,,,;6@+,,,,8C@B+,B@=CB,,@@9CF,EF6EFECCCCFGGE+:,,=A=84@E@C+4+++@,CAFCE,A4=+4<>=B6+7,4,:6>*6=B=,CFDC:,,,7=E7DFFG659CCGA:9<*),5:7,@@=CCA,497,:DFAF6;*;C@AB>E*,077(*=7E>D>(*)(501(-8:>F)*2(7()4**-*-(-(3,-(*,1/,(---,*,.(:>>4)*-.,(0.*..(,-/-(*((-,4(.(().)4(,034--,-2(,(-))*2*-3--
@M02996:162:000000000-B87FG:1:1101:6978:2365 2:N:0:ACTGAGCG+CTAAGCCT
GACTACCAGGGTATCTAATCCTGTTTGCTCCCCACGCTTTCGTGTCTCAGCGTCAGTTGTCGTCCAGTAAACCGCCTTCGCCACTGGTGTTCCTCCCGATCTCTACGCATTTCACCGCTACACCGGGAATTCCGGTTACCCCTCCGACTCTCAAGAACAGCAGTTTCAAATGCAGGTCATGAGTTGAGCCCATGAGTTTCACATCTGACTTGCCGTCCCGCCTACACACCCTTTACACCCAGTAATTCCGGATAACGCTCGCCACCTGCGTATTACCGCGGCTGCTGGCCAGGAGTTACC
+
CCCCCGFGGGGGCFCEE@F<FFCFFFFFF@,C@FEGCCECCFFFCB<FFFFGFGCFGGGGGGGGGGFGGGGFEEGEEE8FEFFECEECEFFGCGFGEFFC7@8DFFFGGGGGCDDGG8B>CFFCEGGEGGGGFF+6C>DG8=DCDGBB56@:BCD@88A@FF=<@CFGGEDBFFCGFGFAFGGFFC@CCGECFFF=EDF4*,**:BE<EFFB4F:5>D5(4//,(((/6>1=D3;;?<B*(6;6@5))1/2485<7--,--11-911((-,--5).-((,-2-,4)5>1((,).;;*-).
@M02996:162:000000000-B87FG:1:1101:14467:2367 2:N:0:ACTGAGCG+CTAAGCCT
GACTACAGGGGGATCTAATCCTGTGTGCGCCCCACGCTGGCGAGCCGCAACGTCAGGTATCGTCCAGTGAGCCGCCGTCGCCGCCGGGGGGCTTCCCAAGAGCGACGCAGGTCACCGCTACAAGGGGAAGGCCACGCACCTCTCCGACACGCTAGCGAGACAGGTTCAAAAGCAGATCCGCAGAGGAGCCGAGGGCTGTCACGTCAGACGGGGAGGGCGGGCGAAGCGCGCGAGACACCGAGGAAAGCAGGAAAACGCTGGCCCCCAACGGGAAAACGGGGCGGACGGGAGTGGGGAAGGG
+
@6A,@C<DCED6@,@,66,,66;,,<;;,+,++8+@+,,+,7@@6++86=8@,,6@,<C,CF,?==C9CAFFGB+>++48+8+@C=@+6+**1*52<<:*4)*93<:*:**1+2,,21)/1+,+2;C8/***;8;)9E=/*(*9CG>:.9)(*11+*:778C3*01*+0<C5//7*094<*2:*2/2<3*:(87C?(*.).+((45842)*-25()()),*,(-(-((4*--)(--,,+*(,,(02((*.)-()(*,((((1(-/((-(3(((((((,(,,(40,(--(4((0./:*,,(-
@M02996:162:000000000-B87FG:1:1101:6995:2371 2:N:0:ACTGAGCG+CTAAGCCT
GACTACCAGGGTATCTAATCCTGTTTGCTCCCCACGCTTTCGTGTCTCAGCGTCAGTTGTCGTCCAGTAAACCGCCTTCGCCACTGGTGTTCCTCCCGATCTCTACGCATTTCACCGCTACACCGGGAATTCCGTTTACCCCTCCGACTCTCAAGAACAGCAGGTTCAAATACAGGTCAGGAGTTGAGCCCATGACTTTCACATCGGACTTGCCGTCCCGACTGCCCACCCTTTACACCCAATAATTCCGGATAACGCTCGCCACCTACGTATTACCGCGGCTGCTGGCACGTGTGTAGG
+
CCCCCGF@FGGGGGFGDDGEGF<FGGGGGFFFFGGGGGGGAFGG;BE@CEGGD@FGGG,CCF@F:FGGGGGGGGGG@CDFGGGGGGGFFFGEFGGE:F@FC;;DFCFG>CCFEEFGE036=,9D>EG+C,E=E=,6A@ED6=FDG+:=5C<8,@6,6@,@8?8+5AFGF;;+,;+7:C59B3ACFGEGFFFD6FF)/2=**21*057@ABG@6A(?2072*.6(/(/.3*/68;<E?<FG;0(5*7<<:856(06C--.,-1-,98B?71.,.4).60-(-(49(),4:??F8)+*2.))
@M02996:162:000000000-B87FG:1:1101:11777:2396 2:N:0:ACTGAGCG+CTAAGCCT
GACTACTGGGGTATCTAATCCTGTTCGATACCCGCACCGGCGAGCATCAGCGTCAGTGACACTCCGGCAAGCTGCCTTCGCAATCGGGGGTCTTCGTGAGATCTAAGCAATTCACGGCTACACCACAAAGTCCGCCTGCGTCGCGTGGACTCAAGGACGCCAGGTCGCGCTGCAATCCGCGGGTTGAGCCCGCGCAGGTCACAACACGCGTGACATACAGCCTAGGCTCCCGTTGAAACCAAGCAATCCGGAAGAAAACAAGACCAGCCGGATGAGCACGGCTGCAGGGACGGAAAACGGG
+
@6-,8;6<AC@+86,,;,;,6,;;,<@F,@76,76@7@+++8CE@+,AC=EB,86@,CFFGGDGGCCFEEGF=?,,,9494B:,@=CFD+68,?,48<6+A+,+7BD,>,58,8,,68*6=C,DBFGFF,,,7::++6;+3)<?5*:*:7*)629,==EEC==7A;CE<*32=6F9A79)38C**/.0.**-0597(*0).+..,;?37)1,-7:*.6=5+-.,(.()(*,4*,(-.-,*.2(-.5-)2-.,().0..(((2.(2.,(4-,(--.)-)((-((,((.1(-465)***(,((
@M02996:162:000000000-B87FG:1:1101:18693:2449 2:N:0:ACTGAGCG+CTAAGCCT
GACTACCAGGGTATCTAATCCCGTTTGCTCCCCTGGCTGTCGCAGCTCAGCGTCAGACACAGTCCAGAAAGGCGCCGTCGCCACTGGTGGTCCGCCCAATATCTACGCAGTTCACCGCTACACTGGGAATTCCCCTTGCCTCTCCTGCACTCTAGTCATCCAGGATCCAGAGCCATACGGGGGTGAGCCCCGCAGGTGCACGCCAGACGGAGAAAACCGCCGACATGCGGGGGACGCCCAATAAAGAGGGACAGAGCACGCAAACCACGGAGTACCGAGGCGGCAGGCACGTAGGGAGACG
+
@<A,ACFEDDD-@;,,C<5,;E@,,;@A,,,@:-:@,6,,,:D@8+,E@?C@,6@CFGGFGG<FFFEGGFGGGC@>+88>+B4@D=@,9,,,@+8CF@D,?+,69,>+>++9,4,,>5*6==87CFFC=,,,7@=D=,3D+5*=D,:=9?+),6=,@D2E9?=,@*=D8EGFC5C,@F@>C>*4>15*(486?>)(/,)64*63;>33,):6>F@5()/7*,4,3(.,4*(-)42243*2(().*))(/-.3:),7(.(-,)-(*(.,,40--.6>(((,((,,,3,,.(,().***43(4
@M02996:162:000000000-B87FG:1:1101:22778:2450 2:N:0:ACTGAGCG+CTAAGCCT
GACTACTGGGGTATCTAATCCTGTTTGCTCCCCCGACTTTCGCGCCTCAGCGTCAGTACTGTTCAAGGAAGCCGCCTTCGCCTCCGGTGTTCTATAGGATATCAACGCAGTTCACCGCTACACCCGAAATTCCGATTCCCCCTCCCAGACTCGAGCAAGGCAGGTTCAAGCGCACTTTCCGGGTTGAGCCCGGAGCGTTCACACTGGACACACCCCGCCGCCGACGCGCCCGTTACGCCCAGAAAATCCGAACAACGCTGGCGACCTCCGGATTACGGAGGATGCTGGGACAGGGGAAGCG
+
C@CCCGFEFF@6@CE,;;,C<F@;CCECF9C@@F@CC@7,5@FCFECE<BFC@:@CCCC@FCAFFGEEFF,AFEFG7:ECFB,@F@@+8,,4><,CECB;=9D9=BB=>++9;45,>8*==9,@6+8+68,4DFGCDD,EF5*==EDGFG*:@>D:CGGGGCA+10=FFEC?:9?79=8AECE**102)0;8?AGF0*)(/+9@(*//:6*/()(:4))-24-42>F;;8(-1(,(--//,3(.02).*(04451*-((-,*(()-()(-(-,(..(-((,((.,...(.(-))//*(,.(
@M02996:162:000000000-B87FG:1:1101:13050:2459 2:N:0:ACTGAGCG+CTAAGCCT
GACTACAAGGGGATCTAATCCTGTTTGCTCCCCACGCTTTCGTGGCTCAGCGTCAGGTGTGGTCCAGTAAGCCGCCTTCGCCACTGGGGGTCCTCCCGATATCTACGCAGTTCACCGCGACACCGGGAATGCCGCTTACCTCTCCCACACGCAAGAACCGCAGGTTCAAATGCAGGCAGCCAGTGGAGCCGGCAGGTGTCACATCAGACGGACAGGCCCGCCGAAACACCCGGTACACCCAGGAAATACGGATAAAGCGCGCCACCGACGGAATACCGGGGCTGGTGGGACGGAGGTAGGG
+
@@A,AECDDFD+@,6;66;,,CC,,-CF,,,:,C@@+8,,58;986,B@BC@,8@C,CF;BFEFGFFCEFGGGC@=,:D?@@4F?CC,4++,9,CEF:=+6*,+9B>>=++4,9,56:*6=>+6@FCC@,,,@==?CE6D2:*=985,3;*)BC>>EEG>7E5*,2::=F4=,8CEB*-),41+,0773*/()29(/,*)916)3*.,).*-4>051)1,/3,4(((.(;1()--3)-,21.(274))2-)-(0)*-)((,)--*.((--(-(()).2((1(-(((42((((.)12*.,((
@M02996:162:000000000-B87FG:1:1101:9652:2519 2:N:0:ACTGAGCG+CTAAGCTT
GACTACTGGGGGAGCTAATCCTGTTTGCTCGCCCGACTGTCGCGCCTCAGCGTCAGGACCGTTCAAGGAAGCCGCCTACGCCGCCGGGGGTCTATAGGAGATCAACGCAGTTCACCGCTACACCCTAGATGCCGAATACCGCTCCCAGACGCGAGGCCTGGAGGTTCAAGCGCACTTTCCGGGTGGGGCCCGGAGAGTGCACACGTGACAAGCAAGACCGCCGAGGCGGCGGGTACGCGGAGTAAAGACGAACAAAGCGCGGGGCCGGTGGAGGACCGCGGGTGAGGGGAGAGGGGGAGGG
+
@@A,AC,CADD+@++,66;,,,;,,-;4,,,++-77+++,,9:@++,B6?9@,,8@,CCCF86ACADFCC,9B>8+,,98+4+8=6=+6+++75,5CC=,6*,2388+3++8,5,,88*999,4B*6,77,,@:=***,,*)*2)=:F67)(:8<*2*214=8**.0<CF9715)*)*.98CC*212C-2*-87D6(+1)-+-4,).346*.(84<?)2-*-(-(-(4(*(-)(-)-(**,-,.0-))*-04(0,*.((,(/-3)-7((-(,.(-(-(((,((((.(,(,(4))***((((
@M02996:162:000000000-B87FG:1:1101:22838:2522 2:N:0:ACTGAGCG+CTAAGCCT
GACTACAAGGGTATCTAATCCTGTTTGATACCGGCACTTTCGAGCCTCAGCGTCAGTTACACCCCGGACACCTGCCTTCGCGATCGGAGTTCTTCGTAATATCTAAGCATATCACCGCTACAAGACGAATACCAGCATCCCTGTGGGCACGCAAGACCGCCAGGTTCAATGGCGTGGAAGGGTTGAGCGACAAGCTTTTACCACTGACGTAAAAGCCCGCCGACGATGCCGTGAAACCCAATAAATCGGGAGAACGCACGGAGCGTCGGAAGTACGGCGGCTGAGGTAGAGGAAGTGGGCG
+
@<@@B@EFEFC-6,<,66;,6,;6,;CF@@;,,67@+;,,,8C<,+,;;;,@,8@@,CE9FGGCFC@@6@,A,A@E,,948=>+@=@B=,,,9,9=9,,+9+,+9<9:4,,9,9,:600009,@EFEC=,+4,@DFG>,,=)3+6,:3060)63=DD8+4+:1*4*4:9,79,9*@@*:/::,4>C62(=*:)89)*,*)/<4=(;<(()277AE83)).2(492(,(-0-,)439)(+2-,.-7))(*40(-),)(-(--1(()(((((-().)(,((-((-((-.,))-.))*++)((-
@M02996:162:000000000-B87FG:1:1101:23675:2522 2:N:0:ACTGAGCG+CTAAGCCT
GACTACCGGGGTATCTAATCCTGTTCGATGCCCGCACTTTCGAGCATCAGCGTCAGTTACGCCACAGTCAGGTGCCTTCGCAATCGGAGTTCTTCGTGATATCTAAGCATTTCACCGCTACACAAGAAATTCCGCCAACGGCGCGCGCACTCAAGGACACCAGGACGCACTGCAGAGCACACGGTGAGCGACTACATTTCACAACAAGCTTAAAGAACGGCCTACGAACCCGTTAAACCCAAGGAAGCCGGACAACGCCAGGACCCACCGGAATACCGGGGCTGCTGGGACGGAAGGAAGG
+
CCCCCF@+@CC6@,B<CF9CFC6;,6@?9,@C<@+6@6,6,@,EF:,EAE;@86C,9CFGF,+@FFE99C,,5:5A,99D:B@8D=6,7,4,,,94ABE,=789@C@FD,54=@,?>=*=C@,,9,,B=4,4@8+08C?++=*+=7>+<+01>>9,44,@B@@*****/**32?C,);7),4:*1268(**,))26),1)9+67(=(((0+9)64*27)(*-(.1:(((22-*((42),:(4((73(.04.4(04*((((-*-(*((,,96>(-)..4(,(-,4(.42(.1-85***.(((
@M02996:162:000000000-B87FG:1:1101:9672:2528 2:N:0:ACTGAGCG+CTAAGCTT
GACTACTGGGGGATCTAATCCTGTTTGCTCCCCCGACTGTCGCGCCTCAGCGGCAGTACCGTTCAAGGAATCCGCCTTCGCCGCCGGTGGTCTATAGGATATCAACGCATGTCACCGCTACACCCGAGATTCCGATTCCCTCTCCCAGACGCGAGTCCTGGAGGTTCAAGCGCACTTTCCGGGTGGGGCCCGGAGAGTGCAGACGTGACACGCAAGAACGCCGAAGCGCGCTGTACGCCGAGGAAAGCCGAACAAAGACCAGGGGCACTGGATGACAGCGGCTGCAGGAGAAGAGGTAGCG
+
@@@<AC@CAFD+@,,,66,,66;,,6;E,,;,@F7@@++;,9C@@@,B<E<@+8@C,EEFFC6EFFFGFE,=FBB,6,@A,8+>E@@46++,45,@CCD,A+,37:8@=++9,3,:8:3==98@C+8+>+,3>@>+:9,E+0*593:F9C*1>:>*=:::,=5*4)*4:C9?*/:*)*96:CE**52C;1*-07D9(+*.-+.3;72,46622>>B?)9-/---(-29(*,()(-.--**(,-9>8(1*,047.4/.((.(*(-)((,((.,-..))5,,(4(-((.1((,(.)220.,)(
@M02996:162:000000000-B87FG:1:1101:22822:2535 2:N:0:ACTGAGCG+CTAAGCCT
GACTACAAGGGTATCTAATCCTGTTTGATACCCGCACTTTCGAGCCTCAGCGTCAGTTACACCCCGGACACCTGCCTTCGCGATCGGAGTTCTTCGTCATATCTAAGCATTTCACCGCTACACGACGAATTCCAGCATCCCTGTGTGCACTCAAGACCTCCAGGTTCAAGGGCGTGGTAGGGTTGAGCCACACGCGTGTACCACTGACGTAAAAGCCCGCCGACGCCCCCTGTAAACCCAATAAAACGGGAAAAAGCCCGGACCGGCCGAAGAACCGAGGCGACTGGGACGGAGGGAGCGG
+
C@C@BECFFFG-C<<C;6AC,C@;,=CF@EE,,@7C7@,,,@D@B+,B@BFC8@@CCFGGGGG7FCEGFECGF?@E,,@?B=B=DC@B744,9,9=9BD8@+4+9FE,@,59=@9,=59==D,AECCCC,+6@FGGG7,,=8;2=8:9<D+0D=?FFD88>=8,25?AF;EBE9*@A;A+>:1,137*)=D=ADC2-*25*59=(?@;():/=FE:6)7(2(2(1((--*(4*6.6:3+/((57F)8(*4.(.7(/.,(-()-2)(((-(-((.(.3(1132(1--4(.:3,0)***44(4
@M02996:162:000000000-B87FG:1:1101:9668:2546 2:N:0:ACTGAGCG+CTAAGCTT
GACTACTGGGGGAGCGAATCCTGTGTGCTCCCCCGACTGGCGCGCCTCAGCGGCAGGACCGTTCAAGGAATCCGCCGTCGCCGCCGGGGTGCTATAGGAAATCAACGCAAGTGACCGCGACACCCGAGATTGCGATGCCGTCGCCCAGACGCGAGGCCTGGAGGTTCAAGCGGACTTGCAGGGTGGGGCCCGGAGAATGCACACGTGACACGCAAGACCGCCGAAGAGCCCGGTACGGCCAGTAAAGCCGAACAACGCCGAGGGGCACGGTAAGACCGGGGGTGCTGGGACAGGGGGAGGG
+
@6A<@@9CCDD+8+++764,,;;,,;;,,,,,,+8@+++,,8B@++,,9::@++6>+BCFF88E<?CEAA,9F>B=++6>88=F8@@+3+3+33,=CA>,6+,23B>3+++,,5,348*<9**=>*>7<*4,,:E4*;8*/.):816FF3)(31/*:567*24*1):<7CC0*0/*9*6*28=0*/3<(28-70)-(+*54+6(()4((0*4(<9B?)*(*((-(-,8(*(4)-,--(*2,1,69<9)*-04(.,1-((((/--),(---(((,.)(((,((((--..(,(-0)/2*-,((
@M02996:162:000000000-B87FG:1:1101:20279:2582 2:N:0:ACTGAGCG+CTAAGCCT
GACTACTGGGGTATCTAATCCTGTGCGAGCCCCGCACTGTCGTGCATGAGCGGCAGTAGCGGCGTGGTAAGCTGCCTACGCAATCGGAGGTCTGCGCCATATCTAAGCATTTCACCGCTACACGGCGAATGCCGCCAACCTCAACCGAAATCAAGCGGGCCAGGATCAACGGCGGGAAGAGGGGGAGGCGCAAGAGTGAACCGCGGACGAAACAAGCGGCCGGCGCACCCCGGAAACAAAAGAAAGCGGGAGAACGCGCGGAGCGAGAGGAGGACGGAGGCAGGAGGGAAGGAGGGAGAGG
+
@@66@CC<@CC+@,@,66,,6C;6,=8B++6,6@6B++,6,9:@8B5<@B6@+66+,:,C@CF+76=6,9CFAB<,,49?+?B+@@C?=++,9,>=88>+4+,+7,844,,9,8,568*6+6,@>@@=<+,,>5:;DD5:*);;*75<97**69*,4*:*=:2*:);:<CC:*.>E))-788:*:),)(12(.)9(-+/:2*-4-0-(()133;(84))(/(,724(((*,-)--,2(+/4(-45(((),.(-5)/(-(-(/(,),((,(.((-((,(,,((((,42(((-,).***--(-
@M02996:162:000000000-B87FG:1:1101:22571:2628 2:N:0:ACTGAGCG+CTAAGCCT
GACTACACGGGTATCTAATCCTGTTTGATCCCCACGCTTTCGTGCCTCAGCGTCAATCGCTGTTTCGTGAGATGCCTTCGCAATCGGGGTTCTGAGTAATATCTATGCATTTCACCGCTACACTACGCATGCCTCCCACGGCAACAGTATTCCAGCCCTCCAGGATCAAAGGCAGTTCCCGGGGTGAGCCCGGGTAGTTCACCTCTGACTTGAAGAACAGCCTACGCACCCGTTAAACCCAATAAATCCGGAGAACGCGTGCAGCCACCGGAAAACCGGGGCTGCTGGCAAGGGGGGAGCG
+
CCCCCGFGEGG6@C<<@<;@,C@6,<CF9@6C,FC@@B7,<@F@BF9F@EFC@FEE,FGGGGC9EFBEDDGG9EEE,,ADCBF8DDC+=+84@FGFEFDA@?,,@,@,@,,,;=,,6=0=C=<9EF++6++4@,9@CGGDCADDGGF34++53@@FDG8DEDD,A;DGGFEFCCG1BFEFDDG*53)0)18:EB*8(,48/5>*7276>+173A5==AF8*(,66?960:;4*(,/1),*4:1)9<.49-.8(84*-,(--*4)*4(,2,(,((((-4((,-(-(,.,((,25)/**41(,
@M02996:162:000000000-B87FG:1:1101:22556:2642 2:N:0:ACTGAGCG+CTAAGCCT
GACTACACGGGTATCTAATCCTGTTTGATCCCCACGCTTTCGTGCCTCAGCGTCAATCGCTGTTTCGTGAGATGCCTTCGCAATCGGGGGTCTGAGTAATATCTATGCAGTTCACCGCTACACTACGCATTCCGCCCACGGCAACAGTATGCCAGCCCTCCAGGATCAAAGGCAGGTCCCGGGTGGAGCCCGGGGAGTTCACCTCGGACTTGAAGAACAGCCGACGCACCCGTTAAACCCAAGAAATCCGGATAAGGCTTGCAGCAGACGTAATACCGGGGCTGCTGGCACGGAGGGAGCG
+
C<BCCFFFEEG:@,@<;;5,@C@;;CCE<<,@@E+@+8,,,8;@8<,E<ACC,6@C,EFGFGF,C9@:CFFFFE9=,,@?@CE,DDC6>+4+9AFCA@E,A+@+9,@?C,,9,@,B>>*=0>,,@F7+64+,6,6@DG>>DAEGFGD335+36@;:EG,@@78,40;1?9DA,9D*/77*>CE**/-7-:*68>)6(*).9+7)()637:*-5FAF:)2378(341(-(*((*,(-5),2-82<78).*-):(.6*,((,,*.)2(.(.--((---3((-2(-(-..,,4.45)8:*((((
@M02996:162:000000000-B87FG:1:1101:13353:2648 2:N:0:ACTGAGCG+CTAAGCCT
GACTACAGGGGGATCTAATCCCGTGTGCTCCCCAGGCTTTCGAGCCTCAACGTCAGTTAACGTCCAGGAAGCCGCCTTCGCCACTGGGGGGCCGCCTAATAGCTACGCAGTTCACCGCTACACCAGGAAGTCCACTTACCCCTCCGACACTCTAGCTAGACAGGTTCAAAAGCAGTTCAGGGGTGGAGCCCCCGCAGGTCACGCCAGACGTGGCAGGGCGGAGACGCACCCTGTACACCCAGGAAATCCGAACAACGCTGGAACACAACGGAAGACCGGGGCTGCTGGCAGGGAGGAGGC
+
@@A<@EEFFDD+@,@,<<5CC,8,,6:A,;,,,C,6,,,,C8C68+,@@<C@,,8@6<E,<BBEGDD,@ECFGG7C,,=?68=F,49,++++5+>@F3>,7+,+78>1>**7,2,34:)1:<3,=<@BE<,,?10+;C72*():DE24.:)/+4:7++3<A9:80/7+*3A;/69+*06??CC**/3717/-0014(*).4+(((071:)*(().)4)/-1((-46-((/((*5.)).,*4.(373))2-04(.4*-(((-*.(*((,(--3((.339((-6(-().3,.((..***(,,
@M02996:162:000000000-B87FG:1:1101:22576:2649 2:N:0:ACTGAGCG+CTAAGCCT
GACTACACGGGTATCTAATCCTGTTTGATCCCCACGCTTTCGTGCCTCAGCGTCAATCGCTGTTTCGTGAGATGCCTTCGCAATCGGTGGTCTGAGTAATATCTATGCATTTCACCGCTACACTACGCATTCCGCCCACGGCAACAGTATTCCAGCCCTCCAGAATCAAAGGCAGTTCCCGGGAGGAGCCCGGGGAGGTCACCCCGGACTTGAAGAACAGCCTAGGCACCCGTTAAACCCAAGAAAACAGGAAAAGGCCGGGAACCGCCGAGAGACCGGGGGTACGGGGCAGGAGGAAGGG
+
C@C<CFEFGGG@@<<,66,C<CC,,;CE66,;@@67+,,,5@;96A,BCAC@,,@:6FGGCF:=<F@C@DEGC?CC9,@A@BC,D@=,8+8,4AECEE=,9+43>,@?;4,,,45,>5:0=@,9@F+@44+,9,@=DGEDD>EGGGF,?++36@@AFG==+@D,@?7FFEGB=?>5BCCCDDE**0101@5-*5*5(*)0)<3-/.3(,)077AA@@)8/26()((5;(*-(*.(,.),*-41.)2(,*,),,04*((((,)-(*((---((((-((-((,(-(.(--(((4.)*2*.,(,
@M02996:162:000000000-B87FG:1:1101:16306:2657 2:N:0:ACTGAGCG+CTAAGCCT
GACTACTAGGGGATCTAATCCTGTTTGATGCCCGCACTGTCGAGCCTCAGCGTCAATGGCACCCCAGAAGGCTGCCTTCGCAATCGGAGATCTTCGGCAGATCTAAGGATTTCACCGCGACACGACGAATTCCAACTGCCGGGCGGGCATGCAAGGCCGACAGGAGCAACGGCATGCCAAGGGTGGGGAAGGACAATGAACGGCCGACCTAACAGCACGACCAAGATCCCGGAAACCCCAAGAAATCGGGACAAGCGCGGCAGACGCCGTAGAAACGAGGCGAGCGGGCGCGAGAGAGGCG
+
B@A@@C,6CDD+@8,,;6,6,6@,,6C,6;<,,86@++,,;:F6B+,B@?CE,,8,6<,CEF<?C6@:@<EFFB,,,,,A,B4,9==C4+,,9,C<,+8+9+,39C,,9,,9,9,,4=*===+6>46C:,+,73,6=B,D+0@+0*:*/*/)6,4<4:7*176*2)2*03:53))228)9=87*/10)-**,.)2(,+/)6*47-<;1()2)(93)(./(:((4(()))0(()-,(((+*-(..7)-(*(0(4.(*,-,(,)(,*-3((-(4(.)(,((,(-(((-4(-(,())**/4((-
@M02996:162:000000000-B87FG:1:1101:8149:2659 2:N:0:ACTGAGCG+CTAAGCCT
GACTACTGGGGTATCTAATCCCGTTTGCTCCCCTGGCTTTCGCATCTCAGCGTCAGACACAGTCCAGAAAGGCGCCTTCGCCACTGGTGTTCCTCCCAATATCTACGCATTTCACCGCTACACTGGGAATTCCCCTTTCCTCTCCTGCACTCTAGTCATCCAGTATCCAGAGCCATACGGGGTTGAGCCCCGCATTTTCACTCCAGACTTAGAAAACCGACTACCTGCGCTTTACGCCCAATAAATCCGGACAAAGCTCGGCACCTACGTATTAGCGCGGCTGGTGAGACGTAGTTATCC
+
BBCC@FFGFGGFCCDGCCD<CECCACF;F9C@F-CFE@A@9@@F,:FFDFFG:FFGFFDDFGGGGAECEFGAECECCEFFF@CFFFF??CC9@A>98F8FF9;=BCDCGD>F9EB?E=?6CFGAFCGFGGFGG8DDD>=E@7FF?FEA?F5=,>+,6@DFGGDB@9D,?>DDDFGFFGDEGEECG7=DCGG>>5*:EAA55,*:>F@D)3=A89:;):)(4526(*839:(35))33(4:<8)7+/).2,843519().,(14(1((.14)..)).4(-4-(,((.)(.,88.<*++-))
@M02996:162:000000000-B87FG:1:1101:8289:2664 2:N:0:ACTGAGCG+CTAAGCCT
GACTACCGGGGTATCTAATCCTGTTTGATACCCACGCTTTCGTGCCTCAGCGTCAGTTGTATCCTAGTAAGCTGCCTTCGCAATCGGGGTTCTGTGACATATCTAAGCATTTCACCGCTACACGTCACATTCCGCCTACCTCGATTACACTCAAGAACGCCAGTTTCAACGGCACGGCATAGTTGAGCGAAACAATTTGACCGCTGACTTAACATCACGCCTACGCACCCCTTAAACCCAATAAATCCGGATAACGACCTCATCCTCCGGATTACCGCCGCCGCTGGCACGGAGTTAGCCG
+
CBCCCDECEGGF@FAFFAEFFAFFGGGFF,CFFFGGGG7FFGGGCDGGF8FGGEGGEFG@F,@CFGCFFEFGFFGGDGDGGB@@=@FC@CF@DGGGFGEGAD;DAEFFFGFGGGGGC:98D@FEF+:BFGDFGF>==C8>D59++C0,<D7=E=D,=@8CEG>B@FG:DEC>E5CGF+:*@;;CGG57)@*/964.:,+2:DA((2/:>>C*>+*)*/*(:8@@21,01;((03>7)6:;31.4*)..)-.-4@)*(--()2.604)4((-(34.66((4--1((,422<:()0;*+644(
@M02996:162:000000000-B87FG:1:1101:8164:2685 2:N:0:ACTGAGCG+CTAAGCCT
GACTACTGGGGTATCTAATCCTGTTTGCTCCCCGGGCTTTCGCACCTCAGCGTCAGACGCAGTCCAGCAAGCCGCCTTCGCCACTGGGGTTCCTCGCAATATCTACGCATTTCACCGCTACACCGGGAATTCCGCTTGCCTCTCGTACACTCAAGCCGACCAGTTTCCGGAGCACAACGGGGTTGGAGCCCCAGGTTTCAACACAGACCTAGAAAACCGCCCACATACGCCTTACACACAATAAATACCGACAAACCTCGCAACCCACGTATTTCGCCGTGCACGTGGCACTGATTATCC
+
CCCCCG,,CEDGEFFCFECGG,EEG-E,C,;CB@++866CEC,688EFFFGGGGGGGA++C+6AE,C,CFG,,8CF@FEGG,@7,DF,@@C:,AE++8+@,2ECFBBFGGCEDGGGG=58CEF,++@CFDFGF,A=C=8=D)*=+81F*?8:,89,++**5C@E,9+;***:?5*,*/(/6B7C*).*6C5())*)/?+))1)((.60(;83)/)0..),2((-2))),2(4<)2)))2/3--8*)--*-.-(0(1((.(()(-2((4(-()()..-((,(((.((((323,7*+3+)).
@M02996:162:000000000-B87FG:1:1101:20253:2722 2:N:0:ACTGAGCG+CTAAGCCT
GACTACTGGGGTATCTAATCCTGTTTGCTACCCGCACTTTCGAGCATGAGCGTCGATAAGTCCCCAGCAAGCTGCCTTCGCCATCGGGGGTCTGCCTGATCTCTACGCATTCCACCGCTACACCAGGAATGCCGCTTGCCCCTGAACGAGCCAAGAGAAACAGGCCAGGCGGCAGGTCCGGGGGTGGGCCCCGGGAGTGGAAAGACGGCGTGCAGCTCCGCCGGCGCGCGCGGTACGCCCAGGGAGTCGGAACAAGGCGTGCACCCCGCGGAGTAGCGGGGCTGCGGGGACGAAGGGCGCG
+
@@<@@6,CCDD+@6,,66,;6<@,,<;C,C,,,78@+7,,,8DABC,<<B@@+67@,CFE,<FFF<CF@AGDB?:,,9=A,668@=@6=+++9,C9,9?,,+,+4<444++9,9,,85*0=9,,3A:<=,,,,@C>=F68D=*6=DE,0+3)@3:FFGFFDC@,4@C7*1*3*8CC)07?C8C**1,/(/:(>>C92*84.+.2<0(,())-(8))()*-/,,2(77,4*423(,,-,**-8(,04-(),.3254*.----*-)*-(4(4(,-(.))((,,(--(,-2((-4))1**((--
@M02996:162:000000000-B87FG:1:1101:10681:2746 2:N:0:ACTGAGCG+CTAAGCCT
GACTACTAGGGTATCTAATCCTGTGTGCTCCCCCGACTTTCGCGCCGCAGCGTCAGATACGTACCAGGGAACCGCCTTCGCCGCCGGGGTTCTACAGGATATCAACGCATTTCACCGCTACACCCTGGATTCCGAACCCCCATTCCGTCCGCCAGCCATGCAGGGTCGGACGCACGTTCCGGGTGGGGCCCGGAGAGGGCACATCCGACACGCACGGCAGCCTACGCGCGCGTGACGCGAGGGAAAGCCGAACAACGCTAGCGAACGGGGGATGAGCGGGGGTGCTGGCACAGGGGAAGCG
+
@<6,AE9CEFF-;,6,;65,,6;;,6;A,6,,,+7@@+,,,8B@6@+46=8@6,8@<CFEFCFGFDDFDF,AFC=:,,9?:,8CE@@+44+,@59?EC=4424+7868=++7,8,:68*0=3:38+6+83,,7=C+;@+3@=05+@:,3@*)64;>CC7<89A,*2*4/4/8*59/82(;8>=**/1501*-<@GF1*)--*4.3?319>524;1BB)7-2(.),,4>(*(4)(-(-(*/(-,,.(.,0-0927:*-(((-*-,)-4(((((-(,))4(,((,--..((()(.)1**,-,-
@M02996:162:000000000-B87FG:1:1101:10671:2762 2:N:0:ACTGAGCG+CTAAGCCT
GACTACTAGGGGATCTAATCCTGGGTGCTCCCCCGACTATCGCGCCTCAGCGGCAGATACGTACCAGGGATCCGCCTTCGCCGCCGGGGGTCTACAGGATATCAACGCAGTTAACCGCGACACCCGGGATTCCGAGCCCCCAGTCCGGCCTCCAGCCATGCAGGTGCGGACGAACGTTCCGGGGGGGGCCCGGAGAAGGCAAATCCGACACGGACGGAAGCCGAAGGGGCCGGGACGGGCAGGAAAGGAGAAAAACGGCCGGGACCACGGGGTAACCGAGGATGCGGGGCCAGAGGGAGCG
+
@68,@C,CCEF+8,,,66;,C,;,,;8@,;,,,77@+++,,8C@@+,86=C@++7@@CFFGCEFGFFGD@,9F?B7,,4?,8+@E@C+:+4+65C?AC=,9+@+6:>+@++,,6,,68*39:*DC*53>*,,6::*3*:599/2*?>*0:)(328<>E<<+<7,/)27C8:;*8)*.24:>CD7*12C-::3B57((2)(.*.-)04,-5),(0(04)9(/.-1(((,(*(-)(-(,(**-,4?53((*..4(0,*-(((-)((),(,(-((((()-4-(12(,.(,1(((-0)***--((
@M02996:162:000000000-B87FG:1:1101:14398:2808 2:N:0:ACTGAGCG+CTAAGCCT
GACTACTGGGGTATCTAATCCTGTTTGATCCCCACGCTTTCGTGCCTCAGCGTCAATCGCTGTTTCGTGAGATGCCGTCGCAATCGGGGGGCTGAGTAATATCTATGAATTTCACGGCTACACTACGCATTCCTCCCACGGCAACAGGATGCCAGCCCTCCAGAATCAAAGGCAGTTCCCGGGATGAGACCGGGTATGTCACCTCGGACGTGAAGAAAAGCCGACGCACCCGATAAACCCAAGAAATCCGGAGAACGCGTGCAGCAGCCGGAGAACAGCGGCTGCGGGCGAGGAGGACGCG
+
@@A,@E,ECDD+@6,,;6;,,<;,;<CF,,,,9C+7+6,,,8;@8,5B<?;@6,::,CFF8F8,<@8CDDFGEB@8+,+@67=,@@C+=+++5>DC>F;,7+,+5,5,37,,,5,,1:*;*2,5>C>*1**,6,>8DG,:C(>D3B=*2*)(529*:CCF7:6,2**<9FG>*7708CAF>CE**/.7)<*->@)4)+*).+5)4)439)*-2FAF>)2.:((4(-(4(*-2)(,-).,23-(4?())2-.4(04*-(-,,*-)2(4,44(-((,,(.,,,(,-((-2(((4).1**((,,
@M02996:162:000000000-B87FG:1:1101:19602:2887 2:N:0:ACTGAGCG+CTAAGCCT
GACTACTCGGGGATCTAATCCTGTGTGCTACCCGCACTGTCGAGCATGAGCGGCGATAAGTCCCCAGCAAGCTGCCTTCGCCATCGGGGGGCTGCCTGATCTCTACGCATTCCACCGCTACACCAGGAATTCCGCTTGCCCCGGAACTATCCAAGAGAAACAGGCCAGGCTGCAGGTCCGGGGGGGGGCCCCGGGATGGTACAGACTGCGTGCAGCGCCGCCAGCGCTCCCGTTACGCCGAGGGATTCCGAACAACGCGGGCACCCCGCGGATTACCGCGGCTGAGGGGAAGAAGGGGGGG
+
@@A<AE@E@CD+@,,,6,,;6<@,,6;,,@;,,77@+6,,5CFC@@5@@E@B++8@+BFG,FGFGA?FCCGF<?,?,4,9,,?,@@@44+**4*>,,>D,,+2+2<;<:*82,2,,455/1:<*=FCC+,2+<CE*7BC5>1)97C>+/*1(<8=CGGGG674*2)9C3;27*9>F792<EDD**/27(*248559(*0).+6<D5..4)1-(7)/(.1-/,(-(40(-*-1*(-,-1**39(1.(,)2.0-(02*-(,(,)-,*(,((3(4((,.-8((-4(-(,(,(34,0/</*((((
@M02996:162:000000000-B87FG:1:1101:19619:2891 2:N:0:ACTGAGCG+CTAAGCCT
GACTACTCGGGTATCGAATCCTGTTTGCGACGCGCACTTTCGAGCATGAGCGTCGATAAGTCCCCAGCAAGCTGCCTTCGCCATCGGGGGTGTGCCTGATGTGTACGCAGTCAAGCGCTACAACAGGAATTCCGCTTGCCCCGGAACAAACCAAGAGAAACAGGCCAGGCAGCAGGTCCGGGGGGGGGCCCCGGTAGGGAAAAGACGGAGGGCAGCGCCGCCGGGGCGACCGTTACGCCGAGTGAGTCCGAACAACGCGTGCACCACGCGAAGTACCGCGGATGGTGGGACGAGGATGGCG
+
@<A,@6CFBCD-8,6,96,8,;;,,;CF+@8+68+@++,,,8CC,8,56?<@+,78,:BFEF9DF@?FCDGFFD=,,,,984?,@?C8:+++6+8,88A,,5,+7<8+6++6,3,,88*==3,6@F:>:,,,7@;++6+3;)*<C:5,3*37>:9@EGGGC8>,48;C21,2*0*=);4>C8=**115,*24<>/3(*<((*,(-)(,()1(3:1>(7)(2,(,(-2--*-9*(---2**-9,(/)))0,0-25(1--,(-*-.0.(-,-(,--)))--,1((-()6-(.347)/*+.-.4
@M02996:162:000000000-B87FG:1:1101:20473:2899 2:N:0:ACTGAGCG+CTAAGCCT
GACTACTCGGGGATCGAATCCTGTTTGCGACCCGCACTTTCGAGCATGAGCGGCAAGAAGTCCCCAGCAAGCTGCCTTCGCGATCGGGGGGCTGCCTGATATCTACGCAGACCACCGCTACACCAGGAATTCCGCTTGCCCCTGAACTAACCAAGAGAAACAGGCCAGGCTGGAGGTCCGGGGTGGGGCCCCGGGAGGGAAAAGACTGCTGGCAGCGCCGCCGGCGCTGCCGGTACGGCGAGTGGATGCGGACAACGCGGGCACCCCGCGGAATAGCGAGGATGGCGGAGAGAAGGGGGGG
+
@@A@AC<F@C@+@66,66,,,,;,,<;E+8+++6+8+6,,,8CA8@,,6?@@++66,6CF@,<AEABFCCF,:A94,,998+8+96=+4+**1*>,,3<,,+4+6<441**6*4+843)9592*;CC<2,+++>;>*;*070)*235+/00(3/7;=FGGGF7*177:*2*0*0>E594>>8C*2)3<:*2,8>)345>(4*4,:0-,(10,,5()(0)-*31-34(((1.2)7((3(**(3-(),))2-)435(/-(,(()-(*,-(--(((())),---(.,(((-,((,0)21/(,((
@M02996:162:000000000-B87FG:1:1101:14740:2906 2:N:0:ACTGAGCG+CTAAGCCT
GACGACTAGGGTATCTAATCCTGTGTGCTCCGGACGCGTTCGCGCCTCAGCGTCAGGTGTATGCTGGTAAGCTGCCTTCGCAATCGGGGTGCTGTGACATAGCTAAGCATAGCACCGCTACACGGCAAAGGCCGCCTACCTCGTGTACACGCAAGATAACCAGGTTCAACGGCGGGGAAGGGGGGAGCAACACGCTGTCACCGCGGACGAAAGCATCCGCCGAAGCACGCGTGAAACCAAAGAAAACCGGAAAAAGCGAGCAGCCGCCGGAGTACCGCGGACGCGGGCAGGGAGGGAACGG
+
@<8,A@;BCCC-C,6666,,6<@,,6;A,,6,+8+8++++,8@7++,86?@@,,8C,CF<E<FE6CA6@<FC@?:<,,4?,==,@=:C@7++999?FF;4=+,+4C>,9,,,,9,,6)06044@+4@73,,,6@@8+@,3+::+54:@;@*1>8?F4=FF7C8*,*45<>C513)2>)6)*/**2131,:0255)-(**.4030,77>()14().0,)1(1(-(-(5.(*(()---..+1,(,3:(((1,.(4015(,(-(1((1(((,(-,-,6)-4(1,-39(-,(((,,..2**(((-
@M02996:162:000000000-B87FG:1:1101:12743:2907 2:N:0:ACTGAGCG+CTAAGCCT
GACTACGAGGGTATCTAATCCTGTGTGCTCCCCACGCTTTCGTGGCTCAGCGTCAGTTGTGGTCCAGTAAGCCGCCTTCGCCACTGGTGGTCCTCCCAAGATCTACGCATTTCACCGCTACACTGGGAAGTCCACTTACCTCACCCACACGCAAGAAAAACAGGTTCAAGCGCAAGTCATGGGTGGAGCCCAGGATGGTCACGCCGGACGTGCCGCCCCGCCTACAAACCCTGTACACCCGGGAATGCCGGAAAAAGCTAGCCACCGACGAAATGCCGCGGCGGCTGGGACGGGGGGAGGG
+
BBB8@C,B@CD-C6A,;@B,C<C6,<;A,C,,6C@@B,,,58;<B+;B@BFB,,8B,CF9FG6AAEC,@FEGFE7F,69AB:=C=?C,?,,9@9>AFFF,A:,,9C>@=++9,9,:=>5==E84CEFEF+,6>DC+3E,7+80@DEDC>C*)@8?FDDDFD8D,65:<;@<:+97C8CA;;C>,**875*1////))***1,-/9)822)/,(2()()).*-(,.3))(*-(*.)).6,/(,(45.))*-.(()(*,()).*.540(-34(((()).4(-1-70((--(.((0)*/*((((
@M02996:162:000000000-B87FG:1:1101:14745:2923 2:N:0:ACTGAGCG+CTAAGCCT
GACTACTAGGGGAGCTAATCCTGGTTGCTGCCCACGCGTTCGCGCGTCAGCGGCAGGTGTATGCTGGTAAGCTGCCGTCGCAATCGGGGGTCTGTGACAGAGCTAAGCAGTTCACCGCTACACGTCACATTCCGCCTACCTCGGTTACACTCAAGAGAACCAGGTTCAACGGCAGGGTAGGGGGGAGCAACACGCTGTCACGGCTGACTGAATCAGCCGCCTACGCACCCGGGAAACCCGAGAAAGACGGAGAAAGTGCGCAGCGGCGGGAGAAACGCGGCGGCGGGAACAGAGGAAGGCG
+
@668@C,CEDF+8++,;,;,6,;,66@:,,,,,;66++++,8@@@++86?:@+8@@+:E,E,EF9C@:?<FG<?,A+4@88>=:D=::C+++@A4@FF;,8*=33<339,,,,3,,68*609,@,@<+3,,,7<CC6B:,239***13;;+)629F,1=22?/*,/*<@<C/:)2=>*;)*85*2/2/3C*4)7)((**.6*49(<<1)*94)*6*.)/(/((.1(,-(*(()-,3((+*-(--7(,(/,5-3)(*)..--1(-)(,((((-(,(.(((,,(-3710((((.)//**.((-
@M02996:162:000000000-B87FG:1:1101:14360:2952 2:N:0:ACTGAGCG+CTAAGCCT
GACTACCCGGGGATCTAATCCCGGGCGCTACCCCGGGCGTCGTACATCAGCGTCAGGGAATGGCCAGGAACCCGCCGTCGCCACGAGGCTGCTTCGTGAGAGAGACGCAGGTAACGGCGACACCAAGAATTCCGGTTCCCCCTCCAGCACGCCAGCCGCACAGGAACACGCGCAAGCCAGGGGGGGAGCCCCGACAGGTCACGCGCGACGGAGGCGGCAGCCGAAGGACCCGATACGCGGGGGGAGGCGGAACAACGCGAGAGACGAGAGGAGGACCGGGGGTGGGAGCACAGGGGGGGGG
+
@<8,@CCF@CD+76,,665,,;,++88>+6+,,-86+8+++88C:,5C<=9>,,8?,FGG<F,AF<=FCCAFGC=:+4+>+++8==@++:,+7,8+A=3+8*++6B6+33+8,5,83=*;*3*1>F:<:,,,51C:);,,;()2:E(,20)(34/47CC57=/*2)2:*;C@*))*)14>CCC**)-9(*2()09((1*,.+4227499))-(71@1)1-*.(((-4:(*(-)(,(-(**(,-(.,((),)-(0.*-(-(,1,,*((((,-,,(-,(-(,(((,(-(-((.())/*2(-(-
@M02996:162:000000000-B87FG:1:1101:17915:2984 2:N:0:ACTGAGCG+CTAAGCCT
GACTACTCGGGTATCAAATCCTGTTTGATCCCCACGCTTTCGTGCCTCAGCGTCAATCGCTGTTTCGTGAGATGCCTTCGCAATCGGTGTTCTGAGTAATATCTATGCATGTCACCGCTACACTACGCATTCCTCCCACGGCAACAGGATTCCAGCCCTCCAGGATCAAAGGCAGTTCCCGGGTTGAGGCCGGGGATGTCACCTCTGACGTGAAGAACAGCCTACGCACCCGGTAAACACAAGAAAGCCGGAAAACGCATGCAACCGCCGGATGACCGCGGCTGCTGGCACGGGGAGAGAG
+
B@A<BFFGEGD-C<@<<<;,@C@,6CCF,6,66C@@:B,,,8C@:,,B<?CC,:BC,CFGFG,56C@@CCGGFDEF,99A,@=4DEE8?,,,@?ED<@A,=;=,9<=?=,,9,9,,8=*===?,@F+>?++,@,@DGG,=DAECFGD,;+4*86=AFE,A7=1,@*0==EEF@DD1?C;?>CE++3:3)13:@A*:)**:/28*7*809)259?EFE)?5*4(/(6(((*/.),./67,*21(354(,9-34(.40,(,(-*,)0,(-4,--((.-.9(,1(2,-,.2(3)35)1**((((
@M02996:162:000000000-B87FG:1:1101:10829:2989 2:N:0:ACTGAGCG+CTAAGCCT
GACTACACGGGGATCTAATCCTGTTTGCTCCCCACGCTTTCGAGCCTCAACGGCAGGTACAGTCCAGTAAGCCGCCTTCGCCACTGGGGGGCCGCCTAATATCTACGCATTTCACCGCTACACTAGGAATTCCGCTTACCTCTCCTGCACGCTAGCGATACAGGTTCCAATGCAGGTTCCGGGTGGAGCCCGGAGAGGGCACATCAGACTGGCAGTGCCGTCTAGGCGCCCGGTACACCCAGGAAAGCCGGAAAACGAGGGCACCAGACGAATGAGCGCGGCGGCTGGACCGAGAGGAGCG
+
@<A6AEAFCED+@,6,;@9,;6C6,;;A,,,,8C:@+,,,,8FD,+,;@?CB++@@+CEFGG<FGD@<@DDFG>@+,,@A,,4?4=<,7+++@+@3CCA37+3233>*>**72;,3>9/71:3,?FFCC,,6?:E35C687<*;*46,.2)(34>,*=*/C?:,0*:+:<+9+/C*.2-98CE227278E*-0779(*)(-*.))98?)/*,.<().4*-/-(-),.((*(,)((-.6,*(3(4>>(.*-)-()3*-(((-1--*4(.(-(-(.5)-4((,4((((--(((-))***.,((
@M02996:162:000000000-B87FG:1:1101:23339:2993 2:N:0:ACTGAGCG+CTAAGCCT
GACTACAAGGGTGTCTAATCCTATTTGCTCCCCACGCTTTCGTGCCTGAGCGTCAGTTACAGACCAGGTAACCGCCTTCGCCACCGGTGTTCCTCCATATATCTACGCAATTGACCGCTACACATGGAATTCCAGTACCCTCGTCTGCACTCTAGGCTACGAGTTTGCGAGGCTCAATTGAGTTAAGCTCAACGCTTTCACCCCGAACTTTGCAAACCGCCTGCGCACCCGTTACGCCCAAGAAAACCGGAGAACGCGTGCCACCTACGTATTACCGCGGCGGCGGGCACGTAGGAAGCCG
+
C<C<CFGGFGD;B66<CEDE<6C@,<CE9<6C:F:C:67<FBCD6D,BCFEC8@@F,CCEFGGGGGGG8E99EC@C,,DCCFCFGCD+88,,@,CDG,99@+@,@E@@C+89C955@=*=?BFF,AAFE=,,4E4=B>D98D5=C,87==+:,==,6,AF7@=81==ECEGEE*=?F+*5EF,,3BA?32A@FE5--*4:<F499?@=(148*=>C>FC6/(:7704(6*,4*4;8(-*12(.,5(.(17>(7)2C-(,-4*.3934,,(.)(.).82(404(4-(--4::,05*9@4:04
@M02996:162:000000000-B87FG:1:1101:16624:3035 2:N:0:ACTGAGCG+CTAAGCCT
GACTACTGGGGTATCTAATCCTGTTTGATACCCGCACCTTCGAGCGTCAGCGTCAGTAGCGGCCCAGCAGGCTGCCTTCGCAATCGGAGTTCTTCGTCATGTCTATGCATTTCACCGCTACACGACGAATTCCACCTGCCTCTTACGCACTCAAGAACACCAGGTTCAACTGCAGTGCAGACGATGAGCGACTACAATGCACAGCGGACTGGACATCCCGCCGACGCTCCCTTTAAACCCAAGAAATCCGGAAAACGCGCGGAACCTCCGAATGAACGCGGCTGCTGGGACGGGGGGAGGG
+
CCCCCFADDFG6B<F,@<5C<FC==ECEBCC,CC@@:F8@CCFCC+@F:BEC,8@C@EGGGGGFGEEFDFGGFBB8B,,A=BC@FFDFC,,,9,C@9?94CCC8@<@EA9,9,@,C>>9==@<@EGDCB,+,7E=DFG8D88*+?CD8:>*8D=DFG676CC@3@*3EFC39,9C2@8EAE:@*6/176CEA*8CB*,/(1,8BF)83:)*,6550)21/2.((-71-,*-(*).6<2,/-8(:@B).*-)4(042,,(--13(/(((.-(-(()-42(,((-,-)),(.(,0)***-(((
@M02996:162:000000000-B87FG:1:1101:8383:3042 2:N:0:ACTGAGCG+CTAAGCCT
GACTACTAGGGTATCTAATCCTGTTTGATCCCCACGCTTTCGTGCCTCAGCGTCAATCGCTGTTTCGTGAGATGCCTTGGCAATCGGTGTTCTGAGTAATATCTATGCATTTCACCGCTACACTACTCATTCCTCCCACGGCAACAGTATTCCAGCCCTCCAGTATCAAAGGCAGTTCCCGGGTTGAGCCCGGGTATTTCACCTCTGACTTGAAGAACAGCCTACGCACCCTTTAAACCCAATAAATCCGGATCACGCTCGCAGCCTCCGTATTACCGGGGCGGCTGGCACGGGGTTCGC
+
CCCCCGGGGGGFGGGGEEFEGGGGFGGGGGFGGGGGGGDDAFGFGGGGGFFGGEGGFGGGGGE9FFGGGGGGGGGGCG,AEEFFFEECFCEFGGGGGGGGC9DGGGGGGGGGGGFFC@B8DGGGFG9FFGCGG=EFGFGD>8@CGFDC<FFFGGGGGGFFGEEDGFGGGDFFGF>FFGEFGGGGCCD=CGFABE685FFEEFF5C9CEFFGF*@;8BFF:=:)75@F=>*5-83*98:??@1,.;)61*.51()/2,///.12(/47809-(..-4)((,-4(((,4042,(0)2:8(-(
@M02996:162:000000000-B87FG:1:1101:8371:3058 2:N:0:ACTGAGCG+CTAAGCCT
GACTACTAGGGTATCTAATCCTGTTTGATCCCCACGCTTTCGTGCCTCAGCGTCAATCGCTGTTTCGTGAGATGCCTTAGCAATCGGTGTTCTGAGTAATATCTATGCATTTCACCGCTACACTACTCATTCCGCCCACGGCACCAGTATTCCAGCCCTCCAGTACCAAAGGCAGTTCCCGGGTTGAGCCCGGGTATTTCCCCTCTGCCTTACATAACAGCCTACGCACCCTTTAAACCACATACAGCCGGATACCGCGCACATCCTACGTCTTACCTGCGCTGCTGGCACTGACTCCAC
+
@@CCCEGFFFDE<<FGD9FEEGCFAEC9FF,;CC@C7F,6,BE@:@E@E8,@:@BF<E@FDF,?CFGGFFCAEGFDCC9CEEAEFGGBCFB@DC9EGEAEA24=,9,?;=FEGF<FC>>6CEFGGFA=E9E9D=866+68=89+0=89+D;D,4=:D>DDEE5B9+666D80,;8@FGFFCD+689)7>@:)?*01)@B5>90)130**3=*09*1*381=@B30-5>FG@2*708;3F82=)>67)//()663)*(.,(()(.0(4))(...(-.())((-(-4.),4().01+3+().
@M02996:162:000000000-B87FG:1:1101:10320:3093 2:N:0:ACTGAGCG+CTAAGCCT
GACTACTCGGGGATCTAATCCTGTTTGCGACCCGCACTTTCGAGCATGAGCGTCGAAAAGTCCCCAGCAAGCTGCCTTCGCCATCGGTGGGCTGCCTGAGCTCTACGCATTCCACCGCGACACCAGGAATTCCACTTGCCCCTGAACGATCGAAGAGAAACAGGCCAGTCGGCAGGTCCGGGGTGGGGCCCCGGGAAGGAACAGACTGCTGGCAGCTCCGCCGGCGCGCGCGGTACGCCCGGTGATGCCGAACAAAGCTGGAACCCCGCGGAGAACCGGGGGTGGGGGGACGAAGGTGGCG
+
@<6<ACCF@ED+@,9,;<B,C<C;,;;=+78+8@7@7:,,,8FA8:,@<=C@+,@@,BCGFEFGFFEGDFFFE?:,:,4A6B=?D>C4=+++9+8A<?E,,+,+9C>:>@+CA=,4=>*=0=+=DGDD:,,,7=@2+@8=D=*;;D),3+3)@:>FFGGGFG=,@@FC2?*9*9DE8D*:CEE/*1176==:=:)4(*8(,03::<.,2**,(8(7(0*-/4(,-29,3*3,)4-(-(**(-(,.)))*-04(0.*(()),*.(1((((-((((,)(-(((((,(-(-,((,0)1/3(((-
@M02996:162:000000000-B87FG:1:1101:19072:3114 2:N:0:ACTGAGCG+CTAAGCCT
GACTACTGGGGGATCTAATCCTGTTTGCTACCCGCACTTTCGAGCATGAGCGTCGATAAGTCCCCAGCAAGCTGCCTTCGCCATCGGTGGTGTGCCTGATCTCTACGCATTCCACCGCTACACCAGGAAGTGCGCTTGCCCCTGAACTATCCAAGAGAAACAGGCCAGGCGGCAGGTCCGGGGGTGGGCCCCGGTATGGGACAGAATGCGTGCATCTCCGCCGGCGCTCCCGTTACGGCCAGGGAATCCGCAAAAGGCGTGCACCCCGCGGATGACCGAGGCGGCGGGGACGAAGGGGGGG
+
B@AABF<ECCD+@BF966,;C@@6,-CE<@;,,8@@::,6,8FCBBB@@B6@+6@C,CFECFFFF@CF@CGFFD,46,,9,8?4D=@,8+,,9,9<<?=49+,39,97=++C,4:,68*==9,6DECDC,4,7@+=CE6=8=*==FF,3++1E8?FFDGGEF=,4:@C;>+3*9CG*;>BDDE*4117(132@>/4(+744*-3</...)/-(72/)*0-*-(4(--(,*,2*(-,3(*2(,(,)(.)*-),(0,*-(---*4)0(77>4,1((.),,(,,(--(((-(-337)1**(,(,
@M02996:162:000000000-B87FG:1:1101:10507:3133 2:N:0:ACTGAGCG+CTAAGCCT
GACTACACGGGGATCTAATCCCGTTTGCTCCCCGGGCTGTCGCAGCTCAGCGTCAGACACAGTCCAGAAAGGCGCCTTCGCCACTGGGGGGCCTCCCAATATCTACGCATGTCACCGCTACACTGGGAAGGCCCCTTTCCTCTCCTGCACTCTAGGCATCCAGGATCCAGAGCCATACGGGGTTGAGCCCCGCAGTGGAAGGCCAGACTAAGAAAACCGCCGACATGCGGGGAACGCCCAAGAAATACGAACAAGGCACGCCAACGACGGAGGACGGAGGCGGCAGGCACGAAGGGAGACG
+
@<A,ACDFCDD+8,,,66;;6C@6,;8E<,,,@+7@+8,,,:C@6+,B@?CB,8@C<CEFFGBFGFDFDFGGGG4+,4=A,8:@===,7++5@+7>CCC,71:+3@43>**7,2,845/989,5?FC<:**,=A?**++>+.+;556<5C+(5>:7?EA+CE7,=2>*7CF>;)>+9D:@DD**273*(/A-)0)((**.(2:<:FFF2*93>FBF<)791(436(5.,*(,)4(,-(*/,(38)-))/(0-4)(*(,(-(*-,/--,2(3((-4(--12((-,(-2(.(-(0.2**,(-4
@M02996:162:000000000-B87FG:1:1101:13100:3154 2:N:0:ACTGAGCG+CTAAGCCT
GACTACCCGGGGATCTAATCCTGTTTGATACCCGCGCTATCGAGCCTCAGCGGCAATCGCACTCCAGAAGGCTGCCTTCGCAATCGGAGTTCTTCGTCAGAGCTAAGCATTTCACCGCGACACGACGAATTCCACCATCCTGGTGTGGATTCAAGCCCATCAGGATCAACGGCAGGCCAGCGGTGGGGGCGGACAGTGGACCGCCGACTGAAAGGGCCGCCCAAGCTGCCGTGAGGACCAAAAAAGAAGGAGAAAGACGGCAGCCCACGAAGGAACCAGGCGGCGGGACGCGAGTGAGGCG
+
C@CCCFCGCCC+@,@9;6,6,@C6,;CE@@<,,66@+++,,8D@,7,@C?,@+8@:,CDFEGGFGFFCA<FF=??,,A,A:?6,9=484+9,9,99989+A688@F=,4,,,,9,848*=8==CECEE:,+,73=?+,,69>A05,1+4***55=,;7C,>9@,<97CC,C*1*:*)*8)642/471)(/*-8)9--07<(23((.-(-)9.8*(8())(2(-((-.),1((14(()(+*,(,47(,(0,0(.0(*(.,-()-(*((-((--((.(,(,,((((--,(-((,))*2+)((-
@M02996:162:000000000-B87FG:1:1101:7502:3177 2:N:0:ACTGAGCG+CTAAGCCT
GACTACCAGGGTATCTAATCCTGTTCGATCCCCGCACCTTCGTGCCTCAGCGTCAATCCGTGTCTCGCATGCTGTGTCCACAATCGGCGTTCTGTGTGATATCTATGCATTTCACCGCTACTTCACACATTCCGCATGCGGCGGCACCATTCAAGCCCGCCAGTTTCAACGGCAGTTCCGGCGTTGGGCGCCCGGATTTCACCGCTGACTTGGCAAGCCGCCTACGCACCCTTTAAACCCAATAAATCCGGATAACGCCCGCATCCCCCGTATTACCGGCGCTGGTGGCACGGGGTTAGC
+
CCCCCGGGGGGGGGGGGFGFFFFFGGGGGFGGGGGGGGFE<FGGGEFGFEGGCCFGGGGGGGGGGGFEG,CFGG,,CEDDFGGFE6BCFGGFFFGGGGGGGFCGAFGGDAFGCFGGG>9>D,,9EFGG:BFFFFDC6CGDCAF8>EFGADACGGGGGGGGGD@DE9FGGFGFGFGG6DEDEEGGGG?<<*:98AC9;FF<>E<6(72;?F:25))9<>D;C,-(4<>0;EB6F7)<:<FD?:(.0:9<935805.9-,(,-)4(/4.494(-((..-(((-(,((((4..,-))2/*(,)
@M02996:162:000000000-B87FG:1:1101:22349:3190 2:N:0:ACTGAGCG+CTAAGCCT
GACTACAGGGGTATCTAATCCCGTTCGCTACCCAGGCCTTCGTACCTCAGCGTCAGTAAATGTCCAGGAAACCGCCTTCGCAACGAGTGTTCTGCGAGATATCTACGCATTTCACCGCTACACAAAGAATTCCGGTTCCCCCACCATTACTCCAGCCACACAGTATCATGCGCACTCCAGGGGGTGAGCCCCTGCATGTCACGCACGACTTAGGCGGCAGCCTGCGCACCCGTTAAGCCCAGGGAATCCGAACAACGATTGCAACCTCGGGATTAGCGCGGCAGCTGGCACAGGGGTAGCG
+
C@CCCGC@FGD;@8@C@6B@,C@,,CC+6,6,6-6@<B,,,CF<:@95CECC,6@B<<C6,E<5CCE<CC,A@B@E,?8AC:CEG8C8,6,4@,C8+48:A7,=9,>C>++,A=<,80<==@F,@<=BA=9,@F806+8,61*6?F*336+3,>DDFF?8@>=3@FFF+>A589+10=0@3:;**37>)=*5)07(1,=589>B@8;D93*9./.):3)-2.((,2,4;529G(((--,*.2((.(4)*-0-(0(*-(((-*))*(.(((-,(())(-((,(((-(.3(,)..)1*/(,)-
@M02996:162:000000000-B87FG:1:1101:22331:3193 2:N:0:ACTGAGCG+CTAAGCCT
GACTACAGGGGTATCTAATCCCGTTCGCTACCCCGGCCTTCGTACCTCAGCGTCAGTAAATGTCCAGGAACCCGCCTTCGCCACGAGTCTTCTTCGTGATATCTACGCATTTCACGGCTACACCAAGAATTCCGGTTCCCCCGCCATTACTCCAGCCACACAGGATCATGCGCACTCCAGGGGTGGAGCCCCTGCCTTTCACGCACGACGTAGGCGGCAGCCTACGGACCCTTTACGCCCAGGGAGTCCGAACAAAGCTTGAGACCTCGGTATTACCGGGGGTGCTGGGAGAGAGGTGGCG
+
CCCCCGDFFED6@<<<C<A<CF,,,FBFCBBC6D@C@F7<DCFACB,FDDEC,BBECFGGGGDEGFFGGG@DEBFE7:EDFFCGGE>4,99,E9E,A?E,A+@+@F>@C++@;=,96:<==@?DFGFGF:;,EFGGGGF>?A0CDG=,26+:@>=@DGGFGC8,@3?F+;FA5@7*;DCCFCC**/688*C>)8CB3;==<??FB.71;)/3(07=>5)-24(..3(40:((2,).,(*2-:(-)(-(*-.34)4*.()).2..7())(--(,)-..(((-((-(.6((((,.)1/+(-(,
@M02996:162:000000000-B87FG:1:1101:18282:3212 2:N:0:ACTGAGCG+CTAAGCCT
GACTACTCGGGTATCTAAGCCTGTGTGCGCCCCCGACTGTCGCGCCTCAGCGTCAGTGCTGGTCAAGGAAGCCGCCTTCGCCGCCGGGGTTCTGCAGGATATCAACGCAGTTCACCGCTACACCCTGCATTCCGAGTCCCGCTCCCAGACTCGAGCCAAGCAGGTTCAGACGCACTTTCCGGGGTGAGCCCGGAGAGGTCACAGCTGACACACGCGGCCGGCGAAGCGCCCGGTACGGCCAAGAAAACCGGACGAAGCGTGCGACCTGCGAAAGAACGGGGATGGGGGGACAGAGGTAGGG
+
@@A6AC,E@CD-@6,,;6,6,6;;,6C;,+6+6+8@66+,,:C@@@,B@AEC,,@C,CECF,,CEEFGGD,AFB>+,,9?484CE@C+:+8,9CEEGFC,7+434,8@=4+,,6,,68006=,@B76:6,,,@DE+03@B7=*;DG=F60*)@>?*=FGC8C:<;*0<:;8?*8746*48>CC*11276:=6;><((*)(.36)8)5).69767(<95)-*-(,(,,3(*-4)--(-(**((.277((*-)44)-)-(((-1,()(-((-(((,(((-(,2((-(((-(-(,5)01+.)((
@M02996:162:000000000-B87FG:1:1101:7967:3280 2:N:0:ACTGAGCG+CTAAGCCT
GACTACCAGGGTATCTAATCCTGTTTGATACCCATGCTTTCGTGCCTGAGCGTCAGAAGATCTCTGGACAGCTGCCTTCGCAATCGGTGTTCTGTGACATATCTAAGCATTTCACCGCTACACATCACATTCCGCCATCCTCGACATCTCTCAAGGGGACCAGTATCAATGGCAGTTTTCATGTTGAGCATGAAAATTTCACCGCTGACTTAATCCTCCGCCTGCGCACCCTTTAAACCCAATAAATCCGGATAACGCTCGGGTCCTCCGTATTACGGCGGCTGCTGGCACGGAGTTAGC
+
CCCCCGGGGGGGGGGGF<EFFGGFGGGGGGGFGGFGGGFFFGGGGGGGGGGGGGGGGFGGFGFFGGGGGGGGGEGGFGGGGGGGGGGFGFGGGGFGGGFGGFGGGGGGCFFEAFFGG@>6@EFG8FFGGGGGGGG6?CFFFDFGGGFD@FDEGGGFEGGGGGDB=DGGGEGFGFGDFFEFG=DAFFEGEG==DDFBBF7;AFF8=*=ADFG@F6A9>FG>@:0=<7=):B58?B:C>=FC=((0/9/9;62/3.7>/((,.1./134;5(-..5.-((--(339??B58??B>)12;5:<
@M02996:162:000000000-B87FG:1:1101:20908:3290 2:N:0:ACTGAGCG+CTAAGCCT
GACTACTGGGGTATCTAATCCTGTGTGATCCCCGCACCGTCGCACCTCAGCGTCAGTCATCGGCTGGTAACCTGCCTACGCCATTGGTAGTCTTCCTGATATCTACAGATGTCACCGCTACACCAGGAATTCTGATAGCCCCGCAGTGACTCAAGTTATGCAGATCGAAACGAAAGTCGGGAGGGAAGACCCGGGATGACACACCAAGCGAGCAAAACGGCGGACAAGCACGGAAGGCCGAAGAAGGCAGAACAAGGCGGGAGACGGAGGAGGAACGGGGGCGCATGGAGGGTGGAAGAGG
+
@@-,8;6CACD+8,6,;;,,66;6,-;,,,,,,86@+8+,,886@+,,6;6@,,@C99C9,,BCC@@CC9,AC?,,,,986+6499=:5,,,9,C,,59,92,,9<45>4,9,459+)*6==,4@ECDC,,,,9E++7,4689+08)A0++*,8=,,@,9B=9,,*6+6=+:+30++5)<53@**<094,4)99;((6)0*48@-6>9()*.(:8)6)),*((,-4(4:*,()(-(,,+*-6>FF0.,*,0((.(*,(((-/((*((-(((4((.81((,((((((-()((,.)**+(((.
@M02996:162:000000000-B87FG:1:1101:8477:3297 2:N:0:ACTGAGCG+CTAAGCCT
GACTACCAGGGTATCTAATCCTGTTTGCTCCCCCGACTTTCGCGCCTCAGCGTCAGTACTGTTCAAGGAATCCGCCTTCGCCTCCGGTGTTCTATAGGATATCAACGCATTTCACCGCTACACCCTATATTCCGATTCCCCCTCCCAGACTCGAGCAAGGCAGTTTCAAGCGCACTTTCCGGGTTGAGCCCGGAGCTTTCACACTTGACACACCTCGCCGCCTACGCGCCCTTTACGCCCAGTAAATCCGAACAACGCTTGCGACCTCTGTCTTCCCGGCGCTGCGGGCACAGGGTTAGA
+
CCCCCGGGGGGEFFFGEEFDEGFFGGFFFFFFFGEEDF7FFEGEFEGGGDFGEFGGGGGGGGGGGGGGGG@FGGGGGGGGGGGGGGFFEBFEEFFGGGGFF?A@DFEGGEEGGGGGC>58?DFFGGGEFGGGGG>DGGGGG=BGDGD>FGFFGGDGGGGGGG=:@EFGFGG?EEGGFGFFGGGECDBFBFG@BDGF2<=>?;CEBFEBEFG;(=;A?>>.=:188<>>>C94CB4<33:C04:F@<<:930-().*--(--*-49;())..)))6).(((47379(2((-(40)*20-.)
@M02996:162:000000000-B87FG:1:1101:8496:3298 2:N:0:ACTGAGCG+CTAAGCCT
GACTACCAGGGTATCTAATCCTGTTTGCTCCCCCGACTTTCGCGCCTCAGCGTCAGTACTGTTCAAGGAATCCGCCTTCGCCTCCGGTGTTCTATAGGATATCAACGCATTTCACCGCTACACCCTAGATTCCGATTCCCCCTCCCAGACTCGAGCAAGGCAGTTTCAAGCGCACTTTCCGGGGTGAGCCCGGAGCTTTCACACTTGACACACCTCGCCGCCTACGCGCCCTGTACGCCCAGTAAATCCGAACAACGCTTGCGACCTCTGTATTACCTCGGCTGCTGGCACAGGGTTGGC
+
CCCCCGFGGGGFEFFF<;FEFF<FCFGEACFFE7@@FFC<<BFCFGEGGFFGGGGFFFGGGGGG<FF8EFDFGEFEEGDGGFFDD=C@F,FAECFCFGDGFFACDGEGE+?FCE9?E=9DGFFFG7,,7@@EEF+C8DDDF>5DC8D:*80:>8DEGGGFE8><CCFFCFCFGFGCFFEFGG5*>C=FFG895)?@2<8@E7?@@63)5;*/;D3A@:/3>:2((491(247*,:4<1?:(854=9>4930--<87----49>277B:34.)-..6-))(((-(4)5,(4>0))22*((.
@M02996:162:000000000-B87FG:1:1101:7964:3299 2:N:0:ACTGAGCG+CTAAGCCT
GACTACCAGGGTATCTAATCCTGTTTGATACCCATGCTTTCGTGCCTGAGCGTCAGAAGATCTCTGGACAGCTGCCTTCGCAATCGGTGTTCTGTGACATATCTAAGCATTTCACCGCTACACATCACATTCCGCCATCCTCGACATCGCTCAAGGGGACCAGTATCAATGGCAGTTTTCATGTTGAGCATGAAAATTTCACCGCTGACTTAATCCTCCGCCTGCGCACCCTTTAAACCCAATAAATCCGGATAACGCTCGGGTCCTCCGTAATACCGCGGCTGCTGGCACGGAGTTAGC
+
CCCCCGGGGGGGGFEGFFGCFFDFAFFGGGCEFG8FGGAFCCEFGGAFFFGGGGGGGGGFGGGGGGGGGGGGGGGGGGFFGGGGFFE,@@C9EGGGGGGFEBFGFGGGGCFG9EGGG896?EEFFGGGGGGFFGGGGEGGFDDGGD5E*=*:CE+?CEEGEG5:E+DEGEFBGFGG?D*=@,@EFFC=DFFDFDGFCFFFEGFFAA@AFFCAA+;B7?F84:79>AFFFGF5C68CEF<C>FBE8CCEG9>DFEEC6.//65767:B2:4-,(().5(-(-44(35:00(8?>:**26<:
@M02996:162:000000000-B87FG:1:1101:8428:3299 2:N:0:ACTGAGCG+CTAAGCTT
GACTACAGGGGTATCTAATCCTGTTTGCTCCCCACACTTTCGAGCCTCAGCGTCAGTTAGAGCCCAGCAAGCCGCCTTCGCCACTGGTGTTCCTCCGAATATCTACGCATTTCACCGCTACACTCGGAATTCCGCTTGCCTCTACTCCACTCAAGAACTACAGTTTTGGATGCAGTTCCGAGGTTAAGCCTCGACATTTCACATCCAACTTGCAGTCCCGCCTGCGCCCCCTTTACACCCGGTAAATCCGGACACAGCTTGCAGCCTACGACTTACCGCGGCTGCTGGCAGCAGGTTCGC
+
CCCCCGFGFGGFGGGGDCFGGGGFGGGGGDFGEGGGGGGFFEGGGGGGGDFFFEGGEFFDGGGGGGGGGGGGGGGGCEFGGFCGGGGEFDFGGFEGGGFGGBEFFGGGGGGGGFEGC@@DDFF@FGGG@FDFGGGGCDFGG=DGD@DGFGDDDFGGFGAFGGD,EF9=C@=DDFGGFGCB:CEEGGFFFG8=?EGF5FFFEGFEEFE9EFFEE4.4:FF>:8(5522((::6C@CEEAGE(.69>E<:>-5--<1*.()-,1.)*((),4((-4)),,((--960)33(((())1*+.(-
@M02996:162:000000000-B87FG:1:1101:20892:3309 2:N:0:ACTGAGCG+CTAAGCCT
GACTACTGGGGTATCGAATCCTGTGTGCTCCCCGCACCTTCGCACCTCAGCGGCAGTCATCTGCTGGTAACCTGCCGGCGCCATTGGGATGCTGCCGGAGATCTACAGAGGTCACCCCTACACCAGGAAGTCGGAGTGCCACGCAGGGACGCGAGGTATGCAGATCTGAACGCAAGTCCGGAGTGAAGCGCCGGGAAGGCACACCAAGCTTGGAAAACCACCTACATGCACGATGCGCCGAAACAATGCGAACAACGCGCGCAACGCACGTGTAGACGGGGCTGGGGGGACGGGAAAGACG
+
C@ACC8,C@ED+@,,,96,,,<;6,6;@9,,,,7+7+8,,,:8@+6,B6A;@+76@9:C,C<C<9@<,@@EE9?8,++@87+6,,954A,4,,9><+46+6*4+494=>,+7,85,8)*6+6,6>FDC@,,,+6@++@,=+:*03@5:97*)*59**4,4,<>,,*+,2=>A86D*1+8?58:/+1.36*3(:5D;(/)4./2:1><33/*.(0)*,)*(/-(,,().)248*2((,(+*-4((0())2,04(7,*(((-()-,)((-(-(,(().)8(,,1((--(-(-,,0)***.(,-
@M02996:162:000000000-B87FG:1:1101:8445:3310 2:N:0:ACTGAGCG+CTAAGCTT
GACTACAGGGGTATCTAATCCTGTTTGCTCCCCACACTTTCGAGCCTCAGCGTCAGTTAGAGCCCAGCAAGCCGCCTTCGCCACTGGTGTTCCTCCGAATATCTACGCATTTCACCGCTACACTCGGAATTCCGCTTGCCTCTACTCCACTCAAGAACTACAGTTTTGGATGCAGTTCCGAGGTTAAGCCTCGACATTTCACATCCAACTTGCAGTCCCGCCTGCGCTCCCTTTACACCCAGTAAATCCGAACAACGCTTGCATCCTACGTATTACCACAGCTGCTGGACCGTAGGTAGC
+
CCCCCGGGGGGGDFGGF@FEGGFFEGGEGFEFCFGGEGFFGGGGFEGGGGGGGGGGGGGCGFGGGGGGGGGGGGGEFGGGGGGGGGFFGFFFEFFFFFEFFFGGGGGGEGFGGGGGG:>+=EFCFGEE>FGGGGGGGFGDFD5==,8BDDDDG?FD8DGGGGEGGF+=C=EDGF7=DGEE>C>E?F=CAF@@>BD5)@B?*5>A>?@@EFGFE4>;=A?2=//5759.4C887=63<<?C(/6>CF?6*6),6827,---,*).::2<?:,,.446)))(.4444),4((,()./*3).)
@M02996:162:000000000-B87FG:1:1101:8487:3313 2:N:0:ACTGAGCG+CTAAGCCT
GACTACCAGGGTATCTAATCCTGTTTGCTCCCCCGACTTTCGCGCCTCAGCGTCAGTACTGTTCAAGGAATCCGCCTTCGCCTCCGGTGTTCTATAGGATATCAACGCATTTCACCGCTACACCCTATATTCCGATTCCCCCTCCCAGACTCGAGCAAGGCAGTTTCAAGCGCACTTTCCGGGTTGAGCCCGGAGCTTTCACACTTGACACACCTCGCCGCCTACGCGCCCTTTACGCCCAGTAAATCCGAACAACGCTTGCGACCTCTGTATTACCGCGGCTGCTGGCACAGAGTTAGC
+
CCCCCGGGGGGFFGFGGDFFGGFFGGGGGFFGGGGFGGGDCFGGGGGGGGGGGGGGGGGGGGGGGCFFFGEFGGGGDGGGGGDGFGE@CFFFEFGGGGGGGFGGFGCFEECGFGGGG=>>D>FGGGGFFGFFGG>DGGGGG@5CDGFD?FFEE8+CEGGGGGD>AFGG=FGEGFGGFGFFGGGGGDFGFGG:*?492CFBEFFFFFF=@FFDDEFF?DD@G3378?>>BE;4FD)66?EGF?BFFF9<9304>@?*-----1-,1918)5..44)6-(,((-((()5:6:327)30:).6
@M02996:162:000000000-B87FG:1:1101:8429:3318 2:N:0:ACTGAGCG+CTAAGCTT
GACTACAGGGGTATCTAATCCTGTTTGCTCCCCACACTTTCAAGCCTCAGCGTCAGTTAGAGCCCAGCAAGCCGCCTTCGCCACTGGTGTTCCTCCGAATATCTACGCATTTCACCGCTACACTCGGAATTCCGCTTGCCTCTACTCCACTCAAGAACTACAGTTTTGGATGCAGTTCCGAGGTTAAGCCTCGACATTTCACATCCAACTTGCAGTCCCGCCTGCGCTCCCTTTCCACCCAGTAAATCCGGACAACGCTTGCATCCGACGTATTACCGGGGCTGCTGGCATGTAGGTAGA
+
CCCCCGEGFGGCFFGAC6F<FGFFGGGGGECDFF@EEF9E,,CCEFFFCEFC,BCGFGGFGGGGGEFGGFGGG7FCD@GEG@?FFGFCAFF,@5>FGGEGD+89,CDGGEEF,EEFG8:DC,BEGGGGCF8DFGGGGFD8F5DD8FDDFF+:FCDDEGGFGGFCDDC8CF9:@88@DGDE@>EEG@CGEG<5?9CA5FA<EF5*:/:)79+9AFEFFFF)=@(62=2((=36>E))948A?8=F;5.10,:7(0/1---(-1,)24((,,,-.(-.-,((--(-02).(().1*++0..)
@M02996:162:000000000-B87FG:1:1101:16840:3326 2:N:0:ACTGAGCG+CTAAGCCT
GACTACTGGGGTATCTAATCCTGTTCGAGGCCCGAACTTTCGTGCATGAGCGGCAGTTACGGCTTGGTAAGCTGGCAACGCAATCGGGGGAGTTCGTCATAGCGATGAATATCAACGCGACACGACGAATGCCGCCTAACGCAACCGCAAGCAAGCGCTCCAGGATCAAGGGCGGGATGAAGGGGAGGGACACGATGTGACGACAGGATGAAAGCGCCGCCGGCGGAACCCGGAAACAAAACAGAGCGGGATAGAGAAGGGATGAGCCGGAGGAGAGGGGCAGAGGGCACGGGGGAGGGCG
+
@<68AE@ECCC+@,<,6<5,,;@,6C@?,++,,7+7+,,,,8;9,A9@<BCC++@8,CF9FFC+68@,@@FFFE,,,49>+7>,@=:@:+++44@68+4,4+,+6,8,43,,,6,335*063+@C7:<3,,,,@8**6,,*::;/,6<8?)5EE<11=**47/,=)2=73+.*.9C5/-9+<3*2/3)(*2,057((*/-6*-9()((.)2557()(0),*--(((,((*-,)4212(+1((.(7,(()-.(.)-*),(.-*((*))(-((-(-((((((((8((31,,(4().2**((,4
@M02996:162:000000000-B87FG:1:1101:12320:3336 2:N:0:ACTGAGCG+CTAAGCCT
GACTACACGGGTATCTAATCCTGTTCGCTACCCACGCTTTCGTCCCTGAGGGTCAGGGACGCGCCAGCAGACCGCCGTCGCCGTCGGTGTTCCACCAGATATCAACGCATTCCACCGCTACACCTGGGGTTCCGGCGGCCCATCGCGCACTCCAGCCCGCCAGGCCCCACCGCAGGCCAGGGGGGGAGCCCCTGGAATGCACGGCAGGCTGGGAAGGCCCCCGGCGGACGCGTTACGCCCAGTGAAGCCGAAAAACGCCGGCCACCTACGGGTGAGCGCGGACGAGGGCACGGGGGTAGCG
+
BCB@AFEGEDD+@,A6C<E9<<@;,CBF,@@6,CB@+6,,;@CF7B,;;=@@,6@E6EFGGGGGGGEGDDGFGG7=+@E>=B>8@CD+8++,@<EEED=84+7+6:>+B++9,8,,6:9==>>F,@:=:8+,@:+;*@5>D7*;78><8D)054;<CEEEE53*2:DEG5E@5>DGBG:@CDD**/354:C300>:(+)..08>FBBB>)*,8:>E?)1,*4(-(2933*,()(-(-(**-3(.15>7*353(..*-(-(,/((*,(.(-(1-(((,-(,-((--,(,(--2))*2*-3,,
@M02996:162:000000000-B87FG:1:1101:5943:3360 2:N:0:ACTGAGCC+CTAAGCCT
GACTACTCGGGTATCTAATCCTGTTTGCTCCCCACACTTTCGCGCCTCAGCGTCAGTTGTCGTCCAGCAATCCGCCTTCGCCACTGGTGTTCCTCCTAATATCTACGCATTTCACCGCTACACTAGGAATTCCGATTGCCTCTCCGATACTCAAGATCAACAGTTTCAAATGCAGTTCCCGAGTTAAGCCCGTGGATTTCACATATGACTTGCCGACCCTGCTACACGCCCTTTCCACCCAGTAAATCCGGACAACGCTTGCCACCTACGTCTTACCGCGGCTGCTGGCACGTAGGTAGC
+
CCCCCGGGGGGGGFGGGFBEFGGGFGGGGGGGGGGGGGFGGCCGGGGGGGGGGGFGGGGGGGGGGGGGGGCEFGGGGEFFGFEEFCFGGGGGFFGGGGGF;+@FGGGGDEFGFFGGG@??CEFGGGGGGCEGFGC?DGDF9DD?FC)6<DFD,>8E,=DDFFDFGFGGG=FDFFGA;C*;CE9A<DC8AEF55@CD6DFF=E*:*=AAABC=E4):>A4(4-616*-8(=7.5;)7.)8;;;=)+)79>;BFF>BG(--,-1(.61:?>?:(.-).4(,-(-((87,561<:<@C/<)).
@M02996:162:000000000-B87FG:1:1101:5960:3371 2:N:0:ACTGAGCC+CTAAGCCT
GACTACTCGGGTATCTAATCCTGTTTGCTCCCCACACTTTCGCGCCTCAGCGTCAGTTGTCGTCCAGCAATCCGCCTTCGCCACTGGTGTTCCTCCTAATATCTACGCATTTCACCGCTACACAAGGAATTCCGATTGCCTCTCCGATACTCAAGATCAACAGTTTCAAATGCAGTTCACGAGTTAAGCCCGTGGATTTCACATCTGACTTGCCGACCCGGCTACACGCCCTTTACACCCAGTAAATCCGGACAACGCTTGCCACCTACGTATTACCGCCGCTGCTGGCACGTAGGTAGC
+
CCCCCGGGGGGGGFGGGGFGGGGGGGGGGGGGGGGDGGGGGGGGGGGGG,FFGGGGGGGGGGGGGGGGGGGGGGGGGGFGGGGGGGAFFGGFGGGGGAFGECDFFGGGGGEDEGGGC:9=C@F,=FDFGFGGGG8CGGGGFEFGGGFGBDBEGDDFCEFGFFDFDBGGGGDDFFGFFGF8DGGGGGE@CGFAAB*)6@CEFGEC==CFFFGEFFFD28:@:8(/5;37>GB;GFFFFFGG6;;C;?3?F@>(7B(C.--,-12-237::<136::<A63(44;B6225,(4(00**3...
@M02996:162:000000000-B87FG:1:1101:13285:3394 2:N:0:ACTGAGCG+CTAAGCCT
GACTACTAGGGTATCCCCGAGGAAACGCTCCGCGGGGAAGGGCGCGACAGGCGCGACCTCGTTCGCGCCCGCAGCGAACGACGCCGCCGGGATGGCGTCCGAGAGAGGCGGCGCCCGCACGCGCTCCGGCTCCGCCGGAAGGAGGTCGAGCATCCCCTGCGCCGTCAGCCAACCGGAGGCGGGAGCGGAGACACAGCGGACGCTGCCGAGGAAGGCGGAGGGGGAGAGCGCGGTGGGGGGGGGAGGGGGAAAAAGAAAGAGGAGAGGCAGAGCAGGCGAGGAGAGAGGGAGAGGAGGAGGG
+
@<86@C6CCCD-@,;,,98@6C@<8;,+,,+,,8++6@,88,B+++8@:@,,84=>+@+BF:BFE@>F@=@FGE7=:F@CB6+CE@+85>CBB3BCF8*55*41:<*:**4<<4**/-.)1*/:*;:8:***;8*9DG88>6>*5*.:.17,++*/22:2/*(/*09=62A)*7C5BD;7/8/*2)(1,*/4;)9((*03(84(30427)524;:)(0/,:679162(,1237--2-(**(29,)((-1().45(7(,(,.*(,/,(-(,-,(),((,(,(,-.42-(((,,.)***(,((
@M02996:162:000000000-B87FG:1:1101:13301:3404 2:N:0:ACTGAGCG+CTAAGCCT
GACTACTAGGGTATCCGCGAGGAAACGCTCCGCGGGGAGGGACGCGACAGGGGCGAACTCGGTCGCGCCCGCAGCGAACGACGCCGACGGGATTGCGGCCGCGAGAGGGTGCGCCCGCACGCGCTCCGGCTGCGCCGGAAGGAGGTCGAGCAGCACCTGCGCCGTCAGCCCACCGGAGGCGGGCGCGGAGAGACATGTGACGGTGCCGACGAAGGGCGAGGGGGAGATGGGGGTGGGAGGGGAGGGAGGAAAAAAAAGAACACGATGAGAGGATGTCGAGAGACGGGAGGGACAAAGGAGA
+
@@@8@;;CEDF-@,,6,,=@8C:<,;,+,,+8F@++6@+7+,:+++@C=@=,++6@6F,EC+BCF76@=+@CFE7=:F:>>@*@E:*5>>:1=,4@F7444)318441**288*/*/-)/1*/:/;:8*/**/2*9CC1:915*1*,:0982***22*<:8*(**8550*/8C5C*019B*8//2/29,*2(8)9))+1)-*((,..-())(-.-)()),2(36233()3((1(,((./*(-(()(-(1(.((.2)-(,((0,-/((5)-),((,,)((-.,2(4((,(,(())***((((
@M02996:162:000000000-B87FG:1:1101:14126:3432 2:N:0:ACTGAGCG+CTAAGCCT
GACTACAGGGGGATCTAATCCTGTTTGCTACCCGCACTTTCGAGCATGAGCGTCGATAAGTCCCCAGCAAGCTGCCTTCGCCATCGGGGGTCTTCCTGATCTCTACGCAAGCGACCGCTACACCAGGAATTCCGCTGGCCCCTGAACTATCCAAGAGAAACAGGCCAGGCTGCAGGTCCGGGGTGGGGCCCCGGGAGGGGAGAGACTGCGGGCAGCGCCGCCTGCGCGCGCGGTACGCCCAGTGAGGCCGAACAAAGCGTGCACCCCGCGGATGACAGCGGCTGCGGGGACGAGGGGGGCG
+
@<6@@C@DFDD+@,,666;,6C;6,6;E,CC6,88@++,,,8CA66;;@?6@68@@,CCF,CF@FDCF@CGG@?,<,,9A88=79=:+4+++9,9C???,,+4+9<66>++8+6+3>=*0=9,@EFDC:,,,,<:=+BE6C85?9@=,4++:@@CFGGGGF?>,=@FF*;,04/?F;47?>C=**/1<42*48:)4(*724*4??>).(0),45(.())-2(--.-,(-*4()(-(3-**(..49)((*-0-(0.*.(,(-*-.*(-41-(---.-)..,,(-,-(--(3425)12*(((-
@M02996:162:000000000-B87FG:1:1101:14134:3448 2:N:0:ACTGAGCG+CTAAGCCT
GACTACAGGGGGATCGAAGCCTGTTTGCTACCCGCACTTTCGAGCATGAGCGTCGAGAAGTCCCCAGCAAGCTGCCGTCGCCATCGGGGGGCTGCCTGATCTCTACGCATTCCACCGCAACACCAGGAATGCCGCTGGCCCCTGAACTAGCCAAGAGAAACAGGCCAGGCTGCAGGTCCGGGGTTGGGCCCCGGGAGGGGACAGACTGCGGGCATCGCGGCCGGCGCGCGCGGTACGCGCAGAGAGACCGAACAACGCGTGCACCACGCGTAGGACTGAGGCTGCTGGCACGGAGGGTGCG
+
B@A<@ECFCDD+@,:,66,7,6;,,-;;,;,;,87@7+,,,8CA:65@@BC@+,@@+:CE6CFFGCCFCFGGCD,4+,6>>8?,9=:+7+****6>CBC,,+2+2<:481*,,4,,4:)/191=ECC@:,++533:)=5/<()97<:+0*)(<@DFGGGFC?:;*>CF***0;6C=)05<CCE/*1-7(284>B)9(*7,-*4:?@:.,)),4>()(0),2((-(43(,*41)(,---*/22(-)(((1-04153*--(--/-)*((----,((.,(.).(,(,-).,,(42)./2*(--7
@M02996:162:000000000-B87FG:1:1101:22571:3463 2:N:0:ACTGAGCG+CTAAGCCT
GACTACCGGGGTATCTAATCCTGTTTGATACCCATGCTTTCGTGCCTGAGCGTCAGAAGATCTCTGGACAGCTGCCTTCGCAATCGGTGTTCTGTGACATATCTAAGCATTTCACCGCTACACATCACATTCCGCCATCCGCGACATCGCGCAAGGGGACCAGGATCAATGGCAGGTTGCAGGTTGAGCAGGAAAATTTCACCGCTGACTTAATCCTCCGCCTGCGCACCCTGTAAACCCAAGAAAGCCGGATAAAGCTCGGGCCCTCCGGAGTACCGAGGCTGCTGGCACGGAGGTAGCG
+
CCCCCEFCEED@B<@9;@AEECC6,<CFFECCCD,;<C99B@E@B@5@CEFE+@BEFGAF,FAFA<DEC@CFFD@A,CDD7FB=D@C,?,,,@C95E<E;?+,6>FEFE9,4==,,880=?9A@,94,99,4EFCDG6@>+5<DDE)C*=*1>CCDEGE6C7=+@*=:?5@A6CG*;*39>,41,37C3C,:@>FD4,+:9>===0>=@4+0@+910**./6(/66(:982(*61/7),*-6(,04(,2-.4(06*.)-,,1-()-((--(-((..-4-2-1,.().3(.)-5.::*.,)(
@M02996:162:000000000-B87FG:1:1101:23224:3471 2:N:0:ACTGAGCG+CTAAGCCT
GACTACCGGGGTATCTAATCCTGTTTGCTCCCCACGCTTTCGAGCCGCAACGTCAGTATCTGTCCAGTATGGCGCCTTCGCCGCCGGTGTTCTGCCTAATATCTACGCATTTCACGACTACACGAGGAATTCCCCATACACCTCCAGTACTCTAGATTGACAGGTTGCAAAGCAATGCTTAAGTTAAGCGGAAGGTTTTCACGCCAAACTTGCCATTCCGGCTACGCTCCCGTTACACCCAGGAAATCCGGAGAAAGCGTGCCCCCTACGGATTACCGGGGCTGCAGGACCGTAGGAAGA
+
C@B<CGGFDED7@6@9CFA@E@C;,6CFC9,<,FBC7,,,B@FF@C+@FGCC<7@C,C6@CE,CEED<E6CAFEEF,?DD@C+@?@@8>8+==,,C<FE,=+=+><@>C++7=454>:*6=8A+>>EEC,,,7,36+@@,=8*=@E=,=2+5,8BF7@@ECC@+,59CFFGC@FF7*;*+@EF,,D<D6**::DG0*,/*9,(-5?B;=*+94)7+1:+/*(.63<B(,8=(9:-(6),*4:(4>>460-7:(74*..-(-*(.*4(4,3(-((..66(--(-42(51(((4))2*+)((
@M02996:162:000000000-B87FG:1:1101:14274:3473 2:N:0:ACTGAGCG+CTAAGCCT
GACTACAGGGGGATCGAATCCTGTGCGATCCCCGCACCGTCGTGCCTCAGCGTCAAACGGTGTCTCGCAGGCTGGGACCACAATCGGAGAGATGTGTGATAGCGAGGCAGGTCAGCGCTACGGCACACAGGCCGCAGGCGGCGGCACCAGGCAAGCCCGCCAGGTTCAACGGGAGTGACGGGGGGGGGAGGCCGGAGTGGAGCGCGGACGTGGGAAGCGGGCTAGGACACCGTTGAAGGCGAGAAAGACGGATAACACGAGGACGAGACGGGGGAACGGGGGAGAAGGAGCAGAAGAAGCG
+
@<A,AEDDCDD+8,6,8,5,,<;6,;@?,,,,,767+8+,,78@,:,:6?,@,66:,:FF,F@E<,:B:CFE@?8@,,,4:9::,=:+7+++99,9C<A,9+4+6+4+6++,,8,:68*06@+CE+=3:,,+65@D+@*3CA?C)42=.*)/=8<*5EG5*73*3**<:<EB*7C/)*.78*/**/2<-C*-701((*.(.*.71)466)*-3).)45)(*((((,4,,*(41(((-),*(-(-).2(*-.((0-0)((,-)-()(((-((((((((,((((--((..((-(0)+3+.,((
@M02996:162:000000000-B87FG:1:1101:23209:3480 2:N:0:ACTGAGCG+CTAAGCCT
GACTACCGGGGTATCTAATCCTGTGTGCTCCCCACGCTTTCGAGCCGCAACGGCAGTAGCTGTCCAGTAGGGCGCCGTCGCCGCCGGTGGTCTTCCTAATATCTACGCATTGCACGACTACACTAGGAAGTCCCCATACCCCTCCAGGACTCGAGATGGACAGGATACAAAGCAAGTCCTAAGTTAAGCGGAAGGTGTTCACTCCAAACTTGCCATGCAGTCTACGCACCCTTTACACCCAGTAAATCCGGAAAAAGCTTGCACCCTACGAGGTACCGCGGCGGCGGCGACGAAGTGAGAG
+
C@A<CFCFEDD+8,,,;C,;,,;;,-;,6,66,;+@+,,,58CE@F+@@=:@7+6@,C,,9C,C8CC9E,EBFG@@+@8>+8+7=@=+@++,7,,9,C;;4+,+7,>+>+3,,6,:600068,,8>=BB,,3,3@0+65,3)*3CBC>@**3*63@*,@;>9>*,/+4=9AF64D6B+*+6>E,,=>@B**..8</(7.)13.)(A8<@*+94A.1))2/2/..64>(-:0(*).664,*-3(666))2(0-().*-()).*.4*(-.(-(((,.).,,-1((-((,((-(7).//+-.))
@M02996:162:000000000-B87FG:1:1101:17268:3482 2:N:0:ACTGAGCG+CTAAGCCT
GACTACACGGGGATCTAATCCTGTTTGCTCCCCCGACTTTCGCGCCTCAGCGTCAGGGATGGTCAAGGAAGCCGCCTTCGCCGCCGGGGGTCTATAGGATAGCAACGCAGATCACCGCTACACCCGAGATTCCGATTCCCTCTCCCATACGCGAGCAAGGCAGGTTGAGACGCACTGTCCGGGTGGAGCCCGGAGATGGCACATCTCACACACCACGCCGCCTACGCGCCCGTTACGCCCAGGAAATCCGAAAAAGACATGCGAACGCCGAAATACCGCGGATGATGGCACAGGGAGAGAG
+
@@A<@CCC@CD+@,,6;<B,,;C6,<CE,,;,,777+:,,,8@@@@,@@<CB,66B,CF,B,@?FDCFFD,AFC>7,,=?,8+C>==+4+++45,AFC=,3*3+>B>:8++8,8,38=*979358+3*5*,,@DG5?D,4+-*;A?<,/4*)=B<4=FGD@C3*/02=7F9>*8)2)346:>=1*/29(2;4@BGF(+).202))1-).603::(7:31-*-(-,8;61*(-1(-(,(**,4(4:7))9,.4().*((().*--)4(((-((((.-.4(,2(.-()-,(.)())/*24,(,
@M02996:162:000000000-B87FG:1:1101:6103:3528 2:N:0:ACTGAGCG+CTAAGCCT
GACTACTCGGGTATCTAATCCTGTTTGCTACCCATGCTTTCGAGCCTCAGCGTCAGTTAGTGCACAGTGAGCCGCCTTCGCCACTGGTGTTCCTCCCAATATCTACGCATTCCACCGCTACACTGGGAATTCCACTCACCTCTACACCACTCAAGTCGTTCAGTTTTGAAGGCAGGTTATGGGTTAAGCCCATAATTTTCACCTCCAACTTGATCGACCGCCTGCGCTACCTTTACACCCAGACATTCCGGACAACGCCTGCACCATCAGGATTAGTTTGGATCGACAGGCCCCCTATGAA
+
CCCCCGGGGGDGECFC@,B<EFCE,CEFC<EEEF<F8EECCCGGGG8FCEFEB:@FCEGC<CF,@FFGGFGGFGGG7F8:C@7,@D@FDCFCF,CFFFFCE7,=>6DFGGGC,4<EC:5C>CF8>FFD,E@FEGGGGGF8?DFGFFBF:DF5BFGFFE=+@D;C=CFDDDF58DDG5+::FGG=6=*<*A6=ACC*;;?@E,6@CA@C@F+098;?D>;:*)08>>F/(457C*9974,=;D((2)19C/2/68(*.((.-1((*(.()))(.)))))).-(50-(((-(((0)*28,54)
@M02996:162:000000000-B87FG:1:1101:11056:3538 2:N:0:ACTGAGCG+CTAAGCCT
GACTACCGGGGTATCTAATCCTGTGTGCTCCCCCGACTTTCGCGCCTCAGCGGCAGGACTGTTCAAGGAAGCCGCCTTCGCCGCCGGTGTTCTATAGGATATCAACGCATTTCACCGCTACACCCTAGATTCCGATTCCCACTCCCAGACTCGAGCAAGGCAGGTTCAAGCGCACTTTCCGGGTTGAGCCCGGAGCGGGCACACGTGACACACCGCGCCGCCTACGCGCGCGTTACGCCAAGGAAAGCCGAACAACGCATGCGACCGCGGGATTACAGCGGATGGCGGGCAAGGGGGCGGG
+
B@A<AFFCDED+@,A9;<@@AC@;,<CA@,,,8F7@+8,,;8B@@@,B@?CC+8@C+BC,E,9EFFFEDD,AFB7>,,@A88+@ECC+8++,45,97<D,A<;+=EB@8++9,@,B>>9===<@C+><@,,,@=E6+@::+5*=+@:DFC*5D@C6?FGGCE5*43;CFGFE584*286;BEC21/5C;:=38>D@(*)(-*46(.48:=C1:)(8;B5-/---.-(43*-,)(,,-4**-3177::(*-72777*--((-*--)-3(---,(()....(-((-((--((((.)/**(,((
@M02996:162:000000000-B87FG:1:1101:6101:3545 2:N:0:ACTGAGCG+CTAAGCCT
GACTACTCGGGTATCTAATCCTGTTTGCTACCCATGCTTTCGAGCCTCAGCGTCAGTTAGTGCCCAGTGAGCCGCCTTCGCCACTGGTGTTCCTCCCAATATCTACGCATTTCACCGCTACACTGGGAATTCCACTCACCTCTACACCACTCAAGTCGTTCAGTTTTGAAGGCAGGTTATGGGTTAAGCCCATAATTTTCACCTCCAACTTGATCGACCGCCTGCGCTCCCTTTACACCCAGTAATTCCGGACAACGCTTGCCCACTACGTATACGTATGGCTAGTCGGGCCCCTTTTGC
+
CCCCCGGGGGGGGGGGEEGGGGCEEFFGFFFFGG8F@FFGGGGGGGGGGGGGEGGGFGGCFGGFGGGGGGGGGFGGDGGGGGDGFFDFFFCFGGFGGGGCCFGGFGGGGEF,CEFGG=?+?EFGGGEFGGGGGGGGG8DFFDFGG;DF?F?<FCFB,+@+>A9<@?FFGAFFCFGG68>?FFGAFFDGECCC??D*7@F@CFEE56::=AC;@>;*)39:C)/526=-6BB>F6>4))8=6<ECFC3?75::2861.,/-495)*-4433.46).())).,((),.6(46(408**0-).
@M02996:162:000000000-B87FG:1:1101:11504:3581 2:N:0:ACTGAGCG+CTAAGCCT
GAGTACAGGGGGATGTAGTCGAGTGTGCTCGGCCGAAAGGAGCGACTCAGCGTGAGGACTGTTCAAGGAATCCGCCATCGCGGCCGGAGGTCGAGAGGAGAGCAACGCAAATCACCGCTACAGCCTAAATTCCGATTCCGCCGCGCAGACTCGAGCAAGGCAGGTGCAAGCGCACATGCCGGGTTGAGCCCGGAGCTGACACACTGGACAAACCAGGCGGGCAAGGCGCGCGACACGCCCAGGAAAGAGGAACAAGGCCGGGGACCGCCGGAGGAAGAGGACTGCGGGGATAGAGGACGCG
+
A@-,A,=<<;C+6,,;;,=,+,6;,-<A@,,+,-66+++,,6,6++88C<9@8,6B,E<<C,<CFCCFCE,5::,,+6,48++@+8=+4+4,+@+48:4+A5=+6:336++,,3,,8:9++8,@F<:,335,@3;+*,3,0:*<*>>FAF)0;2164=C58C2*2);7+C3.*):*10)=5:E**1(*)21-).)((3*,)+.,(*(.4:*3(.(.())(*-(-((,40*-,)(-(-(+*-2(,).((*(...08*,-(-()(-),((((--((-(,(((,((,(.(-(-((/*3**(-(,
@M02996:162:000000000-B87FG:1:1101:15433:3612 2:N:0:ACTGAGCG+CTAAGCCT
GACTACAGGGGGATCTAATCCCGGTCGCTCCCCCGGCCGTCGTACCTCAGCGTCAGGGAATGTCCAGGAACCCGCCGTCGCCACGAGGAGTCTTCGTGATATCTACGCAGTTCACGGCAACACCAAGAAGTGCGGTTCCCCCTCCATGACTCAAGACATACAGGATCAGGCGCACGCCAGAGGAGGAGCCCCAGCCGGTCAGGCACGACTTAAACGGCAGCCGAGGGACCCGGTAGGCCCGAGGGAGCGGAAAAAAGCGTAGAAACACGGAATGACGGGGGCGGCAGGGACAGGGGGGGGG
+
B@A8@F@@CED+@,6,;65,,C@++@@C,,+,8:::68++4776:,,:6A6@,,8@,CDF,C9AFDCECECDFC:>+6=>=B=BE>B+8+,,7,8+,8E,7+,37B86B++,,3,,3:*666+@BFCD:,,,3::+*6,7;5*;5D7,*4+14,9,49=?C9;,:18C*BE;888*.72>FCC**//7(*//)02((*)(,*48304,(0*5)*)03)13*4(4(--4(*-,),(((.,*((-()((()-.-(0()((--()()*(,(,,(,(.2)((((,3(,((-,(4((.)***(((,
@M02996:162:000000000-B87FG:1:1101:18615:3632 2:N:0:ACTGAGCG+CTAAGCAT
GACTACCGGGGGATCTAAGCCTGGGTGCTGCGCAAACTTTCGCGCCTCACCGGCAGGTACTGTCCAGCAAGCCGCCAACGCCACTGGGGGTCCGCCGGAGATCTACGCAGGGCACCGCTACAAAAGGAAGTCCGATTGGCCCGCGAGCACGCAAGAAGAACAGTTTCAAAGGCAGTTTATGGGGTAAGACCAGAGATGTCGCAGAGGACTGGCACCCCAGGCGAGACGCACGGTACAGCGAGGAAAAGCGAAGAGGGAGTGCGACGACGGGAAGACCGGGAGTGCGGGGCAGGGAGGAGAG
+
@<68A<C@@CD+@,,,,6,,,;;,,-8,,,,++767,,,,,8B66+,46A<@++7@+:E,CE,,:?CF<<,,B@+:++9?+8=F,=A4=+++6+8++38+8*,638>+3++++3+*4:*00>,5>FC<<,,,6=?4*=,6*0)?):6*0*),:8<C*<C6862,+**22<+5/5/**0.*3<=**136)3*4))91)+*.(*--()-.-)*(,))0-7*-1((4((-4(*(-)(,--),*((-(7(((*-),(0(*,(((,*,-)(((((,((,(,(-(23--()-,(((-40.***(((-
@M02996:162:000000000-B87FG:1:1101:21843:3647 2:N:0:ACTGAGCG+CTAAGCCT
GACTACAGGGGTATCTAATCCTGTTTGCTCCCCGCACCTTCGCACCTCAGCGTCAGTCATCTGCTGGTAACCTGCCGTCGCCATTGGTATTCTTCCTGATATCTACAGATTTCACCCCTACACCAGGAATGCTGATTGCCCCTCAGTGACTCAAGGCTTGCAGGTCGCAACGCAGTCCAGGAGTTAAGCTCCTGCCTTTCACACCAAGCTTGCAAAACCGCCTACATGCCCTGTACGCCCAAGAAAGCCGAACAAGGCTCGAAAAGTAAGGGGTACCGGGGCTGCTGGGAAGGAAGAAGCG
+
C@CCCGFFFEG-@;<@;6,C9<@=,<CF96;<6@@C7B,,4CF:88,E@ECC,8@C<EFEFCFD9CCCDCFEFEBE+8=>@BB?===:?,<,@9EEFBE====,9EADD,,4,4<5,1*==8BDFGGFC,,,4@FDDFF9=D*CFFDFDD+*D@D,@,1=@D8,6;0@=EEA=?G9AFAFFCE,,5CC6,,333;:*,4707ACFFDBD455<FEFFF95*8(/(8*/5,(.*//),(**,/1(8((/*..61>:*(,((,).4).-6).).(-4))2(,1623().3((.30.8**.3((
@M02996:162:000000000-B87FG:1:1101:18627:3649 2:N:0:ACTGAGCG+CTAAGCCT
GACTACCGGGGGATCTAATCCTGTTTGCTCCCCACACTTTCGCGCCTCACCGGCAGTTACTGTCCAGCAATCCGCCTTCGCCACTGGTGGTCCTCCTGATATCTACGCATTTCACCGCTACACAAGGAATTCCGATTGCCCCTCCAGCACGCAAGAAGAACAGGTTCAAATGCAGTTTAGGGGGTAAGCCCATAGATTTCACATCTGACTTGCGCCCGCGGCTACACGCCCGATACACCCAGTAAAGCCGGACAACGCGTGCCACCTACGTATTACAGCGGCGGCTGGCACGGAGGTAGCG
+
BCC<BFFCDED+@,@,C@9,CCC,,<CF9,CC7C@E7<,,C8C@@:@@@FG@+8@B9CFFEF9?ECFGDF,FGC<,,8@B:B?FD?C5=++9@,CF85C=@+===CB7@++4=68C=>0===,E>FFFD,,,@DE6+DC@DD*?DGCC9=*:CCDFGFGGG?C,40;<@F,:2:D,=+:+:>E*426C*4:7).>E),+)1+9))19<C+2/6).)6)1-2((-43::0*49),4(43,2,8()7<)6*-)-,).*-,-,-/(.*((.(-(,-(.-).)-,,((-(-1(3<60)12*,,)(
@M02996:162:000000000-B87FG:1:1101:22272:3722 2:N:0:ACTGAGCG+CTAAGCCT
GACTACCCGGGTATCTAATCCTGTTCGATCCCCGCACCTTCGTGCCTCAGCGTCAATCCGTGTCTCGCATGCTGCGTCCACAATCGGCGTTCTGTGTGATATCTATGCATTTCACCGCTACGGCACACATTCCGCATGCGGCGGCACCATGCAAGCCCGCCAGTTTCAACGGCAGGTCCGGCGGTGGGGGCCCGGATGTCACCGCTGACTTGGCAAGCGGCCTACGCACCCGTTAAACCCAAGAAATCCGGATAAAGCGCAGAACCACCGGAGTAGCGAGGCTGAGGGGACGGGGGTGAG
+
C@CCCFFC@CD8@8<,<C<<@FC6,CBF9<:E@@FFEE,,@@F@BBAF@BFCB,CC9FEFCF@AFFEC7,BEEB,+,6649CA,DDC8>++4@DCAC<@;@;;8@595>4,@;=5?>=*==88=EGF==8,,@EEG6C8CC=BDDGF*3;+5@=D>CCGG775,,4=:@CG>5?35A6=>5*:**/,5(2/,..>1(*).-3.3;)76B4*.304?4)*-:,,4(391954(1,(-55,*4:<:@?))*-)3())*-)((()-.*4((,-(--(.).-(,((.,(((-(-46@)***(((
@M02996:162:000000000-B87FG:1:1101:19635:3729 2:N:0:ACTGAGCG+CTAAGCCT
GACTACCAGGGTATCTAATCCTGTGTGCTCCCCACGCTGTCGAGCCTCAACGTCAGTTATCGTCCAGTGAGCCGCCTTCGCCGCCGGGGGGCCTCCCAAGATCGACGCAGGTCACCGCTACACTGGGAATTCCACTCACCTCTCCGACACTCGAGCAATGCAGGTTCCAAAGCAGGTCCGCAGGTAAGCCGCGGGCTGTCACTTCAGACGGGCATCGCCGGCTACGCGCCCGTGACACCCAGGAAATCCGGGAAAAGCTTGCCCCCAAGGAATAACAGAGGCTGAGGGGACGGGGGGCGAG
+
CCCCCFFFDDD;CCB,@<9,CC@;,<C;,,;,8@C@@8,,5CFCBF,B@=;@,66@,<C9CFB<FDCECCGEFE@+,49?,88@ECD+:+**@3@<FCC,>*5*>>B<:**6,238::5/7B,+?FF@<+4+?C?7DG+28,*;8EFE55).*/92>F+<+<4,//0+:CG?66F*09<>581*/2473+:>F@G>(/)).+)-.@A<?)*,3;09:B36=4(4(43(4*(()(4(62+*-808>>))2-.((0.*.()-.*.,/3(-(-(,)))..)(,((((((,-((3())***(-(,
@M02996:162:000000000-B87FG:1:1101:22287:3739 2:N:0:ACTGAGCG+CTAAGCCT
GACTACCCGGGTATCTAATCCTGTTCGATCCCCGCACCTTCGTGCCTCAGCGTCAATCCGTGTCTCGCAGGCTGGGTCCACAATCGGCGTTCTGTGTGATATCTATGCATTTCACCGCTACGGCACACATACCGCATGCGGCGGCACCAGTCAAGCCCGCCAGGTTCAACGGCAGTTCCGGCGTGGGGCGACCGGAGTGCACCGCTGACGTGGCAAGCCGCCGAAGCACCCGTTGAAACCAAAGAAGCCGGAAAAGGCTCGCATCCGCGGACATACCGCGGCAGATGGCAAGGGGGTAGCG
+
B@@CCFEFBCD@C@EC@@9,,C@,;<FE9,,6,7@B+@,,,:,<8,55;AC@,88@6FFE@F@ECFEFD,8@B?@,6:44,CA5@8=7=7+,@EE<EEA;9+,+><@A@,,4A45:=)36+8++BCDB=8,6@8=D=ED>==5DCE=@9;A0@@*74=C5>C5*42*,2?://?D0@CEFC87**11<:E*-.7<9,*).)+.((0420)*,4<???)>-2,(,-29?F5:4*.(-).,;(-((02(59353(.4*-.((-)-().40(-(-().)(,-,33(,()-5((.-))2*1(,)(
@M02996:162:000000000-B87FG:1:1101:20380:3745 2:N:0:ACTGAGCG+CTAAGCCT
GACTACTAGGGTATCTAATCCTGGGTGATCGCGAGACTTTCGCGCCTCAGCGGCAGTAACGGACAAGGAAGACGCCGTCGCAGTCGGGGTGCTGAAGGATAGCAACGCATTTCACCGCTACACGACAGATACCGACAACGGCACCCGGACTCGAGACCAGGAGGATCAAAGGCAGTTCCGGGGTGGAGGAGCGAGAGGTCACACGTGACAAGCAAGACAGCCTAGGCGCCCTGTAAACCGAGGCAATCCGAACAACGCACGGAGCAGCGGGATGAGCGCGGCTGCTGGGACGGAGGGAGCG
+
A@@88;,=CCC-;,6,66,;,,C,,68,,6,,+66@7,,,,8,7+@,B@=,@++@6,9,9CC7+7CC8,@@4B?7>+++@+8,+9=:+4+++4,,,,,9,9*4+4:6444+,,6,,8=*=0=3+++++8,,,6@E++4,*00**;C)*3**)*292/4,,*45**/*28++0/0**1+158*:/*/37(1*(0)96(*).,+.(().384*,...78;*./-(.(.4((*(,1)-)).,*-3((01()*-)4-.4*-((--1((/(.(,3(3((()--(,1((((..4(43(0)1*/-(,,
@M02996:162:000000000-B87FG:1:1101:15848:3816 2:N:0:ACTGAGCG+CTAAGCCT
GACTACAGGGGTATCTAATCCTGTTTGATCCCCACACTTTCGTGCCTCAGCGTCAATAACGGAGTGGTGAGATGCCTTCGCAATCGGTGTTCTGTGTGATATCGATGCATGTCACCGCTACACCACACATTCCGCCCACAGCAGCCGGAGGCTAGATCACCAGGTTCAACGGCAGGTCACGGGTTAAGCACGGGCGGGTCACCGCGGACGTGGCATTCCGCCAACGAAACCGTGAAACCAAAGAAATGCGGATAAGGGTAGAAACAGCCGAAAGACCGCGGCGGCGGGGAGGGGGGGGACG
+
@@86@FDFFEDB@,6,6@5,,C@;,-;E,66,,;@@:,,,,8;@B<,B6?@B,,8@,CFFGGG+6:9<CCFGB?C8,,9?@@:,@@C,86,,9A=?C==44+4,99989,,9445,>>*==4:@BDA+:,,49,6=+B6CF8F++@=+3+*1,3=C3=EFC?8+,++7=@EA@9CEAC:AE>>1*31;*A8:*/999*2((+729)33()*-4.,*)**.*-(-(-(-(*((*(---.,*,87381))*-.,(..*,(.(-*.)2(,,3-(((-..,(((,(((---0,3(,.)***-,(,
@M02996:162:000000000-B87FG:1:1101:24280:3822 2:N:0:ACTGAGCG+CTAAGCCT
GACTACAGGGGTATCTAATCCCGTTCGCTGCCCTGGCTTTCGCACATGAGCGTCAGTCTTGTGCCAGGAAGCCGCCTTCGCCACCGGTGTTCCTCCTGATATCTACGCATTTCACCGCTACACCAGGAATTCCGCTTCCCTCTCACATACTCTAGACTGCCAGTATCAGACGCATAATGAAGTTGAGCCTCACTATTTTACATCTGACTTAACAATCAGCCTGCGTGCGCTTTACGCCCCGTAATTCCGGACAACGCTCGCCCCCTACGTATTACCGCCGCCGCTGGCACGTAGTTTGCC
+
@CCCCGFGGGGGGFGGGGGGGGGGGGGGGGGFGGGGGGGGGCGDEGGGG<FGGEFGGGGGFGGGGGGGGGGGGGGGGGGGGGGGGGGGGEGFGGGGGGFFGFGGGGGGGGGGGGGGG=@CDEGGGGG7FFGGGGGGGGFFGDDGGD=FFG?D>FFGGGGGFGBF9DGGGGGFGFGG?FCFFGCE9+8DBGG5A<7AEGFFE7>AA>E;B+2AE=>;>A37C-5@==@==>6<D<9/37C*7?@;27?;21>>2>:)-(,-(1-2>(4::8.-466A0(((-(,4((,-(.3375;2:664
@M02996:162:000000000-B87FG:1:1101:12999:3831 2:N:0:ACTGAGCG+CTAAGCCT
GACTACTGGGGGATCGAATCCTGTTTGCTACCCACGCTTGCGCGCCTCAGCGTCAGGTACGGCCCAGTAAGTCGCCTTCGCCACTGGGGGGCCGCCCAAGCTCTACGCAGTTAACCGCTACACTGGGAATGCCACTTACCTCTTCCGCACTCAAGCCAACCAGGCTCCAAAGCAATTCCCACCTTGAAAGCAGGACGGTCACGTCAGACGTAAGCGGCCGCCTACACGCCCTGTACGCCCAGGCAGTCCGGACAACGCGTGCCCCCGACGGAGGACCGCGGCTGATGGGACGGAGGGAGGG
+
B@A8AE<CDFD+@,9,8;5:E9@;,<;E,@@6,C8@@8,,,8@@8@,B<ACC6,8@,CFFGGGCEDC6??F,C?+:,8@?884C==@,:++*@*@>CF<,5*2+5<>*:*87,6,,4:)19<21BFFCC+++?9C60C@B:)207B4*8>).C8=AFGGDGG3*:09:9CGFA?F+1::*<87*+24<4C*48:C3(*.(-3(.4>?AF)*-8))89<)-*4(,.3::(*((*)..,(*1(,(4:,.(2-.-(0,*--((-1-,*404(4(,,,-:-9311((-,).2(441../2*41((
@M02996:162:000000000-B87FG:1:1101:11470:3832 2:N:0:ACTGAGCG+CTAAGCCT
GACTACCAGGGGATCGAATCCTATGTGCTCGCCACGCTTTCGTGCCTGAGCGTCAGTAACAGACCAGGGAGCCGCCTTCGCCGCTGGGGGGCTTCCAAATATCGACGAAGTTGACCGCTACACATGGAGTGACACTACCCTCTTCTGCACGCTAGGTTGCCAGAATCCAAGGCGGGATGGAGGGGAGGGCAACGCTGGCACCGCAGACTAAAAAAACAGCCGGCGCACCCCGGAAGCCGAAAAAAGAGGGAGAAAGCGTGCGACCTACGAAGTACGGAGGAGGCGGGGACGGAGAAAGCGG
+
@<B@@ECDFED+@,6,66,6,,6,;<C9,,,++8B@+,,,,8,9,B,5@=C@+,8@,CFEFGGGGCCF,@BFFC7+,,@?8,8@===,47++3,@<C,7,7?,*65>1**1,76,,42)12:,A,@C<@,++51>*>>6*2,)+3+9<:081=11++2=EC94,:1*09CF>*)9*8/0>0;***/2)(*2(057-3*.428(-7:-()*25-?3B:)502((,,(4-(*(,)-(,:2*2,((4@(((*-04:F,7(--,,)-7)(5(-,,-())(((,14(,-((-(,42(..**+(((-
@M02996:162:000000000-B87FG:1:1101:15849:3835 2:N:0:ACTGAGCG+CTAAGCCT
GACTACAGGGGGATCTAAGCCTGTTTGATCCCCACACTGTCGTGCCTCAGCGGCAAGAACGGATTGGTGAGATGCCGTCGCAATCGGTGGTCTGTGTGAGATCTATGCATGTCACCGCTACACCACACATTCCGCCCACAGCATCCGTATGCTAGATCACCAGGTGCAACGGCAGGTCACGGGGGAAGAACGTGCGTGTCACCGCGGACGTGGCAGTCCGCCTACGCACCCTGTAAACCCAAGAAAGCCGGAGAACGCGCGCATCCGCCGGAGGACCGCGGCAGGGAGGACGGGGGGAGGG
+
@@@8@CADCDD+@,6,66,,,,;,,-;A,6,,,;+@,,,;,:C:8,,;6?;@+7@@,CEGGGG,@C<9C<FF<B@,+,@>6:B,D=@,8+,,,94?5=A,A+,3999,>,,4,4,:88*=0>,6D<A?6,,,7,3=CGD=DDF8==:+3+5;33=D2,=,D98+5*59<4C>@>DG*4:4C6;**2/9(=9:)2:6,*2(.5.61)4,73*-:34..0*-*---,4169*(-*)..6-,/,:03<2(.*,09-0(*,-(-,1,()(,(--(-(((((-(,,9(-(-(-(-425)//*(-(,
@M02996:162:000000000-B87FG:1:1101:15713:3845 2:N:0:ACTGAGCG+CTAAGCCT
GACTACTGGGGGATCTAATCCTGTTTGCTCCCCACACTTTCGTGCCTCAACGGCAGGTGCAGTCCAGAAAGTCGCCTTCGCCACTGGGGGTCCGCCTAATATCTACGCAGTTCACCGCTACACTAGGAATGCCACTTGCCTCTCCTGCACTCAAGAAAAAGAGGTTTAGTTGCAGTTCCTCAGTTAAGACGAGGGAGTTCACAACGAACTTAGTCTCCCGGCTACGCGCCCGGTACGCCCAATAAAACCGGATAAGGCATGCCCCCTAGGGAGAACAGGGGCTGAGGGGACAAAGGAAGAG
+
B@B@BC9CAED+@6,,;6;,C<@6,6;E9,6@,ECC@,,,@8C@6,,B@=CB+7@C+CF<FG@EGCDFCCG?FB@C,,9?,8=FD==,4++,@+8CFEA,=+,?9C>+=++4,9,58=*6==,,@FFAA,,6@E8+3,,3=0*=?>>D9=+0D==FGGGG+@=,93+5<,3476C,<=A+,5<,,5;@*@;=BDCD)**/0,18@)62>)47*+1466*.*.(/(/,6(*.(),-(--**-2.,7))./-)4(06*..().*..*,(,(4(,(((..(((-(,(4((,(41-).02*(,(.
@M02996:162:000000000-B87FG:1:1101:17614:3880 2:N:0:ACTGAGCG+CTAAGCCT
GACTACCCGGGTATCTAATCCTGTTTGCTCCCCACACTTTCGCGCCTCACCGGCAGTTACTGTCCAGCAATCCGCCTTCGCCACTGGTGGTCCTCCTGATATCTACGCATTTCACCGCTACACAAGGAATTCCGATTGCCCCTCCAGCACGCAAGAGAAACAGGTTCAAATGCAGTTTAGGGGTTAAGCCCATAGATATCACATCGGACGGGGCACCCCGGCGACACGCACGTTAAACCCAGGAAATCAGGACAACGACGGCCACCGAAGTATTACAGCGACTGCGGGGACGAGGGGAGCG
+
@@A6B@CFBED6@<,,;<<<,CC,,-C=9,,,,C@B,,,,,8B@@+,B@FFB+7@C6CFFDG9FFGEF<D,EFE<@,,@?:?4C88A6:,4,@,C<,,9,434,9<@+=++9,95,65*0=>B=DFD==,,,4D>C6E,@?55=CF==6A*)@>=FGGGG?D8,,3=2=E,<,9D2?+3+>8:**3189,5:/9DFA,4*9,:*.*059))-(:(23)1.26.3(41<0*331(((.),/(.(-.5))*.)4,.4*--((-)-458(((-(-))).))),(---((,-(-,3))2**41((
@M02996:162:000000000-B87FG:1:1101:5408:3921 2:N:0:ACTGAGCG+CTAAGCCT
GACTACAGGGGTATCTAATCCTGTTTGATACCCACACTTTCGAGCCTCAGCGTCAGTTGCACTCCGGACACTTGCCTTCGCGATCGGAGTTCTTCGTCATATCTAAGCATTTCACCGCTACACAACGAATTCCTGCATCCCTGCGTGCACTCACGCCTCCCAGTTTCAACTGCAATTCCACGGTTGAGCCGCAGGATTTCACAGCTGACTTAAAAGTCCGCCTACGCTCCCTTTAACCCCAATACATCTGGCTAACGCCCGGACCTTCCGTATTACCGCGGCTGCTTGCACGGAATTAAC
+
9B<CC8<C@@FF6CFGFAE@FGFEFCEEF@DFFCF@:EFGG7<,B:,B@FF:@FEEE<FFFEGFGG+,+7,AE9EFGAGGGECCD=@BCF8,>E@FEFDFGB8@EFDCD,FE;@E<+:?DD,,48@FFFFGFG,,0+,=@=:DCDG)>@F+:8,=,@ACG>C:FCFD8==F?986C*<A+7@C@>D@D:FE=*3*:>C6:6=A8=F)779FEE6*17=C?*0(/3/6(68=(:=<E33+=8(,6)./.+1;)(6)*--(-(1-451>4,3.((.)<<00-23(360)5,,5:8)**+-)-
@M02996:162:000000000-B87FG:1:1101:24475:3934 2:N:0:ACTGAGCG+CTAAGCCT
GACTACAGGGGTATCTAATCCTGTTTGATTCCCACACTTTCGAGCCTCAGCGTCAGTTGCACTCCGGACACTTGCCTTCGCGATCGGAGTTCTTCGTCATATCTAAGCATTTCACCGCTACACAACGAATTCCGGCATCCCTGCGTGCACTCAAGACTCCCAGTTTCAACTGCAATTCCACGGTTGAGCCGCAGGATTTCACAGCTGACTTACTAGTCCGCCTACGCTCCCTTTACACCCAATAAATCCGGATAACGCCCGGACCCTCCGTATTACCGCCGCTGCTGGCAGGGAGTTAAC
+
@CCCCGFGGGGGGGGGGGGGGGGGGGGGG<EFFEGGGGGGGGGGGGGGGGGGGGGGGGGGGCGFGECBFGFGEAFGGGGGG@CBDEG,@BEEECEGGDGFFFGGGFGGGGGGGGGGG:??CEF@>:FDGFFGFGGC8CDDF8*D=@5>DFFFBF6FG98=FFDBFFGDCDEFFF?FFDC9DEGFGGFGFG>=?A>AEFFEFG<=D9>E@BCE*+*=@=F@G?DFD606;C?3DEE3)72:<334A3?60.24:<>4----(147<(8:((,(,5)----(-49030371?((00*/2))-
@M02996:162:000000000-B87FG:1:1101:24470:3951 2:N:0:ACTGAGCG+CTAAGCCT
GACTACAGGGGTATCTAATCCTGTTTGATTCCCACACTTTCGAGCCTCAGCGTCAGTTGCACTCCGGACACTTGCCTTCGCGATCGGAGTTCTTCGTCATATCTAAGCATTTCACCGCTACACAACGAATTCCGGCATCCCTGCGTGCACTCAAGACTCCCAGTTTCACCTGCAATTCCACGGTTGAGCCGCAGGATTTCCCAGCTGACTTAAACGTCCGCCTACCCTCCCTTTAAACCCAATAAATCCGGATAACTCCCGGCCCCTCCGGATTCCCGTGGCCTGTGTCACGGAATTCGC
+
BBCCCE<CFCCGGFGGFGGFGGGFFGFDFFFFFGGGGGGGGGGGGDEFFFFGGGEGGG9FGGGGGGGECCFGGFGGGGG?F+>FFG7CFFFFGFDGFCFGGFGFFDFFDFFEFFEGGAF8=EG=EFCFCEFGDG+=CCD@FD3D6>)@DG?8DB6,=AFFDDDFFFGG+>E*@?FGFGFFGD6@FC@>:A8>>ED>EDFE?E=)0;<3(84*/=.)08D27:24((/708<1:@45<AFC60@E4)<?4()--7-*-)..-)((1(3(3-((,,)-,3(4-9,4-.44<4<1));*+-(,
@M02996:162:000000000-B87FG:1:1101:25732:3956 2:N:0:ACTGAGCG+CTAAGCCT
GACTACTCGGGTATCTAATCCTGTTCGATCCCCGCGCTTTCGTGCCTCAGCGTCAGTTGCGGCTTGGTGACCTGCCTCCGCGATCGGCGTTCTGTGCGATATCTATGCATTTCACCGCTCCACCGCACATTCCAGCCACCCCAAACGCACTCAAGCCCCCCAGTTTCGACGGCAGTGACCGGGTTGAGCCCGGAAATTTCACCGCCGCCTTAAGGGGCCGACTACGCCCCCTTTAAACCCAATGAATCCGGCTACCGCTCGCAACCTCCGTATTACACCGTCTGTGGCACCGCATTTAGC
+
88BCCGGGGCCG7FFGGGGFGGGGGC7EFFCFFCGFEFEGGEFGGGGGGFGGGD7FGGAFEGFGGGFFCADGGGGGEF?FG7CGDCFGDFCBFFG?CC:=70@=@FFGFDFGG9FEE::+=3DDCFED73CDGFFD=@==DA5D?FD>ADBEGG7C7:CEGGA<FFGCDGGBGE3:AFEFCE*/4)(;=GC0>))1<EFF4:<1(7((,0*3)82)-77(2-((((((-27,>)6:47;*3(4(96<<79)4180*.((--1((14:133,.3(6-6),(.-42).(((.4().*23)6)
@M02996:162:000000000-B87FG:1:1101:12401:3960 2:N:0:ACTGAGCG+CTAAGCCT
GACTACCCGGGTATCTAATCCTGTTTGATACCCACACTTTCGAGCCTCAGCGTCAGTTGCACTCCGGACACATGCCTTCGCGATCGGAGGTCTTCGTCATATCGAAGCATTTCACCGCTACACGACGAATTCCAGCATCCCGGCGTGCACGCAAGACTTCCAGGAGCAACTGCAATTTGACGGGTGAGCCGCAAACTTTCACAACTGACTTAAAAATCCGCCGACGCTCCCTGTAAACCCAATAAAGCCGGAGAACGCCTGGACCAGCCGGAAGACCGAGGCTGCTGGGACGGAAATAGC
+
@@A,ACFFEDD+@,6,;@,;@<@=,6CE6@C6@E;B:<,,A@FEB:,B<EEE88@C6CFGGGFGGEDGECFFEEFF,9AAB@@+@=@F@+4,9,C=9B=,A+@+>FE=D,,9,=,:680=CC4CGGDCE,+,@CFGG,6=?0@D=8:+3=*)@8?FG,,@CA;,@*3:CD69,9D:9:*=>CC*4168.4E=DBG<),+1<9?E;/;@E876>FFF56*.26(--2-,-*3(*..4:)0/3334=<)-*-5>(7.*---(-1439((42-(-((..49(,2((.-).2(4830.1*+)))
@M02996:162:000000000-B87FG:1:1101:21558:3966 2:N:0:ACTTAGCG+CTAAGCCT
GACTACTCGGGTATCTAATCCTGTTCGATCCCCACGCTTTCGTGCCCGAGCGTCAATGCAGGACTGGCGAGCTGCCTTCGCAATCGGAGTTCTGAGGAATATCTATGCATTTCACCGCTACACGACACATTCCGCCCGCGGCAACCGCATTCCAGCCCGCCAGGATCAAAGGCAGTTCCGGGGTTGAGCGCCCGGAGGGCACCCCTGACTTGACCGGCAGCCTGCGCACCCGTTAAACCCAATGAATCAGGAAAACGCGTGCATCCTGCGGAATGCCGCGGCACAGGGGGAGGGGGTAGCG
+
CCCCCG,FCCD@@<@9C@A9<FC;C;@F<,8C8FCBE@,,5@C@,B;,@>@C::@F<F@@FG,,:,@,@BF>FDAF,C?DF:FBDFD7=4,,@E,?,99,92=+@@@,>,5,C@,,>)<=+=,6+@7:=7,6>=>CD>6+CA*+:EF+033*@CC7***4:1/*=*CFF,2/4/*0=:*:>*5/*)(265EB)8<(,/)-(*4((04(57*-))))(0)-:4((.-(((*497(,-4),*-4((/6.)2.6..).*-((-,*-.*.)).((,(-).)(((-(((.,.3(((,))22*-,)-
@M02996:162:000000000-B87FG:1:1101:13182:4015 2:N:0:ACTGAGCG+CTAAGCCT
GACTACCCGGGTATCTAATCCTGTTTGATACCCGCACTGTCGAGCCTCAGCGTCAGTTACACCCCGGACACCTGCCTTCGCGATCGGAGTTCTTCGTCATATCTAAGCATGTCACCGCGACACGACGAAGTCCAGCATCCCGGTGTGCACTCAAGGCCTCCAGGTTCAATGGCGTGGTATGGTGGAGCCACACGCTGGTACCACTGACTAAAAAGCCCGCCTACGCGCCCGGGAAACCCAAGAAAGCCGGAAAAAGACCGAAACGTCCGGAATACGTAGGCGGCAGGCACGGAAGAAGCCG
+
@<AAAC<FBDD+@,;,6656C,;,6;CE;C6,,@+@C+,,,:F:B+,B@?CB,6@B,CFGGGGGGCEFFCGF@?,A:,9D,=B8DCCFE,,,49C?9+?,9+,+9FB<A,,9,4,5>5*6=B7CEEECF++,,=DFG,63@5>=38:8;++)@3;F?CCFD9:,4**:=,>A893=D*84:44,=15*8CE>862/(*0;?+9@1AEF)+;;;=?A3)1,*,8:2((-482()-7:47+;,(,35(((1(0(-.(*(.(-(/,45(-(4(-(,..(),,,)-(,(3-,.(4()02*+5((4
@M02996:162:000000000-B87FG:1:1101:13203:4027 2:N:0:ACTGAGCG+CTACGCCT
GACTACCCGGGTATCGAATCCTGTGTGATACACGCAATTTAGAGCCTCAGCGGCAGGTACACCCCGGACACCTGCCTTCGCGATCGGAGTGCTGCGTCAGAGCTAAGCATGTCACCGCTACACGACGAAGACCAGCATCCCGGTGTGCACTCAAGGCCTCCAGGTTCAATGGCGTGGTATGGGGGAGCGACACGGTGGTACCACGGACTGAAAAGCCCGCCTACGCGACCGGGAAACGCAAGAAAACGGGAGAACGCACGGACCGGACGGAGGACGGAGGCGGCGGGCAGGGAAGGAGAGG
+
@6-AA,CC@CD+8,,,,6;,,6;;,CCA966,,87@+,,;CCFD9@<,6=,@++7@+CFFEEGGGG:F@=8F,A<<,,4A,=C4@=@FC8,,9,E:844+A+,+9CE44,,9,4,,4)366C,AED:==++,,3@FG3,3;59+0+13130)@,3>:C6;,98,2*=2+,5/49*4:*9+<:,*4/,1(=*,50),/*21)56,()((()23865),8<9:,(32(---*(()4,,.(*1((.45(.(*-0((../,(,-1/3(/(43,(-,((-(((,,(,(-,(--((,(0./**(((4
@M02996:162:000000000-B87FG:1:1101:6823:4028 2:N:0:ACTGAGCG+CTAAGCCT
GACTACAAGGGTATCTAATCCTGTTTGATCCCCACGCTTTCGTGCCTCAGCGTCAATGACGGATTCGTGAGATGCCTTCGCAATCGGTGTTCTGAGTAATATCTATGCATTTCACCGCTACACTACTCATTCCTCCCACGGCATCCGTATTCCAGACCGGCAGTATCAAAGGCAGTTCCGGAGTTGAGCCCCGGGATTTCACCTCTGACTTGCAGGTCCGCCTCGGCACCCTTTAAACCCAATAAATCCGGAAACCGCTTGCATCCTCCGTATTCCCGCGGCTGCTGGCCCGGAGTTAGC
+
CCCCCGGGGGGGGFGGFFGFGGGGGGFGFFFGGGGGGEEGGGGGGGGGGGGGGEE@EGGGGGGGGGFFGFFFEFGGGGGGGGGGGGGFEFFGGGCFEEDF;FCFFGGGFGGGCCGGG=5C?EF8EFAFGGGGDFGGC8==CAFGG@>4:?@;7@DAEGCCEEA,@DGGFGGFGF8FCGEF>+9C,=;9=78>B>*))?A<*>@*//88CFG=46782A6/4-(((/2(.8;@4/)69<F/3133A>)6*4.,(02*-(,-(*.-:42-32-(.().,4(41024-5).-((,0)2/;).6
@M02996:162:000000000-B87FG:1:1101:13180:4033 2:N:0:ACTGAGCG+CTAAGCCT
GACTACCCGGGTATCGAATCCTGTGTGATACCCGCACTTGCGAGCCTCAGCGTCAGGTACACCCCGGACACCTGCCGTCGCGATCGGAGGGCTTCGTCATAGCTAAGCATGTCACCGCGACACGACGAAGGCCAGCATCGCGGTGTGCACGCAAGGCCTCCAGGTGCAAGGGCGGGGTAGGGGTGAGCCACACGCGTGTACCACTGACTGAAAAGCACGCCGACGACCCCGGAAAAACCAGAAAAGCGGGAAAACGACCGGACACACGGGAGAACCGCGGCGGAGGGGAGGGAAGAAGGCG
+
@6888;;C@@D+8,6,965,6,;,,<;A66<,;@+@++,,,8@@6@,;@=C@,,8@,<EEFGGGG@CCC=FEAA,,+4=>>=B+@@:B=+++9,@=984,9+,+6C>,@>,4445,65*668+AGCECC7+,@:FGF,,*359336:@1=*/::8FFE,=885,0)22:+=5*8):>14)8>=/:7:9(20..0)-(*).506:(<<()*948FFF0073*(-(-(((,*(()443(-+2((..<(((),.(.7:<,,(43>9(*(-(((--(,),-(((((-((-((((,2.)2*+,((4
@M02996:162:000000000-B87FG:1:1101:5505:4038 2:N:0:ACTGAGCG+CTAAGCCT
GACTACAGGGGTATCTAATCCTGTTTGATCCCCACGCTTTCGTGCCTCAGCGTCAATAACTGCTTCGTGAGATGCCTTCGCAATCGGTGTTCTGAGTAATATCTATGCATTTCACCGCTACACTACTCATTCCTCCCACGGCGACAGTATTCAAGCCAACCAGTATCAAAGGCAATTCCACAGTTGAGCTGCGGCATTTCACCTCTGACTTGATCAACAGCCTACGCACCCTTTAAACTCAATAAATCCGGATAACGCTTGCATCCTCCGTATTACAGCGGCTGCTGGCACGGAGTTAGC
+
CCCCCGGGGGGGDGGGGGFFGGGGGGGGGGGGGGGGGGGGGGGGGGGGGGGGGGGGGGGGGGGGGGGGGGGGGGGGGGGGGCFFGFGGGGGGGGGGGGGEGFGFGGGGGGGGGCFFC::?CEFA8FGEGFFFFGGGGGGGD>?GGGBFFFFFGDCEGGDGGEDFA?EGGDFFGFGGFGEFGGGFGFEGFGG<DBGBFGFFEG36>FEFEACB*+:=;64:8:555(2(8:=5C;4C<<9>@49?=EC7;6)67A30((,,-*4<C?><?((,.4:)).)-421(348???<:5):;@)..
@M02996:162:000000000-B87FG:1:1101:5485:4040 2:N:0:ACTGAGCG+CTAAGCCT
GACTACAGGGGTATCTAATCCTGTTTGATCCCCACGCTTTCGTGCCTCAGCGTCAATAACTGCTTCGTGAGATGCCTTCGCAATCGGTGTTCTGAGTAATATCTATGCATTTCACCGCTACACTACTCATTCCTCCCACGGCAACAGTATTCAAGCCAACCAGTATCAAAGGCAATTCCACAGTTGAGCTGCGGCATTTCACCTCTGACTTGATCAACAGCCTACGCACCCTTTAAACTCAATAAATCCGGATAACGCTTGCATCCTCCGTATTACCGCGGCTGCTGGCAGTGAGTTAGC
+
CCCCCGGGGGGGGGGGFFGGGGGGGGGFGGGGFGGGGGGGGGGGGDGGGGGGGGEEFGGGGGGGCFGGGGGGGCFGGGCDGE@FFEF@BF@FGGEGGGGGGFGGGGGGGGGGGGGGGBFDDGFFGGCBDFGGGGGGCFFGGFDGCB575=D7EEDFCG8FEC)?,39C+>FFDFCEFGFFGFFFGDD?=,=DEEGABFCEEGF9@5CEFFGFB+;=36;<E)-74>2)/=5BD6*8;;,<3B:>*@CC66032>7;/./(/*/5+(./,(/(42624<-(-(-43:0>?0((08+23.42
@M02996:162:000000000-B87FG:1:1101:20130:4119 2:N:0:ACTGAGCG+CTAAGCCT
GACTACCAGGGTATCTAATCCCGTTTGATCCCCGGGCTGTCGCACATGAGCGTCAGACACAGCCCAGAAAGGCGCCTACGCAACCGGAGGTCCGCGCAATATCTACGCAGGTCAACGCTACACGGGGAAGTCCGCCAACCGCGACGGAAAGCAAGCCAGCCAGGATCAAGAGCCAGACGGGGTGGAGCCCAGCAAGGTCACGCCAGACGAAGAAAACGGCCGACACGCGACGGAAGCCCAATAAAGCGGGAAAACGCACGAAAGCGACGGAGAACCGGGGCTGGTGGGACGGGGGAAGACG
+
@<86@@,;C@C-C,@,;@,,;686,-84,;,,,6+++7,,,:668+;,;?;@6,@FC,,F<F,,,,:9C@F,,8++,,,?@?44,6:+7++,,+8+@B:+?+4+9,986++6,4,,88*00=,3@33=B+,,73+++++@*1*;9*066:)(242*40,=:77*=)**;>;A*)2/A/.58>**:/30(/*.052((+*.2*(4->?1()9(-9151)/1*(4,,(-(-*(()-(,,(+;-(../.)(/(),..(/(-(--)-(0-2(((,-(.)(((((((-(.,-(.33())2**-(,-
@M02996:162:000000000-B87FG:1:1101:5072:4122 2:N:0:ACTGAGCG+CTAAGCCT
GACTACTCGGGTATCTAATCCTGTTTGCTCCCCACGCTTTCGCGCCTCAGCGTCAGTTACTGTCCAGTAGATCGCCTTCGCCACTGGTGTTCTTCCTAATATCTACGCATTTCACCGCTACACTAGGAATTCCATCTACCTCTCCAGCACTCAAGAGAAACAGTTTCAAATGCAGTTCATGGGTTGAGCCCATGGATTTCACATCTGACTTGCTTCCCCGCCTACGCGCCCTTTACACCCAGTAAATCCGGATAACTCTTGCCACCTACGTATTTCCGCCGCTGCTGGCCAGTAGTTAGC
+
CCCCCGGGGDGGGGGGGGFFGGGGFGGGGGGGGGGGGGGGGGGGGGGGGGGGGCFGGGGFGFGGGAEFGGGGGGGGEGGGGGGGGFGGGGGGFGFGGGFF;3DGGFCGGGGGGGGGD:9CCEFEGFGGGEGGGGFDGFGGGFD=FFFGFG?DGCF,,6,6@@)<=FFGGGGFGF83DFEF9ED=FDEFEGG@6AF@CFFECGFFFFCEEFC@EFEFEAC)9:=@B27(6:9@CEFF47FC664)3.76;3)((870)).))25<*2((,,.5<4)).4((---((5>3?(((/*330-))
@M02996:162:000000000-B87FG:1:1101:24744:4140 2:N:0:ACTGAGCG+CTAAGCCT
GACTACTAGGGTATCTAATCCTGTTTGCTCCCCACGCTTTCGAGCCTCAACGTCAGTTATCGTCCAGTAAGCCGCCTTCGCCACTGGTGTTCCTCCTAATATCTACGCATTTCACCGCTACACTAGGAATTCCGCTTACCTCTCCGACACTCTAGCATGGCAGTTTCCACTGCAGTTTATGGGTTGAGCCCATAGCTTTCACATCAGACTTGCCACGCCGTCTACGCTCCCTTTACACCCAGTACATCCGGCTACCGCTTGCCCCATACGCATTACCGCCGCTGCTGGCACGTCTTTCGC
+
CCCCCGAAFFFGGCFGGGGGGGGGGGGGGGFFGGGGGGGGGGGGGGGGGFF@FDEGFGGFGGFGGGGGGGGGGEGGGGGGGGGGGG=CFEBFFFGGGFGG;DGGGGGGCEGGGGGGE>@DDCFFGGGGGGFGGGGGGGGGGBFGGE>EAGFD@E8FFGFCFG>DFFGGG,@?FFF@DG>DGCE?CCEGFGGDFFGEFGFFCFE5CFB5@AG6;A4A=AF5=58>4B@-5=B586><)7CC0==E+9).9;;(,069..-,-*(8D(::1:((-45).(((,-940:)41<?B7)2;:2-,
@M02996:162:000000000-B87FG:1:1101:8460:4150 2:N:0:ACTGAGCG+CTAAGCCT
GACTACAAGGGTATCTAATCCTGTTTGCTCCCCACGCTTTCGCGCCTCAGCGTCAGTTGTCGTCCAGCAGGCCGCCTTCGCCACTGGTGTTCCTCCTAATATCTACGCATTTCACCGCTACACTAGGAATTCCGCCTGCCTCTCCGATACTCAAGAATAACAGTTTCAAAAGCAGTTCATGGGTTAAGCCCATGGATTTCACATCTGACTTGCTCTCCCGCCTACGCGCCCTTTACACCAGTAAATCCGGATAACGCTTGCCACCTACGTATTACCGCGGGCGCTGGCACGTAGTTAGCCG
+
CCCCCGGGGGGFCFFFEEFCFGGGGGGGGGFGEGGGGGDFGGGDGGGGGFFFCFGGFGGGGGGGGGGGGGGGGGGGDEGGGGGGGGGFFEFCFFFGGFGGGFGGFGFGCEFGDGFGG=@DDEFGGGGFEGGGGGGGGFGGGEFGF8>@BDDEGFFAFFGGGGE<@DGFDGFAFFGGFGEFGFGGEGCDEGGCFFCEFDFCEGE6B9CEFFGBFABBBFC6C82>B@>BBCB9C@;C?ABE=<EEF?C;C286?487,(--(24>C8:3:735(---42(-((-((-((,,-.002<+).51
@M02996:162:000000000-B87FG:1:1101:24759:4154 2:N:0:ACTGAGCG+CTAAGCCT
GACTACTCGGGTATCTAATCCTGTTTGCTCCCCACGCTTTCGAGCCTCAACGTCAGTTATCGTCCAGTAAGCCGCCTTCGCCACTGGTGTTCCTCCTAATATCTACGCATTTCACCGCTACACTAGGAATTCCGCTTACCTCTCCGACACTCTAGCATGGCAGTTTCCAATGCAGTTTATGGGTTGAGCCCATCACTTTCACATCATACTTACCACGCCGTCTACGCTCCCTTTACACCCAGTAAATCCGGCTACCGCTTGCCCCCTACGTATTACTGCGCCTGTGGGCAGGTCTTTACC
+
BCCCCGG8FEGG7CFGGGGGGGGGGGGCFE<<FEF7F@FGGEFGGGGGFGGGGGGGGGG9CFGFEGDEGCED<FGGEGGFGEGEFGFEFFGFBGGGGFCFGBFCFCGGEEGGFFGGC1:6==B,@E@FFGFGGDEDGEFGF8DFG>8F@DFD>FCFG,@=8?=:,+?@F;@DDFFGFFE+@,@?C+5CCFGD0**:=CFE5ECAE8**1==*1**3/335465(*(05>E9@7.9E)/<?((/>6)99*2)(.:(0(-,-(/()*(,3:(.)-4-5)))-(-(())((-(,-7)+33).)
@M02996:162:000000000-B87FG:1:1101:24739:4159 2:N:0:ACTGAGCG+CTAAGCCT
GACTACTAGGGTATCTAATCCTGTTTGCTCCCCACGCTTTCGAGCCTCAACGTCAGTTATCGTCCAGTAAGCCGCCTTCGCCACTGGTGTTCCTCCTAATATCTACGCATTTCACCGCTACACTAGGAATTCCGCTTACCTCTCCGACACTCTAGCATGGCAGTTTCCAATGCAGTTTATGGGTTGAGCCCATAGCTTTCACATCAGACTTGCCACGCCGTCTACGCTCCCTTTACACCCAGTAAATCCGGATAACGCTTGCTCCATACGTATTACCGCGGCTGCTGGCCCGTATTTAGC
+
CCCCCGGGGGGGGGGGGGGGGGGGGGGGGGDFFGGGGGGGGGGGGGFGGAC8BFFGGGGGGGGGGGGGGGGGGGGGGGGGGGGGGGFFGGGGFFGGGGGGGFGGGGGGGDGGGFGGG=9=CFGDGFGGGGGGGGGDGGGGGEFGCGAFDGFD9FFGGGGGGG=BFFGGGGGFG9FGBFDFGGGGFDEF<@FFFFF@EFFFEA=EFFB@ECC5AFBFFEG>?=9BE=B=@8@2>B<CF<?:(6=)3<CEFBF;@A;F((//(1.67(6<<?7<AB62<<0-4(40<?B5-.(-0)2<<).-
@M02996:162:000000000-B87FG:1:1101:18793:4163 2:N:0:ACTGAGCG+CTAAGCCT
GACTACTCGGGTATCTAATCCCGTGTGCTCCCCGGGCTTGCGCAGCTCAGCGTCAGACACAGTCCAGAAAGGCGCCGTCGCCACTGGTGGTCCTCCCAATATCTACGCATGTCACCGCTACACTGGGAAGTCCCCTTTCCGCTCCGGCACGCTAGGCAGCCAGGATCCAGAGCCATACGGGGTGGAGCCCCGCAGTGTCACGCCAGACTGAGAAAACCGACGACATGCGCCGTACGCGCAAGAAGTCCGGACAACGTGCGCAACCCACGGATGACCGCGGCGGCAGGCACGGAGGGAGCCG
+
@@A,AC,E@@D-@,A,<<,@@FBC6;9C,6;,8+6:+8,+48@@87,B@?CB,8@CFGGFGG9FFAEGGGGGGE>F+8=>@8:FD=C5?,49@,CAC<E,A+4+9<>+6+49,4,:>=<6==,6CFDEC+,,7DF68,,3+1*=>+16@+*)63;3:@*4,:1*40;6;CG986C,?F>DDD**4752-=8.);/((,+16*6:7D;04997AFBF?357:(417(..7*(4)4(-4(/21(489.4)/20(75(3(-,,()--*(3(2(,((4)(-(,,(-(7(--(3(3(0528=3((-
@M02996:162:000000000-B87FG:1:1101:8477:4167 2:N:0:ACTGAGCG+CTAAGCCT
GACTACAAGGGTATCTAATCCTGTTTGCTCCCCACGCTTTCGCGCCTCAGCGTCAGTTGTCGTCCAGCAGGCCGCCTTCGCCACTGGTGTTCCTCCTAATATCTACGCATTTCACCGCTACACTAGGAATTCCGCCTGCCTCTCCGATACTCAAGAATAACAGTTTCAAAAGCAGTTCATGGGTTAAGCCCATGGATTTCACATCTGACTTGCTCTCCCGCCTACGCGCCCTTTACACCAGTACATCCGGATACCGCTTGCCACCTACGTATTACCGCGGCTGCTGGCACGTAGTTAGCCG
+
CCCCCFGGGGGGDEFFF9FGGGGGGGGDGGFGFGGGDGEGGGGEGGGGGGGG7FGGGGGGGGGGG@FFFFGDGGGGFEGGGGGGGGFCACCFE<EAFEEGGDEGGGGG+>CE9;FGG:5=CEFFG9,BEGGEGGGGG=DDGBBFF@>>*@+:E,2,@A,2EADC8EFG=F,;@9+BBD*=AF6,@>=CEGF@59;>*,?0;DEE>+*/:A+./+1=>6C@G65(79@/.=9345>;/7<C@E;)@/539()(4)59(----26<F0:.,,)-(..)(((,(-33.8?3:71,.)20+4>:,
@M02996:162:000000000-B87FG:1:1101:18198:4189 2:N:0:ACTGAGCG+CTAAGCCT
GACTACAGGGGTATCTAATCCTGTTTGATACCCACACTTTCGAGCCTCAGCGTCAGTTGCACTCCGGACACATGCCTTCGCGATCGGAGTTCTTCGGCATATCTAAGCATGTCACCGCTACACGACGAATGCCAGCAGCCCGGCGTGCAAGAAAGACGTCCAGGATCAACTGAAATTGGACGGGGGAGCCGCAAACTGTCACAACTGACTTAAAAAACCGGCAACGCTCCCGGTAAACCCAAGAAAACCGGAAAAAGCATGGACCGACCGGATTACCGCGGCTGCTGGCACGGAAAAAGCG
+
@<A,@CDECDD-@,6,66;6<<@,,<CF<@6,,C,8,;,,58FC@C,B6?CB,,@@,CFEFG9AFCDFFCFE8B,5,,,A,@B+D=@C=,,,4,C=,+@+9+,69FE?9,,9,9,585*069,@CE@@=,,,7EFCG,,3=)3=>3:+0++)@:CCG+11+98,@**@9,,3,;?7++)3,49**1,1(2=1BAG?),1)1+9@;)/.4**.6F<?(0/-*-(-(4((-*-,)(,44),*,4(853((*-.4(03*-(().0.)*,(,(-(,,(,).((,,1-,(..2-..-00/**.,.(
@M02996:162:000000000-B87FG:1:1101:16831:4246 2:N:0:ACTGAGCG+CTAAGCCT
GACTACCGGGGTATCTAATCCTGTTCGATACCCGCACCTTCGAGCGTCAGCGTCAGTGACACTCCGGCAAGCTGCCTTCGCAATCGGGGGTCTTCGTGATATCTAAGCAGTTCACCGCTACACCACAAATTCCGCCTGCCTCGCGTGTACGCAAGTACGCCAGGTCGCGCTGCAATCCGCGGGGTGAGCACGCGCAGGTCACAACACGCTTGACATAAAGCCGACGAGCCCGTGAAACCCAAGAAAGCCGGATAAAAACAGGACCGGCCGTATAACCGCGGCAGCGGGGACGGAAAAGAGG
+
B@A@BFFCDDD+B@9,;<56CC@;,C@F<C@C8@6@@F,,@CF@B@@@@BFB,,@B6CFEEG8FGEEGDGGGGDEA,,@A6?C,D@@ED+4+@,CBA@A,=+43>EEA>,,7,@,:8=9=?@<@EGFFE,,,@DCC6E,8+:<?95833531C@C,=CEEEC7*4ACE<=*8*;>=AC>FEDC**14C:+24>>79(*7).+6<:>:-,0*-4@<*6*:.3.(-(4,,4?0>93-34-,*3<6?FB0(*-.--..*))-..9((/(((--((().)(-((,313-(46(4(-))***(-((
@M02996:162:000000000-B87FG:1:1101:24955:4252 2:N:0:ACTGAGCG+CTAAGCCT
GACTACTGGGGTATCTAATCCTGTTTGCTCCCCACGCTTTCGCGCCTCAGCGTCAGTTATCGTCCAGAAAGCCGCCTTCGCCACCGGTGTTCCTCCTAATATCTACGCATTTCACCGCTACACTAGGAATTCCGCTTCCCTCTCCGACACTCAAGATCTCCAGTTTCAAGTGCAGTTCCTCGGTTGAGCCGAGGGATTTCACACCTGACTTAAAAACCCGCCTACACGCCCTTTACACCCAGTAAATCCGAACAACGCTTGCCACCTACGTATTACCGCGGCTGCTGGCACGTAGTTAGC
+
CCCCCGGGGGGGGGGGGGGGGGGGGGGGGGEFGGGGGGGGGGGGGGGGGGGGGGGGGGGGGGGGGGGGGGGGGGGGGGGGGGGGGGGEGGGGGGGGGGGGGFGGGGGGGGGGGGGGG=:CDFGGGGGGGGGGFGGGGGGGGFFGGGFGEGBDGGFGGGGGGGE@FFGGGAECEFFGFGFFGGGGGGFGFGE>EFGFFGFFFGFFFFFFFFGEF8@FFFG3*62;@@;?BGB;C;CFFFFEBF7A@AFAC>D?0>15-----12<F:7>?<.4A>64)44-4-1422.4:772002;C665
@M02996:162:000000000-B87FG:1:1101:24961:4268 2:N:0:ACTGAGCG+CTAAGCCT
GACTACTGGGGTATCTAATCCTGTTTGCTCCCCACGCTTTCGCGCCTCAGCGTCAGTTATCGTCCAGAAAGCCGCCTTCGCCACCGGTGTTCCTCCTAATATCTACGCATTTCACCGCTACACTAGGAATTCCGCTTCCCTCTCCGACACTCAAGATCTCCAGTTTCAAGTGCAGTTCCTCGGTTGAGCCGAGGGATTTCACACCTGACTTAAAAACCCGCCTACACGCCCTTTACACCCAGTAACTCCGACCAACTCTTGCCACCTACGTATTACCGCCGCTGCTGACACGTAGTTATC
+
68ACCGGGGGGGGGGGGGGGGGGGGGGGGG@@FEGGGGGGGGGGGGCGGGGGECFGGGGDGGGGGGGGGGGGGGGGGGGGGGGGGG@FEFFFFGGGGFFGGDGGGGFFECFGGGGGE8ACC>FGGGGGGFGGGGDGGGGGFDDGG@>GBG588328@FGGCFFGFCGGG@@CFCB<CG@9D@@1@7C5@FD9??75:EACECE25?BDEFG4CACF;;89=.6<@(6(63638;3>CAEE:<8)8)69D:@(4541()).824694?:?1,))4)))(((,2114,))22)1002;@)).
@M02996:162:000000000-B87FG:1:1101:24230:4285 2:N:0:ACTGAGCG+CTAAGCCT
GACTACTAGGGTATCTAATCCTGTTTGCTCCCCCGACTTTCGCGCCTCAGCGTCAGTACTGTTCAAGGAATCCGCCTTCGCCTCCGGTGTTCTATAGGATATCAACGCATTTCACCGCTACACCCTATATTCCGATTCCCCCTCCCAGACTCGAGCAAGGCAGTTTCAAGCGCACTTTCCGGGTTGAGCCCGGAGCTTTCACACTTGACACACCTCGCCGCCTACGCGCCCTTTACGCCCAGTAAACCCGAACAACGCTTGCGACCTCTGGATTACCGCCTCTGCTGGCACCGCGTTCCC
+
CCCCCGGGGGGGGGGGGGGGGGGGGGGGGGGFFGGGGGGGGGGGGGGGGFGGGGGGGGGGGGGGGGGGGGGGGGGGGGGGGGGGGGGGGGGGGEDCGGGDGFFFEAGGGGGGGGGGG>?DCEFFEF8E9FGGFGGGGGGGF=BGG@D=DGFE636FEFFEFF>3=FGFGFGEGDGGFGFFGGGEGGBFFGGAF>DBFGFFE95>=BEFE=8=@E@48>D:::;@F3609EBBG?FFF?E8(352*-).14049B?9((,--/(-),,4)4))62,))(((((())-.43()-)0**2(()
@M02996:162:000000000-B87FG:1:1101:8374:4312 2:N:0:ACTGAGCG+CTAAGCCT
GACTACCCGGGTATCTAATCCTATTTGCTCCCCACGCTTTCGTGCATGAGCGTCAGTTACAGACCAGGTAATCGCCTTCGCCTCTGGTGTTCTTCCATATATCTACGCATTTTACCGCTACACATGGAGTTCCATTACCCCCTTCTGCACTCTAGTTTGCCAGTATTCGATGCTGTATTGAGTTGAGCCCAACGCTTTCACATCAAACTTAACAAACCGCCTGCGCACCCTTTACGCCCAATAAATCCGGATAACGCTTGCCACCTACGTATTACCGCGGCTGCTGGCACGTAGTAAGCCG
+
CCCCCGGGGGGC@FFGFCGCEGGGGGGGGFFFGGGGGGGFGGGGGGGGGGGGEFGGDFGGGGGFGGGDEFGGGGGGGGGGGGEFGGGEFCFFGCFFFEFGGFFGGGGGGGGG,EFFB>ADGEGGGGGECFCFGGDFGGDDGAEFGGEGFGBDDDBACFGGGGD<=CGFGACDE5=EFFEFGGGGGGFD)1D8?BD55@FEEGCC<?CEF6F=@F@FFFD4CA2<=9@@>C(>*@45(0=8,3=EF?).16:(6+)1.//,,;9<D4(52,).()).(-(-,(-4,8((,.(()01+<),((
@M02996:162:000000000-B87FG:1:1101:10721:4332 2:N:0:ACTGAGCG+CTAAGCCT
GACTACTCGGGGATCGAATCCTGGTTGCTCCCCCGACTTTCGCGCCTCAGCGTCAGGGCTGTTCAAGGAATCCGCCTTCGCCGCCGGTGGTCTGCAGGAGATCAACGCATGTCACCGCGACACCCGGCATTCCGATTCCCTCTCCCAGACGCGAGGCCTGGAGGTTCAAGCGCACGTTCCGGGGGGGGCCCGGAGAGGGCAAACGTGACACGCAAGACCGCCGACGAGGCCTGTAAGCCCAGGAAATCGGAAAAAAGCGCGGGGGCGCGGGAAGACCGGGGGTGCCGGGACAGGGGGAGAG
+
@@A8AC6E@CD+@,9,86A,@,;,;;@E,,,,,777++,,,8C@7+,B6?CB,@@B,C@,C:,AE<DFDD,CFE<:,,4A,8+@E=:47++,9AEAFDE?9*,28B86=++9,6,:85*==8+@>+3+5+,,5<C**5,4+1*43D@FAF*)>48*==6:*;5**)20;CF8*5:*2;(5:CC**/2712/-77C>(*)(-*.82)46(/*-(04874*-*4,,(4(-(*()*.)).),2,.4:@())*,04().)-(,--149),4(4--,((.(,-(,((-,,(,,(--())*2*((((
@M02996:162:000000000-B87FG:1:1101:11812:4339 2:N:0:ACTGAGCG+CTAAGCCT
GACTACCCGGGTATCTAATCCTGTTTGCTCCCCACGCTTTCGTACCTCAGGGTCAGGTACAGTCCAGAAAGTCGCCTTCGCCACCGGTGTTCCTCCTGATATCTACGCAGTTCACCGCTACACCAGGAATTCCACTTTCCCCTCCTGCACGCAAGTCTTGCAGTTCGGAGGGCTAACCGGAGGTAAGACCCGGGCGTGAACCCTACGCTAACAAAACCACCGACGGACGGCGAACGCCAAAGAATACCGGAAAACGCGCGCCCCCGACGGAGAACGTCGGCGGCGGGCACGGAGGGAGCCG
+
@@@A@FFGEDD+86@6;<9,@<C;,;CF9,,CBC:@+,,,;8CCCC9FA=,@6;CE,EGGGGGGGFFFFCG,CB@=,@,A,B4@DED67,,4@,CEFD=,9+4,9C>:C++9,9,,80*66=,@DEC=B,,,4=E8=,==FB5C>,:8@D*)C3=37,,6===,7?C8?EEB>*=CA9:*3>**,=6+19E5@>9((*)-8*63:)6(()2(6F2./858=(691(4((*(()-(,,2**,(441)-)/,.(-)(/-,,--1,25(3(,(--(,)(-(((((((--2,(--()0***(((-
@M02996:162:000000000-B87FG:1:1101:7706:4340 2:N:0:ACTGAGCG+CTAAGCCT
GACTACACGGGTATCTAATCCTGTTTGCTCCCCACGCTTTCGAGCCTCAACGTCAGTTACAGTCCAGTAAGTCGCCTTCGCCACTGGTGTTCCTCCTAATATCTACGCATTTCACCGCTACACTAGGAATTCCGCTTACCTCTCCTGCACTCTAGCTAAACAGTTTCCAAAGCAGTTCCGGGGTTGAGCCCCGGGATTTCACTTCAGACTTGCTTTGCCGTCTACGCTCCCTTTACACCCAGTAAATCCGGATAACGCTTGCTCCATACGTATTACCGCGGCTGCTGGCCCGTATTTAGC
+
CCCCCGGGGGGFFGGGFCFFGGFFGGFGGGGGGGGGGGGGGGGGGGGGGGGGGGGGGGGGGGGGFGGGGGGGGGGGGGGGGFGGGFGEFFFFGEFFGGGGGFGFGGGGGGGGGGGGG=9?DEFFFGGGGGGGGGGG6EGFFFFGGGEGFFFDCEGGGGGGGGF9ECFGFFDFGFFGBGFEEGGGFGEGFGGFFFGFAGA6AFE4@FAEEF:>E+:+7BC848-6>D>(41=@FECEEAFGD<5E@?CF;6>D?>AD---.-9)-9()6:3..65.541(4;3(4()..,(4408*<<6:6
@M02996:162:000000000-B87FG:1:1101:11813:4358 2:N:0:ACTGAGCG+CTAAGCCT
GACTACCCGGGGATCTAATCCTGTGTGCTCCCCACGCTGTCGTACCTCAGGGTCAGGTACAGTCCAGAAAGTCGGCTTCGCCACCGGTGGGCCGCCTGATATCGACGCAATTCAACGCGACACCAGGAAGACCACTTTCCCCTCCTGCACTCAAGTCTTGCAGGTCGGAGGGCGAACCGGAGTTAAGCGCCGGGCTGGCACACTACGCTGAAAAAACAACACACGGACGCAGTAGGCACAAAAAGTGGGGACAACGCCGCACCCGCACCGAGAACGGCGGGAGGGAGGCGGAGGGGGGGCG
+
B<A8@6CE@CD+=,,,;6;C<6;,,6;C,6,,,;6@+8,859CC,6;BC=,@,66C,EFFGG<FA@CFCFF,EB+4,+=888?EG46+8++,@++@+=4442,+48=+>++8,8,<6806==+@DF@<>,,,@8D++,,55)3=+8:50;+),:9,7,,:B9884;D5*>E5:)2?;86BCB**2+1+(*3.)5)-(/<3323(5)3(,.5)4=:)()13*-1:1(--,2((*)))))+0,(,4).))/-.(-.,)-(-(-13-)((-((,-((.(--(-((((((,((((()./**(((-
@M02996:162:000000000-B87FG:1:1101:5517:4361 2:N:0:ACTGAGCG+CTAAGCCT
GACTACTCGGGTATCTAATCCTGTTTGATACCCACGCTTTCGTGCCTCAGCGTCAGTTGTATCCTAGTAAGCTGCCTTCGCAATCGGGGTTCTGTGACATATCTAAGCATTTCACCGCTACACGTCACATTCCGCCTACCTCGTTTACACTCAAGAACGCCAGTTTCAACGGCCCGGTCTCGTTGAGCTACACAATTTGCCCGCTGACTTAACATCCCGCCTACGCACCCCTTTAACCCCATAAATCCGGATAACCCTCGCATCCTCCGTATTACCGCCGCCTCTTGCACGGGATTAGCT
+
CCCCCGFCCFFF+,CFC@ACFG<FGFFGFFCFFDFGCFEFGGGGGGFGGFFFGGCFFFF@CEF,CFDGGGGGG8EFFEF4@B+CA6@6@FGGEEFG,BFFFFFGAFCFGFFDGGGCE=>8CEGDFGECFFGGGGGDDEDF+:9??@DFBD=8>8=A8F6@ECA>AEFCFGGBC*=9?C50,@@CFC)304@*?69@CG6*6>)/-34)*=:>4B?A(;*5:-8(,.699E(=5)95><C*<@;)69)/)3>:(13*.(,(-)(-9)<((-(..4.4((-((((-(-5).5:())*20,.)
@M02996:162:000000000-B87FG:1:1101:5734:4398 2:N:0:ACTGAGCG+CTAAGCCT
GACTACCAGGGTATCTAATCCTGTTTGCTCCCCACGCTTTCGCGCCTCAGCGTCAGTTACTGTCCAGTAGACCGCCTTCGCCACTGGTGTTCTTCCTTATATCTACGCATTTCACCGCTACACAAGGAATTCCGTCTACCTCTCCAGCACTCAAGAAGAACAGTTTCAAATGCAGTTCATGGGTTAAGCCCATGGATTTCACATCTGACTTGCTCTCCCACCTACGCGCCCTTTAACCCCAGTAAATCCGGATAACGCTTGCCACCTCCGTATTACCGCGGCTGCTGGCACGCAGTTAGC
+
CCCCCGGGGGGGGGGGFFFGGFFGGGGGGGGGEGGGGGGGGGGGGGGEGGFGGGGGFGFFGGGGGGGGGGGGGGGGGGGCFGDEFDFGGGGGGGFGGAFGGFFDCECGGGGGGGGGG:<=CEFE7FFGFFGGGG?+=DFG8DDFFFDEFGFEFDF:=DDFFF=CDFGCGFFFGFGGFF97DEFDE?CBACGD**=@7FFEEGEEEBC5>AC@A+9;=FD)700.::>25CBF<>C**8CCD;;)+)).2656?>7;/.,,3D@7=8?(34-.3.)66:>(((,((..82??:.)*23)-4
@M02996:162:000000000-B87FG:1:1101:7232:4401 2:N:0:ACTGAGCG+CTAAGCCT
GACTACTAGGGTATCTAATCCTGTTTGATACCCGCACCTTCGTGCCTCAGCGTCAGTGGCACCCCAGGCGACTGCCTACGCAATCGGAGTTCTTCGTGATATCTATGCATTTCACCGCTACACAACGAATTCCATCGCCCTCTAGTGTACTCAAGGAAGACAGTTTCAACCGCGGGACCGGGTTGGGCCCGGAGATTTCAAACTTGACACGCCGACCCGCCTACGCGCCCGTTACGCCCAGTAAATCCGAACAACGCCTCCGACCCACGTATTAGCGAGGCTGCTGGCACAGAGGTGGGCG
+
CCCCCGGGGGGGGGGF@CEFGGEFFGFGFFGGGGGGGGFE@DFGGGGGGGGG:CFECFGGGGGGEGGGGFGDGEGG9=FEFFFGGEEEGBCADCEFFD:8,;,DDGFC9CEFADFDG896CFF,=+:BEC7=DFDFDGGD6:6FD@:9?=+:,@DD,DA@DDD<=7DGGAD>CBGDEGFBECE7FC@G2*=(8?<(1,;))+734:4=361.=)(),0/4:(3(((-(-:(9*-4((4/*,(4:*.).1,72;)4/((((()((1(((--(.())(,(((((.(.).-,53:)9*+*-(,(
@M02996:162:000000000-B87FG:1:1101:7234:4419 2:N:0:ACTGAGCG+CTAAGCCT
GACTACTAGGGTATCTAATCCTGTTTGATACCCGCACCTTCGTGCCTCAGCGTCAGTGGCACCCCAGGCGACTGCCTACGCAATCGGAGTTCTTCGTGATATCTATGCATTTCACCGCTACACCACGAATTCCATCGCCCTCTAGTGTACTCAAGGAAGACAGTTTCAACCGCGGGACCGGGTTGGGCCCGGAGATTTCACACTTGACCTGCCTCACCGACCACGCGCCCTTTACGCCCCGTAAATCCGAACAACGCTTGCAGCCCCCGTACTACGACGGCTCATGGCACGTGGTTTGCA
+
CCCCCGGGGGGE<<F9FEFFFGDEFGGFFGFFDCGGGGCCFGGGE8<FFEGGGGGGFGGGGGGGGGGGGGGGDEGFG;DCFFE7DDCBECFGGGGGFF::@9DDDFFFG,CFFGAFG>E>8,BDEGGEDF@FFG,==BCGG)9A=CDD?DFEG,=AEEFGFCD82?FDFG89CDCEFGDF8EEEB4>F(=C>DF33)7+9<>;8);3))1788*)/4;*,/(4:031(1?,(0):039C*-(48:-5()(0-7)()-(((,2))/(((-(-(-..4(-,(((())6)(44(()02**-:)
@M02996:162:000000000-B87FG:1:1101:19494:4445 2:N:0:ACTGAGCG+CTAAGCCT
GACTACCCGGGGATCTAATCCTGTGTGCTCCCCACGCTGTCGTACCTCAGGGGCAGTTACAGTCCAGAAAGTCGCCTTCGCAACGGGGGGTCCGCCTAATATCTACGAATGTCACCGCTACACGAGGAAGTCCACTTGCCCCTCATGCACGCAAGTCGTGCAGGTCGGAAGGCGGGCTGGAGGTAAGCCCCAGGCAGGGACCGGACGCTAACAAAACCACCTACGGACTCGGAACGGCCAAGAAGGCGGGAAAAGACGAGGCCCGCAGGAAAGACGGAGGGAGGAGGAAAGAAGGAAGCGG
+
@<86@6CC@@C+@,<,66,,,6;,,;;@,,,,,6+@+,,,,9:C,,,,6?,;+66@,<C<DF9<C@CF@CG,CB@,,,498,48+8:+4+**3*@:@1>,74,+68>*>,,7,5,86:)7)2,/4CC<A2++5;C77>+2C()1*+1702)(=/7+3**/*160/9/*1;C5*0)7.)-<*2**+*.*(2*3@>7((*)41*((-.4(()1(57(..)14*(,.((4-(*-()4(((-*23,4()(((1,.(.7(*(((-(1-()(((((.((.(((((-((,(,4,(.((())2*2.((-
@M02996:162:000000000-B87FG:1:1101:19512:4451 2:N:0:ACTGAGCG+CTAAGCCT
GACTACCCGGGTATCGAATCCTGTTTGCGCCACACGCTATCGTACCTCAGGGGCAGTTACAGTCCAGAAAGGCGCCTTCGCCACTGGGGGGCCGCCTAATAACGACGCAAGTCACCGCTACACTAGGAAAGCCACGTGGCCCGCCTGCAGCGAAGGCAGGCAGGTCGGAAGGATCGCGGGAGGGAAGCACCAGGAGTGCACCGTACGCGTACAAAAACACCTACGGACGATGTAGGACGAAGAAGGACGGAGAAAGCGAGGCCCCGACGGAGAACAGAGGCGGCGGGCAGCGAGGGAGACG
+
@@@8@6C6@@C+7,,,9,,66C;,,-;,++,+,6,7+,,,,8;@,,5;6?;@++6@,9C6FF@,C<EF<<F,:>:+,,,9,,48,9=,:+++4+@3*@3,,+3*454*4**,,4,,4()/)6,3?><2,,*+396)13*37()7)*-*8*)(2/1*2**185:**9>*/8::**22)1-78//**/1*.:*,87*(,0054*,(,03,-)14494@(87:*,((,(--4/(406)-).**,(-.)(.()-0(2)(0.((,()-(1(4(-(,,(,4(.(,((-((((-,-(,,))2**(--4
@M02996:162:000000000-B87FG:1:1101:12939:4466 2:N:0:ACTGAGCG+CTAAGCCT
GACTACCCGGGTATCTAATCCTGTTTGCTCCGCGCACCTTCGCACCTCAGCGTCAGGCATCTGCTGGTAACCTGCCTTCGCCATTGGTATGCTTCCTGAGATCTACAGATGTCACCCCTACACCAGGAAGGCGGATTGCCCCGCAGTGACGCAAGTCTTGCAGGTCGCAACGCAGGCCAGGAGGTAAGCTCCGGCCGTTCACACCAAGCGTGAAAAACAGCCGACAGGCCAGATAGGCCAAATAAGGCCGAACAACGCGCGCAACAGACGGGTGACCGCGGCTGCTGGCAAGTAAGGAGCG
+
B<@ACCFGCED+@,@@F<B9,6@;;<CF,,,,,88@+F,,,:BC++,4;AC@,8@B,CFEF9FFEC@CECFFEE,=,,=AB6=8@4=,9,,,95EDGAE,9+=,9C=BC,,,,95,91*60>?DFFCBC,+,+6@==D96DD*==E5BDF*8E89,7,=:EC8,,5++;EE?:59*/*-@>>C**27=3,10)/2((*),/+9;;FF@?)//,:?FF3*.*((,(1(-(/(4*).).(,*.,).7))(1,0.-5:*-((-(/,4)(.((-(-((.))4(12(7-(,.2((,-1*0++.,((
@M02996:162:000000000-B87FG:1:1101:11528:4491 2:N:0:ACTGAGCG+CTAAGCCT
GACTACCGGGGGATCTAATCCTGTTTGCTCCCCACGCTTTCGCGCCTCAGCGTCAGTTACTGTCCAGTAGACCGCCTTCGCCACTGGTGTTCTTCCTTATATCTACGCATTTCACCGCTACACAAGGAATTCCGTCTACCTCTCCAGCACGCAAGAAAGACAGGTTCAAATGCAGTTTATGGGTTAAGCCCATAGATGTCAAACCTGACTTGCCTTCCCGCCGACGCGCCCTTTACACCCAGTAAAGCCGGAAAAAGCTTGCCACCAACGAATGACCGCAGCTGCTGGAACGGAGGAAGCG
+
C@A@CFGEDGG+@6DC@@,CA@@6,6CFB<E8:EFC:@,,<@FCF7@FCE8B,6@B6CFFFFGGGFEC?DFFGGF@7@?AB?:F8=A,?,+,@,CFA,9,A?;99CD@=++7,65C=>*==@>FGGGDD,,,@=,0+@EDDD+AFFD>9F*:E@CGFGGGGF@*,38ADF,=,9?@;+;+>?C,*39C><5:*;*>*,1/99739)85>+456A)+45</2.,4,46>;8;(*)..540*33(596)69-.3().*-,)../,.*4(4(-(,.(-.(,((-((.()..(((-))12*(,((
@M02996:162:000000000-B87FG:1:1101:11548:4493 2:N:0:CCTGAGCG+CTAAGCCT
GACTACCGGGGTATCTAATCCTGTGTGATCCCGACGCTTTCGCGCCTCAGCGTCAGTTACGGTCCAGTAGACCGCCGTCGCAACTGGTGTTCTGCGTGAAATCTACGCATTTCACCGCGGCACAAGGAATGCCGTCCACGGCACCAGAACGCCAGAAAGACAGGATCAAAGGCAGGTCAGGGGGTGAGCACAGAGAGGTCACACCTGACTTGCAGCGCCGCCGACGCGCACGTTACACCCAGTAAATCCGGATAACGCGTGCAACCGACGGAGTACCGCGGCTGCTGGCACGGAGGTAGGG
+
B<A@@,,6@BD+8,6,;65,6;C6,6;,,,,,,88++,,,;867+8,4@EEC,8@,,,CFCG,=@,C6,6,9584@+4?>@+4@,==,:,+9@<,+8+4+9<,==?9@@++,94,:6=*+6>+6DAEB=:,E8C+=+@,+;=599>:,3*/)*>924,44?<5*,2*0;E78=;C*=*/):;:/*)/7(0=359D?1*).,062(0524**..*)/())-1,(4361-,*--*(.()),*4((6@5<)0-58-769-(---*()*(4699(3(,.))4--13(4(..2(.)-))*2/.)((
@M02996:162:000000000-B87FG:1:1101:5900:4502 2:N:0:ACTGAGCG+CTAAGCCT
GACTACAGGGGTATCTAATCCTGTTTGCTCCCCACACTTTCGCGCCTCAGCGTCAGTTACAGTCCAGTTAGTCGCCTTCGCCACTGGTGTTCCTCCCAATCTCTACGCATTTCACCGCTACACTGGGAATTCCACTAACCTCTCCTGCACTCAAGCCCGACAGTATCCAAAGCAATTCCCAACTTGAAGCCAGGACTTTCACTTCAGACTTACCGGGCCGCCTACGCGCCCTTTACGCCCAATCATTCCGGACAACGCCCGCCCCCTACGTATTACCGCGGCTGCTGGCCACTAGTTAAC
+
CCCCCGGGGGGGGGGGFFFGGGGGGGGGGGGGGGGGGGGGGGGGGGGGGGGGGGGGFGGGGGGGGGGGGGGGGGGGGGGFEFGGGEFFGGGFGFGGGGGGGFGGGGGGGGGGGGGGG=ADGGGDGGGGGGGGGGGGF>DDCDFGGGFGFF?DFEFGGGGGG6:::;CEGEGFGF6EDFFFFFE?F?@FAGGDFAGFFGFFFF7>CFCC@6=CEF@3:>95E00656119EB05=;EF@EC?1(.0:9<:>><B:.9--(,-)49C91(((,)...69<3(-3(-3))368((00+33))-
@M02996:162:000000000-B87FG:1:1101:24861:4515 2:N:0:ACTGAGCG+CTAAGCCT
GACTACTAGGGTATCTAATCCTGTTTGATCCCCACGCTTTCGTGCCTCAGCGTCAATGACGGATTCGTGAGATGCCTTCGCAATCGGTGTTCTGAGTAATATCTATGCATTTCACCGCTACACTACTCATTCCTCCCACGGCATCCGTATTCCAGCGGGCCAGTATCAATGGCAGTTCCGGAGTTGAGCCCCGGGCTTTCACCACTGACTTGGTCCACAGCCTACGCACCCTTTAAACCCAATAAATCCGGATAACGCTTGCATCCTTCGTATTACCGCCGCTGCTGGCACGGGGGTAGC
+
CCCCCGGGGGEGGFGGGGGGGGGGGGG;FGFFGGGGGGGGGGGGGGGGG@GGGGGGGGGGGGGC@9CE@FEGFGGGGGGGGGGGGGGFGGGFGFFFFFFFGFGGGFGGGGGGFGGGGAEDDGGGGGCEFEFGF,==DGD8C=>DGFAFD8@DDFGCCEDGGGFFFFFGG9:?FFGFAGFFGEEEGGCGFGGFB?GBA>FF?FFFF4)>EFGF:8*28;27:4(6801/:B@(;=>E9EG=(:848<EFG;@01897---(,/3)25))60(,.44<A((--3462),.1(5?.)/*24-3
@M02996:162:000000000-B87FG:1:1101:25244:4543 2:N:0:ACTGAGCG+CTAAGCCT
GACTACTAGGGTATCTAATCCTGTTCGATCCCCACGCTTTCGTGCCCGAGCGTCAATGCAGGCCTGGCGAGCTGCCTTCGCTATCGGAGTTCTGTGGCATATCTATGCATTTCACCGCTACACGCCACATTCCGCCCGCCTCGACCGCATTCCACCCCGACAGTATCAACGGCACTTCGGGGGTTGGGCCCCCGGATTTCACCCCTGACTTGACGGGCCGCCTGCGCACCCTTTAAACCCAATGAACCCGGATAACGCTCGCACCCTCGGTCTTACCGCGGCTGCTGGCACGGCGTTAGC
+
@ACCCFGGGGGFGGGGGGGGGGGGGGGFGG:EFDGGGEEFGGGGGGGGEGGGGG@FGGGGGGGGGGFGGGGGGGGGGGGGGGDGGGEGFGEFGGGFFGGG8<DDDGGGCDGGFGGGG:36==FGGF>FGGCFGGGGGGGE>5@GGG>EEC>7CG+8ACEDEGAFFFGFGGCEG>GGFGFBGGG:FC0D?GGFEFG0,;9<AG2(-),(5@D7AF:DB:C>D98?B(-(-:4092>ABAFE818?FA)-1()(,06C,-(((1,,)-(3((-(,.)..40((-4;038(((.(70*2*(-:
@M02996:162:000000000-B87FG:1:1101:25723:4558 2:N:0:ACTGAGCG+CTAAGCCT
GACTACTAGGGTATCTAATCCCGTTTGCTCCCCTGGCTTTCGCATCTCAGCGTCAGACACAGTCCAGAAAGGCGCCTTCGCCACTGGTGTTCCTCCCAATATCTACGCATTTCACCGCTACACTGGGAATTCCCCTTTCCTCTCCTGCACTCTAGTCATCCAGTATCCAGAGCCATACGGGGTTGAGCCCCGCATTTTCACTCCAGACTTAGAAAACCGCCTACATGCGCTTTACGCCCAATACTTCCGGACAACGATCGCCACCTACGTATTACCGCGGCTGCTGGCACGTAGTTAGCC
+
CCCCCGGGGGGGGGGGGGGGGGGGGGGGGGCFGFGGGGGGGGGGGGFGG9FEGGGGFGGGGGGGGGGGGGGGGFGGGGGGGGGGGGEFFFGGFGGGGGGFGFGGGGGGGGGGGGGGG>@DDFGGGGGGGGGGGGGGGGGGGEFGGGFGFGFFGGCEGGGGGGEFFFGGGEGFGFGGDGFDCBCEFGEGFGGAB5<>>F6;>,8==969>C+9*B>;BED9=65:E?76(*1<CCE022C*:@;67?E@*,:96F89((.-47:?F(>?BB)-8<6-46,34(31..3434??7)20+-:.
@M02996:162:000000000-B87FG:1:1101:24010:4585 2:N:0:ACTGAGCG+CTAAGCCT
GACTACTCGGGTATCTAATCCTGTTTGCTCCCCACACTTTCGCGCCTCAGCGTCAGTTGGCGTCCAGAAAGCCGCCTTCGCCACTGGGGTTCCTCCTAATATCTACGCATTTCACCGCTACACTAGGAATTCCGCTTTCCTCTCCGATACTCAAGAAGAACAGGTTCAAGCGCAGCTCCGGAGTTGAGCCCCGGTATTTCACGATTGACGTGCTAGCCCGCCGACGCGCTCTTTACACCCAGTAAATGCGGACAACGCGTGCCACCGACGGATGACCGCGGCGTCTGGCACGTTGTTCGC
+
C@CCCGDGCED-@,@<@F,C@C@,CFDFGGC,,ECGD@,CFFGGGGGGGGGGGGEGGGG,CC,@FEFGFFFFFFFC:89AB==B8==,748,@,>D8FF9=+=+@EBF6>FFGGGGG>5D>CEDGGGGGGGGGGGGGGGGGFFGGGF@AGFFDGGFG,@FC=),50+EF;::+9C**489:E>:>FF9>FGDFFGBFGFFFGB2()57>)*4()1+(2031(.((-(3(*-4>A9A97C=1((406-)040(45(1(-(--1,.*,(-(-(4((.-(4(4(7(((-4(,,,())/2;9?B
@M02996:162:000000000-B87FG:1:1101:19576:4597 2:N:0:ACTGAGCG+CTAAGCCT
GACTACAAGGGGATCTAAGCCTGTGTGCTCCCCGCAACTTCGCACCTCAGCGGCAGGCATCGGCGGGTAACCTGCCGTCGCCATTGGTATTCTGCCTGAGATCAACAGAGTTCACCCCTACACAAGGAATGAGGATTGCCCCGCAGTGACTGTAGTTATGCAGGTCGCAACGCAAGTCCGGAGGGAAGCTCCGGGAGGGCACACCAAGCGTGCAAAACCGCCGACAGGCACGGGACGGCCAAGAAGTCAGAACAACGCGCGAAACAAAAGGGGAAGTGGGGCTGCAGGACGGAAAGTAGCG
+
@<86@CCADFD+@,,,6<,,6;;,66;C,6,,,7+8+@,,;8BB+64,;=;@+86@+@F,C,BC+7:7=<BFA=,9+++644?@,95,5,,,6,8,,8A,?+4+6:3>@,,,,3,:8)*666,,8DCC@3,,3@DD8E7,38*99E=F8?+*,357,5,=,:1,4***1=4888D*==6=C:C**128(+5(:5D>0*)--248(826<)*,,84@?)/-*-,3-4(((*.-)(,(-(**-2.3:4.)*.16(.4*-(((,)-39((((((-,(-().).((((-(.,(,(-).2*+.-)(
@M02996:162:000000000-B87FG:1:1101:23531:4622 2:N:0:ACTGAGCG+CTAAGCCT
GACTACCAGGGTATCTAATCCTGTGTGCTCCCCACGCTTTCGAGCCTCAACGTCAGTGACAGGCCAGTAAGCCGCCTTCGCCACTGGTGTTCCTCCTAATATCTACGCATTTCACCGCGACACTAGGAATTCCACTTACCGCTCCGGGACACAAGGGCGACAGTATCCAAAGCAGGTCAGGAGTGGAGCCCCGGCATGTCACGTCAGACTTGCCAAACCGGCGACGCGCCCTGTCAACCCGAGAAATCCGGAAAACGCTGGCCCCCTACGGAGTACCGAGGCAGGTGGCACGGAGGTAGGG
+
C@@CCEEGFDD;C,,;6C@,,,;;,6;EA,,,,;@@+,,,5@FCB+,BC=CB,,@B,,C6CF,AB@CCCADFFCBC,,9AB6CF,4=,4,6,@,>E8?A,A+9,9?>+@,,,,99,=1*604=,4AAF,,,,,,7+=4,,+:*6++=+9C*3,8=,+61++@8,,+5=@FC;53;*3*3@CC?4,/1;)41:):)55,1//5(6(:;73)+/9/7;388.*.(-(3((01(-*,).)),*((((0,.-9-)(().0-(((-*3()(-4(4(-(-(..4(41((-(.(,.(.-)02*/.,((
@M02996:162:000000000-B87FG:1:1101:13103:4625 2:N:0:ACTGAGCG+CTAAGCCT
GACTACAAGGGGATCGAAGCCTGTTCGATCCCGGCGCTGTCGTGCCTCAGCGTCAGGTGCGGCTTGGTGACCTGCCGCCGCGATCGGCGAGCTGTGCGAAAGCTATGCAGTGCACCGCGACACCGCAGAGGCCAGCCACACCAAACGCACTGAAGCCCCCCAGGGTCGACGGCAGAGACCGGGGGGAGCCAGGAAAGGGCACCGCCGACTGAAGGGGGCGCCGACGCAAGCGGGAAACCAAAGGAAGCCGGAAGACAGTAGCAGCAGACGAAGGAACGCGGCAGCCGGCGAGGGGGCGAGG
+
8-6,8C@EFFD+78,,8,,+;6@,,;B?,,,,,6+7+6+,;9::,,,56=:@668@,<E8FGG7+7:,:C<9E?,A+++6+=6+9==46++++?4?FC=+6*,+3,>,3,,,33,,60*3+3*3@CC*@5**>:DFFFC,@98;7;(4/)/(6<=,=:C*1=3**00/1*:7853*5C7385C**/35-:+.77C?0*)-4*-41)4447/,4?256)/,*--((-(-(*(-/((-(,,*-(((0,((2-.4()4*((-)-0.)2.,(3-(---1((((((-,,((-,-((,))*2*,(((
@M02996:162:000000000-B87FG:1:1101:22167:4626 2:N:0:ACTGAGCG+CTAAGCCT
GACTACCCGGGTATCTAATCCTGTTTGCTCCCCACGCTTTCGAGCCTCAACGTCAGTTACAGTCCAGTAAGCCGCCTTCGCCACTGGTGGTCCTCCTAATATCTACGCATTTCACCGCTACACTAGGAATTCCACTTACCGCTCCTGCACTCTAGTACTACAGGTTCCAAAGCAGTCCAGGGGTGGAGCCCCCGCCTGTCACGTCAGACTTGCAATACCGGCTACGCTCCCTTTACACCCAGTAAATCCGGATAACGCTGGCCCCCGACGGAATACCGGGGCTGGTGGCACGGGGGGAGCG
+
CCCC@FEF@CD+@C@@6@C<@C@=,<CF9<C@@EF@:8,,5@FAB@@DDECB6,@B;EFGGGFFFGEFEDGFGC@:,,DAB@:FE=C:=,,4@,CEFEF9E+==>FB>C,+949C9>>9==@,9EFFFC,,,EEGD?FC8+03CC@:8:A+0,8=9@A:DAF8,65=A=EGFCBGEF8;FFDE++089:A8>>9;:)*+)1>-79ADEE)+09A?+>F<0*..//:0((3,(+)).978*3:(7A<))2-.4(0.2-,(((1.,)7142-(((-..,-(,,7(,(.31..84))/**,,(,
@M02996:162:000000000-B87FG:1:1101:13118:4636 2:N:0:ACTGAGCG+CTAAGCCT
GACTACAAGGGGATCTAATCCTGTTCGAGCCCCGCGCTGTCGTGCCTCAGCGGCAGTTGCGGCTTGGTGACCTGCCTCCGCGATCGGCGGTCTGTGCGATATCGATGCATTTCACCGCTACACCGCACATTCCAGCCACCCCAAACGCACGCAAGCCCCCCAGGTTCGACGGCAGGGACCGGGGGGAGGCCGGAAATGTCACCGCCGACGTAAGGGGGAGCCGACGCACCCGGTAAAACCAAAGAATCCGGATAAGGCGCGAAGCCTGCGAACGAACGCGGATGCTGGCACGGGGGGAGG
+
@@A@BF@EFFD+@,,66;56<,C,6CC?,6+,6@+@+6+,,99@B@,B<=C@+6@B,CFGGGG7>>CCDEFFFE<<,?@>,=C+@C@+=+++@B4AEC=+6*3+63@8=,,,7=,:6=*=0><DGGGFC,,,7@ADGG>,<>BDG8>>B*)(C88C5FDGDE283**/;8CD*;D=DGFEGDC*/137(*;-8.>;)+*..03?97(,,093:FFF>))-*-,-49(438(-73,--),*.4((0.))*-54-06*.(-(-)-().((.-(-((-((-(,2(-3()..-.)-.)/2*41(
@M02996:162:000000000-B87FG:1:1101:24011:4721 2:N:0:ACTGAGCG+CTAAGCCT
GACTACTGGGGTATCTAATCCTGTTCGATCCCCGCACCTTCGTGCCTCAGCGTCAATCAGTGTCTCGCATGCTGTTTCCACAATCGGCGTGCTGTGTGAGATCTATGCATTTCACCGCTACTTCACACATTCCGCATGCGGCGGCACCATTCAAGCCCGCCAGGTTCAACGGCAGTGCCGGCGTTGGGCGCCCGGATTGCACGGCTGACGGGGCAAGCGGGCGACGCACCCTTTAAACCCAATAAATGCGGATAACGCGGGCAACAGCCGGAGGACCGCGGCGCCTGGCCCGGAGTTCGC
+
CBCCCF9FCFD+@,,,CFA9,;@,CFCFGGC,6F@FFC,CFFGGGGGGGGGGGGGGGFCE,C,CE<C:@8@=FF<AF9;4:CD,@@@77++,@ECA9ED,9+,,959C9=EFEFGF@:?DC@CFFGGGGGGGGGGGGGGGDABGGGFGFGFEEF+E+1@5>:)*43*@F9CD5>9,*1.8>**2=D(:1:868BC;:E)5<G(19:9240)42045:)14*(,((-,4(/--25).).;8,87?FA-)030(4@)9(-((-)--*((.(-(-((--,4(-((((((--(,4,7)/12),7
@M02996:162:000000000-B87FG:1:1101:16427:4726 2:N:0:ACTGAGCG+CTAAGCCT
GACTACTAGGGGATCTAATCCTGTTCGATCGCCGCACTGTCGTGCATGAGCGTCAGTATCGGCTTGGTCAGCTGCCTTCGGCATCGGGGGTCTTCCTGAACTCGACGCATTCCACCGCTACACCAGGAATTCCGCTTGCCCCTGAACTAACCAAGAGAAACAGGCCAGGCTGAAGGTCCGGGGTTGGGCCCCGGGAAGGGACAGACGGAGTGCAGCGCCGCCTGCGCGCCCGGTGCGGCCGAGGGTTCCGGAAGACGGGTGGCACACCGGGAGTGCCGCGGAGACTGGGACGAAGGAGGGG
+
@<A<@@CEEEF+8,,666;66CC,,<@A,,+,,@6B++,,59C@@@E<C;CB+,8,,C,CFGC,6@@CC<FE<E8F,,,?,@@+D=C+:+++9,CF??=,9+9+9@B+>++9,6,,=)30=>,DFFDC=,,,@@6C9E+@:03@7DE,0*3)E:CEGFGF8@3,4:F>FD49,3?C6?BEDE=/*118(*36B>)6(*)-(*--:7(,()*.)14)(0),/-(-(--((*-()(((-(*1((-()-((0,)(-).*-((--).(70:((-2,-(()),((-1((().4(,(()02:*(4(-
@M02996:162:000000000-B87FG:1:1101:5228:4734 2:N:0:ACTGAGCG+CTAAGCCT
GACTATCGGGGTATCTAATCCTGTTTGCTCCCCACGCTTTCGCGCCTCACCGTCAGTTGTCGTCCAGCAATCCGCCTTCGCCACTGGTGTTCCTCCTTATATCTACGCATTTCACCGCTACACAAGGAATTCCGATTGCCTCTCCGATACTCAAGATCAGCAGTTTCAAATGCAGTTCACGAGTTGAGCCCGTGGATTTCACATCTGACTTACCGACCCGGCTACACGCCCTTTACACCCAGTAAATCCGGCCAACGCTTGCCCCCTACGTATTACCGCGGCTGCTGGCACGTGGTTAGC
+
CCCCCGGGGGGGGGGGGGFGGGGGGGGGGGFGGGGGGGGGGGGGGDGGGEGGGEGGGGGGGGGGGGGGGGGGGGGGGGGGGGGGGGGGGGGGGGGFGFEGGFGGCFGGGEEGGEGGG:36=EFFGGGGGGGGFG>?DFGGDEFGGG=79D+>DF6D9EFGGGDDFFGGGFGFGFGGFG77>89@FCFFCFFAEECDEGAEF7*:>FEEEFGFFF=52BD>/6.6;=@@>>;@GFFF3=FG(267*-).2-7(-037---,-94)14>182,)64).)30(-(996.,5:72())*1/64)
@M02996:162:000000000-B87FG:1:1101:5253:4739 2:N:0:ACTGAGCG+CTAAGCCT
GACTATCGGGGTATCTAATCCTGTTTGCTCCCCACGCTTTCGCGCCTCACCGTCAGTTGTCGTCCAGCAATCCGCCTTCGCCACTGGTGTTCCTCCTTATATCTACGCATTTCACCGCTACACAAGGAATTCCGATTGCCTCTCCGATACTCAAGATCAGCAGTTTCAAATGCAGTTCCCGAGTTTAGCCCGTGGATTTCACATCTGACTTGCCGACCCGACGACACGCCCTATACACCCAGTAAATCCAGACACCGCCTTCCCCCTTCTGATTTCCTCGGCTGCTAGCCCGTATTTAGT
+
BCCCCGGFFGFGFFGGGECGGGDFGGGGGEEFFFEEEEECFFGEGGGGGFGFCCFEFG,CFCGGGEGGGGGGFGGGGGGGGGGEGFCFDFGGFG>,ABFEFFDGGGGD>C?FEEFG+106=CFE+AE@FGGGG?6=C8EB+5080=8=:?D6D@=,6=8?82:<A;=:=>CF79+@79*;B@7CF2*=:CD=95*)1>*22=7*7+*2:9E**2()(0:5*.(,6,((.*6(*/.:)8;5((.-9)).6)/8?:(1-,,-162(*-((())..4).)4:30449()).(.477.*2<4<)
@M02996:162:000000000-B87FG:1:1101:22228:4762 2:N:0:ACTGAGCG+CTAAGCCT
GACTACTAGGGTATCTAATCCTGTTTGATACCCACACTTTCGAGCCTCAGCGTCAGTTGCACTCCGGACACTTGCCTTCGCGATCGGAGGTCTTCGTCATATCTAAGCATTTCACCGCTACACAACGAATTCCGGCAACGCCGCGGGCACTCAAGACTCCCAGGTTCAACTGCAATTCCACGGTTGAGCCGCAGGATTGCACAGCTGACTTAAAAGTCAGCCTACGCACCCGTGAAACCCAAGAAAGCCGGATAACGCACGGACCTGCCGTATTACCGCGGCTGCTGGCACGGAAGAAGC
+
CBC8BF9FFFF6C8@<C@,,,C@66CCFEED@,EFCEC,,@@F@BF8F@DEC,B@@<CFFGF<,E@@:+@<,C:CE,=?AF:C+@=@6>+8,@,=?,?A8=+@,9C@AD,,4=A,:>50==9,9>FGD=,+,@FGGG+6+6)3=8+139+*)6>CEG7EE8F8*4*=:FE2;6AC<AF49>1:*12.00=CB:>C@),))99;@D);;=++7>89@)1212/(66:9(3*2(*(4442,22402?<??9-.7(79*-.-,-1-()((,43(-.().),-(-4,2,)..(48355***(.(
@M02996:162:000000000-B87FG:1:1101:13394:4780 2:N:0:ACTGAGCG+CTAAGCCT
GACTACTGGGGGATCTAATCCTGTTTGCTCCCCACACTTTCGTGCGTCAACGGCAGTTACGGTCCAGAAAGCCGCCTTCGCCACTGGGGGTCCTCCTAATATCTACGCATTTCACCGCTACACTAGGAAGGCCGCTTTCCTCTCCCGCACTCAAGAAATCCAGGTTGAGGTGCAGTTCCTCAGGTGAGCCGAGGGAGTTCACAACTAACTTAAATGCCCGTCTACGCAACCGGTACACCCAATAAATCCGGAAAACGCTTGCGCCCGACGAATGACGGGGGCTGCTGGCACGGAGGAAGGG
+
C<B@CFECCFD+@8@,;@@9CCC;,<CF,,C,6C8@:C,,,8C@B7,@:=CC+6:B,CFGGGEGGFFGGCGEFE@@,,@?88=F8=A,=++4@,CE<E=,A+4+@?>@=++49=,:68*=@9A,@EC=B,+3@=E6=+@,+:1=+D:@9?*)@8CDGG:EF?=,2**4;,,34/D2=CE+?>?,736>7,C@B>C@(*)1.+978)5451+/;;9+.;*/2/(/)/(3(13(),-(.6,:,2(.95))0-.-(.4*-(((-1(-/,(-(-(-(..4(,((2(4--)),,2.3)02**((((
@M02996:162:000000000-B87FG:1:1101:6693:4802 2:N:0:ACTGAGCG+CTAAGCCT
GACTACTCGGGTATCTAATCCTGTTTGCTCCCCACGCTTTCGCGCCTCAGCGTCAGTTGTCGTCCAGCAGGCCGCCTTCGCCACTGGTGTTCCTCCTAATATCTATGCATTTCACCGCTACACTAGGAATTCCGCCTGCCTCTCCGATACTCAAGGGATGCAGTTTTGAAAGCAGTTCATGGGTTGAGCCCATGGATTTAACTCCCAATTTGCATCTCGGCCTACAGGCCCTTTACGCCCAGTAGAGCCGGACAACGCTGTCCACCTACGTATTACCGCGGCTGCGAGAGCGTGGTTGGC
+
CCCCCGGGGGGFEFFGEEFGFGFFFFFGGFEFFGGGGEEFGEEGGCFGGEFFFCFGFGGGGGGGGGGGGGGDCEECFGFDEFGGGGGCFFF9DFFGGGGGFD;DGGGGECGFFGAFGA>DDEEFGGGCFGCFBFC=CFGE?E6DGE=>@DFDFF=FEFDGFGE9BD+@CFD0:?C9A?ECGGGG*@@CCGF@*9559,9*25:A)/:))3=6*+*48=*-4((53()(0=6(*..)(,4//((1+))1*,..,8<*,(,(,2.:D:B>2(.).,.4)--46((-8(((-(,30)*2*((.
@M02996:162:000000000-B87FG:1:1101:6680:4815 2:N:0:ACTGAGCG+CTAAGCCT
GACTACTCGGGTATCTAATCCTGTTTGCTCCCCACGCTTTCGCGCCTCAGCGTCAGTTGTCGTCCAGCAGGCCGCCTTCGCCACTGGTGTTCCTCCTAATATCTATGCATTTCACCGCTACACTAGGAATTCCGCCTGCCTCTCCGATACTCAAGGGATGCAGTTTTGAAAGCAGTTCATGGGTTGAGCCCATGGATTTCACTCCCAACTTGCATCTCCGCCTACCAGCCCTTTACACCCAGTAAATCCGGACAACGCCTGCCACCTCAGTATTACCGCGGCTGCTGGCACGTAGTTAGC
+
CCCCCGFGGGGEFDEGFEFFFFEFGFFGGD@<CGGGCF78<FEGFE@FGFGGFBFGFCFGGGGGGFGGGGGGGGGCF@FFGCFGGEFEEEC9D5EGGGFGF7DFDFGG;9@FEFCGG558DFGAEFFFFFGGFCED>DDFF);=D=>:9C+:E>DDED?EEGD,7?C=@CFFEFF7B9E7FFGGEDEC)@D8AFF@*,;*;>4*>*)-)/:8:F6=6=7(*(-8((.05B(3<;;CC@F=;@E<A7.9*(8;054*-.((,1(,24(...-..-..63((-4(.()).-43300;C+6:)
@M02996:162:000000000-B87FG:1:1101:6698:4819 2:N:0:ACTGAGCG+CTAAGCCT
GACTACTCGGGTATCTAATCCTGTTTGCTCCCCACGCTTTCGCGCCTCAGCGTCAGTTGTCGTCCAGCAGGCCGCCTTCGCCACTGGTGTTCCTCCTAATATCTATGCATTTCACCGCTACACTAGGAATTCCGCCTGCCTCTCCGATACTCAAGGGATGCAGTTTTGAAAGCAGTTCATGGGTTGAGCCCATGGATTTAACTCCCAACTTGCACCTCCGCCTACACGCCCTTTAAACCCAGAAAATCCGACAACCGCTTGCAACCTACGTATAACAGCGGCTGCTGGCAGTTAGTTACC
+
CCCCCGGGGGGEFGFFF@FFGGFFFGGGGFFFGGGGGGEGFGGGGGDGFDFGFGGGGGFGGGGGGGGGGGGGGFGGEGFGGGGGGGGFFEFFEFE8FCECE9=FCAAFGGGGGGGGG8>+@EFCFFGG,E8EDDEDDGGGF>;?8@8+<CFEBDDFEDGEGGEFFF+1=@FFGFFG7C<CFGGG77CDFE*1*;*)8=/*:C8<>9<B4686=>*;5A*6:(-(073/6;99F3))./CE;((/;/16*.0((8(1-(---9,)9(4(4((.6)).)..(,3((-28501(,**+++-).
@M02996:162:000000000-B87FG:1:1101:7520:4820 2:N:0:ACTGAGCG+CTAAGCCT
GACTACTGGGGTATCTAATCCTGTTCGATACCCGCACTTTCGAGCTTCAGCGTCAGTTACGCTACAGTCAGCTGCCTTCGCAATCGGAGTTCTTCGTCATATCTAAGCATTTCACCGCTACACGACGAATTCCGCCAACTTCCTGCGCACTCAAGTACTCCAGTTCGCGCTGCAATTCAGATGTTGAGCATCTACATTTCACAACACGCTTACAATACCGCCTACGATCCCTTTAAACCCAATAAATCCGGATAACGCCCGGACCTTCCGTATTACCGCGGCTGCTGGCACGGAATTCGC
+
CCCCCGGGGGGGGGFGECFGGGGGGGFGGGGEFGGGGGFGGGGGG+BFGFGGGGGGFGGGGGGGGGGGGGGFGGGGFFGGGGGFGFGEGGGGGGFGFGDFFFDFGGGGGGGG9EFFE>>DDFFGGGGGGGFGGGGGDEG,?E53===CBGFFGGG;8C:FF?:,@;:CCC6AGFCGBGFFCECCFCECC75.1=FE?FFEEG4BFFDF@FGD6B4=>AC:::?2((((/=83>39)78?817@@F3-6240:::69,,.--)(-91)(.4.(.5.6-4--2,623588(8?B:@2*0),4
@M02996:162:000000000-B87FG:1:1101:7533:4836 2:N:0:ACTGAGCG+CTAAGCCT
GACTACTGGGGTATCTAATCCTGTTCGATACCCGCACTTTCGAGCCTCAGCGTCAGTTACGGTACAGTCAGCTGCCTTCGCAATCGGAGTTCTTCGTCATATCTAAGCATTTCACCGCTACACGACGAATTCCGCTAACCTCCTGAGAACTCAAGTACTCCAGTTCACGCGGCAATTCAGGGGTTAGCCATCGACATTTAACCACTCGCTTGAAAACCCGCCACGGCCCCCTTTCAACCCAAAAAATCGGGATACGGCCCGCACCTTCGTTATTACGCGGGCGCCGGGCACGGGATTAGC
+
CCCCCGGGGGGGEGGGGFGFFGGGG<C:F,@FG+FFGGGGGG8FF+EFGFCFECFGF,6E,,B,BFGC,EFG9EFGFGFGE:F@=DE,>BFC,?E<F=FGCFAFFEEGFGGGGGGGG>BCDEF+@4FCFFCFFGG++@D8DD68+65,=DDDGFGF,,,@DGDCEF+=D,+<@*C,*+;+,,*@**)2.=>5**;:A9+**>*59)(((?/(-17+(2/(1.(((.((,22>G0)-6:A;?((.0(.5*4)-().*,((,()(4>().(,.-4)).(((-((((-((--7,(0)*1*,),
@M02996:162:000000000-B87FG:1:1101:12673:4863 2:N:0:ACTGAGCG+CTAGGCCT
GACTACCAGGGGATCGAATCCCGTTCGCTACCCCGGCCTGCGTACCTCAGCGGCAGGAAATGTCCAGGAACCCGCCTTCGCCACGAGTCTTCTTCGTGAGATCTACGCATGTCACGGCTACACCAAGAAGTCCGGTTCCCCCTCCATTACGCCAGCCACACAGGATCATGCGCACGCCAGGGGGTGAGCCCCGGCCGGTCACGCACGACGTAGGCGGCAGCCGAAGGACACGAGAGGGCGAGGGAGGCCGAACGAAGCGTGAGAGCGAGGGAGGACCGAGGCAGCTGGCGCACAGCGAGCG
+
@6A,A;,@ECD+@,,,8,5,,=8,,;@F,66,,97@+6,,,78@8B,:6=,7++6@+BCC<E<FCE==@D<FF>4+,,,9B,8@ECC8,,,,9,99A==491,+95>+4++4,6,+4:*0==>=>AA=F,,,6=??6>,6+:*03D<,=+:8>:96CCFCE78,@*97+?@9*9C*):6?>>=*4/,/(**/).)4(*7(-+4?B)114))-())895)(2.44,2(41*2-)47(-(+*-2,(.(-(*-.4-),*,(((,/-.*(-(,--1((-((,--(0(-(((.((-,))2*2(-(-
@M02996:162:000000000-B87FG:1:1101:12671:4885 2:N:0:ACTGAGCG+CTAAGCCT
GACTACCAGGGTATCTAATCCCTGTCGCTACCCCGGCCTTCGTACCTCAGCGGCAGTAAATGTCCAGGAACCCGCCTTCGCCACGAGTCTTCTTCGTGATATCTACGCATTTCACGGCTACACCAAGAAGTCCGGTTCCCCCTCCATTACTCCAGCCACACAGGATCAGGCGCACTCCAGGGGGGGAGGCCCTGCCTGTCACGCACGACATAGGCGGCAGCCGAGGAACCCGGTACGCCCAGGGAGTCCGAACAACGCGTGAGACAGCTGAATAACCGGGGCTGCTGGGGCAGAGGTGGGG
+
B@A@ACFEDDD-;,6<66;,,C,,6CCF,@@,C@@:+@,,59;C,@,E@DC@++7@,CFF9EBFEAEGFFGFGCC@,,@A,84@EC@8:,5,9,C,A??9=+,?4C>+6++9,=,,4:*6=9,DFGGFF,,8==E@DGCCFA*?CG733=+0,3=>EGGGDE=,@;992DE>*97*;*:?CDC**/49(:/2)7>7)+15.0:?>3>B9)*..9:DF)9-*4,9(-(.(*-4)----(**-46:54((2-0437.*-(-(-/46*(4:.,))))-..9(-2((((),.((-,))12+(((,
@M02996:162:000000000-B87FG:1:1101:26201:4892 2:N:0:ACTGAGCG+CTAAGCCT
GACTACCGGGGTATCTAATCCTGTTTGCTCCCCACGCTTTCGAGCCTCAACGTCAGTATCTGTCCAGTATGGCGCCTTCGCCTCCGGTGTTCTTCCTAATATCTACGCATTTCACTACTACACTAGGAATTCCCCATACCCCTCCAGTACTCTAGATTAACAGTTTTCAAAGCAATTCCTGCGTTAAGCACAGGTATTTCACTCCAAACTTGCTATTCCGTCTACGCTCCCTTTACACCCAGTAAATCCGGATAACGCTTGCCCCCTACGTATTACCGCGGCTTCTGGCACGTCTTTAGC
+
CCCCCGGGGGGGEGGGGGGGGGGGGGGGGGDGGGGGGGGGGGGGGGGGAACCFE@FGGGGGGGGGGGGGGGGGGGGGGGGGGGFGGGGGGGGDGGGGGGGBDGGGGGGGGGGGFFD;:DFCFFGECGGGGFGGGGGGGGEGDFGGEEEDGFEGFD=FFFGGG8<@CEFDFGFGFFGFGEF@8=CF65F=,@:9FG@ECFE@CEFFFEEFFGFFF*1/=E>?<=B::@>>C@2:EC=E3<:=>;4=<EEF(5(6>@F/.//(25=FBFFF(.347)661294,(((668>?7())*/3)..
@M02996:162:000000000-B87FG:1:1101:7147:4901 2:N:0:ACTGAGCG+CTAAGCCT
GACTACAAGGGTATCTAATCCCGTTCGCTGCCCGCGCTTTCGCGCCTCAGCGTCAGAGACAGCCCAGAGAGTCGCCTTCGCCACCGGTGTTCTGCCCAATATCTACGCATTTCACCGCTACACTGCACATTCCACCTTCCCCTGCCGCACTCAAGAAAGGCCGTATTCGGCATGAGCTCACGGTTGAGCCGTGAGAGTTACATCCAAACATACATCTCCGCCTCCGAGCCCTTTACGGCCCATAATTCCGGCTCACGCGCGGATCCTACGTATTACCGAGGAACCTGGCACGGTGTGAGC
+
CCCCCG@<CFEGFFFEC@FFD,@FDFG7F,@FF-@+@C@C@C,8C@FDEDFF@CFG<F,C@F@F7AE8<FEE,=CF:F9FG,@,@@@>+8CF9,4,95+E@CDFG9DGGEECC9FGG@5C?9B4,,,,9E,CD,7++@63+0;=8,:C*=9=,@=@,,,,45:**;3,3,**30:CA2>A2>A?BD)27?C(88593<BE?,09@;3/()2)/*)39@:,16(//((,(1,(7)9<((2:((.(*646*.)((0.2(.((-)-(),44)4(.-,)))((-((((-(,.(()40)21*)).
@M02996:162:000000000-B87FG:1:1101:26193:4908 2:N:0:ACTGAGCG+CTAAGCCT
GACTACCGGGGTATCTAATCCTGTTTGCTCCCCACGCTTTCGAGCCTCAACGTCAGTATCTGTCCAGTATGGCGCCTTCGCCTCCGGTGTTCTTCCTAATATCTACGCATTTCACTACTACCCTAGGAATTCCCCCTACCCCTCCAGTACTCTAGATTAACAGTTTTCAAAGCAATTCCTGCGTTAAGCACAGGTATTTCACTCCAAACTTGCTATTCCGTCTACGCTCCCTTTCCACCCAGTAAATCCGGCTTACCCTTGCCCTCTACGTTTTCCCGCCTCTCCGGGCACTTCGTTCAC
+
8ACCCGGGGGGG7CFDCGGFGGGGFGGGGF@,BEGGDGGGGCFGGGCF<ACCFFFGGG9EGGGFCEEFFFGGG:FGEGFGGGEF8>+CC?CFGFGGGGGGC9FGGGFCCEEFFFCF,:<6=,E@FDE,ECFFFE,+++6@889==,19=FB=D9=EEECAFD9C,2CADECFFFGF+@9+,@C?FGD8CA855*=*;D9@@,;ACF598;=7AA*+*==<C95>A25@2*/(4.***.8:(966+)<57()(()/*(//(/*6=*41=)(.(.-)).(((((,(.(((-(,4)**22((.
@M02996:162:000000000-B87FG:1:1101:22848:4917 2:N:0:ACTGAGCG+CTAAGCCT
GACTACTCGGGGATCTAATCCTGTTTGATGCCCGCACTTTCGAGCCTCAGCGTCAATCGCACACCAGCAAGCTGCCTTCGCAATCGGAGTTCTGCGTCATATCTAAGCATTTCACCGCTACACGACGAATTCCACTTGCCTGGCGTGTATGCAAGCCCATCAGGATCCACGGCATGCCAAGGGTGGGCCCGGACATTTGACCGCAGACGTAAAAGGCCGCCTACGCGACCGGTAAAACCAAGAAAGCCGGAGAAAGCGCGAAGCGTCCGTAGTACCGAGGCGGCAGGCACGGAAGAAGCCG
+
C@B<BFFGEED+@,@A@@5<9E@;,<CFAC<<@B:C7789,@FCB:8F@DFC8@:@,CFFGGGGGGFGFFGGGFED,,=A6FC?D@CF=,,,@,C:87@,99=+9CD=D,,4,4,5>=*=?9,ACFECC,+,@ECG?GCE+*<?=+:3*2+*@B=6DDF63<8,@?CCFCE>:9*@CGFFGFC1>>93)=::BDG3*,=<CF>12>9@():(6;9E(;57=0::2-((-14()434)2+2-(.35(.(/25,47(21-(-(/(49((,((.(-6-)(-(2(((((--(,(-,.)1*+5((-
@M02996:162:000000000-B87FG:1:1101:5977:4939 2:N:0:ACTGAGCG+CTAAGCCT
GACTACCAGGGTATCTAATCCTGTTTGATTCCCGCACTTTCGAGCCTCAGCGTCAATCGCACCCCAGCAAGCTGCCTTCGCAATCGGAGTTCTTCGTCATATCTAAGCATTTCACCGCTACACGACGAATTCCACTTGCCTTGCGTGTATTCAAGCCCATCAGTATCCACGGCATGCCAAGGTTGGGCCCCGACATTTGCACGCATACTTAAAAGGCCGCCTACGCTCCCTTTTACCCCAATAAATCCGGATAAACCCTCGATCTTCCGTATTCCCGCCGCTGCTGGCACGGCATTTGCC
+
CCCCCGG<FGGGGGGGGGCGGGGGGGGFG<EGEEGGGGGGGGGGGGGGGGGGFGG@F@D,@F+?FFGGGFCFEFEFGGGGGEECEGC7FGGGGGGFECGFFFFGGAEFGGFFFGGGG8?CDGEED:CEGGG9E,EDGGGGGDFFDG86;3CEEFD96DE8,E*<,?D:?>CDE5;6*+1:EF<<<C>7=7*)**;:>F+:*450-)/78BB4>=>?6A56:(/((6(,6E(/879).:C52()46>921(04(8.*.,,((*(.*..:(..(())4?(,2-((,44(((,(300:70)).
@M02996:162:000000000-B87FG:1:1101:6002:4959 2:N:0:ACTGAGCG+CTAAGCCT
GACTACCAGGGTATCTAATCCTGTTTGATTCCCGCACTTTCGAGCCTCAGCGTCAATCGCACACCAGCAAGCTGCCTTCGCAATCGGAGTTCTTCGGCATATCTAAGCATTTCACCGCTACACGACGAATTCCACTTGCCTGGCGTGGATTCAAGCCCATCAGTTTCCACGGCATGCTACGGTTGGGCCCCGACATTTTACCACAGGATTACACGGCCGCCTAACCTCCCCTTTAACCCCATAAATCCCGATCACGCCCCCTTCTTCCGTATTTATGCGGGCTGTGGGCAGAAAGTTGCC
+
CCCCCGGGGGGGGGGGGFFGGGGGGGGGG,CEE@CEGGGGGFFFGG8FFEEFGEG:EF,DCC+ABFGAGG6D@FFGGGC:E,+@@@,,+BCFGFAA,4@CEEG@FC,89DDEFGGGD:9CCFG6BFD@FGDCFC8@G9E?D**0+8)+32+5,==,DF8E8DDD,?9,?9:?8*+,3+*+6@,@:*:3:=*)35)//@+*04*8-0(-)+2.7*(:6A)2C(//(()(.2(49))4)5;*((.5*)-.*-71()(1((((()((*)..(4(..-)).)-(((,-((.(3:(())+3+)-.
@M02996:162:000000000-B87FG:1:1101:5982:4961 2:N:0:ACTGAGCG+CTAAGCCT
GACTACCAGGGTATCTAATCCTGTTTGATTCCCGCACTTTCGAGCCTCAGCGTCAATCGCACACCAGCAAGCTGCCTTCGCAATCGGAGTTCTTCGTCATATCTAAGCATTTCACCGCTACACGACGAATTCCACTTGCCTTGCGTGTATTCAAGCCCATCAGTATCCACGGCATGCCAAGGTTGGGCCCTGACATTTGACCGCAGACTTAAAAGGCCGCCTAGGCTCCCCTTAAACCCAATAAATCCGGAAAACGCGCGCATATTCCCTCTTTCTGCGGCTGACTGTCAGGAATTTGCC
+
CCCCCGGGGDGGGGGGGGFGGGGFGGGGGGGGFGGGGGGGGGGGGGGGGGGGGGGGGGGCEGEDFGGFGGGGGFFGGFGGGGGGG@FDEGGGDEGGFGFFGFGDGGFEFEFFFGGGGABDDGGGGGGGG8DFEGGGFCCGGFFFD+)3:CDEF,+CEFDGGGEF,4D=DGCFG*39AG@?B8@<:;=CCG58*97EEG6ECFA2)9@B@6+9CFED96265(((((/,4C287)7C38F5=34.94).1-.(-7(/((((,),(*.4:)4(()).)).--4((.()--..)()0+3+)-.
@M02996:162:000000000-B87FG:1:1101:14798:4978 2:N:0:ACTGAGCG+CTAAGCCT
GACTACCAGGGTATCTAATCCTGTTTGCGACCCACACTTTCGTGCCTCAGCGTCAGGTAGAGCCCAGTAAGCCGCCTTCGCCACTGGTGTGGCACCGAAGATCGACGCATTTCACCGCTACACTCGGAATTCCGCTTACCTCTACTCCACTCAAGAACTACAGGTTGGGAGGCAGGTCCGGAGTTGAGCCCCGGGAGGTCACAGCCAACTGGCAGTCCCGCCTGCGCACCCGTTACACCCAGAAAATCCGGACAAAGCGGGCCACCGACAGATAGCAGCGGCGGCGAGCACGGGAAGAGGG
+
B@A<@CCEEED-@,,,;65C9E;;,-;C+7776CBC:,,,,8,@B8,B@?C@,,8@,CFFGGGGGDF@DEGGGEC+,,9?@,4@,=<,:,,,9,94CEC+@+4+68>+=++,,9,:>>*0=9,,8A@C:+,,6=C66E,@60+?B6:@0=+)@8=FFG,@D7=,235976+350<*;>@BC8:*,5/3),*0:?)8(*)(/37)/)68?)*.(0/)/)0.2,(-(-(1(*(-/(((.),/(4(.9:)(*-)-45:*..-(-)-8*023(((,)))...(-(((,-((-,(((0)/*24,((
@M02996:162:000000000-B87FG:1:1101:14818:4981 2:N:0:ACTGAGCG+CTAAGCCT
GACTACCAGGGGATCTAATCCTGTTTGCTACCCACACTGTCGTGCCTCAGCGTCAGGTAGAGCCCAGTAAGCCGCCGTCGCCACTGGGGTACCTCCGAAGATCTACGCATGTCACCGCGACACGCGGAATTCCGCTTACCTCTACTCCACGCAAGAACTACAGTTTTGGAGGCAGTTCCGGAGTGGAGCTCCGGTATGACACAACCAACGTGCAGTCCCGCCGGCGCACCCGGTACACCCAGTAAAGCCGGACAACGAGTGCCAACGACGGATGCACACGGATGAGGGGACGGAAGGAGCG
+
B@A<AFFEDCD+@,,,;<,<<C@,66;;,CC,,;8@,,,;,::@8,,5@?CB,88B,CFFGGGGGCCC@CFGFB@=+4@>884@8=A,4+,,9,9FCCC+6+,69C>+4++9,95,=50=08@6@@CC@+,,7=866B,,80*52,380;3)@89FGGDCFC8,51+4/6,3=9D:+5:BD;:/,27C(4,0=:)6(,+1/38(/:61;)2/,8>0/)2,2,(1(4(4(*47)2-,).,2,1.-16)6*-.71<2*--(--*..*,,4(,(,,(.)-).-,,((,),-(-3-))1**.((,
@M02996:162:000000000-B87FG:1:1101:16017:4991 2:N:0:ACTGAGCG+CTAAGCCT
GACTACACGGGGATCTAATCCTAGGTGCTCCCCACGCTTTCGTGACTGAGCGTCAGTAGCGGGCTAGTAAACCGCCTTCGCCACCGGGGGGCTGCCAGATATCGACGCATGTCACCGCTACACATGGAGTGCCGGTTACCTCTCCCGTACTCTAGCCTGGCAGGTGGCGAAGCGGGAGGGGGGGGAGCCCCACGCTGGCACGCCAAACTAACCAAGCCGACTGCGCACGCGGAACGCCCAAGAAGTCCGGAGAACGAACGCCACCGACGTAGAACCGAGGCAGCAGGCACGGAGGGAGCCG
+
@@A8@CCFCDD+@,@,;6,,C,6,,;;,,,;,,C+6+6,,,8;9@,,5;?C@+,8B6C,<@FGC+@C:C<AFFB=:,,498847,=:+4+**4*6>F>>,7+,*44:*4**7,4,,4()/24,<+?@<:5++?C*));+02)*2*;4/0/))+2:0:+C5CE3*2)**12:7*)1*7)4>CC5*272/(2;4.7/(-*54)/4?18:1)*2(4?(7075(2,-.--4--*(-)4,1(-**41::6.))*2.(-))/-,(-,)3,5(((,(,.(.81910,-(-4(.1(.(,(.0***(,(-
@M02996:162:000000000-B87FG:1:1101:19746:5021 2:N:0:ACTGAGCG+CTAAGCCT
GACTACTGGGGGATCACAACGCGACTGCACAAAGGAATTTGATCCGTACAAGCCGCACGTCGTTCGCAGAGTAGGAGGGACGGAGAGCCAGGAGTGCGGACGCCAGAGCGGCGGAAGCAGCGGCGGCCGGGAAAGAAGCGAAGAGCGCGCCGACAATCTCCGCGTCCAGATGCGCTTCGAGGGAAGAGGTGATGGCGAGCGGCAGTCCGGAAGCCACGAGGGGCGCGAGAGCGGAAAGAAGGGGGTGAAGAGCGAGACCTCGCGGAGAAGGGAGGGCAGGCAGGGAAAGGGTGGGGGCGAG
+
@<@,@C<@ACD+@,:,66<8@8+6666,6;6<<@@C<;,;;6<,,;:;,8@C,,86@F+6C@+,C=+B,7C,BEC,,84,,+68@8=+,,,49+,9C@C6+3+038=A,63@F83<:56>*5>C8*****4:BF*;<+0853)99;(*09<-2*/:+2+<+28::37:7C2/+0**.1(7*2*//1:5:+:<*8*(-*709*99;04245DBBF07:570>-(-.(-4,*((1313,2,*.(((0(((*)/.()-/((())1(4)-22(.(((-,(--((-((,34(.,(((.)8:2(3,(
@M02996:162:000000000-B87FG:1:1101:20217:5034 2:N:0:ACTGAGCG+CTAAGCCT
GACTACAAGGGGATCGAATCCTGTGTGCTCCCCACGCTTTCGCGCCTCAGCGTCAGTTGCCGTCCAGCAAGCCGCCTTCGCCACTGGGGGGGCGCCTAATATCTACGCAGGTCACCGCTACACGAGGAATTGCGCTTGCCTCTCCGATACGCAAGGGCTACAGGTTCAAAGGCAGTGCCGGGGGTAAGCCCCGGGAGAGCACATCTGACTGGCAGCACGGCCGACACGCCCGGTACACCCAGGAAAGCAGGACAAAGCGTGGAACATAGGGAATACCGGGGCAGCTGGGACGGAGGAAGGG
+
@@A,@C@CDFD+8,,,86,,C6;6,;;A9,,,8;+76,,,,8B@+6,86?;@68@B,<ECFF@+C:CFCCFGGEF+,,9A6,6@8=<,4++*3*::>8<+20+*0<:*8**2+2,313)17:,*2:8880++3;=<<FF+*))97E6/.1)(;8/;CE*:C94,20:0:F+0*7C*)0)8CCE/*7,7,0;:BBGF;*03483)4*644**.(840(0),/4-,-4(80*(()(((.),*-41857(.*,.-35(2.(((-)-5*().)..((.,-.,((-((,,(..(.1-0)8**(((-
@M02996:162:000000000-B87FG:1:1101:11393:5057 2:N:0:ACTGAGCG+CTAAGCCT
GACTACAAGGGGATCTAATCCTGTTTGCTCCCCACACTTTCGAGCCTCAGCGGCAGTTAGAGCCCAGCAAGCCGCCTTCGCCACTGGTGGTCCTCCGAATATCGACGCAGTTCACCGCTACACTCGGAATTCCGCTTGCCTCTACTCCACGCAAGAACGACAGGTTGGGATGCAGTTCCGAGGTTAAGCCTCGACATTACACAGCCAACTTGCAGTCCCGCCTGCGCTGCCGTTACAACCAGTAAATCCGGACAACGCTGGCAGCCTACGTATGACCGCGGCTGCTGGCACGGGGGGAGCG
+
@@A<BF@ECCC+8,@6;65,CC@;,6;4,,,6,;@B7,,,,8FEC@8F<E@B+@@C6CCEFGGGGFFGFGGGGE@F,,@?:,4@4=<69,8,9,C,@F=,?+@+9@>@C++,,9:C>)*68=,,,8:BC+,,@=6+6DC8B:*22318*=00CC>>EC+@@C8*,***3,,3,9C,1=/@B>9*,45C>,4-88D?0,+14+/(60/81)+/)/7+()0.26(,/39((*40*,-(.6<*41-.99))2-.4-53*-(-,,/.(1,(,4-(..(.5(-(,2(-4().3,3,30)/**-,((
@M02996:162:000000000-B87FG:1:1101:23659:5081 2:N:0:ACTGAGCG+CTAAGCCT
GACTACTCGGGTATCTAATCCTGTTTGCTCCCCACGCTTTCGAGCCTCAACGTCAGGTACAGTCCAGTAAGCCGCCTTCGCCACTGGGGGTCCTCCTAATATCTACGCATTTCACCGCGACACGAGGAATTCCACTTACCTCGCCTGCACTCGAGGTCGACAGGTTCCAAAGCAGTTCAGGAGTTGAGCCCCCGCATTTCACGGCAGACTTGCCAAACAGGCTACGCGCCCGTTACACCCAGTAAATCCGGATAAAGCGTGCCCCCGACGTAATGCCGGGGGTGCTGGGACGGAGGGAGCG
+
C@ABBFEGEGD-@,6,;EC<,,@;,;;E,6,,6CCC76,,,@DF7@,BCFEE8@@E,<CEFF<?FFCCEFECFG7C,:=CB:=F8=A,4+4,@,9F,AE;9+=,@?D7C++,,95,@:*6==++8>EED,,,7@,=ADAD+0*=C+38:=+5+8:+49@CGC=*4;*<CFGFDFD74+;B?DC4,5/C>C*:B?D@2*1*9<(((87<@;:77A>F3>*///(/34;(-:1(14,,:4,*42(6=A)-*-04()6*.-(,-*447993-1(-(-)))-(-((,--..4(42707:**4,(,
@M02996:162:000000000-B87FG:1:1101:16298:5089 2:N:0:ACTGAGCG+CTAAGCCT
GACTACACGGGTAGCTAATCCCGTGTGCTCCCGACGCTTTCGTGCCTGAGTGGCAGAACCGCCCCAGTAGCCTGCCGACGCGATCGGTGGTCCGTCTAATATCGACGGAGTTCACGCCGACAGTAGAAATGCCAGCTACCCCTAACGGGCTGGAGCGTAGCAGGTTAGAGAACAGGCGGAAGGGGGGAGCCACCAGAGAGCACTATCGAAGGACTAAGCCACCGACGCAAAGATAGACACCCAGGCACGACGGAGAAGGCACGGATCACACGGAGGACGGAGGAGGCTGGCACGGGGGAAG
+
@@A,@CDFBCD+@,6,66,,6C@,,;:C,6;,@@6@+6,,,8C<8,,;C=,;,,9@CFE@FEG+@@@C<CCFFE<F+46>+88+@=C+8++,@+@<4?=,92,+@@=:>++3,8,:>:*===86EFFF;>3,@EGGGGF>?)*39@>F@7*)629,*4=:B95*/*4:8,>640?,8)6>E*1:*),9-//54:FB:*)-(<24,1.4:)*-4)(9)0*,:4.(2(447>((*))..)<*---3)-41/47(7.4C.(..,/-45(,.(-(,,-(-4-(((-3(-3((.131/.***(((-
@M02996:162:000000000-B87FG:1:1101:15756:5114 2:N:0:ACTGAGCG+CTAAGCCT
GACTACTAGGGGATCTAATCCTGTTCGATCCCCGCGCTGTCGTGCCTCAGCGTCAGTTGCGGCGTGGTGACCTGCCTACGCGATCGGCGGTCTGTGCGAGATCTATGCATGTCACCGCGACACCGCACATTCCAGCCACCCCAAACGCAAGCAAGCCCCCCAGGGTCGACGGCAGGGACCGGGGTGAGCCCGGAAAAGGCAACGCCGACTTAAGGGGCCGCCTAAGCACCCGGTAAAGCGAAGAAAGACGGAAAACGCGCGCAACCTCCGGAAGACTGCGGATGCGGGCACGGGGGAAGGG
+
@<-,@C,CEFF+@,@,665,,<@,,=@F,6,,,86@@++,,9:@8,,;@=C@,66B6CFFGEG7C=C:C?CFFD,=,,@6+=>+@=:+6+++6A,?EE:+6*,+6,8,33,,,,,,68*=+3+@CFE:3,,,3EEGCG,6@>ADC>A7?))(=884/4=C7=/**2258:C5*8>:7<0<>C=:*1,5(2*-<>D>(+)(3*-7(89,-)*.6/8F>3)-*-,,)..)8*((1,(-6),*-4(-93((*-)-(0.*-(((,),()(((.-(-((.(.),,-(--(--,(--,5)*2*-1((
@M02996:162:000000000-B87FG:1:1101:22441:5129 2:N:0:ACTGAGCG+CTAAGCCT
GACTACACGGGTATCTAATCCTGTTTGCTCCCCCGACTTTCGCGCCTCAGCGTCAGTACTGTTCAAGGAATCCGCCTTCGCCGCCGGTGGTCTATAGGATATCAACGCATTTCACCGCTACACCCTAGATTCCGATTCCCCCTCCCAGACTCGAGCAAGGCAGGTTCAAGCGCACTTTCCGGGTTGAGCCCGGAGCTGTCACACTTGACACACCCCGCCGCCTACGCGCCCGTTACGCCCAGTAAAGCGGAACAAAGCATGCGACCGCGGGAGTACCGCGGCTGCAGGCAAAGAGGGAGCG
+
CCC8BFFGEED6@6@9<6A9CE@C,<CB<9,9,C@B@:,,@@FC:F,C@?CB,8@C9FF<FC@AFFEGGG,CFCBC7,@D:B+@@=B8=+8,9<9EFFF9A+@39B@>E++44=B,@>*==94@=+A888,3@FG6CF8,=)9=DGDFDD*)@>?FGGGGC9=*,34<CGG?C>C:A7:BEDE**16<6CF:A::6(2+./+9;(+/4==6=78(.,.),*3-(332--:47)4,,,(**(4(-94)-),04()4*.,(--0--)((4-,-,((,-.4-,(1,,-(.,(4((0)2**424(
@M02996:162:000000000-B87FG:1:1101:23181:5136 2:N:0:ACTGAGCG+CTAAGCCT
GACTACCGGGGTATCTAATCCTGTTTGCTACCAGCACTTTCGAGCATGAGCGTCGATAAGTCCCCAGCAAGCTGCCTTCGCCATCGGGGTGCTGCCTGATCTCTACGCATTCCACCGCTACACCAGGAATGCCGCTTGCCCCTGAACTATCCAAGAGAAACAGTCCAGTCTGCAGGTCCGGGGTGGGGCCCCGGTATGGGACAGACGGCTGGAATCGCCGCCTGCGCACCCATTACGCCCAGTGAATCCGAACAACGCTGGCACCCCGCGGAGTACCGGGGCTGAGGGCACGAAGGTAGCG
+
C@CCCFGFDDD8@,B<;C<<<C@;,6CE<ACC;C,CF,,,,@FF:B,CCFCB+@@C,CFFECFFGGCFCEF7BD<F,,=DBBC:D@@+4++,9,@F,EE,,;=8@CDCC++9,9?4>>*==9,6DFEFBA,,6==6@BD8619=DFD,3+4)=>=>DFGGGGC,4AB?+6,55CFG:7=BEGG=*35<@*4:A>/6/,85=6=36;(/6))/(0)9(.*-*-(-(,((-*-(*4))4(**,.(.*).)*-7:0).1,,((-/..*-49>-(-((...,(-1(,,((-18?0:<5;*+)..(
@M02996:162:000000000-B87FG:1:1101:16889:5141 2:N:0:ACTGAGCG+CTAAGCCT
GACTACAAGGGTATCTAATCCTGTTTGCGCCCCACGCTTTCGAGCCTCAGCGTCAGTTAGAGCCCAGTAAGCCGCCTTCGCCACTGGTGTTCCTCCGAATATCTACGCAGTTCACCGCGACACTCGGAAGTCCGCTTACCGCGACTCCACGAAAGAACTACAGGTTTGGATGCAGCTCCGAAGTTGAGCTTCGGGATGTCACAGCCAACGTGCAGTCCCGCCTGCGCTCCCGTGACACCCAGGAAATCCGGACAACGCATGCCACCTACGGATTACCGCGGCTGATGGAACGAAGGGAGCG
+
@BC,AFFGDFD;@,,,;@,@FC@6,<CF+@:++@6@76,:,8CAB@,E<?C@,8:6<CFGGGCAFFCCADGFGEF@,69A:?4C@=C69,,4@,C<CEF,A+,=4CB==++,,9,,=50===+,6A@CE+,,7@@6+B==+:*=9+8@03*)5>>FGG,AC?83,3+17>5919FC*?;@>BC/,1826,50:;)6(*/)/+9)6.:8:5*/2>9166*.24(-.4;(-*41*(4-64/*-8(473).0-.81;:*-(((-*).61,..-(,-(.5.4(-2(4-(..4(.3-))12*.,-(
@M02996:162:000000000-B87FG:1:1101:18626:5152 2:N:0:ACTGAGCG+CTAAGCCT
GACTACAGGGGTATCTAATCCTGTTTGCTCCCCACGCTTTCGAGCCTCAGCGTCAGTTATCGTCCAGCAAGCCGCCTTCGCCACCGGTGGTCCTCCTAAGATCTGTGCATGTCACCGCACCACTAGGAATGCCGCTTGCCCCTCCGACACGCTAGTCCTGCAGGTTTGGGTGCAGTCCCGGGGTTGAGCCCCGGGCTGTCACACCCAACGTACAAAAACGCCGGCGCACCCGGTACACCCAGGAAATCCGGAAAAGGAGTGCGCCAAGCGAGTGACCGGGGCTGACGGGACGTATGTAGCG
+
@@A@@CEDFDD-8,A,66@<@CC,,;CD,,,6,C:@+8,,;@FCB+,B@?;@,8@B6<F,CF,AFCEFCEGGGE7@,8,968=@FCC6=+,,9,CF<A;,A+9+9<9,9,,4,9,,6=*+64A9>FDA9,,,@E6C6D6=D55=>E=C5+*)+86,7;,<,:=,5*+49@*<5>F7;7C<CC>15389;C::DDD@(4)//195;D<;;)13()12/)2-2-(--42(-*49),-(.6,*-43:;:))2-54(0,*-((..0(,*,((--((-,...3((1(--.(-1(-(-))+2+--.-
@M02996:162:000000000-B87FG:1:1101:25790:5158 2:N:0:ACTGAGCG+CTAAGCCT
GACTACCAGGGTATCTAATCCTGTTCGATCCCCGCACTTTCGTGCATGAGCGTCATTAACGGCCTGGTAAGCTGCCTACGCAATCGGTGTTCTTCGTCATATCTATGCATTTCACCGCTACACGACGAATTCCGCCTACCTCGACCGCAATCAAGTCAACCAGTATCAATGGCGGGATGAGGTTGAGCCTCACGATTTGACCACTTACTTAACTGAACGCCTGCGCACCCTTTAAACCCAATCAATCCGGATAAACCTCGCCTCCTCCGTCTTTCCGCGGCTGCTTGTCAGGCGTTTGCC
+
CCCCCGGGGGGGGFGGGGGGGGGGGGGGGGDGGGGGGGGGGGGGGGGGFFGGGGGGGGGGGGGGGGGGGGGGGGGGGGGGGGGGGGCCFGGFFFGGGGGGFFGGGGGGGGGGGGGGG>DGCEFGGGGGGGGGFGGGGEGGGDEGGG9FACFF=FFFGGGGGGDFGFGGGF7CGE5EBD2ACFCCCFEGFCF:A?:<@G+67EED(+/7?A:<EF4*)2//=,6=>;1-4C3<CB2444?5(,(.1)621408?4)*,(.(,)((113((-..,)-.16(42(,())...))2))22*-)3
@M02996:162:000000000-B87FG:1:1101:11879:5160 2:N:0:ACTGAGCG+CTAAGCCT
GACTACAAGGGTATCTAATCCTGTTTGCTGCCCACGCTTTCGCGCATCAGCGGCAGTTACCGTCCAGTAGACCGCCGTCGCCACTGGTGTGCTGCCTGATAGCTACGCATTCGACCGCTACACAAGGAATTGCGTCTACCCCTCAAGCACGCAAGAAGAACAGACTCAAATGCAGGTCAGGGGTTAAGCCCAGGGATGACACAGAGGACGTGCACGCCCGCCGACGCGCGCGTGACACCCAGGAAAGCCGGAGAACGCTTGCCAACAACGTAGGAACGCGGCTGCAGGCACGGGGGGCGCG
+
A6A,ACF<CDD-C@<,;6@,@@@;,-;;,,;,C6@:7,,,;88@@+876?6@++67,,C,,6,@FEF,,CEEE>+++8=>@?=?,9<9?,+,>,CE9<94,+,+9EC7B+4,,9++8:*6==DFGGFF:3@,7=+6+>=,+0*=+D88;9*)@8CF@7?9E6@,,*4,*?>:,1+,3*)*2:C/*10:8,==86D>-*)..+6(.),/3)1,,))).)1.*3(44>>4(*-49(-,-4+*(.(,.,28*-)1,042-(-(-1()*-(14(-((()),((,,,(41(.24(.2))22*(-((
@M02996:162:000000000-B87FG:1:1101:18616:5168 2:N:0:ACTGAGCG+CTAAGCCT
GACTACAGGGGGATCGAATCCGGTTTGCTCCCCACGCTGTCGAGCCTCAGCGTCAGTTATCGTCCAGCAAGCCGCCTGCGCCACCGGTGGGCCTCCTAAGAGCTGTGCAGGTCACCGCACCACGAGGAAGGCCGCTTGCCCCTCCGACACGCGAGGCCTGCAGGTTTGGGTGCAGTCCCGGGGTGGAGCCCCGGGCAGTCACACCCAACTGACAAAACCGCCGGGGCGCCCGGGACACCCAGGAAAGCCGGAGAAAGCGTGCACCAGACGAAGACACGGGGGTGGTGGGAGGGGGGGAAGG
+
B@A6ACEEDDD+@8<,86,,6+6++88;,,,,,;6@6,,,,:C@8@,4@?:@,66@<CF,CF,AF@EE@EGFGE7@,,@88468D?C+7+++@+4A,A;,?+439:9,4,,8,8,58>*663++8CC:3,+33@@++@+,:)*=CGA@0;*)*49*4=677:0,4*+47E/8*0@9=<=BEDE/*1371*;8BBG>(1).-+.(40414)*)49<F:7*-/,(-(-(((/(-)(-(-.+*(4(-73((2-54(0,*.(((-/(-*40,(-((((.(32(,(,(-((--(((())***-(((
@M02996:162:000000000-B87FG:1:1101:16948:5282 2:N:0:ACTGAGCG+CTAAGCCT
GACTACCCGGGGATCTAATCCTGTTTGATCCCCACGCTTTCGTGCCTCAGCGTCAAGCGCTGTGTCGTGAGATGCCTTCGCAATCGGTGTGCTGAGTAATATCTATGCAGTTCACCGCTACACGACGCATGCCTCCCACGGCAACAGGATGCCAGCCTGACAGGATCAAAGGCAGTTCCAGGGGGGAGCACGGGGCTGTCACACCTGACGTACCAGACAGCCTACGCACACGTGAAACCCAATAAATCCGGAAAACGCTTGCAGCCGCCGGATGACCGCGGCTGATGGGACGGGGGAAGGG
+
@@86ACFF@CD+@,,6;6,6<@@;,<CF,,,,,C+7+8,,,8;@8,,AC=CC,8@C,CF@,C8,<C@:@CFF@BC<,,9?6?:4@@@,8,,,@EEE,B=,=+,+95@5;,,9,4,58=*6==4+@F++8++,@,@DDFC>DAEGGGF,;+*)@=A@C,@CF?8+@*=9>FGF5AD@=9CAE,4**1277E@(8>DF(*),-3).(.52.)134.6FB3C./4(..:6?9*2-*..4<),236(.74))2-.((0.*-(,(-*.)2.(((-(-((,543-,104-().2(.((.)/2*-(((
@M02996:162:000000000-B87FG:1:1101:16541:5287 2:N:0:ACTGAGCG+CTAAGCCT
GACTACTGGGGGATCTAATCCTGTTTGCTCCCCACGCTTTCGAGCCTCAACGGCAGGTACAGTCCAGTAAGCCGCCGTCGCCACTGGTGGTCCTCCTAAGATCTACGCAGTTCACCGCTACACTAGGAAGTGCACGTACCTCTCCTGCACTCTAGGTGGACAGGTGCCAAGGGAGTCCCAGGGGTGAGCCCGGGGGGGTGACAGCAGACTGGCGAAACCGGCTACGGCCGCGTGAACACCAGAAAATCCGGGAAACGCTGGGCCCCTACGGAATACAGGGGATGATGGGCAGGGGGGAGCG
+
C@A<BFF@CFD+8;@,6@B,,<;,,<C,,,6,,C6@+,,,,8C@,+446=;@++6@+:CFGG<=CCC<CAFEEC4=+4=>+84@,4<,9,+,9,49,:9,9+=+>C>+>++4,9,,>)*664,48C@=4,,,7@9+=B+@+*06=8:806+),6=,7,6=:2:+55AF:C,:+;D99859:>94*3)3.1:-:5:((*8(,+6).8413)*(.),)-.*-1,(-(,(((*,4/((149,;(3(./,)(2,)-(73*-,((-*.45((-((,((()-)-(((,(((...((((0)/**-(((
@M02996:162:000000000-B87FG:1:1101:14620:5325 2:N:0:ACTGAGCG+CTAAGCCT
GACTACCCGGGGATCTAATCCCGTTCGCTGCCCGGGCTTTCGCACATGAGCGTCAGGCTTGTGCCAGGAAGCCGCCGTCGCCACCGGAGGGCCTCCTGATATCTACGCATTTCACCGCTACACCAGGAATTCCGCTTCCCTCTCACATACGCTAGACTGCCAGGATCAGACGCAGAATGAAGGTGAGCCGCACGAGGTTACAGCGGACGAAACAATCAGCCGGCGAGCGGGGAACGCCGAGAAAGGCGGGACAACGCACGACCCGCACGGAGGAGCGAGGCAGCAGGCACGTAGGGGGCCG
+
@@A<@CEF@CD+@68,665C6E@;,;@C788,6-7:++,,58C@@6599=6@+,8@,C,,@:EFFCDFDCGGGE:@++6>4B4@D?C+6+++6+@EAA?,7+,+4<8+=++3,3,,88*===,@DGDE:,,,,<896B63+1*=:@@,<?*1*4;FF@EEF90*4/;>>DD9:6)=A8>A<;,,6?9*/*3.8.C((*)9);.)(87(()131?81,00)2-411(-42*-4),(-(3**-(-.0(((/(04:;(39,(-4<39)(-(3(-4(3(-4(,14(4((.,,2(2...2*2-((4
@M02996:162:000000000-B87FG:1:1101:17726:5326 2:N:0:ACTGAGCG+CTAAGCCT
GACTACCAGGGGATCTAAGCCTGTTTGCGCCCGACGGTGTCGTGCCTCAGTGACAGGTACAGTCCAGAAAGCCGCCTTCGCCACTGGTGGGCCTCCTAAGATCTACGCAGTTCAGCGCTACACTAGGAAGGCCGATTTCCTATCCTGCACGCTAGCTTGACAGGTTCCAAAGGAGGTCAGGGGGTGAGCCCCCGCAAGTGACGTCAGACGTGCCAGGCCACCAAAGGACGCGATAAGACGAGTAAATCCGGATAACGCAGGAGACAAACGGATAAGCGCGGCTGAGGGCACAGAGGAAGGG
+
@<86@CC<ECD+6B,,;,,;,6;,,6;C++,++8+7+8,,,868,,,,99,<,,9C,:C@DF9=F<CFACFGGC7=,,496,6C=8=,9,+,9,,,,:=,9+,+9<@>=++,94,,65*0+8,4@F8?;,+,6@+=++,,+*+66,5,3=D5+3=@,75@,:8+,5+,55@:,*;*3;1@ECC*5161(,=/)8CB(4;)/+/,2):))221()1)-)1.*.(,(4(4?*(-)((().,*-3(3*)))2(.4,).2(-((-1(.*((..-(-(,.).(,((((-((-(-,((0/+**.(,(
@M02996:162:000000000-B87FG:1:1101:13722:5328 2:N:0:ACTGAGCG+CTAAGCCT
GACTAGCAGGGGATCGAATCCTGTGTGCTCCCCGCACCGTCGCACCTCAGCGTCAGGCAGCGGCTGGCAACCTGCCTTCGCCATTGGTATTCTTCCTGAGATCTACAGAGTTCAACCCGACACCAGGAAGTCGGATTGCACCACAGGAACGCAAGTCCTGCAGGTCGCAACGCAGTCCAGGGGTGAAGCCCCGGCCGGTCACACAAAGCTGGCAAGACCGCCGACATGCACAGTAGGCCCAAGAAGTCCGAACAACGAGCGCAAGAGACGTGGAACCGCGGCTGCTGGAACGAAAAAAGGG
+
@@86A=CEEFD+@,B,8<;,=<;;,;;C,;,:,86@@F+,,7@C@@,B<?@B,,8@,CF,C+@C>7=FDCCFE=:4,49?BB=,99=:9,,,9ACECDE4A<=+9C>=A,9,,9,5,1*6=88@@FCC:,,,+3C6+@83=8*6=@)@36*)@:>,@E:2D78,1;3;9C=?@5;49C>FFED**:3:00;;5.8:1*0(3>7@(8:?B**(->BFF4C-*,(---(5)24)25:)35,*24(,7(.)*-042531---,-14()((.(-(-(()(,--,(((,(),4(42-))2**-(((
@M02996:162:000000000-B87FG:1:1101:5899:5330 2:N:0:ACTGAGCG+CTAAGCCT
GACTACCCGGGTATCTAATCCTGTTTGCTCCCCCGACTTTCGCGCCTCAGCGTCAGTGATGTTCAAGGAATCCGCCTTCGCCTCCGGTGTTCTATAGGATATCAACGCATTTCACCGCTACACCCTATATTCCGATTCCCTCTCCCATACTCGAGCAAGGCAGTTTGAGACGCACTTTCCGGGTTGAGCCCGGAGCTTTCACATCTCACCCACCTCGCCGCCTACGCGCCCTTTACGCCCAGGAAATCCGAACAACCCTTGCTACCTCTGTATTACCTCGGCTGCTGGCACAGGGTTAGC
+
CCCCCGGGGGGGGGGGGFFGGGGGGGGGGGGGGGGGGGGGGGGGGGGGFGGGGGGGGGGGGGGGFGGGGGGGGGGGGGGGGGGGGGGGGGGGGFFGGGFGGFGGGGGGGGGGGGGGG=@DDEFGGGGGFFFGGGGGGFGGGDFGGGDGFGDD@,=:6DFGGGDFAAGGGFGFG>DEFGFFEGGGGD5DEGF9BA<(7FCBCFEE=18C<)*(,8,)18D9>6;?;(441EB(98A<1-:C2(((04<4<1<?>321(-..(2-.::2-),-6:<:<2))-(-266::>2(5(0)*223,)
@M02996:162:000000000-B87FG:1:1101:5876:5334 2:N:0:ACTGAGCG+CTACGCCT
GACTACCCGGGTATCTAATCCTGTTTGCTCCCCCGACTTTCGCGCCTCAGCGTCGGTGATGTTCAAGGAATCCGCCTTCGCCTCCGGTGTTCTACAGGATATCAACGCATTTCACCGCTACACCATGTATTCCGCTTCCCTCTCCCATACTCGAGCAAGGCAGTTTGAGACGCACTTTCCGGGTTGAGCCCCGAGATTTCACATCCCACTCTCCTCGCCGCCTACGCTCCCTTTCCGCCCCGTACATCCGACCAACGCTTTCCCCCTCTGTTTTACCGCGGCTGCTGGCACCACGTTCAC
+
CCCCCGF8FGGGGGGGAC<EFGGFGGGGGCCFE@+@FFGGGGGGG7FFFFGGGG+@FCF,6C6A,CF8EFFF8FGGGGGGGE7,@EFGDGGGF9,99BFF9?F8EFGGGGCDFEFFGAEGGEFG+C,5CDFGGF=@C@DF?=F=F,)3:DDD6@CCCGCFFG>FA1;@94@*@?C*AF8;E5>C:46F3:82B)/-6<A?3<C<3)66=)7))27;2;)(2,((.-1(,2-(24441:CCB94(),).22>045(9-4,-(2.5C3(-,5.)),.-)-(-,-9((,),-,4())2/8(()
@M02996:162:000000000-B87FG:1:1101:5917:5334 2:N:0:ACTGAGCG+CTAAGCCT
GACTACCCGGGTATCTAATCCTGTTTGCTCCCCCGACTTTCGCGCCTCAGCGTCAGTGATGTTCAAGGAATCCGCCTTCGCCTCCGGTGTTCTATAGGATATCAACGCATTTCACCGCTACACCCTATATTCCGATTCCCTCTCCCATACTCGAGCAAGGCAGTTTGAGACGCACTTTCCGGGTTGAGCCCGGAGATTTCACATCTCACACACCTCGCCGCCTACGCTCCCTTTACGCCCAGTAAATCCGAACACAGCTTGCGACCTCTGAATTACCGCGGCTGCTGGCACGGAGTTAGC
+
CCCCCGGGGGFGDFGGGFEGGGGGFGGGGGFGEGGGGGGFGFGGGGGGGGGGGEGGGGGAGGGGGGGGGGGFGGGGGGGGGGGEDEFGGGGGGGGGGGF,9?AFFGGGGGGFEFGGG5?DDEGGGGFFGGGGGFG>DFGGGD*=FEDFFG9DBFGGGGD?EC>DFFFAC:D5@BGDFGFFGGGGGGEGEGGFE:5=2C67@?C478@EEFC(;B3:@DD;C66;8:>(4?:2*4)61:EE<?2A/:4404<09;0*(..-.1(-)4944))).--6A01---,(3,220(3(07:1*.)-
@M02996:162:000000000-B87FG:1:1101:17711:5337 2:N:0:ACTGAGCG+CTAAGCCT
GACTACCAGGGTATCTAATCCTGTTTGCTCGCCACGCTGTCGTGCCTCAGTGGCAGTTACAGTCCAGAAAGCCGCCTTCGCCACTGGTGGTCCTCCTAATATCTACGCAGTTAACCGCTACACTAGGAAGTCCGCTTGCCGCTCCTGCACGCTAGCTTGACAGGTTCCAAAGCAGTTCAGGGGTTGAGCCCCCGCATGTCACTTCAGACGTGCCATGCCACCTACGCACCCGATACACCCAGGAAAGGCGGAGAAAGCGTGCACCAAACGAAGTACCGCGGCTGCGGGGACGGAGGGAGGG
+
@686AC<CCED-;;<,;6,6,<;;,-;A,,,++@,7+,,,;9:886,;;=,<,,;@,CEFGG9AF@EFDFGCFC@7,,=?68:F8=C99,,,9,@A,B;,9+,345@+=4,4,4,,88*68=,,@ACC=,,,9@=+=++,+)*=?,589=*)+3=@2,@8==886+6,2@FF86F@77CFDDC+*3:C57@859;>)649/5**8BECE)252?8+8/*/3/(/(:>@65(7)(.../,*-:1?:>((*-09-7.*.((--*-)*.(,(-((((--)-,,2(4----,(((-).***-2((
@M02996:162:000000000-B87FG:1:1101:14612:5341 2:N:0:ACTGAGCG+CTAAGCCT
GACTACCCGGGTATCTAATCCCGTGCGCTGCCCGGGCTGGCGCACAGGAGCGGCAGGCGTGTGCCAGGAAGCCGCCGTCGCCACCGGGGGGCCTCCTGATAGCGACGCAGGTCACCGCGACAGCAGGAATTCCGCTTCCCTCGCACAGACGCTAGACTGCCAGGATCAGACGCAGAAGGAAGAGGAGCCGCACAAGGTTACAGCGGACGAAACAAGCAGCCTGCGTGCGCGTGACGCCCAGTAAAGCGGGAACACGGCAGACCCCGAGGTAGTACGGCGGCGGCGAGGACGGAGGGGGGCG
+
@@-6A6CC8@C+8,6,66;6,C@,,8@>+7+,;-6:++,,,7B:86,49=:@++@B+@+6@8BEGCDFFEEEGC:+++48484@D=:+4+**3*44<<:,7++/3=B7:**2+3,,17)9C8*2ACF88+++38***2+;*.)9<E>*/1),2/7<C9E6??.*:)7C7<07*7)29*.78C**29-*(**-0)9(,+*.5<)5(07(()1-77,).070*.4:1--4,*,,)4(,32*2,,--/-.(),0((0(/(,(-(2((*(4(,,..--.(-(,((-3(4(-(,-(-)./**-((4
@M02996:162:000000000-B87FG:1:1101:14013:5349 2:N:0:ACTGAGCG+CTAAGCCT
GACTACAGGGGGATCTAATCCTGTGTGCTCCCCACGCTGTCGAGCCTCAACGTCAGGTACCGTCCAGTAAGCCGCCGTCGCCACTGGGGGTCCTCCTAATATCGACGCAGGTCACCGCTACACGAGGAAGTCCGCTTACCTCTCCGATACTCTAGCTGGACAGGTTCAAAAGCAGTTCCGGGGTGGAGACCCGAGCGGGCACGTCAGACGGGCCATGCCGGCGACGCGCCCGGTACACCCAGGAAATCCGGAGAACGCGGGCCCCCTACGGATGACCGCGGCTGCTGGCACGAGGGAAGCG
+
@<A@@CADDDD+@,@,;<;@@6@;,<C=,@C@7C8@+,,,59C@B+,B6=C@,9@B,CFEGG,@FCCCC@FFGE@C+4C>88=@D=@,4+++9,C<AE=4=+9+9@=+8++6,8,,6>*====+@FCCA33,@::+0C6>210?9EF*0<+0,5:7,,=?@27*,*4,5D>8,1?,4B5?CCD24//7/=;,::D0(*)(-*,,,04-5)*19)4)5)*-*-,-(--((*((/-(-.),*,.(-72)-*-.4(..*-(-(,)-()-(,.-,((((-,1(,,((--).3(()-))2**,,,-
@M02996:162:000000000-B87FG:1:1101:14337:5361 2:N:0:ACTGAGCG+CTAAGCCT
GACTACTGGGGGATCTAATCCCGTTTGCGCCCGGGGCTTTCGCAGCTCAGCGGCAGACACAGTCCAGAAAGGCGCCTTCGCCACTGGGGGTGCGCCCAAGATCTACGCAGTTCACCGCGACACTGGGAATGCCCCTTTCCTCTCCTGCACTCTAGGCATCCAGGATCCAGAGCCATACGGGGGGGAGCACCGCAGTGGCACGCCAGACGAAGAAAACGGGCGAAATGCGGTGAAGGCCGAAAAAAACGGGAAAAAGAACGGCAACGAGGGAGAAACGAGGGGGCGGGCAGGGAGGGAGCGG
+
@<8,@<,CACD+@,6,6656,C@,;-8C+7,+++7:++,,,8B@,+,:6?C@++7@<EFAFG,=FCCFFCFGFE7+,,99484@@==,4+++6+4@@CD,6+,+3<>+>++,,6,:68*=0:3,@FD@,,,,7,@*3,,7+*=9C,:?>*0),2:,=<,1<87,=2*,0?C8:);,;*75>C**/13)(2/-.7)-3*..)2-,2BF:()92?@?F2)/(*(((,(..,*--*5),.,*2-(,,)(-(*,.-,).*(.(-()-7*--(,(,-(.((-(,,(,(,(-(,,(-2))1**(((.
@M02996:162:000000000-B87FG:1:1101:20609:5375 2:N:0:ACTGAGCG+CTAAGCCT
GACTACTGGGGTATCTAATCCTGTTCGATCCCCACGCTTTCGTGCATCAGCGTCAATGACGGAGTGGTGAGATGCCTACGCAATCGGGGTTCTGAGTAATATCTATGCATTTCACCGCTACACTACGAATTCCGCACACGGCAACCGCAATCCAGCACCGCAGGATCAATGGGAGGTCCCAGGGGAGGACCGGGCAGGTCACACATGACTTGAGGCACAGCCGACGCACCCGTGAAACCCAAGAAAGCCGGAGAAGGCGGGAAGCCGCCGAATAACAGCGGCTGATGGAGCGGAGGGAGAG
+
BBB8AFEFCCC8@6@,;6,;6<C,,-8A,;,CC@7++6,,,8C@,,,,6=;@,8@6,<EFGGG78,@<@9FG9?:,,,9?@@C=DDD+4++,9A,95<=4A+,,>,@:4,,4,4,988*064,,9FF+=4+,,,60=E,+@A5+?D:+3+3),3=@@DA8C7=+@*=19,@>,3310?=0D4A**3-/)4@8:8)6(*))/5)(:)/))++/);,.(;0(*/.4(4271*4(*(,,.-,/,,,3::202-.4,03*,,,(-)-,*,3(--(,((.).5.,26(-.))).,,257C*243(-
@M02996:162:000000000-B87FG:1:1101:24325:5390 2:N:0:ACTGAGCG+CTAAGCCT
GACTACTGGGGTATCTAATCCTGTTCGATCCCCGCACTTTCGTGCATGAGCGTCATTTACGGCCTGGTCTGCTGCCTACGCAATCGGTGTTCTTCGTCATATCTATGCATTTCACCGCTACACACCGAATTCCGCAAACCTCGACCGCAATCAAGCGCTCCAGTATCAATGGCGTGATGACGGTGAACGTCACGATTTACCCACTTACTTAACAAGCCGCCTGCGCACCCTTTAACCCCAATAAATCCGGCTAACGCTCGTATACTCCGTCTTACCGCGGGTGCTGGCACTGAGGTATCCG
+
CCCCCGGGGGGCGGGGGGGGGGGGG<FGGGDFGGGGGGGGGEGGGGGGFCGGGEGGGGGGGDGGGGGGCFFCGFGFDCDGGGGGGGCFEGGDCCGGGGGGFFGDGGGGGGGFEFFGG8?C8CFD+4+@=:DECC>CCEGF?89=C@=C9+:>DF?F+++@8E<<ACGGD;:58@CEB5;B@B5;D9*+/;879??=(=A**<;@(+0;68:97AE44::0E62;6926(;(2*65))48;(().1)65/()((03/((--(1(.2.)588(((6)((---(((()).,(.(,//*3+--.(
@M02996:162:000000000-B87FG:1:1101:15894:5395 2:N:0:ACTGAGCG+CTAAGCCT
GACTACAAGGGTATCTAAGCCTGTTCGAGCCCCGCGCTGTCGTGCCTCAGCGTCAGTTGCGGCGTGGTGACCTGCCTCCGCGATCGGCGTTCTGTGCGAGATCTATGCATGGCACCGCGACACCGCACATTCCAGCCACGCCAAACGCACGCAAGCCCCCCAGGTTCGACGGCAGGGACCGGGAGGAGGCCGGAAAGGTCACCGCCGACGGAAGGGGCCGCCGACGCACCCGGTAAACGGAAGCAAACAGGAAAACGCGCGGAGCCCACGAGAGAGCCGGGCGGCGGGCACGGGGGGAGAG
+
@<A6@C@@DDD;@,B666,66E@,,C@F,,+,6@6@77+,;9:@B,,;6?C@,86@,CFDGGG+@>:6C<6AFD<,,,988=B+@=C+=+++@99?C@=+6*,+7,65>,,,83,36:*=88+@C:F+8,,,7EEGDG,*<5?;9>>*9;8(C8?75AC58:3*3/0/71:5*<D*<<?3885**/,/(2/4<>DB(*/-.0)-9)433))4:B<:1))-*4-4(3(41*,(/-,--.+*-8((/,((*,..(0(0-(-,,)--)(((--(((--(((((,(((-49,,((-.)//*(-(,
@M02996:162:000000000-B87FG:1:1101:4418:5396 2:N:0:ACTGAGCG+CTAAGCCT
GACTACAGGGGTATCTAATCCTGTTTGCTCCCCACGCTTTCGCGCCTCACCGTCAGTTGTCGTCCAGCAATCCGCCTTCGCCACTGGTGTTCCTCCTAATATCTACGCATTTCACCGCTACACTAGGAATTCCGATTGCCTCTCCGATACTCAAGATCAACAGTTTCAAATGCAGTTCACGAGTTAAGCCCGTGGATTTCACATCTGACTTGCCGACCCGGCTACACGCCCTTTACACCCAGTATATCCGGACAACGCCTGCCACCTTCGTATTACCGCGGCTGCTGGCACCGAGGTAGC
+
CCCCCGGCFGGGF<FEGGFGFGGGGFGGGFFG@FGGGGFGGEGGGGCFFFGGF:FFGG<,FBF=BFFGGGFBDFFGGGGFGGGGGFGFFF:@CEEGGDGGE?DFDF8BE>CGCFFGG89=>DE;=FEFFCDGGGGD=EGFFEFGGE5CACBDGDCFEGGG8FDFFFDFF,@9ADFGFGFFDBE?CC*+:@DAF*?=CCAECDAE)+:*68:@AA)996?(:-,/5=@1(3:9*39C).8=0(()+.)1:;)(458/,-(,(1,)*.,).(.(4,-.-,,-,3>61)5:003-)0**/).)
@M02996:162:000000000-B87FG:1:1101:19775:5401 2:N:0:ACTGAGCG+CTAAGCCT
GACTACCGGGGGATCTAATCCTGTTTGCTACCCAGGCTTTCGTGCCTCAGCGGCAGTTAGAGCCCAGTAAGCCGCCTTCGCCACTGGGGGTCCTCCGAATAGCTACGCATTTCACCGCTACACTCGGAAGTCCGCTTACCTCTGCTCCACGCAAGAACCACAGGTTGGGATGAAGTTCCGAGGTGGAGGCGCGGATGGTCACATCCAACGTGCAGGCCCGCCTGCGCACCCGGTACACCCAGGAAAGCCGGACAAAGCGGGACACCACAGGATGACCGAGGCTGAGGGGACGGAGGGAGAG
+
@@A6AFFCDDD+@6@,;@,;CC@6,<;E9@;6,;,6,6,,,8;@B@,@<=C@++7@,CEFGGGFFACC?CFGGE@+,,,A,84@8==4=++4@,CFCC@+?+,+6C>44++8,3,:88*=6=,3,8=>=+,,@CE>9E,@+8*=+7:30905CCDFGGCEGF=,,/*15=,21=D,4:0:::7**/38(1*6>>D((**.-0.).53.,)1-(0:)-)9-23(-(-(4(*--)-,(.),*,(32<7.(7-)(,049.(((,1-4*4((.4.()(.-.,(,,((.((-3(-(().2**(,4,
@M02996:162:000000000-B87FG:1:1101:9254:5431 2:N:0:ACTGAGCG+CTAAGCCT
GACTACTAGGGGATCTAATCCTGTTTGCTGCCCACGCTGTCGAGCGTCAACGTCAGGTAACGTCCAGTAAGCCGGCTTCGCAACCGGAGTTCCGCCTAATATCTAAGCAGTTCACCGCTACACGAGGAATTCCACTTACGTCTCCGATACGCAAGATCGACAGGTCCAAATGCAGTCCAGGAGTGGAGCGCCGGCCGTGCACATCGGGCTGGCAAAGCCGGCGGAGCGCCCTGTAAACCCAAGAAAGCCGGATAACGCGCGGACGAGACGTAAGACAGCGGATGATGGCACGGAGGGAGGG
+
@@9,@F,CCDD+@,9,6;;,,<;,,-;,,,6,;C,@6,,,,:D@,++8:,;@,:@B,66,96A,B@C6@<F<A>+8++4:B,88,6=+>,,,9,8+@FE,9?,+4,9:>,,4,9,,65*6=>,6@@@=:3,63,=66@=++0*0+68+06*1+49,,,+@C9=<:A745E,<5<:73;9A6441,/.3)*4684C((4)/(0/).)/,3)*(().)5)*-*,,,(34,3*-(*.))6),*-(.4730(*-.4())*-(((,)(()-(((-(-((.,(.,,,(--,)-.((2(0.**2--(,
@M02996:162:000000000-B87FG:1:1101:9599:5431 2:N:0:ACTGAGCG+CTAAGCCT
GACTACAGGGGTATCTAATCCTGTTTGCTCCCCACACTTTCGCGCCTCAGCGTCAGGTACAGTCCAGTAAGTCGCCTTCGCCACTGGGGGGCCTCCCAATCTCTACGCATTTCACCGCTACACTGGGAATGCCACTTACATCTCCTGCACTCAAGCCCGACAGGATCCAAAGCAATTCCCACATTAAAGGCAGGACGGTAACGCCAGACGTACCGGGCAGCCGACGCGGCCGGTAGGACGAAGCAGCGCGGAAAACGCTGGGCCCCGACGGAAGAACGCGGCAGCAGGGACGGAGGAGGGG
+
B@@,@C@EDED6@6@,;<,C@CC,,-C;,6,,,C+8,6,,,8B@6@,B@BCB,,@C,CFFFGEFFAD,@CF5EBC@,,9?,6=?==@9=+++6+6@FC=,3+7+58>+>++8,7,,68979335?FFCA,,,><F*+?@,+/+=8,8?6?+(6:?::CGC7C3*=);*8FG8*6F+*@?*B8*++2.:4A*4>>D6(*)(-+(-(04,,)1--78B0))-/,,--3(-(*(,)(-(,),*--3(9((()-)((7,2,((((*.(1((-(-(((-.((-(,21(-((.-(3467)//*-(((
@M02996:162:000000000-B87FG:1:1101:9272:5440 2:N:0:ACTGAGCG+CTAAGCCT
GACTACTAGGGTATCTAATCCTGTTTGCTCCCCACGCTGTCGAGCCTCAACGTCAGGTATCGTCCAGTAAGCCGCCTTCGCCACTGGGGGTACGCCTAATATCTACGCATATAACCGCTACACAAGGAATGCCACTAACCTCGCCGATACGCTAGCTGGACAGGTCCAAATGAAGTCAAGGAGGGGAGCCCCTGCCAGGCACATAGGGCAGGCAAGGCCGGCAGCGCTCCCTGGACACCCAGAAAAGCGGGAGAAGGCGTGAACGAGACGGAGAACCGCGGCGGCGGGGACGGGGGGAGAG
+
@<A,8C;CDCF-@,6,665C9<@,,-;C,,;C,;6@6,,,,:FC@:,B@=;@,6@C,CE,CF@F@:C6@@FFFB@+,64A8,6@,==,=++,9,84A?=,=+@+9C>4=++,,9,,4:*66=:,@E@A:7,,46@=+@D,?0*=+8>+3+*)+438,254,98*4;*2<;,3,1=,4+3;88:***57-/:5008:),)(,*,))+/(6)*,606)65/.*-(,--4((*-(*(.(..+*(.((9:0()-.4(73*,(-,,1-6*4(,((---((.,-(-((((-((-(,(-))/**,4(-
@M02996:162:000000000-B87FG:1:1101:9263:5456 2:N:0:ACTGAGCG+CTAAGCCT
GACTACTAGGGTATCGAATCCTGTGTGCTCCCCAAGCTGTCGAGCCTCAACGGCAGGTAGCGTCCAGTAAGCCGCCGTCGCCACTGGGGGGCCTCCTAAGATCGACGCAGTTCACCGCGACACTAGGAAGGCCACTTACCTCTCCGATACGCTAGCTGGACAGGTCAAAATGCAGTACAGGAGAGGAGCCCCGGCCGGTCAGAACGGGCGGGCCAGGCGGGCGGCGCGCCCTGGAAACCAGGTAAATGCGGAGAGAGCGTGAAACAGAGGGAAGCACGGGGCGGGGGGGACGGGAGGAGGG
+
@@A,@E<CCFF6;,<,96;,6,;,,<C,;,;,,;,;,,,,5:F@,@,B@5;@++@B6FG,CFBBFD@<@CEEF>+6++=>+64@8@@,4+3+5+,5>>A,7;9*45:>8**,228,4(/19:*+5FC<<+*4*/A*+50?+)*2;83*0/)(*17330:=*A3*000<:C+1+7:+*269812***,1(/*().14(*.(-*.),.80()1,()-)-))-2(40(,(,-*((*(((.(,*(-.47-.)*-.4(0(*(-((,1--:2(3(-((((,(.-(,(4(((-3((,4,0)**241(,
@M02996:162:000000000-B87FG:1:1101:13497:5553 2:N:0:ACTGAGCG+CTAAGCCT
GACTACCAGGGTATCTAATCCTGTTCGATCCCCGCAGCGTCGTGCCTCAGCGTCAATCCGTGTCTCGCATGCTGGGGCCACAATCGGCGGTCTGTGTGATATCTATGCATTTCACCGCTACGGCACACAGTCCGCATGCGGCGGCACCATGCAAGCCCGCCAGGTTCAACGGCAGGTCCGGCGGGGGGCGCCAGGAGGGCACCGCGGACTGGGCAAGCCGGCTACGGAACCGTGAAACCCAAGAAATGCGGAAAACGCGCGAAGCCGAGGAAGTACCGCGGATGCAGGAAGGGAGAGAGGG
+
@@A6ACFFEDD-;,,,;6;,,6C,;FBF,,,;,8+@+@+,878:,B,B@?C@,,@@,CEF@FEC,FCFC,BF@?B6+664,:4:@@::=++++9,95==99+4+9,9:;,,,,9,,85*6=@B>EGE,>,,,@=@C=E?>=)<@CGB>9*+)62;<?GG5E/5*,**<;2A5*09*0;3BC*7**/253E=()0><(*)(,2(7;)436)11:)47:)*-*((,,-(-(*-4/(--.),*,4:7?())*-),(0(2--(-,)--)((((,(((.)..4(,-((-.)..,((,0)1*/(,((
@M02996:162:000000000-B87FG:1:1101:13481:5562 2:N:0:ACTGAGCG+CTAAGCCT
GACTACCAGGGTATCGAATCCTGTTCGATCCCCGCACCTTCGTGCCTCAGCGTCAATCCGTGTCTCGCATGCTGGGTCCACAATCGGCGGTCTGTGTGAGATCGATGCAGTTCACCGCTACGGCACACAGTCCGCATGCGGCGGCACCATGCAAGCCCGCCAGGTTCAACGGCAGGTCCGGCGGGGGGCGCCCGGATGGCACCGCGGACGTGGCAAGCCGCCGACGCACCCAGGAAACCCAAAAAAGCCGGATAACGATGGCAACCGCCGGAAGACGGCGGCAGAGGGCACGGGGGAGAGG
+
B@A<@CF@DDD-C,@,9C<,<@@,,CCE,C8,C@@C:F8,@9C@@@,B@BE@,8@:,:6@6D,A<,CCC,BFA?9864@4:@A:@=@+=+++6A,9544,9+,+69@+=,5,,4,,885==@8@CFF,>,,3@=@D+3,3@>EGGGBG92==FCF7:CEGDE51,**<C?ED*5C*2>3>>:>:*/3<(:/(75C>(*)2,+8>409695*-4.(=B3*-*-(4(2,40*-(*(-254,*24(.76660-)-(0.0-(-(-*,)*.419-(,(-.4(8(112(-((-,(4(,5)***(,((
@M02996:162:000000000-B87FG:1:1101:24663:5566 2:N:0:ACTGAGCG+CTAAGCCT
GACTACCAGGGTATCTAATCCTGTTTGATTCCCGCACTTTCGAGCCTCAGCGTCAATCGCACACCAGCAAGCTGCCTTCGCAATCGGAGTTCTTCGTCATATCTAAGCATTTCACCGCTACACGACGAATTCCACTTGCCTTGCGTGTATTCAAGCCCATCAGTATCCACGGCATGCCAAGGTTGGGCCCTGACATTTTACCGCCGACTTAAAAGGCCGCCTACGCTCCCCTTAAACCCAATAAATCCCGATAACGCCTGCCTCTTCCGTTATCACGCCGCTGCTGAACAGGAATTAGAC
+
CCCCCGCCFGGGGFGGGGGGGGGGGGGGGEFFFGGFF:FGGGGGGGGGGDGGGG:CGGGGGGGFBFCGGGGGGGGGGGGGGEGGGGE7CFEGGDFGGGFFGFGGGCGGGFGGGGGGG=ADDF8@EFCFGFGGGGG8=FDD90;6?@>FD8DE@EG@FDFCD9:C=FGGGGGFGFDEFGF*:D693<A;>GE=AFGCAF+**>9)-26@2?898+9>1;)6>,((((,/6B(3949<>BG*4().=442*47,4>4*(((((0))*.4)(.)(3)).-(,-(-((,5.)4)(.0.02+)).
@M02996:162:000000000-B87FG:1:1101:16866:5570 2:N:0:ACTGAGCG+CTAAGCCT
GACTACTAGGGGATCTAATCCTGTTTGCTACCCAGGCTTTCGAGCCTCAGCGTCAGTTAGTGCCCAGTGAGCCGCCTTCGCCACTGGTGGTCCTCCCAAGATCGACGCATGCCACCGCTACACGGGGAAGTCCACTCACCGCGACACCACTCAAGACGTGCAGGTTGGAAGGCAGGTTAGGGGATGAGCCCATAATGTTCACAGCCAACGTGAGCGACCGCCTGCGCTCCCGTTACACCCAGTAAGGCGGGACAACGCGTGCCACCTAAGGATTACCGCGGCAGCGGGCACGGAGGAAGCG
+
@@A6@E@CDDF+@,,6@@,@,CC,,=;C9C@6,C,6,;,,5@FD7:,E<BC@,6@B6<EFCFA,E@D6CAFGGC@:,,=?,8=C8=<,9,,,9,C,@==,9+4,6@B:8++9,95:>=*66>,+8FDE=+8,7=,6=E8@+:*==EB+9=*)@:C,5@4+31:8@0*19;EA;?DE3*:*88C**/6<7,/8)8?*1,+*8>**-2636)2,6)(::>)./4(-.7;((/421(--.4,*,4(6?)).)(.425,1-,--,*(.0(((),(,)),.-3(,,((-3-(1((-(0)8:*.1(,
@M02996:162:000000000-B87FG:1:1101:16862:5589 2:N:0:ACTGAGCG+CTAAGCCT
GACTACTAGGGTATCTAATCCTGTTTGCTACCCAGGCTTTCGAGCCTCAGCGTCAGTTAGAGCCCAGGGAGACGCCGTCGCCACTGGGGGGCCGCCAAATATCTACGCATTCCACAGCTACACTGGGAATGCCACTCACCTCTACACCACGCAAGACGCCCAGGTTGGAAGGCAGGATAGGGGGTGAGCCCAGAAGTGTCACCTCCAACGTGAACGACCGCCTGCGCTCCCGGTACACCCAAGAAATGCGGAAAAAGCTGGCCACAGACGGAATACAGGGGCTGCTGGGAAGGGGGGAGGG
+
@@A6AE,;CEF;@66,66,,;,;,,-;C,,=,6C;6,,,,,8DA8+,B6?;@,86@,CF<,C,;<<C,8CB,B?@+++6=+8=FC=C,:+++6+8@8@337+,53<:*3**7,5,,4:*23;,,6>C:<,,,?>1*;:88*/*04B-?.:538B7+*1***1/*3**/*<C;*7C5)*)/+*/*/)-1.*/45.2(.+*).0),..3.5)1(404),))-*,(-(-(--*3()-(().,*((.45())2,.-(..*-(-.,*.,*((,(4((((..).((3((((.).(.,,).//*-,((
@M02996:162:000000000-B87FG:1:1101:25919:5592 2:N:0:ACTGAGCG+CTAAGCCT
GACTACTAGGGTATCTAATCCTGTTCGATCCCCGCACTTTCGTGCATGAGCGTCATTATCGGCTTGGTCAGCTGCCTACGCAATCGGAGTTCTTCGCCATATCTATGCATTTCACCGCTACACGGCGAATTCCGCCAACCTCAACCGAAATCAAGCGTGCCAGTATCAACGGCAGGCTGAGGTTGAGCCTCACTAGTTAACCGCTGAACTAACATGACGCATGCGCCACCCTTAACACCAATAAATTCGGATAACCACCGGATCCTCCGTCTTACCGCGGCTGCTGGCACGGCGGTTGTC
+
CCCCCGGGGGGGGGGGFAFGGGGGGGGGGF:E@FFGGGGCGGGGGGGGG<EGGGGGGGGGGGGGGGGGGGGGGFFFFGGG>:CFGGGBCFECEGGGGFEDFFGFCFFFG9@@FFGGG0<=>EFGDGGGC@=E9DCCDEEBDDDD+@=C@GFFG>?FGGEGGGC,9<C=F8EED*;7*0)*611,,26820,761@*12+01<2;1>;)(3:@8F?;)296*,/)(/((-2(3C>9))(2*.).)*)))1(0-,1)0,,-(-1-,*)-.((.,-)),(,(,((-,)).((,(-))*2*(()
@M02996:162:000000000-B87FG:1:1101:25918:5614 2:N:0:ACTGAGCG+CTAAGCCT
GACTACTAGGGTATCTAATCCTGTTCGATCCCCGCACTTTCGTGCATGAGCGTCATTATCGGCTTGGTCAGCTGCCTACGCAATCGGAGTTCTTCGCCATATCTATGCATTTCACCGCTACACGGCGAATTCCGCCAACCTCAACCGAAATCAAGCGTGCCAGTATCAACGGCGGGATGAGGTTGAGCCTCACTCTTTAACCGCTGACTTAACATGCCGCCTGCGCACCCCTTAAACCCTAATAATCCGGATAACGCGCGCATCCTCCGTATTACCTCGGCTGCTCGCCCGGGGTTAGCC
+
CCCCCGGGGGGGGGGGGGGGGGGFGGGGGGGGGGGGGGGGGGGGGGGGGFGGGFGGGGGGGGGGGGEGGGGGGGGGGFGGGFGGGGFFEFGGDFGGGGGGGFGGGGGGGGGGGGGGG>?DCGGGGGGGGGGGFGECGGGGG=DDGGA@9>FEFGGGGCECEEC3<E@FGGGAGFCE)9;4CF?CF<;C8:CEF:+)9F+?CGFF0)4<>B76<=<?7<)(24(422>>FG(->09:33:*.().9226)7712*)1-((-()(-2)57(8,(556<))(-(((,).,,-(-(0)2*24)2
@M02996:162:000000000-B87FG:1:1101:20287:5626 2:N:0:ACTGAGCG+CTAAGCCT
GACTACCGGGGGATCTAATCCTGTTTGCTCCCCACACGTTCGAGCCTCAGCGGCAGGTAGAGCCCAGCAAGCCGCCGTCGCCACTGGGGTGCCTCCGAATATCTACGCAGTTCACCGCTACACTCGGAAGTCCGCTTGCCTCTACTCCACTCAAGAACGACAGGTTGGGAGGCAGGGCCGAGGTGAAGACACGAAATGTAACATCCAACGGGCAGGCCGGCCGGCGCGCCCGGAAGACCAAGGAAAGCGGGACAAGGAGGGAAGACGAGGGATAGCCGGGGCTGCGGGAGGGGAGGAGGCG
+
@@A<@CE@@CD+@,6,;6,666@6,<C,,,66@6@8@+,,,8ECB+446ACB+6@B+:CEGD<AFADC<<FFF>>:++=>4+6@99<,4+++6,8,@46+?+,+7,888++3,8,,880==@3,,8:>B+,,@@>**@*@+3;;+,:@0;+)?29>91*1775*4/2*/6*0*.*2)*,.33=/<;)2.7+(0./,(+*).+)))).5()),4.2)4)),2(30-3(((24()(-(((,*.4(.82((),)--.(*,(,,-*.(*.-((,-(((())-(,(((,,-362((-))2**,,43
@M02996:162:000000000-B87FG:1:1101:25914:5632 2:N:0:ACTGAGCG+CTAAGCCT
GACTACTAGGGTATCTAATCCTGTTCGATCCCCGCACTTTCGTGCATGAGCGTCATTATCGGCCTGGTCAGCTGCCTACGCAATCGGAGTTCTTCGCCATATCTATGCATTTCACCGCTACACGGCGAATTCCGCCTACCTCAACCGCAATCAAGCGTGCCAGTATCCACCGCCGTATGCTGTTTAACCTCCCTATTTACCCACCGCATTCGCTCTCCCCCTGCGACCCCCTTATACCCTATAAATCCCGATTACCGCCTGCACCTCCTGATTAACACCGCCGCCGTCCCTGTGTTCACA
+
CCCCCE@FG8FGGGGGFGGGGGGFE@F,@CCFF+CFGGFFFECFEF@@C,CCCCFAFCEE?C+,B7DE9<@D@=FEF9F:C:>@=8C,+BEF>EE,@:,@FFGDDGDB=;FF4@EF+8*=C=F>7CCC+>BED?+=+@=EFD5DDFA7>+<8>,+@@E>6@E5>9FF724,*3*<1*0)+,6,4,+6+:,,())*09@+9BF*(()(,,.3)6)()/)*(*((,(((-2/(-9:))66<+().49)-.*()(-))2((-(-*(.5(3(().).))))((-,((((((((-)./)02+)..
@M02996:162:000000000-B87FG:1:1101:5784:5672 2:N:0:ACTGAGCG+CTAAGCCT
GACTACACGGGTATCTAATCCTGTTTGCTCCCCACGCTTTCGTGTCTCAGCGTCAGTTGTCGTCCAGTTAGCCGCCTTCGCCACTGGTGTTCCTCCCGATATCTACGCATTTCACCGCTACACCGGGAATTCCGCTAACCTCTCCGATACTCAAGACCTACAGTTTCAAATGCAGCTCAAGGGTTGAGCCCTTGCATTTCACATCTGACTTGTCTGCCCGCCTACACACCCTTTACACCCAGTAATTCCGGATAACGCTCCCCACCTACGTATTACAGCGGCTGCTGGCACGTAGTTAGC
+
CCCCCGGGGGGGGFGGFFFGGGGGFGFFGGFGEGGGGGGGGGGGGGGGGGGGGGGGGGGGGGGGGGGGGGGGGGGGGGGGGGGGGFFGGGEGGGGFGGGGG>DFGGGGGDFGGGGGGAADDCFGE@FEGGFFFGGGGGGGFDBFGGA@?DFEGDFGF?CEFFECEFGGGEGFGFGGFCCAGGCCFGFG=FGB6AFEFGFEEGC?EFEEEFFECF4AEFC6/:8?@@F7:C@?*6;E?AF82?@<AE)9;;0(2<)9---,(1-43230><,<4:-6)53(-46-(.,2?<BF>0*2<-4<
@M02996:162:000000000-B87FG:1:1101:10672:5673 2:N:0:ACTGAGCG+CTAAGCCT
GACTACTCGGGGATCTAATCCTGTTTGCTACCCGCACTTTCGAGCATGAGCGTCGAGAAGTCCCCAGCAAGCTGCCTTCGCCATCGGGGTGCTGCCTGAGCTCTACGCATTCCACCGCGACACCAGGAATTCCGCTTGCCCCGGAACTATCCAAGAGAAACAGACCAGTCAGAAGGTCCGGGGTGGGGCCCCGGGAGGGGACAGACGGCTGGCAGCGCCGCCGGCGCTCCCGGTACGCCGAGGGAGTGCGAACAACGCGGGGACCCGGCGGAGTACCGCGGCTGCTGGCAGGAAGGGAGAG
+
B@6<BF@FCED+8,@,;<B,,6;;;<;E,@@,6@+@7+,,,8DAB@B@<D,@7,@@+EFG@FGGG@CFDDGDFB8A,,,?86=4@=@44++,9,CAA?D,,+,=4B98=++9,9,:>=*===+@DFCC=,,,7=@+6DF8AD5C>>A,3+50EC?FGGGG87=,49;C+6,4,1;C9:*:CCD/*11C8*?(::)6,*7(-*-8:0(,-)),(7(0())-/-(,(34(,*-4)(-(2(**,-315(((2-.4(7.*---(,)-,*-(((-(,(-(.-4-,1((-,).2(4(3.0:;5(-(-
@M02996:162:000000000-B87FG:1:1101:17873:5692 2:N:0:ACTGAGCG+CTAAGCCT
GACTACAGGGGTATCTAATCCTGTTTGCTACCCGCACTGTCGAGCATGAGCGTCGATAAGTCCCCAGCAAGCTGCCTTCGCCATCGGTGTTCTTCCTGATCTCTACGCATTCCACCGCTACACCAGGAAGTCCGCTTGCCCCTGAACGAGCCAAGAGAAACAGGCCAGGCGGCAGGTCCGGGGTGGGGCCCCGGGATGGGACAGACGGCGTGCAGCTCCGCCTGCGCGACCGGTACGGCCAGGGAGGCCGAACAAGCGGTGAACCCGGCGGAAGACCGGGGCAGAGGGGACGAGGGGGGCG
+
@@A,ACEEDDD-@;<,;6,6C@@6,<;F,@;,,@7B7:,,59FCC@5@ABCC66@C,CFG@FE?FFEFDEGGDD@,,,=A@8=@D==,?,,49,C?<?=,,+9,4<>@=++949,,68*6=9:DEGDDA,4,@C@6+D8DDD5=DFF,:+<)@>DFGGGFG8D,+<:C3@+939DG4CE?>CD**/57,*=3BA)2(*>((04::5-24)1-2>29(/0-2((-(-3((*-,)(((-(*/(-40)((,1,0((0,*((((-*..*8(((-(-(((.(-(,12(-,(31(,41.)/2*(((-
@M02996:162:000000000-B87FG:1:1101:6335:5717 2:N:0:ACTGAGCG+CTAAGCCT
GACTACACGGGTATCTAATCCTGTTTGCTACCCGCACTTTCGAGCATGAGCGTCGATAAGTCCCCAGCAAGCTGCCTTCGCCATCGGTGTTCTTCCTGATCTCTACGCATTCCACCGCTACACCAGGAATTCCGCTTGCCCCTGAACTATCCAAGAGGTGCAGTCCGGACTGCAGGTCCGGGGTTGGGCCCCGGTATTGTACAGTCCGCTTGCATCTCCGCCTGCGCTCCCTTTACGCCCAGTGATTCCGAACAACGCTTGCCCCCCTCGCATTACGGCGGCTGCTGGCACGAAGTTTGC
+
CCCCCGGGGGGFGGGGEEFFFGFFFGGGGGGGGGGGGGGGFGGGGGGGGGGGGEEGEGGGGGGGGGEGGGGGGGGGGFEGFGGGGGGFGEF;FFFGAFFGCFCGGGGGGGGECGGGG@EDGGFGEFGGGGGGGGGGGGGGFDFG6FD=:9=DFFGGFE2@DCD=DFGEC++?CBFGFG8@GEG9FC=7>CE2BE:>=FFCC7CF?FE;9B:=FF51)2:4263:7:>(4/82C05AB2?CBFF?7444:4>:BE?<---,-/()14((-4((2366,3-379(71325,:80).**+)).
@M02996:162:000000000-B87FG:1:1101:26179:5744 2:N:0:ACTGAGCG+CTAAGCCT
GACTACAAGGGTATCTAATCCTGTTCGATCCCCGCACCTTCGTGCCTCAGCGTCAATCAGTGTCTCGCATGCTGTTTCCACAATCGGCGTTCTGTGTGATATCTATGCATTTCACCGCTACTTCACACATTCCGCATGCGGCGGCACCATTCAAGCCCGCCAGTTTCAACGGCAGTTCCGGCGTTGGGCGCCCGGATTTCACCGCTGACTTGGCAAGCCGCCTACGCACCCTTTAAACCCAATAAATCCGGATAACGCTCGCATCCTCCGTATTACCGCCGCTGCTGGCACGGCGTTAGC
+
CCCCCGGGGGGGFGGGGGGGGGGGGGGGGGEGGGGGGGGGGGGGGGGGF@FGEEGGGGGGGGGGGGGGGGGGGGGFFGGGGG?FGGGGGEEGGGGGGGGGGFGGGGGGFGGGGAFGG=@CCEFGGGGGGGGFFGGCDGGC6:*=DCAFAGFEFFGGGGGGGC@FFFGGGGGFGFDGFGEBBC=?:CDG?>E9>B<67CFEED@:;79>:?>A>F)90<F4221<?:;?>GF(944A<>GC?6(5?)46045(().9-.--(1447277<2433:44-4-(--4-(47041<::0CCC((.
@M02996:162:000000000-B87FG:1:1101:17186:5777 2:N:0:ACTGAGCG+CTAAGCCT
GACTACCAGGGGATCTAATCCTGTTTGCTCCCCCGACTGTCGCGCCTCAGCGTCAGGGATGTTCAAGGAAGCCGCCTTCGCCGCCGGGGTTCTATAGGATATCAACGCATTTCACCGCTACACCCTAGAGTCCGATTCCCTCTCCCATACTCGAGCAAGGCAGGTTGAGACGCACTTTCCGGGTTGAGCCCGGAGATGTCACAGCTCACACACCTCGCCGCCTACGCGCCCGTTACGCCCAGTAAAGCCGAACAACGCTTGCGACCGCTGGATTACGGAGGCGGCTGGCACAGGGGGAGGG
+
@<8A@EFEFDD+@;@@C<5C9C@6,;CFA<@<:F@BB@+,CCF@@F7F@EFE,8@C,CF,F9,CFEFGFG,AFB@=6,@A=8+CE@C+=+449?,@FFF,A+93;BB@=4+9,6858>5===BEG+>8>,6,@CE6+EAF+)*=7F@,3;+5C@DFGGGF>C=*4;;CCDEB;99*)49+::=*61494:=6BDGF(,19/5;)4))/76042>05:@)-*-(-,44,1:(4)(-46(*2,4()99))7-044><*-(((,/4657(((-(,-),)(((,,:(,-(-32,.45)/**-((,
@M02996:162:000000000-B87FG:1:1101:19192:5822 2:N:0:ACTGAGCG+CTAAGCCT
GACTACTCGGGGATCTAATCCTGTTTGATCCCCACGCTTTCGTGCCGCAGCGTCAATCGCTGTGTAGTGAGATGCCGTCGCAATCGGGGGTGTGAGTAATATCGATGCATGTCACCGCTACAATACGAAGTCCGCCCACGGCAACAGTAGTCCAGCCCGCCAGGATCAAAGGCAGGTCCGGGGAGGAGGCCGGGGAATTCAACTCGGACTGGAAGAAAAGCCAACGAACCAGGAACAACAAAAAAAGCCGGAAAAAGCAGGCAGCATGCGGAAGAACGAGGCAGCGGGCACGGGGGGGGCG
+
@@A,A@;C8@C+@,,,66,,,6;,,-;A,,,,,;+7+,,,,8,966+76=8@6,@,,:C<,B,,<,<<6@EF,A,,+8+8+=6,,988:+++68C<5?4,7+,+6,8+4,,,44,,8:*+03,,8=++8++,6+6@+C++>8?D7D8,3++*73951;*;*4/*/)248CCF,8**207)11=**1(1(1*(8553(*))-+64)0((()*,4@7::)7.*.(((-(-(*,,1(((,(+*(.(-71((0,.(()(/-((((),(1()).,(-(((((-(,1((-(((-(((,0)/**(((,
@M02996:162:000000000-B87FG:1:1101:19211:5829 2:N:0:ACTGAGCG+CTAAGCCT
GACTACTCGGGTATCGAATCCTGTTTGAGCCCCACGCTGTCGTGCCTCAGCGGCAAGCGCTGTGTCGTGAGATGCCTTCGGAATCGGGGGGCTGAGTAAGATCTATGCATGTGACCGCGACACTACGAAGTCCGCCCACGGCAACAGTATGGCAGCCCTCCAGGATCAAAGGCAGTTCCCGGGGGGAGACCGGGGAGGGCACCTCTGACGGGAAGAAAAGCCGACGCACACGATAAACCCAAGAAAGCAGGAGAAAGCGTGCAGACTACGGAAGACCGAGGGTGCTGGCGCGGAGGGAGGG
+
@<6A@CCFBCD-@6<,96;6,<;,,<;A,,,,,8+7+,,,,9:@6,,B@?;@+66@,:CF@F8,<,@6@<FF@?,,,,,9,8?,@=@+4++*5>DC,@>,7+,+2,6,;,37,2,347)/18*,?F**4*1+5**2CE58D(>D5A:+/2*(229;=5*:574,2)97>FG@*.9**:)1:8=**/3<(*2-8:)4(*)4(*-.(*.46))-4>37,)2.*,--((,29*,4)(,(.),*-46:@:((2..4(),*.(-(-*-)*()).,(-(-.((-(,((--(..3(((-558*144(-
@M02996:162:000000000-B87FG:1:1101:12022:5834 2:N:0:ACTGAGCG+CTAAGCCT
GACTACTAGGGGATCTAATCCTGTTTGATCCCCACGCTTTCGTGCCTCAGCGGCAATGTCGGATTCGTGAGATGCCTTCGCAATCGGGGGTCTGAGTAATATCTATGCAGTTCACCGCTACACTACTCATTCCGCCCACGGCATCCGAATGCAAGCCTGACAGGATCAAGGGCAGCTCCGGGGGTGAGCACCGGCAGGTCACCCCTGACGTGACAAACAGCCGACGCACCCGTTAAACCCAAGAAAGCCGGATAACGAGCGCATCAGCCGAAGTACCGGGGCTGCTGGGACGGGGGGAGCG
+
@CB<AF9EEFF+@@@,C65C@<@,;-CE,;,,CEF@:6,,C@;@:B9F@BEC++@C,C9EFGG,,9@:CCFGDF9<,,@A@@C,=DC+>+++@FFFAEA,A9,+9<@,=4,4,9,,6=06@@,7@E,,A3,,@,@=6B6=@5B==E@CBD67D3;>F,CF7?:*@*9CDGGFE5CA*;4@C*:**//76FF2>>3:(*)5424<>)43:)12:F:*3)9.23(-39>>95:9*(-467,*,4(:F3:05-.--0-*-(((-)-,)))4(-(,((.-)4(,((--().((.490)//*-1-(
@M02996:162:000000000-B87FG:1:1101:26919:5846 2:N:0:CCTGAGCG+CTAAGCTT
GACTACCAGGGTATCTAATCCTGTTTGATCCCCACGCTTTCGTGCCTCAGCGTCAATGACGGATTCGTGAGATGCCTTCGCAATCGGTGTTCTGAGTAATATCTATGCATTTCACCGCTACACTCGTCATTCCTCCCACTGCATCCGTATTCCAGCACCGCAGTATCACTGGCAGTTCCCAGGTTAGGCCCGGGCATTTCACCACTGACTTACGGCCCAGCATACGCACCCTTTAAACCAAATAAATCCGGATAAAGCTTGCATCCTCCGTATTAGCGCGTCATCGTGCACCGGGGTAGC
+
CCCC,EDFG>FG8CED9FGFGFGGGGGGGGFFGGGG7CDGGGGGGGGGGGGGGDGGGGGGGG7CEGDGGGGGGGFGGEF7CGGGCCE:,,B=DGGGGG9F978,>FGGFACGGACGG59+8=,99+48999999;C>8,9+00639:+*=D7C9+@,=FEE+:B=7=F+DF?,*==FFFF9DDF:DDG@CE=E5D@=CFCCG55>AEE=4>*14-*)3*/4(*9:72(0:21*5.))/<*(37<+9))0(0,;3)+)../,1)-2()-.(3((..)3(-((4-(.(((1()(0)***,(.
@M02996:162:000000000-B87FG:1:1101:26899:5863 2:N:0:CCTGAGCG+CTAAGCTT
GACTACCAGGGTATCTAATCCTGTTTGATCCCCACGCTTTCGTGCCTCAGCGTCAATGACGGATTCGTGAGATGCCTTCGCAATCGGTGTTCTGAGTAATATCTATGCATTTCACCGCTACACTCGTCATTCCTCCCACTGCATCCGTATTCCAGCACCGCAGTATCAATGGCAGTTCCCAGGTTAGGCCCGGGCATTTCACCACTGACTTGCGGCCCAGCCTACGCCCCCTTTAAACCCAATACATCCGGATCACGCTTGCATCCACCGTATTCCCGCTGCCTCTTGCACGGATTTCTC
+
CCCCCGGGGGGGGGGGFGGGGGGGGGGGGGAFGCGGGGGGGDGGGGGGGGGGGGGCF9FGGGGGDFGGGGGGGGGGGGGGCGEGGGCEDECGGDGGGGGGGFGGGGGGFDEGGGGGG@F6=E,99+98+99:99@DD8,9+10669:40DFDDEDGGGGGGG>FGFGF?AADDF>FFFDFCGGGGGFGFGGF>DD=@FFECGE6=68:CFF*/*):)8*(/6=;@9>2(=79F3;C<@FC@083).)1>?51().9,.-((*..:2).,44,,5))5:0(,4(),(-.-24(0)**2)))
@M02996:162:000000000-B87FG:1:1101:26918:5868 2:N:0:CCTGAGCG+CTAAGCTT
GACTACCAGGGTATCTAATCCTGTTTGATCCCCACGCTTTCGTGCCTCAGCGTCAATGACGGATTCGTGAGATGCCTTCGCAATCGGTGTTCTGAGTAATATCTATGCATTTCACCGCTACACTCGTCATTCCTCCCACTGCATCCGTATTCCAGCACCGCAGTATCAATGGCAGTTCCCAGGTTAGGCCCGGGCATTTCACCACTGACTTGCGGCACAGCCTACGCACCCTTTAAACCCAATAAATCCGGCTAACGCTTGCATCCTCCGTATTACCGCGGCTGCGGGCCCGGCGTTACC
+
CCCCCGGGGGGGFFGGFGGGGGGGGGGGGGFGGGGGGGGGGGGGGGGGGGGGGGGGGGGGGGGGGGGFFGGGGGFGGGGGG@CDGGGFECGGGGGFGCFGFD,CFFGGFGGGCGGFG5>8CE,99+9899999@EFGF,9+35669186=DFFGG8,@EEGGBFGFGGGGGFG?CGFGFFGGGCFGDFCF@:*5?=CDF=EFE9CFFBEF+*1*4A)/C5:>@9259>@CD0C8EE3.<CD;(/0/9?<>B61539--((-/))222714,.444)4:-(31-20((-91(())::*3(.
@M02996:162:000000000-B87FG:1:1101:6122:5868 2:N:0:ACTGAGCG+CTAAGCCT
GACTACCGGGGTATCTAATCCTGTTTGCTCCCCACACTTTCGAGCCTCAGCGTCAGTTAGAGCCCAGCAAGCCGCCTTCGCCACTGGTGTTCCTCCGAATATCTACGCATTTCACCGCTACACTCGGAATTCCGCTTGCCTCTACTCCACTCAAGAACTACAGTTTTGGATGCAGTTCCGAGGTTAAGCCTCGACATTTCACATCCAACTTGCAGTCCCGCCGGCGCTCCCTTTACACCCAGTAAATCCGGACCAAGCTTGCATCCTACGTAGTACCGCGGCTGCTGGGCCGTAGATAGC
+
CCCCCGGGGGGFFGGGFDCECFEFFFFGGDFFGGGGGGFDAEGGGEGGGFGGCFGGEFGFGGGGGGGGGGGGGGGGGGGFFFGGGDEFFFG;FFGGGGGG7D;DGFFGG8FGDECFG:?8?EEFGGGEGGF=EFGGGGFGDD6FGFDDDF?DGGGGGGGFFFD@=D71@>@9DFFCCGEECGECFDEG5@5:?ECA>DFFEFE*:/:>=6F:CF7;3A;6=-((49>6;EB(*4)<>3AE615<@FF4>1<(()-1,-...*.)2(46)-..(,)..439>96,(254((-7))2*3.))
@M02996:162:000000000-B87FG:1:1101:6138:5879 2:N:0:ACTGAGCG+CTAAGCCT
GACTACCGGGGTATCTAATCCTGTTTGCTCCCCACACTTTCGAGCCTCAGCGTCAGTTAGAGCCCAGCAAGCCGCCTTCGCCACTGGTGTTCCTCCGAATATCTACGCATTTCACCGCTACACTCGGAATTCCGCTTGCCTCTACTCCACTCAAGAACTACAGTTTTGGATGCAGTTCCGAGGTTAAGCCTCGACATTTCACAGCCAACTTGCAGTCCCGCCTGCGCGCCCTTTACACCCAGTAAATCCGGACAACGCTTGCACCCTCCGTTGTCCAGCGGCGGCTGGCACGGAGGTAGG
+
CCCCCGGGGGGGGFGC@<AEFFDF9FFGFEFGGFGGE8<FFEGEGDCEFFGGGGEEFGFEEFFFGFGGGGGGGGGG7FFFGFECC=EED<CFGGFFGGFDFFCFGGGGGGEGFGGGGADCGGG;FGGDFGGAEGGGGFG?D=?FFG<DFGFDFB8FDFG9BFDD:D+@=DFFD9FFAFE>+@CE7>3?9C4:@>4>ACAEEC74)*0:B;;ECFBAEA6>:173,30(633(;44)/7CEF:(6*6)6920-,).9-(--,/))2-301,()(-.)),.(-1,(,(,(-()(..**2..(
@M02996:162:000000000-B87FG:1:1101:17374:5895 2:N:0:ACTGAGCG+CTAAGCCT
GACTACCCGGGGATCTAATCCTGTTTGCTCCCCACGCTGTCGCGCCTCAGCGTCAGTTGTCGTCCAGCAAGCCGCCTTCGCCACTGGTGGTCCTCCTAATAGCTACGCATGTCACCGCTACACTAGGAATTCCGCTTGCCTCTCCGATACGCAAGATATGCAGGTTCAAATGCAGTTCATGGGTTGAGCACATGGATTACACATCTGACGTGCACACCCGCCGACGCGCCCGTGACACCCAGAAAAGCCGGACAACGCGTGCCACATACGGAGTACCGAGGCTGCTAGCACGAAGGTAGC
+
@<A6AFFG@CD+@,,,;6,66C;,,-;E,,C,@C7@+8,6,9C@++,,6?CC,,@@6@F,EF7DGEEFFFGFGC::,,=A?8=CD=A59,+4=,9A,==,=+4=9C>@8++4,9,,>>*==9A,@FFF=,,,7DC6CD+=+)*=8EA836*)>@CF@C:;9C3,432<9@,=@<D@<@@6;CF4*379>,=:+9DE*,*00,0))11/>)25583A?)9.2.(.3:966*435,-24)+*-2(,74(,*-.4733*-(---/-.0().,.(-,-,.)-(,,(,,-,).(.32))/20.))
@M02996:162:000000000-B87FG:1:1101:12963:5934 2:N:0:ACTGAGCG+CTAAGCCT
GACTACTGGGGGATCTAATCCTGGTTGCGCCCCACACTTTCGTGCATCAACGGCAGTTTCTGTCCAGAAAGTCGCCTTCGCCACTGGTGTTCCGCCTAAGATCTACGCAGTTCACCGCGACACTAGGAAGGCCACTTTCCTCTCCAGTACTCAAGAAAAGCAGGTTTAGTTGCAGTTCCGCAGTTGAGCCGAGGGAAAACACAACTAACTTAACTTCACGTCGAAGCACACGTTACAGCCAAGAAAGCAGGATAACGATTGCACCCGACGAAGTACCGCGGCTGATGGCACGTGGGAAGGG
+
B@A<AE<CEFD++,,,6;,C,6;,,68A++,++B:@,;,,58;C6A5;<E8@++8@,C,C6CFCGAFG8CF?EC4?,,@96B,@@?<9=,,4@,6?CEE,AC8+9E>+>++449,96=*6=C:,@FDCB,3,@=D6=,,,6*+=?D=,=7+*B,=FGGC,343+5*+,55,439C5B;A**>@4,58>:9C9DA70(,)(-48=2)/44+1/;A)+1+;/*/.6(4(63*3(04(-6)2*2((()4((047<)*6*-((,(0))*-104,(-(-..)4-(,0,,.).),.)-.)11*,,(,
@M02996:162:000000000-B87FG:1:1101:12499:5946 2:N:0:ACTGAGCG+CTAAGCCT
GACGACAAGGGGATCTAATCCTGTGTGCTCCCCGCACCGTCACACCTCAGCGTCAGGCATCTGCTGGTAACCTGCCTTCGCCATTGGTATTCTGCCTGATATCTACAGAGATCACCCCTACACCAGGAATGCTGATTGCCCCGCAGTGACGCGAGTTATGCAGGTCTCAACGCAATTCCGGAGTTAAGCTCCGGGAGTTCACACCAAGCTTGCAAAACCGCCGACATGCCCGGTACGCCAAATAAGTCCGAACAACGATCGAAAACAAGGAGTGACCGGGGGTGGAGGGACGAAAAGAGCG
+
@@A,8@FGEFD+@,<9;<@@<CC6,<CF9<,6,@6@@F+,86BECB8E@ECC,B@C,CF,E9FF<CCCECFGFAB?,,9AC:4,9;A,5,,4>,@EFEEAE7=,9C=DF,,,44::9:*6=E=DDGCDA=,,49E7CEF@=:*=>C8F?F*:+8=+6@==D:=,5;+,5@8?@>C:;8CACEE*,5;@:,:>BAGF2*)1/48;@FFB9)+-3ACF@;93*.(.(.(.:80(/----(**-,).7)))*-.407:*-(((-*.4)((.(((..(-).4((2(-,((.1(-,2).1*+((,(
@M02996:162:000000000-B87FG:1:1101:12975:5947 2:N:0:ACTGAGCG+CTAAGCCT
GACTACTGGGGTATCTAATCCTGGTTGCGCCCCACAGTGTCGTGCAGCAACGGCAGTTTCTGTCCAGAAAGTCGCCTTCGCCACTGGTGTTCCTCCTAATATCTACGCATATCACCGCAACACTAGGAATTCCACTTTCCTCTCCAGTACTCAAGAAAAGCAGGTTGAGGTGCAGGTCCTCAGTTGAGCCGAGGGAATGCAAAACTAACGTAACTGCCCGTCTACGCACGCTGGAAACCCAATAAAGCCGGATAACGATGGCGCCCGACGTATTGCCGGGGATGCAGGAACGGAGGTAGA
+
B68<AEEECFD6,;,,;<5C,,;,6;8A++6++@+@,,,,,8C:8@,B6;,@++6@,C,C,C<ACCEE,CF,C=44,,@?:B,@88=6=,,9>,@A,EA,C+,,EFD+>++,,9,:88*66=49EFF@E,,,@=,+3,,@+0+=+E:,5=+0@,28,=81,=8+6?66=,,3,0=,;DE+3D<7827:01C55575),**1,:>B*8))*30/3*+0;///-0(*69(6*6(*(((73:*3;6EFC));.57-860-,(((2((1--4(,--),).)(((-((-(-.2((,,0)*1253)
@M02996:162:000000000-B87FG:1:1101:12958:5951 2:N:0:ACTGAGCG+CTAAGCCT
GACTACTGGGGTATCGAATCCTGTTTGCTCCCCACACTGTCGTGCATCAACGTCAGTTTCTGTCCAGAAAGTCGCCTTCGCCACTGGGGGTCCTCCTAATATCTACGCAGATCACCGCTACACGAGGAATACCACTTTCCTCTCCAGTACGCAAGAAAAGCAGGTTTAGGTGCAGTTCCTCAGTTGAGCCGAGGGATATCACAACTAACTGAACTTCGCGGCTACGCACCCGTTACACCCAAGAAATCCGGAAAACGCGTGCTCCCGACGTAGTACCGAGGCTGCGGGCACGGAGGAAGCG
+
@@@6AF@ECFD+66,,9;5:,,;,,<;E,,,,,C@@,;,6,:6@6@5;6<CB,,8@,C,<CCEFGFFGCCG9FE4=,8=AB@4C8=@,:++,9,C=EE;,A+4,4<B+>++4,9,4=>*===?+@>C=?,,4@=A?+4,4+:+=DGD,46*)@8CFFFG,>D8+63+66,7:@6B,1?C?9;@,85;9)@?AFBDA),+/92:>=/:3;++7;)*+9)2/*.(//;08051(*(,/1.,*,-3?F:).0-.4(0.0-((-,1--02(-(-,-((-)6:(,(((.(--2(4(-))11*41((
@M02996:162:000000000-B87FG:1:1101:10337:5981 2:N:0:ACTGAGCG+CTAAGCCT
GACTACACGGGTATCTAATCCTGTGTGCTCCCCCGACTGTCGCGCCTCAGCGGCAGGGATGTTCAAGGAATCCGCCTTCGCCTCCGGTGTTCTATAGGATATCAACGCATGTCACCGCTACACCCGAGATTCCGATTCCCTCTCCCATACTCGAGCAAGGCAGGTTGAGACGCACGTTCCGGGTTGAGCCCGGAGAGGTCACATCTCACACACCGCGCAGCCTACGCGCGCGGGACGCCCAGGAAAGCCGAACAAAGCGTGCGAGCGCGGGATGACCGCGGCAGAGGGGACAGGGGGAACG
+
B@C,ACCECDD+@,,,66@EF9@6,6CFFE@@CC@@+8+,5CF@@@,BCEEC+@@B+@F8C:6EFFCFCC,CF>B:,,@A48,@=CC478+,>5,ACCD,42@39:>@>++4,4,C88*==9,@C+>+>3,3E@E8+@@,+:*==DD9::1*6@CFGGGG:>=*,3;C>E??*9DCF74>CCE**17<36;.:8C1(*)(/095)+.)166;;E(>BF<-24(..3;;(*,()(-(-(*2,2(4).,.225;;EB*.(((,*-()-2933,,-(.-(((-((((-,,-(-((.)**/(,(-
@M02996:162:000000000-B87FG:1:1101:26326:5999 2:N:0:ACTGAGCG+CTAAGCCT
GACTACCCGGGTATCTAATCCTGTTTGATCCCCACACTTTCGTGCCTCAGCGTCAATCGCGGATTCGTGAGATGCCTTCACAATCGGTGTTCTGTGTGATATCTATGCATTTCACCGCTACACCACACATTCCTCCCACGGCATCCGCATTCAAGCTCACCAGTATCAACGGCACGTCAAATGTTAAGCATTTGCATTTCACCGCTGACTTAATACGCCGCCTACGCACCCCTTAAACCCAATAAATCCGGATTACGCTCGCATCCTCCGTATTACGGCGGCTGCTGGCACGGCGTTCGC
+
@CCCCFFGGCCFG8FGFFGGGFFFGGGGGGFGGGGGGGGGGGGGGGEFFGGEGEGGFGGGGGGGGFEGGGDGG<FFFFGAFFF<DFEFGGEGGGGGGGFEEDGGGFFCFFDDFCFGG55?C>FFGGDFDDFGG;@FG8DE+)0?FGFG>600=EDFAFCAE=8C9CGFD689?AGGFG=:@,@@@CECC<;04?7;EFFFFG=5>3:ADFGEEF8+(2754,;;@/66(:/(/(6)93C8<(657):<<4761)52(((,-96(/.<2(--(((-.,(--(,---,)(-3<?>8*2:(-(
@M02996:162:000000000-B87FG:1:1101:26321:6019 2:N:0:ACTGAGCG+CTAAGCCT
GACTACCCGGGTATCTAATCCTGTTTGATCCCCACACTTTCGTGCCTCAGCGTCAATCGCGGATTCGTGAGATGCCTTCGCAATCGGTGTTCTGTGTGATATCTATGCATTTCACCGCTACACCACACATTCCTCCCACGGCATCCGCATTCAAGCTCACCAGTATCAACCGCACGTCAACAGTTAAGCATTTGCATTTCACCGCTGACTTAATAAGCCGCCTACGCACCCTTTAACCCCAATACATCCGGACAACGCTCGCACCCTACTTCTTACCGCCGCTGCTGGCACGTATTTAGC
+
CCCCCGGGGGCFGFGGGGGGGGGGGGF,CEEFG<FGG@EFGFEDGGEFGCGGGEGCFGC@++7+BEFG@F,EFFGFGGGGGGGGDDBFCGGEF,4,9AFFFFDFGF;CFFGGFFFGC>DGD>FG8F,?C:EGC@D=6,@6600=D8)8@8@C>D7@889=DFBCF++29B,<@@D**<:?,,47@C@7=,78==E*;<FE>D3)739@FFG=CA/40;F@73:@@(236:<20;)717F83;3;)):<C?51(0(*----494()-8(43)).6.)(3-(--242)).4(40)0+32)).
@M02996:162:000000000-B87FG:1:1101:6440:6037 2:N:0:ACTGAGCG+CTAAGCCT
GACTACCCGGGTATCTAATCCTGTTCGATCCCCGCACCTTCGTGCCTCAGCGTCAATATGTGTCTCGCATGCTGTGTCCACAATCGGCGTTCTGTGTGATATCTATGCATTTCACCGCTACTTCACACATTCCGCATGCGGCGGCACCATTCAAGCCCGCCAGTTTCAACGGCAGTTCCGGCGTTGGGCGCCCGGATTTCACCGCTGACTTGGCAAGCCGCCTACGCACCCTTTAAACCCAATAAATCCGGATAACGCTCGAATCCTCCGTATTACCGCGGCTGCTGGCACGGAGTTAGC
+
CCCCCGGGGGGFEGGGFFGFEGGGGGGGGGEGGGGGGDCFGGGGGGGGGEGGGGGGGGGGGGGGFGFGG:FFGGC,C;=AFGGFGGGGEFGGGGGGGGFG;F8FFGFG9DFGFGGGG:5=C,<@FGGGGGGFFGGGGGGEDAE=DCAF?FFEGGGGGGEGGGADCAGGGFGFGFGGFGFFE:C:7>?DFED>>>C@DC?AAGFBF5>FBFGFFF?92@<4:4-4:?B:;E?8C:):A<;*8((.*6AA*408-7)>-,,--)..93981(-.((.46826963167:?FFF00)21*.-)
@M02996:162:000000000-B87FG:1:1101:6458:6040 2:N:0:ACTGAGCG+CTAAGCCT
GACTACCCGGGTATCTAATCCTGTTCGATCCCCGCACCTTCGTGCCTCAGCGTCAATATGTGTCTCGCATGCTGTTTCCACAATCGGCGTTCTGTGTGATATCTATGCATTTCACCGCTACTTCACACATTCCGCATGCGGCGGCACCATTCAAGCCCGCCAGTTTCAACGGCAGTTCCGGCGTTGGGCGCCCGGATTTCACCGCGGACTTGGCAAGCCGCCTCAGCACCCTTTCAACCCAATAAATCCGGATACCGCTCGCCTCCTCCGATTACCACCAGCGGCGGGCACGGGGTGCAC
+
CCCCCGGGGFDFEFCFFAFFGGGFAFGGGGEFGGEGGGGGGFGGGFFGGGGGGGGCFGDFCGGGFGGGGCEC,A:,B,DAFFGGFFCEFFF4DGDGGGCFFFDF9FFGFEGFGCCEE=9=C4,4CFGGGGGGEEGDG6=>68>=>C5F9+=EAE+@CGDDCE=F7BFFFGE@EEDGFFCEE:C7<5272=E@B>367A*<4C2:3),-15CA))496@52:((,(.)-.82-77)642@82023=426*3.(17)*-(((-)((/,4(.(((,()).)(..,((-((-704?33::*().
@M02996:162:000000000-B87FG:1:1101:6442:6056 2:N:0:ACTGAGCG+CTAAGCCT
GACTACCCGGGTATCTAATCCTGTTCGATCCCCGCACCTTCGTGCCTCAGCGTCAATATGTGTCTCGCATGCTGTTTCCACAATCGGCGTTCTGTGTGATATCTATGCATTTCACCGCTACTTCACACATTCCGCATGCGGCGGCACCATTCAAGCCCGCCAGTTTCAACGGCAGTTCCGGCGTTGGGCGCCCGGATTTCACCGCTGACTTGGCAAGCCGCCTACGCACCCTGTAAACCCAATAAATCCGGCAAACGCACGCAGCCTCCGTATTACCGCGGCTGCTGGCCCGGCGGTAGC
+
CCCCCGFGGGGFGFEFFEFCFGFFCFGGFF:EFGGGDEFECGGFFGCGGFGGEFCCFGEFGGGGFFGGG7C<FG5,<CC=CFGFFFC@F@ECFGGGAFF9EFDCFGFGGG9FFFGGGAB>8,<@E9EFEFCGEGGG>C==CABGGG=:;;9;CDFGG6CEG5=<CB@F7DGEEA*,1=C4B*4=B<?DDGG0>BGB@*=4:<3:95322*2).94*45*7>3(-3(4808::*5<))-2;?1?099<<60:((0.*,,(,4C9973(,,--(..)6.(-((-(-(,.((((-.)?*2(42
@M02996:162:000000000-B87FG:1:1101:15751:6064 2:N:0:ACTGAGCG+CTAAGCCT
GACTACAAGGGGAGCGAATCCTGTGTGATACCCGCACCTTCGAGCGTCAGCGTCAGTAGCGGCCCAGCAGGCTGCCTTCGCAATCGGAGGTCTTCGTCATATCGATGCAGGTCACCGCTACACGACGAAGGCCACCTGCCGCTTACGCACGCAAGAACACCAGGTTCAACTGCAGGGCAGACGGTGAGCGACTAAAGGTCAAAGCGGACTTGACATCCCGCCTAAGCACGCGGTAAACCCAAAGAAACCGGAAAAGGCACGGAACCACCGGAAGAACAGGGCTGATGGGACGGGGGAAGGG
+
@<86@CCFFFD+8+6+76+86,;,,6;A,;;,6@@@6C,,,9CCB78@:?CC,,8@6FGCGGGCC=EFFEGGFCB,,,9A,=C4D=@FE++,9,@=48=,43,+9,9+=,,8,8,58)*=+=A=EGECC3+,6@6D+D?@+8*+38=60;*:E8>FFFFC89512*4?8?,259F,5558:<:**1,1(:=9))06),/)/+6;:)417)*.46>*55*-1(,().4),*-3)3--46,*-4((0.(,2,.4,..*(,(.(1-,),(-(--,(((((.,((3(((...(34-.)11*(,(,
@M02996:162:000000000-B87FG:1:1101:25253:6069 2:N:0:ACTGAGCG+CTAAGCCT
GACTACTCGGGTATCTAATCCTGTTTGATCCCCACACTTTCGTGCCTCAGCGTCAATGACGGATTTGTGAGATGCCTTCGCAATCGGTGTTCTGTGTGATATCTATGCATTTCACCGCTACACCACACATTCCTCCCACAGCATCCGTATTCCAGATTACCAGTTTCAACGGCAGGTCACGCGTTAAGCGCGTGCGTTTCACCGCTGACTTGGCATTCCGCCTACGCACCCTTTAAACCCAATGAATCCGGATAACGCTCGCATCCTCCGTATTCCCGCCGCTGCTTGCACGGAGGTAGC
+
CCCCCGGGGGGGGGGGGGGGGGGGGGGGGGGGFGGGGGGGGGGGGGGGGCGGGGGGGGGGGGGGGGGGGGGGGGGGGGGGGGGGGGFFGGEGGGGGGGGGGFGGGGGGGGGFGFGGG@ADCFGGGGGGGGGGGFFDDFG=D=DGGGDGFGFEFGGCGGGGEG5:EDGGGGGFDEC=:FEFECECFGC787*8:?D=AEFEEC=5>85@BFGEBF34>CF9:66<1;@(6ED(;;9?3;FG02((17?6943805<9(-(-,1(-).)48-4437)6.((-9((442).3)51)01*25))
@M02996:162:000000000-B87FG:1:1101:12499:6129 2:N:0:ACTGAGCG+CTAAGCCT
GACTACCAGGGTAGCTAATCCTGTTCGATCCCCGCGCTTTCGTGCCTCAGCGGCAGTTGCGGCTTGGTGACCTGCCTCCGCGATCGGCGTGCTGGGCGATATCTAAGCATGTCACCGCTACACCGCACAGTCCAGCCAGCCCAAACGCACGCAAGCCCCCCAGGTTCGACGGCAGTGACCGGGGTGAGCCCGGAAAAGTCACCGCCGACTGAAGGGGCCGCCGACGAACCCTGTGAACCCAAGAAATCCGGAAAACGCACGCAGACGCCGAAGTACCGCGGCTGCGGGGACGGGGGGAGGG
+
@@B,AEFGGGG6C,<,66;,6;@,,CBD9CC,@:+@:+,,,8;@8,@FC=<@+6@B6CFGGGG>67=C=A6E,A<,,9,>4:>+@=@+>++++9,4A==4=*,+7,8A9,,733,5==*===3DEGG7B,,,7;DFFG,+=>?;?D=79D*:E1;:9CCEEC9*4/;/83:0*8D29CCFDCE*2137(0/-85>9(+*..+5:>:>99))4<F7>>35-/,(((-(-(*((*.)-.-+*,2,857.)*-.-(74*--((,),-),,-(-((--.-.4(,-((-2-,-(((3))*::31((
@M02996:162:000000000-B87FG:1:1101:12517:6129 2:N:0:ACTGAGCG+CTAAGCCT
GACTACCAGGGTATCTAATCCTGTGCGATCCCCGCGCTGTCGTGCCTCAGCGTCAGTTGCGGCTTGGTGACCTGCCTCCGCGATCGGCGGTCTGTGCGAGAGCTATGCATTTCACCGCTACACCGCACATGCCAGCCACCCCAAACGCACGCAAGCCCCCCAGGTTCGACGGCAGGGACCGGGGGGAGCCCGGAAAAGTCACCGCCGACTTAAGGGGCGGCCGACGCACCCGGTAAACCCAAAAAAGCAGGAGAACGCGCGCATGCGCCGCATGACAGGGGAGACTGGCACGGAGGGCAGG
+
B@<ACFFGFED6C,;,;6,;,<C,,CBC,,,,,@+@+++,59C:8@,B<=C@,6@C9CFGGGG+8@@CCDFGFE,4,9D>,>C+==C:B+++@?4@FE@+>*++6,8,7,,3,3,,6=*=0@,@E7C:>,,8>EGGGGG,@=@DGDA>?G55E89<:EGGEG3*+1079=CD5)>*:FF@ED=**1470:8-77>0(0*..+52>7>B9)*)6@?FB>)-*((--344(*-4)(---.,*,-(.0,(.*.5:-7,2-((--)-(*.((--(,(())).((13(((..,.()35)2**,(((
@M02996:162:000000000-B87FG:1:1101:24478:6146 2:N:0:ACTGAGCG+CTAAGCCT
GACTACCAGGGTATCTAATCCTGTTTGCTCCCCGCACCTTCGCACCTCAGCGTCAGTCATCTGCTGGTAACCTGCCTTCGCCATTGGTATTCTTCCAGATATCTACAGATTTCACCCCTACACCTGGAATTCTGATTGCCCCTCAGTGACTCTAGTTATGCAGTTCTCAACGCAGTTCCGGAGTTGAGCTCCGGACTTTCACACCAAGCTTGCAAAACCGCCTACATGCCCTTTACGCCCAATAATTCCGAACAACGCTCGCAACTTACGTGTTACAGCGGCTGCTTGCCCGCAATTGGC
+
CCCCCGGGG7BFCEGGGGGGGGGGGGGGGGFGGFGGGGGGGGGGGGEGG@FGGGGGFGGGGGGGGGCFEGGGGGGFGGGGGGDGGFDGFEEFFGGGEECEGFGCGGGGGEFGFFFGG:DFGEGGGGGGGGFFGGGGGGGBG=FGGFEB5BE:@B@CDGFFFGDCFFGGGFCDDBDGFGDE>3@=FGEF5,@:?BD)8EC@7,7C=FF9C>?)86;@CAD>1:<>B=**065;F)**(5C:@F;E46791/8(3>6;..(/.1-4C5949(.(5:64)..-44(-()).(,04).:/<)(,
@M02996:162:000000000-B87FG:1:1101:12511:6150 2:N:0:ACTGAGCG+CTAAGCCT
GACTACCAGGGTATCGAATCCTGTTCGATCCCCGCGCTTTCGTGCCTCAGCGTCAGGTGCGGCTTGGTGACCTGCCTCCGCGATCGGCGGTCTGGGCGATAGCGATGCATGTCAGCGCGACACCGCAAATGCCAGCCACCCCAAACGCACGCAAGCCCCCCAGGTTCGACGGGAGGGACCGGGTGGAGCCCGGAAAGATGAGCGCCGACGGAAGGGGCCGCCGAAGCAGCGTGTAAACCAAAGAAATCCGGAAAAGGATCGCAGCGGCCGAGTGACCGCGGCAGGGGGGACGAGGGGAGAG
+
@@B8CFEEFGD-C,,,96;:<6@,,C@B9,6,,7@@C+,,;8C@,6,@;=C@,,8@,CFFGGG7:@::DDGGFE8,,A@>B:C7DCC@@+++6A,<AC4+8*,+6,8+,6,,33,561*6;8>DGG7@C,,,@<F?9B>5D2?4;>5*09:>G88<*CEC@72*0*2/;3?5*7D*0C:>8>72/)25(**-77<9(*1).+.707;96)14-037())-2-41(-,5(2(-*((-.),*-,(..,))*-.-().*-.)(-*-(1(-((-((--..)4(,-1(-(,(-(,(-))/:1((((
@M02996:162:000000000-B87FG:1:1101:20067:6151 2:N:0:ACTGAGCG+CTAAGCCT
GACTACCCGGGTATCGAATCCTGTTCGATCCCCGCACCGGCGTGCCTCAGCGTCAATCCGTGTCTCGCAGGCTGGGTCCACAATCGGCGGTCTGTGTGAGATCTATGCAGTTCACCGCTACGGCACACAGTCCGCATGCGGCGGCACCAGGCAAGCCCGCCAGGTTCAACGGCAGTTCCAGCGGGGGGCGCCCGGAGGGCACCGCTGACGTGGCAAGCCGCCGAGGCAACCGGAAAAACGAAGAAATCCGGATAAGGGACGGAGCCGCCGAAAGAAGGGGGCTGGGGGGAAGGGGGGGAGG
+
BCA@BEFGCDD6@,A6C<5,E<;;,C@E,;,,,7@@+C++8@@@66,B@?CB,,@B,CFGDF@F?ACFD,@F<BBF49@99=B,@DC:=++46?8?,8=,71,+4,8:=457,=,86=*6=BFEGGC>>,,,>@@30B68C9?C?EB<6*)-B89<=CE58=3*3/:::?C>*5C*0:29:+:**11<(:89B5D>,*)((*-3().41)/-4<<@F)1-/,--(-(4(2(4<(,-44+*3646?1))*-.((.)*)((,()-()-((,-((((.((.((,(,((((,((-,5)*2*(,,-
@M02996:162:000000000-B87FG:1:1101:15950:6164 2:N:0:ACTGAGCG+CTAAGCCT
GACGACTAGGGGATCGAAGCCTGGGTGCTCCCCCGACTGGCGCGCCTCAGCGTCAGTACCGTTCAAGGAATCCGCCGTCGCCTCCGGGGGGCTATAGGAGATCAACGCAGATAACCGCTACAGCCGAGATGCCGATTCCATATCCCAGACGCGAGTCCTGCAGGTTGAGACGCACTTTCCGGGGGGAGCACGGAGAAGGCACATCACACAAACAAGACCGCCTACGCGGGCTGGAGGCACGGGAAAACCGAACAAGGCGCAGGGCCACAGGAAGACCGGGGCAGGTGGGACAGGGGGAGGG
+
@AA,A6;CCEF+@,B,86,6@@;,,68@,,,:,8787++,;7B@@+,8@=C@,,8@66CFG,,:EAEGFG,AD>A:+++884+89=:+4+**132<CDD,4)408@:4:5*,,5<,4:37:2,5=*<:/*+0<EG35@7+*)*2:+38;D)(2:7*:C+2<:.2:*2+7C<7*)1/6*:=:CE58725(*;3>)/((2).,14))*,..0*.3F37?F*-*-(-(432(*((*(.(--+*((-27((.*,.3172*((,((1,0*-(,(.(((..((4((1((-(,.303(())*/*(,((
@M02996:162:000000000-B87FG:1:1101:18348:6166 2:N:0:ACTGAGCG+CTAAGCCT
GACTACTCGGGGATCTAATCCTGTTTGCTCCCCCGACTGTCGCGCCTCAGCGGCAGTGATGTTCAAGGAATCCGCCTTCGCCGCCGGGGGGCTATAGGAGATCAACGCATGTCACCGCGACACCCTAGATGCCGATTCCCTCTCCCATACTCGAGCAAGGCAGGTTGAGACGCACTTGCCGGGTTGAGCCCGGAGAGGTCACATCTCACACACCTCGCGGCCGACGCGCCCGTGACGGGCAGGAAATCCGAACAAGGCGTGGGACCGCGGAAGTACAGGGGCTGATGGGAAAGAGGAAGCG
+
@@B<AFCFBED+@@8,;@5C<CC,,;;F,;,,6C@@+6+,;:D@6@,B@BFC+8@C6CFCF@<EFCEGGF,CFC<F,4=?BB4FG@@+=+**434@FFC,6)16:?C<:**7,4,846.1:8*=C*:,03+<@EGDGF79:()9CCB+09/);8C>EGGDFD-22*077A<;85C*)*6;>>E**/592084@;DF0*)(.06).*6--6036).5:>)-*,(,-414(/((1(((-(**-41<@2).2-0447:*.((,()-,03(,4-(,()))).(,26(,().,(((45)22*,.((
@M02996:162:000000000-B87FG:1:1101:24481:6168 2:N:0:ACTGAGCG+CTAAGCCT
GACTACCAGGGTATCTAATCCTGTTTGCTCCCCGCACCTTCGCACCTCAGCGTCAGTCATCTGCTGGTAACCTGCCTTCGCCATTGGTCTTCTTCCAGATATCTACAGATTTCACCCCTACACCTGGAATTCTGATTGCCCCTCAGTGACTCTAGTTATGCAGTTCTCAACGCAGTTCCGGAGTTGCGCTCCGGAATTTCACACCAAGCTTGCAAAACCGCCTACATGCCCTTTACGCCCCATAATTCCGAACAACTCTCGCAACTTACGTCTTACCGCGGCTTCTGGCACGTACTTAGC
+
BCCCCGGFGGDFF@FGFGGGGGGGGGFFFFCDFGGEGGGGGGGGGGGGFGGGGGEGGGGGGGDFF,CCFGGGGFFGGGGGGGGGGFEG,CEFGGGGGGGGGFGGGGGGC9EFGGGGGAFGDEFGGGGGDFGGGF=?EED@DDFDGFD9?DDDD,=FCFC=EDDEDFFGGAEEGDDE99D?>CE=FG*=>CGA>>+)1@E<AGECA@DDFFFDDF;@=3;4::5>B@;93?@>FFFED@G=(63(*19?:EE0:A3C)/1)67439(.)6(.(4-44(413040(4<-2:7)-0)*236).
@M02996:162:000000000-B87FG:1:1101:16827:6172 2:N:0:ACTGAGCG+CTAAGCCT
GACTACTCGGGTATCTAATCCTGTTTGATACCCGCGCTTTCGAGCCTCAGCGTCAATCGCACTCCAGAAGGCTGCCTTCGCAATCGGAGGTCTTCGTCAGATCTAAGCATTTCACCGCTACACGACGAATTCCACCTGCCTGGGGGGTATGCAAGCCCATCAGTATCAACGGCAGGCCAGCGGTGGGCGCGGACAGTGGACCGCCGACTGAAAAGGCCGCCCACGCCCCCCGAAAAGCCAAGAAAACGGGAAAACGGCGGCAACGCCCGAAGGACCGAGGACGCAGGCACGGAAGGAGGCG
+
C@B<CG9FCEC;@<E9C@,,C,C6,;CFEED,<@@::7,,;8DC:+4,6=FE,B@B<FGGGG+FFFDCCAFGFEF8,ADA=CB@EFDFC+,?=,C<,8A+C989@FEFD@,4A=A?>@9==>BCGF@CE:+4EFFGGCFC=*<+8+.*0*0.B9:FACG*:C/243:CC9E>85DE><:F*87*:76*,:/477C(5+53(*-((84,()97<FFDF>5(C(41(,-,2C,7),,-(.,2,(.45(((/(0(,)()(-(-()(4/((--(((,..21((-,,,((---3(215)**0((,-
@M02996:162:000000000-B87FG:1:1101:15947:6182 2:N:0:ACTGAGCG+CTAAGCCT
GACTACTAGGGGATCTAATCCTGTTTGCGCCCCCGACTTTCGCGCCTCAGCGTCAGTACCGTTCAAGGAAGCCGCCTTCGCCGCCGGGGTGCTATAGGATAGCAACGCAGTTCACCGCTACACCCGAAAGGCCGATTCCCGCGCCCAGACGCGAGGCCTGCAGGTTGAGACGAACGTCCCGGGGTGAGCCCGGAGAGGTCACATCCCGCACACAAGACCGACTACGCGGCCTGTGCGGCCAGGAAATCCGAACAACGCACGAGGCCTCGGGAGTACGGCGGCTGCAGGCACGGGGGAAGGG
+
@CB,AF,CCCF+@,@@C<,CFC@,,<;F+@B7F+6@@+,,,8B66+,8@?C@,8@C9<6C@:,A@@CEEF:EFB@>,4@?B864@==+:+++9<,9A<E,90=9BFC+=++,,@?E8=*6=B:@@>3+8+,3DECDDC:E*)*;*1<FAF*8=:8*2*+22:5,*02=6=>8*88*0*-088C*//(132;6B5DF(*0(4<<)4)((-))((71.,7*-*-(-(,(--:,,*.))-(*/-,,857))2-)49:?*--(--*-(/4)((-(-(,,6(4(,3(--,(.,(4.1))//*41((
@M02996:162:000000000-B87FG:1:1101:17068:6203 2:N:0:ACTGAGCG+CTAAGCCT
GACTACTAGGGTATCTAATCCTGTTTGCTCCCCACACTTTCGTGCCTCAACGGCAGTTACTGTCCAGAAAGTCGCCTTCGCCACCGGTGTTCCTCCTAATATCTACGCATGTCACCGCTACACTAGGAATGCCACTTTCCTCTCCAGCACGCAAGGGTAGTAGGTTTAGTTGCAGTTCCTCAGTGGAGCCGAGGGAGGTCACAACTAACTGGCGACTCCGGCTACGCACCCTGTACACCCAAGAAATCCGGAAAACGCGTGCCCCCGACGGATGACCGCGGAGCCGGGGACGGGGGGAGAG
+
@@B<CEAFDFF-C;6,C<@<F9;6,6;E,6;,6C@B,6,,;@6@BD<FEF@@+7@B6CFGDF,EFGDECEG<FECF6:EBBF=FGED+>,,9@,CF@=A?E+@,>FD7C,,9;=C5>5*6==B,@ECCE,,9@EFD8,4D+9BDDGEFDF*:E==DC===,=;,,=+@?,7=@9=,=DE+@D=,,3:?8CG=A9DA=*05@?;>A*:4:++00)0)(20/*-(/,:@@F5?/*.)769?8=<(65=4)*-)3(0.2-(,(,1(,17(4(-(-((().4(21((((,(,(4,(0)/**-2((
@M02996:162:000000000-B87FG:1:1101:8238:6203 2:N:0:ACTGAGCG+CTAAGCCT
GACTACAAGGGTATCTAATCCTGTTTGCTCCCCCGACTTTCGCGCCTCAGCGTCAGTACTGTTCAAGGAATCCGCCTTCGCCTCCGGTGTTCTATAGGATATCAACGCATTTCACCGCTACACCCTATATTCCGATTCCCTCTCCCAGACTCGAGTCCTGTAGTTTCAAGCGCACTTTCCGGGTTGAGCCCGGAGATTTCACACTTGACACGCAAGACCGCCTACGCGCCCTTTACGCCCAGTAAATCCGAACAACGACCTTGGCCTCTGTGTTCCGTCGGCGGCTGGCACAGCGTTAGC
+
CCCCCGGFFGGGECFGAEGGGGGGGGGGGGEGGGGGGGCFGEGGGGEGGGGGGGGGGGGGGGGGCGGGGGFGGGGGGGGGGGGGGECFEFFEEEEAFGDEFFG?EGGGGDGGFGGGG>BDDEFFEGG8EFGGFGGGDECE?DFGGFDD?DF<6>=7DFGGGCFFFFGGGEGFGFDG5+>FEECGGC5DEGG=9@GFFFFECFCEF==EEFDDFBB>DFF>C66;((.(,:9(24:A<:EEBF8<62467,042):C.((--*)(0,),(56)..).(..42-((-,4((,<(0)*/2-,5
@M02996:162:000000000-B87FG:1:1101:4592:6203 2:N:0:ACTGAGCG+CTAAGCCT
GACTACTGGGGTATCTAATCCTGTTTGCTCCCCCGACTTTCGCGCCTCAGCGTCAGTACTGTTCAAGGAATCCGCCTTCGCCTCCGGTGTTCTATAGGATATCAACGCATTTCACCGCTACACCCTATATTCCGATTCCCCCTCCCAGACTCGAGCAAGGCAGTTTCAAGCGCACTTTCCGGGTTGAGCCCGGAGCTTTCACACTTGACACACCTCGCCGCCTACGCGCCCTTTACGCCCAGTAAATCCGAACAACGCTTGCGCCCTCTGTATTACCCCCGCTGCTGGCACAGGGTTAGC
+
CCCCCGGGGGGGGGFGGFFGGGGGGGFFGGGGGGGGGGGGGGGGGGGGGGDFCEGGGGGGGGGGGGGGGGGGGGGFFGGGGGGGGG=>BGEFFFFFGGGGGFGCGGGGGCFFGGGGG=>DDFFGGGGGFGGFFGGDGGGFFFFGGGFF6D?DD8CFDGGGGCAD;F@EGAGFGFGGFGFFECGECDEF=EFBE):@BCF=CCEFD?BF@:C;;>3;;>:3=6:<D?>49E>957AF?:EE?<568))491.--)(9248(29((9911,2)56<))..(((-(-,.).1()(.)200,.5
@M02996:162:000000000-B87FG:1:1101:10494:6211 2:N:0:ACTGAGCG+CTAAGCCT
GACTACAGGGGGATCGAATCCTGTTTGCGACCCGCACGTTCGAGCATGAGCGTCGAGAAGTCCCCAGCAAGCTGCCTTCGCCAGCGGGGGTCTTCCTGATCTCTACGCATGCAACCGCTACACCAGGAATGACGCTTGCCCCTGAACTATCCAAGAGAAACAGGCCAGTCTGCAGGTCCGGGGGGGGGGCCCGGTAGGGGACAGACTGCGTGCATCGCCGCCGGCGCGCCCTGTACGCCCAGGGATGCCGAACAAAGCGTGAACCCCAGGGAGTACCGGGGAGGATGGCACGAAGGTGGGG
+
B@AA@FDECED+@,:686;@E<C,6-;E+@@+@@@@:+,,,8EA@@,@ADEB+,7@+CFG<FEFGCCFFCGFFD=?,4D?88=+@==7=43+@,C9<?38,+,+@FB=C8+@,>,<>539=9,@CGD@C,3,7:@/*>F>FB4?C?=,3+4(?<26=F66?65,=?GF0++118DGACEBDD5**115(2:7>>14(*7(,*-3:7)..)*-(8)9(.9-*-(-(-3(-*-,*)..30/*48((.((,2()--72*..-(,/(.*,((((,,((..)4(,11(((..-,()-.)1*0((((
@M02996:162:000000000-B87FG:1:1101:13488:6222 2:N:0:ACTGAGCG+CTAAGCCT
GACTACTAGGGTATCGAATCCTGTTTGATCCCCACGCTGTCGTGCCTCAGCGTCAGTCGCTGTCTGGTGAGATGCCTTCGCAATCGGTGTGCTGAGTAATATCTATGCATGTCACCGCGACACGACGAATTCCGCCCACGGCAACAGGATGCCAGCCCTCCAGTATCAAAGGCAGTTCCCGGGAGGAGCCCGGGGAGGGCACATCAGACTTGAAGAACAGCCGACGCACCCGGTACACCCAAGAAGTCCGAAGAAGGCTGGAAGCCGCCGAATAACGGCGGCTGCTGGCACGGGGGGAGCG
+
@@A6@C,ECCD-;6B,9@,@@C@6,<;F,66CD-76@8,,;C::8@,;<?CC,@@,;C6F,B@<F,@9<@E5@AE8,,EA8CC@FDC,=,,9@B,<59=,92=,@<=,>,,4,9<C6>*=@@=+>CFC>,+C=D=DGEG>DAA8+@8,;+*5,623+44,@C8,7+?C=EF6:9D4+<;*:8C*1/-75=:/?;)6(*)((*()/+/46)+/;A71680424((-2(-,*4,)4-(.-,*-1(4?(.)*-)-(08*.,(.,/5.1(((--(,((.,(-(,(7-,().,(,)-0)/*/,,--
@M02996:162:000000000-B87FG:1:1101:13471:6231 2:N:0:ACTGAGCG+CTAAGCCT
GACTACTAGGGTATCTAATCCTGTTTGATCCCCACGCTTGCGTGCCTCAGCGTCAATCGCTGTTTCGTGAGATGCCTTCGCAATCGGTGGGCTGAGTAATAGCGATGCAGTTCACCGCTACACTACTCATGCCGCCCACGGCAACAGTATGCCAGCCCTCCAGGATCAAAGGCAGTTCCCGGGTGGAGCCCGGGTAGTTCACCTCGGACGTGAAGAACAGCCGACGCACCCGTTAAACCCAAGAAATCCGGATAAAGCTGGCAGCCTCCGAAGTACCGGGGCTGCTGGCACGGAGGAAGC
+
@@A,AE<EEFF6@,;,6@5C<;;6,<CF,C,,6C:@+8,,:7@@BD@EADEB,B@B,CFGAFB5CC@CCDGGFBCE,99AB@B,@@C,?++9,@FDAE?,@+4+64>4>,,4445:85*6=@A,@F,9A,,4D+@@DGEEGFFGGGD,3++36668=E,@EC8,@5?FCFGF?9D4;CEFCCC**/:9:9D5@>/8(,4887>3>/69;393=;C@EA</26(.676>6583*(-3430212(472.69-50(76*.)-).*.,*.(.(-(,-(.6)3((27(--).2-8)4:.::*.2.
@M02996:162:000000000-B87FG:1:1101:19831:6251 2:N:0:ACTGAGCG+CTAAGCCT
GACTACCAGGGTATCGAATCCTGTTTGCTCCCCACGCTGGCGAGCCTCAACGGCAGGTACAGTCCAGTAAGCCGCCTTCGCAACTGGGGGGCCGCCTAAGATCGACGCAGTTCACCGCGACACTAGGAAGGCCACTTACCGCTCCTGCACGCGAGGTTGACAGGTTCCAAAGCAGTTCAGGGGAGGAGCCCCTGCAGGTCACTGCAGACGGGCCTGACCGTCGACGCGCCCGTTACACCCAGTAAAGCCGGAAAACGCGTGCCCCCGACGGAGAACGGGGGCTGCGGGCACGGGGGAGGGG
+
BBB8BCFFEED6C,C,C<BCE,;,,6;C,;,,8;7@+,,+88@C6@,E@F<@+8@C+CEFGGF<FCDC@AGGGE:+,4=A6,8F8=@,4+++@*@@:FF,>+5*>>>>:*1,,23866)198*+BFFFC+***A5*7CC:*25CD84:.9)-*17*/*2?:9</+*;70@C7;6F3/:6BDDE**/278*;::093,*05.3))5?:>:3*-7>().9*-2-,34990657().-(5.,13:.5=<)62-.-(0.*-(-((*-./-(-2,((-(.52-(,17((,-,,,333))/1*(-((
@M02996:162:000000000-B87FG:1:1101:5257:6251 2:N:0:ACTGAGCG+CTAAGCCT
GACTACAAGGGTATCTAATCCTGTTTGCTCCCCACGCTTTCGAGCCTCAACGTCAGTATCTGTCCAGTATGGCGCCTTCGCCTCCGGTGTTCCTCCTAATATCTACGCATTTCACCGCTACACTAGGAATTCCACTTTCCTCTCCTGCACTCAAGAAAAATAGTTTTAGTTGCAGTTCCTCAGTTAAGCCGAGGGATTTCACAACTAACTTATTCTCCCGTCTACGCACCCTTTACGCCCAATAAATCCGGCTAACGCTTGCCCCCTATGTATTACCGCGGCTGCTTGCACATTGTTAGC
+
CCCCCGGFGGGGGGGGGFFFGGGGGGGGGGFGGGGGGGGGGGGGGCFGGEGFGGGGGF<FGGGGGGGGGGGGGGGGGGGGGGGGGGEGGGGGGGGGGGGGE=FGFGFGGGGGGGGFGAB6CCFGFGGFGGGGFGGGGFGGGFFGGFFGFGFFFFGGGGGGFGBFE;8E?FGFGFGGFGFFGFGGGGFFFGGFFFGF@F57=EE9AFCEEFF6;FEFCAF/4::BE=AFBEF@FECF=@FGFF6)8)762:5(6;@C/.(/,2,8*4><0<.)6:).96(-149062),-),)1/03<9A<
@M02996:162:000000000-B87FG:1:1101:5274:6258 2:N:0:ACTGAGCG+CTAAGCCT
GACTACAAGGGTATCTAATCCTGTTTGCTCCCCACGCTTTCGAGCCTCAACGTCAGTATCTGTCCAGTATGGCGCCTTCGCCTCCGGTGTTCCTCCTAATATCTACGCATTTCACCGCTACACTAGGAATTCCACTTTCCTCTCCTGCACTCAAGAAATATAGTTTTAGTTGCAGTTCCTCAGTTAAGCCGAGGGATTTCACAACTAACTTATTCTCCCGTCTACGCACCCTTTACTCCCAGTAAATCCGGATAACGCTTGCCCCCTATGTATTACAGCGTCTGCTTGCACATAGTTAGC
+
CCCCCGG,EFGGFFFFGFEGGGGGGGGGGGGGGGGGGGGGGFFGGGGGGGGGGGGGG,,EFGGGGCGGF9,,B>FGGCFFGGCE8EDFGGGFDGEFG<,C;DFGEGGG6EFGGGGGC8@@C@FA8FCCGGGGGGFFD,@EFEFGG9=FFGFED@D:=D,63:DFAF8E+7EDCD?FF+5DFFGFG?9FBE+:*3+:@GFFCF7@@F)>=C@*3<*1:;9/4:<)>-7)6*8:FEFF*/?:=)09+9CE6:.(1=9C(.(////656>?)4-65<:4)..-,(-16.),:2>20103:).)
@M02996:162:000000000-B87FG:1:1101:5243:6261 2:N:0:ACTGAGCG+CTAAGCCT
GACTACAAGGGTATCTAATCCTGTTTGCTCCCCACGCTTTCGAGCCTCAACGTCAGTATCTGTCCAGTATGGCGCCTTCGCCTCCGGTGTTCCTCCTAATATCTACGCATTTCACCGCTACACTAGGAATTCCACTTTCCTCTCCTGCACTCAAGAAAAATAGTTTTAGTTGCAGTTCCTCAGTTAAGCCGAGGGATTTCACAACTAACTTATTCTCCCGTCTACGCACCCTTTACGCCCAATAAATCCGGATAACGCTTGCCCCCTCTGTATTACCGCGGCTGCTGGCCCATAGTTAGC
+
CCCCCGGFGGGGGGGGGCEFGGGGGGGGGFEFDGGGGEFFFEGGGGGGGDFGGGGGFFGGGGGGFGGGGGGGDCFEFEFCEEGFFEGGGGGGG9,FGFCFA7DFGGGGG>CFGGGGG:9+=CFEGGGGE88ED=F?=9FEGEFGGGFFFFDDDEDCFFGFDADF,3C:?FFF,:?FFGBFFGFAC+56:=+=>BC5@A9*2@EFAF5@8+?6AF6=:AD=9454A256=169FB=C92<=@;=3;>)92::(13/0/.,,/*45<11(3..).64)61-462;;67:>((4:@4+02).)
@M02996:162:000000000-B87FG:1:1101:5260:6269 2:N:0:ACTGAGCG+CTAAGCCT
GACTACAAGGGTATCTAATCCTGTTTGCTCCCCACGCTTTCGAGCCTCAACGTCAGTATCTGTCCAGTATGGCGCCTTCGCCTCCGGTGTTCCTCCTAATATCTACGCATTTCACCGCTACACTAGGAATTCCACTTTCCTCTCCTGCACTCAAGAAAAATAGTTTTCGTTGCAGTTCCTCAGTTAAGCCGAGGGATTTCACAACTAACTTATTCTCCCGTCTACGCACCCTTTACGCCCAATAAATCCGGATAACGCTTGCCCCCTATGTATTACAGCCGCTGCTGGCCCCTAGTTAGC
+
CCCCCGGGGGGGGGGGGEEFGGGGGGGGGGGGGGGGGGGGGGGGGGGGGGGGGGGGGFFGGGGFGGGGEGGGFGGGGGGGGGEGDE@FGGGGEGGGGGGGFDGGGGGEGEGGGGGGG>>GGCGFEFGFGGGGGGGFFFGGGEFGG98FDGFEGF?E8FGGGGEF:DD,6@D5CFGGFFEFGGFFCDFFDFCA@FGDBEFFFGFFDFFCEAGEEFEFCFCA;5:9E2>:=EFBDFEF2>FGDF3@6CFC66:<F)/;(.(/,134>66125.)64:)).,(-4(((4>(312())03:6AB
@M02996:162:000000000-B87FG:1:1101:10341:6272 2:N:0:ACTGAGCG+CTAAGCCT
GACTACACGGGTATCTAATCCTGTGTGCTCCCCACGATTTCGCGCCTCAGCGGCAGTTGTCGTCCAGCAAGCCGCCTTCGCCACTGGTGGTCCGCCTAAGATCGACGCATGTCACCGCGACACTAGGAAGGCCGCTTGCCTCTCCGATACGCAAGATAGGCAGATTCAAAGGCAGTTCATGGGGTGAGGCCAGGGAGTTCACATCGGACTGGAAAGACCGCCTACGCGCCCGTTGCACCCGGAAAATCCGGACACAGGATGAAACCTGAGGAGAACAGGGGCGGGGGCGACGAGGGGAGAG
+
@@A,ACCECED+8,C<C65CE,C,,;;E9,,,BC@@+,,,5CB@C7,B@<<C+@@B9CFCFFFG>@EF<AF<FE@7,,@?8,8C==C,9,,4@+@=CBE8F+9+@CE7=++,8@5B68*=?C+3>FDC=,+@>=C97DF?+)*5;8=*<7*)@B;>CE,7DE9*4=9<DC,8,;C;@8@8;?E**1,9(2;4)2113*))/+1)/)/82)9,3))).7*3*-,,.-(,(*49):((.3,*(-(4:1)(*-5837(*((..,2))2((((.()((,5(.(((((,((,((-42).2**433,
@M02996:162:000000000-B87FG:1:1101:11927:6273 2:N:0:ACTGAGCG+CTAAGCCT
GACTACTCGGGTATCGAATCCTGTGTGCGCCCCACGCTTTCACGCATGAGCGGCAGGTGAGCTCTAGCAGATCGCCTTCGCAATTGGTATTCTTCTTGATGTCTACGGAGTGAACCCCGACACCAAGAATTCCATCTACCTCTCCCGCACACTAGATTATCAGATGCCCAAGCAGTTTAAGGGGTAAGCCACTAGAGTTCACAAAAGACGTGATAATCCGCCTACGCGCCCTGTACGCCCAGTGAGTCAGAGTAACGCGTGCACACTACGGAGACCCGCGGCTGCTGGGAAGAGGGGAGCG
+
B@B<@E,C@CCC@CE,C8BCE,;6,=;;,+8++8@:66,,,6C<;:,4;5CC+CCF7FD,E,:F9CFFEF8?F=FC,,,=BCC,9=<::5,,4,C,95=,,5;+>CB7>++,,C,+@:*6=B+=DF:=D,,,>D,?+@D7+00=FF5:*=*1,8?9,,6,@C;,5+5,0@D?6:D,4B;+,6@*6*=9:CF)*;?B3,1*:<16);32()*(8)11*++(*((/,/(4(*.(*)174;5:23.)/)))2.15)*-2,--,,1,5*4(((-,(((((.4-,,1(,,)42(((-))22*,-3-
@M02996:162:000000000-B87FG:1:1101:22768:6278 2:N:0:ACTGAGCG+CTAAGCCT
GACTACCGGGGTATCTAATCCTGTTTGCTCCCCACGCTTTCGCGCCTCAGCGTCAGTTGTCGTCCAGCAGGCCGCCTTCGCCACTGGTGGTCCTCCTAATATCTATGCAGTTCACCGCGACACTAGGAATTCCGCCTGCCGCTCCGAGACGCAAGGGATACAGGTTCAAAAGCAATTTATGGGTTAAGCCCATAGAATTCACACCTGACTTGCATCCCCGCCTACACGCCCGGTACACCCAGTAAATCCGGACAAAGCTTGACACCGACGGAGTCACGCGGCAGATGGCACGGAGTGAGA
+
BBC<CFDEDDD6@CE,CABDDC@6,<CAAFDFE@@@+6,,;8B@@@,BEBCC6B@CCFGDCGDEEGCFFFGGGEFG,,@D??CFF?C5=,,4@,C?<E=AE+=+@5=?B9??9@?:>>*=?C=,@FDCD,,3,@@CCFGC+>5CDG)+3=*05@C:CC,@8A8,4;CFGG,34?9<9+/+58C1**0:>A*7;/;C*,=*99*51)5(3+3.9F3:(2*./6(,65@19C0()-((6:88:87<?926*3.((0(2.,)),*..92(44-(-(-():84290((-).,4()4)):*0),)
@M02996:162:000000000-B87FG:1:1101:10890:6280 2:N:0:ACTGAGCG+CTAAGCCT
GACTACTCGGGGATCGAATCCTGTGTGCGCCACACGCTTTCGAGCCGCAACGGCAGTTACAGTCCAGTAAGCCGCCTTCGCCACTGGGGTTCCGCCTAATAGCTACGCATTTCACCGCGACACTAGGAATTCCGCTTACATCTCCGGCACGCTAGCTAAACAGGTTCCAAAGAAGTTCCGGGGGGGAGCCCCGGGAGTTCACTTCAGACGTGCTTTGCCGTCGAAGCTCCCGTTACACCCAGCAAAACCGGAGAAAGGGTGCTCCCTACGGAAGACCCGGGATGCAGGGAAGGAGGGAGCG
+
BCC8CF<E@CC+@,B,86A@F,;6,6;C,86+8C6@78,,58CA67+@CFGE+@BC,CFGGGF9FACCACG<FCCC,,@?846F8=C9:7+,@+@@7FD,A+4?>=>@C++4@8,,6=*==CC,DFC<=,,>D===+@C,+5+=A+:C?D*)*69?5BFFGF7,4/4,=C9A,8D9BG?ADDD**/(142@4>>CB92)..2).)9>48)/,()-*5/*-*-,-(-4..34>90425201,2(37(((1-0-(0,*(((.-*).*((.(-(-(,.((((--((,().((,((..***,(-(
@M02996:162:000000000-B87FG:1:1101:12841:6282 2:N:0:ACTGAGCG+CTAAGCCT
GACTACACGGGTATCTAATCCTGTTTGATGCCCGCACTTTCGAGCCTCAGCGTCAATCGCACACCAGCAAGCTGCCTTCGCAATCGGAGGTCTTCGTCAGATCTAAGCATGTCACCGCGACACGACGAATTCCACTTGCCTTGCGTGTATGCAAGCCCAGCAGGATCCACGGCAGGCCAAGGGTGGGCCCGGACATGTGACCGCAGACTTAAAAGGCCGCCGACGCCCCCCGAAAACCCAAGAAAGCCGGATAACGCGCGCAACGACCGGATTACCGCGGAGGCGGGGACGGAAGGAGACG
+
B@B8CCEGEDD+7;,6;@5@<@@=,6CF,,;6C@@C@7,,;@FCFF,B@EFC,B@C,EFGGGGGGGEGFGGGFBFE,A=?8=@FDDCFE+89=,CBA=A,?+@+>CE,>4,,995C=>*=@E:EGEDEF,+6EFGF+EC8=;;FD6:+;C<7DE:>;ECCFC@+@*C,9DE5@9*=AGD4:C*16792(=*.8:D)),;CE?>BFEF@)+;>EFBF0)59:(40--((-:(2)4(23,+13(445(4(1,0(-=)7-(--4>(3)(4(-(-((.))3(,((,76(,-(-2220.**22((,
@M02996:162:000000000-B87FG:1:1101:18793:6288 2:N:0:ACTGAGCG+CTAAGCCT
GACTACCAGGGTATCTAATCCTGGTTGCTACCCGCACTTTCGAGCATGAGCGTCGATAAGCCCCCAGCGGGCTGCCTTCGCCATCGGGGGTCTTCCTGATCTCTACGCATTCCACCGCTACACCAGGAATTCCGCCAGCCCCTGAGCGAGCCAAGAGAAACAGGCCGGGCGGCAGGTCCGGGGTTAGGCCCCGGGAGGGGACAGACCGCGTGCATCTCCGCCTGCGCTCCCGTTACGCCCAGGGATGCCGAACAAGGCGTGCACCCCGCGAAGGACCGCGGATGCTGGGACGAAGGGTGCG
+
@@B8@CFEEED-;;,,<<;<F<@,,;@A<CC,,76@7+,,B8CABCA<@AEC+8@C,EFGGGGGGEEF+@FEEBBF,,@?B,6,@?@+=+++9,CF??=,,+4=>FD7>++C,=,:6>*===,@DFD@=,,36DC67C6+;=*<CDC*3**/449DFEG6,:73=;DD)1*038DE<C)7>CC***.7(<;2>>D>(*7-9*4:0.4-3)/,,56/-*2-2((-(-,(,*-4*(-(,(/*,460.(((0-)447<*.-,(-1-404131-(-(((,(3(,4((-4).,(.(,.)/*1(((-
@M02996:162:000000000-B87FG:1:1101:12825:6291 2:N:0:ACTGAGCG+CTAAGCCT
GACTACACGGGTATCGAAGCCTGAGTGATGCCCGCACTTTCGAGCCTCAGCGGCAATCGCACACCAGCAAGCTGCCTTCGCAATCGGAGGGCTTCGTCAGATCAAAGCAGTGCACCGCGACAAGACGAATTCCACGTGCCTTGCGGGTATGCAAGCCCAGCAGGATCCACGGCAGGCCAAGGGGGGGGCCGGACAAGGGACCGCAGACTGAAAAGGCCGCCCACGGCCCCGGGAAACCCAAAAAAACAGGAAAACGGCCGCATCCGCCGTACGACCGAGGGCGCGGGGAAGGAAAGAGCGG
+
@@B,ACEFCDD6@,<,:<,@<6C,,6;F@;,,;8+@@+,,;8FDBC,F<B@B+@@B,CFFGGGGGGDFFDGGF==<,,@?8?C,@=:FC+++@,@@94=+A+=+9FF8D,,,99,4=5*=8@+@FDCCF,+3@DE+6@8=+>3;>+:*3;*0@9;@CEF,D?7*A*;,2:C5*22C4D:ACC**<56)4:84>37((*084;9((09()/9<>@?F:45,/(-30(((,:(()46271+;1((-7(((*,)(57(5(((--9,(2(((,-,((,4-,((,(-,4692((--,)0+2*(((-
@M02996:162:000000000-B87FG:1:1101:10880:6300 2:N:0:ACTGAGCG+CTAAGCCT
GACTACTCGGGGATCGAATCCTGTGTGCTCCCCACGATTTCGAGCCTCAACGGCAGTTACAGTCCAGTAAGCCGCCGTCGCCACTGGGGGGCCTCCTAATATCGACGCAGTTCACCGCTACACTAGGAATTCCGCTTACCTCTCCTGCACGCTAGCTAAACAGGTGCCAAAGCAGTTCCGGGGTTGAGCCCCGGGAGTGCACGGCAGACTGGCTGTGCCGTCTACGCGCCCGTTACACCCAGGAAAGCCGGAGAAAGCTGGCTCCATACGGAGTACCGGGGCTGCTGGCACGGAGTGAGAG
+
CCC<CF@F@CD+@,B,@<E@F,;6,;;C,;,9BC:@+9,,,;C@8@<B@FE@+@@B9CFGGGFGGCEC@CFFFEFF+6==78?@==A,>+++@*@FECC,7+@*>>:<C**2,438::87?@<,?FFC<,++?9C<CE6B+7*;C+6FAF).*47<+<::<F7*<)9:CFG::6F+975<CDC**15C:0A0>5C>9*.-.:((4@B<?6*,()-05*:-*((,)-4(,:179(--6>6*210?:?((*-5;(78*.(-).*.,*.)-..(,((.)66(-19,--)..,,)-00/**..))
@M02996:162:000000000-B87FG:1:1101:12848:6301 2:N:0:ACTGAGCG+CTAAGCCT
GACTACACGGGGATCTAATCCTGGTCGATCCCCGCACCGTCGAGCCTCAGCGTCAAGCGCACACCAGCAAGCTGCCTCCGCAATCGGAGTTCTGCGTGAGAGCGAAGCAGTTAACCGCTACACGACGAAGGCCACAAGCCGTGCGCGCATGCAAGCCCAGCAGGATCCAAGGCGGGCCAGGGTGGGGCCCGGACATTGGACCGCAGACTGAGAAGGCCGCCTGCGCACCCGTGAAACCCAACAAAGCCGGAGAACGCGCGGAGCGTCCGTATAACCGGGGCAGCGGGCCAGGAGGGAGCCG
+
BCC,AF8FBED+8,9,;@;CAC@,,-8F,,8,C@CB+++,8@7@BF,BCBEC,88C,CB+@+7AC7CFE8FGCB:,,,9+88>@D=:+>+,4@F9=@+?+A*9+@8>>=,8,4@,?>=*=?@=EEECCC++,@,@+33@++03;7*1*3**.6246=:E6C6:*:/;,;2>58))=07()*8**:)2*(:*-07<))+/)56;99DF0.)9)6=07?)/-*((.,,--3:14*-().1+2((-.0(((/25(4)55(((-(9(-/(((,(,()).((((,,(4(,,3(((-2.)***((4;
@M02996:162:000000000-B87FG:1:1101:10899:6301 2:N:0:ACTGAGCG+CTAAGCCT
GACTACTCGGGGATCTAATCCTGTTTGCTCCCCACGCTTTCGAGCCTCAACGGCAGTTACAGTCCAGTAAGCCGCCTTCGCCACTGGTGGTCCTCCTAATATCTACGCATTTCACCGCGACACTAGGAATTCCGCTTACCTCTCCTGCACGCTAGCTAAACAGGTTCCAAAGCAGTTCCGGGGGTGAGCCCCGGGAGGTCACTTCAGACTTGCATTGCCGTCTACGCGCCCTGTACACCCAGTAAAGCCGGAGAACGCGTGCGCCAGACGGAGTACGGCGGCTGCGGGCACGGAGTGAGCG
+
CCC@CGFGCED+@6D<@@@CDE@,,<CF9,;FCEF@@,,,;@FCEF,BEGCC+@@C,@FGGGFGGGEEDFGGGEFF,4DB?B?FF@C,9,,9@,CEFFF9F78+>FD@=4+9;@EFB@*=?C+6EFCE=A,8D=E+=EGC?09DD>:@?F*1+8=@;FFFGG=,43A9<EGA:CG=BFFFDDG*429F2?C@BBGF(*)64+))/A>5:)0.:*)*.9*-/-(-6:0-484(*)..6);?:6(69><A4-59(77*--(-,/,(14(.43--(,.6(---19(-,(33(322)0**2.4((
@M02996:162:000000000-B87FG:1:1101:10891:6317 2:N:0:ACTGAGCG+CTAAGCCT
GACTACTCGGGGAGCGAATCCTGTGTGCTCCCCACGCGGGCGAGCCTCAACGTCAGTTACAGTCCAGTAAGCCGCCTTCGCCACTGGGGGGCCTCCTAAGAGCTACGCAGGGCACCGCGACACTAGGAATGCCGCTTACCTCTCCTGCACGCGAGCTAAACAGGGTCCAAAGCAGGTCCGGGGGGGAGCCCCGGGAATTCACGTCAGACTTGATTGGCGGGCTACGCACCCAGGAAACCCAGGAAATCCGGAAAAGGGTGGCGCCAAACGAGGAGCCGGGGCGGGGGGGACGGAGGGGAGG
+
@<A,AF,E@CD+@+@+76+66<;,,-;C,6,,BC@@66+++8@@+6,9<E=?,6?B69EFGGFG@E=C<AFECC@+++@?8+4@8==,6+*5>*>:,<<2<8@D;@B:>****4+14:.98B*+<C??9+++38*)*;@+*3*9>+5:77)-*17:*<<??93**0*17?<5*9<C@*3<CDD5*/-74:*28>>9(*)..+((-<244)*.)0)*.))-*((,,,(,(2(-14:(..,*-,((.()-0-.,,..*-(,(-*((1((43-(((((((-(,((-(((,,(-(())2**(,(-
@M02996:162:000000000-B87FG:1:1101:16673:6334 2:N:0:ACTGAGCG+CTAAGCCT
GACTACAAGGGGATCTAATCCTGTTTGCTCCCCACACTTTCGTGCCTCAACGTCAGTTACTGTCCAGAAAGTCGCCTTCGCCACCGGTGGTCCTCCTAATATCTACGCATGTCACCGCTACACTAGGAATTCCACTTTCCTCTCCAGCACGCAAGGGTAGTAGGTTTAGTGGCAGGTCCGCAGTTGAGCCGAGGGAGTTCAAAACTAACTTGCGACTCCGTCTACGCACCCGTTACACCCAAGAAATCCGGAGAACGCGTGCCCCCGACGGATAACCGGGGCTGCGGGCACGTGGGGAGAG
+
CCC<AFFGFFD+@@<,@C9<CEC;,<;F9C,6BE@C7E,,@@C@CFCFEGGE,BBC,CFGFGFAGCEFFFG<FEFE,49?BB=FGCC+7+,9@,CF<ED,AC8=>EDCE8,44@<=>>*==E?@EGFCF=4,EEGDC,=@3:1=+8)43=*164=FE@DC,@;,7+6,=,,36:D+@CE*34:+,5CC=?EBFEGF)**1*,*1<*:6>+408/52(22/*0(/93:;9E61/(3657<*==(354).0-)-(042(((--*,.17047(((((),,1((,-,-((,-((--0./*/(-,(
@M02996:162:000000000-B87FG:1:1101:12843:6355 2:N:0:ACTGAGCG+CTAAGCCT
GACTACTCGGGGATCTAATCCTGTTTGCTCCCCGCACCTTCGCACCTCAGCGTCAGTCATCTGCTGGTAACCTGCCTTCGCCATTGGTAGTCTTCCTGATATCTACAGAGTTCACCCCGACACCAGGAATTCTGATTGCCCCGCAGTGACGCTAGTTATGCAGTTCTCAACGCAATTCCGGAGGTAAGCCCCGGGATGTCACACCAAGCTGGCAAAACGGCCTACAGGCCCGTTACGCCCAAGAAGGCCGAACAAGGCTCGAAACGTACGGGGGACCGGGGCGGCGGGGACGGAAGAAGGG
+
CBCCCFEFCDD+@;<,C<@E9,;,,6;E,6@@7@:B7@,,B@FFFF8@@?;B8B@C,CECF,FF,CC<CEGGCD@<,A9AFCC=8=A:B,69>FEFGCE,@;=,@FFEF8<,9=5:,0*=?C@EFGGFG,,,,9ED+@E==8*==E>DFD*1@+=,7@2=>D=,7<2,?FGDC5+40C=FD@4*53;>C@F=@AGB(*)18,@E=FD5>6*,(;7A@F)//6(//4)51*6:)4-32(*2,44?F0(,9,04253*.,.(-).47(.412--((-(((((,9262(-,(4((05***.,((
@M02996:162:000000000-B87FG:1:1101:8429:6368 2:N:0:ACTGAGCG+CTAAGCCT
GACTACTAGGGTATCTAATCCTGTTTGATACCCACGCTTTCGTGCCTCAGCGTCAGTTGCGTACAAGGAATCCGCCTTCGCCTCCGGTGTTCTACAGGATATCAACGCATTTCACCGCTACACCCTGTATTCCGATTCCCTCTTCCGCACTCAAGTAAGGTAGTTTCAAGCGCACTTTCCAGGTTGAGCCCGGAGCTTTCACACTTGACCCGCCTCACCGCCTACGCGCCCGTTACGCCCAGTAAATCCGAACAACGCTCTTGCCCTCCTTAGTACCCCCGCTGCTGGCACCAGGTAAGC
+
CCCCCGGGGGGGFGG9EFFGGGGGCGFFFGGDGGGGGGGGGGGFGGFGGGGGGGGGFFFG@@FF,CE<CFFFGFGGDGGGGGCFFEFFEFGGGAE?FFFGGFGGGGGGGDCGFGGGE=>==@EFGFGBFGGCFGADGGGFFDFFGGFGFG@EG=DFCAFFEF8:EFGADDFFG>CGFGEF;DFCCFFCEGG=*<7><FF@E76<);46)*;>55>D3;?9E6/6;1936C;(2(2((-:*(45<954422714B05-((,(*.)*.,4(().).))))((-4323:?:67?0))2<+6))
@M02996:162:000000000-B87FG:1:1101:8411:6368 2:N:0:ACTGAGCG+CTAAGCCT
GACTACTAGGGTATCTAATCCTGTTTGATACCCACGCTTTCGTGCCTCAGCGTCAGTTGCGTACCAGGAATCCGCCTTCGCCTCCGGTGTTCTACAGGATATCCACGCATTTCACCGCTACACCCTGTATTCCGATTCCCTCTTCCGCACTCAAGTAAGGTAGTTTCAAGCGCACTTTCCAGGTTGAGCCCGGAGCTTTCACACCTGACACGCCCCAACGCCTACGCGCCCGTTCAGACCAGTAAATCCGCACAACGCTCCTGGCCTCCATAATCATGCAGCATGCAGCCTCGGGGGAGA
+
C<CCCGFFFGFFFGGFCDFGGGGFFGGFGGE@FGGGGDGFGEGFGGGGGGGGFEGEFFEFGFDF,CECGGGFGDGGDGGGGGFGDEC@>FFFGCEBEEE:E7E,@FEGEEGGFBCGE8?=DEEEG<E:=F9EFGGGGGGGGDF8FG)F?D*:,82,,=E=@,>B=EFFF9D:CBGGAGEFCFCG:CCC@GC>>557)6167>*4)3::>**05)(2/)1(56//(((((*..:5(())3;2:<>=<:<*3044841,,(-(0,(/,),((..).-))-),..())))..1(.))2**(,,
@M02996:162:000000000-B87FG:1:1101:14596:6373 2:N:0:ACTGAGCG+CTAAGCCT
GACGACCGGGGGATCGAATCCCGTTCGCTCCCCCGGCCTTCGTACCTCAGCGTCAGTGACTGTCCAGGAACCCGCCGTCGCCACGAGTCTTCTTCGTGATAGCTACGCAGGTCACGGCTACACCAAGAATTCCGGTTCCCCCTCCATGACGCCAGCCAGACAGGATCAAGCGCACGCCAGAGGTTGAGCCCCTGCCGTTCACGCACGACGTACACGGCAGCCGACGTACCCGTGACGCCCAGTGAAGCCGAACAACGCTGGAGACCGACGAATGCCAGCGGCGGCTGGCACGGAAGGAGCG
+
CCCCCGG:@CD+@6F,B@ECFFG8<F@F7C@FEG::FF7,ACCCCC9CE=C>8B?C,<F9,CBFFFF=DDFGGCFF+@CB@=BFGDC+,5,4,,86A<D,@+=+>FB@C++8,DF+3=*=CC@FFGCCF:,7@8:CD>:EC85CDD1,/3/-14?<5F,=FG5*4);C*+<;CA<*8:(.*37++05<7:F:).*4(*)8:CB(()-(4))-(06;9333*4((-2(--:>4*(42,(/2-1()*)).*-)((0.1--((,1.(*((((-(-(()).,(-,4((-(--((.-5)**/43,(
@M02996:162:000000000-B87FG:1:1101:7670:6383 2:N:0:ACTGAGCG+CTAAGCCT
GACTACCCGGGTATCTAATCCTGTTTGCTACCCGCACTTTCGAGCATGAGCGTCGATAAGTCCCCAGCAAGCTGCCTTCGCCATCGGTGTTCTTCCTGATCTCTACGCATTCCACCGCTACACCAGGAATTCCGCTTGCCCCTGAACTATCCAAGAGAAACAGTCCAGTCTGCAGGTCCGGGGTTGGGCCCCGGTATTGTACAGACTGCTTGCATCTCCGCCTGGGCTCCCTTTACGCCCAGTGATTCCGAACAACGCTTGCACCCCGCGTATTACCGCGGCTGCTGGCACGAAGGTTGC
+
CCCCCGGGGGGGEGGGGFGGGGGFFGGGGFEFGGGGGGGGGGGGGGGGGGGGGGGEGGGGGGGGGGGGGGGGGGGGGFFGGGEFGGGCFFCEGGGGGGFGEDCFGGGGGGDBFGGGG>>>DFFGGGGFGGFCFGGGGGGG?DFGGEEF?D9DGGGFFDFGGGD@EFGGFGFDGFGFFGFFGGGGEGFGFGE=AEDBBCFEEFFFFF@BBFGEFA<A9A:6:;1,(/=(:C@1>@4>;;::8??2*))6:4>BFFFF--(-4943C:;((---346>2,-7(--71:?:?7??))C*<)..
@M02996:162:000000000-B87FG:1:1101:7686:6390 2:N:0:ACTGAGCG+CTAAGCCT
GACTACCCGGGTATCTAATCCTGTTTGCTACCCGCACTTTCGAGCATGAGCGTCGATAAGTCCCCAGCAAGCTGCCTTCGCCATCGGTGTTCTTCCTGATCTCTACGCATTCCACCGCTACACCAGGAATTCCGCTTGCCCCTGAACTATCCAAGAGAAACAGTCCAGTCTGCAGGTCCGGGGTTGGGCCCCGGTATTGTACAGACTGCTTGCATCTCCGCCTGCGCTCCCTTTACGCCCAGTGATTCCGAACAACGCTTGCACCCCTCGTATTACCGCGGCTGCTGGGACGAGGTTTGC
+
CCCCCGGGGGGGGGGGFFGGGGGGFGGGGFFGGGGGGGGGGGGGGGGGGGGGGGGGGGGGGGGGGGGGGGGGGGGGGGGGGGCGGGGFEFCEFFGGGGGGGFGGGGGGGGGFGGGGGAA6>EFGGGGFGGGFFGGGGGGGFDFGG8=,;CDDGGGGGGGGGGFFFF7FGGGFGFGGFGFFGGGGDGACBGGFFF<@9@A9?7**6;3>DF+7==5A41*4:68<=>F.3B@(;56<6:EG??B7/.660()-(83/,(,--/)5C:((-4812:)6<<17>430,44((((,0)128)()
@M02996:162:000000000-B87FG:1:1101:22753:6432 2:N:0:ACTGAGCG+CTAAGCCT
GACTACTCGGGTATCTAATCCTGTTTGATCCCCACGCTTTCGTGCCTCAGCGTCAATCGCTGTTTCGTGAGATGCCTTCGCAATCGGTGTTCTGAGTAATATCTATGCATTTCACCGCTACACGACTCATTCCTCCCACGGCAACAGTATTCCAGCCCTCCAGTATCAAAGGCAGTTCCCGGGTTGAGCCCGGGTATTGCACCTCTGACTTGAACAACCGCCTACGCACCCTTTACACCCATTAAATCCGGATAACGCTTGCATCCTCCGTATTACCGCGGCTGCTTGCTCTGCGTTATC
+
CCCCCGGFGGGGGGGGGGGGGGGGGGGGGGFGGGGGGGGGGGGFBF<E8FGGGGGGGGDFFCBFGGGGGGGCGGGGGGGGGGCGFFFGEGGGGG9FGFGGGFGGGGGGGGGGGGGGGAEGDFF+@FFEFGGGGGGGGGC6+:96?>8@CFFFB;DGGGGGGGEF=DGGG9A68?>FFGFFEEGGGGECCFG)3@*8CF1<6CB==A:EEFG33A)4(2*0=8:@B?@2>G?6D;)).)88((7<CEFE92)(-)69-.---9>4:4)-44-.30.4.2((--796..)().)/*1;;,(.
@M02996:162:000000000-B87FG:1:1101:26568:6440 2:N:0:ACTGAGCG+CTAAGCAT
GACTACACGGGTATCTAATCCTGTTTGATCCCCACGCTTTCGTGCCTCAGCGTCAATCGCTGTTTCGTGAGATGCCTTCGCAATCGGTGTTCTGAGTAATATCTATGCATTTCACCGCTACACTACTCATTCCTCCCACGGCAACAGTATTCCAACCCTCCAGTATCAAAGGCAGTTCCCGGGTTGAGCCCGGGTATTTCACCTCTGACTTGAGGAACAGCCTACGCACCCTTTAAACCCAATAAATCCGGAAAACGCTGGCATCTTCCGTATTACGGCGGCTGCTGGCCCGGCGTTGTA
+
9BCCCGFGGGGGG8FGGGGGGGGGFGGGGG@FGGEDEGGGG@F@@9CFFGGGGFBFFGGGGGFGGGGGGGG9FCGCFGGGCFCEFFFBFBFFDGDGGGGGF7AFFGCFGGGGGGCA=89==EEGGGGCBFGGBFEDDGGEDBEG6,174?+;;=+3+@@FEGEBDFGGE,@DF?@=9+36CCGEEG@C8EGAD>*8=FB=;D7*4A=6/+:66*)*09624/8;>298@E(25)9<CEFE<056945?2,8,(265(--((*()*)-.44.4((-6((-,-4((4)4((,,(7)**2(()
@M02996:162:000000000-B87FG:1:1101:4890:6442 2:N:0:ACTGAGCG+CTAAGCCT
GACTACAAGGGTATCTAATCCTGTTTGATTCCCGCACTTTCGAGCCTCAGCGTCAATCGCACACCAGCAAGCTGCCTTCGCAATCGGAGTTCTTCGTCATATCTAAGCATTTCACCGCTACACGACGAATTCCACTTGCCTTGCGTGTATTCAAGCCCATCAGTATCCACGGCATGCCAAGGTTGGGCCCTGACATTTGACCGCAGACTTAAAAGGCCGCCTACGCTCCCTTTAAACCCAATAAATCCGGATAAACCTCGCAACTTCCGAATTACCTGCGCCGCCTGCACGGAATTAGCC
+
CCCCCGFGGGGGGGGGGGGGGGGGGGGGG<FFGEGCGGGGGGGGGGGGGGGGGEGDFGGGGGGGEGGGGGGGGGFGGGGGGEGGGGFC@FEFGFGFFGGGGFGGGGGGGFFFGGGGE1<CDEFCEEF@FGGGF8FDF=@8D;5=6@>FFFFFGAFGGGGFGE5CCFFGFF>AEAC,;D6AFGFFCC>9=E3:*?2/:B+*:C2:)*(78849>F*)8;:1:1,/1.(/.=(.84CCFFE52()41)),1,033*)*,,((()(-0-42((--8).-))(.((((((-(((.7)01<2822
@M02996:162:000000000-B87FG:1:1101:4698:6450 2:N:0:ACTGAGCG+CTAAGCCT
GACTACACGGGTATCTAATCCTGTTTGCTCCCCACGCTTTCGAGCCTCAGTGTCAGTTACAGTCCAGAAAGCCGCCTTCGCCACTGGTGTTCTTCCTAATATCTACGCATTTCACCGCTACACTAGGAATTCCACTTTCCTCTCCTGCACTCTAGTTTGATAGTTTCAAATGCAGTCCCGCAGTTGAGCCGCGGGCTTTCACATCTGACTTACCAAACCACCTACACTCCCTTTACACCCAGTAAATCCGGATAACGCTTGCCCCCTACGGATTACCGCGGCTGCTGGCACGTAGTTCGC
+
CCCCCGGGGGGGGGGGGFFGGGGGGGGDFFFDEGGGGGDGGGGGGGGGGGGGGGGGGGGGGGGGGGGGGGFFEEGGGGGGGGGGGDEFFGGGGGGGGGGGGFGGGGGGGGGGGGGGE:@=CEGG?FGGGFGGFGGFGGGFDDFGGF5F?FFFFEGFGGGGEDDFFCGGGGFFFFGGFFEFGGGCF7DDDD:>>>DA9E46ADE?@BCCEFFFFA>9=?1(=57>B328:CD@F446?<?C=0/.;)9?<1>?0>@F--,(-12:DFF<B(((--.44:0-3461:4)(:???07;/<),(
@M02996:162:000000000-B87FG:1:1101:26581:6455 2:N:0:ACTGAGCG+CTAAGCAT
GACTACCCGGGTATCTAATCCTGTTTGATCCCCACGCTTTCGTGCCTCAGCGTCACTCGCTGTTTCGTGAGCTGCCTTCGCAATCGGTGTTCTGCGTAATATCTATGCATTTCACCGCTACACTACTCATTCCTCCCACGGCAACAGTATTCCAGCCCTCCAGTATCAAAGGCAGTTCCCGGGTTGAGCCCGGGTATTTCACCTCTGACTTGAAGTACAGCCTACGCACCCTTTACACCCAATAAATCCGGATAACGCTTGCCTCCTCCGTATTACCGCCGCTGCTGGCACGGAGTTCAC
+
CCCCCG,CFGGGGGGGGGGGGGGFFGG;FFFFGGGGGGGGGGFGGGGGGGCGGGG,C6<FFGG@,6BEFFF<EFGGGGGGGGGFDEFFFGGGFA,FGCFFGFGGFEGFGGGGGGGGG>AGDEFFGFGFGFGGG;ED8D==8:9=FBD,=6;EFG8F+@1=CGBC9DFD?GFFGFGGFGFFGEEEFD@GEFGABDDA=F+*2D@=@;>>EFG=:60+1=284/06:5206=?(;8C7<;CC<,,.;7<CD0:7?:<F--,--1,-031(.4-(476)),,(--,49>38:(5<))22;9)-
@M02996:162:000000000-B87FG:1:1101:18415:6463 2:N:0:ACTGAGCG+CTAAGCCT
GACTACTCGGGTATCTAATCCTGTTTGCTCCCCCGACTTTCGCGCCTCAGCGTCAGTGCTGTTCAAGGAATCCGCCTTCGCCTCCGGTGTTCTATAGGATATCAACGCATTTCACCGCTACACCCTATATTCCGATTCCCTCTCCCAGACTCGAGTCCTGTAGTTTCCGCCGCACTTTCCGGGTTGAGCCCGGATATTTCACATCTGACACGCAAGACCGCCTACGCGCCCTTTCAGCCCATTAAATCCGAACAACGCTTGCGACACTTGTTTTACCGCTGCTGCTGGCCCAGAGTGAGC
+
CCCCCGFFGGGCFGFF9EFFGGGGGGGGGGCD:FEGGGGFGGGGGGGGFGGGGG7FG<EEFGGGFDC8FFGFGGGEGGGGE=?CFG@FFFEFDFGF9ECEACECFGGGGGCGGGGFG>@>CEEGD7DEFAEGGD+=DGGG?:?DDG5,;?DD3>8>DEG=EA*C@DF,8+@?>*CE*:AC>*@4>967>:D@48*(1@FE5>*9@FC4=49/65(2(;7(=6/3;;@498>9DB2).5;E1()699))245(6519(--,(*((9(())-.)(.-4<1(((()..)54(((()0;0+.,4
@M02996:162:000000000-B87FG:1:1101:10925:6464 2:N:0:ACTGAGCG+CTAAGCCT
GACTCTCGGGTATCTAATCCTGTTTGATCCCCACGCTTTCGGGCCGCAGCGTCAATCGCTGTTTCGTGAGATGCCTTCGCAATCGGTGTTCTGAGTAATATCTATGCATTTCACCGCTACACTACTCATTCCTCCCACGGCAACAGTATTCCAGCCCTCCAGTATCCAAGGCAGTTCCCGGGTTGAGCCCGGGTATTTCACCTCTGACTTGAATCACAGCCTACGCACCCTTTAAACCCAATAAATCCGGATAACGCTTGCATCCTCCGTATTTCTGCGCCTGCTGGCACGTGGTTAGCC
+
CCCCCGGGGGA+@CFFFGFCEGGDFFFFGFDFFFGGGGGGG+8@@6C@F@FGEE@FFEDGDGGGGGG,CBCFFFGGCF?CE:CFGGFGGGDGFGDGCFBFEDF@F?EBFGGGCFFEG::CDGF4E?E9FAE=EGGGFGE>DA?DFGE9?FFEF9DFGGGGD?C,@F+@D93:DEDGFGEBEGGGE7)A5A:74:7@?;E46<5>B)684BD=)+*08;8/:;.3:17;>C(37)937(1*/54);6C@71)4:4)1,---4726>)3?9((,()-).6-(-(46:>:1,48())22+.),
@M02996:162:000000000-B87FG:1:1101:8262:6468 2:N:0:ACTGAGCG+CTAAGCCT
GACTACTAGGGTATCTAATCCTGTTTGCTCCCCACACTTTCGAGCCTCAGCGTCAGTTAAAGCCCAGCAGGCCGCCTTCGCCACTGGTGTTCCTCCTAATATCTACGCATTTCACCGCTACACTAGGAATTCCGCCTGCCTCTACTTCACTCAAGAACTACAGTTTCCGCCGCAGCTACCGGTTGAGCCGATAGATTTAACAACGGACTTGCAATCCCGCCTACTCTCCCTTTACACCCAGTAATTCCGGACAACGCTTGCCACCTACGTATTACCGCGGCGGCTGGCACGTATTGTGCC
+
CCCCCGGFGGFGGGGGGGGGGGFFFFFGGGGGCGGGGGGGGGGGGGFGGEGGGEGGFGGGGGGFGGFGFGGGGGGGGGGGGGGGGGGGFFEGGGGGFFGFEFGDGGGGGGEGGGGGG><?CEFGGD8FEEFGFGGDGG?FDDFGGEDFDDDEFFDAFFGGDD:C=@FFC6CBE5DEFGEFEC;C7?EGDGCAFFGC<FF<:D6>259>=6:CFA8)7;48:3(6.5);8E3<66;<<@G5(/).39??*(039521-(---0.4<8(.(,).4))-(--,-,4--(((()-.)0++3-.6
@M02996:162:000000000-B87FG:1:1101:9213:6474 2:N:0:ACTGAGCG+CTAAGCCT
GACTACCGGGGTATCTAATCCTGTTTGCTCCCCCGACTTTCGCGCCTCAGCGTCAGTGATGTTCAAGGAATCCGCCTTCGCCTCCGGTGTTCTATAGGATATCAACGCATTTCACCGCTACACCCTATATTCCGATTCCCTCTCCCATACTCGAGCAAGGCAGTTTGAGACGCACTTTCCGGGTTGAGCCCGGAGATTTCACATCTCACACACCTCGCCGCCTACGCGCCCTTTCCGCCCTGTAAATCCGAACAACGCTTTCGACCTCTGTGTTCCCGCGTCTGCTGGCACAGAGTTAGC
+
CCCCCGGGGGGGGGGGGGGGGGGGGGGGGGFGGGGGGGGGGEGGGEGGGGGGGGGGGFDGFGGGGFGCGFGGGGGGGGGGGGGGFGFGGGGGGFGE,CFGGFGFDGGGGGGGGGGGG:@DDFGGGGCFFFGGGGGDGGGFGDFDFGFGFGFF+>=E6DFCFGFFGFGA7DCDEEGGFDEFGGGGGGFGBGG@?AC=5FBC*CCC@@CCE6F6?E@F?DD>C>:?B39(6EB9F?)),3AE(.,49<4:<;7:9>74----(2(-947?>2.).(.:?((((-436),((24,80+<<.54
@M02996:162:000000000-B87FG:1:1101:5672:6474 2:N:0:ACTGAGCG+CTAAGCCT
GACTACCCGGGTATCTAATCCTGTTCGATCCCCGCACTTTCGTGCATGAGCGTCATTATCGGCTTGGTCAGCTGCCTACGCAATCGGAGTTCTTCGCCATATCTATGCATTTCACCGCTACACGGCGAATTCCGCCAACCTCAACCGAAATCAAGCGTGCCAGTATCAACGGCGGGCTGAGGTTGAGCCTCACTATTTAACCGCTGACCTAACATGCCGGCTGCCCACCCCTTAAAACCCATAAATCCCGATAACGCTCGGATCCTCCCAATTACCTCGGATGCTTGGCCAGGGTTCGCC
+
CCCCCGGGGGGGGGFFFFGGGGGGGFGGGGDGFGGGGGGGGGGGGGGGFFGGGGGGGGGGFGGFGGGFFGGGGGGFFCFGGCEGGGFFFGGGGGGGGDGGGFGGGGGGGGGGGGFFE:BDGFGGGGGEGGGGG8===EFGGFDGGGF@>DFCEF7EE7CEFC>>:@G7+@C>C*)=):()*3+2=DE936*4A+1.4@745C(-451:(*9>1)::?@)(/((-(..(,;0?C).:),/18((.1))(*,)-3)51((,(-1((2))(((.,...).)-((,.(-).,(,,4))0**,--
@M02996:162:000000000-B87FG:1:1101:18401:6478 2:N:0:ACTGAGCG+CTAAGCCT
GACTACTCGGGTATCTAATCCTGTTTGCTCCCCCGACTTTCGCGCCTCAGCGTCAGTGCTGTTCAAGGAATCCGCCTTCGCCTCCGGTGTTCTATAGGATATCAACGCATTTCACCGCTACACCCTATATTCCGATTCCCTCTCCCAGACTCGAGTCCTGTAGTTTCAGACGCACTTTCCGGGTTGAGCCCGGAGATTTCACATCTGACACGCAAGACCGCCTACGCGCCCTTTACGCCCAGTAAATCCGAACAACGCTTGCTACCTCTGTTTTACCTCGGCTGCTTGCCAGGAGTTAGC
+
CCCCCGGGGGGFDGGGGGGGGGGGGGGFGGDFCFGGEGGGGGGGGGGGGGGGGGGGGCGGGGGGGFF@FGGGGGGGGGGGGGGGGEFGGFFGFGGGGFGGGFFFFGEGEEEGGGGGG=BCCFFDEGG?BFGGG8+CGGGGGDFGGG5FFFFEF?DGGGGGGGCFFFFCF9DDC>GGFCEFGEGGECE?@FGB5*;==E8??FEFB=?CEFD@B?9B@;C1CBDF16@,6E>6C)4<13?EF:?)76AAC4)4>7,9----,1)-:8)).,.).464--.(-4:;1)-.-.),))10244-
@M02996:162:000000000-B87FG:1:1101:18422:6480 2:N:0:ACTGAGCG+CTAAGCCT
GACTACTCGGGTATCTAATCCTGTTTGCTCCCCCGACTTTCGCGCCTCAGCGTCAGTGCTGTTCAAGGAATCCGCCTTCGCCTCCGGTGTTCTATAGGATATCAACGCATTTCACCGCTACACCCTATATTCCGATTCCCTCTCCCAGACTCGAGTCCTGTAGTTTCAGACGCACTTTCCGGGTTGAGCCCGGAGATTTCACATCTGACACGCAAGCCCGCCTACGCGCCCTTTCCGCCCAGTCAATCCGAACACACCTTGCGCCCTCTGCATTTCTACGGCTCCTGGCACAGATTTACC
+
CBCCCGGDGDCFFGGGF<FEGGGFCGGGGECFCFFFFEEGGGGGGGGGEGGGGGFGGFGGGGGGGGGGGFFFGGGGGGGGGDFGGGEFGGGGFGGGFGGAEFDDEGGGGGGGGGGG>=5CCEFGGGGGGFGGGG6@DGGGGDFGFGD=DFFDFB8DFFGGGC;FEFGGGFFBE*=CC?ECGDGCEGFDEGG299;55<8C5CCFFFF?EFGDFFF>(55(:6:38/729E>(94).46?83(,)14))72)1,)(1(,(..0((14(.2)))-))))).-(3(((.40((.37)+0+)).
@M02996:162:000000000-B87FG:1:1101:4264:6484 2:N:0:ACTGAGCG+CTAAGCCT
GACTACTCGGGTATCTAATCCTGTTTGCTCCCCCGACTTTCGCGCCTCAGCGTCAGTACCGTTCAAGGAATCCGCCTTCGCCTCCGGTGTTCTATAGGATATCAACGCATTTCACCGCTACACCCTATATTCCGATTCCCTCTCCCAGACTCGAGTCCTGTAGTTTCAAGCGCACTTTCCGGGTTGAGCCCGGAGATTTCACACTTGACACGCAAGACCGCCTACGCGCCCTTTACGCCCAGTAAATCCGAACAACGCTCTTGGCCTCTGTATTACCGCCGCTGCTGGCACAGAGTTAGC
+
CCCCCGGGGGGGGGGGDFGGGGGGGGGGGGDFEGGGGGGGGGGGGGGGGGGGGGGGGGGGFGGGFGGGGGGGGGGGGGGGGGGGGGGGDGFGGGGEDGGGGFGGGGGDGGDGGGFGG>?DDEFCEGFFGGGGGGGGGECDDDFGGG5DDFFEGBDGGFC8E=CEFFGGGEGFEFGGFGFFDCCCFCCDEGGA?975(2BC<F<EFF:BE6F(3>>=180,::10@8@96C>(92><:6??(,5>*5)422026>:9(-(-(:<574)(.)-).6)6<?0(,(.(,.5(,7<:)08<<6.5
@M02996:162:000000000-B87FG:1:1101:21721:6485 2:N:0:ACTGAGCG+CTAAGCCT
GACTACACGGGTATCTAATCCTGTTTGCTCCCCGCACCTTCGCACCTCAGCGTCAGTCATCTGCTTGCAACCTGCCTTCGCCATTGGTATTCTTCCTGATATCTACAGATTTCACCCCTACACCAGGAATTCTGATTGCACCTCAGTAACTCAAGTCCTGCAGTTCTCAACGCAGTCCAGGGGTTAAGCCCCTGCCTTTCACACCAAGCTTGCAAGACCGCCTACATGCCCTTTACGCCCAATAATTCCGAACAACGCTCGCACCTTACGTTTTACGTCGGCTGCTGGCACGTAATTAGC
+
CCCCCGGGGGGGGGGGGGGGGGGGGGGGGGGGFGGGGGGGGGGGGGGGGGGGGGGGGGGGGG9FGGGGGGGGGGGGGGGGGGGGDFGGFFGGGGGGGFAFGFGGGGFGGGGGGGGGGAFGGFFFFCCFGGGGGFCFGFGGGD6D=@D;=FFDG8DGGGGEFEEFFFGGGGGFGF6EFGEFFEGGFGFGEGGA?CGFBFFFFGEED*:==6CCFFC989?=GA>AF;C8><@5D@482>ECD(/)2.)9;(8(:>@C.,(/.1,-)43)58.(3:45((.(-4010334((4200*22),4
@M02996:162:000000000-B87FG:1:1101:5126:6492 2:N:0:ACTGAGCG+CTAAGCCT
GACTACTGGGGTATCTAATCCTGTTTGCTCCCCCGACTTTCGCGCCTCAGCGTCAGTTCTGTTCAAGGAATCCGCCTTCGCCTCCGGTGTTCTATAGGATATCAACGCATTTCACCGCTACACCCTATATTCCGATTCCCCCTCCCCGACTCGAGTCCTGTAGTTTCAAGCGCACTTTCCGGGTTGGGCCCGGAGATTTCACACTTGACACGCAAGACCGCCTACGCGCCCTTTACGCCCCGTAAATCCGAACAACGCTCTTGGCCTCTGTATTCACGCGGCTGCTGGCACAGAGTTAGC
+
CCCCCGGGGGGGGFGFGCFGGGGGGGGGGGEFEGGGGGGGGGGGGGGGGFGEGGDGFGGGGGGGGGGGGGGGG@DFGGGGGEFGGGEGGEEFGEGGFGEFFFFDEEGGD6CFGGGGE:5CCCFGGCFFGGGGGGGDGGGFD@DGGC)>:DDDD@=FGGGGGG@FECFCF,@@6BGGFGFFGE>>F4>*:CE=DB<9BFFEFC?;@=)/5AC09).83;C6C94<<,-(-:7(74)64:EG(2875:<9>6)4171*(-(--2.5>7>73?64<<))66((-,9(-.8(2:B?))+3<)-.
@M02996:162:000000000-B87FG:1:1101:5103:6501 2:N:0:ACTGAGCG+CTAAGCCT
GACTACTGGGGTATCTAATCCTGTTTGCTCCCCCGACTTTCGCGCCTCAGCGTCAGTTCTGTTCAAGGAATCCGCCTTCGCCTCCGGTGTTCTATAGGATATCAACGCATTTCACCGCTACACCCTATATTCCGATTCCCCCTCCCAGACTCGAGTCCTGTAGTTTCAAGCGCACTTTCCGGGTTGGGCCCGGAGATTTCACACTTGACACGCAAGACCGCCTACGCGCCCTTTACGCCCAGTAAATCCGGACAACGCTCCTGGCCTCTGTATTACCGCGGCTGCGGGCACAGCGTTAGC
+
CCCCCGGGGGEFFFGGGDFGGGFFEFFGGFCF@+@FFGGGGGDFCGGGGGGGGGGGGGCCFGGGFGFDFGGGGGGGGGGGGGGE8@FFGFEFC?=5?EFCFFGCDGGGEGFFE9FFG>5?DFEGGD,A,C@EDF>?DEF9FAFGGDDA?FDECFC@8AEFBF2<@+D:E>6AE*;CFGAA>EEGDD);=G5>>AC(-<BE?@C::FFFFA<3>:0.,;*6260,:?((3?;(0)6A?1:8(25<*6)69()((0.>(,,((*.(*(5:,5.64).4)((-(--((((-(18:))1;8(82
@M02996:162:000000000-B87FG:1:1101:19121:6524 2:N:0:ACTGAGCG+CTAAGCCT
GACTACCCGGGTATCTAATCCTGTTCGATCCCCACGCTTTCGTGCCCGAGCGTCAATGCCGGCCTGGCGAGCTGCCTTCGCTATCGGAGTTCTGTGGCATATCTATGTATTTCACCGCTACACGCCACATTCCGCCCGCCTCGACCGCATTCCAGCCCGCCAGTATCAACGGCACTTCGGGGGTTGGGCCCCCGGATTTCACCGCTTGCTTGACGGGCCGCCTGCGCCCCCTTTAAACCCACTGAACCCGCATAACGCCCGCATCCCACGTATTACAGTGGCTTCGTGCCACGAGTTAGC
+
CCCCCGGFGGGFGGGGGGGGGGGGGGGGGGCGGGGGGGGGGGGGGGGGGCFGGGGEG,C,@7C>FGFFFCECFFGGGGGGEBGGF>B+>CFFDA=F,:E,AFCDEGGGC9EFGAFFGA>6+CF+CG++6AAEF=CGG>EC?>?CGGFD>GFE;E>FEEC7BEAFCFGFFGG4:BC?6C(;E5C7*99)4CGB@>)468?>)<<?>5((-/><0F:)4:<(>0(-(,-((2317))64);C:(,)1)((1-)((0)2(,(--)4(1.()(,((..--).)),(.(,((-(82)0):;8..)
@M02996:162:000000000-B87FG:1:1101:19107:6542 2:N:0:ACTGAGCG+CTAAGCCT
GACTACCCGGGTATCTAATCCTGTTCGATCCCCACGCTTTCGTGCCCGAGCGTCAATGCAGGCCTGGCGAGCTGCCTTCGCTATCGGAGTTCTGTGGCATATCTATGTATTTCACCGCTACACGCCACATTCCGCCCGCCTCGACCGCATTCCAGCCCGACAGTATCAACGGCACTTCGGGGGTTGGGCCCCCGGATTTCACCGCTGACTTGACGGGCCGCCGGCCCACCCTTTAACCCCAATTAATCCGGATAACGCCCGCATCCCCCGTCTTACCTCGCCTTGTGGCCCGGGCTTCAC
+
CCCCCGGGGGGGEGGGGGGGGGGGGGGGGGDGGGGGGGGGGGGGGGGGEGGGGGGGGGG,@FFGGGFGGFGFGFGGGGGGGEGGGGG:CFGGFFFFGG@FGFGGGGGGGFGGGGGGG:@DD9ECGG7FGFGGGDEGGEGGGA>CDGBGFGFFGDFGGGGDE*18=BEFCFG>>>DEAF2?CCEGGDB3?GEFFF7428FBDGF6>B(7<=F>2@2>05927,((,(,(-:<(90)6));C8:()1)).:(0(-.)*((((,14272(-4((,(,))(.)((((()-,,((-()0***.),
@M02996:162:000000000-B87FG:1:1101:19372:6554 2:N:0:ACTGAGCG+CTAAGCCT
GACTACCGGGGTATCTAATCCTGTTTGCTCCCCACGCTTTCGTACCTCAGTGTCAGTTACAGTCCAGAAAGTCGCCTTCGCCACCGGTGTTCCTCCTGATATCTACGCATTTCACCGCTACACCAGGAATTCCACTTTCCCCTCCTGCACTCAAGTCTTGCAGTTCGTAAGGCTAACCGGAGTTAAGCCCCGGGCTTTCACCCTACGCTTACAAAACCACCTACGTCCTCTTTACGCCCCATACTTCCGGATAACGCCCGCCCCCTCCGTATTACCGCGGCCTCTGTCACGTGTTTTGCCG
+
CCCCCGGGGGGGGGGGGDFGGGGGGGGGGGGGECFGGGGGGGGGGGGGGGFFGGGGGGFF,CFGGGG9CFF?FGGGGGGGGGGGGGEFCGGGGGGGFGFFGFGGGGGGGGGGGAFGG>ADG9FG8F@FGEFGGCGG8EDDDDFGGFEGFGFF?DF=DGGFFFEFDFCCD8FF8DD,:DB56CCFAC;<8FGF59CAFGFFCD=D=FA@2?*74:*/7?*5:=1=?3(63B4>>)1((6C*41:,;3<<3,),1*5*,,,((1-756(,2,,(,))-((((-(((53-.).0:)/00*.)5(
@M02996:162:000000000-B87FG:1:1101:16580:6562 2:N:0:ACTGAGCG+CTAAGCCT
GACTACACGGGTATCTAATCCCGTTTGCTCCCCTGGCTTTCGCATCTCAGCGTCAGACACAGTCCAGAAAGGCGCCTTCGCCACTGGTGTTCCTCCCAATATCTACGCATTTCACCGCTACACTGGGAATTCCCCTTTCCTCTCCTGCACTCTAGTCATCCAGTATCCAGAGCCATACGGGGTTGAGCCCCGCATTTTCCCTCCAGACTTAGAAAACCGCCTACATGCGCTTTACGCCCAATAATTCCGGACAACGCCCGCCACCTCCGTATTACCGCCGCTGCTGGCACGTAGTTAGCG
+
CCCCCGGGGGGGEGGGGGGGCGGGCGGGGGFGFGGGGGGGGGGGGGGGGGGGEGDGGGGGGGGGGGGFGFFFGFEGGGGGGGFGGGFGGGGGEEGGGGGGGFGGGGGGGGDGGGGGGFFDGFGGGGGGGCFFFFGGGFGGGFFGGGDGFGFD9>DGGGGGFFDCCFGFDDEFFF=F+=5?6>44@6=CCGGBFDGA7BF*:,7>B*:9EF78449)062-C((069);6C133)/61(4*(())+7<7*433151)(-((-13?F1(473.40)560(---46(),.2.,18)02:964(
@M02996:162:000000000-B87FG:1:1101:7117:6577 2:N:0:ACTGAGCG+CTAAGCCT
GACTACTGGGGTATCTAATCCTGTTTGATCCCCACGCTTTCGTGCCTCAGCGTCAATCGCTGTTTCGTGAGCTGCCTTCGCAATCGGTGTTCTGAGTAATATCTATGCATTTCACCGCTACACTACTCATTCCTCCCACGGCAACAGTATTCCAGCCCTCCAGTATCAAAGGCAGTTCCCGGGTTGAGCCCGGGTATTTCACCTCTGACTTGAAGAACAGCCTACGCACCCTTTAAACCCCATAAATCCGGATACCGCTTGCACTCTCCGTATTACGGCGCCTGCTGGCCCGGAGTTAGC
+
CCCCCGG,EGGGFGGGGGGGGGGGGGGGGEFFGFGFGFFGGGGGGGFGG8FGGEG,CFGFFG@E@FDGGGG,CAGGGFFGGGEGDGFBFFGGGAAGGADBFBFGGGGGGGGGGGGGG59=CFGFGGAFGFA,>,@DDDD8+:0CC@DFFFFFF9@?8+@DE@DF9@F=F,66DFDGBGE6==6CGGFCFGCAB5?A5EFFECEF:;BF6?=*7*.+.9;0467=3>225C92;;C5<ED8(((,0)7?C383?E30(.,(-15)*,44((-,4,.6((--((43(.2(((-7))22;-:4
@M02996:162:000000000-B87FG:1:1101:6718:6601 2:N:0:ACTGAGCG+CTAAGCCT
GACTACAGGGGTATCTAATCCTGTTTGCTCCCCACACTTTCGCGCCTCAACGTCAGTTAATGTCCAGTAAGCCGCCTTCGCCACCGGTGTTCCTCCTAATATCTACGCATTTCACCGCTACACTAGGAATTCCGCTTACCTCTCCATCACTCAAGAATCACAGTTTCAAATGCAGTTCATGGGTTAAGCCCATGGATTTCACATCTGACTTGCTCTCCCGCCTACGCGCCCTTTACACCCAGTAAATCCGGATAACGCTTGCCACCTACGTATTCACGCGGCTGCTGGCACGTAGTTAGC
+
CCCCCGGGGGGGGGGGGGGGGGGGGGGGGGGGGGGGGGGGGGGGGGGGGGGGGGGGGGGGGGGGGGGGGGGGGGGGGGGGGG>CFDFGGFGGGGGGGGGFFDGGGGGGGGGGGGGGG@BDDEGCGG@FFFFFFGGGGGGGGFFGGEEGFFFFGGGDFGGDDDEFGFGDGFGFGFGGFGFFFFGGGGF7AFGFFFGEFGFFEGEEFFEEEFFCE9ABCAF)4:5@D7@2>>@29@EF<;FE(=;C+6.6;:01;>4;/.(-(9:49:F0:0.).5)).4((--2(-308612?>)*29654
@M02996:162:000000000-B87FG:1:1101:10061:6635 2:N:0:ACTGAGCG+CTAAGCCT
GACTACCAGGGTATCTAATCCTGTTCGATCCCCGCACCTTCGTGCCTCAGCGTCAATCCGTGTCTCGCATGCTGTTTCCACAATCGGCGTTCTGTGTGATATCTATGCATTTCACCGCTACTTCACACATTCCGCATGCGGCGGCACCATTCAAGCCCGCCAGTTTCAACGGCAGTTCCGGCGTTGGGCGCCCGGATTTCACCGCTGACTTGGCCAGCCGCCTACGCACCCTTTAAACCCAATCAATCCGGATAACGCTCGCATCCTCCGTATTACCTCCGCTGCTGGCACGGGGTTAGC
+
CCCCCGGGGGGGGGGGGGGGGGGGGGGFGGGGGGGGGGGGGGGGGGGGGGGGGGGGGGGEGDGFFFEGGGEFGGFFEGFGGGGGGDFGGGGGGGGGGFFGFFGGCGFGGGGGGFCEG>BDDFFGCFFGGFGGGGG8D>D+=:56?+:DAGFE>=?FGGGDGEAF9FGGFGDBE>CGFGFBEED:CD?D?5EBEE39(=@F<FA?>>2377?73F)9()>4=4-3?4649C?6<:9>ABFE((.,92>AF9)(-8)2---,-9,4>?BA?>4(,4)-.).(-44427)((..()0*:*,.)
@M02996:162:000000000-B87FG:1:1101:25684:6639 2:N:0:ACTGAGCG+CTAAGCCT
GACTACCCGGGTATCTAATCCTATTTGCTCCCCACGCTTTCGTGCCTCAGCGTCAGTAATGGCCCAGCAAGCCGCCTTCGCCACTGGTGTTCCTTCTAATATCTACGCATTTAACCGCTACACTAGAAATTCCACTTGCCTCTACCACACTCAAGTCTACCAGTTTCTAAAACGAACCGAGGTTAAGCCTCGGGCTTTCATCTTAGACTTAATAAACCGCCTACGCACACTTTACGCCCAATAAATCCGGATAACGCCCGCCCCCTACTTATTACCGCGGCTGCTGGCACGTAATTCCGC
+
ABCCCGGGGGGGEGGGGGGGGG9CEEFFGGFGGGGGGGGGGDGGGGGGFCCCGGGGGFGCEGGGGGGGGFGGDEGGGGGGGGDFGGGGGGGGGGGGGGGGDFGGGGGGGCF9FEGGG8?CDFGGGGGFGFGFGFGGGGFFCDFGGGEGFGFDGGF3,CFGAFDDGFGDG9E?8*=89C5BCEGG;CEGF,D)5?C=@F+:*<AEE@C>A+89EFAFFF525:8:@=(.,=3;7CF112C?13=3@?E;C0>8:F?7(((--)-(1((.)))).-6)-4(-439(82(1(423)0/0+)(-
@M02996:162:000000000-B87FG:1:1101:7760:6648 2:N:0:ACTGAGCG+CTACGCCT
GACTACACGGGTATCTAATCCTGTTTGCTCCCCACGCTTTCGTGCCTCAGCGTCAGTTACAGTCCGGTAAGCTGCCTTCGCCACTGGTGTTCTTCCTAATATCTACGCATTTCACCGCTACACCACGCATTCCACCTTCCTCACCTGCACTCTAGTCTGCTAGTTTCAAATGCAGTCCCCCCGTTGAGCCCCGGGCTTTCACCTCTGACTTACGAACCCACCTCCACCCCCTTTAAACCCAGTAAATCCGGATAACGCCCGCACCTTCCGTATTACAGCGGCTCCTGGCAAGGACTTAGC
+
CCCCCG,@FFDGEGGGFFFGGGGGGDG,CEFF,;FFFGGGGG@FFGGGFC8CCEGGGG<FEE9,9,++6B,C,AFGFC@FF7,,,@6,BEEFG<=??,?FGFGGG<FEGGDGGGGFG>@CCEG,9+88FEGGGA,+=4@D?:+=+4)ADGFE9D9A,,,,,7;CDDGDF,,1@FGD*=>*654@F>5C@G*130*)0>AEEG3*:;4EA98*8)06(0:=E9500(,(/3((;/95>AFED(66+)5774)-()69(---1),(1()..:)(....)),((--(,,476()(0.*+0-..
@M02996:162:000000000-B87FG:1:1101:24374:6662 2:N:0:ACTGAGCG+CTAAGCCT
GACTACTCGGGTATCTAATCCTGTTTGCTCCCCCGACTTTCGCGCCTCAGCGTCAGTGCTGTTCAAGGAATCCGCCTTCGCCTCCGGTGTTCTGCAGGATATCAACGCATTTCACCGCTACACCCTGCATTCCGATTCCCTCTCCCAGACTCGAGTCCTGTAGTTTCAAGCGCACTTTCCGGGTTGGGCCCGGAGCTTTCACACTTGACACGCAAGACCGCCTACGCGCCCTTTACGCCCAGTAAATCCGAACAACGCCCTTTGCCTCTGTATTACCTCGGCTGCTGGCACAGAGTTCGC
+
CCCCCGGGGGGGGDGGGGGGGGGGGGGGGGGFGGGGGGEGGGGGGGEGGGGGGGGGGGGGGGGGGGGGFGGGGGGGGGGGGGGGGGFGGGEGGFGGGGCFFDDFFGGGGGGGGGGGD@FGGGGGGGGGFFGGGGGGDFGGGFFGGGFF?FFFFGGFGGGGFAFDFFGGGFFFG>DEFC=FC>ECFGFDDFGABFG2BGF><7*;BF9E38C01)60(0>9:46;@FB39E0(9:9<(1CEF?B9954479E(4@7F(,,-,2).*24748:444)).-.(43:;<:):?0?00/+376(4
@M02996:162:000000000-B87FG:1:1101:7737:6668 2:N:0:ACTGAGCG+CTAAGCCT
GACTACTCGGGTATCTAATCCTGTTTGCTCCCCACGCTTTCGAGCCTCAGTGTCAGTTACAGTCCAGAAAGCCGCCTTCGCCACTGGTGTTCTTCCTAATATCTACGCATTTCACCGCTACACTAGGAATTCCACTTTCCTCTCCTGCACTCTAGTTTTATAGTTTCAAATGCAGTCCCGCAGTTGAGCCGCGGCCTTTCACATCTGCCTTACCAAACCACCTACACTCCCTTTACACCCAGTAAATCCGGATAACGCCCGCCCCTTCCGTATTACCGCCGCTGCTGGCCCGGAATTCAC
+
CCCCCGGGGGGGGGGGGFFGGGGGGGGGGGGGGCF:FEFGGG,FFGGGGG6CFGGGGDFFFGEE,EF,CF@F,CFGGGGGGGG,@DEGGGGGGGFFF9FEGFGGGGFEGEFGGGGGG:<@DFG8EDF<FGGG,,@==@@>?:=DF>)AD?DDDEFFGD,,,7;FEF9,DD:DDFGG5DDD8@@CEDB8D=+:>5*)0@CEEF**01***;C:=F>3-9C4F57@E2>6:EF:FBCFCEG=((/9+))126)//.);(,(,()(-9(.,.(.(204:-(((-((((,,(,(,())*236)-
@M02996:162:000000000-B87FG:1:1101:17955:6675 2:N:0:ACTGAGCG+CTAAGCCT
GACTACCCGGGTATCTAATCCTGTTTGATACCCGCGCCTTCGAGCCTCAGCGTCAGTTACGGGCCGGAAAGCTGCCTTCGCGATCGGAGTTCTTCGTGATATCTATGCATTTCACCGCTACACCACGAGTTCCGCCTTCCTCTCCCGCACTCAAGGGCGACAGTTCCAACCGCGGGATCGGGTTGAGCCCGACTATTTTCCGGCTGGCTTATCCCCCCGCCTGCGCTCCCTTTAAACCCAATAAATCCGGTTAACGCTCGGACCTTCCGTATTACCGCGGCTGCTGTCTAGGAATTCGCC
+
CCCCCGGGGGGFGGGGGGGGGGGGFGGGGGFEFEGGDGDEGGGGGGGGGGGGFGDGGG9FGCEGGGGCF:CFGGFGGGFGGEDFFEF:@+A?EEGGGGAAFFF@EGGGGFGGGGCFEA>DDFGG+FCF@FGGGEGGGEFGGEFGCFAGBGFEC8?,4@*@ECAFGFGGDFGEG:CE:96BE8E=F;;D3E87DEGB>FF)58;>F>102774<*))-7)(C<(419214@(4C)).31;*(44>F9A?/-)-,95*(---(/-(*)52(..3(6-601-(4(,4226)))),)10++(((
@M02996:162:000000000-B87FG:1:1101:20784:6692 2:N:0:ACTGAGCG+CTAAGCCT
GACTACAGGGGTATCTAATCCTGTTTGCTACCCGCACTTTCGAGCGTGAGCGTCGATAAGTCCCCAGCAAGCTGCCTTCGCCATCGGTGTTCTTCCTGATCTCTACGCATTCCACCGCTACACCAGGAATTCCGCTTGCCCCTGACCTATCCAAGAGAAACAGTCCAGTCTGCAGGTCCGGGGTTGGGCCCCGGTATTGTACAGACTGCTTGCATCTCCGCCTGCGCTCCCTTTACGCCCGGTGATTCCGCACAACGCGTTCCCCCCCCGTCTTACCGCGGCTCATGGCACGACTTTGTC
+
CCCCCGGGGGGGGGGGGFGGGGGGGGGGFC@FFFGGGGGGGF@FG7FE@FFGGGGGG<FAFGGGGGGGGGGFGGGGGGGGGGGGGGFFEFGGGGGGGFFGFFGGGGDGEECGGFGGG>BDGFGGFFCFFGGGGDGGGB==DDFFG,)7;?F5CDDCD?F8D8=DFD=,=FGFFFCGFGFFGCEGGGBDBCGFB)8(5F>89CE<4A@586D<6*664@>6=3,,,6:1;:;1:?24(4:E((42)-66::)4>>7>(((-(112F1((-(((,4.50(-33,(()).)(()-))*2<4).
@M02996:162:000000000-B87FG:1:1101:8088:6699 2:N:0:ACTGAGCG+CTAAGCCT
GACTACCCGGGTATCTAATCCTGTTTGATTCCCGCACTTTCGAGCCTCAGCGTCAATCGCACACCAGCAAGCTGCCTTCGCAATCGGAGTTCTTCGTCATATCTAAGCATTTCACCGCTACACGACGAATTCCACTTGCCTTGCGTGTATTCAAGCCCATCAGTATCCACGGCATGCCAAGGTTGGGCCCTGACATTTGACCGCAGACTTAAAAGGCCGCCTACGCTCCCTTTAAACCCAATAAATCCGGATAACGCTCGCCTCTTCCGTATTACCGCGGCTGCTGGCACGGAATTGGCC
+
CBCCCGGGGGG@7FFGGAFGGGGFGGGGGGGFEFGGGGGGGGGGGGGGGGGGGGGGGGGGGGGFGGGGGGGGFFGGGGGGGGGGGFFF7FGFDFGGGGG8ACD8DGGGFDEFGGFGG5>=CFFCGGGGGGCEGGFGG@AFGEFGGCAGBDF>FD?FGGCFGCEGC=FFCGDDE>DGAFEF>FEC7<=C=CGFFFGEEC+>A>>>2?BBBFG=FA6)2):6/265;;F06C3);)73=:CEBF?)9<A:)(7:64)/,--((),-0.44444,,-.4241(--4(5)5((.(4).*2+5(,
@M02996:162:000000000-B87FG:1:1101:8110:6700 2:N:0:ACTGAGCG+CTAAGCCT
GACTACCCGGGTATCTAATCCTGTTTGATTCCCGCACTTTCGAGCCTCAGCGTCAATCGCACACCAGCAAGCTGCCTTCGCAATCGGAGTTCTTCGTCATATCTAAGCATTTCACCGCTACCCGACGAATTCCACTTGCCTTGCGTGTATTCAAGCCCATCAGTATCCACCGCATTCCAAGGTTGGGCCCTGACATTTTACCGCAGAACTCAAAGGCCGCCTACGCCCCCTTTAAACCCCATGAATACGGATACCGCTCGCATCTTCCGTATTACCGCGGCTGCTGGCACCGACTTAGCC
+
CCCCCGGGGGGGGGFFFFFGGGGGGGGGGFGGFGGGGGGFGGGGGGFGGGGGGGG@EGGGEEGFGGGGGGGFGFFGGGGGGCCEFGF:>BFEGGGCFGGGGFGGFFGGGGGGGGGFG>@DD,:+@@>F>,@E,;DFCEDFGEDC=E>F53CCC;+=DGGED8DF=?GC?,,3+*=+4CEFFGF97>)CDGC2***:<F6*:>4/50(((1+078*05?531343(,((.=./0)---(:/3:(5*4-./4)-().1-(,-(),-*6><?,(...-.(((--,(425:(,4(-7012+.),
@M02996:162:000000000-B87FG:1:1101:20769:6701 2:N:0:ACTGAGCG+CTAAGCCT
GACTACAGGGGTATCTAATCCTGTTTGCTACCCGCACTTTCGAGCATGAGCGTCGATAAGTCCCCAGCAAGCTGCCTTCGCCATCGGTGTTCTTCCTGATCTCTACGCATTCCACCGCTACACCAGGAATTCCGCTTGCCCCTGAACTATCCAAGAGAAACAGTCCAGTCTGCAGGTCCGGGGTTGGGCCCCGGTTTTTTACCGACTGCTTGCATCTCCGCCTGCGCCCCCTTTACGCCCAGTCATGCCGAACCACGCTTGCACCCCTCGTATTACCGCCGCTGCTGGCCGGAGTGTTGC
+
CCCCCGGFGGGGCGGGGGGGGGGFGGGGGFDFFGGGGGGGGGGGGGGGGGGGGGGGG?@EGGGGGGGGGGFFGGGGGGGGGFEGEEFFEFFFGGGGGGADFFGGGGGGGGGFFEFGG>AGDFGGDFGG:FGFFFGGG+=DDDFCD8:C8=D=C8?,@FFGDFDDF@D,DD=+@7FGFDCDGGDEEGFGDGGBEF7(-*)/87*(-2(6@FF8<F)3)1:,/,//((.(-:(,7:.6(0:?(.5)/)))2-)40)4/,-,(-144><(134-(.5)))--(-799>7:0(((,))2*<).5
@M02996:162:000000000-B87FG:1:1101:4442:6709 2:N:0:ACTGAGCG+CTAAGCCT
GACTACCGGGGTATCTAATCCTGTTTGCTCCCCCGACTTTCGCGCCTCAGCGTCAGTACTGTTCAAGGAATCCGCCTTCGCCTCCGGTGTTCTATAGGATATCAACGCATTTCACCGCTACACCCTATATTCCGATTCCCCCTCCCAGACTCGAGCAAGGCAGTTTCAAGCGCACTTTCCGGGTTGAGCCCGGAGCTTTCACACTTGACCCACCTCGCCGCCTACGCGCCCTTTACGCCCGGTCAATCCGAACAACGCTTGCTACCTCTGTATTACCGCGGCTGCTGGCACACGGTTAGC
+
CCCCCGGGGGGG7FFFFFGGGGGGGGGFGGCCCEGGGGGGGGGGGGGGGGGGGGGGCFGGGGGGGGGGGGGGGGGGGGGGGE?FFG7FEGCFFGGFGGFFFFGFGGGGGGEGGGGGGAFGG>FGGGGGGGGGCGGGGEFEFFFGGGBFDFDDCFCGGFGGGG=@CAGFGCFFGFGGFGFFDGDCFGFGFFG=)85@2<A<<ECFDF<<)606?E8A?DC@G7(44-2-,:;B48AD?2C?((--77AFF00:>B?<(-(-(/).:82),56))6-:A<(-,(,-())(8?F?)02*;4:)
@M02996:162:000000000-B87FG:1:1101:4461:6721 2:N:0:ACTGAGCG+CTAAGCCT
GACTACCGGGGTATCTAATCCTGTTTGCTCCTTCGACTTTCGCGCCGCATCGTCAGTACTTTTCAAGGAATCCGCCTTCGCCTCCGGTGTTCTATACGATATCAACGCATTTCACCGCTACACCCTATATTCCGATTCCCCCTCCCAGACTCGATCAATTCAGTTTCAAGCGCACTTTCCGTGTTGAGCCCGGAGCTTTCACACTTGACACACCTCTCCGCCTACGCGCCCTTTACGCCCAGTAAATCCGAACAACGCTTGCGTCGTCTGGATTACCGCGGCTGTTGGCACAGAGTTAGT
+
--8666;+86+@,CF,,,C6ED9C,6;A,,,,,6,,BFCD,,@FG7+@6,@:@F77F6,,,<BF9<@:,EFDF+,@6?DEGGG==++F=8:4@9;,,:D:F5D+9BB7++894EFC6136=9=8>FGGGGGG,@CD6,,,6890=68D5D08FB6F+,,,57*@,?+2?,,**0<9AGE+3,1,5/*001D@*)2:=,+*977@@FE<3+2/6A8=).2.*//16,3((*,(254)10/*(..6*)))9(7((.(1(--,(*((/(4((-().4.)).(((-4>(,.3(7<4))+30.))
@M02996:162:000000000-B87FG:1:1101:4443:6730 2:N:0:ACTGAGCG+CTAAGCCT
GACTACCGGGGTATCTAATCCTGTTTGCTCCCCCGACTTTCGCGCCTCAGCGTCAGTACTGTTCAAGGAATCCGCCTTCGCCTCCGGTGTTCTATAGGATATCAACGCATTTCACCGCTACACCCTATATTCCGATTCCCCCTCCCAGCCTCGAGCAAGGCAGTTTCAAGCGCACTGTCCGGGTTGAGCCCGGAGCTTTCCCACTTGACACACCTCGTCGCCTACGCACCCTTTACGCCCAGGAAATCCAAACAACGCCTGCGCCCTGTGTATTACTGCTGCTGCTTGCCACGAATTTGC
+
<ACCCFEGEECFCGF@FFFFGGFGGGFEEC,66@7FGGFE9@GEGEEGFGGGCCFCFFAF9FFFFDDGGGGGGD<FF7EGCCC=@C=F=F?ACFGFFAE,E?FF9ECCEDFGFG<D7:9=CEE?CG:E,CFFFFGGGDA==:?DCED>*=*8@==FEG6+@C):7=C:C,5**3<?*?>A>5;91C=;BEG>EB42=:@))3;;3B7.)19((:356.9(1/-(.-2(-:81>4)),,2:<(((04)6<)))(),9(((.(*((*442),))).))))..,,42))).30))))2**).)
@M02996:162:000000000-B87FG:1:1101:23508:6746 2:N:0:ACTGAGCG+CTAAGCCT
GACTACCAGGGTATCTAATCCCGTTTGCTCCCCTGGCTTTCGCATCTCAGCGTCAGACACAGTCCAGAAAGGCGCCTTCGCCACTGGTGTTCCTCCCAATATCTACGCATTTCACCGCTACACTGGGAATTCCCCTTTCCTCTCCTGCACTCTAGTCATCCAGTATCCAGAGCCATACGGGGTTGAGCCCCGCATTTTCACTCCAGACTTAGAAAACCCCCTACCTGCGCTTTACGCCCAATAATTCCGGACAACCCCCGCCACCTACGTATTACCGCGGCTGCTTGCACCTAGTTTGAC
+
CCCCCGGGGGGGGGGGGGGGGGGGGGGGGGGGGFFFGGGGGGGGGGGGGGGGGGGGGGGGGGGGGE@FAFFGGGGGGGGGGGGGGGFGGGGGGFGGGGGGGFGGGGGGGEGGGGGGG@DCDEGGGGGGGGGGG@FFGEDEGE@DGEBGFGFFB;DFGGGGGGFFFFGGGDFFGFGGDF5AGGGECFFGFFG>B5DAEG@=E:8:)3:>:B>=AFE4>B*-4/6>-0*72:1<C))(61F80563+7.7*3.36)(*-(((->;?G,4432)-4-..1,((((,,))51,)((0/<<+)).
@M02996:162:000000000-B87FG:1:1101:27964:6781 2:N:0:ACTGAGCG+CTAAGCCT
GACTACCAAGGGTATCTAATCCTGTTTGCTCCCCACGCTTTCGAGCCTCAACGTCAGTATCTGTCCAGTATGGCGCCTTCGCCTCCGGTGTTCTTCCTAATATCTACGCATTTCACTACTACACTAGGAATCCCCCATACCCCTCCAGTACTCTAGATTAACAGTTTTCAAAGCAATTCCTGGGTTAAGCCCAGGTATTTCACTTCAAACTTGCTATTCCGTCTACGCTCCCTTTACACCCAGTACATCCGGATACCGCTTGCTCCCTACGTATTACCGCTGCTGCTGGCACGTAGTTAG
+
CCCCCGGGFGGGGFGGFGCFGGFGGGGGGGGGGGGGGGGGGG>FEFGDGCFEFFGGFGGGGGGGGGF@FGFDFDCF@FEE@FGGGGD+C7FCFCFDAF9FFFGGGFFCECCFDF,FA;FGGGCFD8:,EDB,9=6=DE?D68*@DCD:D3?DEFFEFGGGFGF9@DD,?>FD=D+=DDDF@,@?FDFFDEFD?AC=EGFFEFFFFFFE**=A5@04;9?5@8180:):9>97C4>EAA9<BFDEF*78=(?2966*)(,./26)24(67,//7;(7//(.2-(,)4>?462<5.2*2)66
@M02996:162:000000000-B87FG:1:1101:9519:6788 2:N:0:ACTGAGCG+CTAAGCCT
GACTACTAGGGTATCTAATCCTGTTTGCTCCCCACGCTTTCGAGCCTCACCGTCATTTCCCTTCCAGCAGGCCGCCTTCGCCACCGGTTTTCTTCCTGTTATCTACGCATTTCACCGCTCCACCAGGAATTCCCCCTCCCCATCCGTTCCTCAAGTTAAACAGTTTCAAAGGCATTTCCAGGGTTAGGCCCTATGATTTCTCTTCGCACTGCTTTTACCGTCTACGCTCCCTTTACCCCCGTTAAAGCCGGTTAACTCTGGCCCCCTCCGTTTTACGCCGGCTACGGGCCCGATTTTCGC
+
CCCCCGGGGGGGGGGGG9<FE@,CF@6=EEFF7677+FGGE7,,B+@FF,;,66,6CA,E<,6AC96C,C,@:+C=C==4C7=FEE7@+F,,@<E5E?,C4+,64C=>,>C@;;F,+00+6,BD8A+B,A9EA,D>++@=>)6D6@08*6+:,,2C:CA,E2)CCDF,?;,*,;+@;2;1@E+CFD)03@:8*9D**7<**3;*0*))/:;**4:4*/*:*-05*-((0:5@F5;3=1CC.((/0))/2.),(0)*).:).><?D60((-,)4().-(((-(((((-(-((())2;0)(4
@M02996:162:000000000-B87FG:1:1101:9325:6794 2:N:0:ACTGAGCG+CTAAGCCT
GACTACAGGGGTATCTAATCCTGTTCGATCCCCGCACTTTCGTGCATGAGCGTCATTATCGGCTTGGTCAGCTGCCTACGCAATCGGATTTCTTCGCCATATCTATGCATTTCCCCGCTACACGGCGAATTCCGCCAACCTCAACCGAAATCAAGCTTGCCAGTATCAACGGCGGGCTCAGCTTGAGCCTCACTATTTAACCTCTGACTTAACATTCCGCCTTCCCCACCCGTCACGCCAATAAATTCGGTTTACACCCGTGACCTCCCTTTTCACCTGCCCTCTGGTCCGGCGTTAGTC
+
CCCCCGGGFGFF,EFGCEEFGGGFGGGGGGDGGFGGFGGGGGGGGGGFFGF@FFGGF<FG<7FGGGGGED<FEEFGGAFFFC7FD=B,,8CFEFGFGGFC:2=C,C=EFAFGGAEGG89@>EF6+@+@F>DDED?CD+@@03*+6D)+9CACC@+D,,,1D@)@EF@EFGG*85)*2/(22+4++2)C,29/A++/)73/9F)42))646*6<*)/6=*-24(.(.((-2((1-41(3;*((,)9))./(.(-0.*)((((*(-0.)((.),-).)),,(((,..).).)(-).21*().
@M02996:162:000000000-B87FG:1:1101:9307:6797 2:N:0:ACTGAGCG+CTAAGCCT
GACTACAGGGGTATCTAATCCTGTTCGATCCCCGCACTTTCGTGCATGAGCGTCATTATCGGCTTGGTCAGCTGCCTACGCAATCGGAGTTCTTCGCCATATCTATGCATTTCACCGCTACACGGCGAATTCCGCCAACCTCAACCGCAATCAAGCGTGCCAGTATCAACGGCGGGATTAGGTTGAGCCTCCCTATTTAACCGCTGACTTAACATGCCGCCTGCGCCCCCCTTTAACCCAATAAAACCGGGTAACGCTCGGATCCTCCGTTTTACCGCGGCTGGTGGCCCGGAGTTCGCC
+
CCCCCGGGGGGGGGGGGGGGGGGGGGGGGGGGGGGGGGGGGGGGGGGGGGGGGGGGG9FFEGGGGDGGGFGGGGGGGFFGGGGGGGG6CFGGGGGGGG@FFFGGGGGGGGGGGGGGG>BCGGGGDFFFFEGGGGGDDBFGGD*=FGF+99BE:FFGGGDEGFED:FFGGGEEGF4?):(*5?CGC054:2<2AF*;EG+7;G(-2)-34?CAB4<)46/4E3-3(((49E(9C)-65<F=0:)<=)4697)-(0,*-(-(-/43<))4(4).4-)540,(-3((..40.414))*20((-
@M02996:162:000000000-B87FG:1:1101:19654:6798 2:N:0:ACTGAGCG+CTAAGCCT
GACTACCAGGGTATCTAATCCTGTTTGCTCCCCACGCTTTCGTGCCTCAGCGTCAGTTACAGTCCAGAAAGCCGCCTTCGCCACCGGTGTTCCTCCTAATATCTACGCATTTCACCGCTACACTAGGAATTCCGCTTTCCTCTCCTGCACTCAAGCCTTGCAGTATCAGATGCAGCCCCGGGGTTAAGCCCCGGTATTTCACATCTGACTTACACAGCCGCCTACGCACCCTTTACGCCCTGTACTTCCTGACACCGCTCGCTCCCTACGTATTACCTCTGCTGCTGGCACGTAATTAGC
+
CCCCCGGFGGGGFGGGGGGGGGGGGGGGGGGFGGGGGGGGGGGGGGGGFFGGGGGGGGGGFEGGGGGDEFGFGGGGGGGGGGGGGGGGGGEGFFFFGG;EEDADDGGEGGDGGGGGG8*=CEFE8FCCGAFEFDGDGGGGGFFGGG<GDGFEGDDGGGFFGD8EAFGCFCFFCF=DF8>>:CE?CFEFAGG>?4754FFFEGEEFA4*10=4EF=A>A8>CB173(4,6:6(257CDD<C(44<646:*)/.84)1--(-,90:D?1<?(.)-5:64).,,.645:)((.23))*/+.4(
@M02996:162:000000000-B87FG:1:1101:9521:6808 2:N:0:ACTGAGCG+CTAAGCCT
GACTACTAGGGTATCTAATCCTGTTTGCTCCCACCCCTTTCGAGCCCCAACGCCATTTACCGTCCACCAGCCCGCCTTCCCCACCGGTGTTCTTCCTGATTCCTCCGATTTCACCCGCTCCACCAGGATTTCCGCCTCCCCCTCCGGTACCCCGGTTAACCGTTTTCAAAGGAAATTACGGGTTTAGGCCTATTAATTTACCTTCATACTTCTTTACCCTTTTACCCTCCCTTTCACCCCATTAATTCCGTATACCGTTGCCCCCCCAGGTTTTCACGCGTCTGCGGCCCCGTGTTTGCC
+
CCCCCGGGGGGGFGGGG,,CCC9C<<;4;CCF,6,,+:CC,,6,B+,@C,,,+8+,;@,C,,6@8,,:,C,AB:F7B4@,C,,C>E7++B4,@9C,5,,,,+,,,,+++6B,44C<7)*++9FG,,8?,7,8@8E=++6B+)0=0+)3*++538=F+1<E,+)@,0D,?B,*4;*@@*3*6>:;13/*0C,)+++00;1*0,8*(***/41**49+/0*)*.))))/)/;((;))))/C3(5)/;)).+/0,(0)*(--((25(9(((-(,).-66)((-(-,()((((-(())2**()-
@M02996:162:000000000-B87FG:1:1101:5598:6811 2:N:0:ACTGAGCG+CTAAGCCT
GACTACAGGGGTATCTAATCCTGTTCGATCCCCGCACCTTCGTGCCTCAGCGTCAATATGTGTCTCGCATGCTGTTTCCACAATCGGCGTTCTGTGTGATATCTATGCATTTCACCGCTACTCTACACATTCCGCATACGGCGGCCCCACTCAATCCCGCCAGTTTCAACGGCAGTTCCGGCGTTGGGCGCCCGGATTTCACCGCTGACTTGGCAAGCCGCCTACGCACCCTTTAAACCCAATACATCCGGATAACGCTCGCATCCTCCATCTTACCGCCGCTTCTGGCACGGGATTCGC
+
CCCCCG8<FGGGGGGGGFGGGGGGFFGGGGCEDFG@F+CFGGGGGGGGGGGGGGG,F,F,EG@EFEF7@:@AEF<,@FFCFF8FDDF+@FCFCG4AF=9@FFEGB<EEEFAFGDGGG8@CC85,CFFGDFGGG8=+++6,=556C+)@A+;=@D+,@,@+@@>FAAD7C9CDGDDGFFE9*:CEB5(<=**(.0>(/<FEEF<(,511?FGA)))1-5C>C1322((,2:<3F?2<48CC??74)<AAC671:76=--(((1((15).2())-.-68(,(--(,(.)..,8())*2;5((
@M02996:162:000000000-B87FG:1:1101:26772:6812 2:N:0:ACTGAGCG+CTAAGCCT
GACTACTCGGGTATCTAATCCTGTTTGCTACCCGCACTTTCGAGCATGAGCGTCGATAAGTCCCCAGCAAGCTGCCTTCGCCATCGGTGTTCTTCCTGATCTCTACGCATTCCACCGCTACACCAGGAATTCCGCTTGCCCCTGAACTATCCAAGAGAAACAGTCCAGTCTGCAGGTCCGGGGTTGGGCCCCGGTATTGTACAGACTGCTTGCATCTCCGCCTGCGCTCCCTTTACGCCCAGTGATTCCGAACAACGCTTGCACCCTTCGTATTACCGCCGCGGCTGGCACGCAGTTGGC
+
A@CCCGGGGGGGGGGGGGGGGGGFGGGFGFFFGGGGGGGGGFGGGGGGGDFGGGGEFGGGGGGGGGGGGGFGGGGGGGGGGGGGGGGFG@FGGGGGGGGGGFGGDEGGGGGCFFGGG@BDD9FFGGGGGGGGGGGGGGFGDDFGG=DFFGFDGFFGGG?FGGFFGFGGGGFFGFGGFDFE>6EEEGACDFC>D>G>FGFEFGCFCFFBFAFEFACF<AF(/63(10:6@C<@C@CE?DCE<:4865AB2:76;:<<(,---983<?(,.,.(88644(-(-(--4-9008<6).*23).,
@M02996:162:000000000-B87FG:1:1101:19664:6815 2:N:0:ACTGAGCG+CTAAGCCT
GACTACCAGGGTATCTAATCCTGTTTGCTCCCCACGCTTTCGTGCCTCAGCGTCAGTTACAGTCCAGAAAGCCGCCTTCGCCACCGGTGTTCCTCCTAATATCTACGCATTTCACCGCTACACTAGGAATTCCGCTTTCCTCTCCTGCACTCAAGCCTTGCAGTATCAGATGCAGCCCCGGGGTTAAGCCCCGGTATTTCACCTCTGACTTACAAAGCCGCCTACGCACCCCTTACGCCCAGTAATTCCGGACAACGCTCGCTCCCTACGTCTTCCCGCGGCTGCTGGTCGTTGGTCAGC
+
ACCCCGFAF>CFEGGGGEFGGGGGGGGGGGEFGGGGGGGGGGGGGGGGGFGGGGEEGGGFFFGGG,C,6CFGGGGGGGGGDEGGGGEFGGGFGGGGGDGF;DFDCFFGG>FGFGGFE:3=>4EE4EEGGGGFGGGDGFFGGEFGFFEGFGFE,8DGGGG8DEDFAEGFC>E5EF7FFDD5>B9CC*9?=EG@99;))DFEED*:</)*88DEEA4*78;9G6?DF(62:G?(:;)6=1C8(8?)9<AAC(<(481*-,(--1((9<FA<:240-)-((-(-401,),(,)(-).*2+).)
@M02996:162:000000000-B87FG:1:1101:6997:6820 2:N:0:ACTGAGCG+CTAAGCCT
GACTACCCGGGTATCTAATCCTGTTTGCTCCCCACGCTTTCGTGTCTCAGCGTCAGTTGTGGTCCAGTAAACCGCCTTCGCCACCGGTGTTCCTCCTGATATCTACGCATTTCACTACTACACAAGGCATTCCGTTTACCTCTCCCACTCTCAAGGGCAACAGTTTCAAGCGCAGTTTTTGGGTTGAGCCCACAAATTTCACGCCTGACTTGCTCCTCCGCCTACACACCCTTTAAACCCAGTAATTCCGGATAACGCTCGCGCCCTCCTTATTACCGCGGCTCCTGTCACGGATTTAGC
+
CCCCCG?@FGGGGGGGGFFGGGGGGGGFF<CEGG@FFGGGGGFG6EEEFFGGGGGGGGGC,6BF,9EC,@CF<FEGGGGGGCF:DEGGGGGF,?4EE<FAFFGGGGGG6CGGGGGCE3B8?=F,4,9+FFGGGDD+=+@@DDFDGE)EDGFFFD?D++6+@@=F:DGFF,=5@EDEFF<*++1@F7C?C@*)0<*8ACFFFG:=>FFFBFC*1B*;56C@C5885.:7=B9(9=3))7?=?D;33.).;622<A)2(---(1((1-,(-3..666<4?3((-,((.4))))())*236))
@M02996:162:000000000-B87FG:1:1101:15258:6821 2:N:0:ACTGAGCG+CTAAGCCT
GACTACCAGGGTATCTAATCCTGTTTGCTCCCCACGCTTTCGAGCCTCAACGTCAGTTATCGTCCAGTAAGCCGCCTTCGCCACTGGTGTTCCTCCTAATATCTACGCATTTCACCGCTACACTAGGAATTCCACTTACCTCTCCGATACTCTAGCTTGACAGTTCCAAATGCAGTCCAGGCGTTGAGCCCCTGCCTTTCACATCTGGCTTGCCATGCCGTCTGCGCTCCCTTTACACCCAGTAAATCCGGATAACGCTTGCACCATACGTATTACGTCGCCTGCTTGCCCGTATTTAGC
+
CCCCCGGGGGGGGGGGGFFGGGGGGGGGGGGGGGGGGGGGGGGGGGGGFFGGGGGGGFEFGFGGGFGGGGGGGGGGGGGGGGGGGGGFFGEGDEEFGBAFFFGGGGGGGGEGGFGGG>@DDEFGECEFFFFGGFGFG9EGGDFGG>@E>CFEGGGGFGGFFFDFCDFGGGA@EFFGFGCFC+@CFD)+:CFAFFCCEGFEEGFEEF5>CFF9BA*=4?D54::9C==(6B9=8EF=37C?=D5<6/??C;>;08AF/.(,(15?F(53<4.))4-.((.-(-3(.,)54,)-000<A.6<
@M02996:162:000000000-B87FG:1:1101:17953:6822 2:N:0:ACTGAGCG+CTAAGCCT
GACTACTCGGGTATCTAATCCTGTTTGCTCCCCACGCTTTCGAGCCTCAACGTCAGTTATCGTCCAGTAAGCCGCCTTCGCCACTGGTGTTCCTCCTAATATCTACGCATTTCACCGCTACACTAGGAATTCCACTTACCTCTCCGACACTCTAGCTTAACAGTTCCAAATGCAGTTTGGGGGTTGAGCCCCCACCTTTCACATCTGGCTTGCTATGCCGTCTGCGCTCCCTTTACACCCATTAAATCCGGATAACGCTTGCCCCCTCCGTTTTACCTCGGCATCTGGCCCGTTTTTACC
+
CCCCCGGGGGEGGGGGGGGGGGGGGGGFGGFFEGGGGGGGGGGGGGGGGGGGGGGGGGGGGGGGGGGGGFAFGEGGGGGGGGEGGG<FGEGGGFEFGFFGGFGGGGGGGGGGGGGGC=@=CEFGGG?FGGGGGGGGGDFGGDDGGB):9DFFD>DCGG,EFD6FGFGGGDA?,98FFGEFGGDEGG5*8AFA5?GFFGFFCGCEE@;CBFF@DFEFEA?6=:5(*(..8E?@GF<<<8FC=(7<17??26)4:>.2--(,(1(5>(-3((-).4-87).((,((()-),((-0)3;;().
@M02996:162:000000000-B87FG:1:1101:5595:6829 2:N:0:ACTGAGCG+CTAAGCCT
GACTACAGGGGTATCTAATCCTGTTCGATCCCCGCACCTTCGTGCCTCAGCGTCAATATGTGTCTCGCATGCTGTTTCCACAATCGGCGTTCTGTGTGATATCTATGCATTTCACCGCTACTTCACACATTCCGCATGCGGCGGCCCCATTCAAGCCCGCCAGTTTCAACGGAAGTTCCGGCCTTGGGCGCCCGGAGTTCACCGCTGACTTGGCAAGCCGACTACGCACCCTTTCAGCCCAATAAATCCGGATAACGGTCGCATCTTCCGTATTCACGAGGCTGCTGGGCCGGAATGAGC
+
CCCCCGFCGGGG@FFGDEFFFGGFFDGCFGC@CFGGGEGGGGGGGGGGGGGGFEECFFFGGGGGAFEEEDEGGFEG@=DFGGGFDC@=FC=BBGFGGGGDG@ECF,EFFFGGGGGFG=@CDECGGE=B:FEED886CC8B+13=+8:B9+0;@@=AFGGC7@=,5=;,=@?A**3=CCAEEC**?*3CB:?>3:/6(4;C3C@?@),278*))0,/,574*---8<F(4:<(90)6)-;A??<0?>44<77(-..9((,(-1((/).-.4.,,())-,((--30,5)(((((0)**+).)
@M02996:162:000000000-B87FG:1:1101:14716:6830 2:N:0:ACTGAGCG+CTAAGCCT
GACTACTGGGGTATCTAATCCTGTTTGCTACCCGCACTTTCGAGCATGAGCGTCGATAAGTCCCCAGCAAGCTGCCTTCGCCATCGGTGTTCTTCCTGATCTCTACGCATTCCACCGCTACACCAGGAATTCCGCTTGCCCCTGCACTATCCAAGAGAAACAGTCCAGTCTGCAGGTCCGGGGTTGGGCCCCGGTCTTGTACAGACTGCTTGCATCTCCGCCTGCGCTCCCTTTACGCCCAGTGATTCCGCACAACGCTTGCACCCCTCGTATTACGGCGGCTCCTTGCACGAACTTTGC
+
CCCCCGG@FGGGFGGGGFFGGGGGGGGGGAEFGDGGGGGGGGGGGGGGGGGGGGGGG,CEFGGGGGGGGGGFGGGGGGGGGGGGFEFGGFGGFFGEGGDGGDFGGGGG6ECGGGGGG@ACDFGFFF+4AFFGGGGGGGGGGFFG+,:EDGFFF8F8=88=DGD@=;DDFGDFFD+@FGFBCEGEEG=DDGG25*@(5F1@*,**8AE5=A:@D496);>1:///,(6(681(;@370:>83<2<96))0,)(-7(1--,(-1,29242:(,-40).((,(,3(,,().(),4.0*23:<5
@M02996:162:000000000-B87FG:1:1101:5614:6831 2:N:0:ACTGAGCG+CTAAGCCT
GACTACAGGGGTATCTAATCCTGTTCGATCCCCGCACCTTCGTGCCTCAGCGTCAATATGTGTCTCGCATGCTGTTTCCACAATCGGCGTTCTGTGTGATATCTATGCATTTCACCGCTACTTCACACATTCCGCATGCGGCGGCACCATTCAAGCCCGCCAGTTTCAACGGCAGTTCCGGCGTTGGGCGCCCGGATTTCACCGCTGACTTGGCAAGCCGCCTACGCACCCTTTACACCCAATAAATCCGGATAACGCTCGCATCCTCCGTATTACCGCCGCTGCTCGCACGGAGTTCGC
+
CCCCCGGGGGGGGGGGGGGGGGGGGGGGGGEFDFGGGGGGGGGGGGGGGGGGGGGFGCGGGGGGGGGGGGGGGGGGEGGGGGGGFF:FGGGGGGGGGGGGGFGGFDGGGGGGGGFD7:?DDFDFCGGGGDGGGGEDGGGCGADCD@8>?FCEGGFGGGGGGGBCEFGGFGC>CD4CFG?BCEEGGG;D@>GFF)C1;<6<CFDFFB;BFFGF:FF?8>D2:72(8?>?>GF6F,4)63;8::??FB<4277(3<49-,((-),(18BD?9-((,.-.,-(-4-4>0)41363))/20)((
@M02996:162:000000000-B87FG:1:1101:26778:6832 2:N:0:ACTGAGCG+CTAAGCCT
GACTACTCGGGTATCTAATCCTGTTTGCTACCCGCACTTTCGAGCATGAGCGTCGATAAGTCCCCAGCAAGCTGCCTTCGCCATCGGTGTTCTTCCTGATCTCTACGCATTCCACCGCTACACCAGGAATTCCGCTTGCCCCTGAACTATCCAAGCGAAACAGTCCAGTCTGCAGGTCCGGGGTTGGGCCCCGGTATTGTACAGACTGCTTGCATCTCCGCCTGCTCTCCCTTTACGCCCAGTAATTCCGAACACCGCTTGCCCCCATCGTATTCCCTCGGCTCCTGTCACGCAGTTTCC
+
BCCCCG@FGGGGGGGGDFGGGGGGGGGGGFFGGEDFGGGGGGCGG@FGGGGFGG>EE<FEFGAFEFGFFCGGGFGF@FGGGEEGGGCGGGGGGGFFG9FE;FGGGGGGDGD;FGGGG=<CCCECC<C=FFFFFDE>+8=DDDFC+>==D=DDGGG++1=CEF5CFFG@+3,?D@6,;F898***@CADD>;59;122F6@C@*<=F@6=CFE0;<FEF>:A;61;(7)/<5@CEEE((?E(((.*)66:?)1150*(--(,*()1-((.4-(4(64))(,(-((-,,.44<2))**3)).
@M02996:162:000000000-B87FG:1:1101:15245:6837 2:N:0:ACTGAGCG+CTAAGCCT
GACTACCAGGGTATCTAATCCTGTTTGCTCCCCACGCTTTCGAGCCTCAACGTCAGTTATCGTCCAGTAAGCCGCCTTCGCCACTGGTGTTCCTCCTAATATCTACGCATTTCACCGCTACACTAGGAATTCCACTTACCTCTCCGATACTCTAGCTTGACAGTTCCAAATGCAGTCCAGGAGTTGAGCCCCTGCCTTTCACATCTGGCTTGCCATGCCGTCTGCGCTCCCTTTACACCCAGTAAATCCGGATAACGCTTGCACCCTACGTATTACCGCGGCTGCTGGCACGTATTTAGC
+
CCCCCGGGGGGGFFGGGFGGGGGGGGGCGFFFGGGGGGGGGGGGGGGGCEGGGGGGEFGGGGGGGGGGGGGGGGGGGGGGGGEGGGGGGGGGDFGGGGGGGFGGGGGGGGGGGGFFG=@CDFGGGCGGGGGGGEE?DDGGGDFGGC5??D?DGEGFGGGGGGEEEFGGFGGFFFGGFGCF=++AFD*3:FGFAFGFEGFEFGF@CA;AEFG9DF;B)9C4=92<69((/49(?@4;4=C=6=4)85)/;.0//)78/.(/(2)74:,(44...(---4-,3(((-.471:7:))33<-4)
@M02996:162:000000000-B87FG:1:1101:14731:6841 2:N:0:ACTGAGCG+CTAAGCCT
GACTACTGGGGTATCTAATCCTGTTTGCTACCCGCACTTTCGAGCATGAGCGTCGATAAGTCCCCAGCAAGCTGCCTTCGCCATCGGTGTTCTTCCTGATCTCTACGCATTCCACCGCTACACCAGGAATTCCGCTTGCCCCTGAACTATCCAAGAGAAACAGTCCAGTCTGCAGGTCCGGGGTTGGGCCCCGGTATTGTACATACTGCTTGCATCTCCGCCTGCGCTCCCTTTACGCCCAGTGATTCCGAACCACGCTTGCACCCCTCGTTTTACCGCCGCTGCTTGCACGAAGTTTGC
+
CCCCCGGCFCFGGGGGCFFFGGGGGGGGGFFGFGGGGGGGGGGGGGGGFGGGGGGGG,BFFGGGGFGGGGGGGGGGGGGGGGGGFGFGGFGGFFGFGG=FGFGGGGGGGGGGGGGGG=BCDEFFGCFF:FFGGGGGDDFFGFFGC==FFGFEFCDF8D,DFADDGFFGGGGFGFDFFF@EGCCEEG)CCGGB?4C99FFFEGE*9AEEEFGBF4?B9@>626;6272,4:6@?8>C@@EE(45495A6:?)(.).9-(--(1,5CB((,-((.4)))(-(-49(,)).(.81.)2;?)..
@M02996:162:000000000-B87FG:1:1101:10051:6841 2:N:0:ACTGAGCG+CTAAGCCT
GACTACCCGGGTATCTAATCCTGTTTGCTCCCCACGCTTTCGCGCCTCAGCGTCAGTTACTGTCCAGTAGACCGCCTTCGCCACTGGTGTTCTTCCTTATATCTACGCATTTCACCGCTACACAAGGAATTCCGTCTACCTCTCCAGCACTCAAGAAGCACAGTTTCAAATGCAGTTCATGGGTTAAGCCCATGGATTTCACATCTGACTTGCTCTCCCGCCTACGCGCCCTTTACACCCAGTAAATCCGGATAACGCTTGCCACCTACGTATTACCGCGGCTGCTGGCCCGTAGTTCGC
+
CCCCCGGGGDCF:FFGGGGGGGGGGGGGGGGGGGGGGGFGGGGGGGGGGGGGGGFGGF9FFCFGGEFGGGFEFFGGGGGGGGGGCE=FGGGGGGGGGG;E9@FGGGGGGDGGGGGGGAAGGFG8@,AFGAEGGDE@F=EEGEFGG98FFGFE?D?3,,,@D=DFGFGFG;DFGF7DFG79@EGGGFFGAFGDFFCC8DFFFG*;CBE5EFG@FCB+:@9715>@3(8(8B>;FFFF34FE7?@E6?FC6::2@F)*/-(-4>?)9?B?F?3..8466163(499<?B(((-40)*2<)(2
@M02996:162:000000000-B87FG:1:1101:26261:6841 2:N:0:ACTGAGCG+CTAAGCCT
GACTACAAGGGTATCTAATCCTGTTTGATCCCCACGCTTTCGTGCCTCAGCGTCAGATGTATATTAGTGAGCTGCCTTCGCAATCGGTGTTCTGTGTGATATCTGAGCATTTCACCGCTACACCACACATTCCGCCCACTGCACATAATCTCTAGTCTGACAGTATCAACCGCACATATAAGGTTAAGCCTTATTATTTCACGACTAACTTACCAAACCGCCTACGCACCCTTTAAACCCAATAAAACCGGATAACGCTTGAATCCTCCGTATTACCGCGGCTGCTGGCACGGGGTTATG
+
CCCCCGGGGGDGGGGGGGGGGGGGGGGGGGFGGGGGGGGGGGGGGGFGGGGGGGEGGGGGGG<EGFGGGFEFGFGGGGGGGGDGFGEFGGGGGGGFGGGGFFGFFFFGDEFGGGGGG=?=DFGGGGGG7EFGGGGGGGECFBFGGCBFFGFFGGFEEG8EG9DF;FGEGGGFGFGEDDE?DFGFDGDCEGFD5@CDFGFFEGBABF=CEFGFFAE>CFGBEA@DBD9:>E@=F3/>87<ED>F384)/2()(()7;(,/63*)1:6./6(-((56<<14(-4113)).4(517)2*2())
@M02996:162:000000000-B87FG:1:1101:15262:6842 2:N:0:ACTGAGCG+CTAAGCCT
GACTACCAGGGTATCTAATCCTGTTTGCTCCCCACGCTTTCGAGCCTCAACGTCAGTTATCGTCCAGTAAGCCGCCTTCGCCACTGGTGTTCCTCCTAATATCTACGCATTTCACCGCTACACTAGGAATTCCACTTACCTCTCCGATACTCTAGCTTGACAGTTCCAAATGCAGTCCAGGAGTTGAGCCCCTGCCTTTCACATCTGGCTTGCCCTGCCGTCTGCACTCCCTTTACACCCAGTACATCCGGCTAACACTTCCACCATACGTATTACCGCGGCTGCAGGCACGTATTTCGC
+
CCCCCGGGGGGGDFGGGGFGGGGGGGGGGGEFCFGGGGGGGGGGGGGGF8FGGGGGGGAFGGGGGFGGGFGGGGGGGGGGGGGGGGFFGFGFGEGGGFFGGFGGGGGGCGCEGGGGG@DGDFGG8EFFFGGGGFGGGADGGFFGG78F?DCDE9=FGGGGFE5CDFGGG9EDFFGGFG;5>>CFGG7;8AD=??7=@FFECF7=@?5ACF9ADA)9)9;/4:>2**0.7:5>FF4>7@FE(204+957265(3)/7)//.)2))04@33(//;@))-,,(-24;1(((((.())+<C)41
@M02996:162:000000000-B87FG:1:1101:11206:6871 2:N:0:ACTGAGCG+CTAAGCCT
GACTACCGGGGTATCTAATCCTGTTTGCTCCCCACGCTTTCGTACCTCAGTGTCAGTTACAGTCCAGAAAGTCGCCTTCGCCACCGGTGTTCCTCCTGATATCTACGCATTTCACCGCTCCACCAGGAATTCCACTTTCCCCTCCTGCACTCAAGTCTTGCAGTTCGTAAGGCTAACCGGAGTTAAGCCCCGGGCTTTCACCCTACGCTTACACAACCACCTACGTACTCTTTACGCCCCATCATTCCGGATAACGCTCGCCCCCTCCGTTTTACGCCCGCCGCCGGCCCGTAGTTAACC
+
CCCCCGGGGGGGGGGGGGGGGGGGGGGGGGGGGGGGGGGGGGGFGGGGEFFGGGGFGGGGCEGFGFFAFFDFFGGGGGGGGGGGGEFGGGEGFFGGGF=FEEGFGGGGGGGGGGGGG:5+=@FGEEGF8EDGEEFGGGGF=DFGGGBGFGFFDCFGGGG8EEDDFFC=D?,@FB+,DF55:+@C8CCDEGGA?5C@9F4AEFDF@F2=(4*7>*./>82>G;1;1==@0?);C)9(1.4*68,)1.6623<130)1-(((-1:6C((-(-)(3..(((((-(,((((-((,4072@9)-8
@M02996:162:000000000-B87FG:1:1101:24415:6930 2:N:0:ACTGAGCG+CTAAGCCT
GACTACTGGGGTATCTAATCCTGTTTGCTCCCCACACTTTCGAGCCTCAGCGTCAGTTAGAGCCCAGCAGGCCGCCTTCGCCACTGGTGTTCCTCCGAATATCTACGCATTTCACCGCTACACTCGGAATTCCGCCTGCCTCTACTCCACTCAAGAACTACAGTTTCAACGGCAGTTTATGGGTTGAGCCCATAATTTTCACCGCTGACTTGAAGTCCCGCCTGCGCTCCCTTCACACCCAGTAATTCCGGATAACGCTTGCCACCTACGTATTACCGCGGCTGCTGGCACGTAGTTAGC
+
CCCCCGGGGGGGGGGGGGGGGGGGGGGGGGGFGGGGGGGGGGGGGGGGGGGGGGGGGGGGGGGGGGGGGGGGGGGGGGGGGGGGGGFFGGEGGGGGGGGCFFGGGGGGGGGGGGGGGAEDGGGFGFGGGGGGGFGGGGGGGEFGGDDGFGFDGG6FFGGGGGDCFFGGGGGFGEC7FFCFGGGGGGFGEFGFFFFEEGFCFGBAFA)7>FC9>FEFFFF>C66@D:B6<EF3>:;@34FGD;=<+)5.262-4569----(186C6,28?28B4)64(,((-,2())5<:7?8)2/<6)4
@M02996:162:000000000-B87FG:1:1101:19370:6931 2:N:0:ACTGAGCG+CTAAGCCT
GACTACCCGGGTATCTAATCCTGTTTGATTCCCGCACTTTCGAGCCTCAGCGTCAATCGCACACCAGCAAGCTGCCTTCGCAATCGGAGTTCTTCGTCATATCTAAGCATTTCACCGCTACACGACGAATTCCACTTGCCTTGCGTGTATTCAAGCCCATCAGTATCCACGGCATGCCACGGTTGGGCCCTGACATTTGACCGCAGACTTAAAAGTCCGCCTACGCTCCCCTTAACCCCAATAAATCCGGATACCGCTCGCATCTTCCGTATTACCGCCGCTTCTAGCTCGGAATTAGCC
+
CCCCCGGFGGGGBGGGGGFGGGGGGGGGGGFFFGGGGGFGGGGGGGGG?FGGGGGGGGGGGG7AGFFGGGGFGGGGGGGGGEGGGFC:>FGGGGGGGGFFAEFCGCFGGGGGGCFFE>BDDFG+CCFFGDCEGDGFDCFFCDDDG@AF99CEDDFFF@8=FCDBFFF8?F6?EFGGFGF*@C4@C>AGFGGD>FCE<F9E9<59(2-05:+@*39/7@:2E8(317?DBE(/2)7)/(2*8B22@<441,)(8)53-----/(,*):<23(.()6)(-(,31,(-).)))(-).22+)()
@M02996:162:000000000-B87FG:1:1101:22215:6933 2:N:0:ACTGAGCG+CTAAGCCT
GACTACTGGGGTATCTAATCCTGTTTGCTCCCCCGACTTTCGCGCCTCAGCGTCAGTACCGTTCAAGGAATCCGCCTTCGCCTCCGGTGTTCTGCAGGATATCAACGCATTTCACCGCTACACCCTGCATTCCGATTCCCTCTCCCAGACTCGCGTCCTGTAGTTTCAAGCGCACTTTCCGGGTTGAGCCCGGAGATTTCACACTTGACCCGCACGACCGCCTACGCGCCCTTTACGCCCCGTCAATCCGAACCACGCCCCTCGCCTCTGTCTTACCGCCGCTGCTGGCCCACAGTTATC
+
CCCCCGGGGGGGGGGGGFFGGGGGGGGGGGFGFGGGGGGGGGGGGGGGGGGGGGGGGGGGGGGGGGGCGGGGGGGGGGGGGGEGGEFGGGGGFGFFAEFGGEFC9FGGGGEGGGGGG@ADDEFGG<AFFBFGGC+=CFGGFDFGGG58;DDE6+=6@EE93<;@ECFF77E9>?DEFCAF5>7C@97;0AC(//)/7<B?5CE@@87)4*7(6820(299G4-4:(-(4:;3*).6(3EE((4(8(6<F9)(-),9--(-(/(-9;?:4).)-.)6242((,237).21(,1)0*03)).
@M02996:162:000000000-B87FG:1:1101:21540:6940 2:N:0:ACTGAGCG+CTAAGCCT
GACTACCAGGGTATCTAATCCTGTTTGCTCCCCACGCTTTCGAGCCTCAACGTCAGTAATCGTCCAGTGAGCCGCCTTCGCCTCTGGTGTTCCTCCCAATATCTACGCATTTCACCGCTACACTGGGAATTCCACTCACCTCTCCGACGCTCTAGCTTGACAGTTTCCAAAGCAGTCCCGCAGTTAAGCCACGGGCTTTCACTTCAGACTTGCCATGCCGTCTACTCTCCCTTTACACCCAGTAACTCCGGCTAACGCTTGCCCCCTACCTATTACCGCGGCTGCTGGCACGTATTTATC
+
ACCCCGGGGGGGGGGGGFGGGGGGGGGGGGDGEGGGGGGGGGGGGGGG@GGGGGGGG<@FGFGGGCFGGFEEGGGGGGGGGEGGGGCFCFGGFEGFGFGGGFGGFGGGGGGGGGGGG=DDDEFGE8AFFGGGGGGGGGFGGFFGG=5FADDDGCFGGGD8DFEFAFGGG98*8:=FAGF5E@EGFGCFCC,:0:7>@FFF?FFFF+*/:?B5>6*B)?<8407>;/67@C@;FFFF38FE0=EFF3<>6:)(:D09---(->28F96(,(,)..6641,(,-42()..(()-))+3<)))
@M02996:162:000000000-B87FG:1:1101:19355:6944 2:N:0:ACTGAGCG+CTAAGCCT
GACTACCCGGGTATCTAATCCTGTTTGATTCCCGCACTTTCGAGCCTCAGCGTCAATCGCACACCAGCAAGCTGCCTTCGCAATCGGAGTTCTTCGTCATATCTAAGCATTTCACCGCTACACGACGAATTCCACTTGCCTTGCGTGTATTCAAGCCCATCAGTATCCACGGCATGCCCAGGTTGGGCCCTGCCATTTGACCGCAGACTTAAAAGGCCCCCTAAGCTCCCCTTAAACCCAATAAATCCGGTACACCCCCGCATTTTCCGTATTCCCGCGGCCTCAGGCCAGGAATTTGTCG
+
CCCCCGGGGGGGGGGGGGGGGGGFGGGGGGCEFGGGEGFGGGFGGGGGCGGGGGGGGG@F@F+EFFGFGGGFGGGFGGGGECFGGGFB>FFGFGGG=FGGGFGGGFFGGGGGGDGGG=BDGFG6CGG7CEGGFEFFD,@EGEFGD>8FFGFEGGGGGG?FGGDCAFGGG6CEDFCEAG)?:EGC,389>EE9*A74AF+*1>)5=)-7)=8*9+96;F*(2,/((/)66C(/2))6;;F*,().1.-414)(-7-*((---)-(*)).()((().4<((4(((,((.(,(-1003<+)))(
@M02996:162:000000000-B87FG:1:1101:19370:6954 2:N:0:ACTGAGCG+CTAAGCCT
GACTACCCGGGTATCTAATCCTGTTTGATTCCCGCACTTTCGAGCCTCAGCGTCAATCGCACACCAGCAAGCTGCCTTCGCAATCGGAGTTCTTCGTCATATCTAAGCATTTCACCGCTACACGACGAATTCCACTTGCCTTGCGTGTATTCAAGCCCATCAGTATCCACGGCATTCCAAGGTTGGGCCCTGCCATTTTACCGCAGACTTAACAGGCCGCCTCCGCTCCCTGTAACCCCAATAAATCCGGATAACACTCGCATCTTCCGTATTACAGCGGCTGCTGGCACGGAATTGCGC
+
CCCCCGGGGGGGFGGGGGGGGGGGGGGGGGGGGGGGGGGGGGGGGGGGGGGGGGGGGGGG:F+EFFFGGGFFFGGGGGGGGGGGGGF6@FFGGGGFGGGFGFGGGEFGGGGGGFGGGABGG@FC@FFGDDEGGGGGGADFGEDD+>8CDFFFGEGGGGD?GD*<EDGGFC@AC09,?C7FGGFEC9AGFGG@*;*9AA+*:A9A2)-7BFDE*4>ABB).>2(((/6;@G34;?<.//;*4<4)7).3/(.,364*(..(,/,406-:(.(.2).)).(,,(,3))((()(4008++)(-
@M02996:162:000000000-B87FG:1:1101:7405:6955 2:N:0:ACTGAGCG+CTAAGCCT
GACTACCAGGGTATCTAATCCTGTTTGATACCCACGCTTTCGTGCCTCAGCGTCAGTTGTATGCTGGTAAGCTGCCTTCGCAATCGGGGTTCTGTGACATATCTAAGCATTTCACCGCTACACGTCACATTCCGCCTACCTCGTTTACACTCAAGATAACCAGTTTCAACGGCTTGGTATTGTTGAGCAACACGCTTTCACCGCTGACTTAATCATCCGCCTACGCACCCTTTAAACCCAATAAATCCGGATACCGCTCGCATCCTCCGTATTACCGCCGCTGCTGGCACGGAGTTGGAC
+
CCCCCGGGGGGGGGGGGFGGGGGGGGGGGFCEEGGGGGGGGGGGGGGGGGGGGGGGFGGGGGGGGGGGGGGGGGGGGGGGGGDGGGGGGGGGGGGGGGGFGBGGGGGGGGGGGGGGD:<=CEGGGGGGGGFF>FGGDGGGFFFGGGDGFGFFGGGGGGGGGGDFFFGGGGGFGEDG>D;?FFGFGG);@CC@5?D@=C<EAFAFFF>=4ACEFFAAEFD);76>@@=@>E55*/CEF@C*:@@FF)741,26@)6/((,,,)(-9)3174..5).602(49;;>24(,(.4;)02;+,).
@M02996:162:000000000-B87FG:1:1101:23877:6956 2:N:0:ACTGAGCG+CTAAGCCT
GACTACAAGGGTATCTAATCCTGTTTGCTACCCGCACTTTCGAGCATGAGCGTCGATAAGTCCCCAGCAAGCTGCCTTCGCCATCGGTGTTCTTCCTGATCTCTACGCATTCCACCGCTACACCAGGAATTCCGCTTGCCCCTGAACTATCCAAGAGAAACAGTCCAGTCTGCAGGTCCGGGGTTGGGCCCCGGTATTGTACAGACTGCTTGCCTCTCCGCCTGCGCTCCCTTTCCGCCCAGTGATTCCGAACAACGCTTGCACCCGTCGTATTACCACGGCTGATGGCCAGAATGTTGC
+
CCCCCGGGGGGGFGFGGGGGGGGGGGGGGFFGGGGGGGGGGGGGGGGGFGGGGGGGGGGGGGGGGGGGGGGGGGGGGEGGGGGGGGFFFGGGGFFGFE9FFDCFGGGGGEEFGGGGG>DDDFGC@FB4AFFGDEC6=@@@FDFFG8D9DDFEGDG:=F,==FDF9D7FGGA7,+=8DFD?GCCEGGFC9CC>?ADA9FFCEGC5>F36=FFE()86;8F6*3((33038E01;;C4(/88,((.*))6:?)4;>(*,((-,13<C1(--7(((,.)6),-(416()654(,()0++3)..
@M02996:162:000000000-B87FG:1:1101:21549:6956 2:N:0:ACTGAGCG+CTAAGCCT
GACTACCAGGGTATCTAATCCTGTTTGCTCCCCACGCTTTCGAGCCTCAACGTCAGTAATCGTCCAGTGAGCCGCCTTCGCCTCTGGTGTTCCTCCCAATATCTACGCATTTCACCGCTACACTGGGAATTCCACTCACCTCTCCGACGCTCTAGCTTGACAGTTTCCAACGCAGTCCCGCAGTTAAGCCACGGGCTTTCACTTCAGACTTGCCATGCCGTCTACGCTCCCTTTACAACCAGTAAATCCGGATAACGCTTCCCCCCTACGTATTACCTCCGCCGCTGGTCCGTACTTCGC
+
CCCCCGFGGGGGGGGGGGGGGGGEGGGFGGFGCFGGGGGGGGGGGGGGDFGGGGGGGFGGGGGGGGGGFGEFGGDGGGGGGGGGGGFFGFEGGGGGGGGGGFGGGGFGGEEGGGGGG>ACDEFGC8CCFGFGGGGGG8FFFDDGF+8FBGEAFDFGGGGGE,8C2DGFFF3@CDCGFFFDC8>9F@AG8C,:9*;@=FAB?D<?E=4<EFD@CFEA3685=77;;(6;@GDFGEEECFCG(:@C73C7*30,:599-,,-(248DB2?:(.)-45<-))(-((-6>F(,.,2)0**<5(3
@M02996:162:000000000-B87FG:1:1101:7422:6962 2:N:0:ACTGAGCG+CTAAGCCT
GACTACCAGGGTATCTAATCCTGTTTGATACCCACGCTTTCGTGCCTCAGCGTCAGTTGTATGCTGGTAAGCTGCCTTCGCAATCGGGGTTCTGTGACATATCTAAGCATTTCACCGCTACACGTCACATTCCGCCTACCTCGTTTACACTCAAGATAACCAGTTTCAACGGCTTGGTATTGTTGAGCAACACGCTTTCACCGCTGACTTAATCATCCGCCTACGCACCCTTTAAACCCAATAAATCCGGATAACCATCGCATCCTCCGTATTACCGCAGCTGCTTGCACGGAGTTCGCC
+
ACCCCGGGGGGGFGGGGGGGGGGGGGGGGFFFEGGGGGGGGGGGGGGGFGGGGGGGGGGGGGGGGGGGGGGGGGGGGGGGGGGGGGGFEFGGGGGFGGGGGFGGGFFGGGGGGGGGG>EDGEEGGGGGGGGGGFD=DEEFGFFGC=DFFGFF8@D?FGFGGGDDDFG:DEGEGED6:=9;B3@C8FFG5FGCD>+8>@B7EF=5)01<>ACE*+*19;*7?>5:(((-0:(56*>433=88@37+)14/1)4/8)*))(,/*-->224,,(,,..)(((,,(..)).(.3(3))220(--
@M02996:162:000000000-B87FG:1:1101:11613:6962 2:N:0:ACTGAGCG+CTAAGCCT
GACTACACGGGTATCTAATCCTGTTTGCTCCCCACGCTTTCGTGTCTCAGCGTCAGTTATGGTCCAGTAAACCGCCTTCGCCACCGGTGTTCCTCCTGATATCTACGCATTTCACTACTACACCAGGAATTCCGTTTACCTCTCCCATCCTCAAGAAAAACAGTTTCAAACGCACGATTCGGGTTAAGCCCGAATATTTCACGCCTGACTTGCTCCCCCGCCTACACACCCTTTACACCCAGTAATTCCGGATAACGCTCGCCACCTACGTATTACCGCGGCTGCTGGCCCGTGGTTACC
+
CCCCCGGGGGGGGGGGGGGGGGGGGGGGGGGGGGGGGGGGGGGGGGGGGGGGGGGGGGFGGGGGGGGGGGGFFGGGGGGGGGGGGGEGGGGGGFGFGGGGGFGGGGGGGGGGGGGGG:D=FFGGFCFFFGGGGGGGG8EFGEBGFGFFDGFFFE8F8EF8@A:<EFGGGEGDGEGGDGBFEGGGGGEGA?FF>AGF@FBEFGFFFADFEFFBF=9ADBD5?8--6;@;?G@@FFCE?AGG<@;);?EFG@)6;DBD(---,>B:DFF2>2().3)69(,,-((,3224((--0)**2).)
@M02996:162:000000000-B87FG:1:1101:20034:6971 2:N:0:ACTGAGCG+CTAAGCCT
GACTACCAGGGTATCTAATCCTGTTTGCTCCCCACGCTTTCGTGTCTCAGCGTCAGTTGTCGTCCAGTAAACCGCCTTCGCCACTGGTGTTCCTCCCAATATCTACGCATTTCACCGCTACACTGGGAATTCCGTTTACCTCTCCGACACTCAAGAACTACAGTTTCAAATGCAGGTTATGAGTTGAGCCCATAATTTTCACATCTGACTTGCAGTCCCGCCTACACACCCTTTACAACCAGTAAATCCGGATAACGCTTGCCACCTACGTATTACCGCGGCTGCTGGCACGTGTTTAGC
+
CCCCCGGGGGGGGGGGGGFGGGGGGGGGGGEGGGGGGGGGGGGGGGGGGGGGGGGGGGGGGCGGGGGGFGGFGGGGGGGGGGGGGGFGFGGGGGGGGFFFGFGGGGGGGGGGGGGGGADDDEFGFFGAFFDFGCDAFDDFGFFGGC=FEGFFGGGG8DGAF=DFFFGGGGGFGFDFFGDFGGGGGG7=8FFBFFGFFGFFCFFEFF5*:C;CCA*0=AC9E>=):44:@E@5?EFFC*@85=BCF335;:3/()/*/,,63<3>GD@E@<4).5644(-(-49338:01:>?5)000)).
@M02996:162:000000000-B87FG:1:1101:23879:6974 2:N:0:ACTGAGCG+CTAAGCCT
GACTACAAGGGTATCTAATCCTGTTTGCTACCCGCACTTTCGAGCATGAGCGTCGATAAGTCCCCAGCAAGCTGCCTTCGCCATCGGTGTTCTTCCTGATCTCTACGCATTCCACCGCTACACCAGGAATTCCGCTTGCCCCTGAACTATCCAAGAGAAACAGTCCAGTCTGCAGGTCCGGGGTTGGGCCCCGGTATTGTACAGACTGCTTGCATCTCCGCCTGCGCTCCCTTTACGCCCAGTGATTCCGAACAACGCTTGCACCCCTCGTATTACAGCGGCTGCTGGCACGAAGTTTGC
+
CCCCCGGGGGGGFGGGGGGGGGGGGGGGG<DFGGGGGGGGGCFGGGGGGGGGGGGGGGGGGGGGGGGGGGGFGGGGGGGGGGGGGGGEGGGGGGGGGG;EGFGGGFGGGGGFGGGGG@BDGGGGGGGGGGGGGGGCCDFFF8?D6EEFFFFFGGGGGGGGGGFEGFGGGGGFGFGGFGFFGGGG7DBGFGGFFEDAFGFFEGF4:);>BFGFFFEFEFC62843=>B6;E@FF@EE@FEC,88<46A<::3(-<8>-----933C6>B?94(2264)))-(-7-34:40056))/29.4)
@M02996:162:000000000-B87FG:1:1101:5758:6974 2:N:0:ACTGAGCG+CTAAGCCT
GACTACACGGGTATCTAATCCTGTTCGATCCCCGCGCTTTCGTGCCTCAGCGTCAGTTGCGGCTTGGTGACCTGCCTCCGCGATCGGCGTTCTGTGCGATATCTATGCATTTCACCGCTACACCGCACATTCCAGCCACCCCAAACGCACTCAAGCCCCCCAGTTTCGACGGCAGTGACCGGGTTGAGCCCGGACATTTCACCGCCGACTTAAGGGGCCGCCTACGCACCCTTTAAACCCAATAAATCCGGATAACGCTAGACTCCTCGTCATTCCCGCGGCTGCGGGCCCGGGATTGGC
+
CCCCCGFGGGGGGGGGGFGGGGGGGGGGGGDFD@FEGFGFGGGGGGGGGGGGGGGGGGGGDGGGGGDGGGGGGDEG@FGGGFFF?C=CFGGFGGFEGGGFFFFGGGGGGGFFGGGGG:9?>EGG+>@FGGGGFGC?66@FD50?FCAC9C>CFGC,;C*CB=>?,9CC4CEFG>DGFGC=G8CE@D;46?E0>D>42906<F2(4>0;>EDF693)(.93:1-,4,611E012,6<-3;C6<43*4559-04(5)*(-(,(*)-2,).(,(,.)).)(33(3(((((-,(,,))*1*.(.
@M02996:162:000000000-B87FG:1:1101:5741:6979 2:N:0:ACTGAGCG+CTAAGCCT
GACTACACGGGTATCTAATCCTGTTCGATCCCCGCGCTTTCGTGCCTCAGCGTCAGTTGCGGCTTGGTGACCTGCCTCCGCGATCGGCGTTCTGTGCGATATCTATGCATTTCACCGCTACACCGCACATTCCAGCCACCCCAAACGCACTCAAGCCCCCCAGTTTCGACGGCAGTGACCGGGTTGAGCCCCGAAATTTCACCGCCGACTTAAGGCGCCGCCTACGCACCCTTTAAACCCACTAAATCCGGCTAACGCTCGCATCCTACGTATTACCGCGGCTGCTCGCACGACGTTAGC
+
CCCCCG<EGGGGEEFGGGGGGGGGG@;DFGCEFFGEGEGGGEGGGGGGGGGGGGGGGFDFEGGGGGGGFGGGGFGGF,DFE4CFG6C7B=FFFG;C<FCFF?FGFGGGGGGGGGGGC)3=>EFF8F++F>DGA8=+?,6@@=*=+4>+<DDE8DFF7F;EEC<>?F:**4:)=85F4+198*2:<96<;=C(75523<FF<F),4040;DC))/)),07(24(83-4-4??:C)))62AE0(4(9?42C6)-(85G,-,-2914C:<<8<44),.-)4((-((-2))-((43))**/444
@M02996:162:000000000-B87FG:1:1101:11613:6982 2:N:0:ACTGAGCG+CTAAGCCT
GACTACACGGGTATCTAATCCTGTTTGCTCCCCACGCTTTCGTGTCTCAGCGTCAGTTATGGTCCAGTAAACCGCCTTCGCCACCGGTGTTCCTCCTGATATCTACGCATTTCACTACTACACCAGGAATTCCGTTTACCTCTCCCATCCTCAAGAAAAACAGTTTCAAACGCACGATTCGGGTTAAGCCCGAATATTTCACGCCTGACTTGCTCCCCCGCCTACACACCCTTTACACCCCGTAATTCCTGATAACGCTCGCCACCTACGTATTACCGCGGCTGCTGGCACGTAGTTAGC
+
B@CCCGGGGGGGGGGGGGFFFGGGFGGGGGGGEGGGGGGGGGGGGGGGGGGGGGGGGFGGFGGFGFGGF<EEGGGGGGGGDEGGFGEFEGGGGFFGGGGFFFGGGGGGEEFGFGGFG=BCDEFF@EFDFGGGGGFGGDDFGEFGGGF?DFFECFF=?G8,BDDC=FGF?,EADDGG585CCFDFEFB@AFGA59CBEGFEFGFFD6):68CEEF<?>>C>G805;/3)/=90>@CE3;FE(((.81391.@)<=AC.-.-,9;(1:0(44.)),):484((,4,(,..(()-002/+44.
@M02996:162:000000000-B87FG:1:1101:23894:6983 2:N:0:ACTGAGCG+CTAAGCCT
GACTACAAGGGTATCTAATCCTGTTTGCTACCCGCACTTTCGAGCATGAGCGTCGATAAGTCCCCAGCAAGCTGCCTTCGCCATCGGTGTTCTTCCTGATCTCTACGCATTCCACCGCTACACCAGGAATTCCGCTCGCCCCTGCACTATCCAAGAGAAACAGTCTAGTATGCAGGTCCGGGGTTGGGCCCCGGTATTGTACAGACTGCTTGCATCCCCGCCTGCGCTCCCTTTACGCCCAGTGATTCCGACCAACGCTTGCGCCCTTCGTATTACCGCGGCTGCTGGCACGAGTTTTTC
+
CCCCCG<CFGGGEFGGFGGGGGGFGGGGGFEFG+F@FGGGGGDGGEG@EFGGGGB:F,B,CE6AFGGGFGFFEFGGGGGGGGG,,@BFGGGGFFGGGE;FFDFGAFGGDEG9EFGGG=B?CEG,@FFC?FFEGFCDDEGGCA?++@=>68?<>EGEF8E=DFDB9+2723@EGCF@CFEF+>EGGGB*:1:>B8C(8B888F4*68B3BFGFF43+()9,=6<DF1:1;8:<F?BF42CC?1744)5:::0(-0.7-----*((/3-(.2.3??6:)((-((((43)48(53))*2+.(,
@M02996:162:000000000-B87FG:1:1101:12051:6991 2:N:0:ACTGAGCG+CTAAGCCT
GACTACCAGGGTATCTAATCCTGTTTGCTCCCCACGCTTTCGAGCCTCAACGTCAGTATCTGTCCAGTATGGCGCCTTCGCCTCCGGTGTTCCTCCTAATATCTACGCATTTCACTACTACACTAGGAATTCCCCATACCCCTCCAGTACTCTAGATTAACAGTTTTCAAAGCAATTCCTGAGTTAAGCTCAGGGTTTTCACTCCAAACTTGCTATTCCGTCTACGCTCCCTTTACACCCGGTAAATCCGTATAACGCTTGCCCCCTACGTATTACCGCGGCTGCTGGCACGTAGTTGTC
+
CCCCCGGGGGGGGGGGGFFGGGGGGGGGGGFFCEGGGGGGGGGGGGGGGGGGGGGGG9FGGGGGGGGGFGEGFEGGGGGGGEFGFGFFGGGGFFGGG<FGGFGGGGGGGBBFGFGFD:D=D@FGCGGAFFGGE@D?FDEDFBDGG,DFDFFFE4=4CFCAFA>5EFGGGC,+6DGDFGE7,6@FGD7D6,@5D?CDDGFFFF*85*88CFFFFB;BEFC=@818:8A59BB2C4CC?EDE((//66?<99/0669:/.///15;D;B2=D/..6))/(,-44,(342::<317./;:)..
@M02996:162:000000000-B87FG:1:1101:5746:6996 2:N:0:ACTGAGCG+CTAAGCCT
GACTACACGGGTATCTAATCCTGTTCGATCCCCGCGCTTTCGTGCCTCAGCGTCAGTTGCGGCTTGGTGACCTGCCTCCGCGATCGGCGTTCTGTGCGATATCTATGCATTTCACCGCTACACCGCACATTCCAGCCACCCCCAACGCACTCAAGCCCCCCAGTTTCGACGGCAGTGACCGGGTTGAGCCCGGAAATTTCACCGCCAGCTTAAGGGGCCGCCTACGCACCCTTTCAACCCACATAATCCGGATAACGCCCGCATCCGCCCGATTACCGCGGCGGCCGGCCCTGAGTTGGT
+
CC<C<F?FEGEFG<FFGDFEGGFECGGFAE:CCCFGGG7DFFGGGGFGFGFGBCGEFGGGEFFGEEGGGCFFFFF@6?DCCCFEGE:FEF>CGC@5DFCEGBEFGGGFEGGGCE<AC=9>>3:8BCGGCFGGDA9DDG8??@*;CGDGAD5:>D7:CFGEGGF:EAF:FGGB=:GEADEF5C57:C@4=C=,07>>4+95)05063((()*).@2)()/4*--4389((:((2))656A;?(()1)..7(7((0)*(.,((1,(/(((((((,(-29:1(-(,(((-007((0.;A34:(
@M02996:162:000000000-B87FG:1:1101:12027:7000 2:N:0:ACTGAGCG+CTAAGCCT
GACTACCAGGGTATCTAATCCTGTTTGCTCCCCACGCTTTCGAGCCTCAACGTCAGTATCTGTCCAGTATGGCGCCTTCGCCTCCGGTGTTCCTCCTAATATCTACGCATTTCACTACTACACTAGGAATTCCCCATACCCCTCCAGTACTCTAGATTAACAGTTTTCAAAGCAATTCCTGAGTTAAGCTCAGGGTTTTCACTCCAAACTTGCTATTCCGTCTACGCTCCCTTTACACCCAGTAAATCCGGATAACGCTTGCCCCCTACGCATTACCCCGGCTGCCGGCACGTATTTACC
+
CCCCCGGGGGGGGGGGGGFGGGGGGGGGGGFFGFGGGGGGGGF?GGGGFGGGGGGGG9@FFFGGGGEGGFGFFGGGGGGGGGGGGE>FDGGGFFGGGEFFGFGFGGGGGGGGGGGGGDFGGGGGG?FBFEFGGEG?FDFDFDFGG@DEFGFEFF@;==EEGEDCFBDDC=D??FDFDGFFG,AEFFDG5,6:;DDDBGFFCDAECF58>FGEC=*?AA@)4:857):)/>>FGF4*:6FE)75=68>9?(2((2*2/./63C;456;1;0(,((.7)(-(--760(4(4(43))23+-).
@M02996:162:000000000-B87FG:1:1101:12044:7007 2:N:0:ACTGAGCG+CTAAGCCT
GACTACCAGGGTATCTAATCCTGTTTGCTCCCCACGCTTTCGAGCCTCAACGTCAGTATCTGTCCAGTATGGCGCCTTCGCCTCCGGTGTTCCTCCTAATATCTACGCATTTCACTACTACACTAGGAATTCCCCATACCCCTCCAGTACTCTAGATTAACAGTTTTCAAAGCAATTCCTGATTTCAGCTCAGGGTTTTCACTCCAAACTTGCTATTCCGTCTACGCTCCCTTTACACCCGTTAAATCCGGATAACGCTTGCCCCCTCCTTTTTACTGCGGCTGCTGGCACGTAGTTAGC
+
CCCCCGGGGGGGGGGGFFFGGGGFGGGGGFEFGGGGDGGGGGGGGGGGGGGGGGGGG9FGGGGGGGGGGGFFFFGGGGGGGGDGGGEFGGGGFFGGGGGGFFGFGGGGGGFFGGGGG:DFFGFG8?E=;EGGGGGDF>DFGFFGG=DE?F?*,8=,=CFGFDDDFFGGG,=+D:?GFGFF@E,,8+36*,@=9?6==FFECAEEBAECCF2*:A;<AC;:A)1)80587B4@FFFF*;FC(-(-:*>?C@A=2579,./((26@C>((((/).)/7)..((441()),1()(.)2;<-))
@M02996:162:000000000-B87FG:1:1101:4420:7017 2:N:0:ACTGAGCG+CTAAGCCT
GACTACCAGGGTATCCAATCCTGTTCGATCCCCGCGCTTTCGTGCCTCAGCGTCAGTTGCGGCTTGGTGACCTGCCTCCGCGATCGGCGTTCTGTGCGATATCTATGCATTTCACCGCTACACCGCACATTCCAGCCACCCCAAACGCACTCAAGCCCCCCAGTTTCGACGGCAGTGACCGGGTTGAGCCCGGACATTCCACCGCCGGATTAAGGGGCCGCCTACGCACCCTTTAAACCCAATCAATCCGGATAACGCTCGCATCCTCCGTAGTACCTCGGCTGCTGGCCCGGAGTTGGC
+
<@CCCCCDF>;C,,C,C6CEFGGCCC@:B<FCE7FFCFGGF@FCED9F8EFC@8BFCFD,@FFGGGDCF9EEFG,9,44@:>B=,4,4:CEGFGG9<F:+C*=C>FFGF9@F,E,<@)*=893,++>CFEF;;=,++,@,=1*3++1@@D*0,,;FGGG7*9)8:+2?F8=8?D<76:?=8CC:<53;)*3,)0)47:*))+4110,((01<5*2)()14*-(87((-(/3-*,46)4@E0(.(/).4943(,0-2-(-(-1-8C:)-(43((-)..).-(-(-(..((((-0./28)((
@M02996:162:000000000-B87FG:1:1101:26669:7040 2:N:0:ACTGAGCG+CTAAGCCT
GACTACTGGGGTATCTAATCCTGTTTGCTCCCCACGCTTTCGCGCCTCAGCGTCAGTTGTCGTCCAGCAAGCCGCCTTCGCCACTGGTGTTCCTCCTAATATCTACGCATTTCACCGCTACACTAGGAATTCCGCTTGCCTCTCCGATACTCAAGAACGACAGTTTCAAATGCAGTTCACGAGTTAAGCCCGTGGATTTCACATCTGACTTGCCATCCCGCCTACGCGCCCTTTACACCCAGGAAATCCGGACAACGCTCGCCACCTACGTATTACCGCGGCTGCTGGCACGTAGTTAGC
+
CCCCCGGGGGGGGGGGGGGGGGGGGGFGGGFGGGGGGGGGGGGGGGGGGGGGGGGGFGGGGGGGGGGGGGGGGGGGGGGGGGGGGGFGGFEGGGGGGG9FFDEDGGGGGGGGGGGGE=?=>FFGGGFGGGGGDGGGD8DFGEFGF@9FDDFFGFFGGGGGGGA@CFFGGGGFFFGGFGEFDEGCFFECEGGAB>DDECAEACE*)4>@EFF7>A=F:8*(4630/111;G@@CECCE7?81.((0(6<*4049B<F(-,,(1((12(5:6.5<(-4)(-41419?D?:?:?F7)*/+6<2
@M02996:162:000000000-B87FG:1:1101:15678:7057 2:N:0:ACTGAGCG+CTAAGCCT
GACTACTAGGGTATCTAATCCTGTTTGATACCCATGCTTTCGTGCCTGAGCGTCAGAAGATCTCTGGACAGCTGCCTTCGCAATCGGTGTTCTGTGACATATCTAAGCATTTCACCGCTACACATCACATTCCGCCATCCTCGACATCTCTCAAGGGGCCCAGTATCAATGGCAGTTTTCATGTTGAGCATGAAAATTTCACCGCTGACTTAATCCTCCGCCTGCGCACCCTTTAAACCCAATCAATCCGGATAACGCTCGGGTCCTCCGTATTCCCGCGGCGTCTGTCACGGAGTTCGC
+
CCCCCGGGGGGGGFGGGFGGGGGGGGGGGFFGGFGGGGGGGGGGGGGGGGGGGGGGFFF,EGGFGFG9EFGGGGGGGGGGGGGGGGGGGGGGFGGG9FCEFFGFFGGGGGGGGGGGGADDGFGGGFFFGFGGGFGGGGGGGDB>D8>ADFDEF9DC6++@@A=BDFGGGGC:8;CFFFEFDFGGG7;DD,@>?9FBEGFF7<EABE=ADFGEEF=FCFG5@>>CB:A9@EF2CEFC=EGG=@@(;778;6)315<>/.(,.)(//=4784-.444).1-27,((-38.)64-0.*28)(,
@M02996:162:000000000-B87FG:1:1101:26659:7058 2:N:0:ACTGAGCG+CTAAGCCT
GACTACTGGGGTATCTAATCCTGTTTGCTCCCCACGCTTTCGCGCCTCAGCGTCAGTTGTCGTCCAGCAAGCCGCCTTCGCCACTGGTGTTCCTCCTAATATCTACGCATTTCACCGCTACACTAGGAATTCCGCTTGCCTCTCCGATACTCAAGAACGACAGTTTCAAATGCAGTTCACGAGTTAAGCCCGTGGATTTCACATCTGACTTGCCATCCCGCCTACGCTCCCTTTACACCCAGTAATTCCGGACAACGCTCGCCCCCTACGTCTTACCGCCGCTGCTAGCACGTAGTTACC
+
BCCCCGFEGGGFGGGGGGGGGGGGGGGFGGGGGGGGGGGGGGEGGGGGGGGGGGGGGD<CFGAFGCFCGGGFGGGGGGGFGF7F,DEFGGEGFFGGG9EFGFFGGGDFGGGGGGGDG=9C>,BFGGGGGFGGG8CGG@@EGEF6D+)+3CFFACGDFG6CE6=@FFGGGFFAFFGG+2;@4>@@FDA=CGFBE>>9BCFFFG??<844CA7*9?>=>AD>C:1;D?F(6B;D7;EFFEGD(6;CA)7?:(7(4>(9--(-(/-479>(368(2(.45(-((--(4)).5)-,).*22-)-
@M02996:162:000000000-B87FG:1:1101:8433:7077 2:N:0:ACTGAGCG+CTAAGCCT
GACTACCGGGGTATCTAATCCTGTTTGATCCCCACGCTTTCGTGCCTCAGCGTCAATCGCTGTTTCGTGAGATGCCTTCGCAATCGGTGTTCTGAGTAATATCTATGCATTTCACCGCTACACTACTCATTCCTCCCACGGCAACCGTATTCCAGCCTGACAGTATCAAAGGCAATTCCAGGGTTGAGCACTGGGCTTTCACCCCTGACTTACCAGACAGCCTACCACCCCTTTAAACCCAATAAACCCGGATAAAGCTTGCATCCTCCGTATTACCGCGGCTGTTGGCCAGGCGTACAC
+
CCCCCGFGGGGGFGGGGFFGGGGGGGGGGFFFDGFGGGGGGGGGGGGGGGGGGGGGGGGGGGGGFGGGFFE9FFGFGGGGGG:FDDFBFFEFGGCFFGGGGFGFGGGGGGGGFEFFG>@DGFGGGGGBAFEFGFGGDGGE8>>C?,:@DF6;3=DGGC,6D9*8@EF8DCFFGF???FEFE,@9,+1552<)0**))6ACEGEDB@256F9A=ACF9*2-=0-7(())0=@(2=)?;38*613;A;)(/.)((2.+.))-.936:8)-.,-,(.-))(---(3-()...54(.)21*,(-
@M02996:162:000000000-B87FG:1:1101:8444:7093 2:N:0:ACTGAGCG+CTAAGCCT
GACTACCGGGGTATCTAATCCTGTTTGATCCCCACGCTTTCGTGCCTCAGCGTCAATCGCTGTTTCGTGAGATGCCTTCGCAATCGGTGTTCTGAGTAATATCTATGCATTTCACCGCTACACTACTCATTCCTCCCACGGCAACAGTATTCCAGCCTGACAGTATCAAAGGCAATTCCAGTGTTGAGCCCTGGGCTTTCACCCCTGACTTACCAGACAGCCTACGCACCCTTTAAACCCAATAAACCCGGATAACTCTTGCATCCTCCGTATTACCGCGGCTGCTGGCACGGAGTTCGC
+
BCCCCGGGDGDCFGFDFFGGGGF<FGGGG<<86C@FCEGGGGF8EGAEFFGGGGG@FFFGGG:?C@FGFDE9FGEFGGFFEG=G?FCFFFGCE?,EFFFBEFGGGGGGGAEGGGEB@:@DD@F=EFFFGGGCGDGGG84>+:9=C,39?FF9;==FED8@@9D=DFFGG99?D5FGFGCFF>9@C?=?),+1*3+:CGFFCC@@=*18=F@AEFFA)9;27/)0059>@55/;>8/9@C=3?,)27)(2459;).;).)1)27)2:)-44((..-6)((,-,3,()5512)3.)2;:)((
@M02996:162:000000000-B87FG:1:1101:25222:7109 2:N:0:ACTGAGCG+CTAAGCCT
GACTACCCGGGTATCTAATCCCGTTTGCTCCCCTGGCTTTCGCATCTCAGCGTCAGACACAGTCCAGAAAGGCGCCTTCGCCACTGGTGTTCCTCCCAATATCTACGCATTTCACCGCTACACTGGGAATTCCCCTTTCCTCTCCTGCACTCTAGTCATCCAGTATCCAGAGCCATACGGGGTTGAGCCCCGCATTTTCACTCCAGACTTAGAAAACCGCCTACATGCGCTTTACGCCCAATAATTCCGGACAACGCTCGCCACCTATGTATTACCGCGGCTGCTGGCACGTTGTTAGCC
+
CCCCCGGGGGGGGGGGGFGGGGGGGGGGGGEGGEFGGGGGGGGGGGGGGGGGGGCFFGGGGGGGGGGGGEFFGGGGGGGGGGFEDFFGGFCFFGGGGGCAFFGFGFFGGGGGGFGGE@D=@EGCFGFGFGGGGGGFCGGGGFFGGFEGFGFFFGGFGGGGGG5CFFFFFFGFGFFGFGFFEEGG:F@FCGGAFDDAEFFC><:=:A3>E6=6AF48BB)645(55C55:E>;5;C6;@FC=;)/:667C(726):/-(--,92<D::).6)4):..(3,-30,(.871(,80));;<-<?
@M02996:162:000000000-B87FG:1:1101:20255:7113 2:N:0:ACTGAGCG+CTAAGCCT
GACTACAAGGGTATCTAATCCTGTTCGATCCCCGCGCTTTCGTGCCTCAGCGTCAGTTGCGGCTTGGTGACCTGCCTCCGCGATCGGCGTTCTGTGCGATATCTATGCATTTCACCGCTACACCGCACATTCCAGCCACCCCACACGCACTCAAGCCCCCCAGTTTCGACGGCAGTGACCGGGTTGAGCCCGGAAATTTCACCGCCGACTTAAGGGGCCGCCTACGCCCCCTTTAAACCCAATAAATCCGGATAACGCTCGCATCCTCCGCATATCCGCGGCGTCTTGGCCGGGGTTCGC
+
CCCCCGGGGFGGGGGGGGGGGGGGGGGGGGEGGGGGGGGGGGGGGGGGGGGGGGGGGGCGEEGGGGEGFGGGGGGGGGFGG>=FFECGGGFGDFGDGGGGGFGGGGGGGGGGGGGGG:?DDEFG>F@FCEFGGGDFGGGGG>D+=EBGFGA:CDDGGGGGGG=>CFG?FG=?EFCF):9FGCEEE1(>4FGB3>D>9F=A>G<:BB9BBED<)7)81792C6?3746(4?92<))6<<EE18?3BF49<1),4569-,-(-1((958A09((,-)).-(4,((,,((.)()(0)*/2(-2
@M02996:162:000000000-B87FG:1:1101:16621:7123 2:N:0:ACTGAGCG+CTAAGCCT
GACTACAAGGGTATCTAATCCTGTTTGCTCCCCCGACTTTCGCGCCTCAGCGTCAGTGATGTTCAAGGAATCCGCCTTCGCCTCCGGTGTTCTATAGGATATCAACGCATTTCACCGCTACACCCTATATTCCGATTCCCTCTCCCATACTCGAGCACGGCAGTTTGAGACGCACTTTCCGGGTTGAGCCCGTAGATTTCACATCTCACACACCTCGCCGCCTACGCGCCCTTTTCGCCCAGTTCATCCGACCAACGCTTCGCCCCTCGTGTATATCGCGGCTGCGTGCACTGGTTTTCG
+
@@CC@EEEGFEGFGGFFFGGGGGFFGFAFG<FEFGDGGGGGGGCGGGGEGGDGEFGGE9FGEFGGD9<FEFFGGCGCCEFFGGGCECGGGGGGGG9FCEE9FFGFG>FGCEGGGGGG>>CGFFFGFGFEFGGGFEDGGGDGFFF?FDFFGFEB@+>6,6==1)@CF2:9,@@>@CEFDAA>B*=CD=C>FC2*2*(1<1><C4?)+/84);2188:3897:6;;DD9168>794).4:E=(.4)*.642(0((027(-((()-(*-(,-((((.)).(((-40((,-(((.))0++2(),
@M02996:162:000000000-B87FG:1:1101:20242:7128 2:N:0:ACTGAGCG+CTAAGCCT
GACTACAAGGGTATCTAATCCTGTTCGATCCCCGCGCTTTCGTGCCTCAGCGTCAGTTGCGGCTTGGTGACCTGCCTCCGCGATCGGCGTTCTGTGCGATATCTATGCATTTCACCGCTACACCGCACATTCCAGCCACCCCAAACGCACTCAAGCCCCCCAGTTTCGACGGCAGTGACCGGGTTGAGCCCGGAAATTTCACCGCCGACTTAAGGGGCCGCCTACGCACCCTTTAAACCCAATAAATCCGGATAACGCTCGCATCCTCCGTTTTTGCGCCGCTGCTGGCACGGGGTTAGC
+
CCCCCGGGGGGGFGGGGFGGGGGGGGGGGGDCGFGGGGGGGGGGGGGGGGGGGGGGGGFGEGGGGGGGGGGGGGGGGGGGGECCFG@FGGGGEFGEGGGGGFGGGGGGGGGGGGGGG=9@DEFGDFFGG9FGGFFDGDD@C9?9:F=FDGEECGCFGGGGGG>CFFGCFGGFGFGF;>7AEEEE@9E6;FGFEFD;AFFFBGA6;F>99:CA2/553.14>728:09(4C:07:A4-2:?3?,)1.649;>,8B>*((((-1((1328:6-)(-((.(,(-4409)42,(527)*22(.)
@M02996:162:000000000-B87FG:1:1101:20260:7132 2:N:0:ACTGAGCG+CTAAGCCT
GACTACAAGGGTATCTAATCCTGTTCGATCCCCGCGCTTTCGTGCCTCAGCGTCAGTTGCGGCTTGGTGACCTGCCTCCGCGATCGGCGTTCTGTGCGATATCTATGCATTTCACCGCTACACCGCACATTCCAGCCACCCCACACGCACTCAAGCCCCCCAGTTTCGACGGCAGTGCCCGGGTTGAGCCCGGAAATTTCACCGCCGACTTAAGGGGCCGCCTACGCACCCTTTACACCCAATAAATCCGGATAACGCTCGCATCCTCCGTATTACCTCGGCTGCGGGCCTGCGTTTATC
+
CCCCCGG9FFGGGGGGGDFGGGGGGGGGGGCFFFGFEGGGGGGGGGGGFGGGGEGGGGAFBEFGGFGF7EFFG?EFECCFDBFGGG@FGEEFGFF,EC:FEAFGGGGGCFFGGFGG>>?8=EFGBG7>:CFGGFE?F,,>@>B9CG=GBGF=C:7DGGGGG57@CEF>*C*6=4)=)+/A5B>=C9.*/AE(02)()3654A<1;B(-4>C2<*4)47<6>7,1:?949??(98)553;C6:70*):<<-),-)69--(-(1((183<7(-.,566-).(,((,(-((,((-0)222,)-
@M02996:162:000000000-B87FG:1:1101:13975:7137 2:N:0:ACTGAGCG+CTAAGCCT
GACTACCGGGGTATCTAATCCTGTTTGCTCCCCCGACTTTCGCGCCTCAGCGTCAGTTCTGTTCCAGGAATCCGCCTTCGCCTCCGGTGTTCTGCCTGATATCTACGCATTTCACCGCTACACCCTGCATTCCGCTTCCCTCTCCCATACTCCAGCATTGCAGTTTCAAACGCACTTCCCGGGTTGAGCCCGTGGATTTCACACCTGACTCGCAATGCCGCCTACGCGCCCTTTACGCCCAGTAAATCCGAACAACGCTTGCCACCTCTGTATTACCGCCGCTGCTGGCACGTAGTTCGC
+
CCCCCG8@FGGGGGGGGGGGGGGGGGGGGGGGG@++@FGGGGGGGGGGGGGGGGGGGA@F,9EF,CF,CF8CFGGGGGGGGGCG,@8@CFGG95C,9,?FGBF+EFGGGGGGGGGGG>BGGFG?7=FCAFGGGG=DG8EFGDFGG=03;D9D6@FG,E,,,@8FFFGCE>,<CECGF*6*>CCEGGEGEGGB5))5=CFEFGC((;7@E++/:>1=);C6E:;@@19(4CB0CD<A3<EG??4)166677)19)49--,(-1(9CB??)..).66A933(4996B08?:??:0)21961(
@M02996:162:000000000-B87FG:1:1101:16626:7140 2:N:0:ACTGAGCG+CTAAGCCT
GACTACAAGGGTATCTAATCCTGTTTGCTCCCCCGACTTTCGCGCCTCAGCGTCAGTGATGTTCAAGGAATCCGCCTTCGCCTCCGGTGTTCTATAGGATATCAACGCATTTCACCGCTACACCCTATATTCCGATTCCCTCTCCCATACTCGAGCAAGGCAGTTTGAGACGCACTTTCCGGGTTGAGCCCGGAGATTTCACATCTCACCCACCTCGCCGCCTACGCGCCCTTTACGCCCAGTAAATCCGAACAACGCTTGCGCCCTCTGTATTACTTCCGCTGCTGCCACGAACTTACG
+
CCCCCGGGGGGGGGGGGFGGGGGGGGGGGGFFDGGGGGGGGGGGGGGGGGGGGGGGGGGGGGGGGGGCGGGFGGGGGGGGGGGGGGFGGGEGFFGFFGFGGFGGGGGGGGGGGGGGG@EGDFFGGGFGFFGGGCCDGGFGGFFGGGDGFGFF@8?FCG8DFD>FGFFGGDFFGFGEFGFF:EGCFGE*0CFB>59=>FFFEGCC=:;4*27(5>DF1>G;E6;;@(:(4?>2<?FF??E=8B,)14ABC101750/(--((1((99((()-..)).))))((--().)().())*20--(
@M02996:162:000000000-B87FG:1:1101:16468:7143 2:N:0:ACTGAGCG+CTAAGCCT
GACTACACGGGTATCTAATCCTATTTGCTCCCCACGCTTTCGTGCCTGAGCGTCAGTAACAGACCAGGTTACCGCCTTCGCCGCCGGTGTTCTTCCATATATCTACGCATTTTACCGCTACACATGGAGTTCCATAACCCTCTTCTGCACTCTAGTCTATCAGTATTCAAGGCTGTATGGAGTTGAGCTCCACGCTTTCACCTCAAACTTAATAAACCGCCTGCGCACCCTTTACGCCCAATAAATCCGGATAACGCTTGCCACCTACGTATTACCGCCGCTGCTGGCACCTAGTAAGCC
+
CCCCCGGGGGGGGGGGGGGGGGGGGGGFFFFFCFGGGGGGGGGFGGGFGGGGGG7FGDFGFF@FGFGGFGCGGGGGGGGGGGGGGGEGG:FFGGGF,A@EF?FFDGGGEGGGFFGGE=B8CCF9E<8BEFGGG=EF+@FGGDFGGFEG?FFEG,BFFGD8DE7CEDDGF@DFGA+;1DE5E?FFFCCFFGG@FADAAC5>;@>B:A366+2/AACFFFC(=2222@>>@E2@<C<017C?0847@CCE9()-(/49(,--,26?512>?4)..-66:9(,4(3()..-()(.)*0+3)).
@M02996:162:000000000-B87FG:1:1101:16193:7220 2:N:0:ACTGAGCG+CTAAGCCT
GACTACCCGGGTATCTAATCCTGTTTGATCCCCACGCTTTCGTGCCTCAGCGTCAATCGCTGTTTCGTGAGATGCCTTCGCAATCGGTGTTCTGAGTAATATCTATGCATTTCACCGCTACACTACTCATTCCTCCCACGGCAACAGTATTCCAGCCTGACAGTATCAAAGGCAATTCCAGTGTTGAGCACTGGGCTTTCACCCCTGACTTACCAGACAGCCTACGCACCCTTTAACCCCAATAAATCCGGATAACGCTTTCATCCTCCGTATTACCGCGGCTGCTGGCACGTGGTTAGC
+
CCCCCGGGGGGGGGGGGGGGGGGGGGGGGGGGGGGGGGGGGGGGGGGGGGGGGGGGGGGGGGGGGGGGGGGFGGGGGGGGGGGGGGB8CFGGEF9FGFFGGFGGGGGGGGGGGGGGG>DDGGGGFGGFFGGGFEFGGGGE>>5DF=DFFGFEDEFGGGF8FFEGGFGFF36DFFCFFGFFFDCEF67FE7DEAFGFCGFFFGEB595@EFFCEFF974*-1000:)>5@E@(83>E4*==5<1;F)9?D:.(6>9>(.//(29);@3)/1-(4:66)(-4(36(273(((3200*28<2)
@M02996:162:000000000-B87FG:1:1101:16209:7226 2:N:0:ACTGAGCG+CTAAGCCT
GACTACCCGGGTATCTAATCCTGTTTGATCCCCACGCTTTCGTGCCTCAGCGTCAATCGCTGTTTCGTGAGATGCCTTCGCAATCGGTGTTCTGAGTAATATCTATGCATTTCACCGCTACACTACTCATTCCTCCCACGGCAACAGTATTCCAGCCTGACAGTATCAAAGGCAATTCCAGTGTTGAGCACTGGGCTTTCACCCCTGACTTACCAGACAGCCTACGCACCCTTTAAACCCAATAAATCCGGATAACGCTTGCATCCTCCGTATTACCGCGACAGCTGGCACGGAGTTAGC
+
CCCCCGGGGGEGGGGGFFFGGGGGGGGEFFFGGGGGGGGGGGGGGGGGGGGDFGGGGGGGGGGGGGGGGGGGGGGGGGGGGGGGFEFFGGGGGGAFGFGGGFGGDGGGGGGGGGFGG>EDDGGG8FGGGGGGGGGGGFE@?>5CFBDFBFFFGG8>FFFFGGDFFFGFDGCDCF+@FGF9EFFDFGCC>EGE6AFFFGFF<CEBA>=CEFGFFFFFBFF>C5>EDAADBEFFF3C7>EGC@93=*9?CD:8(/:;D/.,/67=3;;<;@(-((.-541-,(-(-47:103>085::A)-5
@M02996:162:000000000-B87FG:1:1101:3213:7235 2:N:0:ACTGAGCG+CTAAGCCT
GACTACTCGGGTTTCTAATCCTGTTTGATACCCGCACTTTCGAGCATTAGCGTCAGTTACACCCCGGACAGCTGCCTTCGCAATCGGAGTTCTTCGTCATATCTAAGCATTTCACCGCTACACGACGAATTCCACCATCCTTATGTGCACTCAAGGTCCCCAGTATCAACGGCGTGGTATGGTTGAGCCACACGCTTTGACCACTGACTTTAGATCCCGCCTCACCGCCCGTTAAACCCAATCAATCTGGATAACTCTCGCATCTTCCGTATTACCGCCGCTGCTGGCACGGAATTAGCC
+
C<@CCGFEGDE@,,;C,CF<F<FFGG8C<C9CFFGGGDFGA8<FE@F,C<FEG@:FFFGGGE<@FCE+@FDFF=FFGFGFGGGGFD,,8844@99A9?F8EFDDGCFEFCEGG=FCE)<?C@E=EFGGGFGG;;9ADDDGGD?98@0,+2<DF8F>FD8=,6::@DCF=B:*3@CE>CE=DFCE>*);2<E49*;>(<***,7(()0(.=+91)*+..*.*((((/,(.8(3*63>F0:C0<7.*).)*)@)4*.*.-.--1(-*)642.,.()).40((-(((.5.((,(-))23+,()
@M02996:162:000000000-B87FG:1:1101:15434:7264 2:N:0:ACTGAGCG+CTAAGCCT
GACTACAGGGGTATCTAATCCTGTTTGATCCCCACGCTTTCGTGCCTCAGCGTCAATCGCTGTTTCGTGAGATGCCTTCGCAATCGGTGTTCTGAGTAATATCTATGCATTTCACCGCTACACTACTCATTCCTCCCACGGCAACAGTATTCCAGCCCTCCAGTATCAAAGGCAGTTCCCGGGTTGAGCCCGGGTATTTCACCTCTGACTTGAAGAACAGCCTACGCACCCTTTAAACCCAATAAATCCGGATAACGCTTGCATCCTCCGTATTACCGCGGCTTCTGGCACGGGGTTAGC
+
CCCCCGGGGGGGGGGGGGGGGGGGGGGGGGFGGGGGGGGGGGGGGGGGGGGGGGGFGGGGGGFEGGGGGGGFGGGGGGGGGGGGGGFFFFGDEGDGGGGGGFGGGGGGGGGGGGGGG>BGGFFGFGGGGGGGGGGGGGGEG>@DF88C?EFCFEFGGGGGGG<DDFF,C9EBGFGGFGFFGGGEGGFGBFGFFFGFEGFFFGC8>ABFEFFE**817AFBGDBFB(-/8CFBGB39;AGGD@6EA6?CC;83<BE>/.//4*56>>?A<9-(.4644:((-(-(():).(.())*/2(..
@M02996:162:000000000-B87FG:1:1101:8411:7278 2:N:0:ACTGAGCG+CTAAGCCT
GACTACTAGGGTATCTAATCCTGTTTGCTCCCCACGCTTTCGCGCCTCAGCGTCAGTTGTCGTCCAGCAATCCGCCTTCGCCACTGGTGTTCTTCCGTATATCTACGCATTTCACCGCTACACACGGAATTCCGATTGCCTCTCCGATACTCAAGAACTACAGTTTCAAATGCAGGCTATGAGTTAAGCCCATAGTTTTCACATCTGACTTGCAGTCCCGCCTACGCGCCCTTTACACCCAGTAAATCCGGATAACGCTTGCCACCTACGTATTACCGCCGACGCTGGCAAGTAGTTAGG
+
CCCCCGGGGGGGGGGGFGGGGGGGGGGFGGFFGGGGGGGGGGGFGGGGGGGGGGGGGGGGGGGGGGGFGGGFGGGGGGGGGFGGGGFGGFGGGGGGCEFFGFGGGGGGGGGGGGGGG>?CCDFFEGFEGGGGGGGDDBFGGEFGGGAC?DDEFGG:DFCFGGFFFFGAD@EF7C7CAC=FE;CFCFFGFGG8;AF@5FFE7EFEEB4ECF9>E4>@EFF);=@@B(>5(=;1D@<7)7CED?E;A57?C6)((062-.---139>?0((-.4),6>9:-(40(-1((((()(0*++0))(
@M02996:162:000000000-B87FG:1:1101:11706:7280 2:N:0:ACTGAGCG+CTAAGCCT
GACTACCAGGGTATCTAATCCTATTTGCTCCCCACGCTTTCGTGCATGAGCGTCAGTTACAGACCAGGTAATCGCCTTCGCCTCTGGTGTTCTTCCATATATCTACGCATTTTACCGCTACACATGGAGTTCCATTCCCCCCTTCTGCACTCTAGTTTGCCAGTATTCGATGCTGTATTGAGTTGAGCTCAACGCTTTCACATCCAACTTAACAAACCGCCTGCGCACCCTTTACGCCCAATAAATCCGGATAACGCTTGCCACCTACGTATTACCGCGGCTGATTGCACGTAGTAAGCCG
+
C@CCCGFEGGGGCGGGGEGGGGGDGGGGEEF<CFFEFGGGGGDFGEGFFGGGGGDEFGGG9FCFGFE7@FFAFFFGGGGGGDFFGG@FGFGGGGGF,CFFFFA8EFGDEGEGDFAFB8<CDEFDE<F,,A@;@EFG+@,8?@EFFGFGFGFFGD?GGG8=FF<B@FFFF;D?EF9FDD7+@,@D9=DDDF?DD?D9@:A7;:*8)A58=>7=EFB*85;:9:/:>5==>E=DC642>2=C(//.1.6172>;6A;1((/(/2.;50(((..-(4-.-,((,,(3)).)-)-2001++)).(
@M02996:162:000000000-B87FG:1:1101:8428:7285 2:N:0:ACTGAGCG+CTAAGCCT
GACTACTAGGGTATCTAATCCTGTTTGCTCCCCACGCTTTCGCGCCTCAGCGTCAGTTGTCGTCCAGCAATCCGCCTTCGCCACTGGTGTTCTTCCGTATATCTACGCATTTCACCGCTACACACGGAATTCCGATTGCCTCTCCGATACTCAAGAACTACAGTTTCAAATGCAGGCTATGAGTTAAGCCCATAGTTTTCACATCTGACTTGCAGTCCCGCCTACGCGCCCTTTACACCCAGTAAATCCGGATAACGCTTTCCACCTACGTATTACCGCGGCTGCTGGCACGTAGTTAGC
+
CCCCCGGGGGGGGGGGGGGGGGGGGGGGGGGGEGGGGGGGGGGGGGGGGGGGGGGGGGFGGGGGGGGGGFGGGGGGGGGGGGGGGGGGGGGGGGGGFGGGGFGGGGGGGGGGGGGGG>DCGFG8C@FGGGGGGGGGGCFGGEFGGCAF>DDD;DFGCFGGGFEBDFGGGFCFG7??BGBFFFCCGGF?5CE59;AEEGFFFFEFFA4AEFGEFA*94AFAC6:@B=@=9E92DFE<3)?C416CFC?<<75(,062,--((0-)24:>?1..4(6<2(2-9;64,.)(,,)40)2;<)))
@M02996:162:000000000-B87FG:1:1101:15429:7287 2:N:0:ACTGAGCG+CTAAGCCT
GACTACAGGGGTATCTAATCCTGTTTGATCCCCACGCTTTCGTGCCTCAGCGTCAATCGCTGTTTCGTGAGATGCCTTCGCAATCGGTGTTCTGAGTAATATCTATGCATTTCACCGCTACACTACTCATTCCTCCCACGGCAACAGTATTCCAGCCCTCCAGTATCAAAGGCAGTTCCCGGGTTGAGCCCGGGTATTTCACCTCTGACTTGCAGACCAGCCTACGCACCCTTTAAACCCAATAAATCCGGATAACGCTTGCATCCTCCGTATTCCCGCGGCTGCTGGCACGGAGTTAGC
+
ACCCCGGGGDCG@FGGGEFGGGGGGGGGGGGGGGGGGGGGGGGGGGGGGGGGGGGFGFCGGGGGGGFGGGE<FGGGGGGGGGGGFDFGGGGGGG9FGFGGGFGGGGGGGGGGGGGGG=ADDFGGGGGGFGGGGGGGDGFED:9DD=DFBGFFGGGGGGCFGFDF,?E,=,3:DFDGDFEFG>CEECC:8;FA55;)8DFECGF@=64AEFGF*6*9):;<A9:>:>>59C@(937.9<FE;03);996;;>(6340/.,,,9).*3))((-.,.).,(((((-2604(((.(0)/;C44)
@M02996:162:000000000-B87FG:1:1101:6147:7289 2:N:0:ACTGAGCG+CTAAGCCT
GACTACCAAGGTATCTAATCCTGTTTGCTACCCGCACTTTCGAGCATGAGCGTCGATAAGTCCCCAGCAAGCTGCCTTCGCCATCGGTGTTCTTCCTGATCTCTACGCATTCCACCGCTACACCAGGAATTCCGCTTGCCCCTGAACTATCCAAGAAATGCAGTCCGGTCTGCAGGTCCGGGGTTGGGCCCCGGTATTGTACAGACCGCTTGCACTTCCGCCTGCGCTCCCTTTACGCCCAGTGATTCCGCACAACGCTTGCACCCCTCGTATTACCGCCGCTGCTGGTCCGAAGGTTGC
+
CCCCCGGGFGGGGGGGGEGGGGGFFGGGGCCFFGGGGDGGGGGGGGGGGGGGGGDFGGGGGGGGGGGGGGGGGGGGGFGGGGGGFGGGGBFEDGGGGGGGGFGGGGGGGGDGGFFGG>D8DEGGGGGFGGGGGGGDD6EGGFFGF=8FFGFFGG6FGGGGGGEFGF+@=CEFGFGGFGFEEGGGGD=CBFG9BFCB>FF?<CEFF;22:DGD@FF6@FG;5662(:>208::G7<<02?C?F(.*.6<D4)49>39--,((1.<D<0,4((,.(.-6:-(,,((,...(.4;.0**<4(4
@M02996:162:000000000-B87FG:1:1101:5985:7289 2:N:0:ACTGAGCG+CTAAGCCT
GACTACCAGGGTATCTAATCCTGTTCGATCCCCGCGCTTTCGTGCCTCAGCGTCAGTTGCGGCTTGGTGACCTGCCTCCGCGATCGGCGTTCTGTGCGATATCTATGCATTTCACCGCTACACCGCACATTCCAGCCACCCCAAACGCACTCAAGCCCCCCAGTTTCGACGGCAGTGACCGGGTTGAGCCCGGAAATTTCACCGCCGACTTAAGGGGCCGCCTACGCACCCTTTAAACCCAATAAATCCGGATAACTCTCGCATCCTCCGTATTACCGCGGCTGCTGTACCGGAGTTAGT
+
CCCCCGGGGGGGGGGGGGGGGGGFGGGGGGBECFGGGGGGGFFGGGGGGGGGGGGGGGGGGGGGGCGG@FGGGFGGFFFGE@CFDEEGGFFGFAEAFGGGGAGGGGGGGGGGGGGGE:>DDGFGGGGGGGGGGGF?+6DFC:A0@@=FBGB@GG?:ECEGEG485=FCGGCD=ED7;DEFEEEGGGEGFGGFF)9>AFFAAG>(7D369>G9A?2>0<D45781?1143?44C).).4;CB?(07<297-0-,).9))).-9247328?940.()..4(41;2((,4))))-)0**2.:)
@M02996:162:000000000-B87FG:1:1101:24438:7291 2:N:0:ACTGAGCG+CTAAGCCT
GACTACTAGGGTATCTAATCCCGTTTGCTCCCCTGGCTTTCGCATCTCAGCGTCAGACACATTCCAGAAAGCCGCCTTCGCCACTGGTGTTCCTCCCAATATCTACGCATTTCACCGCTACACTGGGAATTCCCCTTTCCTCTCCTGCACTCTAGTCCTCCAGTATCCAGCGCCATACGGGGTTGAGCCCCGCATTTTCACCCCAGACCTAGAAAACCCCCCACATGCGCCTTACGCCCAATAATTCCGGACAACGCTCCACACCTACCTATTACCGCGGCCGCTGGCCCGTTATTACCC
+
CCCCCGFCFFFGGGGGGGGGG,CFFGGFGGGGG@,6C6CFG:F@,@BGFGGGGGCG9FG@8,6?@GG<F,9,:@FGGGGGGGGFFGGGCGCFBGGGGECEFFGGGGCFGGGGGGGG7::=CCF;,AFGGFGGC,4+=,@,6:+ADB5,;DFF,E@CE,E,>DDG82=E?,,3@5+A+ADDGDEE+=5=::C)<**1;D+2>4/:)*54)3*0*0>FBA*8?(.,())/(3(:C@8(2,<*((5<*446*-79(0()((-((94(7((4(3).6).6((-(-(-4((4(,,(-).*3+)).
@M02996:162:000000000-B87FG:1:1101:8414:7296 2:N:0:ACTGAGCG+CTAAGCCT
GACTACTAGGGTATCTAATCCTGTTTGCTCCCCACGCTTTCGCGCCTCAGCGTCAGTTGTCGTCCAGCAATCCGCCTTCGCCACTGGTGTTCTTCCGTATATCTACGCATTTCACCGCTACACACGGAATTCCGATTGCCTCTCCGATACTCAAGAACTACAGTTTCAAATGCAGGCTATGCGTTAAGCCCATAGTTTTCACATCTGACTTGCAGTCCCGCCTACGCGCCCGTTACACCCAGTAAACCCGTATAACGCTTGCCACCTACGTATTACCGCGGCTGCTGGCTCGGCGTTAGC
+
CCCCCGGGGGGGGGGGGFGGGGGFFGGGGGFFBEGGGGGFGGGGGGGGGGGGGGGGGGGGGGGGGGDGGGGGGDGGGGGGGE@FGGEGGGGGGGGGDE@FGFGGGGGGGGDGGGGGG@BDDEF,@CEFGGGGGF=CDBFGGEFGGC@FAD+:DDFFEEE8888FGFGGGFD7AFF65C5*@,+@CDDFEGF@FA303@FECFEFEFE?EFG*94.95AC5E2(8:/:61B:(:;60)7FE@<39+.),1-.(49:2((---9(-24(,43.,.4.5)--,,1(-:.)54(,())*2*-,6
@M02996:162:000000000-B87FG:1:1101:5968:7299 2:N:0:ACTGAGCG+CTAAGCCT
GACTACCAGGGTATCTAATCCTGTTCGATCCCCGCGCTTTCGTGCCTCAGCGTCAGTTGCGGCTTGGTGACCTGCCTCCGCGATCGGCGTTCTGTGCGATATCTATGCATTTCACCGCTACACCGCACATTCCAGCCACCCCAAACGCACTCAAACCCCCCAGTTTCGACGGCAGTGACCGGGTTGAGCCCGGAAATTTCACCGCCGACTTAAGGGGCCGCCTACGCACCCTTTAAACCCAATAAATCCGGATAACGCTCGCATCCCCCGTCTTACCGCCGCTGTCGGCACGGAGTTTGC
+
CCCCCGGGGGGGGGGGGCFFGGGFFGGGGGCFDEGGGGGGGGGGGGFGGGGGGGGGGGGGGGGGGGEGGGGGGGGGFFGGGCFGFG7FCFEGGGGFGD+ABAGGGGGGGGGGGGFGE19=?9FGG>FEE>DFCD8=D@FDD=DDFG=EEDBEFF*3@EGGGEAFFB:*31/?CEC7FC;F5BC:*)4*62;(=BG6<7/)6<<BF>;91<C:AFBF6>C470,3349(4*2(046><<FDB::?F95<F17:1:>=((44,/((15((41-((---((((,((((.(,-3(,0.212)4)
@M02996:162:000000000-B87FG:1:1101:5995:7306 2:N:0:ACTGAGCG+CTAAGCCT
GACTACCAGGGTATCTAATCCTGTTCGATCCCCGCGCTTTCGTGCCTCAGCGTCAGTTGCGGCTTGGTGACCTGCCTCCGCGATCGGCGTTCTGTGCGATATCTATGCATTTCACCGCTACACCGCACATTCCAGCCACCCCAAACGCACTCAAGCCCCCCAGTTTCGACGGCAGTGACCGGGTTGAGCCCGGAAATTTCACCGCCGACTTAAGGGGCCGCCTACGCACCCTTTAAACCCAATAAATCCGGATAACGCTACCATCCTCCGTATTACCGCGGCTGCTGGCGCGGCGTTAGC
+
CCCCCGGGGGGFCFGGGGGGGGGGGGGGGGEEEGGGGGGGEGGGGGGGGGGGGGGEGGGGEEFGGGG<<FGGGFFGGGGDEFFFFGCEGGGGFFGFGEGGCBGGGGGGGGGFGGGGG>?CDDFEEEGGGGGGGG,=DFF=D8?DGFDC9>>C?C>:CGGGGG=>C>@EGG*8CAC*)+.;=B==F<5;;AF>B39;>??<4+8:>B679>D)6=7F>>G42(--4((-1?3(*.444);=6??B=))62-)4(067-((((0.)2.2).,-.(4.4),(,,((,())(((3;0)22:414
@M02996:162:000000000-B87FG:1:1101:21934:7314 2:N:0:ACTGAGCG+CTAAGCCT
GACTACTGGGGTATCTAATCCTGTTTGCTACCCGCACTTTCGAGCATGAGCGTCGATAAGTCCCCAGCAAGCTGCCTTCGCCATCGGTGTTCTTCCTGATCTCTACGCATTCCACCGCTACACCAGGAATTCCGCTTGCCCCTGAACTATCCAAGAAATGCAGTCCGGTCTGCAGGTCCGGGGTTGGGCCCCGGTATTGTCCAGACCGCTTGCACTTCCGCCTGCGCTCCCTTTACGCCCAGTGATTCCGAACAACGCTTGCACCCCTCGTATTACCGCGGCTGCGTGCCCGAAGTTTGC
+
CCCCCGGFGGGGEFGGGGGGGGGGGGGFGEEFFFGGGGGGGGGGGDGFEGGGGGGGGFFCGGGGGGGGGGAFFGGGGGGGGGGGD>CFGGGGGGFEFFGFGFGGGGGGGEFGGGGGG=?DGGGG+9@BFFGGG@EGG?FFGDFGC,:FFGFEGGF:,@F9FGEFFFCCCGGFG7F6AGFBCECGEDAGFGGFDFDFBCFC4B<3*82:>:53?6<A@FC8C826@9@3?E<?FB>D?BE*((5216>AC?)-;547----43,8FBB<603(3:46)-,--4,0:((-,(4000/AC)):
@M02996:162:000000000-B87FG:1:1101:5978:7317 2:N:0:ACTGAGCG+CTAAGCCT
GACTACCAGGGTATCTAATCCTGTTCGATCCCCGCGCTTTCGTGCCTCAGCGTCAGTTGCGGCTTGGTGACCTGCCTCCGCGATCGGCGTTCTGTGCGATATCTATGCATTTCACCGCTACACCGCACATTCCAGCCACCCCAAACGCACTCAAGCCCCCCAGTTTCGACGGCAGTGACCGGGTTGAGCCCGGAAATTTCCCCGCCGACTTAAGGGGCCGCCTACGCACCCTTTAAACCCAATCAATCCGGATAACGCGCGCATCCTCCGTATTACACGGGCTGCTGGCCCCGGGTTGAC
+
CCCCCGGGFGGGGGGGFFGGGGGGGGGDFFCEFGGGGGGGGGGGGGGGGGGGGGGGGGGGGGGGFEEG@FFGGFFFEFGGGFEEGGGDGGGGGGGFFGF?FDGF>FGFGCFGFFEFE:<8=DDFEGGGGGGFGGGD?DFGD=*C?:8@5D9@EGAGGGGDEE)8=B5*@EGFG4C?AFCFE:5**98<@GG05>:04CF<2C(((7796><<)*451>D0E4-4:<9:BC61782<<AFGB(,(0<<<71)((..9-(((./((1().3,-...)6))(-(-(460)(2(((..::*(()
@M02996:162:000000000-B87FG:1:1101:21919:7328 2:N:0:ACTGAGCG+CTAAGCCT
GACTACTGGGGTATCTAATCCTGTTTGCTACCCGCACTTTCGAGCATGAGCGTCGATAAGTCCCCAGCAAGCTGCCTTCGCCATCGGTGTTCTTCCTGATCTCTACGCATTCCACCGCTACACCAGGAATTCCGCTTGCCCCTGAACTATCCAAGAAATGCAGTCCGGTCTGCAGGTCCGGGGTTGGGCCCCGGTATTGTACAGACCGCTTGCACTTCCGCCTGCGCTCCCTTTACGCCCAGGCATTCCGAACAACGCTTGCCCCCCTCGTTTTCCCGCGGCTGGTGGCCCGACGTTTGC
+
CCCCCGGGGFGGGGGGGGGGGGGGGGGGGGFFFFGGGGGGGGGGGGGGGGGGGGGGG8,CFGGFGGGGFGCFGGGFGGGGGFGGGGFFCFFGFFFDGFGGGFGGFGGGGGGGGGGG7:@DDEEE7ECFFFGFGDEDGFGFGFFGD8=C?DFEGG6F8=EFGGEFGF6@=ECCGA??AFEFEEGGGDAC5=C=>A9(>FA?4<7<>FFFFEDFF6@4;FG6=;,663@:1:14:>><((C?:(((0)4<:8.:B349-((,(*(.1690(,-((3)))-((-4>,(.(4(((,))22*(()
@M02996:162:000000000-B87FG:1:1101:13627:7362 2:N:0:ACTGAGCG+CTAAGCCT
GACTACCAGGGTATCTAATCCTGTTTGCTACCCGCACTTTCGAGCATGAGCGTCGATAAGTCCCCAGCAAGCTGCCTTCGCCATCGGTGTTCTTCCTGATCTCTACGCATTCCACCGCTACACCAGGAATTCCGCTTGCCCCTGAACTATCCAAGAGAAACAGTCCAGTCTGCAGGTCCGGGGTTGGGCCCCGGTATTGTACAGACTGCTTGCATCTCCGCCTGCGCTCCCTTTACGCCCAGTGCTTCCGAACAACGCTTGCACCCCTCGTATTACCGCGGCTGCTGGCACGAAGTTTGC
+
CCCCCGGGGGGGGGGGGGGGGGGGGGGGGGFFGFGGGGGGGGGGGGGGGGGGGGGGG8CFGGGGGGGGGGFFGFGGGGGGGGGGGGFGGGGGGGGGGFGGGFGGGGGGGGGGGGGGGAEGGBFGGFGFGGGFGGGGGDGFGDFFDEDCDFFF9D?FF?DDFFDFFD7=CGGFGFGGFGFFCGGEEGAGFGGFBED5@F8<CGF4>FFEBFFEDFEFFFF9E<4;?994;C<(?;EF;@GG<?,.*.<AD00(7>?7-4-83*44C?1,(--(.4)6)---4(((484787.4..2;<)-)
@M02996:162:000000000-B87FG:1:1101:13611:7376 2:N:0:ACTGAGCG+CTAAGCCT
GACTACCAGGGTATCTAATCCTGTTTGCTACCCGCACTTTCGAGCATGAGCGTCGATAAGTCCCCAGCAAGCTGCCTTCGCCATCGGTGTTCTTCCTGATCTCTACGCATTCCACCGCTACACCAGGAATTCCGCTTGCCCCTGAACTATCCAAGAGAAACAGTCCAGTCTGCAGGTCCGGGGTTGGGCCCCGGTATTGTACAGACTGCTTGCATCTCCGCCTGCGCTCCCTTTCCGCCCAGTAATTCCGAACAACGCTTGCACCCCGCGTATTACCGCGGCTGCTGACACGAAGTTTGC
+
CCCCCGGGGGGGGGGGGGGGGGGGGGGGF@CCFFGGGGGGGGCFGGGGGGGGGGGCF<CFGFGGGGGGG@ADFGGGGGGFGFGGFGGFGGGFFFGGGGAGFFGCFGGGCEFGGGGGG>BGDEFGFCFCCFGGEDEGGGC8DDF6=,:C?DDEDG?>8,=8>@DCEFDE7B9DFFCGFGF>E6CGGCA7)EE>>DGB2FFECG*@CF35>=77>6>F*=:2=3;@@>>.1:=3>E4)((8::(.)*).5:28,7>?F.--(-15?CB911----..-63-(2--(,,,),)53))2/3645
@M02996:162:000000000-B87FG:1:1101:10253:7391 2:N:0:ACTGAGCG+CTAAGCCT
GACTACCGGGGTATCTAATCCTGTTTGATCCCCACGCTTTCGTGCCTCAGCGTCAATCGCTGTTTCGTGAGATGCCTTCGCAATCGGTGTTCTGAGTAATATCTATGCATTTCACCGCTACACTACTCATTCCTCCCACGGCAACAGTATTCCAGCCCTCCAGTATCAAAGGCAGTTCCCGGGTTGAGCCCGGGTATTTCACCTCTGACTTGAAGAACAGCCTACGCACCCTTTAAACCCAATCAATCCGGATAACGCTTGCATCCTCCGTTTTCCGGCGGCTCCTGGCACGGAGTTAGC
+
CCCCCGGGGGGGGGGFGFFGGGGGGGGGGGCGFGGGGGDCFFGGGGGGCFGGGGGFFGFGGDGGGGGGGGGDFGGGGGGGGEFGFF@CBFFGGCGGGF9FFFGFGGFGGGGFGGGGG:<=CE<E@FGFGGGGGGGGD,DE6>*@D88CDFFEFE?CGG,@CF5<=DD8D,=5DF>GFGE5@6CEEG@589D:5:D=@FA7*<>*:?@EEFG=EA8+8A05C600>(6-.=;,>3)1.)???((/;73>C(0(4@)0-,4447)6:22.((().-).(((4-47(2()(..)37)2/*-))
@M02996:162:000000000-B87FG:1:1101:25373:7398 2:N:0:ACTGAGCG+CTAAGCCT
GACTACCGGGGTATCTAATCCTGTTTGCTCCCCACACTTTCGTACCTCAGCGTCAGTTACTGTCCAGAAAGCCGCCTTCGCCACTGGTGTTCCTCCTAATATCTACGCATTTCACCGCTACACTAGGAATTCCGCTTTCCTCTCCAGCACTCAAGTAACCCAGTTCATGGGGCGAACAATGGTTAAGCCATTGCCTTAAACCCCATGCTTAGGAAACCGCCTACGTACTCTTTACGCCCAATAATTCCGGATAACGCTTGCCCCCTACGTATTACCGCCGCTGCTGGGACCGAGGTAGCCG
+
CCCCCGGGGGGGGFGGGGGGGGGGGGGGGGGGGGGGGGGGGGGGGGGGGFGGGGGGGGGGGGGGGGGGGGGGGGGGGGGGGGGGGGFFFFEGGGGGGGGFGFGGGGGGCCCFGGGGG>BGGEGGGGGGGGGGGGGGGGGGFDFGGFECFGFEGGGFGGGGGGFFGFGEGFFEGFGDBDFFEFGGFDC:C996=8CEF:AEFGF>DF@=>C+>@A@ABFG9732=?3@<?F)7:CC0?@FC1@8;77CEF>31845/---((244C1384:)5:4:<66((-393:4:((((())*22.)3(
@M02996:162:000000000-B87FG:1:1101:10283:7403 2:N:0:ACTGAGCG+CTAAGCCT
GACTACCGGGGTATCTAATCCTGTTTGATCCCCACGCTTTCGTGCCTCAGCGTCAATCGCTGTTTCGTGAGATGCCTTCGCAATCGGTGTTCTGAGTAATATCTATGCATTTCACCGCTACACTACTCATTCCTCCCACGGCAACAGTATTCCAGCCCTCCAGTATCAAAGGCAGTTCCCGGGTTGAGCCCGGGTATTTCACCTCTGACTTGAAGAACAGCCTACGCACCCTTTAAACCCAATCAATCCGGATAACGCTTACATCCTCCGATTTACCGCGGCTGCTTGCCCGGACTTCAC
+
CCCCCGGGDGGF@FGGGGGGGGGGGGGGGGFGGGGGGGGGGGGGGGGGFGGGGGG:FFFGGGGGGGGGGGCEFGGGGGGGGG@FDEFCFGEFGG,?FEFGG7FGGGGGFGFFDFGGG8@DD@EFGFGGAFGGGFFDD=D=C:5+68)CDGFFGF8FDGFFE@DEAFG8D,=*@6+@DGEFGBEGCD);:FG=>5<@3@FE?EE6>AEEEFGE365+(6*0;(77:2>@BC@0<@)19/?8073(;/<7*6),85)2(-(-(246::?>?(((--)63:((,.14:)),((.-0)**2<))
@M02996:162:000000000-B87FG:1:1101:20003:7405 2:N:0:ACTGAGCG+CTAAGCCT
GACTACAGGGGTATCTAATCCTGTTTGCTACCCGCACTTTCGAGCATGAGCGTCGATAAGTCCCCAGCAAGCTGCCTTCGCCATCGGTGTTCTTCCTGATCTCTACGCATTCCACCGCTACACCAGGAATTCCGCTTGCCCCTGAACTATCCAAGAGAAACAGTCCAGTCTGCAGGTCCGGGGTTGGGCCCCGGTATTGTACAGACTGCTTGCATCTCCGCCTGCGCTCCCTTTACGCCCAGTGATTCCGAACAACGCTTGCACCCCTCGTATTACCGCGGCTGCTGGCCCGAAGTTTGC
+
CCCCCGGGGGGGGGGGGGGGGGGGGGGGGGFFGGGFFGGGGGGGGGGFGGGGGGGGGGGGGGGGGGGGGGGFGGGGGGGGGGGGGGGGGGGGGGGGGFGGGFGGGGGGGEEGFFGGG89=CFFGFFFGGFGGGFGGGFGGGFFGG8=CFGFEFGG:?EC8FFDEFFFGFGGFGFF8FGFECECCFGB7:FG@AED2=FFFFGF?FFFBFFGFFFFFFCC9A:3=@7>1<C<3DEF9@6CE<:831646>4)-;>:9(-(--1<>G44??;8(3?6<)-(--4;11:>(1((()0*2<-)-
@M02996:162:000000000-B87FG:1:1101:10265:7406 2:N:0:ACTGAGCG+CTAAGCCT
GACTACCGGGGTATCTAATCCTGTTTGATCCCCACGCTTTCGTGCCTCAGCGTCAATCGCTGTTTCGTGAGATGCCTTCGCAATCGGTGTTCTGAGTAATATCTATGCATTTCACCGCTACACTACTCATTCCTCCCACGGCAACAGTATTCCAGCCCTCCAGTATCAAAGGCAGTTCCCGGGTTGAGCCCGGGTATTTCACCTCTGACTTGAAGAACAGCCTACGCACCCTTTAAACCCAATAAATCCGGATAACGCTTGCATCCTCCGTATTACCGCGGCTGCTGGCACGGAGTTAGC
+
CCCCCGGGGGGGGGGGGGGGGGGGGGGGGGGGGGGGGGGGGGGGGGGGGGGGGGGGGGGGGGGGGGGGGGGGGGGGGGGGGGGGGGGFGGGGGGDGGFFGGFGGGGGGGGGGGGGGG>BGGGGGGGGGGGGGGGGFGCF4C=5?F,8EFGFFFDGGGGFGG==E,DFGGFAFGFDGFGFFGGGEGCCDCGGB>BDBEGFFCGEBBABEEFG=@A=17AC8=@@BFFF29E?8FE<374FEFF;FF6?5C;)/3><>----4*85:?FFB7-.(56:4(--(490:2:?6,)(0)2;;)64
@M02996:162:000000000-B87FG:1:1101:3535:7409 2:N:0:ACTGAGCG+CTAAGCCT
GACTACTCGGGTATCTAATCCTGTTTGCTCCCCACGCTTTCGAGCCTCAACGTCAGTTACAGTCCAGCAAGCCGCCGTCGCCACCGGTGTTCCTCCTAATAGCTACGCATTTCACCGCTACACTAGGAATTCCGCTTGCCCCTCCTGCACTCTAGCTGGGCAGTTTCCAAAGCAGTTCCGGAGTTTAGCCCCGGGCGTTCACTTCAGACTTGCTTTTCCGTCTACTCTCCCTTTACACCCAGTAAATCCTGATAACGGTTTCCCCGTACGTATTACCGCGGCTGCGTGCACTTGGTTAGC
+
6-6@8FCGG,@-+CFF,@F<FC9C,C,4A,,6BE+6+CCDG7@FGD@@8<<@F8FC,E9,CAFFFCFFAFFCF=+@+8C:+8,@D6:C744,49=?<F9?F+EGGA7CCEGGACAFE:@+6,44>E8,A?8,,=C>>++6+):C>@5A;D<5@DDG,@,+,@5:5+2=9;FA?6C@+5****4*622C7C6>D44=(*:=>1*1>1*..;C).+)3)12/36/,).)7)*,506/1/.</=?(60)-42)7594.93--4(:),2(((-4.).,))--(,(,-4((-,422))*+02),)
@M02996:162:000000000-B87FG:1:1101:23728:7415 2:N:0:ACTGAGCG+CTAAGCCT
GACTACTAGGGTATCTAATCCTGTTCGATCCCCGCACCTTCGTGCCTCAGCGTCAATCAGTGTCTCGCATGCTGTTTCCACAATCGGCGTTCTGTGTGATATCTATGCATTTCACCGCTACTTCACACATTCCGCATGCGGCGGCACCATTCAAGCCCGCCAGTTTCAACGGCAGTTCCGGCGTTGGGCGCCCGGATTTCACCGCTGACTTGGCAAGCCGCCTACGCACCCTTTAAACCCAATAAATCCGGATAACGCTCGCATCCGCCGTATTACCGCGGCTGCTGGCAGCGGGTTAGC
+
CCCCCGGGGGGGGGGGGGGGGGGGGGGGGGEGGGGGGGGGGGGGGGGGGGGGGGGGGGGGGGGGGGGGGGGGGGF@EFGGGGGGGGFEFGGGGGGGGGGGGFGGGGGGGGGGGGFGG=ADGEEGGGGGGFGGGFEDGGG8CABGG@AGFGFFCGFG?CEGG>>@CCGGFFGFGFGGFGFFCEC?FGFGD**4>ADBDGFF)>=@>)49?FC38?<6:>G>C>(-4:B?FGB17?ABAAGG:B?:FA<4995(-56>--(,->(4C((,33-(.56:<32(34>>?>?>1(((0)2/23(5
@M02996:162:000000000-B87FG:1:1101:14053:7453 2:N:0:ACTGAGCG+CTAAGCCT
GACTACACGGGTATCTAATCCTGTTTGCTCCCCACGCTTTCGAGCCTCAACGTCAGTTACAGTCCAGTAAGCCGCCTTCGCCACTGGTGTTCCTCCTAATATCTACGCATTTCACCGCTACACTAGGAATTCCACTTACCTCTCCTGCACTCTAGTTCGACAGTTTCCAAAGCAGTTCAGGAGTTGAGCCCCCGCATTTCACTTCAGACTTGCCAAACCGTCTACGCTCCCTTTACACCCAGTAAATCCGGATAACGCTTGCCCCCTACGTATTACCGCCGCTTCTGGCACGTTGTTCGC
+
CCCCCGGGGGGGGGGGGGFGGGGGGGGGGGFGGGGGGEGGGG<FGGGGFEGGGGGGGEEFCEFFEFFGGGGFFGGGGGGGGGGGGGFFFGGGGGFGGGGGGFGGGGGGCEEGGGGGG>?DGFGFCEGGGGGGGGGGGFGGFDFGDFDGFGFFGGFFGG6@C==CFFDGGC,;DBFGFGEFDF>EGGFD8CGDFFGFFGFFEFECC>AA>FGFFF6/):C>=89BED99@EB@GECEEEGG<D;4@CE?;:)33B3;/./,/1::D>>(.4.).,--)--(44-(,-65:,)(0)21;)-4
@M02996:162:000000000-B87FG:1:1101:21806:7454 2:N:0:ACTGAGCG+CTAAGCCT
GACTACCCGGGTATCTAATCCTGTTTGCTCCCCCGACTTTCGCGCCTCAGCGTCAGTAACGTACAAGGAATCCGCCTTCGCCTCCGGTGTTCTGCAGGATATCAACGCATTTCACCGCTACACCCTGCATTCCGATTCCCTCTTCCGTACTCCAGCCATGTAGTTTCGGACGCACTTTCCGGGTTGAGCCCGGAGATTTCACATCCGACACGCATAGCCACCTACGCGCCCTTTACGCCCAGTAAATCCGAACACCGCTTGCGACCTCTGTATTACCGCGGCTGCTGGCGCAGAGTTAGC
+
CCCCCGGGGGGGGGGGGGGGGGGFGGGGGGEGGGGGGGGGGGGGGGGGFGGGGGGGGEGGGG8DEFF8FGGGGGGGGGGGGGGGGDFGGGGGGGFFDFGGGFGGGGGGGGGGGGGGG:<=D@FGGGGGFGGGG?+=DGGGGDFGGGFFFGFFFFFGGGGGGGCFGFGGD>EBD>DEFFEFGGEGEGF;5FG@?DG>@GCEEFFEFF<?>:C<@>;>3=<=G?BF>(4-9C>;C?2424C=(,8BF<2.*28(9E09----(969DBF?B).)-6))-404(-96?B?0((,,5)*30-.6
@M02996:162:000000000-B87FG:1:1101:14070:7457 2:N:0:ACTGAGCG+CTAAGCCT
GACTACACGGGTATCTAATCCTGTTTGCTCCCCACGCTTTCGAGCCTCAACGTCAGTTACAGTCCAGTAAGCCGCCTTCGCCACTGGTGTTCCTCCTAATATCTACGCATTTCACCGCTACACTAGGAATTCCACTTACCTCTCCTGCACTCTAGTTCGACAGTTTCCAACGCAGTTCAGGAGTTGAGCCCCCGCATTTCACTTCAGACTTGCCAAACCGTCTACGCTCCCTTTACACCCAGTAAAGCCGGATAACGCTTACCCCCTACGTATTACCGCCGCTGCTGTCACGTAGTTAGC
+
CCCCCGFEFGCGFFFGCFFGGGGGGGGGGGGGGFGGGGGFGDGGGGGGGGGGGGFGGF<FECGFGGGGGGGFGGGGGGGGGGGGGG=FFEFGGFEFGE,CFFEFGGFGGGGGGGGGG:9+=9EG,=,AE@EFGFGGG9EDFDFGGDBF*=DDG=FFAFE,CEBFGFFF=E,9=?CEFFBDG8@FF7*=8CG9?*?AFGFFEF<EE>*:BFF@FF4*)3C>:5(-8/955:3;FF<4?;F=((/1+9)/01501>7C(--((253C;;?<1..642:)(-(-(((,,.),-5:7)*2<)))
@M02996:162:000000000-B87FG:1:1101:27143:7477 2:N:0:ACTGAGCG+CTAAGCCT
GACTACCCGGGTATCTAATCCTATTTGCTCCCCACGCTTTCGTGCCTGAGCGTCAGTTACAGACCAGGTAACCGCCTTCGCCACCGGTGTTCCTCCATATATCTACGCATTTTACCGCTACACATGGAATTCCATTACCCTCTTCTGCACTCTAGTCTACTAGTTTTCGAGGCTCAATTGAGTTAAGCTCAACGCTTTCACCCCGAACTTTGCAAACCGCCTGCGCACCCTTTACGCCCAATAAATCCGGATAACGCTTGCCACCCACGAATTACCGCGGCTGCTGGCACGTAGTAAGCCG
+
CCCCCGGGGGGGGGGGGGGGGGGGGGGGGGGGGGGGGGGGGGGGGGGGGGGGGGGGGGGGGGGGGGGGGFFFFEGGGGGGGGGGGDEGGFGFFGGGGGFFGFFGGGGGEEGFGGGGGAEGCEFFFFFGGEGGFFFFGGGGGBFGGEFGFGFFGAFGGGGGGGDFFFGGG8FBEFGDFFFFGGGG;EEFEGGFFFGFFGF<AF@AA?A=BFGFEFF89AD2:/8=9;@>BG?DG3;7;9C*138@85?@C9:1:*3/----,0455(,49(((4<5.40--3490.).(8?:::)23<))4(
@M02996:162:000000000-B87FG:1:1101:20936:7482 2:N:0:ACTGAGCG+CTAAGCCT
GACTACTAGGGTATCTAATCCTGTTTGCTCCCCACGCTTTCGAGCCTCAATGTCAGTTACAGTCCAGCAAGCCGCCTTCGCCACTGGTGTTCCTCCTAATATCTACGCATTTCACCGCTACACTAGGAATTCCGCTTGCCTCTCCTGCACTCTAGTATGACAGTTTCCAAAGCAATTCCGAAGTTGAGCCTCGAGCTTACACTTCAGACTTGTCATACCATCTACGCTCCCTTTACACCCAGTAAATCCGGATAACGCTTGCCCCCTACGTATTACCGCGGCTGCTGGCACGTCGTTAGC
+
CCCCCGGGGGGGGGGGGFFGGGGGGGGGGGFGGGGGGGGGGGGGGGGGGGGGGGGGGGFGFFGGGGGGGGGGGGGGGGGGGGGGGGFFGGGGFFGFGGGGGFGGGGGGGGGGGGGGGABDCEFG8F?FGGGGGGGGGGGGGDFGGF=FFGFFGGGGGACCFFDEDFGEGGGFGFGGFGFBE88FFF7FEGFDEEGAFG7@AFFEB68;:CFECA*BCA9=C:7;;)57>CB=:B6AC;FC257>1*>CF6)06:72/(//6>@EGF@FFF/).6754(3(424035:51???0.2:;(-:
@M02996:162:000000000-B87FG:1:1101:6527:7484 2:N:0:ACTGAGCG+CTAACCCT
GACTACACGGTATCTAATCCTGTTCGATACCCACGCTTTCGTGCCTCAGCGTCAGTAGCGTACTGGTAGGCTGCCTTCGCAATCGGAGTTCTGTACCATATCTATGCATTTCACCGCTACACGGCACATTCCGCCTACCTCGCTCGCACTCAAGAACGGCAGTTTCAACGGCAATTTTACGGTTGAGCCGCAAACTTTCACCACTGACTTACCATCCCGCCTACGCACCCTTTAAACCCAATAAATCCGGATAACGCTCGCCTCCTCCCGATTACCGCTGCTGCTGGCACGGAGTTAGCCG
+
CCCCCGGGGGGGFFGGGGGGGGGGGGEFFEDGGGGGGGFGGGGGGGGGFFEGGGGGGGGGGGGGGGGGGGGGGGGGFFGGGGGGGGFFEGCFFGGGGGG:BDF8DFFGGGGDGGGDG8AC=EBEGEGGGGFFGGEDGGGFGFFCGG@@?8DBB9DGGGGGEG@FGFGGG>CDEBFFFFFF>C@E>CBFBCC@A?/39@F??E=DFA=:BBC@:=EFDF<>C77@70,6:E;@D69)-485::32@44,1(0((14*---,-)-8<:?.((((--.)(2(-15)..),,(,(4..;*35<4(
@M02996:162:000000000-B87FG:1:1101:6509:7490 2:N:0:ACTGAGCG+CTAACCCT
GACTACACGGTATCTAATCCTGTTCGATACCCACGCCTTCGTGCCTCAGCGTCAGTAGCGTACTGGTAGGCTGCCTTCGCAATCGGATTTCTGTACCATACCTTTGCATTTTACCGCTACACGGCACAATCCGCCTACCCCGCTCGCCCTCCAGCACGGCAGTTTCCACGGCAATTTTACGGTTGAGCCCCAAACATTCACCACTGACCTACCCTCCCCCCTTACCCCCCCTTTACCCCCATTAATCCGGATACACACCCGCTCCCTCGTTTTTCCGCGCATGCTGCCACGGTGTTGCCC
+
CCCCCGEAFGC6,<,<EE9F9FFGDEC;<@CF,66+,CF,BF8@F9@46?68,6,C,6<CF7C=<CF96,C54,F9E=@@7+4A=,6,8:,,9F4F?F;,,04,49,,9@C,,9??=)*6=E+4>6=F,4,968AD+,6,+)*+=+)+3+*1@,+@DECE7::DC+CGG>*<*97EFG@*C*1=1*.40**-)2C(0@+*0>>5./0.(326()3)2.*(/,()(/(,,:-49)6-)./:,.))/-).)4),49<4)-(-()(29(((,4((-((--(-((((.-))(),(-0.*2/)),
@M02996:162:000000000-B87FG:1:1101:6468:7500 2:N:0:ACTGAGCG+CTAAGCCT
GACTACCAGGGTATCTAATCCTGTTCGCTCCCCCGGCTTTCGCGCCTCAGCGTCAGTGACGGCCCAGCAGGCTGCCTTCGCCATCGGTGTTCCTCCACATATCTGCGCATTTCACCGCTACACGTGGAATTCCGCCTGCCCCTACCGCACTCGAGCCGCCCAGTTCGGAGTCCGGCTTGAGGTTGAGCCCCAAGATTAGAAACTCCGCTTAGGCAGCCGCCTACGCGCGCTTTACGCCCAATGCATCCGGATAACGCCCCCCCCCTACGTTTCACCGCTGCTGCTGGCCCGTCGTTCGCC
+
CCCCCGGGGGGGGGGGGGGGGGGGGGGGGGGGEGGGGGGGGGGGGGGGGGGGGGGGGGGGGGGGGGGGGGGGFGGFGGGGGGGGGGEFGEGGGFGGEGGGGFGGGGGGGEGGGGGGGAFGGFGGGGGGFFGGGGGGGGGGGDFFGGFGEGAB@,=FGGGGGGC@FFDGGGEFFFDGD:2FFGGFFC8G;GG;DFGEF<=ECC@CFF?F05*);FBDFFD7:8,((-,((2-4/)6,,4CC(487=2:470.(-959((((-14>D((.,((.)--.3((4,244))((((4-.)21*-,4
@M02996:162:000000000-B87FG:1:1101:16377:7510 2:N:0:ACTGAGCG+CTAAGCCT
GACTACTAGGGTATCTAATCCTGTTTGATCCCCACGCTTTCGTGCCTCAGCGTCAATCGCTGTTTCGTGAGATGCCTTCGCAATCGGTGTTCTGAGTAATATCTATGCATTTCACCGCTACACTACTCATTCCTCCCACGGCAACAGTATTCCAGCCCTCCAGCATCAAAGGCAGTTCCCGGGTTGAGCCCGGGTATTTCACCTCTGACTTGAAGAACAGCCTACGCACCCTTTAAACCCAATAAATCCGGATAACGCTTGCATCCTCCGTATTACCGCGGCTGCTGGCACGGAGTTAGC
+
CCCCCGGGGGGGGGGGGGGGGGGGGGGGGGDF@FGGGGGGGGGGGGGGGGGGGGFGGGFGGGGGGGGGGGEFGGGGGGGGGGFGGFFCFEFGFFGGGGFGGFGGGGGGGGGGGGGGG>BGDFFGFGGFGFGGGGGGGGFEGAA8DE5FDGFFGGGGGGGGGGF,=FGGG,=?FFDGFGFFGGGEFG@FFGGA>BGFEGFFFGF*=C@EFFGFE>6C;A4:=>>E@@F>BED=FBEEFFGG6;3@66C?;7>01:;8/.///9<<>BBFF9-(.8.<2(4-4,476D:::7?:D7:C:-66
@M02996:162:000000000-B87FG:1:1101:16369:7528 2:N:0:ACTGAGCG+CTAAGCCT
GACTACTAGGGTATCTAATCCTGTTTGATCCCCACGCTTTCGTGCCTCAGCGTCAATCGCTGTTTCGTGAGATGCCTTCGCAATCGGTGTTCTGAGTAATATCTATGCATTTCACCGCTACACTACTCATTCCTCCCACGGCAACAGTATTCCAGCCCTCCAGTATCAAAGGCAGTTCCCGGGTTGAGCCCGGGTATTTCACCTCTGACTTGAAGAACAGCGTACGCACCCTTTAAACCCAATCAATCCGTATAACGCTTGCATCCTCCGTATTACCGCGCGTGCTGGCACGGAGTTAGC
+
CCCCCGGGGGGG8FGGGGDGGGGGGFGGGGCFCFGGCGGGGGGGGGGGFGGGGGGCFFGGGGGFGGGGGGEFGGGGGGGGCGGGGGGFGCDFFGFGG9EFE7DDDFGGGGGGGGGGEAADGFGE@FGGGGGFGGGGGFC8689CD8DFBCFFGGGGGGGGGFDF9+?D=F9DFFGGFGFFGEG=FC5D@GGFA?<8@FFE@F*8@;)0AAF=B4*+:;C)4)/(-05(9C>DCF3?<<F=;/:(;E))2.0/3)9+/,(/,2,.:())4,-.,.)463,(((44?B<7((5:0)*2264<
@M02996:162:000000000-B87FG:1:1101:16429:7531 2:N:0:ACTGAGCG+CTAAGCCT
GACTACAGGGGTATCTAATCCTGTTTGCTACCCGCACTTTCGAGCATGAGCGTCGATAAGCCCCCAGCTGGCTGCCTTCGCCATCGGTGTTCTTCCTGATCTCTACGCATTCCACCGCTACACCAGGAATTCCGCCAGCCCCTGAGCTATCCAAGAGAAACAGTCCGGTCTGCAGGTCCGGGGTTAGGCCCCGGGATTGTACAGACCGCTTGCATCTCCGCCTGCGCTCCCTTTACGCCCTGTGATTCCGAACAACGCTTGCACCCCTCGTCTTACCGCCGCTGCTGGCACGACGTTTGC
+
CCCCCGGGGDC@BFGGGFFFGGGGGGGGGGFFGCEEFGGGGGGGGGGGCFGGGGGGF<B9DFFFGFCGGG<FFFGGGGGGGGGGDEBCEFFFFEGGGGFDFFGGGGGGGGEFGFGGG>DDCFGG+<=BEEEEGDEGGCE@CDFGF8==DFFDG8D3,@1@EFDFFFC@9EEFGFFFFGFE@CECFF:4>GG=A;<>=FFBCG3?9F069>D7<6<F.8:6=068?4>1:C?4C4>B??EE(4:)/.64::)4>819(((--1,4<2;??,-(,,65,--((,4102:00432))22;.,5
@M02996:162:000000000-B87FG:1:1101:11395:7557 2:N:0:ACTGAGCG+CTAAGCCT
GACTACCAGGGTATCTAATCCTGTTTGCTCCCCACACTTTCGCGCCTCAGCGTCAGTTACAGTCCAGTAAGTCGCCTTCGCCACTGGTGTTCCTCCCAATCTCTACGCATTTCACCGCTACACTGGGAATTCCACTTACCTCTCCTGCACTCAAGCCAACCAGTATCCAAAGCAGTTCCCACCTTGAAAGCAGGACTTTCACTCCAGACTTAGTCGGCCGCCTACGCGCCCTTTACGCCCAATCATTCCGGACAACGCTTGCCCCCTACGTATTACCGCGGCCACTGGCCCGTAGTTAGC
+
CCCCCGGGGGGGGGGGGFFGGGGGGGGGGGGGGGGGGGGGGGGGGGGGGGGGGGGGGFFGDFGGGFGGGGGGGEGGGGGGGGGGGGEFGFGFGGGGGFGGGFGGGGGGGGGGGGGGG:@DDEFGFGGGGGGGGGGGGEGGGEFGGGFGFGFFE>FGGG?FGGFFADGFG8=DFFGGFGFFFGGGGFEGFGGEA5:CCEFEEGFFFF@CCFFEEFEB5>?7C>>@B2>25C@>FF37?<FG;6:=4<EF;(.24;:9-----9:3CB;(.(.)-(-6.(--((((,(.(.(4970*;E)).
@M02996:162:000000000-B87FG:1:1101:24438:7567 2:N:0:ACTGAGCG+CTAAGCCT
GACTACAGGGGTATCTAATCCTGTTTGCTCCCCACACTTTCGAGCCTCAGCGTCAGTTAAAGCCCAGTAGGCCGCCTTCGCCACTGGTGTTCCTCCGAATATCTACGCATTTCACCGCTACACTCGGAATTCCGCCTACCTCTACTTCACTCAAGAAAATCAGTTTTGGATGCAGTTCCGGGGTTAAGCCCCGACATTTCACATCCAACTTGATTTCCCGCCTGCGCTCCCTTTACACCCAGTAATTCCGGACAACGCCTGCCACCTACGTATTACCGCGGCTGCTGGCCCGTAGTTAGC
+
CCCCCGECFGGGGGGGGGGGGGGGGGGGGGGGGGGGGGGGGGGGGGGGGGGGGGGGGGG<FGGGGGGGGGFFFGGGGGGGGFFGFFFFGGGGFGGGGDFEFFGGGGGGGGGGGGGGG@@DGFGFF?FEGGGGGGGGGGGGFDBGF,>F9FFFDG?D8AFGFFEFFD?FDGGFFF==FGEFGGEGFG@FEGGA5AG=DDFFFGE?E>=>FFGCE+9CEBG9=563@>61;E@1>;E36<GGD<@4A6CEFE@?9BBC--(.-742>:(471.).44<412((-((4)).3(4;7.*1+-))
@M02996:162:000000000-B87FG:1:1101:10052:7567 2:N:0:ACTGAGCG+CTAAGCCT
GACTATTGGGGTATCTAATCCTGTTTGCTCCCCACACTTTCGCGCCTCAGCGTCAGTTACAGTCCAGTTAGTCGCCTTCGCCACTGGTGTTCCTCCCAATCTCTACGCATTTCACCGCTACACTGGGAATTCCACTAACCTCTCCTGCACTCAAGCCCGACAGTATCCAAAGCAATTCCCAACTTGAAGCCAGGACTTTCACTTCAGACTTACCGGGCCGCCTACGCGCCCTTTACGCCCAATCATTCCGGACAACGCTCGCCCCCACACTCTTACCGCCGCTACTGGCCCGTGCTTAGT
+
CCCCCGGAFGGGGGGGGGGGGGGGGGGGGGEFGGGGGGGGGGGGGGGGGGGGGGGGGGFGGFGGGFGGGGFFGGGGGGGGGGGGGGGFGGGGFFGGGFGGFDGGGGGGGGGGGGGGG=5CDFGGGGGGGGGGGGGGGFGGGDDGGFDGFGDED,?FGGD=C@888DDEFF8?E5FEFGFFC8+4ED@7>GGBCF7=8@8E7ECEE187>@?7AF)34::=G66>@(6(.:9(;4<CD;FE<:0?)4<:>0)((0(1(-(-(17?G9(-((.()).5((-(((((-))5((4(0)**0),)
@M02996:162:000000000-B87FG:1:1101:10072:7569 2:N:0:ACTGAGCG+CTAAGCCT
GACTATTGGGGTATCTAATCCTGTTTGCTCCCCACACTTTCGCGCCTCAGCGTCAGTTACAGTCCAGTTAGTCGCCTTCGCCACTGGTGTTCCTCCCAATCTCTACGCATTTCACCGCTACACTGGGAATTCCACTAACCTCTCCTGCACTCAAGCCCGACAGTATCCAAAGCAATTCCCAACTTGAAGCCAGGACTTTCACTTCAGACTTACCTGGCCGCCTACGCGCCCTTTACGCCCAATCATTCCGGACAACCCTCGCCCCCTACGTATTTGCGCGGCTGCTAGCACGGAGTTCGC
+
CCCCCGGGGGGGGGGGGFGGGGGGGGGGGGFGGGGGGGGGGGGGGGGGGGGGGGGGGG<FACFGGGGGGCEGGGGGGGFGGGGGGGFFCFFEFEFFGGCGEFGGGGGGGGGGGGGGG:<=CCFGFCGGDFFGGDEGGGGGGDFGGFEGFGFDF@=FFGDCGG9FEFGCDE8:FBGGFGFFCDEFE79C8FF5;@78)>FCEGA7C?>@EAGEFF*9)6/)4/(55(59@CB6CE).30FE,2(())79:;5(37(/(((--148C>312,,.-4))),-((,-(4)))(-4())*/2-((
@M02996:162:000000000-B87FG:1:1101:12160:7580 2:N:0:ACTGAGCG+CTAAGCCT
GACTACACGGGTATCTAATCCTGTTTGATTCCCGCACTTTCGAGCCTCAGCGTCAATCGCACACCAGCAAGCTGCCTTCGCAATCGGAGTTCTTCGTCATATCTAAGCATTTCACCGCTACACGACGAATTCCACTTGCCTTGCGTGTATTCAAGCCCATCAGTATCCACGGCATGCCAAGGTTGGGCCCTGACATTTGACCGCAGACTTAAAAGGCCGCCTACGCTCCCTTTAGACCCAATAAATCCGGATAACGCTCGCATCTTCCGTATTACCGCGGCTGCTGACACGGAATTACCC
+
CCCCCGFGGGGGEGGGGGGGGGGGGGGGGGGAFGGGGGGGGGFGGGGGGGGGGGGGFFFG@F@FGGFGGGFFFGGGGGGGGGGGGGFCFGGGGGGGGGGGGBFDGFFCGGGGGGGGGAEGGEF>BFG=FGFGG8FFDFGFGDFGGEDGFGFEEFFGGGGGGGBC8DGGFGGFGFGGFG@AEEFGGDFGFG>949DEEE9ACFAAF>=DFFCE4BE4=FD6E46366061F1404).74<C(3>2F<<013)((12/(--(()497AFA0)(,..66(,(-(31().)(,.-40)/3+)).
@M02996:162:000000000-B87FG:1:1101:14424:7596 2:N:0:ACTGAGCG+CTAAGCCT
GACTACCGGGGTATCTAATCCTGTTTGATCCCCACGCTTTCGTGCCTCAGCGTCAATGACGGATTCGTGAGATGCCTTCGCAATCGGTGTTCTGAGTAATATCTATGCATTTCACCGCTACACTACTCATTCCTCCCACGGCATCCGTATTCCAGCAATCCAGTATCAAAGGCAGTTCCGGCGTTAAGCGCCGGGCTTTCACCCCTGACTTGGACCACAGCCTACGCACCCTTTAAACCCAATAAATCCGGATAACGCTTGCATCCTCCGTATTACCGCGGCTGCTGGCAAGGAGTTAGC
+
CCCCCGGGGGGGGGGGGGGGGGGGGGGGGGGGGGGGGGGGGGGGGGGGGGGGGGGGGCFGGG,FFGGGGGGDGGGGGGGGGGGGGGFFGGGGGGAFGFGGGCGGGGGGGGGGGGGGGAEGGGGGGGGGGGGGGGGGGGGCD=9>FGFGFGFFDFGGGDGGGGEFCFG8D,=DCFGGFGFFGGGEGD5DA7E=>BDB>FFE4EFF=62:@FGF@;=F1>F=E=83:@BF@G@@G@E247AC6B:.9>25<>D6?FBD-.,--146:?FA0,-..56A>:4-(,(-804((()(0.2;8).6
@M02996:162:000000000-B87FG:1:1101:5523:7602 2:N:0:ACTGAGCG+CTAAGCCT
GACTACACGGGTATCTAATCCTGTTTGCTCCCCCGACTTTCGCGCCTCAGCGTCAGTACTGTTCAAGGAATCCGCCTTCGCCTCCGGTGTTCTGCAGGATATCAACGCATTTCACCGCTACACCCTGCATTCCGATTCCCTCTCCCGGACTCCAGTCGCGCAGTTTGGGACGCACTTTCCGGGTTGAGCCCGGAGATTTCACATCCCACACACGCGACCGCCTACGCGCCCTTTACCCCCCGTAAATCCGAACAACGCTGTCGACCCCGCTCTTCCCGCGGCTACTGGCACAGGGTTAGC
+
CCCCCGFFGGGGCEFG9DFGGGGFGGGGGGAFCCFGGGGGGGGGGGGGFGGGGGGGGGGEGGFAE@<ACFEFCCFEBFGGGGGGFE@FGGGGGGFGGCEGFDFCFECCGGGGGGGGCA?GG=F@CD@F8FGEB=+06,766:*=DG):@>@BFFFCD6C+@6=@9B8@C5D95**=AGEFE*::FD@8=GF@A3C0;EA??C??EA;)()5(3)43381457-(3-0-28;;C>A4)4@E(((-.-4:C;<(4@(*--(((24()(((,(,(())..------(,..53(8(0)*2*-.-
@M02996:162:000000000-B87FG:1:1101:14407:7606 2:N:0:ACTGAGCG+CTAAGCCT
GACTACCGGGGTATCTAATCCTGTTTGATCCCCACGCTTTCGTGCCTCAGCGTCAATGACGGCTTCGTGAGATGCCTTCGCAATCGGTGTTCTGAGTAATATCTATGCATTTCACCGCTACACTACTCATTCCTCCCACGGCATCCGTATTCCAGCAATCCAGTATCAAAGGCAGTTCCGGCGTTAAGCGCCGGGCTTTCACCCCTGACTTGGACCACAGCCTACGCACCCTTTAAACCCAATCAATCCGGATAACGCTTGCATCCACCGTATTACCGCCGCCTCTGGCACCGAGTTAGC
+
CCCCCGGGGGGGCFGGGGGGGGGGGGGGGGGGFGGGGGGDGGFGGGGGGGGDFGGCFGGGBF+CCFGGGFGGGGGGGGGGGBFGE?FFFGGGGF;FG,EFGFFFFFFFGGGGGGGGGBDDGGGGCFGF=CEGGEFGG?E46::CDGFGFGFFFGGGGDFGGGDC9+?@DFFDDF69?FFFDC;@FG>7>;CB5?C@=BAEFGBDF?<33=D34F6;4>>6*:(/6;;7;ED0<?<):4FC:B?<6)-5965?8)6*-,--(1))24).4(.-(.))-(-(-(((((,4)()(001;2.6.
@M02996:162:000000000-B87FG:1:1101:14437:7608 2:N:0:ACTGAGCG+CTAAGCCT
GACTACCGGGGTATCTAATCCTGTTTGATCCCCACGCTTTCGTGCCTCAGCGTCAATTCCGGCTTCGTGAGATGCCTTCGCAATCGGTGTTCTGAGTAATATCTATGCATTTCACCGCTACACTACTCATTCCTCCCACGGCATCCGTATTCCAGCAATCCAGTATCAAAGTCATTTCCGGCGTTAAGCTCCGGGCTTTCCCCCCTGACTTGGACCACCGCCTAATCCCCCGTTAAACCCACTAACACCGGTTCAACCTTGCCTCCTCCGTTTTCACGCCGCTGCCTGCAAGGAGTTAGG
+
CCCCCGGEGGDGBFFGGEGGGGGGGGGGGGFFCFGEGGGGGGGGGGGG8FFGGGG7F,,C,:+>FF:F?@@?FDGGGFGGGFCGD=C68CCFE?,AEFFGFFGGGG9F9CFEFGGGG8:=CEF=8FFGFGGGGFGDGDF8>=*=D@5D6=DEGEGG,6=A>,*<6=+,?,=4D9+=?DDB@8+;>*=@8,5:9:*)/:AB*55==5>5=BF@.)6F05*.::<())/..=3(::(-));514,(0.)(1(.(,).*)....*..*,(43(-)(-6))(,(-((-1()50())0)1;C-)(
@M02996:162:000000000-B87FG:1:1101:13738:7615 2:N:0:ACTGAGCG+CTAAGCCT
GACTACAAGGGTATCTAATCCTGTTTGATACCCGCACTTTCGAGCCTCAGCGTCAGTTACACCCCGGACACCTGCCTTCGCGATCGGAGTTCTTCGTCATATCTAAGCATTTCACCGCTACACGACGAATTCCAGCATCCCTGTGTGCACTCAAGGCTTCCAGTTTCAATGGCGTGGTATGGTTGAGCCACACGCTTTTACCACTGACTTAAAAGCCCGCCTACGCTCCCTTTAAACCCAATACATCCGGATAACGCCCGGACCTTCCGTATTACCGCGGCTGCTGGCACGGAATTAGCC
+
CCCCCGGGGGGGGGGGDGGGGGGGGGGGGGGFGGGGGGGGGGGGGGGGGGGGGGGGGGFGGGGGGGGFGGGGFFGGGGGGGGGDEEC?FFGGGGGGGGGGGFFGDGGGGGGGGGGFE=BDD>FCEFCFEGGGGGDD6@DEGFFGGF5FFGFFFDFFFDGGGGFCGFGCGGCAEDGEFGFFGGGGGG@FC6FDEEGD9FFEEFEFFFFFFF7*4B*?:;C3=8/646;@6E;@CCEEE@EGD@;,9.6,1(08??<D-----144582:64,,(..),-(-(2((),484<(400:<3423
@M02996:162:000000000-B87FG:1:1101:5536:7618 2:N:0:ACTGAGCG+CTAAGCCT
GACTACACGGGTATCTAATCCTGTTTGCTCCCCCGACTTTCGCGCCTCAGCGTCAGTACTGTTCAAGGAATCCGCCTTCGCCTCCGGTGTTCTGCAGGATATCAACGCATTTCACCGCTACACCCTGCATTCCGATTCCCTCTCCCGGACTCCAGTCGCGCAGTTTGGGACGCACTTTCCGGGTTGAGCCCGGAGATTTCACATCCCACACACGCGACCGCCTACGCCCCCTTTCCGCCCAGTAAATCCGCACAACGCTTGCGACCTCTGTATTAACGCGGCTGCTGGCACCGAGGTAGC
+
CCCCCGGGGGGGGGGGGFFGGGGGGGGGGGFEGGGGGGGGGGGGGGGGGGGGGGGGFGGGGGGGGGGGGGGGGGGGGGGGDGEGGGDGGGGGGGGGGGGGGFFD>FGGGGGGGGGGG8<CDGGGGGGGGGGGGGGDGGDFGDFGGGFGFGDDGGCFGEDGEE@>CFFGGDGFGFGEFGEFEDGGDGED;G:2AAG@8FFEEG3EFF6;8>G?;>402;<6C-26:1((-:;650)6:<CE0,,69<:<>6)49BB>((---940996?<86.)6)).(,((,((,.)44:B()02*;)).
@M02996:162:000000000-B87FG:1:1101:9680:7618 2:N:0:ACTGAGCG+CTAAGCCT
GACTACAAGGGTATCTAATCCTATTTGCTCCCCACGCTTTCGTGCCTGAGCGTCAGTTACAGACCAGGTTACCGCCTTCGCCGCCGGTGTTCTTCCATATATCTACGCATTTTACCGCTACACATGGAGTTCCATAACCCTCTTCTGCACTCTAGTCTGCCAGTATTCAAGGCTTAATTGGGTTGAGCCCAACGCTTTCACCCCAAACTTAACAGACCGCCTGCGCACCCTTTACGCCCAATAAATCCGGATAACGCTTGCCACCTACGTATTACCGCCGCTGCTGGCACGTAGTAAGCCG
+
CCCCCGGGGGGGGGGGGGGGGGGGGGGGGGGGGGGGGGGGGGGGGGGGGGGGGGGGGGGGFFGGGFG:FEEGGGGGGGGGGGGGGGGFGFGGGGGGGGGGG@FGGGGGGGGGGGGGG=?DDEFFGGGFFEGGGFGDFGGGGDFGGGCGFGFDFDFGGGGGGG<BDFFGGFEFGFG89FFAFFEGGGECCG8=EFGAFGF@@EBAD@B=EF>AE67FFF49C>9B;023:E=@F;>?D9FE11;A:?DB>3>??F<5(--(4CA?GBF::3).4-)-(-(--((,)),-4<22)0*3C-)2(
@M02996:162:000000000-B87FG:1:1101:12650:7662 2:N:0:ACTGAGCG+CTAAGCCT
GACTACAAGGGTATCTAATCCTATTTGCTCCCCACGCTTTCGTGCATGAGCGTCAGTTACAGACCAGGTAATCGCCTTCGCCGCTGGTGTTCTTCCCTATATCTACGCATTTTACCGCTACACATGGAGTTCCATTACCCTCTTCTGCACTCTAGACTGCCAGTATTCGAGGCTGTATTGGGTTAAGCCCAACGCTTTCCCCTCAAACTTAACAATCCGCCTGCGCACCCCTTACGCCCAATACATCCGGATAACGCTTGCCACCTACGTATTACCGCGGCTGCGTGCACGTAGTAAGAC
+
CCCCCGGGGGGGGGGGGFGGGGGGGGGGGGEDGGGGGGGGGGGGGGGGGGGGGGGGGG9FCACFFFG,CFEFGGGGGGGGGGGGGGGE@FFGFGGG,BFGCFD@FGGGCCCF;B9FG:AGGGG?E@E9=?EGFEFGFGGGGDFGGGFGFGFFF;9=EFDFGADFCFGGF9D5EF+@7DEF?DGGGGEF5C8:?DDAAFF*8D5:=*8@EAFCFA3*:A*04:<B=@>@@E(:D=362,<8(/;)96531(.,(2)7(--,-9<2C3::24,53..)4((-,19,(((,()-())22+)),
@M02996:162:000000000-B87FG:1:1101:10756:7663 2:N:0:ACTGAGCG+CTAAGCCT
GACTACTGGGGTATCTAATCCTGTTTGCTCCCCACGCTTTCGTACCTCAGTGTCAGTTACAGTCCAGAAAGTCGCCTTCGCCACCGGTGTTCCTCCTGATATCTACGCATTTCACCGCTACACCAGGAATTCCACTTTCCCCTCCTGCACTCAAGTCTTGCAGTTCGTAGGGCTAACCGGAGTTAAGCCCCGGGCTTTCACCCTACGCTTACAAAACCACCTACGTACTCTTTACGCCCAATAATTCCGGCTAACGATCGCCCCCTACGTATTACCGCGGCTGCTGGCACGTATTTAGCC
+
CCCCCGGGGGGFFFGGGFFGGGGGGGGFGGGGGGGGGGGGGGGGGGGGGGGGGGGGGGAFF<FFGGG<EFFGGGGGGGGGGGGGGC:FGGGFFFGGGGGGGFGGGGGG>EGGGGGGG:@DDFFG8=F+EAEGGGGGGGGFGDDGDEDGFGFED8FGFGGFFFEGGF6CC8C5?D8,DGA>CCCEFF7FEGGFADGFFGFFA;>BBFAFFD4786>0:?F6=@26@=>@@F7?>)98<;:*/34/:6?CF0)((/(/((.-49?FGF:4,4.6(.-)-(-(-464:7?:72::)*300)-.
@M02996:162:000000000-B87FG:1:1101:10741:7678 2:N:0:ACTGAGCG+CTAAGCCT
GACTACTGGGGTATCTAATCCTGTTTGCTCCCCACGCTTTCGTACCTCAGTGTCAGTTACAGTCCAGAAAGTCGCCTTCGCCACCGGTGTTCCTCCTGATATCTACGCATTTCACCGCTACACCAGGAATTCCACTTTCCCCTCCTGCACTCAAGTCTTGCAGTTCGTAGGGCTAACCGGAGTTAAGCCCCGGGCTTTCACCCTACGCTTCCAAACCCACCTCAGTACTCTTCACGCCCAATAATTCCCAATACCCGTCCCCCCCTTCTCATTCCCGCAGCTGCTGCCACGTATGTAGCC
+
CCCCCGGGGGGG;FGGCFFFGGGFGGGGGGEEEFGGGGGFFGGGGGGGEFFGGGGGGG9F<<FGGCG9FDEFGGGGGGFGGGGGGGG@+B:E@EFFGGGGGFFGGGGGG,=EGCFGD89=CEGGEC7F:A@EGCFGFEFGGF?DGE5GBD<DB>AA=D,@EEDFGFC>D=>?89?8DG=<=8;?CCEGEGGF>DGF5DCFCG=):>)5=>*84=5)8)*/=:(((08>?ECF+)4//(4*/(.7+7<.*))/4).*((,((9-9C((())..6)5)-,(--84,).)(,.(4)12<+).3
@M02996:162:000000000-B87FG:1:1101:12657:7680 2:N:0:GCTGAGCG+CTAAGCCT
GACTACAGGGGTATCTAATCCTATTTGCTCCCCGCGCTTTCGTGCATGAGCGTCAATTACAGCCCAGCAAGCCGCCTTCGCCACCGGTGTTCTTCCTTATATCTACGCATTTTACCGCTACACCAGGAATTCCACTACCCCCTTCTCCACCCTAGACAACCAGTCCTGTCTGCTGTTCCGGGGTTGGGCCCCGGTTTTCCACTGACTGCTTGCATCCCCACTGTGCCCCCCTTTCCCCCCATTAATCCCGATCAACCCTTCCCCCCCTCTTTTACGCGCCGTGGTGGGCAGTAGTTTCCC
+
CCCCCGG,EFGGGGGGGGFGGG,FFGGGG<EFF+C+CFEGGG<FFGGGFGGGGG,,C<E<,66AFFF,,:,,,@FGGGGGGG,7,@FFGEGGFFEF,<CE,?EFFGGGEGG,,CFFG:@DGEFG+8@D?FFGF,,?+33@+:@++,*,40*1+8A9,,,6B@@F9*+,2>,=E++5*+**@8*@1;:*/>E=)//(/@+**5)/)/))(:+.6=5+(0*(=().)).(/=(-70)))3CE>12)9)-6*(0((8)2((,(.2(,9((((()).).((,((,(,-(-(-2((,**+++.)5
@M02996:162:000000000-B87FG:1:1101:15125:7726 2:N:0:ACTGAGCG+CTAAGCCT
GACTACCCGGGTATCTAATCCTGTTTGATACCCGCGCCTTCGTGCATGAGCGTCATTTACGGTCCAGGAGGCTGCCTTCGCAATCGGAGTTCTTCGTGATATCTATGCATTTCACCGCTACACCACGAGTTCCACCTCCCTCTGCCGCAATCAAGGGATGAAGTTCCAACCGCTGAATGGGGTTGAGCCCCACGATTTTACGGCTGGCTTGCATCTCCGCCTGCGCACCCTTTCAACCCAATAAATCCGGATAACGCTCCGACCTTCCGTATTACCTCGGCTGCTGGCACGGATTTAGCCG
+
CCCCCGGGGGGGBFGGGGGGGGGGGGGFGAFFGDECGGGFGGGGGGGGGGGGGGGGFGFGEGGGGFGGFGGFGGGGGGGGG7FGGGG,>FGFFGGFFDGGEDGGGGFGGGFGGGGGG>ADDEGGCFC@@FGGGDFGFDGGGDFFGGAG>CEDGFFD68@=BF=CFFFGGGEDG5>569;;DGECGGFG@GD=DDG2(<F47=59>8263A)6);;8;F31=1;096042;(49)))48E*-.,4/)65)304(*59---(,1-77-.4,8(,56.9).(-2192557(.412))23046?(
@M02996:162:000000000-B87FG:1:1101:15120:7744 2:N:0:ACTGAGCG+CTAAGCCT
GACTACCCGGGTATCTAATCCTGTTTGATACCCGCGCCTTCGTGCATGAGCGTCATTTACGGTCCAGGAGGCTGCCTTCGCAATCGGAGTTCTTCGTGATATCTATGCATTTCACCGCTACACCACGAGTTCCACCTCCCTCTGCCGCAATCAAGGGATGAAGTTCCAACCGCTGAATGGGGTTGAGCCCCACGATTTTACGGCTGGCTTGCATCTCCGCCTGCGCACCCTTTAACCCCAATAAATCCGGATAACGCTCGGCCCTTCCGTCTTACCTCGGCTGCTGGCACGGAATTAGCC
+
CCCCCGGGGGGGGGGGGFFGGGGGGGGGGFFFFFGEGGGGGGGGGGGGFGGGGGGGGGFGCFGFGFGFGGGFGGGGGGGGGC@FFGG=FFFFGGGGGGCFGFGGGGGGGGGGGGGGGAFGGFFGFGGGDGGGGEGGFGGGGFF?FGFGFDFF,CFDCFEEGA>CFFGGGGGFGF>?9CE5DEGGEDBFBGGFFB>99FFCEG@@F)503A)67@;:988/2:3=91(.6E((069))2:*4:8<F><:938::447,,-(,*--1204,5(.4654)--(-,46)).-434())2<C)..
@M02996:162:000000000-B87FG:1:1101:10803:7752 2:N:0:ACTGAGCG+CTAAGCCT
GACTACCAGGGTATCTAATCCTGTTTGCTCCCCACGCTTTCGTGTCTCAGCGTCAGTTGTGGTCCAGTAAACCGCCTTCGCCACTGGTGTTCCTCCCGATATCTACGCATTTCACCGCTACACCGGGAATTCCATTTACCTCTCCCACACTCAAGACAATCAGTTTCAAATGCAAGCTATGAGTTGAGCCCATAGATTTCACATCTGACTTGATTCCCCGCCTACACACCCTTTACACCCCTTCAATCCGGATAACGCTCGCCACCTACGTTTTACCGCGGCTTCTGGCACGTCGTTCGC
+
CCCCCGGFEDEFEGGGGGGGGGGFGGGFFF@FCFFDGGGDFFGGFGGGCFGGGGGGGGFGCDGFGFGGGGCFGEGGGGGGGGDGGGFGGGEFF,CFGF,>F?F89FGG@ECGGGGGG>>CD@FD=>C:CCFFG;FFGDEFFD;DGF)FDGFD>DFG88@EFDDG:?@=CECDFFG7?FAFFCCFGFC95@D5AF***=+;@C*;=B7EE?57*3>FEFG4C/8>:055>:9BCECE4.?*((/(*)./26)//0)2/.//(9((14(,5(,(,(.5)((((-9174))).)47)2:;,,,
@M02996:162:000000000-B87FG:1:1101:3733:7769 2:N:0:ACTGAGCG+CTAAGCCT
GACTACCAGGGTATCTAATCCTGTTTGCTACCCGCACTTTCGAGCATGAGCGTCGATAAGTCCCCAGCAAGCTGCCTTCGCCATCGGTGTTCTTCCTGATCTCTACGCATTCCACCGCTACACCAGGAATTCCGCTTGCCCCTGAACTATCCAAGAGAAACAGTCCAGTCTGCAGGTCCGGGGTTGGGCCCCGGTATTGTACAGACTGCTTGCATCTCCGCCTGCGCTCCCTTTACGCCCAGTGATTCCGAACAACTCTTGCACCCCTCGTATTGCCTCGGCCGCTGGCACGAAGTTTAC
+
CCCCCGGGGGGGGGGGGFFGGGGGGGGGGE@EEFGGGGGGGGGGGGGGFGGGGGGGGGGGGGGGGGGGGGGGGGGGGGGGDGGGGGEGGGGGGGGGGGGGGFGGGGGGGGGGGGGGG>BGDGFGGCGFGGGGCFGC6D8DGDFGG=DGFFDBFFGFGCFGGGDC?FGF9@E7EFG8DFEEGGGGGGA5CFC5@*;>DF=C77*/9;>=>FG=9FCF;CF9:76(/..((:6(;4><?@EE335)*)-625<1>E7C)...3D<<<14164-332)6440,(-(42091::?0.7*;<))-
@M02996:162:000000000-B87FG:1:1101:4252:7776 2:N:0:ACTGAGCG+CTAAGCCT
GACTACCGGGGTATCTAATCCTGTTCGATCCCCACGCTATCGTGCCTCAGCGTCAGTTGCGCTCCAGTAAGCTGCCTTCGCAATTGGTGTTCTGTGTAATATCTAAGCATTTCACCGCTACACTACACATTCCGCCTACCTCTACCGCACTCAAGACTATCAGTTTCAATGGCAATTTTACGGTTGAGCCGCAAACTTTCACCACTGACTTAATAATCCGCTTACGCACCCTTTAAACCCAATAAATCCTGATAACGCTCGCATCCTCCGTCTTCCCGCCGCTGCCTACCCGGAGTTTCG
+
6-ACBGGCF7CGGGC@CCCCEEFEFFGFFCC,,6@FF@;6@FF6@@EFDC@@CCGG<FA,:CGDCD@FGGCEAA@FC9DFG?:B,@CFE<F=@E=,FF,A9<EGCEGGGGGCFGF5C:96?=FDEFFGGFGADFC=DGFFCDDFGG>:9895@8+AFGF=@,5CE7FGFFFD86+A8=CFGC>9F>@ACF?8<?@@@9+/>C**734>:BFEEF46<@+6=(((0-8@BE@(>)9C)7:58(6);7C?*)*.7756/(/--)4:<04),,-(.,).(--(,(,40.,)((.-)0*22)-(
@M02996:162:000000000-B87FG:1:1101:3753:7776 2:N:0:ACTGAGCG+CTAAGCCT
GACTACCAGGGTATCTAATCCTGTTTGCTACCCGCACTTTCGAGCATGAGCGTCGATAAGTCCCCAGCAAGCTGCCTTCGCCATCGGTGTTCTTCCTGATCTCTACGCATTCCACCGCTACACCAGGAATTCCGCTTGCCCCTGAACTATCCAATAGAAACAGTCCAGTCTGCAGGTCCGGGGTTGGGCCCCGGTTTTGTACAGACTGCTTGCATCTCCGCCTGCTCTCCCTTTCCGCCCAGTGATTCCGAACAACGCTTGCACCCCTCGTATTACCGCGGCTGCTGGCACGCAGTTTGC
+
86ACCGGGGGEF,CBFGCFFGGGEEFGGGFCE@@FFGGGFGGGGGFFDGFGGGGDGCDG9FGGGCG>FGGGFGG8?@ED=EGEGFC:FFGGEFGGGG?FFEBDFGF8CEEDFFGDFGBEDGGFDEGFDEGGGGGGDCDFFGDF6DGEADDD)38+A3=ADFFFDEFG,+>=B8?=??FDDEGGEED9DDGG>B>D))6;-*585*2>B=B@>D68A4@;(2/61((/..8=6C;)/(,8=888)16<:70<?>51F(---,92<9:;<?94472:.)(-(-,47(,3(81<:)0*23)6)
@M02996:162:000000000-B87FG:1:1101:14607:7781 2:N:0:ACTGAGCG+CTAAGCCT
GACTACTGGGGTATCTAATCCTGTTTGATCCCCACGCTTTCGTGCCTCAGCGTCAATCGCTGTTTCGTGAGATGCCTTCGCAATCGGTGTTCTGAGTAATATCTATGCATTTCACCGCTACACTACTCATTCCTCCCACGGCAACAGTATTCCAGCCCTCCAGTATCAAAGGCAGTTCCCGGGTTGTGCCCGGGTATTTCACCTCTGACTTGAAGTACAGCCTACGCACCCCTTAAACCCAATACATCCGGATAACGCTTGCCTCCTCCGATTTACGCCGCCTGCTGGCAGGGGGTTCGC
+
CCCCCGGFGGEGEFGGGGGGGGGFGGGFFFFGFFGGGGGGGGGGGGGGGGGGGGG:EGCFGCFGGFGGGGD,EEGGGGGGGGGGEFCC,BFDDE,CFECFFFGGFGFGFFFGGAFEG:@DGFGGFGGGGGGGFEGFGCCB+890=419CFD7DEGGGC=DEEDFAFG,DCAFFFDGDGFFGCCEGD)08EG@*<D8@CFEEGFFFA3=CB@B9*:+*3D/47073//-/B9(:>=).7FE0363)7CE5/)(()/2/(,,(*(-2.(447((-().(-(-((-(..,((((,..*/*(((
@M02996:162:000000000-B87FG:1:1101:21345:7782 2:N:0:ACTGAGCG+CTAAGCCT
GACTACTAGGGTATCTAATCCTGTTTGCTCCCCCGACTTTCGCGCCTCAGCGTCAGTACTGTTCAAGGAATCCGCCTTCGCCTCCGGTGTTCTATAGGATATCAACGCATTTCACCGCTACACCCTATATTCCGATTCCCCCTCCCAGACTCGAGCCAGGCAGTTTCAAGCGCACTTTCCGGGTTGACCCCGGAGCTTTCACACTTGACACACCTCGCCGCCGACGCGCCCTTTACGCCCAGTAAATCCGACAAACCCTTCCGACCTCTGTATGTCGTCGGCTCTTGGTCCGGGTGTATG
+
CCCCCGGGGGGGGGGGG9EFFGGGFFGGGG@FGGGGGGGGGEGGGGGGGGGGGGGGG9FGGGGG,CFAFGFGGGGGGGGGGEEFGGEGGGE;E,CE<FGFFDFDFGGGGGGGGGGGG:90=EEFEDAEFFFGGGCDDGFFGBACCGB,;D*:+86=+6=@@A@AFFGFGGGEGEGC;4;A>EGECD@*1=C99)89>GA:5CE>2;8*7:D3?3(8(::(7.(,-(4(281(0)).4:::((.-9)))0,7(().1((..(*-(146445.)-.))(-(,((,(,.5,.))()012/)))
@M02996:162:000000000-B87FG:1:1101:3728:7788 2:N:0:ACTGAGCG+CTAAGCCT
GACTACCAGGGTATCTAATCCTGTTTGCTACCCGCACTTTCGAGCATGAGCGTCGATAAGTCCCCAGCAAGCTGCCTTCGCCATCGGTGTTCTTCCTGATCTCTACGCATTCCACCGCTACACCAGGAATTCCGCTTGCCCCTGAACTATCTAAGAGACACAGTCCAGTCTGCAGGTCCGGGGTTGTGCCCCGGTATTGTCCAGCCGGCTTGCATCTCCGCCTGCGCTCCCTTTACGCCCTGTGAGTCCGAACAACCCTTGCACCCCTCGTATTACCGCCGCTGCTGGCACGAAGTTTGC
+
A<CCCGFGGGCGGGGFEFFFGGGFEGGFGFA<CFGGGGGGGGGGGGGEFFFGGGGGEGGFFGGGGCEGGGDEEDFEEFGDDECFDE:FGGEFFGGGGGGGGFGGCEFFGGDAFDFGE>?DCFGFGGD7FEFGE@EG?D=DFFFGDGE;@FF*@>?,AF,=D@DAD?+,?EADC9D,;D8*++1@>D)3*:D>EDGABFFE*99E()((-8?9<A?6):037/;1(6::(366C;)43:CC(,.4*)..2-)493(1((.((2))2--(314:3,).-,,--6;9>?)((3),))11+).)
@M02996:162:000000000-B87FG:1:1101:13845:7795 2:N:0:ACTGAGCG+CTAAGCCT
GACTACCCGGGTATCTAATCCTGTTTGCTCCCCACGCTTTCGTGCCTCAGTGTCAGTTACAGTCCAGAAAGCCGCCTTCGCCACCGGTGTTCTTCCTAATATCTACGCATTTCACCGCTACCCTAGGAATTCCGCTTTCCCCTCCTGCACTCAAGTAGCCCAGTTCGCAAGGCAGAATGAGGTTAAGCCTCAAGATTAAACCTTGCACTTAGGTAACCACCTACGCACTCTTTACGCCCCATAATTCCGGATACCGCTTGCCCCCTACGTATTACCGCGGCTGCTGGCACGTAGTTAGCC
+
CCCCCGGFGGGGGGGGGGGGGGGGGGGGGGGGEGGGGGGGGGGGGGGGGGFFGGGGFE@FDFGGGGCEFGGFGGGGGGGGGGGGGGFFEBFFFFGGGFGGGFGGFGGGDGFFGAGGG@DGG,FFF8FFDEFGGFGGGGFEFFFGGGFGFGFEGCFGG,@DF?)FGE?E?680=ADF6FEAFECFCCEGFGGF>A*@C>;7=DC@*@*:66=:3BA=@;;2E>66@55@=B5@75;-4;G58@3@8?E?C>)21)6*.----283)((314.)..6464(-4612::73183()0;<+)).
@M02996:162:000000000-B87FG:1:1101:14594:7798 2:N:0:ACTGAGCG+CTAAGCCT
GACTACTGGGGTATCTAATCCTGTTTGATCCCCACGCTTTCGTGCCTCAGCGTCAATCGCTGTTTCGTGAGATGCCTTCGCAATCGGTGTTCTGAGTAATATCTATGCATTTCACCGCTACACTACTCATTCCTCCCACGGCAACAGTATTCCAGCCCTCCAGTATCAAAGGCAGTTCCCGGGTTGAGCCCGGGTATTTCACCTCTGACTTGAAGAACAGCCTACGCACCCTTTAAACCCAATAAATCCGGATAACGCTTGCATCCTCCGTATTACCGCCGCTGCTTGCATGGGTTTAGC
+
CCCCCGGFGGGGGGGGGGGGGGGGGGGGGGGGGGGGGGGGGGGGGGGGGGGGGGGGGGGGGGGGGGGGGGGGGGGGGGGGGGGGFFFFFFGGGGGGGFFGG?DCAFGGGGGGCFFGGAFDGGGGDFGGEGGGGCGGGFF@8:9=F8=FBFFFFCGGGGGGGADF9?EFC,@5DBDGFGFFGGGGGGEGC?FBADG5CGFFFFFFD6)1>FGE6>64);;7C<56@@@9@GD=F@*?CEFE@0346CEC>406/)/2/,(/4>2605<A?(-.1:<<<(--44-29>)40,)-0.+*2.)-
@M02996:162:000000000-B87FG:1:1101:6852:7804 2:N:0:ACTGAGCG+CTAAGCCT
GACTACCGGGGTATCTAATCCTGTTTGCTACCCGCACTTTCGAGCATGAGCGTCAATAAGTCCCCAGCAAGCTGCCTTCGCCATCGGTGTTCTTCCTGATCTCTACGCATTCCACCGCTACACCAGGAATTCCGCTTGCCCCTGAACTATCCAAGAGAAACAGTCCAGTCTGCAGGTCCGGGGTTGGGCCCCGGTATTGTACAGACTGCTTGCATCTCCGCCTGCGCTCCCTTTACGCCCAGTGATTCCGAACAACGCTTGCACCCCTCGTATTACCGCGGCCGCCGGCAACGAGTTTTC
+
CCCCCGGGGGGGEGGGGCEGGGGFDGGFGFCFECGGGGGGGGGGGGGGGGGGGGGGGGFGGGGGGGGGGGGGGGGGGFGGGGGEGDFFGFGAFGGGFFFFFFGGGFFGGGGFGFGFG@BCCFGGGGGDFGGGGGGDDFFED8?8D85,;39DEFFGFGGG=F5<=D+8DCDFGFGGAC@B8E>@CDB>=:CAEFD=@FB??C5?C6@EBFGE;*);.;:(1,/61,3((3/(0/)9(-:C21(.0:22>0)((0.*-,-(-1).243:113((.).-,---((43((-(((()081*.))
@M02996:162:000000000-B87FG:1:1101:24452:7806 2:N:0:ACTGAGCG+CTAAGCCT
GACTACCGGGGTATCTAATCCTGTTTGATCCCCACGCTTTCGTGCCTCAGCGTCAATCGCTGTTTCGTGAGATGCCTTCGCAATCGGTGTTCTGAGTAATATCTATGCATTTCACCGCTACACTACTCATTCCTCCCACGGCAACAGTATTCCAGCCTGACAGTATCAAAGGCAGTTCCAGTGTTGAGCACTGGGCTTTCACCCCTGACTTACCAGACAGCCTACGCACCCTTTAAACCCAATAAATCCGGATAACGCTTGCATCCTCCGTATTACCGCGCCTGCTGGCCCGGAGTTAGC
+
CCCCCGGGGGGGGGGGGGGGGGGGGGGGGGGGGGGGGGGGGGGGGGGGGGGGGGGGGGGGGGGGGGGGGGG,FGGGGGGGGGGGGGGGGGGGGGDFGGGGFFGGGGGGGGGGGGGGG:BDGFGGGGGGGGGGGGGGGGF=C:@GGFDFDFFE,EFGGGGGGGEFGFGGGFGFFFGGFGFFGGFCF?AGE9F8F?DCDGFFEGFFFFFDFFGFEAEAB>D:=:<@FD@2@GDDCFEFFFGGF;@@6>??D::(/.7;/.//,1;7:>BFF9-(.3644:1(((41?FF(((-4002;8244
@M02996:162:000000000-B87FG:1:1101:5930:7807 2:N:0:ACTGAGCG+CTACGCCT
GACTACAAGGGTATCTAATCCTGTTTGCTCCCCGCACTTTCGCACCTCAGCGTCAGTTACATGCCGGTAATCCGCCTTCGCCACTGGTGTTCCTCCTGATATCTACGCATTTCACCCCTACACCAGGAATTCTACTTCCCTCTCCTTCACTCTAGCTTTCCAGTTCCCAATCCAATTCCGTGGTTGAGCCCGCCGTTTTCACACCAACCTTGCAAAACCGCTTACCCGCCCTTTACCCCCATTAAATCCGGAACACGCTCGCCACTTACGTTTTCCAGCGCTCATTGGACCGTATTTATC
+
CCCCCG,FFGGG,CFGFGDGGGFFGFFFFGFEE+FCF+CFFF,,@@@FF,ECFFGCF,E@<,,:66@F@G,C,4BFGG9D,B::,@8F,E=F,@EFF,CA,?EGGG,+,BFFAFGG81:+6@E,8FG?:EGG9,@=9,6@+0D++,*8;=29,3+33,@3CA;CE++@?,,*6:+@+23D,3+6++)+8,:)**31:>9*;FC:4/))0;*:=*6+-359*((0)0(-.=.,5)))/(=*:(.56).1*.)/().*((((()((1(-)-(,.2()-))(-(((()).)),(-00*20)..
@M02996:162:000000000-B87FG:1:1101:13531:7817 2:N:0:ACTGAGCG+CTAAGCCT
GACTACCCGGGTATCTAATCCTGTTTGATACCCGCACTTTCGAGCCTCAGCGTCAGTTGCACCCCAGAAGGCTGCCTTCGCAATCGGAGTTCTTCGTGATATCTAAGCATTTCACCGCTACACCACAAATTCCACCTTCCTTATGTGCACTCAAGAAAACCAGTATCAACCGCAGTTCCGTCGTTAAGCGACGGGATTTCACGGCTGACTTAATCTTCCGCCTACGCTCCCTTTAAACCCAATAAATCCGGATAACGCTCGCATCTTCCGTATTACCGCGGCTGCTGGCACGGAATTAGC
+
CCCCCGGGGGGGDGGGGGGGGGGGFGGGGFDFGGGGGGGGGGEGGGGGCFGGGGGGGGDFEGGGGFGFFGGFGGGGGGGGGFEGGGC:FFFFGFGGGGFFGFGGFDFGGGGGGGGGG=ACDEFGFFGB?FFGGDFGGFGGGF7FGGFGFGFF8=F:=88DEGDFFFGGGGGFGFDGFGFFCGGGGG>F@C3:B>D=AFFFED2(/:5@FFG94B@8?CC6E332@<>03C?@G8CEF@FG?(429><4*()(,)69----(1(-16A>A<:(,2666(-(-314<>:2?(5,00*8+643
@M02996:162:000000000-B87FG:1:1101:14554:7820 2:N:0:ACTGAGCG+CTAAGCCT
GACTACAGGGGTATCTAATCCTGTTTGCTCCCCACGCTTTCGAGCCTCAACGTCAGTTACAGTCCAGTAAGCCGCCTTCGCCACTGGTGTTCCTCCTAATATCTACGCATTTCACCGCTACACTAGGAATTCCGCTTACCTCTCCTGCACTCTAGCTAAACAGTTTCCAAAGCAGTTCCGGGGTTGAGCCCCGGGATTTCACTTCAGACTTGCTTTGCCGTCTACGCTCCCTTTACACCCAGTAAATCCGGATAACGCTTGCCCCCTACGTCTTACCGCCGCTGCTGGCCCGTCTTTCGC
+
CCCCCGGGGGEGGGGGGFFGGGGGGGGGGGGGGGGGGGGGGGGGGGGGGGGGGGGGGGGGFFFFGC<FGDGFGGGGGGGGGGGGFFGGGGGGGGGGGFEFF?DFFGGG8EGGGGGGGFFGG=FE8<FFFGGGGGGGGGFGGEFGGFBFFGFFGEDGGG8EF8:CEFGGFD,;FFFGDFDAEEEGGGEG@CGFEED>2DFFEGFAE=:>>FFFFFC=*=;5488@C9@6<E@@GFCC5.?:;(4)1/77;65(,53C(-(-4C(59(7(44.(.4.5.(-(-3-,408:10(-0.1;7)-,
@M02996:162:000000000-B87FG:1:1101:24451:7825 2:N:0:ACTGAGCG+CTAAGCCT
GACTACCGGGGTATCTAATCCTGTTTGATCCCCACGCTTTCGTGCCTCAGCGTCAATCGCTGTTTCGTGAGATGCCTTCGCAATCGGTGTTCTGCGTAATATCTATGCATTTCACCGCTACACTACTCATTCCTCCCACGGCAACAGTATTCCAGCCTGACCGTATCAACGGCAGTTCCCGTGTTGAGCACTGGGCTTTCACCCCTGACTTACCAGACAGCCTACGCACCCTTTAAACCCAATAACTCCGGCTAACGCTTGCATCCTCCGTATTACCGCCGCTGCTGGCACTGAGTTCGC
+
ABCCCFGDGGEGFGGGGGGGGGGGGGGGGGFGGGGDFGCGGGGGGGFGFGGGGGFBEFFGGGGGGGGGGFF<FFGGGGGGGGEGGGFFGFEFGF,CFG7=ADFFGGGGGGGGGGGGG>D@DBFGEGGGGGGGGGGGGGF@8=5CGGDACDFE@FCGGGF8=,8BEDGGG,A?EFGGFGE*@@9CF>A5>EGFF;C=BCFFFGFFFF=>;FG4;ACA(8*048:)619,(=;1;=E5;7F=;;(683.7;2@3B>4F4,,((1)504)4<640.36<2(,((429>)).(4,(77+3+)4(
@M02996:162:000000000-B87FG:1:1101:14570:7839 2:N:0:ACTGAGCG+CTAAGCCT
GACTACAGGGGTATCTAATCCTGTTTGCTCCCCACGCTTTCGAGCCTCAACGTCAGTTACAGTCCAGTAAGCCGCCTTCGCCACTGGTGTTCCTCCTAATATCTACGCATTTCACCGCTACACTAGGAATTCCGCTTACCTCTCCTGCACTCTAGCTAAACAGTTTCCAACGCAGTTCCGGGGTTGAGCCCCGGGATTTCACTTCAGACTTGCTTTGCCGTCTACGCTCCCTTTACACCCAGTCAATCCGGATAACGCTTGCCCCATACGTATTGCCGCGGCTGCTCGCACGTATTTCTC
+
CCCCCGFFGGGGGGGGCFFGGGGGGGFGGGGGGGGGGGGGGGGGGGGGGDFGGGGGGGDF,CGFGEGGFGGFGCGGGGGGGGGGGGGGFGEGFFGFGEDFBFF8;FDGEEEGGGGGG=BDCCFFE@=<FEFGGGGGGCEFGEFGGDDG*@DDD9D9:=,,@3=DEFGDG,,9C5DEFGF566CEGG@C=EF>>A>2:FFFFF*>B+*9BFGEEFEF3@F9*((-93>318?;C@)97AFC136)+1?CC05(()-9-----1(,9((48<,,67)).----4791))(,(477)+3<))6
@M02996:162:000000000-B87FG:1:1101:18592:7869 2:N:0:ACTGAGCG+CTAAGCCT
GACTACCGGGGTATCTAATCCTGTTTGATTCCCGCACTTTCGAGCCTCAGCGTCAATCGCACACCAGCAAGCTGCCTTCGCAATCGGAGTTCTTCGTCATATCTAAGCATTTCACCGCTACACGACGAATTCCACTTGCCTTGCGTGTATTCAAGCCCATCAGTATCCACGGCATGCCAAGGTTGGGCCCTGACATTTGACCGCAGACTTAAAAGGCCGCCTACGCTCCCTTTAAACCCAATAAATCCGAATAACGCTCGCATCTTCCGTATTACCGCGGCTGCTGGCACGGAATTAGCCG
+
CCCCCGGGGGGGGGGGGGGFGGGFCGGGGGGGFGGGGGGGGGGGGGGGFGGGGGGGGGGGCE@FGFGGGGFGGGGFGGGGG@GGGEF7@FFGGDEGFCFDGFGGGGGGGGFGGGGFG=BCDEFGGGGG7EFGG8ED?DFGFDDGGC=FFCFFGE@9DGCF@F6F7;FGGGGBE5CFC?5>@DGCF?A*9CC/9F4EFGFCAF5>2557;@C8CFCD?FG>G<2=?((6:E8EF>A<<:E=4:7)9<<()()-1@)1-(,29<6674:44:482>62(--(-4-(.)4((4:0)0;8E2.4(
@M02996:162:000000000-B87FG:1:1101:27409:7892 2:N:0:ACTGAGCG+CTAAGCCT
GACTACCAGGGTATCTAATCCTGTTTGCTCCCCACACTTTCGTGCCTCAACGTCAGTTACAGTCCAGTAAGTCGCCTTCGCCACTGGTGTTCCTCCTAATATCTACGCATTTCACCGCTACACTAGGAATTCCACTTACCTCTCCTGCACTCAAGAAATCTAGTTTTAGTTGCAGTTCCTCAGTTAAGCCGAGGGATTTCACAACTAACTTAGACTCCCGTCTACGCACCCTTTACACCCAATAATTCCGGATAACGCTTGCCCCCTACGTATTACACCGGCTGCTGGCACGTAGTTAGC
+
CCCCCGGGGGGGGGGGGGGGGGGGGGGGGGGGGGGGGGGGGGGGGGGGGGGGGGGGGGGGGGGGGGGGGGGGGGGGGGGGGGGGFDFFFFFGFEFGFGGGGFGGGGGGGGGFGGGFG>9DD@FDGGGGGGGGGFGGGGGGGDFGGGFGFGFFGGF?D,EFEGDEFFGGGFGFG+?EFGFFGFGGGGBFFFG=EFCAFGFEEGFFFAEEFFG58@9B5;9:981=E4>>ABA>DB4CE=CC92BFB4C5:6)(2><C/.(//*()26(64(,76656)).,((,(8020:04(..*2+..4
@M02996:162:000000000-B87FG:1:1101:13409:7897 2:N:0:ACTGAGCG+CTAAGCCT
GACTACAAGGGTATCTAATCCTGTTTGATTCCCGCACTTTCGCGCCTCAGCGTCAATCGCACACCAGCAAGCTGCCTTCGCACTCGGAGTTCTTCGTCATATCTAAGCATTTCACCGCTACACGACGAATTCCACTTGCCTTGCGTGTATTCAAGCCCATCAGTATCCACGGCATTCCACGGTTGGGCCCTGCCATTTTACCGCAGACTTCACAGGCCCCCTACCGCCCCCTTAAACCCAATAAATCCGGATAACGCTCGCACCTTCCCTTTGACCGGCGGTGCCTGCCACTACTTTCGC
+
CCCCCGCFFGGGCFGGGGFGGGGGGGGAFFFFG@FCFGFGGG7FGGGGFGGGGGG,CF8D6@@EGGGGGG,AEFGGGGGGGB+CDF66@CFGGFG,ACCFFFG8E<EFFGGGGGGGC:<@D,E++@@@FGGGGDGGG@=EFE?D=35CDFFDBA?GGG,8D,6CEFFCFG+<C?C,=C7+@*@E*<>C=GC964*8>E1*:>5=(/(0)4+**1*265*,2:(((((..B(><2<24:E=:33<F<>?)-021*,*((,(()((*542(6)))).)((((((-((-.(3:,())33+-,3
@M02996:162:000000000-B87FG:1:1101:25473:7899 2:N:0:ACTGAGCG+CTAAGCCT
GACTACTGGGGTATCTAATCCTGTTTGATTCCCGCACTTTCGAGCCTCAGCGTCAATCGCACACCAGCAAGCTGCCTTCGCAATCGGAGTTCTTCGTCATATCTAAGCATTTCACCGCTACACGACGAATTCCACTTGCCTTGCGTGTATTCAAGCCCATCAGTATCCACGGCATGCCAAGGTTGGGCCCTGACATTTGACCGCAGACTTAAAAGGCCGCCTACGCTCCCTTTAAACCCAATAAATCCGGATAACGCTCGCATCTTCCGTATTTCCGCGGCTGCTGGCACGGAATTAGCC
+
CCCCCGGFGGGGGGGGGGGGGGGGGGGGGFGGGGGGGGGGGGGGGGGGGGGGGGGGFGGGGGGGGGGGGGGGGGGGGGGGGGGGGGEBFGFGGGGGGGGGGFGGGEGGGGGGGGGGGAEGGFGEEGGGGFGGGGGGGGGGGFFGGB>>DFFFGGGGGGFFDDDF:9D=CFEFGFGGFG@FGD9CFGACDGG=FFGFEF+ACG@>=?>@ECG@CFE;BF<6:6/((,,/6B(72/?C3:F5=0)<@5AB5B;::F7*-(,-1102*6<B0:4.()6:4<(420(-))40,243)8;6+)..
@M02996:162:000000000-B87FG:1:1101:21828:7906 2:N:0:ACTGAGCG+CTAAGCCT
GACTACAGGGGTATCTAATCCTGTTTGCTCCCCACGCTTTCGAGCCTCAACGTCAGTTACAGTCCAGTAAGCCGCCTTCGCCACTGGTGTTCCTCCTAATATCTACGCATTTCACCGCTACACTAGGAATTCCGCTTACCTCTCCTGCACTCTAGCTAAACAGTTTCCAAAGCAGTTCCGGGGTTGAGCCCCGGGATTTCACTTCAGACTTGCTTTGCCGTCTACGCTCCCTTTACACCCAGTAAATCCGGCTAACGCTTGCTCCATACGGATTACCACGGCTGCTGGCACGTATTTAGC
+
CCCCCGGGGGGGGGGGGGGGGGGGGGGGGGGGDGGGGGGGGGGGGGGGGGGGGGGGGGEGGFGGGFGGGGFFGDGGGGGGGFDGGGGGGGGGG@CFGGEGGFGGGGGGGGGGGGGGG=@CDEFAFFFFCFGGG?EGGEGGFDFFGGFGFGFFAAFGGG9EGC=BEFGGF;,0@FGGFGFBEGGGGGFGEGGFDE>49FFFFGFFFF6:BFGBEB@@BFG@=:-/92=6<ED;FF9>?<F5((/477)974;(6B?>----(1).>(<624(((-)))))(-(-3134:(13()03<A>-)
@M02996:162:000000000-B87FG:1:1101:27406:7911 2:N:0:ACTGAGCG+CTAAGCCT
GACTACCAGGGTATCTAATCCTGTTTGCTCCCCACACTTTCGTGCCTCAACGTCAGTTACAGTCCAGTAAGTCGCCTTCGCCACTGGTGTTCCTCCTAATATCTACGCATTTCACCGCTACACTAGGAATTCCACTTACCTCTCCTGCACTCAAGAAATCTAGTTTTAGTTGCAGTTCCTCAGTTAAGCCGAGGGATTTCACAACTAACTTAGACTCCCGTCTACGCACCCTTTACACCCAATAATTCCGGATAACGCTTGCTCCCTACGTATTACCGCGACTGCTGGCACGTAGTTAGC
+
CCCCCGGGGGGGGGGGGGGGGGGGGGGGGGGGGGGGGGGGGGGGGGGGGGGGGGGGGGGGGGGGGGGGGGGGGGGGGGGGGGGGGGGFGGGGEFGGGGGGGFGGGGGGGGGGGGGGG=@GCEFGGGGFGGGGGGGGDFGGGEFGGGFGFGFFGGGFFFGFEGFGGFGGGGGFFFGGFGFFA9DFFGFFFGCA>BGFFGFFFGFEDFFFFFF5CF>BEFGB@5=>A:9):CAFGFF;?=CED5>B*8C@FE56(8);/.(/6CCEF?@A<;/)9=7?4?(((-49<.50<?FB54*2<.42
@M02996:162:000000000-B87FG:1:1101:13402:7913 2:N:0:ACTGAGCG+CTAAGCCT
GACTACAAGGGTATCTAATCCTGTTTGATTCCCGCACTTTCGAGCCTCAGCGTCAATCGCACACCAGCAAGCTGCCTTCGCAATCGGAGTTCTTCGTCATATCTAAGCATTTCACCGCTACACGACGAATTCCACTTGCCTTGCGTGTATTCAAGCCCATCAGTATCCACGGCATGCCAAGGTTGGGCCCTGACATTTGACCGCAGACTTAAAAGGCCGCCTACGCTCCCTTTAAACCCAATAAATCCGGATAACGCTCGCCTCTTCCATATTACCGCCGCTGCTGGCACGGCATTTGCT
+
CCCCCGGGGGGGGGGGFFFGGGGFGGGGGFGFGGGGGGGGGGGGGGGGGGGGGGGGGGGGGGEGGGGGGGGFGGGGGGGGGGGGFGGFEGGGGFGFGGGGGFGGGFGGGGGGCGGGD:@6?EFE=FFGGGGGGFGGG,=FGEFFGEAFFDFF9AFGGG8DEGDEFFGGGGCDGFGFFGFFFGGGGGAG=GG@09CE<F+*1,)/)3/7=8FCF19>BAC:G<1376037F(7;.7>A@F=;@E)@4<?C(010*.9,--((),,262646..4:6<?>(-(((-)).3..2().23+..)
@M02996:162:000000000-B87FG:1:1101:4118:7914 2:N:0:ACTGAGCG+CTAAGCCT
GACTACTAGGGTATCTAATCCTGTTCGATCCCCGCGCTTTCGTGCCTCAGCGTCAGTTGCGGCTTGGTGACCTGCCTCCGCGATCGGCGTTCTGTGCGATATCTATGCATTTCACCGCTACACCGCACATTCCAGCCACCCCAAACGCACTCAAGCCCCCCAGTTTCGACGGCAGTGACCGGGTTGAGCCCGGAAATTTCACCGCCGACTTAAGGGGCCGCCTACGCACCCTTTAAACCCAATCAATCCGGATAACGCTCGCATCCTCCGTATTACCGCGGCTGCGCGCCCGGGGTTATC
+
CCCCCGGGGGFGGGGGGFEFGGGGGGGEFGEFFGGGGGGGGGGGGGGGGGGGGGGGGGGGGGGGGGGGGGGGGGGGFFFGGFGGGGGGGEEGGGGGGGGG:BGGGGGGGGGGGGGFG=ADD=FFGGGGGGGGFGEDGFGDD=AGGGFGFDFEFGFFGGGGGG><C=C7DEEECBCF;>CFGGEECD@GECG0:8C997=<<F>?FB>FFEGFFF74;BD9C6<B<1>F>EB(7)5<A30:?07(0<AA437?<5<C-((--11:94).3((..44)-13(,4990((-(,(,))22:(.)
@M02996:162:000000000-B87FG:1:1101:4099:7916 2:N:0:ACTGAGCG+CTAAGCCT
GACTACTAGGGTATCTAATCCTGTTCGATCCCCGCGCTTTCGTGCCTCAGCGTCAGTTGCGGCTTGGTGACCTGCCTCCGCGATCGGCGTTCTGTGCGATATCTATGCATTTCACCGCTACACCGCACATTCCAGCCACCCCAAACGCACTCAAGCCCACCAGTTTCGACGGCAGTGACCGGGTTGAGCCCGGAAATTTCACCGCCGACTTAAGGGGCCGCCTACGCACCCTTTAAACCCAATCAATCCGGATAACGCTCGCATCCTCCGTATTACCGCGGCGGCTGGCACGGGGGTAGC
+
CCCCCGGGGGGGGGGGGGGGGGGGGGGGGGCFFGGGGGGGGGGGGGGGGGGGGGGGGGGGGGGGGDGG?FFFGGGFCFGGGGGGFGFCCFFGFGG<DFGDC?FGGGGGFGGGGGGFG=?@DEFC@FDGGGGACCAFGGGGG=?6CFAF>DAECF*C7A,@CFDE2?FE*:CEGEG?67:FEGG7<DEGE6C:=B34;A63<FFFB51((7><>F2>6>C15,,2(,3(-::4C?>>A8?=-87(9<A<<404-549----491-).).(4-32.)66<1-2(-,41(,(()-))2*2,()
@M02996:162:000000000-B87FG:1:1101:10878:7935 2:N:0:ACTGAGCG+CTAAGCCT
GACTACCAGGGTATCTAATCCTGTTTGCTCCCCACGCTTTCGCGCCTCAGCGTCAGTTACTGTCCAGTAGACCGCCTTCGCCACTGGTGTTCTTCCTTATATCTACGCATTTCACCGCTACACAAGGAATTCCGTCTACCTCTCCAGCACTCAAGAAGAACAGTTTCAAATGCAGTTCATGGGTTAAGCCCATGGATTTCACATCTGACTTGCTCTCCCGCCTACGCGCCCTTTACACCCAGTAAATCCGGATAACGCTTGCCACCTACGTATTACCGCGGCTGCTGGCACGTGGTTAGC
+
CCCCCGGGGGGGGGGGGGGGGGGGGGGGGGGGGGGGGGGGGGGGGGGGGGGGGGGGGG<FGGGGGGGGGGGFGGGGGGGGGGGGGGGGGGGGGFGGGGGGGFGDGGGGGGGGGGGGG:@>D@FG7EFGGFGGGGFDF=EGGEFGG=5FFGFEDDCBFFDDEGDFGFGGDFCDGF?FFGFFGGFGGGEGFGGFAFFECFFFEFEFFFFFEFC@EB=EEFF>GFFFF>A29C@>F=4CE4?C(/6EACEC9:)(6>4;/.//-95)9:?7::.)68-64(--(-(,,42.(4)(0)*2*4(4
@M02996:162:000000000-B87FG:1:1101:6688:7963 2:N:0:ACTGAGCG+CTAAGCCT
GACTACAAGGGTATCTAATCCTGTTTGATACCCATGCTTTCGTGCCTGAGCGTCAGAAGATCTCTGGACAGCTGCCTTCGCAATCGGTGTTCTGTGACATATCTAAGCATTTCACCGCTACACATCACATTCCGCCATCCTCGACATCTCTCAAGGGGACCAGTATCAATGGCAGTTTTCATGTTGAGCATGAAAATTTCACCGCTGACTTAATCCTCCGCCTGCGCACCCTTTAAACCCAATAAATCCGGATAACGCTCGGGTCCTCCGTATTACAGCGGCTGCTGGCCCGGAGTGAGC
+
CCCCCGGGGGGGGGGGGFGGGGGGGGGGGGFFFGGGGGGGGGGGGGGGFGGGGGGGGGGFGGGGGGGGGGGGGGGGGGGGGGGGGGCFGFGGGGGGGGGGGFGGGGDGFGGGGGGGG@DGGEFGGCFGGGGGGGGGGGGGGED6DC>CFG?DD=2F>EGGEGDFFFGGGGGFGFGGFGEFDFGDF9DGDCFDFFFEFGFFFGEA598=CFGFFFFFFFF)@=@BD9A)5B9BF=E4==BC@-7>;4*/26)4<B3C/./,41(/77)1/(-(,.6-)).-,,29::),2(-70.:A*.47
@M02996:162:000000000-B87FG:1:1101:6671:7971 2:N:0:ACTGAGCG+CTAAGCCT
GACTACAAGGGTATCTAATCCTGTTTGATACCCATGCTTTCGTGCCTGAGCGTCAGAAGATCTCTGGACAGCTGCCTTCGCAATCGGTGTTCTGTGACATATCTAAGCATTTCACCGCTACACATCACATTCCGCCATCCTCGACATCTCTCAAGGGGACCAGTATCAATGGCAGTTTTCATGTTGAGCATGAAAATTTCACCGCTGACTTAATCCTCCGCCTGCGCACCCTTTAAACCCAATAAATCCGGTTAACGCTCGGGTCCACCGTCTTACAGCGGCGCCTTGCACGGAGTTAGC
+
C@CCCGGGGFEGAFGGGGFGGGGFGGGGGCEFCFGGGGGGGGGGGGFGGGGGGGGDFGGGGGGGGGGGGGGGGGGGGGGGGGEFE6CFGGGFGGGGGGGGGFGGDGGGDFDFGGGFGBEGGGGGGGAEGGGGGFGDGGFGDD?GG8>FDFFEEFGFEEEGEC):32CGGFAFFFG??FEFFGGFGGFDEA?D5D7*0>DFFGFD=F=58AF5AEEB*9*)401:5):-->5/8)*0*7CE>2>)/**/852.6>)1(.3((1(/2()//4.(.()-.).--((((--.())8)0:C8..4
@M02996:162:000000000-B87FG:1:1101:19428:8003 2:N:0:ACTGAGCG+CTAAGCCT
GACACCGGGGTATCTAATCCTGTTTGCTCCCCCGACTTTCGCGCCTCAGCGTCAGTACCGTACAAGGAATCCGCCTTCGCCTCCGGTGTTCTATAGGATATCAACGCATTTCACCGCTACACCCTATATTCCGATTCCCTCTTCCGGACTCGAGTCCTGCAGTTTCGGACGCACTTTCCGGGTTGAGCCCGGAGATTTCACATCCGACACACAGGACCGCCTACGCGCCCTTTACGCCCAGTAACTCCGAACCACGATTGCGACCTCTGCATTACCGCGGCTGCTGGCACCAGGTTAGCC
+
CCCCCFGGGGGGGGGCAFF@EFGGGGGFGACFFGGGFGGGDGGGGGGGGGGGGGGGGGGEGGGG9FGFGGGGGGGGGG?EEFFGDGEGEFGFAF9FEFGGGDCFFCEGGGFFGFGGG=5>8EEEFEFCFDD;F6EGFFGGGDFGGC)+0=F9E:DGGGFGFC>FGFC>DDEE5>CEFGFBBEEEEGBGFGG158<3>@FF5+9@@5;;@F*61>1<?>3-2818:679>G9B7<4300:*4?2</-979(89(83C((.-)*-4D6:)))).46624(((,((()4::.,(())303(68
@M02996:162:000000000-B87FG:1:1101:19779:8003 2:N:0:ACTGAGCG+CTAAGCCT
GACTACTAGGGTATCTAATCCTGTTTGCTCCCCCGACTTTCGCGCCTCAGCGTCAGTACCGTTCCAGGAATCCGCCTTCGCCTCCGGTGTTCTATCTGATATCAACGCATTTCACCGCTACACCCTATATTCCGATTCCCTCTCCCAGACTCGAGTCCTGCAGTTTGAGCCGCACTTTCCGGGTTGAGCCCGTAGATTTCACATCTCACACACAAGACCGCCTACACGCCCTTTACGCCCAGTCAATCCGAACAACGCTCTTTCCCTACGTATTACCGCGGCTGCTGGCACAGAGTTAGC
+
CCCCCGAFGGGGGGGGGGGGGGGGGGGGGGFGG>@:CGGGGFGGGGGG@?EFGGGGG9CE:FFG8CF,CFGFGGGGGGGGGE@F8EFFGGGGD,4,,<CFFEG8EGGGGGFGGGGGG@DCDEG8E<,,CAFGG=@DGEGGGFFGGD<,0DFE+8=78EE8DD:CFF+@0,,3?ECGFF;FC59CFCEF<FF)***06@FFEG5CB=47C);5>)-/(0;(263;@(::68:154662(:8:(5)/)<AG>3(4><7--,(-*).24<)((..-8.6),-((--4??7707<())2+0-))
@M02996:162:000000000-B87FG:1:1101:16061:8018 2:N:0:ACTGAGCG+CTAAGCCT
GACTACTCGGGTATCTAATCCTGTTCGATACCCACGCTTTCGAGCATCAGCGTCAGTGGCGCTACAGTAAGCTGGCTTCCCAATCGGAGTTCTTCGTCATATCTAAGCATTTCACCGCTACACGACGAATTCCGCCTACTTCCTGCGTACTCAAGTGCTCCAGTTCGCGCTTCAGTGCAGACGGTGGGCGCCTACATTTCACAACACGCTTAAAGCACGGCCTACGCCCCCTTTAACCCCACTAAATCCGGATAACGCCCGAACCTTCCGTTTTACTCCGCATGCTCGCACGGAAATACAG
+
CCCCCGCGGGGGGGGFFDFGGGGFGGGGGGGE<E;CFGGGGGFGGGGGGGFGGGGGGCAFGG@EGFFGGGGGGGGGGGFGFGGGGGEBCFCFFEE7ACF,4CDCFGGFFGGGGCFFE:<+0EFC+@@CFGGDEDECDEGDGEFFDFBFDGFDF8+@FGFGFGBFGFGG6@?*@<7E9C78,@7C@0=CB*:>?BD(*@1?EG4>@8>9@><0C66A;A<.=37@(/(((23>*4:A).221,(5).)6<()-(097--(-(1--<,52((,).-)).).-((,-7)),(((-))/*0)).)
@M02996:162:000000000-B87FG:1:1101:10876:8029 2:N:0:ACTGAGCG+CTAAGCCT
GACTACCCGGGTATCTAATCCTGTTTGCTCCCCACACTTTCGCGCCTCACCGTCAGTTACTGTCCAGCAATCCGCCTTCGCCACTGGTGTTCCTCCTTATATCTACGCATTTCACCGCTACACAAGGAATTCCGATTGCCCCTCCAGCACTCAAGAGAAACAGTTTCAAATGCAGTTTATGGGTTAAGCCCATAGATTTCACATCTGACTTGCCTCCCCGGCTACACGCCCTTTACACCCAGTAAATCCGGACAACGCTTGCCACCTACTTATTCCCCGCCCTGCTGGACCCTGGTTGTC
+
CCCCCGGGGGGGGGGGGGGGGGGGGGGGGGFGGGGGGGFFGGGGGGFGGEFGGGGGGGEFGFGGFFGGGGGGGGGGGGGGGGCFCFFFGGGGGEEFGGFFFFGGGGGGGECGGGGGG5@D8EG,8=FFAEGGGGDDG+@DDDFGC8=FFDFEG8FC8,6@DDDFGFGGG,@@DFDFFGFFGFFGGGECC?F@AFFCCGFFFGFFE@7EEAFCFF7A@B?:*/:>=:B92=@2*>E=?7?:;(/)+)9976)6@>(*../--159F<((.)-)))-.,(((((,(,()4,((()0*3+-,)
@M02996:162:000000000-B87FG:1:1101:11209:8032 2:N:0:ACTGAGCG+CTAAGCCT
GACTACCAGGGTATCTAATCCTGTTTGATACCCGCGCTTTCGTGCCTCAGCGTCAGTACCACCCCAGCAGGCTGCCTTCGCAATCGGAGTTCTTCGTCATATCTAAGCATTTCACCGCTACACGCCGAATTCCACCCTCCTTGTGCGCACTCCAGCCCGCCAGTCTCAACGGCATGCCCCGGTTGGGGCCTGACATTTTACCGCTGACTTTACAGCCCCCCTACCCCCCCCTTAAACCCAATACATCCGGATAACGCCCGCCACCTCCGCTTTTACCCCCGCTGCTGCCACGGCTTTTGC
+
CCCCCG<FGGGGGGGGGGGGGGGGG<FGG<EFG+FFGGGGGG,CFGGCGGGGGGGCGA,CE<FF@6C,,6C@FFGGGGGGG,F=DFF,@FFGF,9DFGGGGFGFG,EGGGGGGGGGG>BDD>FC7F:+@FGGF,EF+6@EG5D82,1FBDEF,@D,@CEEGEAF,?DEFGCDED*99D)*4*4;::@)2E*()1;*9F6)/>(3()(/.7+19+)26;*,:3((((,--C09C).-)2:*315)1)).*-0-(9)*((-,,)((*,(.((-(,.)-)(((,(((().).4)(0)**+)).
@M02996:162:000000000-B87FG:1:1101:10895:8035 2:N:0:ACTGAGCG+CTAAGCCT
GACTACCCGGGTATCTAATCCTGTTTGCTCCCCACACTTTCGCGCCTCACCGTCAGTTACTGTCCAGCAATCCGCCTTCGCCACTGGTGTTCCTCCTTATATCTACGCATTTCACCGCTACACCAGGAATTCCGATTGCCCCTCCAGCACTCAAGAGAAACAGTTTCAAATGCAGTTTATGGGTTAAGCCCATAGATTTCACTTCTGACTTGCCTCCCCGGCTACACGCCCTTTACACCCAGTAAATCCGGACCACGCCTGCCCCCTCCGTTTTACCGCGGCTGCTGGCACGTTGTTAGC
+
ACCCCGGGGDGGGGGGGGGGGGGGGGGGGGGFGGGGGGGGGGGGGGGGEEGGGGGGGG9FGFFFGCFGG8FFGGFGGGGGGGGGGGFFGGEFGFFGGGGGGBFGGGGGGDGGGGGGG=<CD@F,986BFFGGGGEDGBDDGDDDG8:FFGDD8D=,8,1ADFDFDFGEGCE9EFCGFD79>>,<C+8CCGD5A:+3*@;AEG*;8BEEC5C6A659>59:*/06>73(/B>=4BC<E<F?;=()+9C<C93(,)/9/.(.-1.(9;;66(,).(.44(,,(-31127013<(0)1*/6))
@M02996:162:000000000-B87FG:1:1101:11200:8049 2:N:0:ACTGAGCG+CTAAGCCT
GACTACCAGGGTATCTAATCCTGTTTGATACCCGCGCTTTCGAGCCTCAGCGTCAGTAACACCCCAGAAGGCTGCCTTCGCAATCGGAGTTCTTCGTCATATCTAAGCATTTCACCGCTACACGACGAATTCCACCTTCCTTGTGTGCACTCAAGGCCGCCAGTATCAACGGCATGCCAAGGTTGGGCCCTGCCATTTGACCGCTGACTTAACAGCCCGCCTACGCCCCCTTTAAACCCAATAAATCCGGATAACGCCCGCCACTTCCGTATTCACGCCGCTCCCGGGCCCGAATTTGCC
+
CCCCCGGGGGGEGGGGGGGGGGGFGGGGGGFEFFGGGGGGGDGGGGGGGGGGGGGGG9EFFGGGGGGGGGGFGGGGGGGGGGGGFFC,@FCFGGGFF?:?F;FGGGGGGGGGGGFGG:?DD=E6CFEGGGGFCCFGGGGGGFFGGGBGFGFFGGG@?FEGGGFFA9DGGGDEG5>7FFCFGFCCFDFGBGGF*/*98FCFEF(55?BF;BC7>63A<>7,/(,513(.6C(:6).))(;*8155@->:5()-,9)*((,(-)(-06276:(,().6.((-(4(((-(((((-001*+.4<
@M02996:162:000000000-B87FG:1:1101:10880:8050 2:N:0:ACTGAGCG+CTAAGCCT
GACTACCCGGGTATCTAATCCTGTTTGCTCCCCACACTTTCGCGCCTCACCGTCAGTTACTGTCCAGCAATCCGCCTTCGCCACTGGTGTTCCTCCTTATATCTACGCATTTCACCGCTACACAAGGAATTCCGATTGCCCCTCCAGCACTCAAGAGAAACAGTTTCAAATGCAGTTTATGGGTTAAGCCCATAGATTTCACATCTGACTTGCCTCCCCGGCTACACGCCCTTTGAACCCAGTAAATCCGGACAACGCTTGCCACCTACGTATTACCGCGGCTGCTGGCTCGTATTTAGC
+
CCCCCGGGGGGGGGGGGGFGGGGGFGGGGGEDEGGGGGGGGGGGGGGGGEFGGGGGGG9FGGGGGFGGGFFGGGGGGGGGGEEGGGEFFGEFGGGGGGGGGFGGGGGGGGEGGGGGG=5DDGG8+A:FGEEFGDEDG6=>DDFGG88A?DFFGFGA,@=AD8=CFFGD?AFFGF7EFGEFGGGGGGFGEGG59C6>7@FFFGEF:BCAEFD@EFCFB?D>*/:9:>=(0B@2C=**)/=C@F@9+6)7>9>79339..(-(1,)9:7,((,)..6<2:,(131(1))((()(.)*334))
@M02996:162:000000000-B87FG:1:1101:12459:8069 2:N:0:ACTGAGCG+CTAAGCCT
GACTACAAGGGTATCTAATCCTATTTGCTCCCCACGCTTTCGTGACTGAGCGTCAGTCTCGAGCTAGCAAACCGCCTTCGCCACTGGTGTTCTTCCATATATCTACGCATTTCACCGCTACACATGGAGTTCCGTTTGCCCCTCTCGTACTCTAGCTTGACAGTTTTTGGAGCTGTATGGGGTTAAGCCCCACGCTTTCACTTCCAACTTATCATGCCGCCTGCTCACTCTTTACGCCCACTAATTCCGGATAACGCTTTCCACCTACGTATTACCGGGCCTGCTGGGCTCTGTTTAGCC
+
CCCCCGGGGGGGFGGGGFGGDGGGGGGGGGFFEGGGGGGGGGGFGGGGGGGGGGGDGGGGG@F@FEFGGGFEFGGGGGGGGGGGCGG<ECFFFFGF,EFFGFGFFGGGEGGFGGGGG5>DCEF9F9,:=EFGGCDFGG8@FDFDDFDA?F?D;;+FFD81@E6B:DGGG+3;DFDGFGFFF>GG85;58CGAB?DAA7A5;,;8*+2:2?7*:9E64@755(82554*/6*6:*4(31=*/614+69?*,.8<=@C,/,,)2))23(5,4))..-<((((-(-44:((.(,(**33+.))
@M02996:162:000000000-B87FG:1:1101:3299:8074 2:N:0:ACTGAGCG+CTAAGCCT
GACTACTAGGGTATCTAATCCTGTTTGATTCCCGCACTTTCGAGCCTCAGCGTCAATCGCACACCAGCAAGCTGCCTTCGCAATCGGAGTTCTTCGTCATATCTAAGCATTTCACCGCTACACGACGAATTCCACTTGCCTTGCGTGTATTCAAGCCCATCAGTATCCACGGCATGCCAAGGTTGGGCCCTGACATTTGACCGCAGACTTAAACGGCCGCCTACGCTCCCCTTAAACCCAATACATCCGGATACCGCTCGCATCTTCCGTATTACCGCCGCTGACTGCCCGGAATTATCC
+
ACCCCGGGGGGGFGGGGGFGGGGFGGGGGGGDFGGGGGGGGGGGGGGGFGGGGGGGCEEGGGDFGGGGGGGGGGGGGGGGGGFGGGGGGGGGGGGGGGFF;DFGGGFFGGGGGGGGG>?CDFGC@EGDGGGGGCGGGBEGGEBFCC8C?F9FGDCFGGGG@E>FCDG8DF+:609CADE5D+5@,7>FFGGDAFGEEGFECF):@55::+8>C8()559624/:(28;6F(35);)),:8(34)04),/(0(())1,--(()-,*-4<(,((,)..((,-1(,((.6(2(-1.88<+)).
@M02996:162:000000000-B87FG:1:1101:3581:8082 2:N:0:ACTGAGCG+CTAAGCCT
GACTACTGGGGTATCTAATCCTGTTCGATCCCCACGCTTTCGTGCCCGAGCGTCAATGCAGGCCTGGCGAGCTGCCTTCGCTATCGGAGTTCTGTGGCATATCTATGCATTTCACCGCTACACGCCACATTCCGCCCGCCTCGACCGCATTCCAGCCCGACAGTATCAACGGCACTTCGGGGGTTGGGCCCCCGGATTTCACCGCTGACTTGACGGGCCGCCTGCGCACCCTTTAAACCCAAGTACTCCGGATAACGCGCGCATCCTCCGTATTACATCGGCTGCGCGCACGGAGTTGTC
+
CCCCCGCFGGGFGGGG<<EFGGGGFGGEFF@<@GCGGEGGGGGGGFGEFGGGGGGFGFFF,CCFA7DFCGGGGDECCFGCEEGEGGGGGEF=E<@EGGGGF?CFD?EADEFAEGFFE=5?C9B=EGGGGGGGF,@CDGEE885DDGBDDD>;CAFG67+4@9>,;9<:CBE>EFGGFG9A5C=:::1C@*?(7@DB:/9)6@<((031(904>F07257(241,(3((-:3(0)664-2;?F()1))-237:0562(-(,4)((1.8).((.43..))-,--((-((-((44)022:)--
@M02996:162:000000000-B87FG:1:1101:3564:8088 2:N:0:ACTGAGCG+CTAAGCCT
GACTACTGGGGTATCTAATCCTGTTCGATCCCCACGCTTTCGTGCCCGAGCGTCAATGCAGGCCTGGCGAGCTGCCTTCGCTATCGGAGTTCTGTGGCATATCTATGCATTTCACCGCTACACGCCACATTCCGCCCGCCTCGACCGCATTCCAGCCCGACAGTATCAACGGCACTTCGGGGGTTGGGCCCCCGGATTTCACCGCTGACTTGACGGGCCGCCTTCGCACCCTTTAAACCCCATGAATCCGGCTAACGCTCGCCTCCTCCGTTTTACCGCGGCTGCTGGCCACGGGGTAGC
+
CCCCCGGGGGGGGGGGGGGGGGGGGFGFGFEFEGGGGGGGGGGGGGGGGGGGGGGDEGFGGEEFGGGFFFGGGGGGGGGGGGEFGGGFGGGGGGGGFDGGGFGGGFGGGGCGGGGGG>@DDFF@CGGGGFGGGGGDGGGGGAFDGC=FA>?;7E75:AEGG*187+?FB?CEGFGFFGDAEECE7C>D75:(7BG>6E6<)<2:>>BB:?>)463)7@D4*7,()-((4::(929AB7EC(48(0.:<C;B(-540-,(--)(-14:429-)(-)5)--,43((,.40(3((0)**2300
@M02996:162:000000000-B87FG:1:1101:5349:8092 2:N:0:ACTGAGCG+CTAAGCCT
GACTACCAGGGTATCTAATCCTGTTTGCTCCCCACACTTTCGCGCCTCACCGTCAGTTACTGTCCAGCAATCCGCCTTCGCCACTGGTGTTCCTCCTTATATCTACGCATTTCACCGCTACACAAGGAATTCCGATTGCCCCTCCAGCACTCAAGAAGAACAGTTTCAAATGCAGTTTATGGGTTAAGCCCATAGATTTCACATCTGACTTGCTCCCCCGGCTACACGCCCTTTACACCCAGTAAATCCGGACAACGCTTGCCACCTACGTATTACCGCGGCTGCTGGCACGTAGTTAGC
+
CCCCCGGGGGGGGGGGGGGGGGGGGGGFGGFFEGGGGGGGGGGGGGGGGGGGGGGGGGGGGGGGGGGGGGGGGGGGGGGGGGGGGGGGGGEGGFFGGGGFGDGGGGGGDGGGGGFGG>@DDEFGGGGGGGGGGGGGGGFEFDFGGGFGFGFEGCFGGGGFGGDCEDGGGGGFGFGGFGFFGGGGGFEGFGGFFFCECFFFEGFFFFE<CBC@CFEACBD:4074@6B25CB(?=CFFEGGF;@):39<>>E2(.(*..(/,9:2*42,8344)26))1(4(43002)442<6))*2:).4
@M02996:162:000000000-B87FG:1:1101:13784:8099 2:N:0:ACTGAGCG+CTAAGCCT
GACTACAGGGGTATCTAATCCTGTTCGATACCCGCACTTTCGAGCCTCAGCGTCAATCATGCTCCAGAAGGCTGCCTTCGCAATCGGGGTTCTTCGTCATATCTAAGCATTTCACCGCTACACGACGAATTCCACCTTCCTTGCGCACATTCAAGGCCGCCAGTTTCAACGGCATGCCAAGGTTGGGCCCTGACATTTGACCGCTGACTTAACAGCCCGCCTACGCTCCCCTTAAACCCAATAAATCCAGATAACGCTCGGATCTTCCGTGTTACCGCCGGTGTCGGCCCGGCATTAGCC
+
CCCCCGGCGGGGEGGGGGGGGGGFCGGGGGEFFFGGGGGGGGFGGGGGGGGGGGGGFGGGGGAFGGEEFG?EFGGGGGGGGGGGGFF+>@FGFFGGGGGG9CDGG,EFGGGGGGGGGAB>DEFE+@CGGGGGGGGGGGGGGDFGGGBGFGFEGGGC?E6CG75:BCGFFGEFG?5ACG9*>CCFGDAC=7:8);6CEF+>CF>BFD0;9776A63F;>C.2,/3/,6:>G(8*44628C5(.4)8)),*.*,)*.*((-(()-77<<645(,(.--((--(,(()--((-(-)0*++-..
@M02996:162:000000000-B87FG:1:1101:5333:8100 2:N:0:ACTGAGCG+CTAAGCCT
GACTACCAGGGTATCTAATCCTGTTTGCTCCCCACACTTTCGCGCCTCACCGTCAGTTACTTTCCAGCAATCCGCCTTCGCCACTGGTGTTCCTCCTTATATCTACGCATTTCACCGCTACACAAGGAATTCCGATTGCCCCTCCAGCACTCAAGAAGAACAGTTTCAAATGCAGTTTATGGGTTAAGCCCATAGATTTCACATCTGACTTGCTCCCCCGGCTACACGCCCTTTCCACCCAATAAATCCGGACAACGCTTGCAACCTCCGTATTACCGCGGCTGCTGGCACCTCGTTAGC
+
CCCCCGCGGGGGDFEFGGGGGGGGG<EEF9EFEGGDGGGGGG7FGGGGGCEFGGGGGCEFG,6C,<E8FFFF8=FEGGGGGGGCDDCC=E:FC9;44,94EDFGG<DFGGGGGGGGGABDGCF=D<@,EADFCD88C9=F=8?D84)FDFDDGEFGG??=D6:AEDFF@D:D=?DFFG*+,@AFGDDCCG6);*2:CF<CEG*2:=;EEFC*A+:*:@DF5:>4:1>((;55*8*.8*=8,(//;;..>10/2=3;(,/(,1))24:(44-(..-..(,(-464(.).(43())2/1(,)
@M02996:162:000000000-B87FG:1:1101:9090:8110 2:N:0:ACTGAGCG+CTAAGCCT
GACTACTCGGGTATCTAATCCTGTTTGCTACCCGCACTTTCGAGCATGAGCGTCGATAAGTCCCCAGCAAGCTGCCTTCGCCATCGGTGTTCTTCCTGATCTCTACGCATTCCACCGCTACACCAGGAATTCCGCTTGCCCCTGAACTATCCAAGAGAAACAGTCCAGTCTGCAGGTCCGGGGTTGGGCCCCGGTATTGTACAGACTGCTTGCATCTCCGCCTACGCTCCCTTTACGCCCAGGGATTCCGAACAACGCTTGCACCCCTCGTATTACCGCGGATGCTGGGACGAATGTTTC
+
CCCCCGGGGGGG@EFGGFFFGGGGGGGGGFEFFGGGGGGGGGGGGGGGGGGGGGGGG8FFGGGGGGGGGFCEEGGGGGGGGCFGDEFF:FFGFGGGGG=EGBGGGGGGGGGGGGGGG=?DCGGGGGGGGGGGGGEGGDDFGDFGG,=EDDFECFGDG?DFGGBFGFGFDFGFGFG?FGFDECEE7CBGFGGFFFCB9FFFFGCECABB=F=7(*9F<=D6:3,(//,(683(;@E421:?(((-).4?D0042>(1-----15>F:11:9((..)66(((((--8-).(((()02+3-))
@M02996:162:000000000-B87FG:1:1101:8905:8118 2:N:0:ACTGAGCG+CTAAGCCT
GACTACCAGGGTATCTAATCCTGTTTGCTACCCGCACTTTCGAGCATGAGCGTCGATAAGTCCCCAGCAAGCTGCCTTCGCCATCGGTGTTCTTCCTGATCTCTACGCATTCCACCGCTACACCAGGAATTCCGCTTGCCCCTGAACTATCCAAGAAATGCAGTCCGGTCTGCAGGTCCGGGGTTGGGCCCCGGTATTGTACAGACCGCTTGCACTTCCGCCTGCGCGCCCTTTACGCCCAGTGATTCCGAACAACTCTTGCACCCCTCGTTTTACCGCGGCTTCTGGCCCGAAGTTTTA
+
CCCCCGFGGGGGGGGGG@FGGGGGGGGGGGCCEFFGGGGGGGGGGGGGGGGGGGGGGGE<FFGGGGGGGFFFGGFGFGGGGGGGEGBCFFGGGGGGGGFFFFGGGGGGGGEGGGGGG:<D>EFGG8FCFGGGGGGGGGGEFDFD==DFFGFFGGGFF8EAFA>CFFDECGGFGFCGFGF>BECEEGFGDEGFAB<@=FFFEGFC4622:>32?F==;FD8=?D<;6>((:909?<<10::18:)7:).:50(48.*)...4728719BF0((-())-(((-3((())..(,-0)/23).)
@M02996:162:000000000-B87FG:1:1101:23604:8122 2:N:0:ACTGAGCG+CTAAGCCT
GACTACTCGGGTATCTAATCCTGTTTGCTCCCCACACTTTCGTGCCTCAACGTCAGTTACTGTCCAGAAAGTCGCCTTCGCCACCGGTGTTCCTCCTAATATCTACGCATTTCACCGCTACACTAGGAATTCCACTTTCCTCTCCAGCACTCAAGGGTAGTAGTTTTAGTTGCAGTTCCTCAGTTGAGCCGAGGGATTTCACAACTAACTTGCTACTCCGTCTACGCACCCTTTACACCCAATAAATCCGGATAACGCTTGCTCCCTACGTATTACCGCGGCTGCTGGCACGTAGTTAGC
+
CCCCCGGGGGGGGGGGGGGGGGGGGGGGGGFGGGGGGGGGGGGGGGGGGGGGGGGGGGGGGGGGGGGGGGGGGGGGGEFGDFGEGGGGGGFGGFGGGGGGGFGGGGGGEEGGGGGGG@BDCBBAFGGGGGGGGGGGGGGGGEFGGDEGFGFFGFGFEFFGFGEFCFGGGFGFFFGGFGFFGGFFGFEGFFE=EFGA<FCEEGFFDFBEFFFEFFFFFFG<;:79A@A:>EFF;BCEFFGGFB>6A4EC<62/;>);,.///2.7;=@<D?3)6:-4)-(,4434??).47<:0.*;@)-4
@M02996:162:000000000-B87FG:1:1101:13791:8125 2:N:0:ACTGAGCG+CTAAGCCT
GACTACAGGGGTATCTAATCCTGTTCGATACCCGCACTTTCGAGCCTCAGCGTCAATCATGCTCCAGAAGGCTGCCTTCGCAATCGGGGTTCTTCGTCATATCTAAGCATTTCACCGCTACACGACGAATTCCACCTTCCTTGCGCACATTCCAGGCCGCCAGTTTCAACGGCATGCCACGTTTGGGCCATGACATTTTACCGCTGACTTAACAGCCCGCCTACGCTCCCTTTCAACCCACTAACTCCGGATAACGCTCGCATCTTCCGTGTGACAGTGGCTGCTGTCACGGATTTTCCCG
+
CCCCCGGGGGGG7FDGGEFGGGGF<F;FG@CFCFGEGGGFGGGGGGGGGGGGGGGGGGGF,EFFGGFFFGGFGFGGFGGGGGGGGGCC+@CFEFGFFGGG9CFGGAGG9BCFAFGGG:?=CCB++@@FGGFDGFGFGFGGGE5F6@5FDGDE@;D8AE67EE>@FFGGDG59>5*49F@AE*1;*@5C=*>>46C*9F+03CD@9?(54+29AAEF05:3>:0((.(3(:()*)-)68:8(443).4)1-)(-73*,(-(-1(-2-)63)(,,))..))(-(,().6446-())2++)))(
@M02996:162:000000000-B87FG:1:1101:8915:8133 2:N:0:ACTGAGCG+CTAAGCCT
GACTACCAGGGTATCTAATCCTGTTTGCTACCCGCACTTTCGAGCATGAGCGTCGATAAGTCCCCAGCAAGCTGCCTTCGCCATCGGTGTTCTTCCTGATCTCTACGCATTCCACCGCTACACCAGGAATTCCGCTTGCCCCTGACCTATCCAAGAAATGCAGTCCGGTCTGCAGGTCCGGGGTTGGGCCCCGGTATTGTACAGACCGCTTGCACTTCCGCCTGCGCTCCCTTTCCGCCCAGTGATTCCGAACAACGCTTGCACCCCTCGTATTCCCTCGGCTGCTGGCCCGCAGTTTGC
+
CCCCCGGGGGGGGGGGGGGGGGGGGGGGGFFGGGGFGGGGGGGGGGGGFGGGGGGGGDF@FFGGGGGGGGFFGGGGGGGGGGGGGGFFGGEGFFFFGFDFGFGGGGGGCECGFGGGG::DDGGG7@@BEDGGGFGGD=DFGDF8?,:FDGFFGF?,11=9EGBFGFG6?EGFEC?FFG@>C+*@CD@79CE=BDD(:FFFCGF*1829;D731*784AC?E;61=6;9?GB:C2)6(1;E6652*)).0(8(-7(*----(1)<<8>1<9-,,().).,((---(..((.,-.)22:-)-
@M02996:162:000000000-B87FG:1:1101:8895:8135 2:N:0:ACTGAGCG+CTAAGCCT
GACTACCAGGGTATCTAATCCTGTTTGCTACCCGCACTTTCGAGCATGAGCGTCGATAAGTCCCCAGCAAGCTGCCTTCGCCATCGGTGTTCTTCCTGATCTCTACGCATTCCACCGCTACACCAGGAATTCCGCTTGCCCCTGAACTATCCAAGAAATGCAGTCCGGTCTGCAGGTCCGGGGTTGGGCCCCGGTATTGTACAGACCGCTTGCACTTCCGCCTGCGCTCCCTTTACGCCCACGGCTTCCGAACACAGCTTGCCTCCCTCGTTTTACCACGTGTGCCTTGATCAAGTTTCC
+
CCCCCGGGGGEFGGGGGGGGGGGGGGGGGGFDFEGGGGGCGGGGGGGFGGGGGGGEG@B<FGGFGEFGGGFDFGGGGGGGGGDGD6FC7?@FD<FGGGFGGFDDGGFGGGEGF;FF8>A8DGFFBE@EE:FGGF>C++@@FDF?8,:EBDFEGG6F88DDFCDFFFDECEGFD37CFFE>EDGEGGFD9CE=F>C>=,=@ECC?=FF@>DG;;*783=C6A((,/,316?1.234428>C6((-)(-40-),45:1.(,.(1,)240(4(((,(-))))--(,-)))),))-*)300)).
@M02996:162:000000000-B87FG:1:1101:3302:8138 2:N:0:ACTGAGCG+CTAAGCCT
GACTACACGGGTATCTAATCCTGTTTGCTCCCCACACTTTCGCGCCTCAACGTCAGTTTCGGTCCAGAAAGCCGCCTTCGCCACTGGTGTTCCTCCTAATATCTACGCATTTCACCGCTACACTAGGAATTCCGCTTTCCTCTCCCGTACTCAAGTTATGCAGTTTTAGCTGCAGTTCCTAGGTTGAGCCTAGGGATTTCACAACTAACTTACTTAACCGTCTACGCGCCCTTTACACCCATTAAATCCGGATAACTCTCGCTCCCTACGTATTACCGCGGCGGCTGGCACGTAGTTTGC
+
CCCCCGGGGGGG>FGGACFFFGGGGGGGGFFFEGGGGGGGGGEGGGGGGGGGGGGGGGGGGGGDGGGDGGGGGGGGFEDDFFEEGGGGGFFGDFGFGGGGFBFGF<=CBEGFBFGGG8:=CEFFDFGEGGGGGGGGGGFFFFFGGFAFDGFFGFFG,,=8@EDFFD?A?;DDCFD9?F=F,>:<FGFC@EECF*;)0DFE@A5@AFFE48@BFFFAE0=:15:BC=B5(=99C@CCE@F8?1;CF)/18(=1;B)*)/1/4C::<(.2.82).4--)(-((,((,40(0:2:50/2<-6)
@M02996:162:000000000-B87FG:1:1101:23612:8142 2:N:0:ACTGAGCG+CTAAGCCT
GACTACTCGGGTATCTAATCCTGTTTGCTCCCCACACTTTCGTGCCTCAACGTCAGTTACTGTCCAGAAAGTCGCCTTCGCCACCGGTGTTCCTCCTAATATCTACGCATTTCACCGCTACACTAGGAATTCCACTTTCCTCTCCAGCACTCAAGGGTAGTAGTTTTAGTTGCAGTTCCTCAGTTGAGCCGAGGGATTTCACAACTAACTTGCTACTCCGTCTACGCACCCTTTACACCCACTCAATCCGGATAACGCTTGCTCCCTACGTATTACCGCGGCTGCTGGCACGTAGTTAGC
+
CCCCCGGGGGGFGGGGGGGGGGGGGGGGGGGGGGGGGGGGGGGGGGGGGGGGGGGGGGFGGGGGGGGGGGGGGGGGGGGGGGGGGEFFGFGFGGGGGGGGGFGGGF7FEEFGFGGGG:<?DEFGGGGGGGGGGGGGGGGGGEFGG=DEFGFFFFG8CFFEFGDCDFFGGDGFGFGEDFDF;EFFCFFGFGGBFFGFFGACEGE@DAE@E>FC5FEFEAG>:4)597:9AGD>F:>9C=<?>(5,;;;CG2B1(:7;,.,//2>EC28E?2.4)5.4203,-41037:51:3,07/;<5.<
@M02996:162:000000000-B87FG:1:1101:20360:8169 2:N:0:ACTGAGCG+CTAAGCCT
GACTACCAGGGTATCTAATCCTGTTTGATCCCCACGCTTTCGTGCCTCAGCGTCAATGACGGATTCGTGAGATGCCTTCGCAATCGGTGTTCTGAGTAATATCTATGCATTTCACCGCTACACTACTCATTCCTCCCACGGCATCCGTATTCCAGCACCGCAGTATCAATGGCAGTTCCCAGGTTAGGCCCGGGCATTTCACCACTGACTTGCGGCACAGCCTACGCACCCTTTAAACCCAATAAATCCGGATAACGCTTGCATCCTCCGTATTACCGCGGCTGCTGGCACGGAGTTAGC
+
CCCCCGGGGGGGFGGGGGGGGGGGGGGGGGGGGGGGGGGGGGGGGGGGFGGGGGGFGFGGGG,CFGGGGFDDGGGGGGGGGGGGGFCFGFGGFF,CFGGGGFGGGGGGGGGGGGGGG8@DDFGG@FGGFGGGGGGGG8@BD>DGGGDFFGFFGGGGGGGGGEAFFFGG?FFFGFDGFGFFFFF?FCC6=FG=55D@@FFFFFE9DFEFEFGEF>2?2A88;>>ED2:6>C?;FE3CCAFEDF@3/;6779)2::67,----9><F?F<8--((2<:.,((-427?F:01:?070***4:A
@M02996:162:000000000-B87FG:1:1101:22612:8184 2:N:0:ACTGAGCG+CTAAGCCT
GACTACAAGGGTATCTAATCCTGTTTGCTCCCCACGCTTTCGAGCCTCAACGTCAGTTACCGTCCAGCAGGCCGCCTTCGCCACCGGTGTTCTTCCTGATATCTACGCATTTCACCGCTACACCAGGAATTCCGCCTACCCATCCGGTACTCTAGTTAAACAGTTTCCAAAGCAATTACAGGGTTAAGCCCTATGATTTCACTTCAGACTTGCTTTACCGTCTACGCTCCCTTTACACCCAGTAAATCCGGATAACGCTTGCCCCCTACGTATTACCGCGCCTGCTGGCACGTATTTAGC
+
CCCCCGGFGGGGGGGGGGGGGGGGGGGGGGFGGGGGGGGGGGFGGGGGGGGGGGGGGGGGGGGGGGGGGGFGGGGGGGGGGGGGGGGGGGGGGGGGGGGGGFGGGGGGGGGGGGGGG=??DEGGGFGFGFFGGGGGGGGFGFFGGEAEBGFFGGFFGCG8EEDCFFGGGFFFDF:FF?CF>EDGGGBGFGGFAFDCFGFEFDECB66:>AFBF6:BAFF9=6>=C5@>@EDDGFFE?AFGD04)1))12.)(/=@C/./-4>??F901,(...55:)((,(,4(6BF>612:.)+3<-.6
@M02996:162:000000000-B87FG:1:1101:25940:8217 2:N:0:ACTGAGCG+CTAAGCCT
GACTACCGGGGTATCTAATCCTGTTTGCTCCCCACACTTTCGAGCCTCAGCGTCAGTTAAAGCCCAGCAGGCCGCCTTCGCCACTGGTGTTCCTCCTAATATCTACGCATTTCACCGCTACACTAGGAATTCCGCCTGCCTCTACGTCACTCAAGAACTACAGTTTCCGCCGCAGCCATCGGTTGAGCCGATAGATTTAACAACGAACTTGACATCCCGGCCACCCTCCCTTTACACCCAATAATTCCGGACAACGCTTCCAACCTTACTTTTTCCGACGCGGCTGTGCACGTGTTAACCG
+
CCCCCGEGGGGGGGGGGFGGGGGGGGGGGGGDFFGGGEFFGGGGGGGGFGGGGEFFGGGC9@EFGGFGGFDEGGGGGGGGGGDEDFEFF<BFBFFGCDFFG?GFGGFGGEFGGFFGC=BDGCGFGFF@=FGGGFD8CGGGGEFGG+:,:?EE@DFFEDFDDFFD=DFFGEGFDEG59F*0@EGGFG@7>;C)/9294C+*9>3=()/::@7)/A)1,08(*(.4(/2/6C(76)/4<<E*(3)./)6)72>9(881-,-(,*)(1())()).-)(-(((-(((--1((.))())02+)-.(
@M02996:162:000000000-B87FG:1:1101:25958:8240 2:N:0:ACTGAGCG+CTAAGCCT
GACTACCGGGGTATCTAATCCTGTTTGCTCCCCACACTTTCGAGCCTCAGCGTCAGTTAAAGCCCAGCAGGCCGCCTTCGCCACTGGTGTTCCTCCTAATATCTACGCATTTCACCGCTACACTAGGAATTCCGCCTGCCTCTACTTCACTCAAGAACTACAGTTTCCGCCGCAGCCATCGGTTGAGCCGATAGATTTAACAACGGACTTGCAATCCCGCCTACTCTCCCTTTCCACACAGTAATTCCGGACAACGCTTGCCACCTACGTATTCCCCACGCTGCTGGGCCTGAGTTAGCC
+
CCCCCGGGGGGGGFFGDGGGGGGGFGGGGAEDGGGGGGGGGGGGGGGGGGGGEEGGCFGFGGGGGGGGGGGGGGGGGGGGGGGEGGGFGFCFGEFFGGGFFFGFGFFEEGGGGGGGG@DDCEFFGGFGAFGGGFGGGFCFGFFGGGC;EGFFEGFDGGGDCFDGGFGGGG6?G93@@FEFCGEEG5CF=CE25@DEEF6CCBBDB)(((*;@@83;1;/623(67@C33C(;2..7>(<33A:)/:<9>18>0781-(-,,*).9(38(,,-()-)(((-,,(,.)(((((4))320.:7
@M02996:162:000000000-B87FG:1:1101:27617:8252 2:N:0:ACTGAGCG+CTTAGCCT
GACTACCCGGGTATCTAATCCTGTTTGCTCCCCACGCCTTCGCGCCTCAGCGTCAGTTAATGTCTAGCTACCCGCCTTCGCCACTGGTATTCTTCCTAATATCTACGCATTTCACCGCTACACTAGGAGTTCTGTTAGCCTCTCAAGCACTCAAGAACTGCAGTTTCAAATGCAGATCCGAAGTTGAGCTCCGAGCTTTCACCCCTGACTTGCTAACCCGCCTACACGCCCTTTACACCCAATAACTCCGGATAACGCTCGCCCCCTACGTGTTACCTCCGCTGCTTGCACGTACTTAGC
+
6BCCCGG8FGEGEGGGGGGGGGGGGGGGG,CFF<F@F,CFGGGGGGEGGGGGGGGGF,6,,9CE,,C,,<,A,@FGGGGGGGD7DDFF,<EEGGGG,9?CF@EDGG@7=EGGGGGG8:BGCCF,,C:59AEF9F;E+>AF=:DF7,*8;DFE6DF9,1,@DGEGA++=9D8DDF6,++5*+6+@DFE7@,3::*388>FF;:*):*18=ACEF6*+)3*)4-0-:=2(6=>9CEEF)7C=2((/;).7230/(0.0,(/,-)(-)(7?B14(.4.)...((-,4;>)4,,8?57*13.))
@M02996:162:000000000-B87FG:1:1101:27599:8254 2:N:0:ACTGAGCG+CTAAGCCT
GACTACCCGGGTATCTAATCCTGTTTGCTACCCACGCTTTCGCGCCTCAGCGTCAGTTACTGTCCAGCTAACCGCCTTCGCCACTGGTGTTCTTCCTAATATCTACGCATTTCACCGCTACACTAGGAGTTCCGTTAGCCTCTCCAGCACTCAAGAACAGCAGTTTCAAATGCAGACACGAAGTTGAGCCTCGTGCTTTCACATCTGACTTGCTGTCCCGCCTACACGCCCTTTACACCCAGTAAATCCGGCTAACGCTTGCTCCCTACGTATTACCGAGGCTGCGGGCACGGCGTTCGC
+
CCCCCGGGGGGEEGGGGGGGGGGFGGFGGGFEFGGGGGGGGGGGGGGGGFGGEGGGGGGGGGGGGGGGGGFGGGGGGGGGGGGGGGFFFFFFGFGGGGGGGFGCFADFGGGGGGGGG>?DGGGGGGGGEDFGGGGGGCFGGFFGF9DFDGFEGGGFFGGGGF:CFFGGG@:FGFGD?+8BGEEFGFFFFF?@>?F==AABEFE5)+:EEFFBF>8=1;;@C6/8=75(6B65<@EFEEC?0:@);9C?>2)(.86;/.---1)623(48:.).5))--(((-.41(-(((46).22:(-4
@M02996:162:000000000-B87FG:1:1101:27608:8273 2:N:0:ACTGAGCG+CTAAGCCT
GACTACCCGGGTATCTAATCCTGTTTGCTACCCACGCTTTCGCGCCTCAGCGTCAGTTACTGTCCAGCTAACCGCCTTCGCCACTGGTGTTCTTCCTAATATCTACGCATTTCACCGCTACACTAGGAGTTCCGTTAGCCTCTCCAGCACTCAAGAACAGCAGTTTCAAATGCAGTCACGAAGTTGAGCCTCGTGCTTTCACATCTGACTTGCTGTCCCGCCTACACGCCCTTTACACCCAGTAAATCCGGATCACGCTTGCTCCCTACGCTTTACCGCGGCTGCTGGCCCGTAGTTCGC
+
6ACCCGGGGGGCCFFG9FGGGGGFGGGGGGGGGGGGGEEGGGGGGGGGGGGGGG@FGGFG9FGGGGGGGGFGDGGGGGGGGG7FGGFFGEEFFGGGGG=E@;=FGGGGGGGGGGGGE>>8C9F;EGGG?FEECEDFGCEGGDFFF;8B5D?=DDFFCGGGGGDDEDEEDFGFGFG,*=>:881@F7CC>C8=5<*88B9=5D7;8BCEEAFEE+.=6ADBC69@F5=(:EB>G3>E<4??63;)+11761.6()/;(//(-1.661<>:(((((.-.(((-490:?),0.04.0*/2)41
@M02996:162:000000000-B87FG:1:1101:6935:8290 2:N:0:ACTGAGCG+CTAAGCCT
GACTACACGGGTATCTAATCCTGTTTGCTCCCCACGCTTTCGTACTTCAGTGTCAGTTACAGTCCAGTAAGTCGCCTTCGCCACTGGTGTTCCTCCTAATATCTACGCATTCCACCGCTACACTAGGAATTCCACTTACCCCTCCTGCACTCAAGCTAAACAGTCTTAATTGTAGCACCGGAGTTGAGCCCCGGGATTTCACAACTAACTTGAATAGCCACCTACGTACCCTTTACGCCCAGTCATTCCGGACAACGCTTCCCCCCTGCGTATTACCGCGGCTGCTGGCACGTAGTTACC
+
CCCCCGGGGGGGEGGGGGGGGGGGGGGGGGFGEGGGGGGGGGGGGGGGGFFEGGGGGGGGGGGGGGGGGGGGGGGGGGGGGCCFFGEGGGGGGGEEFFGFGFGGGFGGGGEFEGGGG=?=?EFD@FDFFGGGGGGDCFDFFDFGGGEGFGFFFGGGFDD=EDDEGDGFCFGFGFCDBGDDBEECDCEGFFGFFDGB=<9EEC;@@C@@EFGFE?AB6931=7:@E4>EDEEFF@EFD9CCD;;@=CC5;(>(()(2(.,/(253C6;((,--(.)46(-(6461(),52(.-)02;<:)-
@M02996:162:000000000-B87FG:1:1101:12213:8301 2:N:0:ACTGAGCG+CTAAGCCT
GACTACCCGGGTATCTAATCCTGTTTGCTCCCCACGCTTTCGAGCCTCAACGTCAGTTACCGTCCAGCAGGCCGCCTTCGCCACCGGTGTTCTTCCTGATATCTATGCATTTCACCGCTACACCAGGAATTCCGCCTGCCCATCCGGTACTCCAGTTACACAGTTTCCAAAGCAATTCCAGGGTTAAGCCCTATGATTTCACTTCAGACTTGCTTTACCGTCTACGCTCCCTTTACCCCCAATAAATCCGGATAACGCTTGCCCCCTACGTTTTACCGCCGCACCTGGCCCGTTGTTCAC
+
CCCCCGGGGGGGGGGGGGFGGGGGGGGGGGFFGGGGGGGGGGGGGGGGFGGGGGGGGFFGGGGGGFGGGGGGGGGGGGGGGGGGFGCFCBFGFGGGGGFGGCGGGGGGGGGGGGGGG@AGGEFFEFEFFFEGGFGGGFFFGEFGF@AFDDFFGFGFGG,@FFD=FFGGGF9:EFCGF+;1@CEGGGFC:FG@*9;@EGFEE7/A==6ABF@=ECEF6::8=-86;@F29CDFFFFF)6FC9((/;.97C0833;9C--,,(144<>F(4,.((-674((,-,((-(42((,(.0221)))
@M02996:162:000000000-B87FG:1:1101:6942:8308 2:N:0:ACTGAGCG+CTAAGCCT
GACTACACGGGTATCTAATCCTGTTTGCTCCCCACGCTTTCGTACTTCAGTGTCAGTTACAGTCCAGTAAGTCGCCTTCGCCACTGGTGTTCCTCCTAATATCTACGCATTCCACCGCTACACTAGGAATTCCACTTACCCCTCCTGCACTCAAGCTAAACAGTCTTACTTGTAGCACCGGAGTTGAGCCCCGGGATTTCACAACTAACTTGAATAGCCACCTACGTACCCTTTACGCCCAGTCATTCCGGACAACGCTTGCCCCCTACGTATTACCGCGGCTGCTGGCACGTAGTTAGC
+
CCCCCGGGGGGGGGGGGGGGGGGGGGGGGGFGCGGGGGGGGGGGGGGGGGFGGGGGGGGGGGGGGGGGGGGGGGGGGGGGGGGGFGGGGFFGGGGGGGGFGFGGGGGGGDF=EFGFG=<CDEGGGGGGGGGGGGGGGGGEGD?GGGFGFGBDGG?FGFGFFFBFGFGG+D=DFFGGFGFFD>C>FGFGFGGAFFCA=CFEEFFEAA@EBF@<*A:9>BC6=>F==9>>BGE=C=E=(:FGFD;EAE)116>71>?C..//(25;C>>B<8.,635.-4044-990322327108*;<45:
@M02996:162:000000000-B87FG:1:1101:14953:8314 2:N:0:ACTGAGCG+CTAAGCCT
GACTACCAGGGTATCTAATCCCGTTCGCTGCCCTGGCTTTCGCACATGAGCGTCAGTCTTGTGCCAGGAAGCCGCCTTCGCCACCGGTGTTCCTCCTGATATCTACGCATTTCACCGCTACACCAGGAATTCCGCTTCCCTCTCACATACTCTAGACTGCCAGTATCAGACGCATAATGAAGTTGAGCCTCACTATTTTACATCTGACTTAACAATCAGCCTGCGTGCGCTTTACGCCCAGTAATTCCGGACAACGCTCGCCCCCTACGTATTTCCGCGGCTGCTGGCCCGTAGTTTGCCG
+
CCCCCGGGGGGGGGGGGGGGGGGGGGGGGGGGFGGGGGGGGGGGGGGGGGGGGGGGGGGGGGFFGFGDGGGGGGGGGGGGGGEGGGGFGGGGFGGGGGFGGFGGGGGGGDGGGGGGG>A@DFFGFGGFGGGGGGGGGGGGGDFGGGDDFGFFGGGFGFGGGGFFAFGGG9FFGF>E+D=CEFFGF=@FDGGFFFCEEGFFCEAEFCCEEFDC=B=AEFG:C>BD>@(>9C9=FE>(69F=@E373797*60:>F@3-,-,(C?FGF04(8.),).6(2,,37;838?:((34)0;<0--4(
@M02996:162:000000000-B87FG:1:1101:8155:8320 2:N:0:ACTGAGCG+CTAAGCCT
GACTACAAGGGTATCTAATCCTGTTTGATACCCACACTTTCGAGCCTCAGCGTCAGTTGCACTCCGGACACTTGCCTTCGCGATCGGAGTTCTTCGTCATATCTAAGCATTTCACCGCTACACAACGAATTCCGGCATCCCTGCGTGCACTCAAGACTCCCAGTTTCAACTGCAATTCCACGGTTGAGCCGCAGGATTTCACAGCTGACTTAAAAGTCCGCCTACGCTCCCTTTAAACCCAATAAATCCGGATAACGCTCGGATCCTCCGTATTACCGCGGCTGCTGGCCAGGGGTTAGG
+
CCCCCGGCGGGGGGGGGFGGGGGGGGGGGGGGGGGGGGGGGGGGGGGGGGGGGGGGGGGGGGGGGGGGGGGGGFGGGGGGGGGGFEFFEFFGGGGGGGGGGFGGGGGGGGGGGGGGD=BDGGGGGGGGGGGGGGGGGGGGGDFCDC@GFGFFGGGGGGGGGGDBEFGGGFFFGFGGFGFFGGGGEDEC@CEAFFGFEGFEFGFFFFFFBFGFFACF@FC8:6>@B@F71B;1DEFFFECG;6==AFECC>:@FFFG-----142>?FFF(-,.466)(--44(4(33>F(237):A:(1(
@M02996:162:000000000-B87FG:1:1101:28129:8333 2:N:0:ACTGAGCG+CTAAGCCT
GACTACAAGGGTATCTAATCCTGTTTGCTCCCCACGCTTTCGAGCCTCAACGTCAGTTACCGTCCAGCAGGCCGCCTTCGCCACCGGTGTTCTTCCTGATATCTACGCATTTCACCGCTACACCAGGAATTCCGCCTACCCATCCGGTACTCCAGTTAAACAGTTTCCAAAGCAATTACAGGGTTAAGCCCTATGATTTCACTTCAGACTTGCTTTACCGTCTACGCTCCCTTTACACCCAGTAAATCCGGATAACGCTTGCCCCCTACGTATTACCGCGGCTGCTGGCACGTAGTTAGC
+
CCCCCGGFGGGGGGGGGGGGGGGGGGGGGGFGGFGGGGGGGGGGGGGGGGGGGGGGGGGGGGGGGGGGGGGGGGGGGGGGGGGGGGEGGGFGFGGGGGFGFFGGGGGGGGGGGGGGG=5=>EFFGGG7FEFGFGGGGGGGGEFGGGFFBGFEGGGDAGFFGG=EGFGGGGAFGFGGFCAFGFGGGC@FFGG@FFGFEFFFFGEFF9A?EF73A8A=ABF>:5BBC5@@FEFFGE<<?AFDD?@96<CEDBDFFE>D/./-490:C;>B?::DF?):42-(-4(,1242?:??00*22.--
@M02996:162:000000000-B87FG:1:1101:4435:8338 2:N:0:ACTGAGCG+CTAAGCCT
GACTACCCGGGTATCTAATCCTGTTTGCTCCCCGCACCTTCGCACCTCAGCGTCAGTCATCTGCTGGTAACCTGCCTTCGCCATTGGTATTCTTCCTGATATCTACAGATTTCACCCCTACACCAGGAATTCTGATTGCCCCTCAGTGACTCTAGTTATGCAGTTCTCAACGCAATTCCGGAGTTAAGCCCCGGGATTTCACACCAAGCTTGCAAAACCGCCTACATGCCCTTTACGCCCAATAATTCCGAACCACGCTCGCAACTTACGTGTTACCGCGGCTGCTGGCACGTAATTCGC
+
CCCCCGGFGGGGEGGGGFFGGGGFGGGGGGDDFGGFGGGGGGGGGGGGGGGGGGGGFGGGGGGGGGGGGGGGGGGGGFGGGGGGGCDGGGFGFGGGGGDFGFGGFGDFGFFEGGGGG=FFFFGGGGG@GFFGGGGGDDFFFDFGGDEEFGFDEECFGDFDFF<EFFGGFGF>DEDGFGFFECECEFDGEGG9D*<=5>FEEGFFFF<B2?FFFFE+>?9>C>?5B;C<@FB@D3;>(3BCD78;=9.7@8:;F)68/---,9;6946)-,.434<)---(-49;:0)(47<10)1*0)(,
@M02996:162:000000000-B87FG:1:1101:4413:8342 2:N:0:ACTGAGCG+CTAAGCCT
GACTACCCGGGTATCTAATCCTGTTTGCTCCCCGCACCTTCGCACCTCAGCGTCAGTCATCTGCTGGTAACCTGCCTTCGCCATTGGTATTCTTCCTGATATCTACAGATTTCACCCCTACACCAGGAATTCTGATTGCCCCTCAGTGACTCTAGTTATGCAGTTCTCAACGCAATTCCGGAGTTAAGCCCCGGGATTTCACACCAAGCTTGCAAAACCGCCTACCTTACCTTTACGCCCAATAATTCCGAACAACTCTCGCAACTTACGTTTTACCGCCGCTGCTGGCCCGTAATTAGC
+
CCCCCGGGGGGGCGGGGFGGGGGFCFFFE@<::FGGGGGGGGGGGGGFFFGGGGGGDGGGGGGGGGGGGGGGGFGGGGGGDCCCEC8FCEEFGGFGGGGGFFGDDGGGGF9EFFFGG9FDFGGFGGGFGFGGGGG8FDC,=:DCFF;F+=DEFEFG8AFFGG1:,+?EGFGFGFGGFGFFGGG=:2;DAC@5>>9)13AEFD*:@F=>2/AB2*:+7?*:*5-/0(**.478C)6;((4:;<,3*665:(./(0(*//1),*43C>48<((,.---)(((-(--,3088182>:CCF::(
@M02996:162:000000000-B87FG:1:1101:7685:8346 2:N:0:ACTGAGCG+CTAAGCCT
GACTACCAGGGTATCTAATCCTGTTTGATACCCATGCTTTCGTGCCTGAGCGTCAGAAGATCTCTGGACAGCTGCCTTCGCAATCGGTGTTCTGTGACATATCTAAGCATTTCACCGCTACACATCACATTCCGCCATCCTCGACATCTCTCAAGGGGACCAGTATCAATGGCAGTTTTCATGTTGAGCATGAAAATTTCACCGCTGACTTAATCCTCCGCCTGCGCACCCTTTAAACCCAATAAATCCGGATAACGCTCCGGTCCTCCGTATTACCGCGGCTGCTGGCACGGAGTTAGC
+
CCCCCGGGGGGGGGGGGFGGGGGGGGGGGGGEFGGGGGGGGGGGGGGGFFGGGGGGGGGGGGGGGGGGGGGGGGGGGGGGGGGGGGFFFFGGGGGGGGGFGFGGGGFGGGCFGFGGGAEDDEFGGGGGGGGGGGGGGGGGGEFGGCAGFGFEFECFCEGGGGFGGFGGGGFFGFGFFGFF9EAFFGFGFGGEBDGFFGFFFGE=AEAABFFEAFCFFFGAC@@9B9AFFGFFCBEEEBCEF2>@4CEE;:><FD7=(.//(2(6C9E>59-,,5696?112,-402231(5:77:C?)64
@M02996:162:000000000-B87FG:1:1101:28176:8366 2:N:0:ACTGAGCG+CTAAGCCT
GACTACTCGGGTATCTAATCCTGTTTGCTCCCCACGCTTTCGAGCCTCAACGTCAGTTACCGTCCAGCAGGCCGCCTTCGCCACCGGTGTTCTTCCTGATATCTACGCATTTCACCGCTACACCAGGAATTCCGCCTACCCATCCGGTACTCTAGTTAAACAGTTTCCAAAGCAATTCCAGGGTTAAGCCCTATGATTTCACTTCAGACTTGCTTTACCGTCTACGCTCCCTTTACACCCAGTAAATCCGGATAACGCTTGCCCCCTACGTATTACCGCGGCTGCTGGCCCGTATTTAGA
+
CCCCCGGGGGGGGGGGGGGGGGGGGGGGGGGGGGGGGGGGG7FGGGGGGGGGGGGGGGGGGGGGGGGGGGFGGGGGGGGGGGGGGGGGGGEGGGGGGGGGGFGGGGGGGGEGGGGGGA>GCEEFBFGGGGGGGGGDGGGFGFFGGEBF@DFEBFGCAFDGGGDEFFGGGGEA6AFGF+;;FGGGGGFGFFG@FFF5EDFFEC?EEFECBFG=EFFCEFF2=50-/52/8CDFD;CC?AFC?FE);)6?C9.;1>30,.-,,9:7>9BFF6.))5.)),,-(--,4:7:6(((00*+<-).
@M02996:162:000000000-B87FG:1:1101:4271:8392 2:N:0:ACTGAGCG+CTAAGCCT
GACTACACGGGTACCTATTCCTGTTTGATCCCCGCACCTTCGTGCCTCAGCGTCAGTGTCGTGCTCGCCAGCTGCCTTCGCGATCGGTGTTCTGTGTCATCTCTAAGCATTTCACCGCTACATGACACATTCCGCCGGCGCCGTTCGCACTCTAGATAAGCAGTATCAATGGCAGCCTCCTAGTTGAGCTAGGATATTTCACCACTGACTTACTCATCCGCCTACGCACCCTTTCAACCCAATAAATCCGGATAACGCTCGTATCCTCCGTATTACCGCGGCTGCTGGCACGTATTTAGC
+
CCCCCGDFGGGF7,,6C,;CDCEFFF@,6C@F8BGGGEF8E<FCF@5FAEFG6BCCCFGGEG:7<<@FCCC<<4B?FA@4?>+C@C,B7C==E?4CFFD=,+46,CBF,>CDGFFGB)<+=45=9FEF8A,64=++=CC8?)9=>,:@5?90>3=,@CECFE=E7BFGF>F9>A*;A4)9,,,=@FEG=BE3;FD=CFACEG=*(;35;FD6<F;;4;:,/,(,333;>E?DFF).642;?(4:4::<247(-<29(,--4/810).534431,6442-(4--4(5)4:<51)0+336A)
@M02996:162:000000000-B87FG:1:1101:16511:8422 2:N:0:ACTGAGCG+CTAAGCCT
GACTACTCGGGTATCTAATCCTGTTTGATACCCATGCTTTCGTGCCTGAGCGTCAGAAGATCTCTGGACAGCTGCCTTCGCAATCGGTGTTCTGTGACATATCTAAGCATTTCACCGCTACACATCACATTCCGCCATCCTCGACATCTCTCAAGGGGACCAGTATCAATGGCAGTTTTCATGTTGAGCATGAAAATTTCACCGCTGACTTAATCCTCCGCCTGCGCACCCTTTAAACCCAATAAATCCGTATAACGCTCGGTTCCTCCTTATTCCCGCGGCTGCAGGCCCGGGGTTAGC
+
CCCCCGGGGGGE@FGGGEFFGGGGGGGGGFECCFGGGGFGGGGGGGGGDGGGGGGGGC<,CFEFGG?FDFFFGGGGGGGGGFGGEGBBF@FFFFGG<FG;EFGGGEFGFGEGGGGDG>EDGFGGFFDFEGGGG8CGCGGGGFDGGBAGDFFFAE6,@>>EEFDF9FGGG9@??FDE;8;C@EDEGGFFEFG=+=D0DFF@=FEAAE=BFFGF5FAEEFCAE::2>)9==EFBGEE?:@EC(6@>=EF?;6)/6F)2/.(/(/(/:8)93()).-).)((-((-((.4(((-,0)*2*(.6
@M02996:162:000000000-B87FG:1:1101:4969:8439 2:N:0:ACTGAGCG+CTAAGCCT
GACTACTGGGGTATCTAATCCTGTTTGCTCCCCCGACTTTCGCGCCTCAGCGTCAGTACTGTTCCAGGAATCCGCCTTCGCCTCCGGTGTTCTACAGGATATCAACGCATTTCACCGCTACACCCTATATTCCGACTCCCCCTCCCAGACTCGAGCAAGGCAGTTTCAAGTGCACTTTCCGGGTTGAGCCCGGAGCTTTCACACTTGACACACCTCGCCGCCTGCGCGCCCTTTACGCCCAGTAACTCCGAACAACGCTTGCGACCTCCGTATTAGCGCGGCTGCTGGCACAGAGTTCGC
+
CCCCCGGGGGGGGGGGGFEGGGGGGGGGG<@FF:@FGGGGGG>GGGGCFAEGGGCFFG@9,<6C,EE<,CCF<FGGGGGGGGD,@C>FGFEGG<,95EEF,CE,@FGEGGGAFGGGG>BCDFGGGF8<FFGGFD++063@C8D?CB5,;=*5+@8+1@?7FGDF,4=<5>,13C:AF:A<CEEEED4FBCFAB*9=BFF*9CEB=+*.5+*(6)6=3:C,2.6(696,1?;9<0<>FBCEF:>)1)).615(332C(--(-9(-769)(--..5)-4((-4432:3)5:7838/+00),7
@M02996:162:000000000-B87FG:1:1101:4984:8447 2:N:0:ACTGAGCG+CTAAGCCT
GACTACTGGGGTATCTAATCCTGTTTGCTCCCCCGACTTTCGCGCCTCAGCGTCAGTACTGTTCAAGGAATCCGCCTTCGCCTCCGGTGTTCTATAGGATATCAACGCATTTCACCGCTACACCCTATATTCCGATTCCCCCTCCCAGACTCGAGCAAGGCAGTTTCAAGCGCACTTTCCGGGTTGAGCCCGGAGCTTTCACACTTGACACACCTCGCCGCCTACGCGCCCTTTACGCCCAGTAAATCCGAACAACGCTTGCGACCTCTGTATTACCGCCGCTGCTGGCACAGAGTTAGC
+
CCCCCGGGGGGGEEGGGGGGGGGGGGFGGGFE@GGGGGGGGGGGGGGGGGGGGGGGFGGGGGGGGGGGGGGGGGGGGGGGGGEGGGGGGGGGGGGCGGFGGFGCEFGGGEEEFFGGD:@DDEFGGGGGFGGGGFG8=FFFGAFGGGDA5DDDDE>FGGFGGGA@ACGGGDG?>BGD>7CFEEGEED=GBFCA>DCBF?FFFGFEDFEFF8F3<85A;>9;:6;<D6>13?>>C?A>FFEE(87:=2:<64047><C---,-17,14(,24.)--.441((-4296>)(-(47)9<<9.).
@M02996:162:000000000-B87FG:1:1101:28741:8447 2:N:0:ACTGAGCG+CTAAGCCT
GACTACAGGGGTATCTAATCCTGTTTGATACCCATGCTTTCGTGCCTGAGCGTCAGAAGATCTCTGGACAGCTGCCTTCGCAATCGGTGTTCTGTGACATATCTAAGCATTTCACCGCTACACATCACATTCCGCCATCCTCGACATCTCTCAAGGGGACCAGTATCAATGGCAGTTTTCATGTTGAGCATGAAAATTTCACCGCTGACTTAATCCTCCGCCTGCGCACCCTTTAAACCCAATAAATCCGGATAACGCTCGGGTCCTCCGTATTACCGCGGCTGCTGGCACGGAGTTAGC
+
CCCCCGGGGGGGFFGGGGGGGGGGGGGGGGFEGGFGGGGGGGGGGGGGGGGGDGGGGGGGGGGGGGGGGGGGGGGGGGGGGGGGGGGGGEGFGGGGGGGGGFFDGGGGGFFGGGGGG>>DDFGGGGGGGGGGGGGGGCFGGDADGDAFFFBDEFD=E=EGEGDFFFGGGFGFFFGDBF9;FFGGGGFGFC8=F9DEEFFFEF@>BDFFDFGF@FEF@AC:@:<BF):4=B>BF=@*9>CCD9@3A4<@8:.6?>>>(.//,2((//))2((4(5.460-(44234357?FBB;7CCF65<
@M02996:162:000000000-B87FG:1:1101:17375:8459 2:N:0:ACTGAGCG+CTAAGCCT
GACTACCGGGGTATCTAATCCTGTTTGATACCCACACTTTCGAGCCTCAGCGTCAGTTGCACTCCGGACACATGCCTTCGCGATCGGAGTTCTTCGTCATATCTAAGCATTTCACCGCTACACGACGAATTCCAGCATCCCTGCGTGCACTCAAGACTTCCAGTATCAACTGCAATTTTACGGTTGAGCCGCAAACTTTCACAACTGACTTAAAAATCCGCCTACGCTCCCTTTAAACCCAATAAATCCGGATAACGCCTGGACCTTCCGTTTTACCGCGGCTGCTGTCACGGATTTAGC
+
BCCCCGGGGGGCFGGGGGGGGGGGGGGGGGFFFGGGFGGGGFGGGGGGGGGGGGGGGGCG<FFGGGFBFGGGGGGGGGGGGGGGDEC=FFFGGFGGGGGGG?FFGGGGGGGGGGGGG>DDGFFEGGGGCF@FG=EDFFFGGFFGDE8FAGFF?8DDEFGGGG<DFFGGFGGAF?=EFCE7E>CCFGF>@G5:*@CB3<FFCG5>>;7==FGE=A@*7??(=6:7=?((6B?3;;3597<EF73;AEA<D6.08>99,-,.-118C:2.44.),36))((((-(-244-.:41)0*/+.))
@M02996:162:000000000-B87FG:1:1101:23174:8472 2:N:0:ACTGAGCG+CTAAGCCT
GACTACAGGGGTATCTAATCCTGTTTGATTCCCGCACTTTCGAGCCTCAGCGTCAATCGCACACCAGCAAGCTGCCTTCGCAATCGGAGTTCTTCGTCATATCTAAGCATTTCACCGCTACACGACGAATTCCACTTGCCTTGCGTGTATTCAAGCCCATCAGTATCCACGGCATGCCAAGGTTGGGCCCTGACATTTGACCGCAGACTTAAAAGGCCGCCTACGCTCCCTTTAAACCCCATAAATACGGATAACCGCCGCATCTTCCGTATTACCGCTGCTGCTGGCACGGAATTTGCC
+
CCCCCGGGGGGGGGGGGGGGGGGGGGGGGGFGGGGGGGGGGGGGGGGGGGGGGGGGGGGGGGGGGGGGGGGGGGGGGGGGGCFGF?BF@FGGGGGGGGGGGCGGGGGGGFFGGGGGG:A=DEGGGGGGGGGGGGGGGGGGGDFGGE>FFFFFGGGGGF?8=F>DDBFGGGGB>BC?5FFFG5FCA?>?>EFB9ACEEC1<CG@5>:(-7CD=C8@DFFG3:3;=1,(/6B(>C>?4)3<*8?0?@9).1,0(-98*((-((),-06A2-,,.,5-4(,((-4,.)23((5?()0/<+).-
@M02996:162:000000000-B87FG:1:1101:28074:8491 2:N:0:ACTGAGCG+CTAAGCCT
GACTACCGGGGTATCTAATCCTGTTTGCTCCCCACGCTTTCGTGCCTCAGTGTCAGTTACAGTCCAGTAAGTCGCCTTCGCCACCGGTGTTCTTCCTAATATCTACGCATTCCACCGCTACACTAGGAATTCCACTTACCCCTCCTGCACTCAAGCAACACAGTCTTAGCAGTAGCGCCGGAGTTAAGCCCCGGAATTTCACTGCTAACTTGCAACGCCGCCTACGCACCCTTTACGCCCAGTAATTCCGGCCAACGCTCGCCACCTACGTATTACCGCGGCTGCTGGCACGTAGTTAGC
+
CCCCCGGCGGGGGGGGGGGGGGGGGGGGGGGGGGGGGGGGGG@FGGGGFFCFGGGGGGGEEGGGGGGGGGFGGGGGGGGGGGGGGGGEGFGGGGGGGG;FGFGGGGGGGGG,FFGGG:@=C9FFCFGGFGGGGGGGGGFFFDFGGFEGDFDEDDFGGGGGEGDFEF7A+>9DDF?=*C=*>>9EFFEFE9FA>>C2@FFE4F4:7B;?BF8C96*)(2:0/.61@86(4:@<G8CE(3:=B(.)/-6::5)(454C(----998D:((((...8).-3,----31?4:B:?<00*20:4A
@M02996:162:000000000-B87FG:1:1101:14507:8506 2:N:0:ACTGAGCG+CTAAGCCT
GACTACCCGGGTATCTAATCCTGTTCGATCCCCGCACTTTCGTGCATGAGCGTCATTTACGGCCTGGTCAGCTGCCTACGCAATCGGTGTTCTTCGTCATATCTATGCATTTCACCGCTACACGACGAATTCCGCCAACCTCGACCGCACTCAAGCCCTGCAGTATCAACGGCGGGATCGAGTTTAGCTCCACGATTTCACCGCTGCACTTCAATGCCGCCTGCGCACCCCTTTAACCCCATTACTCCGGGTAACCCTCTGATCCCCCGTATTTCCGCCGCCGCTTGCACCGAGTTACTC
+
CCCCCGFGGGGGGGGGGGGGGGGGGFGCFGGGGFGFGGGGGGGGGFGCGGGGGGEFGF<F7CEF@CDFGGGFF8FFFCFGG@FGGGGGGGGGFFG=FECFGFGGFFGGGGGGGGGG=:<DG>F8+F7FEFGGGGGG+BDGGD:0=C=FB+9@887FFG77D6@>9FG7C6*9C*97):(:*30/,+1;)4A3A:)(6F+))<69()(,(1*))/.62?/(C(,(,1(-4E0?4)).)5C5?B)<6)-3*()((05*,(-(.*.67,-,(-,(,).6((,-0,(,(.4(),(-))2/+)).
@M02996:162:000000000-B87FG:1:1101:18913:8507 2:N:0:ACTGAGCG+CTAAGCCT
GACTACACGGGTATCTAATCCTGTTTGCTCCCCGCACCTTCGCACCTCAGCGTCAGTCATCTGCTGGTAACCTGCCTTCGCCATTGGTATTCTTCCTGATATCTACAGATTTCACCCCTACACCAGGAATTCTGATTGCCCCTCAGTGACTCTAGTTATGCAGTTCTCAACGCAATTCCGGAGTTAAGCTCCGGGATTTCACACCAAGCTTGCACAACCGCCTACATGCCCTTTACGCCCACTCATTCCGAACAACGCTCGCACCTGAAGATTAACCGCGGCGGCTGGCCCGTATTCAGC
+
CCCCCGFFGGC@@DFGFCFAEGGGFGGAFE<<FF@:FGGGCEFFFCGGGGGGGEGFFGGGGGGFGGGGGFFGGGGGGGGGEE7FGGGGGGGGFFEFF<CF9DDF,FEFDFGGGGGGG=F+=@FGFFGFFFCEA;8D+,4@DFFGG8DA5=C<B9DF;;EAEFDE;?DDEFGFGE>CFFEF@6@?DFF?9@FE>D+:5FF@;:5=)*1=86:8@6*;)/;/45-0:(90>B@EC3*@=2=:<?/()1)/1/)(.=(;..(--)((/,(())))-).-)-(--(((--(((.(-07*0+.64
@M02996:162:000000000-B87FG:1:1101:3978:8541 2:N:0:ACTGAGCG+CTAAGCCT
GACTACAAGGGTATCTAATCCTGTTTGCTCCCCGCACCTTCGCACCTCAGCGTCAGTCATCTGCTTGCAACCTGCCTTCGCCATTGGTATTCTTCCTGATATCTACAGATTTCACCCCTACACCAGGAATTCTGATTGCACCTCAGTAACTCAAGTCCTGCATTTCTCAACGCAGTCCAGGGGTTAAGCCCCTGCTTTTCCCACCAAGCTTGCAAGACCGCCTACCTGCCCTTTACGCCCATTAATTCCGAAACACACTCGCAACTTACGTGTTAACGCGGTGGCTGGGCGGTTATTATG
+
CCCCCGGGGGGGFFCEFCFGGGGGGGGGGGC<BGGGGGGCCFGGGCEFFFFGFGGGA<FAFGGGGGGGE<FGGGGCDAFG7F@FDACFFFFGGFCCFFCFEFGGGFGGFCFFGGG<F=DFDDFFFF6=F=>;EE8=EFF>?=FGD8EE;=<DF,?FGDFGG,*8,+=;EG,*+<+=D+**DEEG7+:76@D5*:F)0=9*:,*0>F5@5A+:5;;98;37@))00)**)6/.0.8422<:9(*.+1/9@(.(../;(/,(/)6()/>344.(.,).:(-,-((-(((-(.(())*324))
@M02996:162:000000000-B87FG:1:1101:3996:8543 2:N:0:ACTGAGCG+CTAAGCCT
GACTACAAGGGTATCTAATCCTGTTTGCTCCCCGCACCTTCGCACCTCAGCGTCAGTCATCTGCTTGCAACCTGCCTTCGCCATGGGTATTCTTCCTGATATCTACAGATTTCACCCCTACACCAGGAATTCTGATTGCACCTCAGTAACTCAAGTCCTGCAGTTCTCAACGCAGTCCAGGGGTTAAGCCCCTGCCTTTCACACCAAGCTTGCACGACCGCCTACATGCCCTTTACGCCCAATAATTCCGAACAACGCTCGCAACTTACGTTTTACCGCGGCTGCTGGCACGTATTTAGC
+
CCCCCGGGGGGGGGGGGGGGGFGGGFGFGGDEE:FGGGGGGGGGGGGGGGGGGGGGGGGG9FGFGGGGGGGGGGGGGGGGGGGE8@FGGFFFGGGGGFFG9?FCFGFGGFFGGGGEGAFGFFGGEFGGFFFGGGGGGGGFGDFGGFD4?DDDBF?=A=EEFEDF8C3CFCGF69==FCDFDEEEEFFBDEF=FFGFBCFC7<;C=5)08ACCCF*<=?;)@5-5@6?57?>E<>CC>=FG0(63*<6?D(:(6>1;(.,/-990/(989(.(.,).)34373>;B)..::>(07+3+.64
@M02996:162:000000000-B87FG:1:1101:7197:8551 2:N:0:ACTGAGCG+CTACGCCT
GACTACTAGGGTATCTAATCCTGTTCGATCCCCGCACTTTCGAGCCTCAGCGTCATTCTCAGCTCAGCCAGCTGCCTTCGCAATCGGAGTTCTTCGTCATATCTAAGCATTTCACCGCTACACGACGAATTCCGCTTACCTCGCCCGTAATCAAGCCCACCAGTATCCACGGCATGCCAAGGTTGGGCCCTGCCATTTTACCGCTGACTTAAAAAGCCGCCTACGCCCCCCTTCAACCCAATAAATCCGGATAACGCTCGGCTCCTCCCACTTACCGCCGCCGCTGGCCCGGAGTTAGCC
+
CCCCCG9;CFFGGGGGGFFGGGGGG-FFG,FFDFGGGGGGGG,EF@D4EFGGGGG<FC,C,,,,,6:,6CEFFGGGGCGGGGGGGGF7FFFGGGGG4CFFFFGGG,CEGFFGGGGGG8>=DEGG=FFGEGGGG8=+++@ED**++3:8<+:DDE=F6=?+88DFGFG,=FEFG50@6*0*6@CG@7>451*)*/;AEG+2:C9@82(-*8C4/4*)6A7.23(/66((.=(45(.6<:E*475<*.671(8:?F)1,,-((*--1,3:(((..)-,(4(-(3(---((((-(0)220.-5
@M02996:162:000000000-B87FG:1:1101:8231:8556 2:N:0:ACTGAGCG+CTAAGCCT
GACTACCCGGGTATCTAATCCTGTTCGATCCCCGCACCTTCGTGCCTCAGCGTCAATATGTGTCTCGCATGCTGTTTCCACAATCGGCGTTCTGTGTGATATCTATGCATTTCACCGCTACTTCACACATTCCGCATGCGGCGGCACCATTCAAGCCCGCCAGTTTCAACGGCAGTTCCGGCGTTGGGCGCCCGGATTTCACCGCTGACTTGGCAAGCCGCCTACGCACCCTTTAAACCCAATCAATCCGGATAACGCTCGCATCCGCCGTCTTACCGCGGCTGCTTGCCCGGAGTTAGC
+
CCCCCGGGGGGGGGGGGFGGGGGGGGGGGGGGGDGCFGGGGGGGGGGGEFGEGGGGGGGGGGGGFGGGGGGGGGFGCEFFGGGGGDFGGFGGFGGGGGEFGFDDFGGGGGGGGGGGG>BGDEAFGGGGGFFFGFGGGEE86:?>D+=FAFCEEGGFGGGGG*:8@FFFGGDEEFGGFGFD>EEGFG@DDGGFDFGFFGFABGF:B:;>?FC2>F?FFFC7744:7(44;E:6D0<)<<CEB07(7<<599.22369-((,(148D((,(.4(,,-.3-0314((()-.-(3357CC664)
@M02996:162:000000000-B87FG:1:1101:7212:8563 2:N:0:ACTGAGCG+CTAAGCCT
GACTACCAGGGTATCTAATCCTGTTTGATTCCCGCACTTTCGAGCCTCAGCGTCAATCGCACACCAGCAAGCTGCCTTCGCAATCGGAGTTCTTCGTCATATCTAAGCATTTCACCGCTACACGACGAATTCCACTTGCCTTGCGTGTATTCAAGCCCCTCAGTATCCACGGCATGCCAAGGTTGGGCCCTGACATTTTACCGCAGACTTAAAAAGCCGCCTACGCTCCCTTTAAACCCAATCAATCCGGATACCGATCGCATCTTCCGTCATCTCGAGGCTGCTGGCACGTAATTAGCCG
+
CCCCCGGGGGGGDGGGGCFGGGGGGGGGGGGGCFGGGEGGGGGGGGGGGGGGEFFGGGFFGGGGGGFGGGGGGGGGGGGGGGGGGGEBCCFGFFGGGG7E@DFGGC=FFFEEGGGGE=@DGGGE7FEGGGGGGGGGG9EFGB*==B539@DEG9DGGF+DCD=FD;C@=FEBDFDFFGFFGCCGGDBG=GGFFFG?EF1/>C=A>)(7=8D=*+*294)(=4/,/:6(.;/7449;38C=;@@89497/-)4<))*((--1/((2.)62.((.)).4)(-,((-))(,4.8.00133),.(
@M02996:162:000000000-B87FG:1:1101:8244:8569 2:N:0:ACTGAGCG+CTAAGCCT
GACTACCCGGGTATCTAATCCTGTTCGATCCCCGCACCTTCGTGCCTCAGCGTCAATATGTGTCTCGCATGCTGTTTCCACAATCGGCGTTCTGTGTGATATCTATGCATTTCACCGCTACTTCACACATTCCGCATGCGGCGGCACCATTCAAGCCCGCCAGTTTCAACGGCAGTTCCGGCGTTTGGCGCCCGGATTTCACCGCTGACTTTGCAAGCCGCCTACGCACCCTTTACACCCAATCAATCCGGATAACGCTCGCATCCTCCGTATCACCGCGTCCTCTAGCCCGGAGTTAGC
+
CCCCCGGGGGGGGGGGGFFGGGGGGGGFFGGGGGGGGGGGGGGGGGGGFGGGGEGCFEFEFFGG<FG7BFGG9F9=<;DBFFG<==CCGFGGGGB<FEGGCFGCFCFFFGGGGGGGG=BDGC<=FFBFEFGGGDC6CBD+85@+=+)@?7AEC@CG69*@C;=DE@FGGG?>G?DGFCCE5::7:)/24*C9355(/=A>>F2-707(8?*))14/85<01--474>478:(23A9:7;:((.(9<462-)2().>----(7,,94?<?0-.2().,(((,((()6))-((().*2*).-
@M02996:162:000000000-B87FG:1:1101:16458:8584 2:N:0:ACTGAGCG+CTAAGCCT
GACTACACGGGTATCTAATCCTGTTTGATACCCACGCTTTCGTGCCTCAGCGTCAGTTGTATCCTAGTAAGCTGCCTTCGCAATCGGGGTTCTGTGACATATCTAAGCATTTCACCGCTACACGTCACATTCCGCCTACCTCGTTTACACTCAAGAACGCCAGTTTCAACGGCTCGGTATAGTTGAGCTACACAATTTGACCGCTGACTTAACATCCCTCCTACGCACCCTTTAAACCCAATAAATCCGGATACCGACCGCATCCTCCGTCTTACTGCTGCTTCTGGCACGGAGTTGTCCG
+
CCCCCGGCFC7@FGGGGEGFGGGGGGCFGF<E@FCEFGGGGGGFGGGGGFGGE@FGFGDG9EGGGGGGGDFFF,BFGGGGDC7CD=8@:6>FFCFF,BBAE?FDGFFFGFDGGGGGG:*6=@AEGDFGFEGGGFGDG@DFGFFFFD=FED?DF@8A,=@CE+5B9?FFDF6@E*@EBD@5@;CA,58C84E6FCF6ACF<CCABA>):E9:6;6*/76*0=708=5(5:E@8*))943:A((43+.)/1()(/).1((---/4;F?B:92(.,..)69..87)..62)1244)020+).--
@M02996:162:000000000-B87FG:1:1101:16471:8598 2:N:0:ACTGAGCG+CTAAGCCT
GACTACACGGGTATCTAATCCTGTTTGATACCCACGCTTTCGTGCCTCAGCGTCAGTTGTATCCTAGTAAGCTGCCTTCGCAATCGGGGTTCTGTGACATATCTAAGCATTTCACCGCTACACGTCACATTCCGCCTACCTCGTTTACACTCAAGACCGCCAGTTTCAACGGCTCGGTATAGTTGAGCTACACAATTTGACCGCTGACTTAACATCCCGCCTACGCACCCTTTAAACCCAATAAATCCGGATAACGCTCGCATCCTCCGTATTCCCGCGGCTGCTGGCCCGGAGTTAGCC
+
CCCCCGGGGGEFBGFGGGFGGGGGGGGGGGGGFFGGGGGGGGGGGGGGGGGGFFGGGGGGGGGGGGGGGGFFGGGGGGGFGGGGF=@FCFGFFGGG,CFGGFGGGGGGGGGGGGGGG>BCDEFGGFFFFGGGGFEGG6@FGEFGGG)FDD=DFECG,D8@EEBFGFGCFGEDG>DDEG5@ECEFCC@FEAC@FAFCEGAAACAAFDBDBA:@EFFFFFC8C>(6;@F>BG?@C9)475<86@47857;9():2447(----)4;C88?B1(..-.86(((-((-.5(((((40712244)
@M02996:162:000000000-B87FG:1:1101:20263:8628 2:N:0:ACTGAGCG+CTAAGCCT
GACTACTAGGGTATCTAATCCTGTTTGCTCCCCCGACTTTCGCGCCTCAGCGTCAGTACTGTTCCAGGAATCCGCCTTCGCCTCCGGTGTTCTATAGGATATCAACGCATTTCACCGCTACACCCTATATTCCGATTCCCCCTCCCAGACTCGAGCAAGGCAGTTTCAAGCGCACTTTCCGGGTTGAGCCCGTAGCTTTCACACTTGACACACCTCTCCGCCTACGCGCCCTTTACGCCCAGTAAATCCGCACAACGCTTGCCACCTCTGTATTACTGCCGCTGCTGGCCCGAGTTTAGC
+
CCCCCGGGGGGGFGGGGGGGGGGGGGGGGGFFEGGGGGGGGGGGGGGGGGGFGGGGG9FGCFGG,CF8FEGFGGGGGGGGGGGEFGFFGGGGFAEEFEGGGFFFDGGGGGGGGGGGG>ACCEFGGGGF:AFGGDECGGGGGFFGGGFA?DFE8@DG6,8@D=>FFFGDF;FEGBGGFFEF>C>EEC:*0=FF*:9:?CFFE7/>=AB@B+?2=BBF)07.=3:(63:(6C6(9>)6((2:(.:)9<<60-)(-).7,.(-,/()24??2).-.6-6)-)((-3(64)((1(,))*2+.).
@M02996:162:000000000-B87FG:1:1101:11524:8636 2:N:0:ACTGAGCG+CTAAGCCT
GACTACCGGGGTATCTAATCCTATTTGCTCCCCACACTTTCGAGCCTAAATGTCAGTTGTGACCTAAGTTTTCGTTTTCACCACCGGTATTCTTCCATATATCTGCGCATTCCACCGCTCCACATGGAGTTCTAACACTTCCTATCAAACTCTAGACTTCCAGTTTCCAATGCGTGTTTAGGTTAAGCCTAAGTCTTTAACACCAGCCTTGTAAGTCCATCTGCGCTCCCTTTACGCCCCGTAAATCCGGATAACGACTGTCACCCCTGTATTACCTCCGCTTCTGGCACCTAGTTCACC
+
CCCCCGGGGDGGGFGGGFGGGG9FFGGFGFFDFGEEGGGGGG,EFGG@FFCFGGGGGFFG,,CEFCC<CFFFFG@EFFGFFCFFEGBF4CEGGDFF?@EFGFGG=FGGGGGFGGGGG:?@DFGDE,=BFFEF;=,?+D9>D>DF+@*70ADE>EF,@6C,C@DCBFGFG,=6DBD+@=)3E8EC3=9=8DA=9290;F+0:,:>>*)1=FF=@=>@AFC=E8*;:))))60:;4A2>=F*65>(:485565(,+/*((/()+16*((,(/)..).66)(-(((---20()-(0*3<+).5
@M02996:162:000000000-B87FG:1:1101:20244:8638 2:N:0:ACTGAGCG+CTAAGCCT
GACTACTAGGGTATCTAATCCTGTTTGCTCCCCCGACTTTCGCGCCTCAGCGTCAGTACTGTTCAAGGAATCCGCCTTCGCCTCCGGTGTTCTATAGGATATCAACGCATTTCACCGCTACACCCTATATTCCGATTCCCCCTCCCAGACTCGAGCAAGGCAGTTTCAAGCGCACTTTCCGGGTTGAGCCCGGAGCTTTCCCACTTGACACCCCTCGCCGCCTACGCGCCCTTTACGCCCCGTAAATCCGAACAAAGCTTTGGACCCCTGTATTACCTCGGCTGCTGGGACAGGGTTATC
+
CCCCCGGGGGGGGGGGGFGGGGGGEFFGGGFFEGGGGGGGGGGGGGGGGGGGGGGGGFGGGGGG9EF8<FGFFEGGGGGFGFEGGDCFGFGFFAEFFGGCF?ECDGGGGGFGGGGGG>BGDGGGGG@EFFGGGFEDDFFFGFDDGGF=DF*5@8CF68FCCF@FDEFGFCGFG5DGF>CFGCD9FG:C7FG2?>C9@CF4*1>>BF=BE86((.(.,8<9E467@29>>E99F?)6(3:8-(4(04))2(0-253*..-.)*.,C((((-,..)-56).,,42(,43(((.1))/0;(.)
@M02996:162:000000000-B87FG:1:1101:11504:8643 2:N:0:ACTGAGCG+CTAAGCCT
GACTACCGGGGTATCTAATCCTATTTGCTCCCCACACTTTCGAGCCTAAATGTCAGTTGTGACCTAATTTTTCGTTTTCACCACCGGTATTCTTCCATATATCTGCGCATTCCACCGCTCCACATGGAGTTCTAAAACTTCCTCTCAAACTCTAGACTTACAGTTTCCAATGCGTGTTCAGGTTAAGCCTACGTCTTTAACACCAGACTTGTACGTCCATCTGCGCTCGCCTTACCCCCAGTAAATCCGGACAACGCTTGTACCCTATGTTTCACCGCGGCTGCTGGCCCAGTGTTAGCC
+
CCCCCGFEGGGGFGGGGFGGGGCFGGGGGGFFGFEGGFGGGG8EEFGGGFDGGGGGGDEG7<EFFC9,<@C?BF4ABFGCFFDFEGEGCDFGGFFD<EFGGFGG;FEEGCCE=AFGG>EGGGG8EFGF8AEEGFA++@@EFFF+3@=FBDDEEC@,,3EDF88FFFFGG9@6FED+@F*2,@@@,=*DDG8)0*5:CC+0:,8>C9C80=*:7+19)<<;@*1;)-70-:(6**((./=*-08*+1<47()(,),)(,///+))2;3).-).))-.40((-(-())((.((,/*2<+)42
@M02996:162:000000000-B87FG:1:1101:8170:8652 2:N:0:ACTGAGCG+CTAAGCCT
GACTACAAGGGTATCTAATCCTGTTCGATCCCCGCACTTTCGTGCATGAGCGTCATTTACGGCCTGGTCTGCTGCCTACGCACTCGGTGTTCTTCGTCATATCTATGCATTTCACCGCTACACAACGAATTCCGCAAACCTCGACCGCAATCAAGCTCTCCAGTTTCAATGGCGTGACGACGTTTGGCGTCCTGATTTACCCGCTGCCTTAAAAAGCCGCCTGCGCACCCCTTCACACCCATCAATTCGGATCACGCCCGGCACCTCCGTATTTCCGGCGCTGCTGGCCCGGAGTTGTCC
+
CCCCCGCCGGEGFGFGGFFGGGGGFA@EFFCFFCFGG@FFGF<CF@FFGGGDEGGCFGFC@:@@FFCAFA<EEFFGGAEGG@+@D8=B?FFFGGF,EBDFGFDFF,@AD,CFGGGGC=@CDEF,>:+FFEDGGGED+8@@085>C@5C*=BEFF?9,AGGGG)@,+2=E;,*@*@75*)*5**1,/)2)4;))/+.1@8*.6(82A0();044+7.(01(*(,,,6(,4?0<<()2),;*((.5*-).*,),()(1.((((1(-1(.(((.4().)((((,(--,)(-(-210)*2+-4)
@M02996:162:000000000-B87FG:1:1101:12629:8672 2:N:0:ACTGAGCG+CTAAGCCT
GACTACTCGGGTATCTAATCCTGTTTGATACCCACACTTTCGAGCCTCAGCGTCAGTTGCACTCCGGACACTTGCCTTCGCGATCGGAGTTCTTCGTCATATCTAAGCATTTCACCGCTACACAACGAATTCCGGCATCCCTGCGTGCACTCAAGACCCCCAGTTTCAACTGCAATTCCACGGTTGAGCCGCCGGATTTCACAGCTGACTTAAAAGTCCGCCTCCGCTCCCTTTAAACCCAATAAATCCGGATAACGCCCGGACCTTCCGTTTTCCCGCGGCTGCTGTCACGTAATTAGA
+
CCCCCGDFEGGGGGGGGGGGGGGGGGGGGFGEG<FGFGGGGG8FEGGGFFGEGGGGGFEF,C,ACBFCFGG<FGFGGGGGGFGGFEB8CCEGFAEGFECFFDGGG9EFFCFGGGGGG@BDDEF?DFF<CFFGGF?==@DFGDFGDE9FFGFFEFFFG1=EGG)BEFGGGGGFGF?F?DE7@CC@@CE7)@*:**922FA?4>4.5?BEFFF*14)3/3+,2//(/.8/6E?(:54)>4BC63:2?)).947((0)2,(-,,1(25,)544.).,).)-(((49(140))))40.*/+6))
@M02996:162:000000000-B87FG:1:1101:8783:8676 2:N:0:ACTGAGCG+CTAAGCCT
GACTACCCGGGTATCTAATCCTGTTTGATCCCCACGCTTTCGTGCCTCAGCGTCAATCGCTGTTTCGTGAGATGCCTTCGCAATCGGTGTTCTGAGTAATATCTATGCATTTCACCGCTACACTACTCATTCCTCCCACGGCAACAGTATTCCAGCCCTCCAGTATCAAAGGCAGTTCCCGGGTTGAGCCCGGGTATTTCACCTCTGACTTGAAGAACCGCCTACGCACCCTTTAAACCCAATAAATCCGGATAACGCTTGCATCCTCCGTATTACCACGGCTGCTGGCACGGAGTTAGC
+
CCCCCGGGGGGGGGGGGGGGGGGGGGGGGGFCDGGGGGGGGGGGGGGGGGGGGGGGGGGGGGGGGGGGGGEFGGGGGGGGGGGGFF?BBFFEFGGGGBFFGFGGFGGGGGGGGGGGD=?=>EFFFFGFFGGGGGGFDDCED:<=C,=CDGFEE9DGGGGGGGEG9EFFF==5DD8DFGFDECGCED@DBFD>55C=8CCEFGFEDABFFFFE:>A6>A*8729@B=@79C@?FEC3.3CE@2=8F)5?C980:3.2---((145?B<8:0-..2.6)).(--79687?:1.:00*/0).4
@M02996:162:000000000-B87FG:1:1101:12653:8676 2:N:0:ACTGAGCG+CTAAGCCT
GACTACTCGGGTATCTAATCCTGTTTGATACCCACACTTTCGAGCCTCAGCGTCAGTTGCACTCCGGACACTTGCCTTCGCGATCGGAGTTCTTCGTCATATCTAAGCATTTCACCGCTACACAACGAATTCCGGCCTCCCTGCGTGCACTCAAGCCTCCCAGTTTCAACTGCAATTCCCCGGTTTAGCCGCAGGATTTCACATCTACCTTCACAGTCCGCCTTCGCTCCCTTTACACCCAATACATCCGGATAACGCCCGGACCTTCCGTTTTCCCGCGGCTGCTGTCACGCGTTTAGC
+
CCCCCF@FGGGGGGFFGGFFFGGGGGG9E,CCFGGDGGGGGGGGGGGGFEFEFGGGGG,E,CFFFBC,8+CF<<FGGGGGGF+>@4B,8BFGCFG,EF7F92=DD9;FCFFGGDFF+198D9F,9@BDGGEFG8+==>=@?=5@+68B5DDD6,=,@EDFGEDDDDDE+7D*<*3EFGF5,5;C:*8=AF*:3*;):>AE4<**01**0;C(5/*07/2-=3/(//;18C;8DE9).)?8((,6/7)7>0<0<>66(--(-)(-9(-..,,).,4<DF>(04((1.,....()./*2())
@M02996:162:000000000-B87FG:1:1101:15635:8683 2:N:0:ACTGAGCG+CTAAGCCT
GACTACTAGGGTATCTAATCCTGTTTGCTCCCCACACTTTCGAGCCTCAGCGTCAGTTAGAGCCCAGCAGGCCGCCTTCGCCACTGGTGTTCCTCCGAATATCTACGCATTTCACCGCTACACTCGGAATTCCGCCTGCCTCTACTCCACTCAAGAACTACAGTTTCAACGGCAGTTTATGGGTTGAGCCCATAATTTTCACCGCTGACTTGAAGTCCCGCCTGCGCTCCCTTTACCCCCAGTAATTCCGGATAACGGCTGCCCCCTACGGTTTCCCGCCCCTCGCGGCCCCTTTTTCAC
+
CCCCCGGGGGGGGGGGGGGGGGGGGGGGGFGGGFGGGGGGGGGGGGGGGGGGGGGGGGGFFGGGGGGGGGGGGGGGGGGGGGGGGGFGGGGGFFEF>>BFFFGGGGGGGGGGGGGGD8@CGGG;F<FFGGGGGGGGG6DFGDFGG;=FFGFD,@D>,@@AD=8BFFGFGG65@A+9??7;;CFFGGFG@GGDA5@AEGF@7A>>4:2:@FF*944BCFF9=6///(.,6B3(;=3>3=FG.(/)3.)13()(()-2(((-(9:(99((,((,,-65)((((.(-(((-(1((.)+30.)-
@M02996:162:000000000-B87FG:1:1101:17027:8687 2:N:0:ACTGAGCG+CTAAGCCT
GACTACCCGGGTATCTAATCCTATTCGATCCCCGCGCTTTCGTGCCTCAGCGTCAGTTGCGGCTTGGTTACCTGCCTCCGCGATCGGCGTTCTGTGCGATATCTATGCATTTCACCGCTACACCGCACATTCCAGCCACCCCCAACGCACTCCAGCCCCCCAGTTTCGACGGCAGTGACCGGGTTGGGCCCGGAAATTTCACCGCCGCCTTCAGGGGCCGCCTCCCCCCCCTTCAAACCCATCAAATCCGACAAACCCGCTCCACCACCGTTTACCGTCGCATCCTTGCACTGGGTTCAC
+
BCCCCFCAFGGF+FFGG9EFGGFFDGGGFGEFFFGDGGGGGGG8FGGGFF@FCFDGGG@FFFG:@@7F,EFGGDGGF:FED7FEECCFGEFFG?E9F7@F75DGCECF9FGGGGGGG:AGCCFG7FCFGFGGFG,=88DFCA*+=BAG5DEC,6?F9EGDEC@CGFG:?B*8C)/04>9BC*:**)(/(:C()))(6CFA)<A(7B6(4>D?)/))(01(2(((((-(-:6(>(.-)5@51.()*-).01)((0(1(-(--14(24(-(-((.()-(,(-(-3(,.).,).))0/2/())
@M02996:162:000000000-B87FG:1:1101:11730:8704 2:N:0:ACTGAGCG+CTAAGCCT
GACTACCGGGGTATCTAATCCTGTTCGATCCCCGCACTTTCGTGCATGAGCGTCATTATCGGCTTGGTCAGCTGCCTACGCAATCGGAGTTCTTCGCCATATCTATGCATTTCACCGCTACACGGCGAATTCCGCCAACCTCAACCGAAATCAAGCGTGCCAGTATCAACGGCGGGCTGAGGTTGAGCCTCACTATTTAACCGCTGACTTAACCTGCCGCCTGCGCACCCTTTAAACCCAATAAATCCGGTTAACGCTCGGATCCTCCGTATTTCCTCGCGTGCTGGGCCCGTGGTACCC
+
CCCCCGGEGGGGEGGGFFFFFGGGGGGGGGDFGGGGGGGGGGGGGGGFFGGGGGGGGFFGFEFGGCFGFGGFFGGGG,DEFFEGEFF8@FFFGGG7FFCEEDDGFGGG9EGGGGGG>:?DD>F>7C>>CCFGGFGGD8DE=:*+=FA+0+?CA;?GEG5:B@8DCFGGGGC4C?)C):2)28C:F4=G8=E?>?:<:F*:A9(193-34F>)4/:)(79-14460439>G6?CA)<2:;/:7)59)6:14)((0-*(-(,-1((2)).,4,.()).)-((((--()(((((-00*2+--)
@M02996:162:000000000-B87FG:1:1101:17018:8706 2:N:0:ACTGAGCG+CTAAGCCT
GACTACCCGGGTATCTAATCCTGTTCGATCCCCGCGCTTTCGTGCCTCAGCGTCAGTTGCGGCTTGGTGACCTGCCTCCGCGATCGGCGTTCTGTGCGATATCTATGCATTTCACCGCTACACCGCACATTCCAGCCACCCCACACGCACTCAAGCCCCCCAGTTTCGACGGCAGTGACCGGGTTGAGCCCGGAAATTTCACCGCCCACTTAAGTGGCCGCCTCCGCCCCCTTTCACCCCAATAATACCGGATAACGCTCGCCCCCTCCTCTTTCCCTCCGCTGCGAGCACTGAGTCAGC
+
CCCCCGFFGGEE@FGGGFGGGGFFGGGGGGCFF@FEGGGGGGGGGGGGGGCFEGGGGG9F+CFE@F7CFFFFEAEFEEFCC+@@D=CEFBCFFFECF7@CFDF8,CEFECCFFFFGG=<=CFGG+FF@7DEGGG,=F,=D7>5+=CAGFGBB@DCFCFEEGC=?1BG*9E/?EE<2)09A:3=/<C@*;FG935)4<EFFFGA040(-657)-*)/,044E9,(.((3(24,>7AA));8:6706)6.*()((842(----1((1((-((,))-).)).(((410((((,3)9*33+.))
@M02996:162:000000000-B87FG:1:1101:11712:8712 2:N:0:ACTGAGCG+CTAAGCCT
GACTACCGGGGTATCTAATCCTGTTCGATCCCCGCACTTTCGTGCATGAGCGTCATTATCGGCTTGGTCAGCTGCCTACGCAATCGGAGTTCTTCGCCATATCTATGCATTTCACCGCTACACGGCGAATTCCGCCAACCTCAACCGCAATCAAGCGTGCCAGTATCAACGGCGGGATGAGGTTGAGCCTCACTATTTAACCGCTGACTTAACATGCCGCCTGCGCACCCTTTAAACCCAATAAATCCCGATAACGCTCGGATCCTCCGTATTACCGCGCCTGCTGGACCGGGTGTAGCC
+
CCCCCGGGGGGGGGGGGEGGGGGGGGGGGGGFGGGGGGGGGGGFGGGGFFGEGGGGGAFFCFGGGGGGGGGFGFGGGGGGE:FGFG:8CFGGGGGGGG?FGF;+DECFFFGGGAFFE55DDEG6BFFCFGGGE8EC6=DGGDDDCG=+9CDE8C9F5CEEGCEFGFGGGGCEG*?E)C(08?<CFFEGFCG156@A<F4>AF69;D;BA?064/69??5(:-3364,47C(14).6<:E*(.53=4),*,)4(<41----(1(-2)-.41.,.6-6(1-((4((4.(((.11))*1+6))
@M02996:162:000000000-B87FG:1:1101:11724:8727 2:N:0:ACTGAGCG+CTAAGCCT
GACTACCGGGGTATCTAATCCTGTTCGATCCCCGCACTTTCGTGCATGAGCGTCATTATCGGCTTGGTCAGCTGCCTACGCAATCGGAGTTCTTCGCCATATCTATGCATTTCACCGCTACACGGCGAATTCCGCCAACCTCAACCGAAATCAAGCGCGCCAGTATCAACGGCGGGCTGAGGTTGAGCCTCACTATTTTACCGCTTACTTCACATGCCGCCTACGCCCCCCTTCAACCCAATAAAACCGGTTAACGCTCTGATCCTCCGTATTACCACCGCTGCTTGCACGGTGTTAGCC
+
CCCCCGGCGGGGEFFGGFFGGGGGGFGGGGEFGEGGGGGGGGGGGGGCFGGGGGGGG9FFD+@=FEFGGGFFFFGGGAEGGFGGFGFB+BEGGE=FGG7CEBDGCEFGGGGGGFGG>:9==,EE+@=@CE@DGGGG6=D@DD6ADFB+:+;>ECCG9*47EE>@,@BCFG5>E)/C)2()**<C8C,91*;(<4?<)<*.3+(4()-4)0*6<84*4/14E2(.-(((-:(49(54A7+*4:72@)5,)4)-8*.1---()2)6C2-((-,(,..-))(-((-()).().(,.022+-).
@M02996:162:000000000-B87FG:1:1101:28078:8740 2:N:0:ACTGAGCG+CTAAGTCT
GACTACACGGGTATCTAATCCTGTTTGCTCCCCCGACTTTCGCGCCTCAGCGTCAGTGCTGTTCAAGGAATCCGCCTTCGCCTCCGGTGTTCTGTCGGATATCAACGCATTTCACCGCTACACCCCATATTCCTCTCCCCTCTCCCAGACTCCAGTCCCGTAGTTTCAAGCGCACTTTCCGGGTTGAGCCCGGACATTTCACACTTGACTCGCAGGCCCGCCTCCGCGCCCTTTCACCCCAATACATCCGCACAACGCTGTCTCCCTCCGTACTACGACCGCCTCTTGCCCTCGGTTTCC
+
CCCCCGG@FGGGGGGGGGGGGGGFGGGFFFFGG:66@FFFGG,FGGEGGGGGGGG7FF@CE,,9,CE,,C,A5@FGGGGGG:,=DEGGGFEGF,9,,+8CFDF+@4CFGGGGGGGGE=BDD,A?++8,A=EGF:83+3@=+1*=DE)8:0;D===;98,6311@;=EAF,@<C@7@A*;A>>C;C*00:CF256)/;B@CEG9>5B3<@++(6)()(2>0:3(((-2(4C937)))).;?0(..).6.*-)49),1(-((-0))2.1887-.(44<(,----((,()--5)())*21,.5
@M02996:162:000000000-B87FG:1:1101:14614:8761 2:N:0:ACTGAGCG+CTAAGCCT
GACTACTAAGGTATCTAATCCTGTTTGATACCCACACTTTCGAGCCTCAGCGTCAGTTGCACTCCGGACACATGCCTTCGCGATCGGAGTTCTTCGTCATATCTAAGCCTTTCACCGCTACACGACGAATTCCAGCATCCCTGCGTGCACTCAAGACTTCCAGTATCAACTGCAATTTTCCGGTTGAGCCCCAAACTTTCACAACTGACTTACAAATCCGCCTACGCTCCCTTTAAACCCATTAAATCCGACTAACGCCTGAACCTTCCGTATTACTGCGGCTGCTATCACGGAGTTAGC
+
CCCCCGGFFFGGGGGGGGGGGGGGGGGCF,CFFGG@FGGGGGGGGGGGCFGGGGGGGGEFCFGGGFE7FGGFGFFGGGGGG@:FDEF=BFFGFFGFGGCFADGGG,EF,@DFGFGGG>BDDEF==CF>FEFGGG,=8=DDF5*==@8FFGFF,8=>@=CFFDDDF?FEDGGFGB?EAFE?@>>EGC<GEG*:993:>EFFFG6*/;>*:A=4*0:*:;C2C85(75>>@GF@CEC);EEE<(/CF)<723)(.53C/--.-*)./.8,48.,2:)5.-.(--,-())),)66).*206)-
@M02996:162:000000000-B87FG:1:1101:3611:8772 2:N:0:ACTGAGCG+CTAAGCCT
GACTACCCGGGTATCTAATCCTGTTTGATTCCCGCACTTTCGAGCCTCAGCGTCAATCGCACACCAGCAAGCTGCCTTCGCAATCGGAGTTCTTCGTCATATCTAAGCATTTCACCGCTACACGACGAATTCCACTTGCCTTGCGTGTATTCAAGCCCATCAGTATCCACGGCATGCTAAGGTTGGGCCCTGACATTTGACCGCAGACTTAAAAGGCCGCCTACGACCCCTTTACACCCCATAAATCCGGATAACGCTCGCCACTTCCGTATTATCGCGGCCTCTGGGACCGACTTGACC
+
B@CCCG8CFGFGGGGFECCFGGGGFGGCFFED@FG7F@FGGG,FFCDG8FCGG,BCFGGFEF+ECFGEFGGG8F8E@BFFD6@?DGGFFGGFGGGEA=B,ABFF9EEFCGGFGGGGE:30=@FGGGGGCFFGCFDDDFFEGFFCGC@8@9;>,CD@E??==E==:DD89>CBC5CEA+3?DCA@7C=C=74)****:@+>=D922:/(0=88/=*)78:42(,6((..(3(,;7))).**4<BBF>93)(8<?=<5(((-()(-*.).(,,,(.)),-(,-((((,)(,4((00/13)),
@M02996:162:000000000-B87FG:1:1101:3575:8772 2:N:0:ACTGAGCG+CTAAGCCT
GACTACACGGGTATCTAATCCTATTTGCTCCCCACGCTTTCGTGACTGAGCGTCAGTATCGGGCTAGTAAACCGCCTTCGCCACTGGTGTTCTTCCATATATCTACGCATTTCACCGCTACACATGGAGTTCCGTTTACCTCTCCCGCACTCTAGCCTGGCAGTTTTCGAAGCTGTATGGGGTTAAGCCCCACGCTTTCACTTCAAACTTACCATGCCGCCTGCTCACTCTTTACGCCCCATAATTCCGGATAACGCTTGCCACCTACGTATTACCGCCGCTTCTGGCCCGTCGGTAGCC
+
BCCCCGGGGGGGGGGGGFGGGGCGGGGGFGFFEGGGGGGGGGGGCGGGGFGGGGGGGGGGGGGGCFGGGGGGGGGGGGGGGGGEGGFFGFFFDFFFGGGG9;@FFGGGGGGGGGGG7:@CD9F8DEGFCFGGGGGGGFFDFDFGGGFGFGFEFFGGG9DFFGD<9D9FDF8@CAFFFGFFE64@<F@DCGGFEEGAACA?CDFEE8A@EF*0;=9=>A)(4//14;E>.?)77.><@BF*;3=):?572,0-2=2*-----2-89(58:3.676.)34(40(((-62.(((,0)*1*())
@M02996:162:000000000-B87FG:1:1101:3593:8774 2:N:0:ACTGAGCG+CTAAGCCT
GACTACACGGGTATCTAATCCTATTTGCTCCCCACGCTTTCGTGACTGAGCGTCAGTATCGGGCTAGTAAACCGCCTTCGCCACTGGTGTTCTTCCATATATCTACGCATTTCACCGCTACACATGGAGTTCCGTTTACCTCTCCCGCACTCTAGCCTGGCAGTTTTCGAAGCTGTATGGGGTTAAGCCCCACGCTTTCACTTCAAACTTACAATGCCGCCTGCCCCCTCTTTACGCCCACTACTTCCGGATACCGATTGCCACCTACGTATTACCGACGCCGCTGGCCCTGCGTTTGCC
+
BCCCCFGGGGEGGDGGE@FGGG9FGGGGGG@CEFGCEGGGGGGGGFFFFFFGGDGEF<@FCEF>@DCCFGGFEC@FEEGGD,@@@FFFGGGGGGFFEEAEF<FFFEDCECCFFFCFG=>>CEFFFFFB8?>>>@@DDDAED9+==E>C>=<8@D+FFG?6@E):79+=?DCDCA+,+2;?,6@@>FEFBGEABFGFDCA4<C?EF=A<78F=*=>B=A854((((((,(1(7:<E(81=8(:;(1)).90)42).*(--(-*)./..(-4)64)-)-(((-((4(4(,(-(())2**,--
@M02996:162:000000000-B87FG:1:1101:14606:8776 2:N:0:ACTGAGCG+CTAAGCCT
GACTACTAAGGTATCTAATCCTGTTTGATACCCACACTTTCGAGCCTCAGCGTCAGTTGCACTCCGGACACATGCCTTCGCGATCGGAGTTCTTCGTCATATCTAAGCATTTCACCGCTACACGACGAATTCCAGCATCCCTGCGTGCACTCAAGACTTCCAGTATCAACTGCAATTTTACGGTTGTGCCGCAAACTTTCACAACTGACTTAAAAATCCGCCTACGCTCCCTTTAAACCCAATCAATCCGGATAACGCCTGGACCTTCCGTATTACCGCGGCTGCTGGCTCGGAATTAGC
+
CCCCCGGGGGGGGGGGGGGGGGGGGGGGGGFFFGGGGGGGGGGGGGGGGGGGGGGGGGFGFGGGGFF@CFGGGGGGGGGGGGGGGGC=FFEGFFGGGGGGGFGGGGGGGGGGGGGGGA?>DFGECFFFFGFGGGFDDEFDFEDGGE=GFGFE?8DBEGGGGFEC8FGGGGGFGFFGFG7+7@CAFD0:9E*:*9;CCFFF<FF@=;4>BFFAEA*;5;C:5>@@D=@((=:3C@EFFEGDFF=(;)9>C1:(6567---.-*(.21<8::443().)34(41-3:?73(()-).*28).(
@M02996:162:000000000-B87FG:1:1101:8906:8785 2:N:0:ACTGAGCG+CTAAGCCT
GACTACACGGGTATCTAATCCTATTTGCTACCCACGCTTTCGGGACTGAGCGTCAGTTTCGAGCTAGTGAACCGCCTTCGCCACTGGTGTTCTTCCATATATCTACGCATTTCACCGCTACACATGGAGTTCCGTTCACTTCTCTCGTACTCTAACTAGACAGTTTTCGAAGCTGTATGGGGTTGAGCCCCACGCTTTCACTTCAAACTTATCTTGTCGCCTGCTCCCTCCTTACGCCCCATAATTCCGGTTAACGCTTGCCACCTACGTATTACCGCGGCTACTGGCACGTAGTTATCC
+
CCCCCGGGGGGGGGGGGGGGGGFGGGGFGFEGFGGGGGGGGGEGEFGGGGGGGGGGGFFG@,B@FGGGFGGFGGGGGGGGGGGGGGFFGGGGGGFFAEFGF;EFGGGGGGGGGGGGG=BDGFG=F<FFFFGGFEFFG8EFGDFGGGFFEFFFFFFGGCDFEFDFGFGD6D,<=:2E9FC5@+@C+:)9@GG>EFG=AGF*:;CE447:@B*7AFF6A85/7>>9;8>55:(6:646;3=*(/,)1.6903),(+)*,,-,194<F,2:(3.-4.-.42(,42(,,),((5(..0;2+)..
@M02996:162:000000000-B87FG:1:1101:3618:8789 2:N:0:ACTGAGCG+CTAAGCCT
GACTACCCGGGTATCTAATCCTGTTTGATTCCCGCACTTTCGAGCCTCAGCGTCAATCGCACACCAGCAAGCTGCCTTCGCAATCGGAGTTCTTCGTCATATCTAAGCATTTCACCGCTACACGACGAATTCCACTTGCCTTGCGTGTATTCAAGCCCATCAGTATCCACGGCATGCCAAGGTTGGGCCCTGACATTTGACCGCAGACTTAAAAGGCCGCCTAAGCTCCCTTTAAACCCAATAAATCCGGATAACGCTCGCATCTTCCGTATTACCGCGGCTGCTTGCACGGACTTAGCC
+
CCCCCGGGGGGFFFEFGFFGGGGFGGGCGFGFFGGGGGGGGGGGGGGGGGGGGDGGGGFGGGGGGGGGGGGGGGGGGGGFGFGGGDFCCFGGGFGGGGGGGFGGGGGGGDGGGGGGG>EDGFGGGGGGGGGGGGGGGEFGGFD?6C=FFGC>EEGGGGGGGFFFF?FDGFGFGFGGFGEFGGGE>C>FCEG9>FC<AF+8:?A=9/->BF7@=F48@5)(2(()/6)45B3)87?9A;<8?0:)9420),8<:6<7-(-,-14,064:(),80:6404(--,9:743,))465)2<+.))
@M02996:162:000000000-B87FG:1:1101:3584:8791 2:N:0:ACTGAGCG+CTAAGCCT
GACTACACGGGTATCTAATCCTATTTGCTCCCCACGCTTTCGTGACTGAGCGTCAGTATCGGGCTAGTAAACCGCCTTCGCCACTGGTGTTCTTCCATATATCTACGCATTTCACCGCTACACATGGAGTTCCGTTTACCTCTCCCGCACTCTAGCCTGTCAGTTTTCGAAGCTGGACGGGGTTAAGCCCCACTCTTTACACTCACACATAACATGCCGCCTGCTCACTCCTTACCCCCACTAATTACGGCTCACGCTTCCCACCTCGTTAATACCACCGCTGCTGCCCCCTACTTAGCG
+
ABCCCGEFGGEGGGGGGFFFGG,@FGGEGFCC:CC+:CFFGDEFFCF<E8EFFE:@FFFC,+67+C,:CFEF,@@FEGGGGEGC,D<CFFEFGGGA,5EFGFFFFFGGGCCFG;<EE:@+@CF=>AFDEEEGFE4=D>==6DFGGG579=98>=DFG@8,8,1C,+6,++6:EF?60+1<>EEGFF;+344)3**1:@+1*,*-7)0((12*0??2./25:/(,(/)/)5/7:).((,4*,(636?<4*()((1./.-(()*).1(((-(((-.),))((4-(44))((((-0)+3+)6(
@M02996:162:000000000-B87FG:1:1101:8925:8793 2:N:0:ACTGAGCG+CTAAGCCT
GACTACACGGGTATCTAATCCTATTTGCTACCCACGCTTTCGGGACTGAGCGTCAGTTTCGCGCTAGTGAACCGCCTTCGCCACTGGTGTTCTTCCATATATCTACGCATTTCACCGCTACACATGGAGTTCCGTTCACTTCTCTCGTACTCTAACTAGCCAGTTTTCGAAGCTGTATGGGGTTGAGCCCCACGCTTTCACTTCAAACTTATCTTGTCGCCTGCTCCCTCTTTACTCCCACTACTTCCTGTTAACGCTTTCCCCCTACTGTTTACCGCGGCATCTAGCACGTAGTTTGGC
+
CCCCCGFGGDFF:FGGGFFFGGGGAGDEFEDEFGGGGGCFGGCFBFFGGFGGGGGGGFFG7,6@@7@FFDCEGEGGFGGGGEGGGGGGGFEGGFFGGFFGD<AFGGGGEEGGFGGGG5@CDFGDEFE<,AEFGGFFGFFFDDFGGG>F>F?EGECGGC=,D==D8DCD86,*;A?F+2**4:CE@*)*8CG5?*CA<*+:6=E;4B73>B:<CF?+@AD(45-0.)4639(/:)))1(8*(/5(274)+.+4)+)*((-(-2),/(-4))-.6)-.4,-(,((.-).)).44));<+)(5
@M02996:162:000000000-B87FG:1:1101:22112:8797 2:N:0:ACTGAGCG+CTAAGCCT
GACTACCCGGGTATCTAATCCTGTTTGCTCCCCACGCTTTCGAGCCTCAACGTCAGTTATCGTCCAGTAAGCCGCCTTCGCCACTGGTGTTCCTCCTAATCTCTACGCATTTCACCGCTACCCTAGGAATTCCACTTACCTCTCCTATACTCCAGCTTGACAGTTTCAAATTCAGTTCCGGAGTTCAGCCCCCGCATTTCACATCTGGCTTGCCTTGCCGTCTTCTCTCCCTTTCCACCCATTAAATCCGGCTACCGCTTGCACCCTACGTTTTGCGTCCGCTGCCGGCCCGTTCTTAGC
+
ACCCCGGGGDDGDGGGGFFGGGGGGGGGGGFGEFGGGGGGGDCGFGGGGACFFGEGGF6,CCFFGCGDCFCEFEGGGGGGGGGGGFEF9CEF;@EFGFFE:DFGGGGDGEEGGGGGG=5?D,BGFFG8;EEGG9EFF9EEDEFGG,*7<DFE,,=:,2,,@9*:=+?E86@+@7=E=DD>++1@F+;=>?C>>5C:=CFFEG46>:*1>A;0>A44)2;5*00-9*89@FB3?/743)<:6())+177;:)(35(2(.(-,9,4F(,42(.(.4(.(-,,--((,.(-2,((0)*106))
@M02996:162:000000000-B87FG:1:1101:3622:8806 2:N:0:ACTGAGCG+CTAAGCCT
GACTACCCGGGTATCTAATCCTGTTTGATTCCCGCACTTTCGAGCCTCAGCGTCAATCGCACACCAGCAAGCTGCCTTCGCAATCGGAGTTCTTCGTCATATCTAAGCATTTCACCGCTACACGACGAATTCCACTTGCCTTGCGTGTATTCAAGCCCATCAGTATCCACGGCATGCCAAGGTTGGGCCCTGACATTTGACCGCCGACTTAAAAGGCCGCCTACTGTCCCTTTAACCCCAATAAACACGGATAACCCTCGCATACTCCGTATAACCGCGGCTGATGGCCCGGAATTGCCCG
+
@ABCCGFFGGEFCFFGADFGGGGE9FFFGG<A@FFGGGFFFEG,CFGGGGGGEEEEFGGGDGGGEGGGFFGFGFFDFGCFGE>@D=:BFFEEGGGDFGFCD9F9EGFGFCCD,9@A@:?DDFFGGFGEECFGFFGFDFGFDEFF68:F5CF*=;DFGF8E8?D,C?+=?BCA8*0132*0@>?EC*)*:=DBFFGFEG+:924(()(5(.;>FF<D(;:.*/63)).74C)4<5))-4+1-448=)).*(04:64*(((-45,-*..4440:))..((-(-((.4).((,(,)01+0)))(
@M02996:162:000000000-B87FG:1:1101:22123:8812 2:N:0:ACTGAGCG+CTAAGCCT
GACTACCCGGGTATCTAATCCTGTTTGCTCCCCACGCTTTCGAGCCTCAACGTCAGTTATCGTCCAGTAAGCCGCCTTCGCCACTGGTGTTCCTCCTAATATCTACGCATTTCACCGCTACACTACGAATTCCACTTACCTCTCCGATACTCTAGCTTGACAGTTCCAACTGCAGTTCAGGAGTTGACCCCCCGCATTTCCCGTCTGCCTTGCCCTGCCGTCTCCGCCCCCTTTACACCCAGTAATTCCGGATACCGTCTCCACCATCCTTTTTACCTCGGCTGCTGGCAGGTATTTACC
+
CCCCCGFGGGGGGGGGGFGGGGGGGDGGGCCGEEF+CFFGGGDGGGGGFFFGFGFCGDFGG,EFGGGGGFAFFEFGGGGGGEGE=FFCFFEGFGF<F,9FBFGFGGGGEEGGGGGGG=?DD=FFF,?FEFGGGGG=F,@FGEFGD+033+9>7DFD:==8DE6BDFGGG,@?ED+73?C=,:;@FGC+5;3)99C><CE46D)-///**2+)8/)2-685/,((/,1(6B6>F)>ECAFC:(()1)).*..(-0)*-((,(0.47(-(,)))..4-4).-,(((423410(()1+<0)).
@M02996:162:000000000-B87FG:1:1101:22104:8819 2:N:0:ACTGAGCG+CTAAGCCT
GACTACCCGGGTATCTAATCCTGTTTGCTCCCCACGCTTTCGAGCCTCAACGTCAGTTATCGTCCAGTAAGCCGCCTTCGCCACTGGTGTTCCTCCTAATATCTACGCATTTCACCGCTACACTAGGAATTCCACTTACCTCTCCGATACTCTAGCTTGACAGTTCCAAATGCAGTTCAGGAGTTGAGCCCCCGCATTTCACATCTGGCTTGCCATGCCGTCTGCGCTCCCTTTACACCCAGTACATCCGGATAACGCTTGCACCATACGTATTACCGTGGCTGCTGGCACGTATTTAGC
+
CCCCCGGFGGGGCFGGDGGGGGGGGGGFFGFGEGGGGGGGG>8EFGGGFGGGGGGGGGEGGGGGGFGGGGCFGGGGGGFGGGGGGGFFGGGGGEFFGFGGGFGG9FGGEEGGGFGGE:<=DEGDDGGGGGGGG;FGGGFFFEFGG7)8*=FFDDGGGGDDFF6FG;FFECFFG+6@?FEDCFGGGGF6:CFAEFGF=FAEEC<EF>46@F;>FF4FEF6:4875=5>6;EF;FE6C<)?8(,6)+.)9;6)(/).6----(1.8F?),,..)),.-)4((4,((4585((.30)3<+---
@M02996:162:000000000-B87FG:1:1101:26358:8826 2:N:0:ACTGAGCG+CTAAGCCT
GACTACTAGGGTATCTAATCCTATTTGCTCCCCACGCTTTCGTGCCTCAGCGTCAGTTACAGCCCAGCAAGCCGCCTTCGCCACTGGTGTTCCTCCATATATCTACGCATTTTACCGCTACACATGGAATTCCACTTGCCTCTACTGCACTCTAGCCTGTCAGTTTCCGTGGCTTGATGAGGTTGAGCCTCACGATTTCACCACAGACTTAACTGGCCGCCTACGCACCCCTTACGCCCAATGATTCCGGGTCACCCACCGCCACTCCGTATTCACGCCGCCACTACGCCCGAGGTAGCA
+
CCCCCGGGGGCFGFFFGGGGGGFGAFGGFDCFGGGGEGEFGGDGGGGGFCFGCEEGGGGFFGGFGGGGGGGGGGGG7CFGDGGGFFFFCG,CEFGG<B@FFFFFGGGGGCFFEFGGG@5=CFGFEFG8EEFFF=DD89D8DDFFGFDEFGFDDEDFDE8@4EDFEFGGGFGEDF?6*=>BGG=C@FDFB4D=FFDB@FF77A<CDF)==;5:043?C9C:9-0:22>(>B(5665514<*63()+9<)*().(2)*((,(,)-(1(,3(4(48<:).4(,((--,((((((-).*20,))
@M02996:162:000000000-B87FG:1:1101:14444:8835 2:N:0:ACTGAGCG+CTAAGCCT
GACTACAGGGGTATCTAATCCTGTTTGCTCCCCACGCTTTCGCGCCTCAGCGTCAGTTACTGTCCAGTAGACCGCCTTCGCCACTGGTGTTCTTCCTTATATCTACGCATTTCACCGCTACCCAAGGAATTCCGTCTACCTCTCCAGCACTCAAGAAGAACAGTTTCAAATGCAGTTCATGGGTTAAGCCCATGGATTTCACATCTGACTTGCTCTCCCGCCTACGCGCCCTTTACACCCAGTAAATCCGGATAACGCTTGCCACCTACGTATTACCGCGGCTTCTGGCACGTAGTTATC
+
CCCCCGGGGGGGGGGGGCEEFGGGGGGGGGGGEGGGGEEGGGGGGGGGGGGGGGGGGGGGGGGGGFGGGGGGGGGGGGGGGEEGGGEFFFFEEEEFFG9FFFGGGGGGGGGF;EFFG@?DG,B,9?DFGGGGGGGDGFGGGFFGG98FFGFFGFGFFCDFGDDDGFGGCDGFGFDGFGFFGDGGEG@FEGFDFA?58CACEGCC@BAEFFF@EF=@@FC>E))::2>(9B@:7@4C?<CE=<59A3?C<6:(/57C/./--7:.98:0:4,.62)66,,-(-((,).).()(0)220)))
@M02996:162:000000000-B87FG:1:1101:3315:8836 2:N:0:ACTGAGCG+CTAAGCCT
GACTACCGGGGTATCTAATCCTGTTTGATCCCCACGCTTTCGTGCCTCAGCGTCAATCGCTGTTTCGTGAGATGCCTTCGCAATCGGTGTTCTGCGTAATATCTATGCATTTCACCGCTACACTACTCATTCCTCCCACGGCAACAGTATTCCAGCCCTCCAGTATCAAAGGCAGTTCCCGGGTTGAGCCCGGGTATTTCACCTCTGACTTGAAGAACAGCCTACGCACCCTTTAAACCCAATAAATCCGGATAACGCTTTCATCCTCCGTCTTCCCGCGGCTGCTGTCACTGCGTTAGC
+
CCCCCGGGGGGGGGGGGFGGGGGGGFGGGGFGGGGGGGGGGGGGGGGGGGGGGGGGFGGGGGGGGGGGGGGGGGGGGGGGGGFGGGGGGEEEFE,FGFGGGFFFCFGGGGGGGGGFG@BGGFGAEFGFGGGGAFGGGGD@C=DGGEDF9D<EGFDGGGGGEFDF,<FGGFFFDF>CFGCFGDCCFG@*:EFAD435>CFECCEFDFEE=?F=B4>+.8*(48:=B99(.=62CE9?E@FC1;@E46672.832).0(,--(2)47-).46-(2())((,-(--(,4)),6))**/2*4(-
@M02996:162:000000000-B87FG:1:1101:3333:8841 2:N:0:ACTGAGCG+CTAATCCT
GACTACCGGGGTATCTAATCCTGTTTGATCCCCACGCTTTCGTGCCTCAGCGTCAATCGCTGTTTCGTGAGATGCCTTCGCAATCGGTGTTCTGCGTAATATCTATGCATTTCACCGCTACACTACTCATTCCTCCCACGCCACCAGTATTCCAGCCCTCCAGTACCCAAGGCAGTTCCCGGGTTAAGCCCGGGGATTTCACATCTGGCTTGCAACACATCCTACGCGCCCTTTAAACCCAATAAATCCGAATAACGCTTGCATCCTCTGTTGTACATCTGCCCAGTGCACGTATTTGGC
+
<CCCCGG7CGGGDFEFGGGGGGGGGGGCEFDFE<F7CCFFGFFDFFFGCFGGGGG@FG<@F,65C<:F,C,9FCFGGGGFEEEE8DBFDFEGGF9>?:?FGFG@=C,5=EEGGGGGB1<@CEEA4<,9FGGG>E8==>@++5<++,391+=;,CD8668E8@53,++26+3*=D+4?FFFE69@F59C:15)*0*-->FFE:**)41*0A<9=F*)(2/)<(7?@7;,(:6(24>))7?C<-,4*4-677)(3)-2(,((-15)*..))..)).5.))-)).)()(())6.1..+30)).
@M02996:162:000000000-B87FG:1:1101:26984:8847 2:N:0:ACTGAGCG+CTAAGCCT
GACTACCGGGGTATCTAATCCTGTTTGCTCCCCGCACCTTCACGCCTCAGCGTCAGTCATCTGTTAGCAGCCTGCCTTCGCCATTGGTATTCTTCCAGATATCTACAGATTTCACCCCTACACCTGGAATTCTGACTGCTCCCCAGTAACTCAAGTCCTGCAGTTCTCAACGCAATTCGGGAGTTGAGCTCCCGCCTTTCACACCAAGCTTACAGAACCGCCTACACGTCCTTTAAACCCAATCAATCCGAACAACGCTCGCAACTTACGTGTTACCGCGGCTGCGAGCCCGTAATTCGC
+
CBCCCGGGGGGGGGGGGGGGGGGGGGGGGGGGGGGGGGGGG?GGGGGGFGGGGGGGGGGGGGGGGGGGGFGGGGGGGGGGGGGGGCCFGFGGGGGGGGGGGDGGGGGGGGGGGBFFGAFCD@FGGGGGGFGGG;FGGGGDDEFGFGDACC75D,=EFFGGGGFFFFCF@EFFGFGGFGFFD8CEGGF?CEGEFFC887AEFGFF>FC589:4@+*+0@?)4/--773(8169FCC3>8CE0(,/;7E>0(=1:D3;..(-,146C())),.(5:4423(-(496((((((,(07*1+-86
@M02996:162:000000000-B87FG:1:1101:26967:8853 2:N:0:ACTGAGCG+CTAAGCCT
GACTACCGGGGTATCTAATCCTGTTTGCTCCCCGCACCTTCACGCCTCAGCGTCAGTCATCTGTTAGCAGCCTGCCTTCGCCATTGGTATTCTTCCAGATATCTACAGATTTCACCCCTACACCTGGAATTCTGACTGCTCCCCAGTAACTCAAGTCCTGCAGTTCTCAACGCAATTCGGGAGTTGAGCTCCCGCCTTTCACACCAAGCTTACAGAACCGCCTACACGTCCTTTAAACCCAATAAATCCGAACAACGCTCGCAACTTACGTTTTACCTCGGCTGCTGGCACGTAATTAGC
+
CCCCCGGGGGGGGGGGGGGGGGGGGGGGGGGFGGGGGGGGGGGGGGGGGGGGGGGGGGGGGGGGGGGGGGGGGGGGGGGGGFDFDDFGGGGGGGGGGGAFBDGGGGGGFFGGGGGGF:9=D=FGGGGGGGGGGGGGGGGGGFFGG>D9DGFEF8FFGGGGGGEEFFGGGFFADBDGFGDFGGDGFG@GFAGEFDGBFGFFFG5@9*=8CFDEEB38>FF@@@@FFFFDB:>=8C=E).???F13*.979::(()6;(.,4>D(39(65>F3(33.4)))(-480:?.(81<(.)/;+)).
@M02996:162:000000000-B87FG:1:1101:17110:8912 2:N:0:ACTGAGCG+CTAAGCCT
GACTACCGGGGTATCTAATCCTGTTTGCTCCCCCGACTTTCGCGCCTCAGCGTCAGTTCTGTTCAAGGAATCCGCCTTCGCCTCCGGTGTTCTATAGGATATCAACGCATTTCACCGCTACACCCTATATTCCGATTCCCTCTCCCATACTCGAGCCAGGCAGTTTCAGACGCACTTTCCGGGTTGAGCCCGGAGATTTCACATCTCACACACCTCGCCGCCTACTCGCCCTTTACTCCCACTCAATCCCAACAACCCTTTCCCCCTCCTTCTTACCGCCGCAGCTGGCACAGACTTCGC
+
9CCCCGGGGGGEGGGGGFFFFGGGGGGGGGEFFGG>FGGGGGGGGGGGGGGGGGGGG9,<6FFGCGG8FGGGGGGGGGGGGGDGDEBGGGGGGGCF9?EB9FG@FGEGGGGGGGGGG:<@C9EDG?FFFEFGG=+=DGGGGFFGGDD,;DFD68=F+674DF5<5?+,5;DDD><EF*;A@414C7EGEFG=:>D(0>AEFGF);195>69725(2(:<1GF?0().(-:105)4<)-<:4.((8(.6*)0.::(*(-(,)0),*-,((,.))64-.41(((((-(((,(4()0*03)(-
@M02996:162:000000000-B87FG:1:1101:17129:8919 2:N:0:ACTGAGCG+CTAAGCCT
GACTACCGGGGTATCTAATCCTGTTTGCTCCCCCGACTTTCGCGCCTCAGCGTCAGTGATGTTCAAGGAATCCGCCTTCGCCTCCGGTGTTCTATAGGATATCAACGCATTTCACCGCTACACCCTATATTCCGATTCCCTCTCCCATACTCGAGCAAGGCAGTTTGAGACGCACTTTCCGGGTTGAGCCCGGAGATTTCACATCTCACACACCTCGCCGCCTACGCGCCCTTTACGCCCAGTAAATCCGAACAACGCTTGCGACCTCTGTTTTACCTCCGCTGCTGGCACAGAGTTAGA
+
BCCCCGGGGGGFEGGGGAEGGGGGGGGEGGEFDEGEGGGGGGGGGGGGGFGGGGGGGGCGGGGGGGGGGFGGGGGGGGGFEEGGGG:FFCCGFFGGGGFGGFGGGGGGGGGGGGGGG=B>DEFGGFFF:EFGGC=DGGGFGDFGGGFGFGFDB,8FGG8+D@=@FFCEC,D@E5DGFGFF>CCCC9:*:EGB48)63C=51B56=FEEFFGFF>(56896G.-44(7-4*3(2,6>B6CEF(4574A57()-7@FG--(--*(-9913)).).2).))-(-249B?:>1<,1)03<+)))
@M02996:162:000000000-B87FG:1:1101:9684:8949 2:N:0:ACTGAGCG+CTAAGCCT
GACTACTAGGGTATCTAATCCTGTTTGATACCCACGCTTTCGTGCCTCAGCGTCAGTTGTATCCTAGTAAGCTGCCTTCGCAATCGGGGTTCTGTGACATATCTAAGCATTTCACCGCTACACGTCACATTCCGCCTACCTCGTTTACACTCAAGAACGCCAGTTTCAACTGCTCGGTATAGTTGAGCTACACAATTTGACCGCTGACTTAACATCCCGCCTACGCACCCTTTAAACCCCATAAATCCGGATACAGCTCGCCTCCTCCGTATTACCGCGGCCGCGGGCCAGGAGTTAGCCG
+
CCCCCGGGGGGFGGGGGGGGGGGFGGGGGGCFEFDGGGGFAFGFGGGGGGGGGGGGFFFG<FFGGFGGGFCDGGFGFGGFGGGGGGGEFGGG@FFGFGFFGFGGGAAFGDFGGGFGD:<@DEF?FFE@EEEEGEECD6=DDEB8?DDF?FD=>EFDFGGDC81:7DFCCA,;97AE5DDFD;DFA7390,@*;:0*:FFFA:)050:C5;+:A+:;4@C:=4):>22>@G(><:>**5<*181717<3),2/3))+)))/(),4<((43-.((-.)(4((((-((((--((40.2*+.),(
@M02996:162:000000000-B87FG:1:1101:21042:8962 2:N:0:ACTGAGCG+CTAAGCCT
GACTACAAGGGTATCTAATCCTGTTTGATCCCCACGCTTTCGTGCCTCAGCGTCAATCGCTGTTTCGTGAGATGCCTTCGCAATCGGTGTTCTGAGTAATATCTATGCATTTCACCGCTACACTACTCATTCCTCCCACGGCAACAGTATTCCAGCCCTCCAGTATCAAAGACAGTTCCCGGGTTGAGCCCGGGTATTTCACCTCTGACTTGAAGAACAGCCTACGCACCCTTTAAACCCAATAAATCCGGATAACGCTTGCATCCTCCGTATTACCGCCGCTGCTGGCACCGAGTTAGC
+
CCCCCGGGGGGGGGGGGGGGGGGGGGGGGGGGGGGGGGGGGGGGGGGGGGGGGGGGGGGGGEGGGGGGGGG9FFGGGGGGGGEGFGEFFGGFGG99FFFGGDFGGGGGGGGGGGGGGAEDDFFGGGGGGGFGFFAFGDGGD=A+?@DFEFFFGFGGGGC?G8DCFFG:D,3*@FFGFGFFE@E@FG@+1@FA5@D5CGFEFGE6:959CFGE=4;1);;:E5)0:/565=@2CE44;:CC;?@3B95.26)(,:46/.//(1/)::)5<9413:-69:0,4427>F0:0:2(80*2;).4
@M02996:162:000000000-B87FG:1:1101:9699:8962 2:N:0:ACTGAGCG+CTAAGCCT
GACTACTAGGGTATCTAATCCTGTTTGATACCCACGCTTTCGTGCCTCAGCGTCAGTTGTATCCTAGTAAGCTGCCTTCGCAATCGGGGTTCTGTGACATATCTAAGCATTTCACCGCTACACGTCACATTCCGCCTACCTCGTTTACACTCAAGAACGCCAGTTTCAACGGCTCGGTATAGTTGAGCTCCACAATTTGACCGCTGACTTAACATCCCGCCTACGCACCCTTTAAACCCAATCAATCCGGATAACGATCGCATCCTCCGTATTACCGCCGCTGCTGGCACGGAGTTAGCCG
+
CCCCCGGGGGGGFGGGGGGGGGGGGGGGGGFGGGGGGGGGGGGFGGGGGGGGGGGGGGFGGGGGGGGGGG@FGFGGGGGGGGGGGGBFFGGGGGGGGGGGFFGGGFEGGGGGGGGGG>DDGFFCGGGGGGGGGGGGGGGGGEEDFFDFFGFFGFGECFGGGEBFFFGGFGGBG5CCBGCF9>@EA98FC,@CFFFFEGF@AE=AB?2BFFF4AFC9>FD>E@-8=(-8;G(3;4<9@D@*63(6A5C@C3)/68)1((,-4*-19)4:>8,(4)-68((-7;1-5::0(40,)0*2+.4:(
@M02996:162:000000000-B87FG:1:1101:23007:8969 2:N:0:ACTGAGCG+CTAAGCCT
GACTACACGGGTATCTAATCCTGTTTGATACCCATGCTTTCGTGCCTGAGCGTCAGAAGCTCTCTGGACAGCTGCCTTCGCAATCGGTGTTCTGTGACATATCTAAGCATTTCACCGCTACACATCACATTCCGCCATCCTCGACATCTCTCAAGGGGACCAGTATCAATGGCAGTTTTCATGTTGAGCATGAAAATTTCACCGCTGACTTAATCCTCCGCCTGCGCACCCTTTAAACCCAATAAATCCGGATAACGCTCGCGTCCTCCGTATTACCGCGGCTGCTGGCACGGAGTTAGC
+
CCCCCGGGGGGGGGGGGGGGGGGGGGGGG9@EEGDGGGGGGGGGGGGCEGGGGGGGG9A,CFGGGDGFFGGGGEFGGGGGG,F:DGFGGGGGFFE?,EFGGFGGF9EFFFGGGGGGG:?DDEF9EFFGGGGGGCGGDCFGFEA?C7>GFGFFF9D,=C@CEGDFDFG:EE:DCFDFFFFFECFGG=EGEAD*:=?CAFFFFGE5><1:CFGE;BEFFFG=9:>BF9A9AC@>DEFCEEGGD-7)8>E?7:;(6=;C/,//.)(-96:<?94(.36:)8(,(-37??>(11)(00*20).4
@M02996:162:000000000-B87FG:1:1101:18909:8973 2:N:0:ACTTAGCG+CTACGCCT
GACTACTCGGGTATCTAATCCTATTTGCTCCCCACACTTTCGAGCCTAAATGTCAGTTGTTCCCTAAGTTTTCGTCTTCACCACCGGTATTCTTCCATATCTCTGCGCATTCCACCGCTCCACCTGGAGTTCTAATACTTCCTATCATACTCTAGACTTACAGTTTCCAATGCATGTTCGGGTTAGGCCTAAGTCTTTGTCACGAGACTTGTCATCCCCTCCTCGCCTCCCTTTCGCCCCATTAATCCCGATCACGCTTTTCACCTATGTCTTTCCGACGGCTCTGGCCACTAATTTGCC
+
CCCCCF,,BCFEFGGGG9FFGG,CFGGFG@EFE-C;FGGGGGFFEEF<C,,CFG<,F,,C,,CF9E6;6C@5;C4,BFGAEFF<CE:FCFFGFFFE,CCF,?FG;F=FGGGGEFGGG=@=DFG,,,F<,9EE,9,++949DDF?+C*,5+38,9?,=6,@E8:E,+3,+,@DF+3EF8**=+113+:D82,5*22*0@+*0,;))*))*++5*?*+353)@))))0)))6)::.<))/<*((*1+8*/*-)(()(*/(/(.+1?F4.431)/1)1;(((,(((-,).)((((0)23+)).
@M02996:162:000000000-B87FG:1:1101:7533:8975 2:N:0:ACTGAGCG+CTAAGCCT
GACTACAGGGGTATCTAATCCTGTTTGCTCCCCCGACTTTCGCGCCTCAGCGTCAGTACCGTTCAAGGAATCCGCCTTCGCCTCCGGTGTTCTGCAGGATATCAACGCATTTCACCGCTACACCCTGCATTCCGATTCCCTCTCCCAGACTCGAGTCCTGTAGTTTCAAGCGCACTTTCCGGGTTGGGCCCGGAGATTTCACACTTGACACGCAAGACCGCCTACGCGCCCTTTACGCCCAGTAAATCCGAACAACGCCCTTGGCCTCTGTATTACCGCCGCTGCTGGACCCGAGTTAAC
+
CCCCCGGGGGGGGGGGGGGGGGGGGGGGGGFFGGGGGGGGGGGGGGGGGGGGGGGGGGGGGGGGFGGGGGGGGGGGGGGGGGGGGDFGGGGGGGGGGGGGGFG3@FGGGGGGGGGGG>AGDEFGGGGGGGGGGGGDGFGGGDFGGGFFFGFFGGGFFEGGGGFGGFGFGGGFGFGGFGFFGCCEEDB4<FGFFFGFFFFC<FEEFFFA;CG<>F@)8A;2>9?:?:;49C>BC:9<:1:C668A=:966,72;E0*-((-(2(.24)((..).66)-43(-((((,.((2((0)2**))-
@M02996:162:000000000-B87FG:1:1101:22345:8976 2:N:0:ACTGAGCG+CTAAGCCT
GACTACTGGGGTATCTAATCCTGTTTGCTCCCCACGCTTTCGCGCCTCAGCGTCAGTTACTGTCCAGTAGATCGCCTTCGCCACTGGTGTTCTTCCTTATATCTACGCATTTCACCGCTACACAAGGAATTCCATCTACCTCTCCAGCACTCAAGAGATACAGTTTCAAGTGCAGTTTATGAGTTAAGCCCATAGATTTCACACCTGACTTGCATCCCCGCCTACGCTCCCTTTACACCCAGTAAATCCGGATAACGCTTGCCACCTACGTATTACCGCCGCGGCTTGCACGACGTTAGC
+
CCCCCGGGGGGGGGGGGEFGGGGGGGGGGGDGGFGGGGGGGGGGGGGGGGGGGGGGGGFGGGGGGGGGFG9FFEEGGGGGGGGGGGGGGGGGGFGGGGFGGFGGGGGGGGGGGGGGG:@CCEF=+A:EAEEGGFGGGBFGFFFGGC<GFGFF?@?,=1EFFADBFFGGF9EFGFGGFG9FFFGGDGBD8DG5DFF@EF=CCDEFFF58CF?8@0;BCFF>GBFA=5A):BBBC34>CBGC(57619CC96)(3.4F/,///:@3D?F@8(,)157<)42(3,((49(43).())*28(,-
@M02996:162:000000000-B87FG:1:1101:18896:8991 2:N:0:ACTGAGCG+CTAAGCCT
GACTACTCGGGTATCTAATCCTATTTGCTCCCCACACTTTCGAGCCTAAATGTCAGTTGTGACCTAATTTTTCGTCTTCACCACTGGTATTCTTCCATATATCTGCGCATTCCACCGCTCCACATGGAGTTCTACTACTTCCTCTCACACTCTAGTCCTACAGTTTCCAATGCGTGTTTAGGTTAAGCCTAAGTCTTTTACCCCCGACCTGTAAGTCCCTCTGCCACCGCTGTACCCCCCGTTAACCCCGCATAACCTTTTCACCCTTCGTTTTCCGTCGGCTCGTGCCCGTAATTTCGC
+
CCCCCGGGGGGEGGGGGGGGGG<FGGGGGGGFEGG>FGGGGG?FEFG<FF<FFGGGGGC@,<,C,C<,,;6,BF,,EFGAEFGG,@CFCFFG,CEF,,CEFFGGCGGGGGG,CCFG@::+?EG,@9AF8AFG;@,++4,46>F++4:,*=FDF;=,3,@,E=DCFFGGGC4;E?D+*+)2@DFF,6;=:,6)54=*;F7*:,))030))30:7;;FCF2*4003*0*))>)-3*/**0>*//(-:*.(*.)(())*())))+)1;6(((,(/(,))()(,((((((.(-((())13+)((
@M02996:162:000000000-B87FG:1:1101:27602:9025 2:N:0:ACTGAGCG+CTAAGCCT
GACTACACGGGTATCTAATCCTGTTTGCTCCCCCGACTTTCGCGCCTCAGCGTCAGTGCTGTTCAAGGAATCCGCCTTCGCCTCCGGTGTTCTGCAGGATATCAACGCATTTCACCGCTACACCCTGCATTCCGATTCCCTCTCCCAGACTCGAGCATTGTAGTTTCAAGCGCACTTTCCGGGTTGAGCCCGGAGATTTCACACTTGACACGCAATGCCGCCTACGCGCCCTTTACGCCCAGTAAATCCGAACAACGCTTGCGACCTCTGTATTCCCGCGGCTGCGTGCCCGGCGTTAGC
+
CCCCCGGGGGGGGGGGGGGGGGGGGGGGGGGGGGGGGGGGGGGGGGGGGGGGGGGGGGGGGGGGGGGGGGGGGGGGGGGGGGGGGGGGGGGGGGGEFGEGGFGDFGEGGDFGGGGGGA@GDEFFGGGGGGGGGGGGGGGGGDFGGGF:DFFFDGDGDFADECD@FFFGGDGFGFG>ADFFGG5?FGEGEFGFFF)55AFFCCC@=?8;=+0(9>0=<FD6=.,6=66(4C;4C?9A<-:EB<?>=A>40-86>>39---,,147D;;B)..)..624(-3(-((-((.2(,-))12:((6
@M02996:162:000000000-B87FG:1:1101:4172:9047 2:N:0:ACTGAGCG+CTAAGCCT
GACTACCGGGGTATCTAATCCTGTTTGATCCCCGCACCTTCGTGCCTCAGCGTCAGTGTCGTGCTCGCCAGCTGCCTTCGCGATCGGTGTTCTGTGTCATCTCTAAGCATTTCACCGCTACATGACACATTCCGCCGGCGCCGTTCGCACTCTCGATAAGCAGTATCAATGGCAGCCTCCTAGTTGAGCTAGGATATTTCACCCCTGACTTACTCATCCGCCTACGCACCCCTTAAACCCAATCAATCCGGATAACGCTCGTATCCTCCGTATTACCTCGGCTTCTTGCCCGCGCTACGC
+
--A@@FGEFC+8B@F,C,BFGFC@,<CCEFGGDEGEGGD<F@FFGG@FFGGG:C,B@CFGGFECCE7FGEGFDEBF=EFEG>+7DC,BF?8FFC@EEGDBFDFC,9CE9@,CFFGE789CDEE;,AEFDAEGGCEDCG>+==<CCG)>@DAE9,;,@@C@=27<@CGF9>2@DFCCA*5?69,4,+>871>*)2:>9,+7)>7(.)=8@=CC<89899;3A//3=2:36::(1())6<F=611(0)..*,)-(..C,,(-()-(2))-.--14().)64(-4-(.))).(.8))*2*((,
@M02996:162:000000000-B87FG:1:1101:4157:9058 2:N:0:ACTGAGCG+CTAAGCCT
GACTACCGGGGTATCTAATCCTGTTTGATCCCCGCACCTTCGTGCCTCAGCGTCAGTTTCGTCCTCGCCAGCTGCCTTCGCGATCGGTGTTCTGTGTCATCTCTAAGCATTTCACCGCTACATGACACATTCCGCCGGCCCCGTCCGCACTCTAGATAACCAGTATCAATGGCAGCCTCCTAGTTGAGCTCAGAAATTTCCCCACTGCCTTACTCACCCGCCTACGCACCCTTTAAACCCAATAAATCCGGATAACGCTCGTATCCTCCGTTTTCCCGCGGCTGCTGGCACGGATTTAGC
+
CCCCCGF+@B@CCEFFGEFGGGFFF-CFFGFFFFGCG:EEGGGFGCFFGGFGFGE76,6CFD,@:<C:F,6AFEFGFAFEG+@FDECFGGEFG94CFGFGFFFGF5@F@EEGGGGGG=<@CE,,EF9BFBFFFGGD+6@+0:@++@=FD+*:,E<,,2,,348@21FF;EGFFA496CB*,6,=,:/*.=,88*+092+0*>@55?)*/91;EF3+(253C(/43(.(.:2:C2A))4;*1(4>?2).04)(-746-((,-/-,7))..--).()-410-42690::(:1)40)//3)-)
@M02996:162:000000000-B87FG:1:1101:4185:9059 2:N:0:ACTGAGCG+CTAAGCCT
GACTACCGGGGTATCTAATCCTGTTTGATCCCCGCACCTTCGTGCCTCAGCGTCAGTGTCGTGCTCGCCAGCTGCCTTCGCGATCGGTGTTCTGTGTCATCTCTAAGCATTTCACCGCTACATGACACATTCCGCCGGCGCCGTTCGCACTCTAGATAAGCAGTATCAATGGCAGCCTCCTAGTTGAGCTACGATATTTCACCACTGACTTACTCCTCCGCCTACGCACCCTTTAAACCCAATAAATCCGGATAACGCTCTGATCCTCCGTCTTACCGCGGCTGCTTGCACGGATTTATC
+
ABCCCGGFGDCEEFGGGEGGGGGEEFGGFGCF@FG@FGGFGGGGGGGGGGGGGGGGFGGGDGGGGGGGGGGFGGGGGGGFE:>EDE7FFGEGEFGFGFGGFFGGGFGGFGGGGGGGE:3=>>A=FGGGGFGFGGGGGGE++1<?DGFGFC?CA,2@EFF7>:)@,+=BFD:>CF?GFGBFEFFFA>567CF*85*-(?7)9EEEDA3).;@CFF9)/;*.246?F2>:9C81>42:>ACG6:?,*6<6770-4).C(----*).:4<A<6,(.,66B<,(((--,)).-32<)0*20.).
@M02996:162:000000000-B87FG:1:1101:6504:9062 2:N:0:ACTGAGCG+CTAAGCCT
GACTACACGGGTATCTAATCCTGTTTGATCCCCACGCTTTCGTGCCTCAGCGTCAATCGCTGTTTCGTGAGATGCCTTCGCAATCGGTGTTCTGAGTAATATCTATGCATTTCACCGCTACACTACTCATTCCTCCCACGGCAACAGTATTCCAGCCCTCCAGTATCAAAGGCAGTTCCCGGGTTGAGCCCGGGTATTTCACCTCTGACTTGAAGAACAGCCTACGCACCCTTTAAACCCAATAAATCCGGATAACGCTTGCCTCCTCCGTATTACCGCCGCGTCTGCCACGGGGTTAGC
+
CCCCCGGGGGGG@FFGGGGGGGGGGGGGGGGGGGGGGFGGGGGGGGGGGGGGGGECGGGGGGGGFGGGGGGGGGGGGGGGGGGGGGGEGFGFGGGGGGF;ECFFGGGGFGGGGGGGG:@DDFGGGGGGGGGGGGGGGGGGD8?>FEDFFGFEFGFGGGGGG8=F9;CFF,@DGFGDFFEFGEGEEGFFCGGA>>7:8@AEEGFEDFFFFFG=@F=649?=C>D>D>@@@EF;D;E?FAFGFFDF*>CEF;.2;B@C(..-,/,-73:.(4-(.24:911(,((-(,())).7))/22414
@M02996:162:000000000-B87FG:1:1101:6487:9067 2:N:0:ACTGAGCG+CTAAGCCT
GACTACACGGGTATCTAATCCTGTTTGATCCCCACGCTTTCGTGCCTCAGCGTCAATCGCTGTTTCGTGAGATGCCTTCGCAATCGGTGTTCTGAGTAATATCTATGCATTTCACCGCTACACTACTCATTCCTCCCACGGCAACAGTATTCCAGCCCTCCAGTATCAAAGGCAGTTCCCGGGTTGAGCCCGGGTATTTCACCTCTGACTTGAAGAACAGCCTACGCACCCTTTAAACCCAATAAACCCGGATAACGCTTGCATCCTCCGTATTACCGACGCAGGTGGCCCGGGGTTAGC
+
CCCCCGGGGGGGEGGGGGGGGGGGGGGGGGGGFFGGGGGGGGGGGGGGGGGGGGFFFGGGGGGGGGGGGGGGGGGGGGGGGGGDFDCB:FEGGGGGGFGGGFGGGGGGGGGGGGFGE@ECDFGGGFFGGFGGFFGGGFFCC8BDGFFGFCFEGEFGGGGFEA=CEEGFGGGBFFGGBCFFGGGG>+:CCCFAAFGFFGECEFEFDFBCFFDBEFEA7>7789>=@>FF@E@@4@>?43CED683=E),8.)62379-,-(-9<.05<<?74443-:24((-((((,(4((,-8)*21,.)
@M02996:162:000000000-B87FG:1:1101:4287:9082 2:N:0:ACTGAGCG+CTAAGCCT
GACTACTCGGGTATCTAATCCTGTTTGCTCCCCCGACTTTCGCGCCTCAGCGTCAGTACTGTTCAAGGAATCCGCCTTCGCCTCCGGTGTTCTACAGGATATCAACGCATTTCACCGCTACACCCTGTATTCCGATTCCCTCTCCCAGACTCGAGTCCTGTAGTTTCAAGCGCACTTTCCGGGTTGAGCCCGGAGATTTCACACTTGACACGCAAGACCGCCTACGCGCCCTTTACGCCCAGTAAATCCGAACAACGCTCTTGGCCTCTTTATTACCGCGGCTTCTGGCACCGAGTTAGC
+
CCCCCGGGGGGGGGGGGCFGGGGFGGGGGGFECGGGGGGGGGGGGGGGGGGGGGGGGGGGGGGGGGGGGGGGGGGGGGGGGGFFGGGGGGEGGGFGGGFFGFGGGGGGGGGGGGGGGABDGFGGGGGGGGGGGGGGGGGGGDFGGGDFDFFFFCDGGGGGG8DFFEGFGGGFDDGGFGFFG>5@<D@F@CFAE4*2>FFFFGEEFFBFEFGDFF9>(;C6:6;;@16(4:>-9:).:?EE1:49F4457(7?>349--(--2-2942439)-4):--1-(--(((.)432),)0*1264)
@M02996:162:000000000-B87FG:1:1101:5200:9083 2:N:0:ACTGAGCG+CTAAGCCT
GACTACAAGGGTATCTAATCCCGTTTGCTACCCTAGCTTTCGTTCCTCAGCGTCAATTACGGCCCAGTTAAGCGCTTACGCCACCGATGTTCCTCCTGATATCTACGCATTTCACCGCTACACCAGGAATTCCCTTAACCTCTACCGCATTCTAGCTTACCAGTATCCAGTGCCCTACAGACGTTGAGCATCTGCCTTTAACACCCGACTTGATATGCCGCCTACGAACGCCTTACGCCCAATGATTCCGGACAACGCTCTCACCCTCCGTATTCACGCGTCTGCTGGGCCGGAGTTAGC
+
ACCC,FFGGGGGGGGGGGGGGGGFEGGFGGDFEFGGGGGGGFGGGGGGGGGGGGGGGFFGGGGGGGGFGGGGGGGF:CFGDFCFFG=CC<EEGFG<FGFFFDFGGGGGEEEDFFGFE>>DDFFFGGGFFFFGFCF8?FFG?=BDGEBEEDDDEEFGGGGGGC5FG+?F7,@FFFFFDF55,@C+@?=9=FGCFFGEEEAA79=@A*)1=BGF3A4@<98546-(05-7-4,(217;D;FE@F@3+.?);3)1,73*((-,(*)-/488:7,,4,4)4:24((-,)..,24(4))222)--
@M02996:162:000000000-B87FG:1:1101:4310:9083 2:N:0:ACTGAGCG+CTAAGCCT
GACTACTCGGGTATCTAATCCTGTTTGCTCCCCCGACTTTCGCGCCTCAGCGTCAGTACTGTTCAAGGAATCCGCCTTCGCCTCCGGTGTTCTACATGATATCAACGCATTTCACCGCTACACCCTGTATTCCGATTCCCTCTCCCAGACTCGAGTCCTGTAGTTTCAAGCGCACTTTCCGGGTTGAGCCCGGCGATTTCACACTTGACACGCAAGACCGCCTACCCGCCCTTTACGCCCAGTAAATCCGAACAACGCTCTTTCCCTCCTTATTCCCGCGGCTGCTACCACAGATTTCTC
+
CCCCCGFGGGGGGGGGGCFGGGGGGGGEGFDF@@@CFGGGGGGGGGDFFEFFGGG:F,CF9CEFFFF,CFGGGGGGGEGGEGEG@E:F7CFFD?E?,9:EFFF@DFGCBEEFGGGG7:@=DCFF8@FAEEFGGG+==DFFFFFGGD53*DFD+36:=@F,3,5BEDFFG,,9:?CE6?EF6**@7<@*::F=**3/8C?<<FC5>A8>3+8(:B0=1;81C.((/(.(2:99<3)63::?:(.6*)).9951>B(C--(,,*))249<((-).4)67(1-,-,,())).,,.)0023)-)
@M02996:162:000000000-B87FG:1:1101:5230:9089 2:N:0:ACTGAGCG+CTAAGCCT
GACTACAAGGGTATCTAATCCCGTTTGCTACCCTAGCTTTCGTTCCTCAGCGTCAATTACGGCCCAGTTAAGCGCTTACGCCACCGATGTTCCTCCTGATATCTACGCATTTCACCGCTACACCAGGAATTCCCTTAACCTCTACCGCATTCTAGCTTACCAGTATCCAGTTCCCTACATACGTTGAGCATCTGCCTTTAACACCAGACTTGATATGCCGCCTACGAACGCTTTACGCCCAATGATTCCGGACAACTCTCGCACCCTACGTCGTACCGCGGCTGCTGGCACGGCGTTATC
+
@CCCCGG,E8@FF@BFGFFFFGFCFFGEGFADDG8CEFGGGGGGGGEF@FFFFGEFGGGG,BFEEEGGGGGGGGGG@F=FGF7?EE>EECEFFCFGGD9E;9DDFGGE@@CFGFGG7=?6CEFGGGG?F:,=BDCD8=,DDDFGF90>5>?>FF8FFDEDC@:BEFGGD=@+DDFGDD5+7B?DFC>6>,35=+7*8>A@*<C@A?)=CFGF*?AAEA*)*/05<)8(/*-(:5C42(4:1(66+/1735)6>)3*)/1/(13,9:6142.((-.-(((,(-(-28)(-:>?)):::(.6
@M02996:162:000000000-B87FG:1:1101:19903:9089 2:N:0:ACTGAGCG+CTAAGCCT
GACTACCCGGGTATCTAATCCCGTTTGCTCCCCTGGCTTTCGCATCTCAGCGTCAGACACAGTCCAGAAAGGCGCCTTCGCCACTGGTGTTCCTCCCAATCTCTACGCATTTCACCGCTACACTGGGAATTCCCCTTTCCTCTCCTGCACTCTAGTCATCCAGTATCCAGAGCCCTACGCGGTTGAGCCCCGCATTTTCACTCCAGACTTAGAAAACCGCCTACATGCCCTTTCCGCCCACTAATTCCGCACAACGCTCGCCACCTCCGTATTACCGCGGCTGCTGTCACGTCGTTACCC
+
ACCCCGGFGGGGGFGGG9CFFGGFGGGGGGCDGGGDFGGEFGGGGGGG@FGGGGGGDFEF@8EFG9E,@EF?FFEGGFGFDGGGEGAE,CFFFGFEGGDE,=EFFGGG6=FGGGGGG>BDDEGGCFGEGEECF8===6EED:9D68)A;C?D@,?EE=:DF=DFFFDDD9,;D?+@50:*5+41@00?8EC)@4D)7@B4A@A73**/)48>*+*)0:2-*,(,.9)))55/;).((,1*(,((1)962()-(0(/((-.-1-27?2:(2414).6:,((-(40)5).)618))2**()(
@M02996:162:000000000-B87FG:1:1101:9613:9091 2:N:0:ACTGAGCG+CTAAGCCT
GACTACTCGGGTATCTAATCCTGTTTGATCCCCGCACTTTCGTGCCTCAGCGTCAATATCGGATTCGTGAGATGCCTTCGCAATCGGTGTTCTGTGTAATATCTAAGCATTTCACCGCTACACTACACATTCCTCCCACGGCATCCGAATTCTAGTCCGGCAGTTTCAACGGCACTTTCCACGTTGAGCGTGGACATTTCACCGCTGACTTGTCAGACCGCCTACGCACCCTTTAAACCCAATAAATCCGGATAACTCTTGCATCCTCCGTATTACCACCGCTGCTGGGACGGCGTTAGC
+
CCCCCGGGGGGGGGGGGGGGGGGGGGGGGGGGGGGGGGGGGGGGGGGGGGGGGGGGGEGGGGGGGGGGGGGGGGGGGGGGGGGGGGFFGGGGGGGGGGGGFBFGGGGGGGGGGGGGG:9CDEFGGGFFGGGGGGGGGGFB+:9CFGF:?GFFGGGGGGGDEGFFGFGGGG>DGFGGFGFF9@@FGGFGC@E@ABGFFGFFFGBDFDBFFFGFFF5BBFF>=:6;@464;G@6CEF?CFGGF8:4B)<>7408::-0-).-5C?BC?3>:0-.4:A:)))(-9>66224(((-0)22::(6
@M02996:162:000000000-B87FG:1:1101:19887:9096 2:N:0:ACTGAGCG+CTAAGCCT
GACTACCCGGGTATCTAATCCCGTTTGCTCCCCTGGCTTTCGCATCTCAGCGTCAGACACAGTCCAGAAAGGCGCCTTCGCCACTGGTGTTCCTCCCAATATCTACGCATTTCACCGCTACACTGGGAATTCCCCTTTCCTCTCCTGCACTCTAGTCATCCAGTATCCAGAGCCATACGGGGTTGAGCCCCGCATTTTCACTCCAGACTTAGAAAACCGCCTACATGCGCTTTACGCCCAATACTTCCGGACAACGCTCGCCACCTACGTATTACCGCGGCTGCTGGCCCGTATTTAGCC
+
CCCCCGGGGGGGGGGGGGGGGGGGGGGGGGGGGGGGGGGGGGGGGGGGGGGGGGGGGGFFECGGGGF,CFFDBCFGGGGGGFGGGG?FFGGGGGFEEFFEFFGGGGGGGGGGGGGGG>?GDEGGDFFFGFGGGCGGFFFGGEFGGEDFBFFFFDGDFGGGGGBFGFGEG99DGFCF5D)@ECCCFG5CCGGFFDDFCGF<A:EFB6>=59+8CC?6>B55E@25793;0B(45C;;<2=*61))3.)4923>3)()---((94?G::5:3.)44.)86(-,((-)).((424.)2<3697
@M02996:162:000000000-B87FG:1:1101:5211:9097 2:N:0:ACTGAGCG+CTAAGCCT
GACTACAAGGGTATCTAATCCCGTTTGCTACCCTAGCTTTCGTTCCTCAGCGTCAATTACGGCCCAGTTAAGCGCTTACGCCACCGATGTTCCTCCTGATATCTACGCATTTCACCGCTACACCAGGAATTCCCTTAACCTCTACCGCATTCTAGCTTACCAGTATCCAGTGCCCTACAGACGTTGAGCATCTGCCTTTAACACCAGACTTGATATGCCGCCTACGAACGCTTTACGCCCACTGATTCCGGACAACGCCCGCACCCTCCGTATTACCGCCGCTGCTGGCACGCAGTTAGC
+
CCCCCGGGGGGGGGGGGGGGGGGGGGGGGGGGFGGGGGGGGGGGGGGGGDGGGGGFGGGGGGGGGGGGGGGGGGGGCGGGDGGGGG@GGGFGFGGGGGGGGDFFEGGGGGGGGGGGG@BGGGGGGGGGG?FGFGGGGFFGFDFGGE@GDGBEE;FGGGGGGCDD9FGFGFGFGFGG5DD6,@8C7D=?@<@@+1DC@CFFEG<EFCDB9FFF5:<FF>C99/->3(0-545(95CE;;FED(,6*9<?C1269>;;,-((-/-19122-4-3(..6)4-(-44,14::B()4))/2+-6)
@M02996:162:000000000-B87FG:1:1101:28342:9129 2:N:0:ACTGAGCG+CTAAGCCT
GACTACACGGGTATCTAATCCTGTTTGCTCCCCACGCTTTCGCGCCTCAGCGTCAGTTACCGTCCAGTAGACTGCCTTCGCCATCGGTGTTCCTCCTCATATCTACGCATTTCACCGCTACACTACGAATTCCGCCTACCTCACCCGCACTCAAGCGCGCCAGTTTCAAATGCAGTTCATGGGTTAAGCCCCTGGATTTCACCTCTGACTTACCGCTCCGCCTACGCGCCCTTTACACCCAGTAAATCCGGATAACGCTCGCCCCCTCCGTATTCACGCGGCTCCTGGCCCGCAGTTAGC
+
CCCCCGG<FGGGGGGGGGGGGGGFG9FFFGGGGGGGGGGGGE7FGGGGFGGGGGGGGGAC@F7,6FFFAAEF,AFFGGGGG7?,4@BFFFEG,5C8,,CF@DFFG?EGGGEGGGGFG>BCCEE,9,++9=DGGF+=6@D8=9*6=,)+<CBF6D8=>=C+@7:@EFGGC,7BFF>F+9*+@9CEFCA:AGG)9:*:CFFEEF358ABCEFF**?@4(:D?E3:8@(:3:C>3C0<:<>CE1(.6*)6<C(7(4)9C---41C325478:(-(.())6(.-((,(,.)(.((())*2+).-
@M02996:162:000000000-B87FG:1:1101:3252:9130 2:N:0:ACTGAGCG+CTAAGCCT
GACTACTAGGGTATCTAATCCTGTTTGATTCCCGCACTTTCGAGCCTCAGCGTCAATGGCACCCCAGAAGGCTGCCTTCGCAATCGGAGTTCTTCGTCATATCTAAGCATTTCACCGCTACACGACGAATTCCACCTTCCTTGTGTGCATTCAAGGCCGCCAGTATCAACGGCATGCCAATGTTGGGCACTGACATTTAACCGCTGCATCAACAGCCCGCCTACGCTCCCTTTAAACCCACTAAATCCGGATAACGATCGCATCTTCCGTATTACCGCCGCCTCTGACACGGAATTCGCC
+
CCCCCGGGGGGGGGGGGGGGGGGFDGGGGGGFGGGGGGGGGGGGGGGGGDFGGGGGGDGGGGGGGGGGGFGGGGGGGGFGGGGGGGG@FEGGGGGFFDGGFFGG;FGGGGGGGGGFE=ACDEFEDGGGGGGGDC4==@@FFEFD6E=GDC9;FEDGFF6@+@8B=C@FGFGFD*9CFDF*78BCBFBF)@8@FFGFFGF76DBFB4(7/1*75*5?DFG4731,2:6(.;(487?)./:?(,./0).(1408?6)*((.,-1,4*6A)(..4(6-41-(40((-2:))5::(0)2<9(33
@M02996:162:000000000-B87FG:1:1101:3275:9135 2:N:0:ACTGAGCG+CTAAGCCT
GACTACTAGGGTATCTAATCCTGTTTGATTCCCGCACTTTCGAGCCTCAGCGTCAATTGCACCCCAGAAGGCTGCCTTCGCAATCGGAGTTCTTCGTCATATCTAAGCATTTCACCGCTACACGACGAATTCCACCTTCCTTGTTTGCATTCAAGGCCGCCAGTATCAACGGCATGCCAATGTTGGGCACTGACATTTAACCGCTGACTCAACAGCCCGCCTCCGCTCCCCTTAAACCCAATAAATCCGGATAACGCTCCCATCTTCCGTATTACCTCGGCTGCTGTCACGGAATTCGCC
+
@CCCCGGGFFGG8FGGGFFGGGGEGGGGGGGGFFGGGGGGGGGGGGGGGGGDEFBFA,6EGGGGGG7FFF?FDEGGGFGGGGGGGGCB@CCEFGFDFFCAFBGGCGDGGGCFFFGEE=>DDEF8BFFFGGFFGGGDDBDFG<?B+>DFFGFC@E8DFF6C@@>DD?G,?FEFCEGDA68*48E7,30C5CGEFFFF<F>EEF-9A9=::FGBF=(;>B<67/,(,2;9@G(6<))7A@@5=6;8F9B0/403:451---(-0),0656(.(.(5.)-)---((,)5..)--(0)200(--
@M02996:162:000000000-B87FG:1:1101:4469:9135 2:N:0:ACTGAGCG+CTAAGCCT
GACTACTCGGGTATCTAATCCTGTTTGCTCCCCCGACTTTCGCGCCTCAGCGTCAGTACTCTTCAAGCAATCCGCCTTCGCCACCGGTGTTCTACATAATATCAACGCATTTCACCGCTACACCAGGTATTCCGATTCCCCCTCCCATACTCAAGCACGACAGTTTCAAACGCAGTTTCTGGGTTAAGCCCGGAGATTTCACACTTGACTCACCTCTCCGCCTACCCGCCCTTTACCCCCAGTAAATCCGGACAACGCTTGCCACCTCTGTTTTACAGCGGCTGCTGGCCAGGATTTAAC
+
CCCCCF<6BFCGEFFFEEFFGGGFEFGGDF@F@6+6@CFGGFGGGGGGGFEGGGGGG,,E,,CFCFG,EFGGGGDGGGGGCG,=,@@FGGDG=,@5,,9AEFF9@FEGG>EGGFGGG=@DDFF=+,68AEEGGGDDD,4E+:5?D+53;DDD,@D,,,++8@>FCFGGG,,<C55CF+;+@,4A<*98>CG5*/;52BFFCGF3(8;@5+4)8F3602>:*66;1,/795:1;E<C).::7:86*6)-7()-2)4<-,--(/,69:7<.,.)-4.-)..(4349:>)04((-.0+20-)-
@M02996:162:000000000-B87FG:1:1101:17571:9138 2:N:0:ACTGAGCG+CTAAGCCT
GACTACCAGGGTATCTAATCCTGTTTGCTCCCCACACTTTCGAGCCTCAGCGTCAGTTAAAGCCCAGCAGGCCGCCTTCGCCACTGGTGTTCCTCCTAATATCTACGCATTTCACCGCTACACTAGGAATTCCGCCTGCCTCTACTTCACTCAAGAACTACAGTTTCCGCCGCAGCTACCGGTTGAGCCGATAGATTTAACAACGGACTTGCAATCCCGCCTACTCTCCCTTTACACCCAGTAATTCCGGACAACCCTTGCAACCTCACTATTACCGCGGCTGCCGGCACGTAGTTAGCCG
+
CCCCCGGGGGEF8FGGGAEFFFGFGGGGGGFGEGCGEGGDGGGGGGGGGGGGGGGGFGGGGGGGFGGFGGGGGGGDGGGGGGGGGGGFGFEGGGGGGGGGCDFGGGGGGDECFGGGE@5DGGGGGGGGGGFGGGGGD?DBFBBGF9DFFGFDFFGDDCFDFGEDC9=EGDCBC>D66DCAGGGGC5=*5@C89@CEA;A66DEB2?@>=4C4@AEADF<5*3((/4)//B(/24;?;3<*/6;E=?E?61),744*(.,(,*),*(((()))-).)(((((-(((,((,,(..0*23-)),
@M02996:162:000000000-B87FG:1:1101:4450:9138 2:N:0:ACTGAGCG+CTAAGCCT
GACTACTCGGGTATCTAATCCTGTTTGCTCCCCCGACTTTCGCGCCTCAGCGTCAGTACTGTTCAAGGAATCCGCCTTCGCCTCCGGTGTTCTACAGGATATCAACGCATTTCACCGCTACACCCTGTATTCCGATTCCCCCTCCCAGACTCGAGCAAGGCAGTTTCAAGCGCACTTTCCGGGTTGAGCCCGGAGATTTCACACTTGACACACCTCGCCGCCTACGCGCCCTTTACGCCCAGTAAATCCGAACAACGCTTGCGACCTCCGTATTACCGCCGCTGCTGGCACAGCGTTAGC
+
CCCCCFGGGGGGGGGGGGGGGGGGGGFFGGFE@GGGGGGGGGGGGGGGGGGGGGGGGGGGGGGGGGGGGGGGGGGGGGGGGGGGGGEGGECEFGGGGGGGGFFFFFGGGGEGGGGFG:@DGCFGGGGGGGGGGGGGDFFG689C=BD3?FDD>FGGGGGFGFDFCFGGGEGFGBDGFGAFCGGEFGEGFGGFEBD(0<A?<F43:F=;;;7(6=5;(8<1::;3@:9(4>>6>?AAB?EC6?3>B4A:C9721045(-,-(1((14()((-(4:).),((((--4))((24:7)11:((6
@M02996:162:000000000-B87FG:1:1101:21719:9145 2:N:0:ACTGAGCG+CTAAGCCT
GACTACTCGGGTATCTAATCCTGTTTGCTCCCCACGCTTTCGCGCCTCAGCGTCAGTTGTCGTCCAGCAAGCCGCCTTCGCCACTGGTGTTCCTCCTAATATCTACGCATTTCACCGCTACACTAGGAATTCCGCTTGCCTCTCCGATACTCAAGAACGACAGTTTCAAATGCAGTTCAAGGGTTAAGCCCCTGGATTTCACATCTGACTTGCCATCCCGCCTACGCGCCCTTTACACCCAGTAAATCCGGACAACGCTTGCCACCTACGTATTACCGCGGCTGCTGGGCCGTAGTTAGC
+
CCCCCGFGGGGGDGGGGFGGGGGGGGFFDGFGGGGGGGGGGGGGGGGGGGGGGGGGGGGGGGFGGGGG@FGGFGGGGGGGGGGFFGGGGGGGFGGGGGGF4=DGGFGGCEGGGGGGG@?CDFGD8FFFGGGGGGGGGGGGGFBFDE>@@DDDGGGFGGG6EE=ECFGGGCFFGCFGFGF6CFGGGGEFE@D8>9CBCGFFEGE?@A6AEFGFEA5+7;D>C69DF<9(6CBBFE9))7FE(,46*-65C>.-6B?F---,-7()9((5::..6?).9?;317911.)(((400)2A:))6
@M02996:162:000000000-B87FG:1:1101:3371:9163 2:N:0:ACTGAGCG+CTAAGCCT
GACTACTGGGGTATCTAATCCTGTTTGCTCCCCACGCTTTCGCGCCTCACCGTCAGTTGTCGTCCAGCAATCCGCCTTCGCCACTGGTGTTCCTCCTTATATCTACGCATTTCACCGCTACACAAGGAATTCCGATTGCCTCTCCGATCCTCAAGATCCGCAGTTTCAAATGCAGTTCACGAGTTAAGCCCGTGGATTTCACATCTGACTTGCCGACCCGGCTACGCTCCCTTTCAACCCAATAAATCCGGATAAAGCCTGGCCCTGCCGATTTACCGCGGCTGCTGGCACGGATTTAGC
+
CCCCCGEFFGGGGGGGF,FFGGGGGGGFGFGFGGGGGGGGGGGGGGGGGGGGGGGGGGGGGGGGEEFFGDFGDFFFGCFGGEGEGGCFCE:FFFFFGGGFF2=?DFGEEECFGGGGE13@CEFG7FE,AADFFGG>=DD9=00D?88@*CDDEDDGGGFFGGAFD+DFDGFFGAGGFGCFC>:E7CFGF@FA?EDA=FACEGE44=CEAFC**;54-81(4.(6564(,:4@>8)177<=??/=9;7622.-4))*...(,*(,*(((30((((..5:4(-,--(.,.(4<?)7*23.<>
@M02996:162:000000000-B87FG:1:1101:3073:9177 2:N:0:ACTGAGCG+CTAAGCCT
GACTACCAGGGTATCTAATCCTGTTTGCTCCCCACGCTTTCGAGCCTCAACGTCAGTAATCGTCCAGTGAGCCGCCTTCGCCTCCGGTGTTCCTCCCAATATCTACGCATTTCACCGCTACACTGGGAATTCCACTCACCTCTCCGACACTCTAGCCATGCCGTTTCCAAAGCAGTCCTGTAGTTAAGCCGCGGGCTTTCACTTCAGACTTGCATTGCCGTCTACGCTCCCTTTCCACCCAGTAAATCCGGATAACGCTTGCCCCCTACGTATTACAGCGGCGGCTGGCAAGTAGTTAGC
+
CCCCCGGGGGGG<FFGGGGGGGGGGGGGGGFCCFGGGGGGGGGGGGGGGGGGGGGGFFCCGGGGGGGGGGGGGGGGGGGGGGGGGGGGGGGGGGGGGGGGGFGGGGGGGGGGGGGGG=@DGGGGGGGGGGGGGGGGGGGGFDFGGGAGEC6D9EFFGCCF8218AD?FGGGFGFGFFGFFFFGEDGCCCCE>B*@@BCFECCEFFFF?=FGFFFFC<FF6:128EF02284=DF3).4C8:6?44<BA*40,4<>F--,-49:8364113...3)6).,40,((2(,(((),1*+33)4)
@M02996:162:000000000-B87FG:1:1101:3370:9181 2:N:0:ACTGAGCG+CTAAGCCT
GACTACTGGGGTTTCTATTCCTGTTTGTTCCCCACGCTTTCGCGCTCCACCGTCAGTTGTCGTCCAGCAATCCGCCTTCGCCACTGGTGTTCCTCCTTATACCTCCGCATTTCCCCGCTCCACAAGGAATTCCGTTAGCCCCTCCGATACTCAAGACCCGCAGTTCCAAATGCAGTTCACGAGTTAGGCCCGTGGATTTCCCATCTGCCTTGCCGACCCCCCTACGCTCCCTTAAAACCCAATAAATCCGGATAACCCCCGCACCTTCCGTTTTACTGCGGCTGCTGACAGGACTTTATC
+
BCCC,;6CFGDC+,,,;,5C@FGGGF@,,<CF<-66+CF,,,67C+,+,A,8;@,,<F,<C,:A8,,,CC6E<+B,8,,4?B:C8D,CBC,C;,9,95,44+,3,:+?>CB;E,BA+)36@8=D,A=E8FDFA8,6++74+)*=++)8*0+0@@=F,8=+34)8=++@C9@;,=+@+50=,*4@*B**.=?@9*;27F4**<*0514*.;C5B62)6:)(*,((((((-:4::)66))2AB(.5/4-.2-0(())*.((((/49C1,,,44).())).)((,(--3?)4))())+2+.).
@M02996:162:000000000-B87FG:1:1101:7470:9182 2:N:0:ACTGAGCG+CTAAGCCT
GACTACAGGGGTATCTAATCCTGTTTGCTCCCCACACTTTCGAGCCTCAGCGTCAGTTAAAGCCCAGCAGGCCGCCTTCGCCACTGGTGTTCCTCCTAATATCTACGCATTTCACCGCTACACTAGGAATTCCGCCTGCCTCTACTTCACTCAAGAACTACAGTTTCCACCGCAGCTACCGGTTGAACCGATAGATTTAACAACGGACTTGCAATCCCGCCTACTCTCCCCTTACACCCCGGAATTCCCGACAACGCTTGGCACCTACGTATTACTGCAGCTGCTGGCACGTAGTTAGCCG
+
CCCCCGGGGGGFEEGFFDFGGGGDGGGGCEEFFGGGGGGGGGGGGGGGGGGGGGGGFGGGGGGGGGGGGGGGGGGGGGGGGCGGGFGG=FFGGGGGGGGGGFGGGGGGGEFGGFGGEA?DGFFFDF,BFEFFDGGGDGGDFFFDGA9ADDDDGDFFFGGGGGFFGFGCFDEDG>>CFDCFCC@7++*3)4*)3<+*2@9AAC:BBEDB2A:4;8*23)2(43/3.458;E(67;;;35**(((45:A2*-)(4)3)(-,-(224<2:331)),.)))-).)((,,)(((.(4)02<+.)4-
@M02996:162:000000000-B87FG:1:1101:7497:9189 2:N:0:ACTGAGCG+CTAAGCCT
GACTACAGGGGTATCTAATCCTGTTTGCTCCCCACACTTTCGAGCCTCAGCGTCAGTTAAAGCCCAGCAGGCCGCCTTCGCCACTGGTGTTCCTCCTAATATCTACGCATTTCACCGCTACACTAGGAATTCCGCCTGCCTCTACTTCACTCAAGAACTACAGTTTCCACCGCAGCTACCGGTTGAGCCGATAGATTTAACAACGGACTTGCAATCCCGCCTACTCTCCCTTTAACCCCAGTAATTCCGGACAACGCTTGCCACCTACGTATTACCACGTCTGCTGGCCCGGAGTTGCCC
+
CCCCCGGGGGGGGGGDG<FFGGGGGGGGGGEFFGGGGGCFGGGGGGGGGGGGGGGFGGGGGGACFGGGGGGGGGGGGEGGGGGGGGFFGEEC>EFGGG;AEFGFGGGGGEGFGGGFG:<6=9FDEGDFGE@FEDGGCDDDGDFFGDEGFFFFGGGGGGGGGGFGG;D,3@D>EFDGFFFFGGC@>F=F)@C8*?FFC@F*1DEFB/:42AGCFBEFBFC2:5/3))13=B5@>C)).3C5(6>C6)110().7@1/---(-26?F?F5:1).,).)),,((4,.444(,-,()022+..)
@M02996:162:000000000-B87FG:1:1101:27162:9194 2:N:0:ACTGAGCG+CTAAGCCT
GACTACACGGGTATCTAATCCTGTTTGATACCCACGCTTTCGTGCCTCAGCGTCAGTTGTATCCTAGTAAGCTGCCTTCGCAATCGGGGTTCTGTGACATATCTAAGCATTTCACCGCTACACGTCACATTCCGCCTACCTCGTTTACACTCAAGAACGCCAGTTTCAACGGCTCGGTATAGTTGAGCTACACAATTTGACCGCTGACTTAACATCCCGCCTACGCACCCTTTAACCCCAATAAATCCGGATAACGCTCGCATCCTCCGTATTACCGACGCTGCTGGCACGGAGTTAGCC
+
CCCCCGGGGGGGCGGGGFFGGGGGGGGGGFFFFFGGGGGGGGGGGGGGGGGGGGGGGGGGGGGGGGGGGGGGGGGGGGGGGGGGGGF@FGGGGGGGGGGGGDGGGFGGGGGGFGGGE>BGGECGGGGGGGGGGGDGG>DGGEEDFGBGFGFDFGCFGGGGGGABDFGGGGGFGFGGFG<:>;@CDGEGFCGEFFGFFGF5>FFFBFFFBFGFFFFABAG>4/8:@6<:9G@34/9)/8F8<85;;6<8:338:F79,,---)44C?A:1,(.56.-(((-(((-),20,<00.0;:+-.)
@M02996:162:000000000-B87FG:1:1101:7481:9200 2:N:0:ACTGAGCG+CTAAGCCT
GACTACAGGGGTATCTAATCCTGTTTGCTCCCCACACTTTCGAGCCTCAGCGTCAGTTAAAGCCCAGCAGGCCGCCTTCGCCACTGGTGTTCCTCCTAATATCTACGCATTTCACCGCTACACTAGGAATTCCGCCTGCCTCTACTTCACTCAAGAACTACAGTTTCCACCGCAGCTACCGGTTGAGCCGATAGATTTAACAACGGACTTGCAATCCCGCCTACTCTCCCTTTACACCCAGTCATTCCGAACAACGCTTGCCACCTACGTATTACCGCGGCTGCTGGCACGTAGTTAGCCG
+
CCCCCGGGGGGGFGGGGGGGGGGGGGGGGGGGGGGGGGGGGGGGGGGGGGGGGGGGGGGGGGGGGGGGGGGGGGGGGGGGGGGGFGFFGGGGGGGGGGGGFFGFGGGGGGGGGGGGG=BDGGGGGGGGFFGGGGGGGGGGGEFGGCEGFGFFGGGAFGGGGGDFFFGGGGGFGFGGF78FEGE6>+8FDGGAEDCAEGC4>FBFAF4)5ADEEA*)5;5-:8(5)/)/6C3446))73C*13)7;9CC6(0495()(----2).51>2-4).4)-)(((-4(18:2:?(,:(.)*33)6,(
@M02996:162:000000000-B87FG:1:1101:10550:9201 2:N:0:ACTGAGCG+CTAAGCCT
GACTACCCGGGTATCTAATCCTGTTTGATACCCGCACTTTCGAGCCTCAGCGTCAGTTACACCCCGGACACCTGCCTTCGCGATCGGCGTTCTTCGTCATATCTAAGCATTTCACCGCTACACGACGAATTCCAGCATCCCTGTGTGCACTCAAGGCTTCCAGTTTCAATGGCGTGGTATGGTTGAGCCACACGCTTTTACCACTGACTTAACAGCCCGCCTACGCGCCCTTTAAACCCAATAAATCCGGATACCGACCGGCCCTTCCGTATTACCGCCGCATCTGGCCCGGAATTGCCCG
+
ABCCCGGGGGEFGGGGGGFGGGGGGGG;FCCFFEGGGGGGGGGGGGGGGFFGGGGGGGGGGG,>@CEF@GFDGGGGGGGGG@FEE>B+@CCFFAEFFFGGGFGFF9BFGGFGGGGGG=B=DFG6CE:+CDEGFGFFDDDFD)@=2C=CFGFFGFG,@97CFE7FGFGGGGF5:A>E>FEFGBFGGFBF=GGFEED>2CF*7E9=E;<;<ADF37/03596:(/:@;((-:(29)6)4:EE(.)5*.:770>?:)2/(-(-()-451?:?3(.().)(((-(((--:42(404).2++)40(
@M02996:162:000000000-B87FG:1:1101:10544:9220 2:N:0:ACTGAGCG+CTAAGCCT
[truncated: 60,808,215 more chars]
