# Supplementary material for: Long-term storage of feces at −80 °C versus −20 °C is negligible for 16S rRNA amplicon profiling of the equine bacterial microbiome
Source: PeerJ. 2021 Mar 9;9:e10837. doi: 10.7717/peerj.10837 (PMC7953882; doi:10.7717/peerj.10837)
Supplement: Supplemental Information 26 [file peerj-09-10837-s026.zip › SI_2014_16S_L71_20_L001_R1_001.fastq]

@M02996:162:000000000-B87FG:1:1101:7892:1960 1:N:0:CCTGAGCG+CTAATCCT
CCTACGGGAGGCAGCAGTGAGGAATATTGGACAATGGATGGAAGTCTGATCCAGCCATGCCGCGTGATTGATTGCTTCCCTCCGGTTTTTGAACTTCTTTTTTACTTGGGCAATAATGTCCTCTTGTGTACCGATTAGATTACCTTACGAATAAGCATCGGCTAACTCCGTTCCATCAGCCGCGGTAATCCTGAGGTTTCGATCTTTATCCTTATTTTTTTGTTTTTAAGTGTTCGTAGTCGGCTTTCCATGTCAGCTGTTTAATCCTTTCTCCCCTCTCCCTATCTTCCTTTCATCCTTT
+
CCCCC>>=:8)8688====;;;,,C,CE,-,;;,C6@,6;8,,6;EF6,66C,;EC6;,6;+@:C+,,,,,:@,,9,6,6B,,+++66B<4,,9:A5CEAE,8,:,,,,,,,+:,,,,959,9,,,9,,,9,++8++,,,:,,9,8,8++,8+,66,@D++6=+,363=+6,06,27,,41+3**3**5,+,,+,**4+4**,/,5=9=B:,++1=@*=?)**2:=**)+3+1)9)61)/))(././.*))*..)),+*..*)).-.)*)0))-.*)-((()()).6).6)6<).)*-,.)
@M02996:162:000000000-B87FG:1:1101:18719:2015 1:N:0:ACTGAGCG+CTAAGCCT
CCTACGGGGGGCAGCAGTGAGGAATATTGGTCAATGGACGGAAGTCTGAACCAGCCATGCCGCGTGAAGGAATAAGGCCCTATGGTTCTTAAACTTCTTTTGTGGTGGAGCAATAAGTCCTACGTGTAGGTCGATGAGAGTACACCACGAATAAGCATCGGCTAACTCCGTGCCAGCCGCCGCGGTAATACGGAGTATGCAAGCGTTATCCGGATTTATTGGGTTTAAAGGGTGCGTCGGCTGTTCTTCAAGTCAGAGGTGACATACCCGGTCTCAACCCGGCAACTCCCTTTGATCCTGG
+
88CCC5=510)8888::<::::::CFFGF<FGGGFFG9EF7FE:BFFGG9FFGGGGG<E,BCFGEG7>9FF,DFCFC><3:,>FG,,3,:@@>8@33@@=B<@B>>FC7<:@,,,,,7@<D,>*>,6,,,,74*:,,,,<>?;,,,*6=**41,2>CCFE5>C*,04<<*3:/;+<C5:55)50*1)*2+21:)**)**/:7+);9:8.=>5335<=2>C*<C7:>6*66*)4((8((8),*,0)1/.*))*-:)-)+1.,*.4:23,6(1(-(1+*433()(((-().42>)6.)*)-)(
@M02996:162:000000000-B87FG:1:1101:18734:2033 1:N:0:ACTGAGCG+CTAAGCCT
CCTACGGGGGGCAGCAGTGAGGAATATTGGTCAATGGACGGAAGTCTGAACCAGCCATGCCGCGTGAAGGAATAAGGCCCTATGGTTCGTAAACTTCTTTTGTGGTGGAGCAATAAGTCCTACGTGTAGGGCGATGAGAGTACATCACGAATAAGCATCGGCTAACTCCGTGCCCGCAGCCGCGGTAATACGGAGCATGCAAGCGTTATCCGGATTTATTTGGTTTAAAGGGTGCGGAGTCTGTTCTTCAAGTCTCTGGTGAAATACCCGGGCTCAACCCGGGAACTGCCTTTGATCCTGG
+
68BCCBA)15)88884:<:::9:CFFGGGCFGGGGGG?EFBEF>EFGGGDGGFFFGGFG<FFGGGG7<9FD,BDFG9><>F8FGG,B>FFEFF=D<,<@@>>@,@@FEF7:C,>,,,7@B<,><D:46,7*6=*::9,,:B;;:,5+54**;B:<CFCGECGFD,5=<7B@*7>*:>::7:C@BE>31:+:*2)/*)9*)2:+):DE)<=D=3))9C>F7*3C>=@6*-/:)4(,<((0*,2-*-0*67).*)))))006(8)))).,0()(,,8+*.(34),((482<.,))..)*)))(
@M02996:162:000000000-B87FG:1:1101:18789:2068 1:N:0:ACTGAGCG+CTAAGCCT
CCTACGGGAGGCAGCAGTGAGGAATATTGGTCAATGGGCGAGAGCCTGAACCAGCCATGTCGCGTGGAGGAATAAGGATCTATGGTTCGTAAACTCCTTTTGCGGGGGGATAAAGTGCGGGACGCGTCCCGTATTGCAGGTACCCCGCGAATAAGCATCGGCTAACTCCGTGCCAGCAGCCGCGGTAATACGGAGGATGCGAGCGTTATCCGGATTTATTGGGTTTAAAGGGTGCGTAGGCGGCCCCTTAAGTCGGCGGTGAAATTTCCGGGCTCAACCCGGTCACTGCCGTCGAAACTGG
+
88ABC>>A=:1888=;;==;;@CCFFGGFGGGGGGGGGGGCBCCDFFGGFFGGFFFFFFFFEFC@FFFGGGFGGGGG?FCAFGGGGGGGGDFGEGGEFFFFFDGGDEGD<FFFGCF9FEEDCFDCC:CEGGGDGGGGGGFFGGGGGCEGDEGGFFGGGGGEGGGFEFGFECFDGFFGGFFFDE@CDG5C+?CCDEGE4CFDGEFGGFFFFGGD)<<CBFFFFGGCEGFD?FBBBFF?6>*5>9>9@B(254=:68(6*996@)6<AA6=6516(8<?(3413,4(.6)..-((4((),).3
@M02996:162:000000000-B87FG:1:1101:18758:2127 1:N:0:ACTGAGCG+CTAAGCCT
CCTACGGGAGGCTGCAGCTAAGAATATTCCGCAATGGACGAAAGTCTGACGGAGCGACGCCGCGTGGATGATGAAGGTCGGAAGATTGTAAAATCCTTTTATAACTGAGGAATAAGTACTTTGAGAGAAACGGAGTATGGTGACTGTAGGTTATGAATAAGCAACGGCTAATTACGTGCCAGCAGCCGCGGTAACACGTCAGTTGCGAGCGTTGTTCGGAATGATTGGGCGTAAAGGGCATGTAGGCGGTTTTGCAAGCTTGGGGTGAAATTCCGGGGCTCAACTCCGGAACTGCGTCGAG
+
888AC@=@9:08=;=;;=;;6;;CCEFGGGGGGGGDFFFEFGGCFCFFFFE@BC@@CFEFFCFE8CFFGFFFGFGGGDFEGGGGFGGGGFGGGGGFGGGF9@?EFEEECCDC<EFGGGGFE9EAFGCFGGGDE:B=DDFGGFFG;=FGGGGGGCDFGGGGFGFFGGGGGGCA9DFG8@7CFGFFGF;DDEC:?DGGFG4)9C1@>+5=>BG:*5>G@;D5@5+*<@GF?FG5346FFF)*4D<969=9D,33(.44>792<8800(-4?9:A<>FE),4((923))42>:;234)(0(-(-
@M02996:162:000000000-B87FG:1:1101:8290:2139 1:N:0:ACTGAGCG+CTAAGCCT
CCTACGGGTGGCTGCAGTGGGGAATCTTCCGCAATGGACGAAAGTCTGACGGAGCAATGCCGCGTGAGTGATGAAGTTTTTCGGAACGTAAAACTCTTTTGTTTGTGACGAACGTGCTTTCCATCAACAACAGAGAGCAGTGACGGTAGCAAACGAATAAGCCACGGCTAACTACGTGCCAGCAGCCGCGGTAATACGTAGGTGGCGAGCGTTGTCCGGAATTATTGGGCGTAAAGCGCATGTAGGCGGTTTTCTATGTCTGGAGTGAAAATGCGGGGCTCAACCCTGTATGGCATTTGTT
+
AACCCBD=>0)==8=;===;;88BFGGGGGGGGGFGG9EF7+8@FGGGGFEGFFGFFFFCEEGGGGDCFGFEGFFGGEFFGGGG787?F<FG9EFD?FGF9FGFDFG9A@@CBCFGCGGEA<BBCAEFC,@,@,8@8DDFFFCBF7?FGFAE8AEGEED;F?6>D698@3,4=,8*:9C?7C?;6>C495CEEFG+:DF4CGG65*)58>CEGEF7:6D*);E7?8<7::CD011@AF:)49)947?7)49>B446)<C-5@79?:FA*)0:2)<E:7(221,24:?:)-6<:6()1).-.
@M02996:162:000000000-B87FG:1:1101:8298:2155 1:N:0:ACTGAGCG+CTAAGCCT
CCTACGGGTGGCTGCAGTGGGGAATCTTCCGCAATGGACGAAAGTCTGACGGAGCAATGCCGCGTGAGTGATGAAGTTTTTCGGAACGTAAAACTCTTTTGTTTGTGACGAACGTGCTTTCCATCAACAACAGAGAGCAGTGACGGTAGCAAACGAATAAGCCACGGCTAACTACGTGCCAGCAGCCGCGGTAATACGTAGGTGGCTAGCGTTGTCCGGAATTATTGGGCGTAAAGCGCCTGTAGGCGGTTTTCTAAGTCTGGGGTGAAAATTCGGGGCTCAACCCTGTATGGCGTTTGTT
+
8ACCCDF=:))========;;88BFGGGGGGGFGGGGGGGDDGGGGGGGGEGDFFEFGGDFGGGGGGEGGGGGCGGGGGGGGCBB=C,D<FGGFF@EGGFAFFF8FFCDCCEFCFCEFFAEDFGE9@FFCEC8D8DCFFCFFDFG+@DEEAFFF8CEGGGGC8,@658;8,9C9D*>7CC?9?ADCD;8=DGEFF+8<D*;3A6=<);4A<GDBAFC3D*5CG*A90*453>(16@47))-*./66F(5>;DBF<)4+0)./((,-1(?)25()8;:B93264<BF<0)-5A<04()((..
@M02996:162:000000000-B87FG:1:1101:8281:2163 1:N:0:ACTGAGCG+CTAATCCT
CCTACGGGTGACTGCAGTGGGGAATCTTCCGCAATGGACGAAAGTCTGACGGAGCAATGCCGCGTGAGTGATGAAGTTTTTCGGAACTTAAAACTCTTTTTTTTGTGACGAACGTTCTTTCCATCAACAACAGATAGCAGTGTCGGTAGCAAACGAATACGCCACGCCTATCTACGTCCCAGCAGCCGCGCTAATCAGTTGGTTGCGAGCGTTTTCCGGACTTCTTGTGCGTAACGCGCTTTTTGTCTGTTTTCTCCTTCTGTAGTGTATATTCGGCGCTCAACCCTTTCTGGCATTGTTT
+
CCCCCF551))=<==;====;88BEFGFDF7FEEFD<EC:+@BBCFGEAC6@::F7F<,9CFGGGG7BE9B?C<FFG?FEDG:7,84,C,5,,:E=<EFA,@=>+B4,9+++6+?,68,@,5,5,,,:,,6,,,,,,6,7@=,9++@8>,5@,@B6>FF,>3**5**397,4=,2*6,4;,23*,*1)/*)3*5@++*2++*2)*1))):CED).**(1*)2<*<62*.7*71(()49.)(*)*-.9)*.6@1:<))+2).*)))43)*)*..)00)-((,)).(4((,).6))()/).),
@M02996:162:000000000-B87FG:1:1101:17275:2192 1:N:0:ACTGAGCG+CTAAGCCT
ACTACGGGAGGCTGCAGTGAGGAATATTGGTCAATGGGCGCGAGCCTGAACCAGCCAAGTAGCGTGCAGGAAGACGGCCCTCCGGGTTGTAAACTGCTTTTAGGTGGGAATAAAAGAGCGTACGCGTACGCTGTAGCGTATGTACCATCAGAAAAAGGACCGGCTAATTCCGTGCCAGCAGCCGCGGGAAGACGGAAGGTCCGGGCGTTATCCGGATGGATGGGGTGGAAAGGGAGCGTAGGCGGACGTGTAAGTCAGCTGGGAAAGCCTGCGGCGCAACCGGGGAATGGCAGTGGAAACG
+
88A?CB>A910=6;=;;=;;;;;6;C<<AD@FEEFDFFFE:@@CFEFFFFF,CA::CFFCFCF@8C@@FDECFE@BFCGGCECEE@F@FFFEGFAFFE,FFFC,,:A@DG,AFFG9AFGG:BFEGGEGEEG>CFA,,8@EEFEFFFA,@CGGGDFEC6CA>;C>*=CFGFFGGFGC?<9E60?>58)):>*98>5EBDD):4>;577).)*<75;39(*99+:<EF5<362<?1?E07)1(1556)<19(,.-::44CD4?:324:((0(7:97:/)((-8),--((.).((-(((1)-4,
@M02996:162:000000000-B87FG:1:1101:20236:2272 1:N:0:ACTGAGCG+CTAAGCCT
ACTACGGGTGGCAGCAGTGAGGAATATTGGTCAATGGTCGGAAGACTGAACCAGCCAAGTAGCGTGAAGGATGACGGCCCTATGGGTTGTAAACTTCTTTTATGCGGGAATAAAAAGGATTACGTGTAGTCTGTTGCATGTACCGCATGAATAAGGATCGGCTAATTCCGTGCCAGCAGCCGCGGTAATACGGAAGATCCGAGCGTTATCCGGATTTAGTGGGTTTAAAGGGAGCGTAGGCGGGCCGTTAAGGCAGTGGTCAAAGCGGGGGGCGCAAGCATACCACGCCGGTGGAACGGGG
+
88AAC?=9>0);;8=;;==;;CCA@CC@EDF<@@;@C,C@CECCFE,EAFC,@E;CCDFC<C<@8@FDFGF9BC,@CGGG,A,CDFFCECEDGGGCGFCEGGFGGGDDCGB5CEFGGGG<FFGGFG@GF:@<DF9EFG;FEGGGGGE+BFG@FGE?B3=>>=+>C3,@FB@FDGGGGGFF?9@?ECGGFFGGDFEEA8CF7CEEE9?AA=FG7>)9*9+1;BF:*)<:>FF>7;0>,,597C4537)-146@201:,CC64F2:<?9(7(>>B()/8(-2)/),3)4(89322((.)(42,
@M02996:162:000000000-B87FG:1:1101:20254:2279 1:N:0:ACTGAGCG+CTAAGCCT
ACTACGGGTGGCAGCAGTGAGGAATATTGGTCAATGGGCGGAAGACTGAACCAGCCAAGTAGCGTGAAGGATGACGGCCCTATGGGTTGTAAACTTCGTTTATGCGGGAATAAAAAGGATTACGTGTAGGCTGTTGCATGTACCGCATGAATAAGGATCGGCTAATTCCGTGCCAGCAGCCGCGGTAATACGGAAGAGCCGAGCGTTATCCGGATGTATTGGGTTTAAAGGGAGCGTAGGCGGGCCGTAAAGTCAGTGGTCAAAGCGTGGGGCTCAACCAGACCACGCCGGTGGAGCTGGG
+
-886@?=5:)06;8=;;==;;;;;6;;6EDF<@@<CC,C@CCCCF@,EEC@<CA:9CEDC@CC@,BCFGGFFEA6,@CEG,A,CDFF@@@?CDEBFG+,BFFBF9FED>F,9EFGGGGG,EFGGCFGGG,EF@ACFGG9FFGGEGGE+@DF@FGFFC@7>:?>@F,2EEBDGDGGCDDCCC>@>C::D:CFGEFC=F*;A8CEDE35>)+;CC>;>D67:=EC9:)C7AFG@?B>E085D?D38(8),*.,9).66.<C)5@26<36,8(99(()01(34()-(.-8;(4((-(((.(.2(
@M02996:162:000000000-B87FG:1:1101:19498:2297 1:N:0:ACTGAGCG+CTAAGCCT
ACTACGGGAGGCTGCAGTGAGGAATATTGGTCAATGGGCGAGAGCCTGAACCAGCCATGTCGCGTGGAGGAATAAGGAACGATGGTTCGTAAACTCCTTTTGCGGGGGGATAAAGGGCGGGACGCGTCCCGTATGGCAGGTACCCCGCGAATAAGCATCGGCTAACTCCGGGCCAGCAGCAGCGGTAATACGGAGGAGGCGAGCGTTATCCGGATGTAGTGGGTGTAAAGGGGGCGTAGGCGGCCCCTTAAGTCGGCGGTGAAATGTCCGGGCGCAACCCGGGCACTGCAGTGGACACGGG
+
88A?=:58)1)==;=;;;=;;;;<,C<,@<66C<C@CDFECECCF8@CDFACEAC,@6@,6::@+7@BFDCF,CFC=C,:646C@:CCF==DFGEFGD,CFGGGCEDDDC14FCF,=CFGGEEGGC:EECE;:E*AFGGG8FFG6C?EEEG*;EC<:+9:>32>E?+<?:*:7:EEFF=:*277C*9<C?>FC>ECD5C37):5:1)70/::5)0)0.*00;=9*8C74=C>(7(<77>9)93)(8>(*546)6:9BED(47,.))64B479((0/.,(((8(-42((,5,)(.4(914-2
@M02996:162:000000000-B87FG:1:1101:19486:2311 1:N:0:ACTGAGCG+CTAAGCCT
ACTACGGGAGGCTGCAGTGAGGAATATTGGTCAATGGGCGAGAGCCTGAACCAGCCATGTCGCGTGGAGGAAGAAGGATCTATGGTTCGTAAACTCCTTTTGCGGGGGGAGAAAGTGCGGGACGCGTCCCGTATTGCAGGTACCCCGCGAATAAGCATCGGCTAACTCCGGGCCAGCAGCCGCGGTAATACGGAGGAGGCGAGCGGTATCCGGATGGAGTGGGTTTAAAGGGTGCGGAGGCGGCCCCTGAAGTCGGCGGGGAAAGTTCCGGGCTCAACCCGGTCACTGCCGGCGAAACGGG
+
888AC?9=81)=;;=;;;=;;;;C;C<<CCF,@<<CCFECCC@CF<FECFECEA;:@6@<,::@78@BFCCF,@CEEF,E,C,CAC?FFF=ADFEFGF?FGGGGDGGDDE*<FFG,?FGGCFEGGGCGGGGCE8AFGGGGDEFGGGEEGDG8FGE9C7*:8C1;CG9FGC*:<GGFFFFE*7>:C>DG:FCGD:EGE9DFC9:5:)07.*:E<>))*4*00;7)*.<:>?>>(44@(4791D9)37B<*4?F)6:;>EG(37,3(.):?87>B,.<6(.39B,215))).,((--,;6(32
@M02996:162:000000000-B87FG:1:1101:24255:2333 1:N:0:ACTGAGCG+CTAAGCCT
CCTACGGGAGGCAGCAGTGGGGAATATTGGGCAATGGGCGAAAGCCTGACCCAGCGACGCCGCGTGAGGGAAGACGGTCTTCGGATTGTAAACCTCTTTCAGCATGGAAGATAATGACGGTACATGCAGAAGAAGCCACGGCTAACTACGTGCCAGCAGCCGCGGTAATACGTAGGTGGCAAGCGTTATCCGGAATTACTGGGTGTAAAGGGTGTGTAGGCGGGATTGCAAGTCAGATGTGAAAATTACGGGCTCAACCCGTAACCTGCGTCTGAAACTGGGATTCTTGCGAGTGGGAGAG
+
ACCCCE:8)1)===8====;;888EEFGGGCFGGGGGGGGEGGGFGGGGGGGGGGCF:FFGGGGFGGGGGGGGGFGGGGBFGDGGGGGFEGGGGG<=FG?<FG,A?FAFGDGGCFFGGGE><=FBGFCF9>CCGGGGGGGGGGF,8@>DCD,8FE6DC>FF;:EE?EECGFG?9CE;CFGCCFFCGDGGFGGGFGGFGGFDGG5EGAFF7:C7>DDG<CC?GGD7<:C>FFFFFFFA<FGA7>FA4<AFB?@6>FFFGG?9>9?049:@01,(,9CB2-4(.2(,5244)-(((-(7(4-4
@M02996:162:000000000-B87FG:1:1101:14462:2349 1:N:0:ACTGAGCG+CTAAGCCT
ACTACGGGTGGCAGCAGTGGGGAATATTGGACAATGGGGGCAACCCTGATCCAGCGACGCCGCGGGAGTGAAGAAGTATTGCGGTATGTAAAGCTCTTTAAGCAGGGAAGACAATGACGGTACCTGCAGAATAAGCCCCGGCTAACTACGTGCCAGCAGCCGCGGTAATACGTAGGGGGAAAGCGTTATCCGGATTTACTGGGTGGAAAGGGAGCGTAGACGGCAATACAAGGCGGAAGGGAAAGCCCGCGGCGCAACGGCGGAACTGCGTTGGAAACGGTAGAGCGAGAGAGGCGGGGAG
+
-88?C:5)808;;88;;<=;;@@C,@,,,@FCA<<C@@CC@@@FFC8CE@CCEA:@@@CE:>8>+7@B8??FFCAF9C59,,B=8@BE9@DAAFAF9C9AFFGGGGGDFGGFGG9FF9FG@FCGAFGGFF=>DEGFFFEGGECFGG,EBEDFEF;C8FC@,94BE:CG7EF?2:C7CDD*27:5C9*989DG=B/10?7*2>F0;)0?=5CC5<)C)()19?7)7<0:)90121059>5*-1(048725798((-9>G)-3>916>)49(1(-36:B70:,0(.6:(,---(-((,.3(,-
@M02996:162:000000000-B87FG:1:1101:14481:2355 1:N:0:ACTGAGCG+CTAAGCCT
ACTACGGGTGGCAGCAGTGGGGAATATTGGACAATGGGGGCAACCCTGATCCAGCGACGCCGCGTGAGTGAAGAAGTATTTCGGTATGTAAAGCTCTTTAAGCAGGGAAGACAATGACGGTACCTGCAGAATAAGCCCCGGCTAACTACGTGCCAGCAGCCGCGGTAATACGTAGGGGGCAAGCGTTATCCGGATTTACTGGGTGTAAAGGGAGCGTAGACGGCAATACAAGTCGGAAGTGAAAGCCCGCGGCTCAACGGCGGAACTGCTTTGGAAACGGGAAAGCTAGAGGGGCGGAGAG
+
-88?@@=5=00=;8=;;==;;78@;@6,6@FEAAE@DFDDCCDFGDCEECEFFA9@@FECC>>>+8BC9ECFECEE,<?<,CFD4BDE<BA?AFEFFD9FGGGGFFDDEGGGGGAFGGGGGGDGGGGGGGGGGGGGGGGGGD8FFGFGGGBGGGE@DFFFC9@>F*@EG;FG6CCCEDDECFA>C1*:7CGGDE***;CF:CG;;/9=F?FGDFED34>CFCC<EE+04BCF6A(89?B*5:6@B4<?GBF57(4>?:*4;E>6B>)5*-*).8@@42,8BE(,.(.6<>?04((4>9--2
@M02996:162:000000000-B87FG:1:1101:6978:2365 1:N:0:ACTGAGCG+CTAAGCCT
CCTACGGGCGGCAGCAGTGGGGAATATTGGGCAATGGGCGAAAGCCTGACCCAGCGACGCCGCGTGAGGGAAGAAGGTCTTCGGATTGTAAACCTCTGTCAACAGGGAAGAAGCAAGTGACGGTACCTGTGGAGGAAGCCACGGCTAACTACGTGCCAGCAGCCGCGGTAATACGTAGGTGGCGAGCGTTATCCGGAATTACTGGGTGTAAAGGGTGTGTAGGCGGGACGGCAAGTCAGATGTGAAACTCATGGGCTCAACTCATGACCGGCATTTGAAACTGCTGTTCTTGAGAGTCGGG
+
8ACCCEA=)1)8888;;<;;;888CEDGGGGGFFGGGGFFDFGCFGDGGGGGGACFCFGGGGGG@CFFGGGGGFEFGGFADFGGGGGGGEGGGGGFGGCFGGFGGGGGFFEFGFGGGGGGGGGGGGGFFFGGGGGGGGGGGGGGGGGFGGGEGGGGGGGGGD=CFGGGGCEECFEEFFGFGFFEEGGGGGG8AFGGFGFFGC?FCD?EEFGGGFF5C(19FFF7EDED2>D>B>F*648F9C<FA@F2><2*6<B?(:6>:4<7>BA0F()(((0+1<>FF6<D<B)3649B4237/54>9
@M02996:162:000000000-B87FG:1:1101:14467:2367 1:N:0:ACTGAGCG+CTAAGCCT
ACTACGGGTGGCAGCAGTGGGGAATATTGGACAATGGGGGCAACCCTGATCCAGCGACGCCGCGGGAGTGAAGAAGGATTGCGGGATGGAAAGCTCTTTAAGCAGGGAAGACAATGACGGTACCTGCAGAATAAGCCCCGGCTAACTACGTGCCAGCAGCCGCGGTAATACGTAGGGGGCAAGCGTTAGCCGGATTTACTGGGTGTAAAGGGAGCGTAGACGGCAAGACAAGTCAGAAGGGAAAGCCCGCGGCGCAACGGCGGAACGGCTGGGGAAACCGTAAAGCGAGAGGGGCGGAGAG
+
-8,8=?55=0);;88;;<=;;@@@@C,CCCGF<@,@ADDC@@DFGE?EE66C@A9@BFB@+87=+7@B8AAFFADF,B,,,CB=+@=F+=<?AFCFA,,CFGBG>DEAFGGEGG9FGGGGCF=F9FGGGGGCFGGBFGGEGE7FFFEEGG,DEFC@DFF@B8:BE*:E+;CC*5;=C=E7=7;58*19*<CEDE***:>9CDG)219BFFDG<5)>)3CDB>C95>*24?D>6<)96<?5(7,54782D935(-439:396D>6>6(-.()(-75:7((--)((.6,341208(6()--(-
@M02996:162:000000000-B87FG:1:1101:6995:2371 1:N:0:ACTGAGCG+CTAAGCCT
CCTACGGGCGGCAGCAGTGGGGAATATTGGGCAATGGGCGAAAGCCTGACCCAGCGACGCCGCGTGAGGGAAGAAGGTCTTCGGATTGGAAACCTCTGTCAACAGGGAAGAAGCAAGTGACGGTACCTGTGGAGGAAGCCACGGCTAACTACGGGCCAGCAGCCGCGGTAATACGTAGGTGGCGAGCGTTATCCGGAATTACTGGGTGGAAAGGGTGTGTAGGCGGGACGGCAAGTCAGATGGGAGACTCATGGGCTCAACTCATGACCTGCATTGGAAACTGCCGTTCTTGAGAGCAGGA
+
88ACCBF>>1)8888;;<;;;88,;;EFCFGGGGGGGGFG@FGGGGGGGGG,FFF@FGGGGGGGEGGG8FFFFFEGGGG<FF+B++BE,5?ED?>FD<ECFGC,:FF<>6@FCDCFDFA=F=FF+5>7:FE,@>>3,@FCF3*3*4:FFF,?**>E8CDF,;EEF=G*CEGC7B;92CE:<:AD8/CDD**@C4C?<)CF>>CFG*)7)7*3/5)7C195/<CG5):13>G:>>:=<A?*6:)),)0,05?FB74?(2><04-2:<434:9184*<))).4*.3(-,,416<-),.)).-(
@M02996:162:000000000-B87FG:1:1101:11777:2396 1:N:0:ACTGAGCG+CTAAGCCT
GCTACGGGTGGCTGCAGTGAGGAATATTGGTCAATGGGCGCAAGCCTGAACCAGCCAAGTAGCGTGAAGGATGACGGCCCTATGGGTTGTAAACTTCTTTTCTGCGTGATTAAAGAGCCTACGTGTAGGTAGTTGCAGTTAGCGCAGGAATAAGGACCGGCGAATTCCGTGCCAGCAGCCGCGGGAATACGGAAGGTCCTGGTGTTATCCGGATTGAGTGGGGTGAAAGGGAGCGGAGGCTGGATGTCAAGGGAGTGGGGAAAGGCGCGGGCTCAACCCGCGGCGTGCAGGGCGAACTGGG
+
88@?C?=):01;;86;;==;;@CACE,CCCGFDC9CCFC@@CCCF<<CCF<,CA;DCFF9@D<@6@CFFCEFFEC,@F>F,?,CEGC6@85CCFG9F9??FGFGFG+8?,:@AFFGGGCAFFF:E:@EF9@E9FFGGG97E>EFFEGGGG8FGGCFED=@E3CE+@9EE6DEGEF:B?F7979>*::0C7>=8>EG6>6A:>+2**8+;+:2127*2)*:>FEG57C:9<<@B14)-3:/2D?F2@05F2<)4(-,(:*4:)4(3(--<971(,99),(30>>(((-(-.(((-40.(.,(
@M02996:162:000000000-B87FG:1:1101:18693:2449 1:N:0:ACTGAGCG+CTAAGCCT
ACTACGGGGGGCAGCAGTGGGGAATCTTCCGCAATGGACGAAAGTCTGACGGAGCAATGCCGCGTGAGTGATGAAGTTTTTCGGAACGTAAAACTCTTTTGTTTGTGACGAACGTGCTTTCCATCAACAACAGAGAGCAGTGACGGTAGCAAACGAATAAGCCACGGCTAACTACGGGCCAGCAGCCGCGGAAATACGAAGGGGGCGAGCGTGGTCCGGAAGGATTGGGCGGAAAGCGGAAGGAGGCGGGTGTCTAAGGCGGGGGGGAAAATGGGGGGGCCAACCCCGGAGGGCCCGGGAG
+
88A?C?=58)088889:<:99=?=B<@9FFF:@@:?CEA>@@=CF9,?BFC@=C:DAA=D,>=>+88><>>=CAAF8<<C7BFDCFEF*<>@CG:FG;;FFF<,88>B,FFEFG7FFC,7?:F3FFGGGGGGGGCCGGFGGGG9FECCE6EGGG>EC57C?>:;:?EGCCG6:F6:8>5*:75;CF99):D*273<69*079*7=35>57D**0.9*479B**2+*:C?@D)47;F07)9(115,>>9D((.()..:CF0(82(4(43B:D65)0:51((,7<(-4(4(4(79((-)(-((
@M02996:162:000000000-B87FG:1:1101:22778:2450 1:N:0:ACTGAGCG+CTAAGCCT
ACTACGGGTGGCTGCAGTCGAGGATCATGGGCAATGGGGGAAACCCTGACAATGCGACGCGGCGTGGAGGATGAAGGCCTTCGGGTTGTAAACTCCTGTCATAAGGGAAAAGGCGAGGGCACCCAATACGTGCCTGAGTGGATTGTACTTTAAGAGGAAGCGACGGCTAACGCGGGGCCAGCAGCCGCGGGAATACAGAGGTCGCAAGCGATGTTCGGATTTACTGGGCGGAAAGGGCGCGTAGGAGGCGAGGTGGGGCAAGGGTGAAAGCTCCGGGCTCAACCCGGAAAGGGCGCGTGAA
+
-8AAC?=5:))==8=;;=;8886@,C6;,6CEA@ECEFCEEDCEGGCEFFFF,9:@@CCC@=>>8@FCGECAEFFGGGG8<CFCEAFG+?5@FEGGGFBFF,BFEGFCEGGDCAFEFGGGGGGGGGFGGGGGGGG,DF@,@DC7DFFG,,>DGGE@>@FFF>>>FGG5ECG*:*?*:=7CC<@FACDGGG):80AEFGGFF2:;*<BFF:*/101:C>C55+0:+9CDBF3:393FBF@74)-71*8:>9B>>(8(4*/42>?:(4:2F<2.55>C>((-5=1:6>B>904(419>)(--,
@M02996:162:000000000-B87FG:1:1101:13050:2459 1:N:0:ACTGAGCG+CTAAGCCT
GCTACGGGTGGCAGCAGTGGGGAATATTGGGCAATGGGCGAAAGCCTGACCCAGCGACGCCGCGTGAGGGAAGAAGATCTTCGGATTGTAAACCTTAGTCAACAGGGAAGAAGCAAGTGACGGTACCTGTGGAGGAAGCCACGGCTAACTACGTGCCAGCAGCCGCGGTAAGACGGAGGTGGCGAGCGTTATCCGGAATTACGGGGTGTAAAGGGGGAGTAGGCGGGACTGGAAGGCAGAGGGGAAAACGGCCGGCTCAACGGGCAGCCGGCAGGGGAAACGGCGGTGCTGGAGGGGGGAG
+
-8ABCD=9>00=;8=;;=;;;888;C9<EFEFECECCF8BCECCFF8EDEFF@A:@@FEF@B>C+>CCFDEGECEE=<FF,AFDC+?F9ADE,FF9AE,CFFGGFFDFFGGCEFFFG,CF9F@8A:B:C,@FFGGCGFGCFGGGGCEGG9DDE:::@F?DFFD8FGGGEEE6>9C*=:=4/505/CDD)*1*1+==B)*)00*88C7>)*20:?7)>(9/<EFFCDG56)1)1>::?F>1(9(745@?7,4)(491,*72:BF?11<68(9330)*711(()-444(((.-4(,(-032(,
@M02996:162:000000000-B87FG:1:1101:9652:2519 1:N:0:ACTGAGCG+CTAAGCTT
ACTACGGGAGGCTGCAGTCGAGGATCATTGGCAATGGGCGAAAGCCTGACAAGGCGACGCGGCGTGGAGGATGAAGGCCTTCGGGTTGTAAACTCCTGTCATAGGGGAACAGGCGAACGGACCCAATACGTCCGCGAGTGGAGGGTACCCTAAGAGGAAGGGGCGGCTAACGCGGAGCCAGCAGCCGCGGTAAGACAGAGGCCAAGAGGGGTGTTCGGATTGACTGGGCGGAAAGGGCGCGTAGGCGGTCTTGCGGGGCAAGGGGGAAAGCGCCGGGCCCAACCCGGAAAGGGCGCGGGAA
+
868?C?5:8:)86;8;;=;888:@,,6,,-;,@<,CCC@B@C@CE<,C@CEA,96@7@@@@=+>+8@?FDEEECAEFFF,,5B@D:8C+??DE9FFE::=EFFFFGGDCDFBFFGGEEGGGGEGGGFGFGFGGGCEGGG7DEF5>>D?DC9CGCBC>=C,1/B8FEE/:FG*78:*2:1779?F69DDDG):8*?9F47<<9*<*9>5).1*10);>65*0*2:+9CF8>)7;>?F607)414>?=>B/2(169;01/146:08>>B10(0,-4>C>0-430-3:;>9,4<(-(145(-(,
@M02996:162:000000000-B87FG:1:1101:22838:2522 1:N:0:ACTGAGCG+CTAAGCCT
ACTACGGGCGGCAGCAGTGAGGAATATTGGTCAATGGACGAGAGTCTGAACCAGCCAAGTAGCGTGCAGGATGACGGCCCTCCGGGTTGTAAACTGCTGTTAGTGGGGAATAAAAGAAGTGACGTGTCGCTTATTGTATGTACCATCAGAAAAAGGACCGGCTAATTCCGTGCCAGCAGCCGCGGTAATACGGAAGGTCAGGGCGTTATCCGGATTTATTGGGTTTAAAGGGAGCGTAGGCGGGCGTTTAAGGCAGTGGGAAAAGCGTGTGGCGCAACCATACCACGCCAGTGAAAATGGG
+
88,AC>9A=)1+888;;<;;;;;@6E,,CA;,@6;CCDFCCE@BC,<C@C:CEA,9CED9CC,@8?BDFFC?EDC?FFCG7,8>CG4B@@?9@E@EF<,C<FG<BF=C@E4AEFGGGGG5EDFFFGFBCF>=A3EE@C=EFDFFGGDGGGGFF@>>@@@B>?3CF,<3,>,=CCFGD797,968C5/>7<F>=BCCD;:)2>GB=>85)0*:C70**)*2@C=/2)<:>F>5(8(7237<<C65-00(7(.6<0:82CF<:6:?F1>(74F?0(8/)-((,6:7)53927(.5).6*)43,
@M02996:162:000000000-B87FG:1:1101:23675:2522 1:N:0:ACTGAGCG+CTAAGCCT
CCTACGGGTGGCTGCAGTGAGGAATATTGGGCAATGGGCGAGAGCCTGAACCAGCCAAGCAGCGTGAAGGATGACGGCCCTATGGGTGGTAAGCTGCGTTTATGGGGGGATAAACGAGGGGACGTGTCCCGTGGTGCAGGTACCGCACGAAGAAGGACCGGCTAAGGCCGTGCCAGCAGCCGCGGTAATACGGAAGGTCCGGGCGTGATACGGATGTGTTGGGGGTAAAGGGAGCGTAGGCGGGAAGGTAAGCGCGCGGTGAAAGGTAGGCGCGCAACGGGGGCACGGCAGGGCGAACTGG
+
68AAC>=5:1)=;8=;;=;;;;;CCE<FFC,CD@EDFF8C@6@CDF@EFG-CEAC9CCC,CCECBC,@FFEEFC,B=FGGDD,CFGF:F:A?,9?FF+8C@+<,,9:47**67>,*1<*1C<14*1?+C9***1=:;F9FC+57B:E*=CE*;<?*;05:?D8/<8*;C/:ED*+<**2:*150=/77:<:;57*/)02/9<E3?9)7)**:7)0)0)227EG<*7C4:BG56:0>34@5))4),))(*.)0.3(-(*1(-8<:26>26(2,4(.10((,303(4,(--49(-(-2),.43
@M02996:162:000000000-B87FG:1:1101:9672:2528 1:N:0:ACTGAGCG+CTAAGCTT
CCTACGGGAGGCTGCAGTCGAGGATCATGGGCAATGGGCGAAAGCCTGACAAGGCGACGCGGCGTGGAGGATGAAGGCCTTCGGGTTGGAAACTCCTGTCATAGGGGAACAGGCGAACGGACCCAATACGTCCGCGAGTTGAGTGTACCCTAAGAGGAAGGGGCGGCTAACTCGGTGCCAGCAGCCGCGGTAATACAGAGGCCAAGAGCGTTGTTCGGATTGACTGGGCGGAAAGGGCGCGTAGGCGGTCTGGCGTGGCAAGGGTGAAATCTCCGGGCCCAACCCGGAAAGGGCGCTGGAA
+
-8AAC?=88:)=;;=;;=;888:@6C6<,-CC@<CDDFFCCEEEGC8EDEDC,=:@@FCF@:8>4>FEGDEEFDDFFFGA,<FEG<BF+?<A=FFGGF5EF9FFDFDCEFGEFFGGGGGGGGGGGGFGGGFGGGGGGGG7DEG,?,>D@FFGGGG<>CC,*/=:FGG*A:E+?:C7CG6<?<?>;CGGGG):8*<FFFGFGG/<8CF@F5)/1)00C17*0*0:<=FF:E3@FFFF?:>74/-8??DF)(2)2?F(4*/8>F0<(-8<4.2.-5<>543(3822(7;;27:11:>6.(-..
@M02996:162:000000000-B87FG:1:1101:22822:2535 1:N:0:ACTGAGCG+CTAAGCCT
ACTACGGGCGGCAGCAGTGAGGAATATTGGTCAATGGACGAGAGTCTGAACCAGCCAAGTAGCGTGCAGGATGACGGCCCTCCGGGTTGTAAACTGCTTTTAGTGGGGAATAAAAGAAGTGACGTGTCGCTTATTGTATGTACCATCAGAAAAAGGACCGGCTAATTCCGTGCCAGCAGCCGCGGTAATACGGAAGGTCCGGGCGTTATCCGGATTTATTGGGTTTAAAGGGAGCGTAGGCGGGCGTTTAAGTCAGTGGTAAAAGCGGGTGGCTCAACCATACCACGCCATTGAAACTGGG
+
-88AC?8>)1)8888;;<;;;;;CCE@FFFE@@ACDFDFBCEBCCDAEDFEFFECCEFECFE@@BCCDGFEAFDCCFFGG78FCEG@:F:@?EFFGGC<FGFG5,BBCCF8=FGGGGGG9FGGGEGEGFDCDC>@EEG9FFGGGGGGGGGGGGGEDED?BCC>EG,:EGC>EGGGEDFCC=<?8C8CD7FFGGFGGE*;*7DGEC>7@)97E<>)**6:09@C1/7<CAFCB::>F(4>D?C;B>)),)4<F)55<)<<)5F9A<<>(7,>>0.)30(44)1.2<3?6:6().<AF9-62(
@M02996:162:000000000-B87FG:1:1101:9668:2546 1:N:0:ACTGAGCG+CTAAGCTT
ACTACGGGAGGCTGCAGTCGAGGATCATGGGCAATGGGCGAAAGCCTGACAAGGCGACGCGGCGGGGAGGATGAAGGCCTTCGGGTTGTAAACTCCTGTCATAGGGGAACAGGCGAACGGACCCAATACGTCCGCGAGTTGAGTGGACCCTAAGAGGAAGGGGCGGCTAACGCGGGGCCAGCAGCCGCGGGAAGACAGAGGCCAAGAGCGTGGGTCGGATTGACTGGGCGGAAAGGGCGCGAAGGCGGGCGGGCGTGTCAAGTGTGAAAGAGCCGGGCCCAACCAGGAAAGTGGGCTTGAA
+
686?C:5=8:)8=;=;;==868:@,;6C,-C@<@,CCFFCCC@CF8<CACEEC9,7@@C:@:8>+68=FDE8D=<DFFG,,EFDD,BC3@=@9@FGFF,>DFGFFGDDDDEFFFGGGGGGGGGGGGGGGGFFCFEGGGE*BFB,7*>2BCCF?FE@CF>+/5E?C*>**0A*9*:*?C5=E35>;CDCD:5EE):E?DD?<D*)8C7747/*1)00),1*)*02<@5<:53;231>B6794),)-0<6)4(),49(412:AF):-6A96)*,..0::(4(4><:22:0<:3)6),3)(-,,
@M02996:162:000000000-B87FG:1:1101:20279:2582 1:N:0:ACTGAGCG+CTAAGCCT
ACTACGGGGGGCTGCAGTGAGGAATATTGGTCAATGGACGGAAGTCTGAACCAGCCAAGTAGCGTGAAGGATGAAGGTATTATGGATTGTAAACTTCTTTAGACGCAGAGAAATAAGGCGCTCGTGAGCGCTGATGCTAGTATGCGGAGAATAAGGATCGGCTAACTCCGTGCCAGCAGCCGCGGTAATACGGAGGATCCGAGCGTTAGCCGGATTTATGGGGTTTAAAGGGTGCGCAGGCGGCAGGTGAAGTCAGCGGTGAAATAGTGAGGCTCAACCGCAGCCCGCCGGGGATACTGGG
+
-88?CA=>50)86889:::::9:=:=5CCCE??A@@CAFB@@CE:?,ABEB?EA::AEEB,<<>+8C@FFEFD=BFG8F?,95A,C<3B=@=DG@@F,,CEFBE>3:>BCABF,@CFGGGG@FFFGFGFGGFEECFGCFGGGEGGG*BCEG;FGECF9<<>91BFC:EGC1ADFGFFDFF5<5;CDGG>FGGDDGGF*077CEFC>7>)1CED>)*0.2*98C1/)<:<FFF8:4DBB@D6D686)8,*48@.)6ABGD,-<<>).9)9.>?6,)2612(-)((.(49(-((-,(./..,(
@M02996:162:000000000-B87FG:1:1101:22571:2628 1:N:0:ACTGAGCG+CTAAGCCT
ACTACGGGTGGCAGCAGTGAGGAATATTGGTCAATGGACGGAAGTCTGAACCAGCCATGCCGCGTGAAGGAATAAGGCCCTATGGGTCGTAAACTTCTTTTGTGGTGGAGCAATAAGTCCTACGTGTAGGGCGATGAGAGTACAGCACGAATAAGCATCGGCTAACTCCGTGCCAGCAGCCGCGGTAATACGGAGGATGCAAGCGTTATCCGGATGTATTGGGTTTAAAGGGTGCGTAGGCGGATCTTCAAGGCAGAGGTGAAATACCCGGGCTCAACCCGGGAACTGCCGTTGATACGGG
+
-8AACB=5:)0;=8=;;==;;;;CCEEFEFEEAAFCFDFCDEEEFCEFFGECDFECEFDFF@CC8@BEGDDF,CFFGGGGDEFEFFEFFFEDEGFCGA9FGFBFC4BCFGFCF<FGGEFGGGGGFGGGGGGGGFCEGGGGFGGG3BFGGGGDGGFGGDDECD?EFGEGGE@FGGGFFFFEEGA?DCDGFGGGDEGGF*?FFGGFDDBD47CEDF>)2<7+;CC228ECEFGE?F?F6:7C<17)-77-?AAF)8?FBGG)4@7A2<BFF4939(0A=(4<BFB672,57?(3(4-)06(32
@M02996:162:000000000-B87FG:1:1101:22556:2642 1:N:0:ACTGAGCG+CTAAGCCT
CCTACGGGTGGCAGCAGTGAGGAATATTGGTCAATGGACGGAAGTCTGAACCAGCCATGCCGCGTGAAGGAATAAGGCCCTATGGGTCGTAAACTTCTTTTGTGGTGGAGCAATAAGTCCTACGTGTAGGGCGATGAGAGTACATCACGAATAAGCATCGGCTAACTCCGTGCCAGCAGCCGCGGTAATACGGAGGATGCAAGCGTTATCCGGATTTAGTGGGTTTAAAGGGTGCGTAGGCGGATCTTCAAGTCAGAGGTGAAATACCCGGGCGCAACCCGGGAACTGCCGTTGATACGGG
+
-88BC>551));;88;;==;;;;CCE9EDFFCC@FCFFFBDEDEE9@EFGEDEFCDCEDEFBCB+@BDGFDF,CEGFGGG,46CEFFGCF=CDGFDF,,:CF<FD,BCFFGFF9FGG,FFGGFGEFFFGFGGGCEEGGFGDFGG,EFGGGGEFGFDDAFDCD=EFF7EGEFGGGGGGFFEF;@>CCDG7FGGDFEGF;FFFGGF?:3A4:DGD>3*9<+3@FC1*2C@CFFF@?FF((7/<)4)-.75C<AF646><FF2?FB<><9?F996>(0:<(364>>29:0437,4(,:)9<,32
@M02996:162:000000000-B87FG:1:1101:13353:2648 1:N:0:ACTGAGCG+CTAAGCCT
CCTACGGGTGGCAGCAGTAGGGAATAATGGACAATGGGGGAAACCCTGATCGAGCGACGCCGCGTGAGGGAAGAAAGATTTCGGAATGTAAAGCTCTATCAGCAGGGAAGAAAATGACGGTACCTGACTAAGAAGCACCGGATAAATACGTGCCAGCAGCCGCGGAAATACGTAAGGGGAAAGCGTTAAACGGATGTACTGGGTGTAAAGGGAGCGTAGACGGCAAGGCAAGTCTGAAGGGAAAGGCGGGGGCGCAACCCCGGAACCGCGGGGGAAAGGGTAAAGCTGGAGGGCCGGAGAG
+
-8AACA88)1)=,8=;;=;<68;C,;,6C9FFCAEDCFDD@CEFGGCEDC-,6A8@@FCF:@@>6>4?,=?BBCC,4::?,AEC+4:B5@ACAF,EF,,CFC5?AFDF<?FC?<,CF9:F8>@AAFE=AFBD@C=DD,=@8++@>E;3>:43+@;8:@C,>73@@*4C,2?A2,/4?,**/88):*//*+01/:**0;D+:0:;8)/;88D=*8)7/(11185/5):<?>*7.).1)6/041,03757G195(,19250,8329>9(4<()(-45*7(.2().).)-).48-4(-4<>;(-
@M02996:162:000000000-B87FG:1:1101:22576:2649 1:N:0:ACTGAGCG+CTAAGCCT
ACTACGGGTGGCAGCAGTGAGGAATATTGGTCAATGGACGGAAGTCTGAACCAGCCATGCCGCGTGAAGGAATAAGGCCCTATGGGTCGTAAACTTCTTTTGTGGTGGAGCAATAAGTCCTACGTGTAGGGCGATGAGAGTACATCACGAATAAGCATCGGCTAACTCCGAGCCAGCAGCCGCGGTAATACGGAGGATGCAAGCGTTATGCGGATTTATGGGGGTTAAAGGGTGCGTAGGCTGCTCTTCCAGGCAGAGGTGAAATACCCGGGCCAAACCCGGGAACTACCGTGGAGACGTG
+
88@?C>1)1)1=;88;;==;;;;;CCC9ED<,@@CADEEC@CB@FAEFDFE8FEF<CCEFC@CB8@FCFG@F,CECCFGG,,6C=<6,@+:4CFFAF9,FFG=F@BBCFGGBFEFGFFFGGGFEDFEFGGGGC>8EGCFFGGGG,CEFGEGGGFFGFD?C8=+@BF7ACE++9CGEG,11@9@>DDD*+,+44::5884)*;<ACD33)+;EDD)96)1+)4=)255F>6>@3?6B(37/.*.))1*.*)6=(,(((/9)4@)-).)8)7D2((0*)-4?F5904,)).4(-((-(0(((-
@M02996:162:000000000-B87FG:1:1101:16306:2657 1:N:0:ACTGAGCG+CTAAGCCT
ACTACGGGGGGCTGCAGTGAGGAATATTGGTCAATGGGCGAGAGCCTGAACCAGCCAAGTAGCGTGCAGGATGACGGCCCGAAGGGTGTTAAACTGCTTTTGAAGGGGAATAACGGGCCCCACTCGTGGGGCAGGGCAGGTACCTGTCGAATAAGCATCGGCTAAGGCCGTGCCAGCGGCCGCGGTAAGACGGAAGAGGCGAGCGGTAGCGGGATTTAGTGGGTTTAAAGGGAACGTGGGCGGGCGGTGGTGTCAGCGGTTAGATGGCAGGGCCCAAGCACAGCAGGACGGTGGTACGGGG
+
88ABC55=)1)8+88::9::99:CCC,?<@5<@=E?D8F>@:=BB?BAAB-+=EB+AFE,BACC+>:DFDCFF=,>CCF7:F+>@FF7<<7@C=,@AF9D9FF,8D>:*>,7>FG*<:CCC:*,5<4<@EED8C*:CE8FFCCD<+<+A8EEE<@?::*/8)*;F+*;:/:5C8+<:**:*17.:/9>*+28*7:*)**))125:)07)9):CB)09)027@:1A)+2)9:)(,,>((.1(94),.)(1,(..,).4CDB(0()-6):)()(-()*0(((()(((,(((,(-4(-)*(-,1
@M02996:162:000000000-B87FG:1:1101:8149:2659 1:N:0:ACTGAGCG+CTAAGCCT
CCTACGGGCGGCAGCAGTGGGGAATCTTCCGCAATGGACGAAAGTCTGACGGAGCAATGCCGCGTGAGTGATGAAGTTTTTCGGAACGTAAAACTCTTTTGTTTGTGACGAACGTGCCTTCCATCAACAACAGAGGGCAGTGACGGTAGCAAACGAATAAGCCACGGCTAACTACGTGCCAGCAGCCGCGGTAATACGTAGGTGGCGAGCGTTGTCCGGAATTATTGGGCGTAAAGCGCATGGAGGCGGTTTTCTAAGTCTGGAGTGAAAATGCGGGGCGCAACCCCGTATGGCTCTGGAT
+
8ACCCEF5:0)8888;;<;;;88CEFGGCGGFEEGGGFGFFCBFFGDFGCGCCEFGFFGF@FFF=CCBCFAEGGFFFFGGGFGGDC4CFD=FGGGFFGGGGGGGFGGEEFGGFE:F:F9<DDFD9BFGGGGGE=@7CCEGFEAFGGGFEGGGGDGEGFGFDD,2,:?E5CF?7CGE,;:?EDFACFC<37C=85?>+:00*>39FCF55@D57>>:C,715;CCG=?F:FG5986F24)96*(97B59C,43169:<E*--9.)((()*)2).67CB>B((.394((--(((4<())-..)
@M02996:162:000000000-B87FG:1:1101:8289:2664 1:N:0:ACTGAGCG+CTAAGCCT
CCTACGGGTGGCTGCAGTGAGGAATATTGGTCAATGGGCGGAAGCCTGAACCAGCCAAGTCGCGTGAAGGATGAAGGTTCTATGGATTGTAAACTTCTTTTGTTCGAGGGTAAAGTGAGTCACGTGTGGCTGATTGCAAGTATCGAACGAATAAGCATCGGCTAACTCCGTGCCAGCAGCCGCGGTAATACGGAGGATGCGAGCGTTATCCGGATTTATTGGGTTTAAAGGGTGCGTAGGCGGGATGTTAAGGCAGCGGCCAAGTTGTGTAGCTCAACTATACCGAGCCGTTGAAACTGGG
+
8ACCCFF5:))=;88;;;=;;;;;;C9FECFGGGGGGGEFDF@C@FCFGDFDGEC:EFFCFFEC6@C@FGGGFFCDEB9CF<CFGGGFFGFG<,FGAEC,?F:,5CDECF:FGGG,?<AAEFGGGGGGCDD+@EAEEC;CEFCFDGDD888>EFGCGEFE88>EFFCFFDGCC@@C3;@FFC59CD>99:8EEDGG4*66?57):1:58=1:CE;**)2:@FG*:>G>>?GF1:6@:0)97D>B;))(0)6B7(21(2>(-)4()).-0(2.4.*A=02()*)6440(4((-33A21-6:3
@M02996:162:000000000-B87FG:1:1101:8164:2685 1:N:0:ACTGAGCG+CTAAGCCT
CCTACGGGCGGCAGCAGTGGGGAATCTTCCGCAATGGACGAAAGTCTGACGGAGCAATGCCGCGTGAGGGATGAAGTTTTTCGGAACGTAAAACTCTTTTGTTTGTGACGAACGTGCCTTCCATCAACAACAGAGGGCAGTGACGGTAGCAAAAGAATAAGCTACGGCTAACTACGTGCCAGCAGCCGCGGTAATAAGGAGGGTGCTAGCCTTGTCTGGAAGTATTAGGCGTAAAGCGCTGGGAGGCAGATTTATGAAGTTGGATTGACATGTCGGGGCCCAACCCAGACTGGCACATGAG
+
8ACCC>)1:0)8888;;<;;;88B@FFF<C,FFGGGGFGFF+8@CFFGGA@:FFFFG9FCFFGG@F:4,BFGFFAF,B<FEEFD44+++4EFFGGC<CFG9=F?==8,,+88:36D:FF>C,C,3=>@3=DFF:7+++++@,8FFC:ECCFBG,D8B<D;DC,?7:*CCEG68BFG,,**,*8;FFF3)*)*/29<7C***9*);197/)*<>/77*-9*/*<>F6+0-)953-(9)()*()(0,))(1()*))))-+*-6*,4)),)*.*...5C7,-,(761031((().48.))).))
@M02996:162:000000000-B87FG:1:1101:20253:2722 1:N:0:ACTGAGCG+CTAAGCCT
ACTACGGGTGGCAGCAGTAGGGAATATTGCACAATGGGGGAAACCCTGATGCAGCAACGCCACGTGAGGGAAGAAGCATTTCGGTGTGTAAACCACTGTCGTGAGGGAAGAATGCTTAATTTCGGGTAAGTTGAATGTACCTCGAAAGGAAGCACCGGCAAACTGCGTGCCAGCAGCCGCGGGAATACGAGGGGGGCAAGCGGTGTTCGGAAGCACTGGGCGGAAAGGGAGCGCAGGCGGAGAGGCAAGCAGGCGGTACAATACCGGGGCCCAACCCGGGACCGGCGGACGGGACGGTGGG
+
888?@?=5=)0=;8=;;<;<;8;C;C6@EFGECCCCDDDDEEDFFECEECDEFECECFBC@:B@6C,8ECCFECDFCECE,?FD,BBF<A<EFFEF<C,:AAFGCFDEG:FC,C=9,CE,C,AFF+@CFF95@FG;E=E?F,6CGFGEFFGF?F8@=CCEE8D,,5@4CB8ACCEFG,:@9C3888D+:EDGDB*:@DF>*1*02/09<3CE35?<*4<G)?7DG:GF?FC),(4B0(09971)35@2<0:@(4(4(:*6:*.5::>FB05(-1@A5(4,2)8>>0(((3(7,((-;-4(,
@M02996:162:000000000-B87FG:1:1101:10681:2746 1:N:0:ACTGAGCG+CTAAGCCT
GCTACGGGTGGCTGCAGTCGAGGATCATGGGCAATGGGCGAAAGCCTGACAAGGCGACGCGGCGGGGAGGATGAAGGCCCTCGGGTCGGAAACTCCTGTCATAGGGGAACAGGCGACCGGACCCAACACGTCCGGGAGTTGAGGGTACTCTAAGAGGAAGCGACGGCGAACTCGGTGCCAGCAGCCGCGGGAATACAGAGGTCGCGAGGGGTGTTCGGATGTACGGGGCGGAAAGGGCGCGGAGGCTGCGGGGCGGGGCGGAGGGGAAATCACCGGGGCCAACCGGGAAAGGGCGGCCGAA
+
-88AC?=5:)0;=8=;;;=888:@666,,-:CA@CCCDCCEECCFE,CCCCD6=,@@FCF::@>+=CCFD@BB>AEFGCF7F@CE38C+><CF<FDFF,@FCFFCECECFGCFCFGFGGGGGGEGGGGGG:FGGGGGGG:CCF7C*AC+<@FGGF@C;<C*7;8?EE5>887C5A*;7CC7>F:2/C<DG):=)397:09C2*7*1)8).)*10.*91*9)+3:*7EC,>)7>,8>:(5)-)(075).1(-)1(4,(>C49539191:5)2).1>C>((-4.(4(-2,(444:(-(>;113
@M02996:162:000000000-B87FG:1:1101:10671:2762 1:N:0:ACTGAGCG+CTAAGCCT
ACTACGGGTGGCTGCAGTCGAGGATCATGGGCAATGGGCGAAAGCCTGACAAGGCGACGCGGCGTGGAGGATGAAGGCCCGCGGGTCGGAAACTCCTGTCATAGGGGAACAGGCGACCGGACCCAACACGTCCGGGAGTTGAGTGTACTCTAAGAGGAAGCGACGGCGAACTCGGTGCCAGCAGCCGCGGGAATACAGAGGGCGCGAGCGGTGTTCGGATTGACGGGGCGGAAAGGGCGCGTAGGCTGCCGTGCGTGTCGGAGGGGAAATCTCCGGGCCCAACCCGGAAAGTGCGTCCGAA
+
688?A?55:));=8=;;==888:@,;6,,-:@C<,CCDFBC@CEGE,CECDF,96@@FEC+=@>4>@CFGEDEAAEFFFG+>CDD3@F+>=CBFFGAD,BD9FFFGGDEFGCEFGGG>FGGEGGGGGGGGCFGGGGGGE+CBE2?2>E49+?EGG<C=7C;9B=EGG*>CG*:*;*;:CF?CF@@FDGGG3CC)<<FGGFF*28*9;@>5)210):C93*)*02*7ED;E)7>BFFFFE341-8:F)414>)4:B(:/24;54701215):)647C5(,48F614799914).)3()--(,
@M02996:162:000000000-B87FG:1:1101:14398:2808 1:N:0:ACTGAGCG+CTAAGCCT
ACTACGGGAGGCTGCAGTGAGGAATATTGGTCAATGGACGGAAGTCTGAACCAGCCATGCCGCGTGAAGGAAGAAGGCCCGATGGGTCGTAAACTTCTTTTGTGGTGGAGCAATAAGTCCTACGTGTAGGGCGATGAGAGTACATCACGAATAAGCATCGGCTAACTCCGTGCCAGCAGCCGCGGTAAAACGGAGGATGCAAGCGTTATCCGGATTGATTGGGTTTAAAGGGTGCGTAGGCTGTTCTTCAAGTCAGAGGTGAAATACCCGGGCTCAACCCGGGAACTGCCTGTGATACGGG
+
-88BC@9>::0==;=;;==;;;;CCC6CDFEE@CEDFEF@CEDCFEEECGEFFACC@FDFE@@@6@BDGFDG,CEEFGGG+@7?CFEFCC=CFF9?F,9EDFEFD:B@BFGCF,EFGEFGGGFFEFFGGGGGEF7CFGGGCDGG3@EFGGG@FGF8D=DBCCBEGGAFGE@CGGGFGGF?C9*9>;C<+=?GDFGGF6DFGGGFDC5B5+@ECB8**7+2;<C128CCBFC;(86DBF>C7*.0)10):>AF)-6AFGGB?FF<4<A:94C>B-0<913?9B>9>()..(,))..)16(42
@M02996:162:000000000-B87FG:1:1101:19602:2887 1:N:0:ACTGAGCG+CTAAGCCT
CCTACGGGAGGCAGCAGTAGGGAATATTGCACAATGGGGGAAACCCTGATGCAGCAACGCCACGTGTGGGAAGAAGCATTTCGGTGTGTAAACCACTGTCGTGAGGGAATAATGCTTAATTTCGGGTAAGTTGAATGTACCGCGAAAGGAAGCACCGGCAAACGTCGTGCCAGCAGCCGCGGGAATACGAGGGGTGCAAGCGTTGTTCGGAAGCACTGGGCGGAAAGGGAGCGCAGGCGGAGATGCAAGCAGGCTGTACAATACCGGGGCCCAACCCCGGACCGGCAGACGGGACGGGTGG
+
68A?C?=@5:1=88=;;<=<;8;@;@C@CEGD<@<CCFDDEDEFFE8EE@DCFECEDFBF8:B@,C,:CCCCECCFCE9C,<FE?F=F,A<CEFFG?F,CFAFGBECEA,CA5FF?9FF5F?EFE+>FFGEDDFGAEEFFG+@FGGGGGGGFGGGE=CDECFF+,@@@EEGFGGGFF7C9CC):8>DFFFDGD>2?><CF<G5019)=>>GG35@564CFFG5DEFGF?FG@9>;>>>BDFD>).1=<F??F((,887*:A/),4:;FF9<23<;;)-9623927(97374:6019<(-((
@M02996:162:000000000-B87FG:1:1101:19619:2891 1:N:0:ACTGAGCG+CTAAGCCT
CCTACGGGAGGCAGCAGTAGGGAATATTGCACAATGGGGGAAACCCTGATGCAGCAACGCCACGTGTGGGAAGAAGCATTTCGGTGTGTAAACCACTGTCGTGAGGGAATAATGCTTAATTTCGGGTAAGTTGAATGTACCGCGAAAGGAAGCACCGGCAAACTTCGTGCCAGCAGCCGCGGGAATACGAGGGGTGCAAGCGTGGTTCGGAAGCACTGGGCGGAAAGGGAGCGCAGGCGGAGAGGCAAGAAGTCTGTACAAAACCGGGGCCAAACCCCGGACCGGCAGCCAGGACGGTGCG
+
-8ACC9888:0888=;;=;<;@CA<C6CC@F<D<,@ACDDECCFFE,EEAD9CA;CEEBF+@B@9C,:BCCEF@CDCF,C,,C@6BBF,?9?CEGGF=,5D,CFCFD:<,C<,:E54CF,C<FFG+@CGG;<DGGCEFFCF+@FGGGGGFGFGGDF=CDCE?E,8<CDE7DFDCF@F9:=>C)240?FGFGGGF=CEGGF3C*.:737>><E)7FFC:7C@G*9CEFFFFDB>1>E9B7C9)3.-)7.9((0-.)6.<*:4*.4(49;597(42@;>(3(4<(-46(,(((4((,-5((((
@M02996:162:000000000-B87FG:1:1101:20473:2899 1:N:0:ACTGAGCG+CTAAGCCT
ACTACGGGGGGCAGCAGTAGGGAATATTGCACAATGGGGGAAACCCTGATGCAGCAACGCCACGTGCGGGAAGAAGCATTTCGGTGTGTAAACCACTGTCGTGAGGGAAGAATGCTTGGCCTCGGCCAAGTTGAATGTACCGCGAAAGGAAGCACCGGCAAACTGCGTGCCAGCAGCCGCGGGAATACGAGGGGTGCAAGCGTGGTTAGGAAGCACTGGGCGGAAAGGGAGCGCAGGCGGAGATGCAAGCAGACGGTACAATACCGGGGCCCAACCCGGGACCGGCAGACGGGACTGTTG
+
-88AC?551)08888::<9<989<,:5CEFGFEDDAFFDDFEDFFG,AEA?EDEAFDFBF>>C>+:+8@CDFGFFF:><DAFFD8@@F,@=BFCFGCF;DF:FGFFEEF7F>3><9,?BF<CCFD=BFGG<<AGG;;?CFG1BCGGDGFGFGFC@=8:98:D@++3:/:2@FFCGCC*:273)02*2*9CDCCD*::FCF*9*)11)*0)225)9>*35DFEEDC>CD?F539>9D9>>D6DB)519<D(47(4(4,**--*).),-3@>)-2,7*7(,217113434,((-,(-(84)-
@M02996:162:000000000-B87FG:1:1101:14740:2906 1:N:0:ACTGAGCG+CTAAGCCT
ACTACGGGGAGCTGCAGTGAGGAATATTGGTCAATGGGCGAGAGCCTGAACCAGCCAAGTCGCGGGAAGGAAGAAGGTTCTATGGATTGGAAACTTCTTTTGTCGGAGGGTAAAGTGAGTGATGCGTCTCTTATTGCAAGTATCAGACGAATAAGCATCGGCTAACTCCGTGCCAGCAGCCGCGGTAATACGGAGGATGCGAGCGTTATCCGGATGTATGGGGTTGAAAGGGTGCGTAGGCGGAGGATTAAGGCAGCGGTGAAAGCGGGGTGCTAAACAATACCAAGCAGTGGAAAATGGG
+
88@?C:9)1))==;=;;;;;;;;@;C,;CCF<A<,<ACECCC@CFC,CCECFDEC9@FD,:86@+@CCFDCFF<ECE,:C,9,<=CC,B4??FFF9F<,C,CB?+@=B@F8<EEF@FFG?FF,C9FEG+FDGDA;EGGGGD=@FGGG?GGGGGFFDED+<:?@EGGGG6B@9CFGCEG9A79@>C9DG@EGEDAEEB*;AD8/):185.+@CDA:366027:C1*)3:-/55.4(0435C2D3),>>0*.6F)(431ED(7F?<<2;07(/4()*31(.147),48:<(4.(.)5))-.4.
@M02996:162:000000000-B87FG:1:1101:12743:2907 1:N:0:ACTGAGCG+CTAAGCCT
CCTACGGGAGGCTGCAGTGGGGAATATTGGGCAATGGGCGAAAGCCTGACCCAGCGACGCCGCGTGAGGGAAGAAGATCTTCGGATTGGAAACCTCTTTCAGCAGGGAAGAAGCAAGTGACGGTACCTGCAGAAGAAGCCACGGCTAACTACGTGCCAGCAGCCGCGGTAATACGTAGGTGGCGAGCGTTATCCGGAATTACGGGGTGTAAAGGGTGGGTAGGCGGGGAGGCAAGTCAGGCGGGAAAATCAGGGGCTAAACCCAGGACGGGCGCTGGAAACGGGTGTGCGGGAGTGGGGGG
+
-8AACA=>51)==;=;;==;;8@@@E<<FFFFFC@DFFFCFEEEGGCEEEFFFE@:BCCFFC>>8>FDFEEGGEFFDBF9,EFEC:FG,=EFFGGGGFEEFGCGFGDFEEGDFFDGG<<@FGG+DCD,FFGGGGGGGGGGGGGGGCEFG,EDE@>D8F96>7,4>EEE*1=,=;E,?4=49<A>87):)/8*<8EEFG*=@C*51908.7CFFBD0C(>9@?C9E@E5(<C)4?:/.699090@>:F?0(5*46624*262?0:01(()(1(,-)2)(548522-(((6,(,(4-4)2932
@M02996:162:000000000-B87FG:1:1101:14745:2923 1:N:0:ACTGAGCG+CTAAGCCT
ACTACGGGGAGCTGCAGTGAGGAATATTGGTCAATGGGCGAGAGCCTGAACCAGCCAAGTCGCGTGAAGGAAGAAGGTTCTATGGATTGTAAACTTCTTTTGTCGGAGGGTAAAGTGAGTGATGCGTCTCTTATTGCAAGTATCAGACGAATAAGCATCGGCTAACTCCGTGCCAGCAGCCGCGGTAATACGGAGGATGCGAGCGTTATCCGGATTGAGTGGGTTTAAAGGGTGCGTAGGCGGATGATTAAGTCAGCGGTGAAAGCGTGTTGCTCAACAATACCAAGCCGTTGAAACTGGG
+
-8AACB>58:1=;;=;;=;;;;;;;C6@CDEECDEDDFFCEEBCG8CCDFF<CACCCFDCC@@@+@FFGGFGGACEFFAF,ACCCF9CAFFFFGFFG,9EFG=FCFC>DF+?FFGCFGGAFF5EFGEGEGGCEFEGGGFGGGCGGGGGGGGFGGFDC=DCC>DGGG,DFE@EGDGCFGGFGC?>D?DG+:+D8D@E?*CFGGGFE75>)1CGGF3*0;*+1<=2*8?FFFF74?FEBB@78C97(894*4<F):AFFGGFFF<AFFF074*44)9:4():)9:7<??<<2((-8)6*:4:2
@M02996:162:000000000-B87FG:1:1101:14360:2952 1:N:0:ACTGAGCG+CTAAGCCT
ACTACGGGAGGCTGCAGTCGAGAATCATGCACAATGGGGGCAACCCTGATGGGGCGACGCCGCGGGGGGGAGGAAGGTCTGCGGATTGTAAACCCCTGTCATGCGGGAGCAAGGCGCAAGCTTGAGAGTACCGCAAGAGGAAGAGACGGCAAACGCGGGGCCAGCAGCCGCGGGAATACAGAGGGCTCAAGCGGTGGTCGGAATCACTGGGCGTAAAGGGGACGGAGGCGGCCGCATAAGGCGCGCGGGAAAGGTAGGGGCTGAACCCGTGGAGGGGGGGGGAGACTGGGCGGCTGGAGGG
+
-8,?C:5881)6;;=6;;=888@@,;6,,;EA<A<@CDDC@@@FF:,CACCC<=6@@@>@=>8=+7CCEGDED>CCE<<9,9:CC8:C,<:::CEGF@0<F7CC8CDDC:E?FGGGGGGGG++;C+;C0CCFC?EEGGGFGFGCE:EGGGGGG5***:1:/)AGFGGGC8:EG8C=*<+:<:?:*/*1CCF+:)/C)198<CE3+:6*159*1)0199C<)/*9*7C74)1)-795(86:)2-)4)0(/-4)4:)).CCB0)(,4733)-966:38),(-->0,-0-.(,(49--4>?:-2
@M02996:162:000000000-B87FG:1:1101:17915:2984 1:N:0:ACTGAGCG+CTAAGCCT
ACTACGGGTGGCAGCAGTGAGGAATATTGGTCAATGGACGGAAGTCTGAACCAGCCATGCCGCGTGAAGGAATAAGGCCCTATGGGTCGTAAACTTCTTTTGTGGTGGAGCAATAAGTCCTACGTGTAGGGCGATGAGAGTACATCACGAATAAGCATCGGCTAACTCCGTGCCAGCAGCCGCGGTAATACGGAGGAGGCAAGCGTTAACCGGATTTATTGGGTTTAAAGGGTGCGTAGGCGGTTCTTCAAGTCAGAGGTGAAATACCCGGGCTCAACCCGGGAACTGCCGTGGAGACGGG
+
88A?CAA5=0);;8=;;<=;;;;@CC@<EDFFEAEDFEFBEDDEFFAEEGFEFECCCEEFEBFC7@CEGFDE9CAFGGGG,E8EEGFGEF?ADFF<FA<FFF?FD4BCDGGFGCGGGAFFGGGGEFGGGGGGGG8EEGGGCGGG3EFGGGGDGGFDC=?@>C@EGGFGGGDFGGGGGGCCC9:>D;DD7CFGDEGGF*:?CGG>E<AB):CG<>0**9+;;FC8/0<FCFGF?FFF18@D?)4)-8620:A@6)..6EF.:F?A2:A0F7DBB(0<?(4:9EB>><)55<(417<(03(89
@M02996:162:000000000-B87FG:1:1101:10829:2989 1:N:0:ACTGAGCG+CTAAGCCT
ACTACGGGAGGCAGCAGTGGGGAATATTGCACAATGGGGGAAACCCTGATGCAGCGACGCCGCGTGAGTGAAGAAGTATTTCGGTATGTAAAGCTCTATCAGCAGGGAAGAGAATGACGGTACCTGACTAAGAAGCACCGGCTAAATACGTGCCAGCAGCCGCGGTAATACGTATGGTGCAAGCGTTATCCGGATTTACTGGGTGTAAAGGGAGCGTAGACGGCAAGGCAAGTCTGATGTGAAATCTCCGGGCTCAACCCGGAAACGGGATGGGAAACGGTATAGCTAGAGTGCAGGAGAG
+
-88ACB9:810=88=;;==;;888,C<EEFGFFFFFDFDGEDDFGDFEE,@CCE<@B@@@:@@>8>CCCEDFFAEF,C9<,5FC8E=F5?BAAFECF<,CFGGGGGCDFGG8FGFGGGGGGGGGGGGGAFGGGGGGGGGGGD8FFG8FGF9DGFEDDFDDE9@CE8EG@BFG9D,4D5<A?CFFE:*:*BFG=>*//;F@@FG.;26@C=FE5=>G339DFED):>*51@CF6>48<)126:2=49*.04>E62-<<EG:>>BBFF60)-/(-35<:1,447(.6:64?<>-.5-6>?:43
@M02996:162:000000000-B87FG:1:1101:23339:2993 1:N:0:ACTGAGCG+CTAAGCCT
CGACGGGTGGCAGCAGTAAGGAAGTGTCGGCAAGGGGGGAAACCCGGACCGAGCAACGCCGCGGGAGTGAGGAAGGTCTTCGGATCGTAAAGCTCTGTGGTAGAGGAAGAAGACTAGAAGTAGGAAATGATTTCTAGCTGACGGGACTTTACTAGAAAGTCACGGCTTACTACGTGCCAGCAGCCGCGGTAATACGTAGGTGGCAAGCGATAACCGGATTTATTGGGCGTAAAGGGGGCGCAGGCGGTTGGCAAAGTGCGGGGGGAAAGCGTTGAGCGTAACACAATGGAGCCGCGAAAAA
+
-86A=*0)1:);=,=;<;<<;6;;;,<<B@CEEGGDGGGCFCBFGGGCCGEEECCF=F+@>@=+@<F@>A<FCCCD,?D<,6>::>F?3=C<<?C9C@,?<CFCFGDFFGG:FB:CCEGG<FFGGGG<FGCB7:EGFGGFGFEG5CC*:<CC+A:CFGF0<CFGEG=*<CFCFE*:@CGGFDFFED7>C*9C+1<E**9:CDGFGGFFF)/:*9?DDFC3*9+2<=579)1>393>(3<D65471>>(1(7;>83><+276D>0;6:350C,,9)2099(45)50:))...4-,433134(
@M02996:162:000000000-B87FG:1:1101:16624:3035 1:N:0:ACTGAGCG+CTAAGCCT
CCTACGGGAGGCTGCAGTGAGGAATATTGGTCAATGGGCGAGAGCCTGAACCAGCCAAGTAGCGTGAGGGATGACGGCCCTATGGGTTGTAAACCTCTTTTGGCGGGGAATAAAGTGCGCCACTTGTGGTGTTTTGCATGTACCCGCCGAATAAGGATCGGCTAACTCCGTGCCAGCAGCCGCGGTAATACGGAGGATCCGAGCGTTAGCCGGATTTAGTGGGTTTAAAGGGAGCGTAGGCGGGATGGCAAGTCAGCGGTGAAAGGTAGGCGCTCAACGTCTGCACGGCAGGTGAAACGGG
+
88A?C?=A=10=;;=;;==;;;;@CE9EEFFFCCFDFFFEEDCEGG8EEFCFCECCCEFFCDEC6@FEFGEFEE<CFGGG7F=EFGF:FF?AFGGGGGFFFGGGEGGGEF8>FGGCGGGGGGG8BFGGG3@>8<8DFGAFGGGGGEGGGGGEGGFFE<CCCD8EGG?EGEBCDGGEGGFCC<>>E9DGGGFFCBEGB*9:CGGFG5B@)=D>957**6**9CF9/.<CFFGFBBFF9(7D2D7>9.>(23<@)695,*1(3<3<2:)5?(974,.**(4(()4247(-(47(444864(8:
@M02996:162:000000000-B87FG:1:1101:8383:3042 1:N:0:ACTGAGCG+CTAAGCCT
CCTACGGGAGGCTGCAGTGAGGAATATTGGTCAATGGACGCAGGTCTGAACCAGCCAAGTCGCGTGAGGGATGGCGGTCCTATGGATTGTAAACCTCTTTTGTCGGGGAGTAACGTGCGGGACGTGTCCCGTATTGAGAGTACCCGAAGAAAAAGCATCGGCTAACTCCGTGCCAGCAGCCGCGGTAATACGGAGGATGCGAGCGTTATCCGGATTTATTGGGTTTAAAGGGTGCGTAGGCTGTTCTTCAAGTCAGAGGTGAAATACCCGGGCTCAACCCGGGAACTGCCTTTGATACTGG
+
88BCCB=A81)====;=====;CEFGGGGGGGGGGGGGGFFGDGGGGGGGGGGFGGGGGGFGGG@FGGGGGGGFEFGGGGGFGGGGGGGGGFGGGGGC?FGGGGGGGGGGGGGGGGGGGEGGGGGGGGGGGGDGGGAFGFFFGGGGCEC:DFGGGGFGGGEDFCFDGGGGGGGGGGGGGGGGFFGGGGDFGGGFGGFCGFGGGFGGFBFFG59@DCF>7FFGGGGFGDAFGFFFFFFFFC504).88<D>DBABBF4FFBBFBA2AAD?(9>62707::B9BF9(2:4<?2<25:A=<)68
@M02996:162:000000000-B87FG:1:1101:8371:3058 1:N:0:ACTGAGCG+CTAAGCCT
CCTACGGGAGGCTGCAGTGAGGAATATTGGTCAATGGACGCAGGTCTGAACCAGCCAAGTCGCGTGAGGGATGGCGGTCCTATGGATTGTAAACCTCTTTTGTCGGGGAGTAACGTGCGGGACGTGTCCCGTATTGAGAGTACCCGAAGAAAAAGCATCGGCTAACTCCGTGCCAGCAGCCGCGGTAATACGGAGTATGCGAGCGTTAACCGGATTGATTGGGTTTAAAGGGTGCGTAGGCTGTTCTTCAAGTCAGAGGCTAAATACCCGGGCTCAACCCGGGAACGTCCTTTGTTACGCG
+
888=C?=))10=====;=;;=;;;CFGGF9FFEFGGFDFBFGDCGGGFDGG@EFFDFGGGGGGDCFFGGEGGGD@FBFCGG<<9EFFGGGEFFGGFEEFE9,BFEGCCEFFFFF+EB@F>7FF@F+@@,CCG8DGFD9F7EEF,F76C>5::D,33>99EEGCEGC7@,>CCCCC<F?FGGDF5CDC*1<@::BE/6C+:<DG):1.))1CEDF3>*.**9;/9*7<>A**).(-)(-0/.0().**.::AFF<A4<<*((044244)9(/(,(806:<:>>032?((-((-66)(*)((-
@M02996:162:000000000-B87FG:1:1101:10320:3093 1:N:0:ACTGAGCG+CTAAGCCT
ACTACGGGTGGCTGCAGTAGGGAATATTGCACAATGGGGGAAACCCTGATGCAGCAACGCCACGTGTGGGAAGAAGCATTTCGGTGTGTAAACCACTGTCGTGAGGGAATAATGCTTAATTTCGGTTAAGTTGAATGTACCGCGAAAGGAAGCACCGGCAAACTTCGTGCCAGCAGCCGCGGGAATACGAGGGGTGCAAGCGTTGTTCGGAATCACTGGGCGGAAAGGGAGCGCAGGCGGAGAGGCAAGCAGGCGGTACAATACCGGGGCCCAACCCCGGACCGGCAGACTGGACGGGTT
+
888?@?8):));;8=;;=;<6@<D<C@EEFGECEFCCDDDEEFGFG@EF9C,@ACEDFEF@@B@9C9:CEFGGDCFEEBE,AFEBFCF:?ACCFFGFE5CFAFGEGGEF4FA5EE,9EE9ACFFG8BFGGBFFGG9EFGGF6BGGGEGGGGGGGFD>CDGE7D,,7A3ABFGG5FGGGECCC):C4C>DGGGDF*CEGGFGG=):9>F>@DG569F*.>D>E*CC@FFFFD>>FFFFF:C>DB)408?F4?F(9(7(:DAA*6778>FD;59-4>;>1;B>@>(49>>21.5:?8450((
@M02996:162:000000000-B87FG:1:1101:19072:3114 1:N:0:ACTGAGCG+CTAAGCCT
ACTACGGGTGGCAGCAGTAGGGAATATTGCACAATGGGGGAAACCCTGATGCAGCAACGCCACGTGTGGGAAGAAGCATTTCGGTGTGGAAACCACTGTCGTGAGGGAATAATGCTTAATTTCGGTTAAGTTGAATGTACCGCGAAAGGAAGCACCGGCAAACGTCGTGCCAGCAGCCGCGGGAATACGAGGGGGGCAAGCGTTGTTCGGAATCACTGGGCGGAAAGGGAGCGCAGGCGGAGATGCAAGCAGTCGGTACAATACCGGGGCCCAACCCCGGCCCGGCAGACGGGACGGGTC
+
888=@B>5=00=;8=;;==<;8;@;C6<CFGFCA<CCDDEEEFFGD@EECE<@ACECFCF+@B@,C:CCDCFEECFFGCC,?FD,BBF,A<CEFFFFF<EFFGGEFDDE,CB@FGA;FG?EEFFG4@FGGGCEFG9EEEFE+@FGGGGGGGGGGGFBEGEECD+8@C@EEGGGGGFG5>CCD)?8CGCFGDEDE*:BGGFCD/):179<>DE*9FF7<CFFGCDEFGGFFD379>E>0;C9)().7?<F677.2(4(:95>*)48:>FFF)9,-<*7(42(.4(40(423(12:B(8(((
@M02996:162:000000000-B87FG:1:1101:10507:3133 1:N:0:ACTGAGCG+CTAAGCCT
CCTACGGGAGGCTGCAGTGGGGAATCTTCCGCAATGGACGAAAGTCTGACGGAGCAATGCCGCGTGAGTGATGAAGTTTTTCGGAACGTAAAACTCTTTTGTTTGTGACGAACGTGCTTTCCATCAACAACAGAGAGCAGTGACGGTAGCAAACGAATAAGCCACGGCTAACTACGTGCCAGCAGCCGCGGTAATACGTAGGTGGCGAGCGTGGTCCGGAATGATTGGGCGTAAAGCGAAGGTAGGCGGGTTTCGAAGGCGGGAGGGAAAATGCGGGGCGCAACCCCGGATGGCTCGGGAA
+
6888@:8=8:)8=;=;;;=;;8@@6C,CFGCC@:BDDEFBBCCC<<,CCEC@BC@CAFCE,88@+>CCCEABECDF9699,=CCCFFGB=ACEG<EE99EFEE,::AACFGCFFFFF=,CFGFAFGGGGGGGGGGGGGGGGDGFGGCDGGGGGGCEE:DFB4@FGEGGCBFC8>EE,:=4=C@ACGCGDGG4:?,BFC9=CD<AC>BFB=D/*87C647C8*+>7*AC:)9)4:2BB;)9,93@5894>(,),),42E)2(891;0;?F?0)..>D>9-(-7911<07(-(-3:())-2-(
@M02996:162:000000000-B87FG:1:1101:13100:3154 1:N:0:ACTGAGCG+CTAAGCCT
ACTACGGGTGGCAGCAGTGAGGAATATTGGTCAATGGGCGAGAGCCTGAACCAGCCAAGTAGCGTGAAGGATGACGGCCCGATGGGTTGTAAACTTCTTTTGTTCGGGAATAAAGGAGCCTACGCGTAGGCTTTTGCATGTACCGTTCGAATAAGCGTCGGGTAATTCCGGGCCAGCAGCCGCGGTAATACGGAAGAGGCGGGCGTTATCCGGATGTATTGGGTTTAAAGGGGGCGTAGGCGGCCTTTTAAGTCAGCGGTCAAATGTCAGCGCCCAACGCGGACCGGCAGGTGATACGGAG
+
88ABC>8)8)0=;88;;<=;;;;;6C,CE@EEAE9CDF<CEC@@FFFFFF9CFACCCEE9,C,@B8F@FD@E@:6,CFGG+++8BAC,>4?C<FF<FAAE,C<,5BC:FF8CFEFGGFDF8??+>C7FEEG<D>3>>9,CF;FF:FE,+@=,>;99+++83*6>:E73;B*:;*4?8,1=,/)0=5:<7++38>E:585=8)571C)<)0:E5077*6***3:9:00:6BD:-,(7,,5></(74)))044?-)))):>?9B36.6<2@693135A<12-(.(-19(-,-(.4)))*(-,-
@M02996:162:000000000-B87FG:1:1101:7502:3177 1:N:0:ACTGAGCG+CTAAGCCT
CCTACGGGTGGCAGCAGTGAGGAATATTGGACAATGGATGGAAGTCTGATCCAGCCATGCCGCGTGAAGGATTGATGCCCTACGGGTTTTGAACTTCTTTTGTACGGGGGCAATAAGGTCCACGGGTGGACCGATGAGAGTACCGTACGAATAAGCATCGGCTAACTCCGTGCCAGCAGCCGCGGTAATACGGAGGATGCGAGCGTTATCCGGATTTATTGGGTTTAAAGGGTGCGTAGGCGGCTTGCCAAGTCAGCGGTGAAATCCGGGCGCCCAACGCCGGAACTGCCGTTGAAACTGG
+
8ACCCBF=>))=;==;===;;;;CEFFGGGGGGGGGGGFFFGGGGGGGGGGGGFFGGGGGGFGGFFGFGGGGFFAEFGGGGFFEGG@?FGFCFFGEGGGFFGGGGGGGEGGGGGGGGGEFFGGGGGEGGGGGGFEGGGGGGGGGGGGGGGFGGGGGGGGGGGGGGGGGGGGGGDGGGGGGGGFEGGGGGG7CEAGGFCFFGGEEGGDFFFGGGFFCFFCGFGGDGFGGDFGFFB?F615<2C9>>>D?GF:>4<ABFGGFFFFFFFFF54136>);5(414@>BFF0<<:4(3:3-=AD27
@M02996:162:000000000-B87FG:1:1101:22349:3190 1:N:0:ACTGAGCG+CTAAGCCT
ACTACGAGGGGCAGCAGTCGAGAATCATGCACAATGGGGGCAACCCTGATGGAGCGACGCCGCGTGGGGGAGGAAGGTCTTCGGATTGTAAACCCCTGTCATGTGGGAGCAAGGCGCAAGCTTGATAGTACCACAAGAGGAAGAGACGGCAAACGCAGAGCCAGCAGCCGCGGGAACACAGAGGTCTCAAGCGTTGTTCGGAATCACTGGGCGTAAAGGGTACGTAGGCTGCCGCACAAGTCGCGCGTGAAAGGCGGGGGCAGAAACCCGGGAGGGCGCCGGAGACCGGGGGGCAGGAGGG
+
68AACE8>:)0==88;;<;868;@@6,<<;EEECFDDCEEFEFG8@<EFEA<,AC:@7@@@>CB+>@:EEC>FEDFFAF999DC::FF,??A?FBF=C:DE,AC:C@<C+<>>=@CCFCEG7,D7,8F@FFGEFFCFCDF7,DCBDFCEDEEF71:*8)<,??ECFGGGECEC1=5*2:*526532:CGGFC=)*:07>><3C)+:9*/577900975CD.<+9FFGC?49<3>;>(4)1)*-)-7>9DFF4A6(((:>>07(3()3,.259>;)8)-0,(794(-(-(-(321(-7<B((
@M02996:162:000000000-B87FG:1:1101:22331:3193 1:N:0:ACTGAGCG+CTAAGCCT
ACTACGAGGGGCAGCAGTCGAGAATCATTCACAATGGGGGCAACCCTGATGGTGCGACGCCGCGTGGGGGAGGAAGGTCTTCGGATTGTAAACCCCTGTCATGTGGGAGCAAGGCGCAAGCTTGATAGTACCACAAGAGGAAGAGACGGCAAACTCGGGGCCAGCAGCCGCGGTAATACAGAGGGCTCAAGCGTTGTTCGGAATCACGGGGCGTAAAGGGTACGTAGGCTGCCGCATAAGTCGTGCGTGAAAGGCAGGGGCTCAACCCCGGGAGGGCGCGTGATACTGGGGGGCTGGAGGA
+
-88ACA58:5)=88=;;<;888;@CE<C<CFFGCEFCFDEFEFGGGGEFFEC6A:@BFEFFCFC8@FDGGEEGEFGGFGFDGGGGFEFAEEFGGGGGG5EGEG<AFEFEFGFGGGGGGGGGD=DF<@FCFGGGGGGGGGGGGGGGGGGGGGGGG,<*=*4=CEGGGGGFEGGG*:75=CE?DAF*97CGFCC=0*:>*;>CDE:+??)8:DCD)87CAGG>?+>7=CC7)9<:>;EFFF><D304)8-CBF=A?1:?GDB6.4<BF??B(9909>>)-(((0((...-).(,3,(-838-(
@M02996:162:000000000-B87FG:1:1101:18282:3212 1:N:0:ACTGAGCG+CTAAGCCT
CCTACGGGGGGCTGCAGTCGAGGATCATGGGCAATGGGCGAAAGCCTGACAAGGCGACGCGGCGTGGAGGATGAAGGCCTGCGGGTTGTAAACTCCTGTCATAGGGGAACAGGCGACTGGACCTAATACGTCCATGAGTGGAGTGTACCCTAAGAGGAAGCGACGGCGAACTCGGTGCCAGCAGCCGCGGGAATACAGAGGTCGCAAGCGGGGTTCGGATTGACGGGGCGTAAAGGGCGCGTAGGCGGCCGAGGGGGGCAGAGGGGAAAGCTCCGGGGTCAACCCGGAAAGGGGGTCGGAA
+
-86AC:5585088889:::888:>4,4<,:B?==4?DCB>CC@CFC,?=BDC4:+==@>@@:8>+5CCFDC>C:AEGFFF*<CCE<<C*@<@<@FGCF8FF9FFGGEDCFGA==FFF*=CFFF*<EGGGGCF5E+<EG<+;CG0;ACECGFGGG??CFFFC7C:EEC*:??*:*;/ACC0?C@>;953CG)??)<C=FGFG*07*7>B37)*10)199C9)*3:*5>C9@)08:AF??:94)-8<?D>5(437(4(4*)-8::<03928(0-5(8C>(((.9<:(99(4(,83(4()(--,
@M02996:162:000000000-B87FG:1:1101:7967:3280 1:N:0:ACTGAGCG+CTAAGCCT
CCTACGGGAGGCTGCAGTGAGGAATATTGGTCAATGGTCGGAAGACTGAACCAGCCAAGTCGCGTGCAGGAAGACGGTCCTATGGATTGTAAACTGCTTTTGTACGGGAATAAAGTGAGGGACGTGTCCCTTTTGGAATGTACCGTAAGAATAAGGGTCGGCTAACTCCGTGCCAGCAGCCGCGGTAATACGGAGGACCCGAGCGTTATCCGGATTTATTGGGTTTAAAGGGTGCGCAGGCGGAGGATTAAGGCAGCGGTGAAATTTTCATGCTCAACATGAAAACTGCCATTGATACGGG
+
8ACCCFFF=:)====;===;=;;EFFGGGGGGGGGGG9FFGGGGGGGGGGGGGFFGGGGFFGGGFGGGGGGGGGGGGGGGGGGGGGGGGGGGGGGGGGFFGGGGGGGGFGGGGGGFGFGGGGGGEGFFGGGGFGGGGGGGGGGGGGGGGGGGGGGGGFGGGGGGGGGGGGGGDFGGGGGGGGFFGGGGGGGGGECED9FFGGGFGGFFFFGGG>DGFFGGFFGCEEGGFFGFFFFF>FFG6DB37<7:C?99).8?BGGFFFFFAFAFFDFFF:@@F1238*:9A?FD<2))<4<<B)(37
@M02996:162:000000000-B87FG:1:1101:20908:3290 1:N:0:ACTGAGCG+CTAAGCCT
ACTACGGGTGGCAGCAGCGAAGAATATTCCGCAATGGACGAAAGTCTGACGGAGCGACGCCGCGTGGAGGATGAAGGCAGGAAGGTTGTAAAATCCTTGTATAACGGAGGAATAAGTAAGGTGAGAGAAACGCCTTATGGTGACTGGAGGTTATGAATAAGCAACGGCTAAGTACGGGCCAGCAGCCGCGGGAACACGTAAGTTGCGAGCGGGGTTCGGAAGGATTGGGAGGAAAGGGGAAGGAGGCGGAGGGGCAAGGTGAGTGTGAAATCCCGGAGAGGAACCCGGGAATTGGGCGGAG
+
88A?C?8581);;8=;;;+868@@;C@A<@FC@@@@DCEB@CCCCA,CC<:7CC@:@6@@+88>+88=,=?=B=CFEF,BCEGEF,:E+5ABF?AFFF,CF,8@?+64=F>B,>DDA<5AA,AFEGGGGG8F6+,38,@FCEA,,,,@DC+4@,>;>,+,>8@E,@EE*1?,+>:?*/*4?<?):9;7C79*/:2:<G*85>+*207@EB<53B@)94C<5**7C*:78)9748451,)1(14.450-1(()(4(41=33(*.)..6:B)*-.5;8.,((-0.((4((,-,().(,)(-(,
@M02996:162:000000000-B87FG:1:1101:8477:3297 1:N:0:ACTGAGCG+CTAAGCCT
CCTACGGGAGGCAGCAGTCGAGGATCATTTGCAATGGGGGAAACCCTGACAATGCGACGCTGCGTGGAGGATGAAGGCCTTCGGGTTGTAAACTCCTGTCATAAGGGAAAAGGCGAGGGCACCCAATACGTGCCTTAGTTGATTGTACTTTAAGAGGAAGCGACGGCTAACTCTGTGCCAGCAGCCGCGGTAATACAGAGGTCGCAAGCGTTGTTCGGATTTACTGGGCGTAAAGGGCGCGTAGGCGGCGAGGTGTGTCAAGTGTGAAAGCTCCGGGCTCAACCCGGAAAGTGCGCTGGAA
+
88BCCA98:1)========8888@CF@F9CFGGGGGGGGGEEFEGGGGGGGF<ACC@FEFBB@F6CFEFGFGGGFGGGGGGGGGGFGGGGFFFGGGGG9EFFGGFGGFFGGEFGGGGGGGFGGGGFGFGGGGGGGGGGGFFGGGGGGGFGFGFFCEFFDFFC@@FGGGGGGCF,DFFGFFEFFF@CGGGGDB=FGGFGGFGC655DFE:A7A90<CDFDGFFF>7@FF?F/;??A?<?@7312:69@BD>2>B:<)47:9264<4<A:*695:4>CB1,()13:(6;>0-.).47(7((..
@M02996:162:000000000-B87FG:1:1101:8496:3298 1:N:0:ACTGAGCG+CTAAGCCT
CCTACGGGAGGCAGCAGTCGAGGATCATTTGCAATGGGGGAAACCCTGACAATGCGACGCGGCGTGGAGGATGAAGGCCTTCGGGTTGTAAACTCCTGTCATAAGGGAAAAGGCGAGGGCACCCAATACGTGCCTTAGTTGATTGTACTTTAAGAGGAAGCGACGGCTAACTCTGTGCCAGCAGCCGCGGTAATACAGAGGTCGCAAGCGGTGTTCGGATTTACTGGGCGTAAAGGGCGCGTAGGCGGCGAGGTTGGGCAAGTGGGAAAGCTCCGGGCGCAACCCGGAAAGTGCGTTTGAA
+
88@CCB5@=:)=88=====888@CEFGGFFFFGGGGGGGGGGGGGGGGGGGG@9CBCFGG+@FC>CGFGGGGGGFFGGGGGGGGGGGGGGGFFGGGGGFFFFDGEFFFF8FGGFGGGGGGFEGGDGF,DGF,@EFGFF@FGFGGGFCG,@EFFDCEF>FGGGGGGGGDDGGGGFD,,=7EEGFA9C3CDCDEE7EF4CF:92:7:D3>>>):DF)>D6*>@E<*<8FF?3)5<6AF0(7<793.095399183?(,4*976F54)6<7:1>82:BEF>((()-4-(-((-().64-)(-)-
@M02996:162:000000000-B87FG:1:1101:7964:3299 1:N:0:ACTGAGCG+CTAAGCCT
CCTACGGGAGGCTGCAGTGAGGAATATTGGTCAATGGTCGGAAGACTGAACCAGCCAAGTCGCGTGCAGGAAGACGGTCCTATGGATTGTAAACTGCTTTTGTACGGGAATAAAGTGAGGGACGTGTCCCTTTTGGAATGTACCGTAAGAATAAGGGTCGGCTAACTCCGTGCCAGCAGCCGCGGTAATACGGAGGACCCGAGCGTTATCCGGATTTATTGGGTTTAAAGGGTGCGCAGGCGGAGGATTAAGTCAGCGGTGAAATGTTCATGCTCAACATGAAAACTGCCATTGACACCGG
+
88ACCBF>=80====;=;=;=;;;CEEGGGGGGGGGFFGFGEEGGGFGGGGGGFEFFFGGGGGGGGGGGGCFGGGGFGGGGGGGGGFEFGFFFGGGF9CFGGFFGGGGGGEGGGGGGGGGGGGGGGGFGGGFGGFE8EGGGGGFGGGEGGGFGGFFGGFGDDCGFGGGGGGGGGGGGGGGGGFDGGGGGGGGGEGGDFGFGGGFGGD)5CGDGF>DF?FDFFFGG5FGFFG::<BFFFFC7C>7>BB:C<DFFFFA?GD?0<?AA):27::9<)/A=:)(39646?54.4.))54)1)((-
@M02996:162:000000000-B87FG:1:1101:8428:3299 1:N:0:ACTGAGCG+CTAAGCTT
CCTACGGGAGGCTGCAGTGGGGAATATTGCACAATGGGGGAAACCCTGATGCAGCAACGCCGCGTGCGGGAAGACGGTCTTCGGATTGTAAACCGCTTTTCTTAGTGAAGAATTTTGACGGTAGCTAAGGAATAAGCATCGGCTAACTACGTGCCAGCAGCCGCGGTAATACGTAGGATGCAAGCGTTGTCCGGATTTACTGGGTGTAAAGGGAGCGCAGGGGGGACTGCAAGTTGGAGGTGAAATGTCGAGGCTTAACCTCGGAACGGCATCCAAAACTGTAGTTCTTGAGGGGAGTAGG
+
88ACCB:=1:)=========;88BEFGGGGGGGGGFFGGGGGGGGGGGGGGFGFFFGGGGGGGECFGGGGEGGF<FGGGGGGGGFDGGGGFFDFGGGGFGGGGGFEFFGGGGDEFGGGGGGGGGGDFFFFGGGGGGGGGGGGGGGGGGGGGGGGGGFGGGFFGGGGGGG;FCF,>CEF7CCFFA=DG3CGGGEEG5>FGFGFFA0:>FF@FGGFFGGB<DF*:DGFG5<FDBBADF:))9:G41:@FFGF<B>BF07FGA<)442?9(80>685@?B<B09*6>A)-6)6-)(46>FB24)
@M02996:162:000000000-B87FG:1:1101:20892:3309 1:N:0:ACTGAGCG+CTAAGCCT
ACTACGAGTGGCAGCAGCTAAGAATATTCCGCAATGGACGAAAGTCTGACGGAGCGACGCCGCGTGGATGATGAAGGCCGGAAGGTTGTAAAATCCTTTTATAACTGAGGAATAAGTAAGGGGAGAGAAACGCCGTATGGTGACGGGAGGTTAGGAATAAGCAACGGCTAATTACGTGCCAGCAGCCGCGGGAACACGTAAGGTGCGAGCGGGGTGCGGAATGATTGGGCGTAAAGGGCATGTAGGCGGGGTGGCAAGCTTGGTGTGAAAGCCCGGAGCGGAACTCCGGGATTGCGTTGAG
+
-686@@)0:0)8;88;;;,;<;;C,@,<FFGCE:CDCCF@BCCE@,,C@EC@@C+@@@C:@76>+8@=:C=EF<CCCEGEEGGCE,5B8A<@B9BE,,,9@,EF9,BEADFD<EFG;<FF8,@FGGDGFGFFEF+8@,@F@EFC+@+@EB*,7,>E3,3>BDGCFCEG>EG,+?F=6:*::C?AF48DGGD*:5:CAD08<C+/39>DFDG*)0))94/9B*+:9/978FC)-:?453)92<67.99>D(-)(-4:):*2.76-44<DF>0(44<D>--,(041)..44(3((.-40(--,
@M02996:162:000000000-B87FG:1:1101:8445:3310 1:N:0:ACTGAGCG+CTAAGCTT
CCTACGGGAGGCTGCAGTGGGGAATATTGCACAATGGGGGAAACCCTGATGCAGCAACGCCGCGTGCGGGAAGACGGTCTTCGGATTGTAAACCGCTTTTCTTAGTGAAGAATTTTGACGGTAGCTAAGGAATAAGCATCGGCTAACTACGTGCCAGCAGCCGCGGTAATACGTAGGATGCAAGCGTTGTCCGGATTTACTGGGTGTAAAGGGAGCGCAGGCGGGACTGCAAGTTGGATGTGAAATGTCGAGGCTTAACCTCGGAACTGCATCCAAAACTGTAGTTCTTGAGTGTATTAGA
+
88AAC>8=08)=========;88BFFGGGGGGGGGGGGGGGGGGGGGGGGGGGGFGGGGGGGGGGGGGGGEGGGGE?FGGGFFGGGGGGGGGGGEFGGGGGGGFGAFGGGFFGGGGAFGGGGGGFDFFGGCGGGGFGGGGGGGGGGGFGGCGFDGGGGFFGDCGDEGGGCGGG:E6BC7?FF8AFGGDDEFFGFGDEFGFDGCFCCE=A:C?>F7DGFDGEDCDC@GGBFC6<-6757=FBC46:=*6DB?FF>FF?CFFA::026;?F?:<A:?C6280<945<BA<666)).))*.-))
@M02996:162:000000000-B87FG:1:1101:8487:3313 1:N:0:ACTGAGCG+CTAAGCCT
CCTACGGGAGGCAGCAGTCGAGGATCATTTGCAATGGGGGAAACCCTGACAATGCGACGCTGCGTGGAGGATGAAGGCCTTCGGGTTGTAAACTCCTGTCATAAGGGAAAAGGCGAGGGCACCCAATACGTGCCTTAGTTGATTGTACTTTAAGAGGAAGCGACGGCTAACTCTGTGCCAGCAGCCGCGGTAATACAGAGGTCGCAAGCGTTGTTCGGATTTACTGGGCGTAAAGGGCGCGTAGGCGGCGAGGTGTGTCAAGTGTGAAAGCTCCGGGCTCAACCCGGAAAGTGCGCTTGAA
+
-8ABCD=@::)========8888@FFCFEFGGGGGGGGGGGGGGGGGGGGGGFCCCCFGG:BFF:BFFGGGGGGGGFGGGGGGGGGGGGGGGGGGGGGCFGGGGGGGGGGGGGGEGGGGGGGGGGGGGGGGGGGGGGFFFGGFFGGGG;FGGGGGGG??FFDEGEGGDGGGGG?FGGGG?FGFAFGDGGGGGGFGGFGCFG8FEGG:AFB9:C5>GGFDGFGFFFFGGFF1>BFAFFBFG>>6@?FFFGFFDB?FA?ACAAFABF<BD44980>DEBB16>@FFFB((76BAAAFF7:<::
@M02996:162:000000000-B87FG:1:1101:8429:3318 1:N:0:ACTGAGCG+CTAAGCTT
CCTACGGGAGGCTGCAGTGGGGAATATTGCACAATGGGGGAAACCCTGATGCAGCAACGCCGCGTGCGGGAAGACGGTCTTCGGATTGTAAACCGCTTTTCTTAGTGAAGAATTTTGACGGTAGCTAAGGAATAAGCATCGGCTAACTACGTGCCAGCAGCCGCGGTCATACGTAGGATGCAAGCTTTTTCCGGATTTACGGGGGGTAAAGGGAGCGCAGGCGGGACGGCAAGTTGGATGTGAAATGTCGAGCCTTAACCTCGGACCTGCAGCCAAAACTGTCGTGCTTGGGTGGCTTAGG
+
88AAC>)818)=;;==;;==;88BEFEFFFGGGGFGFGGGEGGGGGGGGGGCFFGFFFGGGCFEEFGGGEEGEFFGCFGGGGGGCDG8?F5CFFGGGCFGGGFGGFGGGGGGG9DAFEFFFGGGGFGGCFD8FFGGGGFGEBE<FFG9CFCG,@DEFF7<>*35*8**42?FG9<,=CC?8;0;@*++*32??>**8*;;*/=D*7>EF=FGG5)/943>BC:)2)*)4<C)-6)/..905F)7:*1.*4(0(,,)5A:3)),-432(045(5.<C404)6*)(((-,),(((,4().)))
@M02996:162:000000000-B87FG:1:1101:16840:3326 1:N:0:ACTGAGCG+CTAAGCCT
ACTACGGGTGGCAGCAGTGAGGAATATTGGTCAATGGGCGGAAGCCGGAACCAGCCAAGTCGCGTGAAGGAAGACGGTATTATGTATTGTAAACTTCTGTAGACGCAGAGAAATAAGGGGCTCGCGAGCGCTGATGCTAGTATGCGTAGAATAAGGATCGGCGAACTCCGTGCCAGCAGCAGCGGTAATACGGAGGATCCGAGCGTTATCCGGATTGATGGGGTTGAAAGGGTGCGCAGGAGGCGCATGAAGGCAGTGGTCAAAGCGAGAGGCAGAACCTCACCCCGCCATTGAGAATGGG
+
88@AC5=5:01;;8=;;<=;;;;;,@<CCAC;@C@@ACEEDC@CF8+@@C@CEA::C@CC6@8=+>CFGFCDEC,BCBD,,C?C,CBBCA5?DBE9F9,CFAE?==:B8AA=F,EFGGF@G+=CFGGGG+B+CFGFC,@F9D;FFCEEGGG;BGC:>9*>8**4=C5CFB4ADGGF56=C*2)889CC+=7C=>CGB;;47CEFC<)0)*:*1<)**.***1//2)3:4@D@<?6B6;DG(92)7>)-*5<F((4:2?C-473<)14(0(>6?()10(.(.9(((-49((()-5)(*)..(
@M02996:162:000000000-B87FG:1:1101:12320:3336 1:N:0:ACTGAGCG+CTAAGCCT
GCTACGGGAGGCTGCAGTCGAGAATCTTCCGCAATGGGCGAAAGCCTGACGGAGCGATGCCGCGTGAGGGAAGAAGGCCTTCGGGTCGTAAACCTCTGTCACCCGGGACGAACGCAATGACGGTACCGGGAGAGGAAGCCACGGCTAACTACGTGCCAGCAGCCGCGGTAACACGTAGGTGGCGAGCGTTATGCGGATTCACTGGGCGGAAAGGGTCCGCAGGGGGCCTGCCAAGCCGGCCGGGAAAGCCAGGGGCCCAACCCCTGGCCGGCGGGGGGGACGGGCGGGCGGGAGTGCGGGG
+
-8AACA888:0==;=;;==888;@;C<@FGGGEC@CEFFCCDEEGF8EEFGCCC@BBFCFEBCB8>CCFDDGGFEFFFGF,FECEBFG4A=BBFCGGE,CFFGG@FDDCFGDFGGGG+@FGGG=FGGGGGGGGGGGGGGGGGGGGDGGG?FGG::A=FD@F8B=CGGGEEGGGGGCFED4<C=>8DDD1*9*+9CEF7*7>F+9=C>E@EGGFFF4C199>ECGGEE5()/55:BFF(597D9FFEF(C<B@?FFF(17<6DFF88<::09,493>56947)4904;>4(37(4(.*-(,(
@M02996:162:000000000-B87FG:1:1101:5943:3360 1:N:0:ACTGAGCC+CTAAGCCT
CCTACGGGTGGCAGCAGTGGGGAATATTGGGCAATGGGCGCAAGCCTGACCCAGCAACGCCGCGTGAAGGAAGAAGGCTTTCGGGTTGTAAACTTCTTTTGTGAGGGACGAGCAGAAGACGGTACCTCATGAATAAGCCACGGCTAACTACGTGCCAGCAGCCGCGGTAATACGTAGGTGGCAAGCGTTGTCCGGATTTACTGGGTGTAAAGGGCGTGTAGCCGGGTCGGCAAGTCAGATGTGAAATCCACGGGCTTAACTCGTGGACTGAATTTGGAACTGTTGGTCTTGAGTAGCGGAG
+
ACCCCA50:0)====;===;;88BEFFGGGGGGGGGGGGFCFGGGGGGGGGGGFFFGGFGGFEG@CCFFGFGEFFGGGGGGGGGGGGGGG9FGGGGFGGGGGGGFGG@FFGDDGGFD8FGGGGGGEGGGGGGEFGGGGGGGGGDG@@DFGGECFFFGGGGGGGEGGC8>CGGGGFCFGGGFCAA8FG*::5B?AEGADCFGGGFF;>5AFGGGF>G59<C9<CG:<>99>9B0<D?<B*?<CA756@6F<?B(,(3(2?A>?<60(-476*)6>4<*8928F<))(-)).)),)-)*43(-
@M02996:162:000000000-B87FG:1:1101:5960:3371 1:N:0:ACTGAGCC+CTAAGCCT
CCTACGGGTGGCAGCAGTGGGGAATATTGGGCAATGGGCGCAAGCCTGACCCAGCAACGCCGCGTGAAGGAAGAAGGCTTTCGGGTTGTAAACTTCTTTTGTGAGGGACGAGGAGAAGACGGTACCTCATGAATAAGCCACGGCTAACTACGTGCCAGCAGCCGCGGTAATACGTAGGTGGCAAGCGTTGTCCGGATTTACTGGGTGTAAAGGGCGTGTAGCCGGGTCGGCAAGTCAGATGTGAAATCCAAGGGCTTAACTCGTGAACTGCATTTGAAACTGTTGATCTTGAGTATCGGAG
+
CCCCCEF9A0)====;==;;;88BEFGGGGGGGGGGGGGGGGGGGGGGGGGGGGGGGGFGFFGGFGGGGGGGGGGGGGGGGGGGGGGGGGGGGGGGGGGGGGGGGGGGGGGG7FGGGGGGGGGGGGGGGGGFFGGGGGGFGGGGGGGGGGGGGGGGGGGGGGGDGGGEEGGGGGGGGGGGGGFAFGGGG5DFFFCEEDGFGGGFGGFF*;DEFFFGG>DG4FGGGFCDBFGFFFDFAFFC<GA9:FFBG?)9:BFFBEGA96,8:0:AB?D26:BEBBFFFFFFFD4:5<440-:<@?64,
@M02996:162:000000000-B87FG:1:1101:13285:3394 1:N:0:ACTGAGCG+CTAAGCCT
GCTACGGGTGGCTGAAGGCGCAGGGGATGCTCGACAGCCGGCCGGCGGAGACGGAGCGCGGGAGGGCGCAGCAGCGCGCGGACGCAATCCCGGCGGAGGCGTTCGCGGCGGGCGCGAACGAGGGCGCGACTGTAGAGAACGGCAACGAGGAGAGGGGCAGCGGGGATACCCTAGTAGGCCGGGCGCTGATACACATCTCCGAGCCCACGAGAAACGGAGCGAGCTCGGAGGCCGGCTGCGGCGGGAAAAAAAAAAAAAAGAAGAGGAAGGCAAACAAGAAAGGAAGCGAAGAGAAAGCACA
+
-868@?8)801;;8;;;;=8867:8::6@C;68@+,6;:++6:8@@@D@CC4=@=C+>+88==BCDBC@:>8<B,8@BFGEEBC@FF*,6>8:>CEGE*=C*4<<<*/2?E>2??EGGCGGGG*;CGGGG*C9@FFFGGFE*1:EFEFGGEEFG85:E/;87CEGE5CF+:+9:+0<3+<C77<8D)/1+:0<)A+9:C?7DE@5*<>;5<E7F?*1,1/78///):)3)10(7(.(())-1-)-8.4C1959>>(-/9(-0(.((4,)(1,(,.*..2((),((((,(,(((((()((((
@M02996:162:000000000-B87FG:1:1101:13301:3404 1:N:0:ACTGAGCG+CTAAGCCT
ACTACGGGTGGCTGAAGGCGCAGGGGATGCTCGACATCCGTCCGGCGGAGACGGAGCGCGGGAGGGCGCAGCAGCTCGCGGACGCAATACCGGCGGAGTCGTTCGCTGCGGGCGCGCACGAGGTCGCGACTGTAGAGAACGTCAACGAGGAGAGTAGCCACGGGGGTACCCTAGTAGTC
+
-8@?@B))1)1=;8;;;,68867:+8:B@EFA@@8:,CC,6CB@@C+BCFE7?=B=@FB@==+>:CCEE7BF@B=,BB@FC:C<@CFE,:,8:F**:B+?CFCGGG*<BCFCB*BE****;*:*;:C8*:8:C:9AFGGGG8;>:EE>*2?8C*0+3<*+27*::**;C<C+*2+3A+A
@M02996:162:000000000-B87FG:1:1101:14126:3432 1:N:0:ACTGAGCG+CTAAGCCT
CCTACGGGTGGCTGCAGTAGGGAATATTGCACAATGGGGGAAACCCTGATGCAGCAACGCCACGTGTGGGAAGAAGCATTTCGGTGTGTAAACCACTGTCGTGAGGGAAGAATGCTTGGCCTCGGCCAAGTTGAATGTACCGCGAAAGGAAGCACCGGCAAACTTCGTGCCAGCAGCCGCGGGAATACGAGGGGTGCAAGCGTTGTTCGGAAGCACTGGGCGGAAAGGGAGCGCAGGCGGAGATGCAAGCAGTCTGTACAATACCGGGGCCCAACCCCGGACCGGCAGACGGGACGGGTG
+
-88=@B=5:))==88;;==<;8;C,C<<CFGFC@<CCFDGEEFFGG,CCCECAA;CCFCF:68@,:9:BCCFGDFFCF<9,@CC,B8C,@ADEFFFFE5CFFFGEFD@D+AA?FE?AFFGGCFGGGGGGGDFEFF,C>F@F+@FFGGGGGGGFGF?>@>>E9@,,7A4@>FFGGG;DC:;>C/2/9CDGCDGDF/CBGGFCD*021)9<5>G3>FF*4CF>EEGD>GF?>C:>69EF>>D>C2).89<F6?;)..6)A7<A*6376>BB>31<?D8),49951(437>BF3:9?4(>0,4
@M02996:162:000000000-B87FG:1:1101:14134:3448 1:N:0:ACTGAGCG+CTAAGCCT
GCTACGGGTGGCTGCAGTAGGGAATATTGCACAATGGGGGAAACCCTGATGCAGCAACGCCACGTGTGGGAAGAAGCATTGCGGTGTGGAAACCACTGTCGTGAGGGAATAATGCTTGGCCTCGGCCAAGTTGAATGTACCGCGAAAGGAAGCACCGGCAAACTTCGTGCCAGCAGCCGCGGGAATACGAGGGGTGCAAGCGGTGTTCGGAATCACTGGGCGGAAAGGGAGCGCAGGCGGAGAGGCAAGCAGTCGGTACAATACCGGGGCCCAACCCCGGACCGGCAGACTGGACGGGGT
+
-88=@9851))6=8=;;==<;@@E<C<<CCF@@A<CDFDDCCDFGG8EA;CFFECECEEG:68@,:9:CCDFECEDCFE<,<=@,@BF,?A?FGGGGF,CF<CGCFCCF,CECFFA9AFFG<EFFGGGFG9AFGG,EEGGG+@FGGDEFGGGGGGF>CC:CFG9,77@C88CGGGCFCCEED)08;FGGGGGDF*/=FFA7D*82/)9859:36BF749C@E29EEGFFFGF6;>>90714<9.8>E6D?B@)5-995/6A*6:B:>BD>C9:4:?5<61(7;(49B98?)52:7(86(-
@M02996:162:000000000-B87FG:1:1101:22571:3463 1:N:0:ACTGAGCG+CTAAGCCT
ACTACGGGTGGCAGCAGTGAGGAATATTGGTCAATGGGCGGAAGACTGAACCAGCCAAGTCGCGTGCAGGAAGACGGTCCTATGGATTGTAAACTGCTTTTGTACGGGAATAAAGTGAGGGACGTGTCCCGTTTGGAATGTACCGTAAGAATAAGGGTCGGCTAACTCCGTGCCAGCAGCCGCGGTAATACGGAGGACCCGAGCGTTATCCGGATGTATTGGGTTTAAAGGGTGCGCAGGCGGAGGATTAAGTCAGCGGTGAAATTTTCATGCTCAACAGGAAAACTGCCATTGATACGGG
+
-8AAC?=5=0)=;8=;;==;;;CCECAFEF6CCCEAD;E@@EEEEF<EFFCFGECCCEE6C@CB@CF@FFCFEE,BF8FF99CCDE,,BCFAFGGGF9,C@FAF,FDDCF49FGG,EDFGGGGGCEGBFFE,3A@>B,8ADGGGFFG=FFF@FGA?E@=>>6+>DEEFF:*@DGGFBFCF,3:9=7:D7CDGCDEGACFA99EDC9)=8+;EDF5)*-*29C5*2)3:4BFE143>>>EGFG979E0.05<F)5)55C5(7F<>225)/.*6<)*291?(4>::44.6427<).6)14(49
@M02996:162:000000000-B87FG:1:1101:23224:3471 1:N:0:ACTGAGCG+CTAAGCCT
ACTACGGGTGGCAGCAGTGGGGAGTATTGCACAATGGAGGAAACTCTGATGCAGCAACGCCGCGTGAGTGAAGAAGTATTTCGGTATGTAAAGCTCTATCGATGGGGAAGAGAATGAAGGTACCCAAGGAAGAAGCCCCGGCTAACTACGTGCCAGCAGCCGCGGTAATACGTAGGGGGCAAGCGTTATCCGGATTTACTGGGTGTAAAGGGAGCGTAGACGGAATGGCAAGTGTGGAGTGAAAACCTTAAGCTTAACGTAAGAATTGCTTTGAAAACTGGCAATCTAGAGTACGGGAGGG
+
-88AC?=5110=;8=;;=;;;7878;,<CFGECC<CDGFDEFFGFCDEEFEFFECFEFEGDCBC7@FC<EEFFADF,C,<<?FC8E<F,@ECCFFCF<,BFFBECFGCE+AAEF,EFGFGGGFGGGGG+EFGGGGG@DEEGGCGGGGGGEDFFFGGGGGGGCCEDCCE7DFC;FCEGGGGGFFFGC4?DFGGGF7**;FCFGGAC:AFFFGGGF:D<?GGFEDDCFFG:FG>:)-944@24:<F<8>:09AF)))6:<*4<@:A<4.59)*-.6@C9?)630:?04464AF69)(4:<>>>
@M02996:162:000000000-B87FG:1:1101:14274:3473 1:N:0:ACTGAGCG+CTAAGCCT
ACTACGAGCGGCAGCAGTGAGGAATATTGGACAATGGAGGGAAGTCTGATCCAGCCATGCCGCGTGAAGGATGGAGGCCCTACGGGTTTTGAACTTCTTTTGTAAGGGGGCAATAAAGGCCACGCGTGGTCCGATGAGAGTACCGGACGAAGAAGAATCGGCTAACTCCGTGCCAGCAGCCGCGGTAATACGGAGGAAGCGAGCGTGATGCGGATGTATTGGGTTAAAAGGGGGCGTAGGCGGCGTGGCAAGTCAGCGGTGAACGCCGGGCGCCCACACCGCGGCATGCAGGGGAACAAGG
+
886?@B)10008888;;<;;;;6C,6,,C<FFA<,@D@,@@@C@F,,CE,C,@AC6@CCF<8+@6@F<FD@@,69,B:BFCE8?CE@,,444CF?,F,,C?FFE,CBCCFFEF,E9,C?AFFFEGGGGG+,@@@@CGG>F8;DFF+;CBEG*CGD,:,+6878CCG?DGC:C48,,104,:7)5=/1>+<DG=5E8)*2579C78))0)*;=C38)0.**1<:*/.<06B<0(--7(45CBG;)(00(),55).642E)(-).)(-(-5;71(4)/)((,()-(-4(,))).24(-0((.(
@M02996:162:000000000-B87FG:1:1101:23209:3480 1:N:0:ACTGAGCG+CTAAGCCT
ACTACGGGTGGCAGCAGTGGGGAGTATTGCACAATGGAGGAAACTCTGATGCAGCAACGCCGCGTGAGTGAAGAAGTATTTCGGTATGTAAAGCTCTATCGATGGGGAAGAGAATGAAGGTACCCAAGGAAGAAGCACCGGCTAACTACGTGCCAGCAGCCGCGGTAAGACGTAGGGGGCAAGCGTTATCCGGATTTACTGGGTGTAAAGGGAGCGTAGACGGAATGGCAAGTGTGGAGTGAAAACCTGAAGAGTACCTTAAGAATTGCTTGGAAAACGGTCAATCGAGAGACATGAAGGG
+
-86BC:1)1)0=;8=6;=;;;8878;<6CEGDE<,CEFGCEDFF,,,CF9E9FA6CCFCF:@FB+8BB,C?EFDEF6B<,<,EC,A,C5?A<?F?F?<,5BA8B@EECC+:,AE9FFGGGGG,?EFGG7FFFGFGG>8ECEE8FFF9F,CDFDGGF8F=B8?ECE8@C,@EE;DFEEGEGDGFFG4*9;,=EED*//;C=D<F);)A@FFD59):CC:DGFEC5CFCF(877.))1,2@242-*..)(*4.*)(..)3*.6*6A<)))/)2)(4/<)1(-,.28)6(,144((().*.<(4
@M02996:162:000000000-B87FG:1:1101:17268:3482 1:N:0:ACTGAGCG+CTAAGCCT
ACTACGGGCGGCTGCAGTCGAGGATCATGGGCAATGGGCGAAAGCCTGACAAGGCGACGCGGCGTGGAGGATGAAGGCCTTCGGGTTGTAAACTCCTGTCATAAGGGAACAGGCGACGGGACCCAACACGTCCCCGAGTGGAGGGTACGTTAAGAGGAAGCGACGGCGAACTCGGGGCCAGCAGCCGCGGCAAGACAGAGGTCGCAAGCGTGGTTCGGATTGACTGGGCGGAAAGGGCGCGTAGGCGGCGAGGGGTGTGAGAGGGGAAAGCTCCGGGCGCAACCGGGAAAGTGCGTCTGAA
+
68AACB=>5118888;;;;868686;6<6-:C@@CCCF:@CECCFD@ECCEFF=:==@BF>=8>4>BCFDEBAADFFFEF8=FDEBCF=@?D,,:FDD,=F9FEAFFFFFF=6@FFECFGDEGEGGGGGGDFE:E:CE1*;BF4<*<B*2*=CCFE>ECCB8=:FG=*2?E*2;;5?5:7737521CDGG):8):;@DGFF2*8*7>@571270)296<*)*02+9ED?D)79BFF<6:941-8<=B9797>;(7(3*1666:?27>2>(05),883((--)-4(-44,42.6)4(.((-.
@M02996:162:000000000-B87FG:1:1101:6103:3528 1:N:0:ACTGAGCG+CTAAGCCT
CCTACGGGTGGCTGCAGTCGAGGATCATTTGCAATGGGCGAAAGCCTGACAATGCGACGCTGCGTGGAGGATGAAGGCCTTCGGGTTGTAAACTCCTGTCATAGGGGAACAGGCGATCCTACCTAATACGTAGGTGGCAAGCGGTGTCCGGAATTACTGGGTGTAAAGGGAGCGCAGGCGGTCGATCAAGTTGGAGGTGAAAATTATGGGCTTAAACCATAACCTGCCTTCAAAACTGAACGACGTGAGTGGTGTAGAGGGAGGGTGAATTCCCGGGGTAGAGGGGGAAAGGGGCAGAAGG
+
88ABCB>5:0)=;8=;=;=888@@8C@AEAEFECEGFGGGDEFFFFCGGF9C6ACFFGGEFCFFCFDEGGBFFEGEFG<,BFGGGF@CFCA<E9A=EB:BFFFCEGGGEGGFGFCGDFFGGGGFGG9FGGF@=FEFG8DFFFG7F8=EFCGGBCFDEFGGF3>*7=CCFGGEGGECEGGGE9?8CDCCDF7>CFCFA*:BC7C=F>8FFF5FFFA*2(1999<>?@C4460?:9AFDAFF0D<@0;D?D<)0)-.--<>1()((-(-374*)..)*0390(/)(((-4,((((((()((.(
@M02996:162:000000000-B87FG:1:1101:11056:3538 1:N:0:ACTGAGCG+CTAAGCCT
CCTACGGGGGGCTGCAGTCGAGGATCATGGGCAATGGGGGAAACCCTGACAAGGCGACGCGGCGTGGAGGATGAAGGCCTTCGGGTTGTAAACTCCTGTCATAAGGGAAAAGGCGAGGGCACCCAATACGTGCCTTAGTGGATTGTACTGTAAGAGGAAGCGACGGCTAACTCGGTGCCAGCAGCCGCGGTAATACAGAGGTCGCAAGCGGTGGTCGGATTGACTGGGCGGAAAGGGCGCGTAGGCGGCGAGGTGTGTCAAGGGGGAAAGCACCGGGCGCAACCCGGAAAGTGCGCGTGAA
+
-8ABCA=91))8888::::8484=,:4<,9B?=@ABEFDGEEFFGEDEFFFG:6:=>FEF@=@>*>CCGCCFFCCFGGFC8BFDG>8F*@BC=@FGFF,?C@CFCFFF<FGCCFGGGGGGGGGGGGGGGGFGGGC7C@30;C++;3<F7+0<CGG9>CDD;7;:EGG:E?F0:8A*AE:0<C?:;<DGGG):?*ACFCFF<22727@E>5)/1)07C9<75*9::9FD<E5BFFFFFB:)4)-7<6B6>>479-844*06>F)44;>B>?>(38@D>1(49B>:19>>94?.5)7>)3342
@M02996:162:000000000-B87FG:1:1101:6101:3545 1:N:0:ACTGAGCG+CTAAGCCT
CCTACGGGTGGCTGCAGTCGAGGATCATTTGCAATGGGCGAAAGCCTGACAATGCGACGCTGCGTGGAGGATGAAGGCCTTCGGGTTGTAAACTCCTGTCATAGGGGAACAGGCGATCCTACCTAATACGTAGGTGGCAAGCGTTGTCCGGAATTACTGGGTGTAAAGGGAGCGCAGGCGGTCGATCAAGTTGGAGGTGAAAATTATGGGCTTAACCCATAACCTGCCTTCAAAACTGAACGACTTGAGTGGTGTAGAGGTGAGTGGAATTCCCAGTGTAGCGGTGGAAGGCGTAGATATG
+
8ACCCBF=>0)==8=;===8888@EECGAEFGGGGGGGGGGGGEGGGGGGGG@CEBFGGGCCFFBFDEGGGGGGGGGGGGFGGGGGFGGFGGGGCGGGAFGGGGGGGGGGGGFGGGGGGGGGGGGGGGGGGGEEFGGGGGGGGCFEGGGGGGEF:DEFFGG+@4>EFFGEDCGEGGEGEEG2??:>FGGGD9CFFGFDDFGGGFCFFFAFFCCAF7F:DFFF+9C@GG<?GFFF8>?FFC3>:@1>F<>-8>A?:>A?CB>56:<>38=>76<46E)85A>@9>?F913(((,-43.545)
@M02996:162:000000000-B87FG:1:1101:11504:3581 1:N:0:ACTGAGCG+CTAAGCCT
GCTACGGGCGGCTGCAGTCGAGGATCATGTGCAATGGGGGAAACCCTGACAAGGCGACGCGGCGGGGAGGATGAAGGCCTTCGGGTTGTAAACTCCTGTCATAAGGGAAAAGGCGAGGGCACCCAATACGTGCCTTAGTGGATAGTACTTTAAGAGGAAGCGACGGCGAACCCGGTGCCAGCAGCCGCGGGAATACAGAGGAAGCAAGCGGTGGTCGGATAAACTGGGCGGAAAGGGCGCGAAGGCGGCGAGGTGGGGCAAGGGTGAAAGCCCCGGGGTCAACCCGGAAAGTGCGCTGGAA
+
8-AB=@)1)1)8888;;;;888@@C@6,,;<C@,,;CEEC@@<<E,,C<6@AC?:6=@CF@=@=4:F:=CEB>338=>3,,@8:F,8C*@3=,@FAFC38B,@3=<CCCFFCFCFEGGCCC<FE7<<CFGEGGG9BCEC,4::,?4>CC+??EGC9B97@>C:/CD=*2*?*9??5C5*2<9:@C4CCC7):/02397:/3*28*9F>F@)*/))*9(7*)+32+907(8)76><>:057()-84)<9DF651(3(-*17<F08,4638>5(,4>>7(,,.92.2;B1;B?4.:90)((.4
@M02996:162:000000000-B87FG:1:1101:15433:3612 1:N:0:ACTGAGCG+CTAAGCCT
ACTACGGGGGTGGCAGTCGAGAAGCATTCACAAGGGGGGCAACCCGGAGGGGGTGACGACGCGGGGGGGAGGAAGGTCTTCGGAGTGGAAACCCCTGTCATGCGGGAGCAAGGCGCAAGCTTGATAGTACCGCAAGAGGAAGAGACGGCAAACTCGGTGCCAGCAGCCGCGGTAATACAGAGGGCTCAAGCGGGGTTCGGAATCACTGGGCGAAAAGGGGACGTAGGCTGCCGTATAAGTCGGGCGTGAAAGGCAGGGGCCAAACCGCGGGAGGGGGCAGGAAACGGGAGGGCGGGAGGAA
+
68A?C?8511)886;8;;88868;,;,;<EFDCFGDDDD8>B+BF@C:>BC+3+3@3:+85*3*5<CCE582/08>33<0,12+*2;*,3:,;CC*;,,3<ECCCECC8CF8;;CCGGGG<0;C7CA3AFEGGGGGGGGGGFGGGFCDGGGGG9E5/27:;7<CFFEEE5CE/:C+<:0<<7:)2*9C=FDG:5E*8CCEGG5=CF*9>5*>)8>DG:D)8*21/7E7)7959,4).602-9(>>B)3>:AB<?F?FGD3()8<6643.-1,417*5(-,-7(.848(((49-3;904(-(
@M02996:162:000000000-B87FG:1:1101:18615:3632 1:N:0:ACTGAGCG+CTAAGCAT
ACTACGGGCGGCTGCAGTGGGGAATATTGGGCAAGGGGCGCAAGCCGGACCCAGCAACGCCGCGTGAAGGAAGAAGGCTTTCGGGTTGTAAACTTCTGATAAGGGGGAAGAGACGAAGACGGTACCCCTAGAATAAGCCACGGCGAACGACGGGCCAGCAGGCGCGGGAATACGGAGGGGGCAAGCGATGGCCGGATTTAGTGGGTGGAAAGGGCGGGTAGGCGGGGGAGCAAGTAGGAGGGGAAATATAGGGGCTTAACCCAAAACGTGAATGGGAAACAGGATGTGTGGAGGGCAGGTG
+
88A8=@558)1+878;;;;;;786;,,,<<F@<@,@:@:C@:@@7,+777+,9A,==:>>>>>>+8B?FFCCFCCBE=,:,,8==B+>+,7A,?,:3,,:@CF<DED::CFFFFF>FFGFGG*>*?C<>>FFGDCEF;C,<BE7*4?**;8B*1*/;:*;0*:C5:>:>/*0*;*:8:*=5)75C79**1**<7:C)**8*0<7:)0)8?7/7)))C>)7:*+1:<CD0)/0(.)1).**-)-0,<*-*.)/4992(<76>)(-(4((0-1())0*0(,((.((,,().(-),4(-)-,,.
@M02996:162:000000000-B87FG:1:1101:21843:3647 1:N:0:ACTGAGCG+CTAAGCCT
ACTACGGGTGGCAGCAGCTAAGAATATTCCGCAATGGGGGAAACCCTGACGGAGCGACGCCGCGTGGATGATGAAGGCCGGAAGGTTGTAAAATCCTTTTATGACTGAGGAAGAAGTATTCTGAGAGAAACGGAGGACGGTGACTGTAGGTCATGAATAAGCAACGGCTAATTACGTGCCAGCAGCCGCGGTAACACGTAAGTTGCGAGCGTGGTGCGGAAGGATTGGGCGTAAAGGGCATGGAGGCGGGGTGGCAAGCTTGGGGTGAAAGGCAGGAGCTTAACTCCTGGACTGCGTTGAG
+
688=CB=5>)0;;8=;;=;;<;;CCEECFFF@C@FDFFDDCEEFGD8EEFECBC@BBFCFC>>>+@FECEEBEDCFGGGGEBFEDB:F:A?BF9FGGG9EF9FFB,:AEFFE,AFG3D,,C,EDFGGGGGGGGFG+CGGGGFDD,@@ECD>@F;>CCCCFCFFGFGEDECF,=EC?6:=:CD;AECDGDEG:8ACGFG4ACF97<7>DFBD**8>*:9<>@**9+8EFBFD)42:FAF>G(>0;?FD>D(()(-8?>G3))83(4,9?F<F?B:BE)2-((1:64):)8524444:0(-32
@M02996:162:000000000-B87FG:1:1101:18627:3649 1:N:0:ACTGAGCG+CTAAGCCT
ACTACGGGCGGCTGCAGTGGGGAATATTGGGCAATGGGCGCAAGCCTGACCCAGCAACGCCGCGTGAAGGAAGAAGGCTTTCGGGTTGTAAACTTCTTGTAAGGGGGAAGAGACGAAGACGGTACCCCTAGAATAAGCCACGGCTAACTACGTGCCAGCAGCCGCGGTAATACGTAGGGGGCAAGCGTTGTCCGGATGTACTGGGTGTAAAGGGCGTGTAGCCGGGGGAGCAAGGCAGATGTGAAATCTATGGGCGTAACCCATAAACTGCATTGGAAACGGTTCGTCGGGAGTGCTGGAG
+
-88ACB81)1)8888;;;;;;@@@CC;CCCF<@<CCCFFC@@CCFD8EEFFEEA:CCFCFC>@>+>CDGGDFFCCFEF8?,?CCEEFF=BDCE<EFG9,CF?FGFGGEEGGDFFGGGGGGGG7FGGGG@GFGFFFGGGGGGGGG7CFF9DGG,>DFBFGFCFFGGGG8CB+=FF00CE57C9>5CFG1*:90<8CEE5<FF*<FC9>)9?FGFBFG)79FF7:CGFGGF@5>?F(74:50.*.99B*6*6<=?B3((:<?A:1(4<AF*6=<2)*0954:(7((-(-3((-47(4<*.313
@M02996:162:000000000-B87FG:1:1101:22272:3722 1:N:0:ACTGAGCG+CTAAGCCT
ACTACGGGAGGCAGCAGTGAGGAATATTGGACAATGGAGGGAAGTCTGATCCAGCCATGCCGCGTGAAGGATTGATGCCCTACGGGTGGTGAACTTCTTTTGTACGGGGGCAATAAGGGCCACGCGTGGGCCGATGAGAGTACCGTACGAATAAGCATCGGCTAACTCCGTGCCAGCAGCCGCGGTAATACGGAGGATGCGAGCGTTATCCGGATGTATTGGGTTTAAAGGGTGCGTAGGCGGCTTGCCAAGGCAGCGGTGAAATCCGGGCGCCCAACGCCGGAACTGCCGGTGAAACGGG
+
-8ABC?==)10==8=;;==;;;;CCE<EFFGFCCFCFC,8@CEE@ECEF,CAFCCCCFEGGCFC@CFEGFFFA<C,CFGG?FCCEG@++@4:CFFAFCCFFGGGFGDEDGGCF<FGGGGCCFFGGGGGG+@FGGEGFGGFFGGGGGGGGGGFGGGFFD>CCD8BFG?FGC8EGGGGFGFE;8::C9CG7<FGCEEGF4F57DEBE77B)9CEDD7)96*:FFF9:7?CBFGFBFFF<?FDBGF)(0<6CBFF(8BFFGG(7>>F24(-7999B(7;5(41(8922,).411((4137)(--
@M02996:162:000000000-B87FG:1:1101:19635:3729 1:N:0:ACTGAGCG+CTAAGCCT
CCTACGGGGGGCAGCAGTGGGGAATATTGGACAATGGGGGCAACCCTGATCCAGCGACGCCGCGTGAGTGAAGAAGTATTGCGGGATGTAAAGCTCTATCAGCAGGGAAGAAAATGACGGTACCTGACTAAGAAGCCCCGGCTAACTACGTGCCAGCAGCCGCGGTAATACGTAGGGGGCAAGCGTTATCCGGATTTACTGGGTGTAAAGGGAGCGTAGACGGCGAGGCAAGTCTGAAGTGAAAGCCCGCGGCTTAACGGCGGAACTGCGTTGGAAACTGCATGGCTAGAGTGTCGGAGAG
+
-88?@?05))088889:<:9988?:?,<ACGF<A=BCFDEFCCFFECEF<CFFA:>BCCF@>@>+8@C<>ACECCE3@;@,@FE*>:F8@<BAFFGG;,@CGFGCGGFFGGGGGBFGGGGEGGGGGGGGGGGGGGGFGGGGGDGGGCFGGCFFGC?;FFCC7:CE*:C9<EF0AECGGDEEF@>E59D7EGGDE**1:F8:DG0;)9@B?GE<B5D78DGFGD5:B*74B57-64BBFF*5:<@D)>?D09@1((55A/9>>>>B>>>61/-3:F9=7)6?F244:(-4<<.6)688(3-2
@M02996:162:000000000-B87FG:1:1101:22287:3739 1:N:0:ACTGAGCG+CTAAGCCT
ACTACGGGAGGCAGCAGTGAGGAATATTGGACAATGGATGGAAGTCTGATCCAGCCATGCCGCGTGAAGGATTGATGCCCTACGGGGTTTGAACTTCTTTTGTACGGGGGCAATAAGGGCCACGCGTGGTCCGAAGAGAGTACCGTACGAATAAGCATCGGCCAACTCCGTGCCAGCAGCCGCGGTAATACGGAGGATGCGAGCGGTATCCGGATTTATGGGGTTTAAAGGGTGCGTAGGCGGCTTGCCAAGTCAACGGGGAAATCCGGGCGCCCAGCGCCGGACCGGCCGTGGAAACTGG
+
88A=C>=A)0)==8=,;==;;;;;;EDCECFF@CD@CE,C@ECDFCFFECCAFA;CACC<,@@@8@B@FDFG,<C,C<FG,ED@E:+6+@79CE<,?,<CEFEEFDCCDEG=A,9EF?EGFGGGGGEGCAEFCC+3@,,@DGGCB+5@CCCC*@CFC77:3**4D:;DF8BEDGGFF66C5/)03:):7+1=8AC=36D)1**)2)07)*21)))**)**)2:1:)7C28F:(8(7??@*))(0())4>).5)6))-19(4>(3.6(-745((478)(399876(-(((--((-83?1242
@M02996:162:000000000-B87FG:1:1101:20380:3745 1:N:0:ACTGAGCG+CTAAGCCT
ACTACGGGAGGCTGCAGTCGAGGATAATGGGCAATGGGCGAAAGCCTGACAAAGCGACGCTGCGTGGAGGATGAAGGCCTTCGGGGTGGAAAATCCTGTCATAGGGGAACAGACGAGCTGACCGAATACGTAAGTGAGAGGAGGGTACCCTAAGGGGAAGGGGCGGCTCACGCCGGGCCAGCAGGCACGGCAGTACAGACGCCAAGAACGCGGATCGGATGGGCTGGGCGGAAGGGGCGGGTGGGCAGTCAGGCGGGGGAGGAAGGAAAGCTCCGGGCTCACGACGGAACGGGCGCGCGAA
+
-88?CA9>)118=;=;;=66,868,,,6CFFGCE@AC,CB6@@CCF<EA66C,A9+@+@C,8@@,?:BFEC,B=CEFFF5,,4=C+7C77=?,,9A?<CF,,5C<BC4=+A=,:4F+3+3,,A=+++@FGGF,,3CEF,,@D8+8@<E,,,7>,,,*:**>***4**3/+51;***1***/*)7*1***/)**)+09:*)))2)/94)).*/9)))145C)/***.*/(0>;0((7717)-)()-7)-*()0(349(*)((0((,(((9.0)).78)((-.*((-3(,,((--361)---,
@M02996:162:000000000-B87FG:1:1101:15848:3816 1:N:0:ACTGAGCG+CTAAGCCT
CCTACGGGAGGCAGCAGTGAGGAATATTGGTCAATGGACGGAAGTCTGAACCAGCCATGCCGCGTGAAGGATAGAGGTCCTATGGATTGTAAACTTCTTTTGTACGGGAGCAATAAGGTGTATGCATACACCGATGAGAGTACCGTACGAATAAGCATCGGCTAACTCCGTGCCAGCAGCCGCGGTAATACGGAGGAGGCGAGCGTTATCCGGATGTATTGGGTTTAAAGGGTGCGGAGGCGGGATGCCAAGGCAGCGGGGAAACGCACGTGCTTAAGACGGGACCTGCCGTGGAAACTGG
+
-88BC?5>51)=88=;;==;;;;C;E,CCCCCA<@CCDFBCCCEEA<CDFFCCECCCEAFC@@@+@CFFDEBC@:CE:BF9E9CCFE,B?@<EFCEG99<,CEFAF@CCGGFG<BFGG:FFGFFFGGGGGGGGG7EGGGGGGGGGGGGGGGFGGFFC,+=8C6CFGEGGE6DGFG2@E:?C>*989CG7@CFDDGGF*9A<DGEC935)+;E7:)/29++;BC/25?0:BDF4<6B(7:D:D6)4)0362>F(:BB?GD(4D13(819841.4(*29)..4)-333(.(46(--2)?2).3
@M02996:162:000000000-B87FG:1:1101:24280:3822 1:N:0:ACTGAGCG+CTAAGCCT
CCTACGGGAGGCAGCAGTGGGGAATATTGGGCAATGGGGGGAACCCTGACCCAGCGACGCCGCGTGAGTGAAGAAATCCCTCGGGATGTAAAGCTCTGTTGTATGGGACGAGAGAGAGACGGTACCATACGAGGAAGCCCCGGCAAACTACGTGCCAGCAGCCGCGGTAATACGTAGGGGGCGAGCGTTGTCCGGAATTACTGGGCGTAAAGCGCACGCAGGCTGATTGTTAAGTCAGATGTAAAATAGTGAGGCTCAACTTCCTTATGCGTCTGATACTGGCAGTCTAGAGGATGTGAGA
+
BCCCCB>5=1)8==8=====;88BFGGGGGGGGGGGGGGGDGGGGGGGGGGGGGGGCFGGGGGCFGGGGGCFGGGCGGGGGGGGGGGGGGGGGGGGGGGGGGFGGGGGGGGGGGGGFGGGGGGGGG?FFGGGGGGGGGGGGGGGEEFGGFGEGFFC:FFF>FGGGGEEGEGFGGGFGGCECGFFCDDGGE5FGFECBFGFGGGFGFFBFB37CBDGGBD)):=<FFGGAF>F99<FA<?:626=</9474)8<6?:7FF:AFF)6:<A*2*328>+1:<BB)2(-4:A6))),(((/)).)
@M02996:162:000000000-B87FG:1:1101:12999:3831 1:N:0:ACTGAGCG+CTAAGCCT
ACTACGGGGGGCAGCAGTGGGGAATATTGGGCAATGGGCGGAAGCCTGACCCAGCAACGCCGCGTGAAGGAAGAAGGTTTGCGGATTGTAAACTTCTGTCCTTGGTGACGAAGGAAGTGACGGTAGCCAAGGAGGAAGCCCCGGCTAACTACGTGCCAGCAGCCGCGGTAAGACGTAGGGGGCAAGCGTTGTCCGGAATGACTGGGCGGAAAGGGCGTGTAGGCGGCCGAGGAAGTCGGAAGGGAAAGGCCGGCTTTCAAGGTGGGAAGTGCGTGGGAGACGGGGGGGCGTGAGTGGGGAG
+
-8ABC?=51)088889:<::978B:?B<BCGAC<B=CFEBCECEFC@ECDF8DA:BAFCF:>>>+>CCFGFGGCCEF@3@*;@CC>>F,@CC>FGGGF<CC<<?C8<B?FFDFGGGG,?FFGG<FGG<FFGGGGGGGGGGGDEGGEEGGCEGG8;@8CC8F7;;CGGG1:E+:+C*;:=CCD8B8CCD7*9/2=CGEGGFFG9@=D<D)7DC<FECD(91>C?9C@5/4>7)4:?06(.>?D?FFF>B*46390(((3?<<F38?>:>))940-):5(44408>((43-(,418.4)32,(
@M02996:162:000000000-B87FG:1:1101:11470:3832 1:N:0:ACTGAGCG+CTAAGCCT
ACTACGGGAGGCTGCAGTAAGGGATGTTCGGCAATGAGGGAAACCGTGACCGAGCAGCGCCGCGTGAGTGATGAAGGTCTTCGGATCGGAAAGCTCTGGGGTAAAGGAAGAATACTAAGAATAGGAAATGATTCTTAGCTGACGGTACTTTACTAGAAAGGCACGGCTTACTACGTGCCAGCAGCCGCGGTAATACGTAGGTGGCAAGCGTTATCCGGATTGATTGGGCGTAAAGGGTGCGCAGGCGGGTTGTTAAGTCTGAGGGGAAAGCGTTGGGCTCAACTCAAGACAGCCTGGGATA
+
88A?CE9>51)6=;8;;=;<<;<@;8;EFEE>@6,C<CCEDCCFGFFEDFC@@@8@,CCG@@@>+@B@EEEFG?EEFEF<9<FC@+@F+=?=9E<FEG,AFGGF<FAACFGG<FGA9FEGGAFGGGFG,AD9=FCCCDF,>9DFGEGE,,,CE;>=7EDC,0DFFEG59DF,5DC7D>EEEFAAD>49DG)*4+4>?*;=7+3=@F==>8/=7);CG95*.+2:+9FD<D)81?FFF<>9696<937()((0(.6AD+:<B=<6(4;1.:>;,(0*..,-4FB))48)),:?11(()-3(,
@M02996:162:000000000-B87FG:1:1101:15849:3835 1:N:0:ACTGAGCG+CTAAGCCT
ACTACGGGAGGCAGCAGTGAGGAATATTGGTCAATGGACGGAAGTCTGAACCAGCCATGCCGCGTGAAGGATAGAGGTCCTATGGATTGTAAACTTCTTTTGTACGGGAGCAAGAAGGGGTATGCATACACCGATGAGAGTACCGTACGAATAAGCATCGGCTAACTCCGTGCCAGCAGCCGCGGTAAGACGGAGGATGCGAGCGTTATCCGGATGTATTGGGTTTAAAGGGTGCGTAGGCGGAATGCAAAGTCAGCGGTGAAACGCACGGGCGTAACACGGGACCTGCCGTGGCAACGGG
+
-8@CC?5=91088886;<==;;;;;C,<CCC<<@<@CEC@@ECCC<<CAFECFACC@<@FC@8@+@FDGFF@<@@EFB@F,@,CEGD,AC@?EGA?A95AAFBF<FDDEGGCF,EFGG+@?F8EFGFGGGGCCF@BEFGG8EGFGGFGEGEFGGF,>38>==+CFGFGGE@CD+A@FEEEF999C@4D2CFGDDGGF66ACDG>8/):;8CGGF3)0912@<E2*)<79FGF2?FE08>C<D372)96*6A@.464:ED4;FFAAF>B5;)49():)(6::771(,(.,.3,(,(.1,,3:
@M02996:162:000000000-B87FG:1:1101:15713:3845 1:N:0:ACTGAGCG+CTAAGCCT
CCTACGGGCGGCAGCAGTCGGGAATATTGCACAATGGAGGAAACTCTGATGCAGGGACGCCGCGTATAGGACGAAGGTTTTCGGATTGTAAACTATTTTAGACAGGGACGAGAAAAGACGGTACCTGTAGAATAAGCCCCGGCTAACTATGTGCCAGCAGCCGCGGTAAGACAGAGGGGGCAAGCGTTATCCGGATTTATGGGGCGTAAAGGGCGCGTAGAGGGGAGAATAAGGTAGTGGTGAAATCCCTCGGCTGAACTGAGGAACGGCAACTAAAACTATTTTTCTGGAGTGCAGGAGG
+
68AAC>818108888;;<;8778@;CCCEGGFFFFDD@DDEFFFFFAECCE@EA:@@DCFB>@B7:,CFFCFCCEEFB,,:?C@C:8E,AAEFFF@E9,EFGGGFFDBDFF+CFGGGGGGGEFFG3@:@FGGGGGGGGGGGDE3FFG3D5D@DGE;C*;CCFGGGE7EG+CFG*C<CDCD>CFA;D5197CF8@>*)*:9*CCE5C0>BFGGGBEGG(5>5+2C=5C5:*:=B)-985)C)9<FA6=?9,87?:2(4EGBBF?BFB?(5096?(<CF24))/-.-),:24<?(:<9B?::(
@M02996:162:000000000-B87FG:1:1101:17614:3880 1:N:0:ACTGAGCG+CTAAGCCT
ACTACGGGTGGCTGCAGTGGGGAATATTGGGCAATGGGCGCAAGCCTGACCCAACAACGCCGCGTGAAGGAAGAAGGCTTTCGGGTTGTAAACTTCTTTTAAGGGGGAAGAGAAGAAGACGGTACCCCTAGAATAAGCCACGGCTAACTACGTGCCAGCAGCCGCGGTAATACGTAGGTGGCAAGCGTTGTCCGGATTTACTGGGTGTAAAGGGCGTGTAGCCGGGGAGGCAAGTCAGAGGTGAAATCTATGGGCGTAACCCATAAACTGCATTTGAAACAGGTGCGCTTGAGTGCGGGAG
+
888AC?=):))6=8=;;;=;;@8@CC<@ECGEC@FCFFFCFEEEFD8EDFF@E:8CEECF@@@>+>FEGFECE<CEFF<C,,B@EBCFBBBCAFFGGF9EF?FGGGDEEGG?AFGGGGGGGGCGGGGGGGGGGFGGGGGGGGGG+CEGAEEG,@:*ECGFFG>EFEG;CCCEGG59CC44:?;=EFG**=:C;>EE37CFC>AFC2>8=FFGGFFG397CF<9DG@CC>DC5<F4@6A9*-2-9<?/6:9<=???(-:C6A)42:>BA*694<)*38-65(7(.(5(-((-3))5)043,3
@M02996:162:000000000-B87FG:1:1101:5408:3921 1:N:0:ACTGAGCG+CTAAGCCT
CCTACGGGAGGCAGCAGTGAGGAATATTGGTCAATGGGCGCGAGCCTGAACCAGCCAAGTAGCGTGCAGGAAGACGGCCCTCCGGGTTGTAAACTGCTTTTAGTTGGGAATAAAAGAGCGTACGCGTACGCTGTATTGTATGTACCATCAGAAAAAGGACCGGCTAATTCCGTGCCAGCAGCCGCGGTAATACGGAAGGTCCGGGCGTTATCCGGATTTATTGGGTTTAAAGGGAGCGTAGGCGGACTTTTAAGTCAGCTGTGAAATCCTGCGGCTCAACCGTGGAATTGCAGTTGAAA
+
8@CCCADA)1188==6;=;;;;;EEFFGGCFFGEC@FGGCFGEBFEC<EFF@FFFEFDFC,CFFFG77FGBFFCFFGEECC@CGGE=CCGEDCGGFFDGFGFGG9EFGEFFE?A?FD<FFF:FDGGCFGGGGEFGGF9EFFGGDGFEGGG9CFCCCGG9FFGEEG*@EF9DCC58CFCFGGGFFGDCCDEG;CF7/>DGF7CGFG)<D>EGGGFFG<<FG?F+C55CG?FCFBF6>19B51*5<48.3*5<6)66<ADFFFF24454:)6C?>0>*04)8?D404(5-586:?AA<*64
@M02996:162:000000000-B87FG:1:1101:24475:3934 1:N:0:ACTGAGCG+CTAAGCCT
CCTACGGGCGGCAGCAGTGAGGAATATTGGTCAATGGGCGCGAGCCTGAACCAGCCAAGTAGCGTGCAGGAAGACGGCCCTCCGGGTTGTAAACTGCTTTTAGTTGGGAATAAAAGAGCGTACGCGTACGCTGTATTGTATGTACCATCAGAAAAAGGACCGGCTAATTCCGTGCCAGCAGCCGCGGTAATACGGAAGGTCCGGGCGTTATCCGGATTTATTGGGTTTAAAGGGAGCGTAGGCGGACTTTTAAGTCAGCTGTGAAATCCTGCGGCTCAACCGCGGAAGTGCAGTTGAAACG
+
ABCCCE=A51)8888;;<;;;;;;CECFFFGGGGGGGGGGFFGGGGGGGGGGGFFFEEFEAFGGGGGGGGGGGF8CFGGEGGFGGGGGGGGF<FGECFGFGGFEGGGGGGGGCDCFGGGGGGGGGGEEGGGFEFFFGGGFFGFFDFGBBF:FGFG@EEFFBC>EG=CGGEGGCC=5?FFFGGFFE3D<C5@>C5EE>GDFCFEEGC>B3<CEGBB>*8=?BF+9E5EG(87BF?0<;>DG457@>>5094962>52:EFBFF:<D<A2?A7(-33*.).,3)(----(.)..:4A<*6))(
@M02996:162:000000000-B87FG:1:1101:24470:3951 1:N:0:ACTGAGCG+CTAAGCCT
CCTACGGGCGGCAGCAGTGAGGAATATTGGTCAATGGGCGCGAGCCTGAACCAGCCAAGTAGCGTGCAGGAAGACGGCCCTCCGGGTTGTAAACTGCTTTTAGTTGGGAATAAAAGAGCGTACGCGTACGCTGTATTGTATGTACCATCAGAACAAGGACCGGCTAATTCCGTGCCAGCAGCCGCGGTAATACGGAAGGTCCGGGCGTTATCCGGATTTATTGGGTTGAAAGGGAGCGTAGGCGGACTGTTAAGTCAGCTGTGGAATCCTGCGGCTCCACCTTGGCATTGTCGTGGCATCG
+
8ACCCE5>)1)8888;;<;;;;;;C<@FCFGCEACFFGGGGGEFGGGEGCFGD?EDFEGFEFGGGGG7FGCGGFGGEGGGDFGGGGGGEGGEGFGAFCGGGGF@,<FGGGGGGGGGGFFCFDFCECEBF7BFCFFEFGG9E;@FFFGGG?9D;:DFFFFGGGGDECCE7BFCF*4=2AF6*5;3C<DD3:CB;55C:DD?FF5;57>DDDG+C3)**3=:BE7C*77)(/76(((0,()1-/533))4*5<*65A9<+9A?7((-.429<*5(4)*.((4:.4).(.))))),-((0,).(
@M02996:162:000000000-B87FG:1:1101:25732:3956 1:N:0:ACTGAGCG+CTAAGCCT
CCTACGGGCGGCAGCAGTGAGGAATATTGGTCAATGGGCGAGAGCCTGAACCAGCCATGTCGCGTGGAGGAATAAGTATCTATGGTTCGTAAACTCCTTTTGCGGGGGGATAAAGTGCGGGACGCGTCCCGTATTGCAGGTACCCCGCGAATAAGCATCGGCTAACTCCGTGCCAGCAGCCGCCGTAATACGGAGGATTCGATCGTTATCCGGATTTATTGGGTTTAACGGGTTCTTAGGCGTCCCCTTAAGTCGGCGGTTAACTTTCCGTGCTCAACCCGGTCACTGCCGTCGAAACTGG
+
8ACCCF@A>1)8888;;<;;;;;;C9EEC@FECFGFGEGFGGCCFGGFFGGGGFDG<FEFGGGFCFCFFGDFF5CF,@FFFGG?<FGGDGGGFFGGGGGGGEGDGG@FDFGFG:CFCCCGFFF>EEEEGGGGGGG<C@6*2<FGGG5EDD:?>9+0A9C:EDCEGGF7<*2:9FGCFCEGF7>):9975<F;C@EE34*95:+.*9<>56:5)8DC>ACF4E53A)<0)0))--,*.6**514)4>FF4)4/6<((3*13().)-5<B??>:63=EF:?BB31(43)).((,-,-(.,-60
@M02996:162:000000000-B87FG:1:1101:12401:3960 1:N:0:ACTGAGCG+CTAAGCCT
GCTACGGGTGGCTGCAGTGAGGAATATTGGTCAATGGGCGAGAGCCTGAACCAGCCAAGTAGCGTGCAGGATGACGGCCCTCTGGGTTGTAAACTGCTTTTAGTGGGGAATAAAAGAGAGGACGTGTCCTCTGTATTGTATGTACCAGCAGAAAAAGGACCGGCTAATTCCGTGCCAGCAGCCGCGGTAATACGGAAGGTCCAGGCGTTATCCGGATGTATGGGGTGGAAAGGGAGCGGAGGCGGATTTGTAAGTCAGGTGGGAAAGTTTGCGGCGCAACCGTAAAATTGCAGTGGATACG
+
-88AC?85:))==8=;;==;;;;CCAC,CCFED@@CCDFEEEEEGF@EDFFFFACCCFECCECBBBFDFFEGFEECFFGG<<CCDFC,@@?AEFEGGF,CFFF?,B=CCGC=FGGGGGGGGGGGGGGGG<ECDAEEAFFFGCEFGGG,DDGGGGGGEECDD=EE+AC,<@FG7BE@FC9EE?>>@CG4?E7E78:EFDG;:DGF?CE:)0*4:5=:*1*;+72;E5*)3@>FFFFFFF5>494>97)(*)-/-6).6A*.55>?:?B4*.?<99>2)-997B(4:6A2(.)68)(.74-),
@M02996:162:000000000-B87FG:1:1101:21558:3966 1:N:0:ACTTAGCG+CTAAGCCT
ACTACGGGGGGCAGCAGTAAGGGATATTGGGCAATGGGGGCGAGCCTGACCCAGCCATGCCGCGTGAGGGAATGAGGCCCTACGGGTCGTGAACCGCTTTTGCCGGGGGACAACGGCGCGGACGTGAACCGTGCGGGCAGGAACCAGGGAAAAAGGAAAGGCCAACTCCGGGCCCAGAGGCCGGGGTAAAAGGGAGGAGCAGGCGTTAAGCGGATTTCATGGGGTTAAAGGGGGGGGCAGCCGGCGCGCCAGGCCGGCGGGGAAACCCGGGGGCCAAACCCGCAAAGGCCCGTGACACGGG
+
-88AC>=010)8888::<5<<:,:4CCDDFAFDDFDC,+>F+>++3:FF,DEEFAFCDDGF>>B8>++@CCF8,>CFGGGFC:BEGFGEF:3<F:<CB1CCG,,4<<C*/*2C***/2?EE*:?EGCFG*81;**1*/:E***010****2**;**2***1***;**+3*/*):**/***2*))1/17*+2+1)*2.7*)***)*/.0)*2*9))*0)***3:/*77:>6:<60(),()1-*-7())-)(4)22((4*9(4)--((4:B>)71(7*03(-4)-((-(...((-4,(*)--4
@M02996:162:000000000-B87FG:1:1101:13182:4015 1:N:0:ACTGAGCG+CTAAGCCT
CCTACGGGTGGCAGCAGTGAGGAATATTGGTCAATGGACGAGAGTCTGAACCAGCCAAGTAGCGTGCAGGATGACGGCCCTCCGGGTTGTAAACTGCTTTTAGTGGGGAATAAAAGAAGTGACGTGTCGCTTATTGTATGTACCATCAGAAAAAGGACCGGCTAATTCCGTGCCAGCAGCCGCGGTAATACGGAAGGTCCGGGCGTTAGCCGGATTGATTGGGTTGAAAGGGAGCGTAGGCGGGCGTTTAAGTCAGTGGTAAAAGCGGGTGGCTCAACCATACCACGCCAGTGAAAATGGG
+
-86?CA=5=0);;8=;;==;;@CC<C,CEDF@@<CDDFEBCECCCC<EDFF@DECCAFFC@C@@6BB@FGEFEF@BFFGGCFEEEGCB@:AAEGCFG9,CEEF?:E=CBE<?FGGGGGGAFGGGGGGGGGC7@FFF@F9FEEFFGAFFGGGGGGGDCD0>8+5BF7;FGB,@DFGGGFCF7999C9@D+B8FCDGGF*;A7DG>C3.>)@GGGF)/*.029CE*/)<*6BCE??>F217C<D;>9)0(12AB<>AB6CG5<F96A?F07,9;:(60/(4626:(55:969().65<*).3(
@M02996:162:000000000-B87FG:1:1101:13203:4027 1:N:0:ACTGAGCG+CTACGCCT
ACTACGGGTGGCAGCAGTGAGGAATATTGGTCAATGGACGAGAGTCTGAACCAGCCAAGGAGCGTGCAGGATGACGGCCCGCCGGGTTGTAAACTGCTTTTAGAGGGGAATAAAAGAAGTGACGTGTCGCTTATTGTATGTACCATCAGACAAAGGACCGGCTAATTCCGTGCCAGCAGCCGCGGTAATACGGAAGGTCCGGGCGTTATCCGGATTGAGTGGGTTTAAAGGGAGCGGAGGAGGGCGTGTAAGTCAGTGGTAAACGCGTGTGGCGCAAGCCGACCACGCCATTGAAAACGGG
+
-8,ACB>)10);=88;;=;;;6;6@@<,E<F<@6CCDDECEE:@C9<EAFE8EA;,6ED,CCDC+BFFEC@FFE,6C@CF++C>C>8=845<EFDFGC5CBF,,,48=>FD57CFGGFGFFFFGGGGGF@EFECFEEG,AFFGGGEFFGF,@>:>FFE+>@6@CFACE<>31;*@@DC:AC95?::?D+CFBCEEE3*06<)C):):B4*:CDE51*4::=C=92<FC<FG@(86B09B),1(5()0,9,<@).<<4E><2@9)(,4,7-914(.2.(-((77944(,,2(---))*(-((
@M02996:162:000000000-B87FG:1:1101:6823:4028 1:N:0:ACTGAGCG+CTAAGCCT
CCTACGGGGGGCTGCAGTGAGGAATATTGGTCAATGGGCGGAAGCCTGAACCAGCCATGCCGCGTGAAGGAATAAGGCCCTATGGGTCGTAAACTTCTTTTGACGGGGAGCAATAAGACGTACGTGTACGTCGATGAGAGTACTCGTCGAATAAGCATCGGCTAACTCCGTGCCAGCAGCCGCGGTAATACGGAGGATGCAAGCGTTATCCGGATTTATTGGGTTTAAAGGGTGCGTAGGCGGACCTGCAAGTCAGAGGTGAAAGCCCGGGGCTCAACTCCGGAACTGCCGTTGATACTG
+
8ACCCEFA91)8888:::::::CCFGGGGGGGGGGGGFGGGGGGGGGGGGGGGGFGGGGGGGGGFGGGGGGGCFGGGGGGGFGGGGGGGGGGGGGGGGGGGGGGGGGGGGGGGGGGGGFGGGGGGGGFFGCGGGGGGGGGGGGFGGFGGGGGGGGGGGGGGGGGGGGGGGGGGGGGGGGGGGFFGGGGGGGGGFGGFCGFFFG>EGFFFFGGGFFGG<FGFGGGGEGGFFGBBFFF0?DGFG>>17)4CBBFF<>A2EGFFFFDB<4:D6C>F9)<7?B>8>9?>>??>?(4(8?A?ABA
@M02996:162:000000000-B87FG:1:1101:13180:4033 1:N:0:ACTGAGCG+CTAAGCCT
ACTACGGGTGGCAGCAGTGAGGAATATTGGTCAATGGACGAGAGTCTGAACCAGCCAAGTAGCGTGCAGGATGACGGCCCTCCGGGTTGTAAACTGCGTTTAGGTGGGAATAAAAGAAGTGACGTGTCGCTTATTGTAGGTACCATCAGAAAAAGGACCGGCTAATTCCGTGCCAGCAGCCGCGGTAATACGGAAGGTCCGGGCGTTATCCGGATTTAGTGGGTTGAAAGGGAGCGTAGGCGGGCTGTGAAGTCAGGGGTAAAAGCGGGGGGCGCAAACATACCACGCCAGTGAAACGGGG
+
888?@?55=0)=;8=;;=;;;;;<;@,;CDCC@<9@DCC@BCB@C<@CDE;<@FCC<FC9@CCB,B8@FFEFBA<CFE@E,4FBDG6,>7@<CF9FF,,8>AE,5C=CEE,?AFFGGGG:FFGGEGGFFECB@,4C4E,CE;DAD9DFGGGGGGED=@8>>C+CF9,;E>@C?5DE5?>CFC03:3;C+=CB8;ACA0;;<<=5?::>)+;CCB)*0.::68=1*)<D)/5:6?95((0149-0,)),*66=)--4:CD41?AA4((27076,(0*.((()1)(5)4(-43).--./(-,,
@M02996:162:000000000-B87FG:1:1101:5505:4038 1:N:0:ACTGAGCG+CTAAGCCT
CCTACGGGCGGCAGCAGTGAGGAATATTGGTCAATGGGCGGAAGCCTGAACCAGCCATGCCGCGTGAAGGAATAAGGTCCTATGGATCGTAAACTTCTTTTGAGTGGGAGCAATAAGGTCTACGAGTAGATCGATGAGAGTACCATTCGAATAAGCATCGGCTAACTCCGTGCCAGCAGCCGCGGTAATACGGAGGATGCAAGCGTTATCCGGATTTATTGAGTTTAAAGGGTGCGTAGGCTGTTGATCAAGTCAGAGGTGAAATGCCGCAGCTCAACTGTGGAATTGCCTTTGATACTGG
+
ACCCCDFA=0)8888;;<;;;;;CFFGGGGGGGGGFGGGGGGGGGGGGGGGGGGGGGGGGGGGGGGGGGGGGGGGGGGGGGGGGGGGFGGGGGGGGGGGGGGFGFGFGGGGFGGGGGGGGGGGGGGGGGGCFGGGGGFGGGGGGGGGGGGGGGGGGGGGGGGGGGGGGGGGGGGGGGGGGGGFFGDGGGGGGGFCGD<FFGGGFCDEEFFFGGDEGF>GGFCEGGFGGFFG:???E21@G<FF44?F2:6:FBDFFBGGFFF?4AA2:5>G004?FF?<(-043>BBF<AA9>4-69)-:0
@M02996:162:000000000-B87FG:1:1101:5485:4040 1:N:0:ACTGAGCG+CTAAGCCT
CCTACGGGCGGCAGCAGTGAGGAATATTGGTCAATGGGCGGAAGCCTGAACCAGCCATGCCGCGTGAAGGAATAAGGTCCTATGGATCGTAAACTTCTTTTGAGTGGGAGCAATAAGGTCTACGAGTAGATCGATGAGAGTACCATTCGAATAAGCATCGGCTAACTCCGTGCCAGCAGCCGCGGTAATACGGAGGATGCAAGCGTTATCCGGATTTATTGAGTTTAAAGGGTGCGTAGGCTGTTGATCAAGTCAGGGGTGAAATGCCGCAGCTCAACTGGGGAAGTGCCTTTGATACTGG
+
ABCCCA=8)1)8888;;<;;;;;;FFFGGFGGGGGGGFGFEGGGGGGGGGGGGFFFGGGGFFFFCFFGGGGFGFGGGGGFGGGGGGGFFAEFFDGGFGFGGG?CFGGG<FFFGGGGGGFGGGGGDGEFGGGGGEGGGGFFGGGGGFGFGGGGGGFGGFGGGGGEFDGG,BBC9DGGGGGGGDEDGGGGGCCEEACEDFFFGFFFGGFFAFGEGEFGG9CCF+CFGFGGFFG:??<FBF<<?C8@2794C<BFBF>:(*9:>FF<>AA2BBDB>?FF?B<3(70(-(.4.6)<B<6<@46<:
@M02996:162:000000000-B87FG:1:1101:20130:4119 1:N:0:ACTGAGCG+CTAAGCCT
ACTACGGGTGGCAGCAGTGGGGAATATTGGGCAATGGACGAAAGTCTGACGGAGCAAAGCCGCGTGAGGGATGAAGGTATTAGGAACGGAAAACTCCTTTGGACGTGAAGAACGAGCGCGCCAGCAACAACAGAGAGCAGTGACGGGAGAAAACGAATAAGCCAAGGCCAAGCAAGCGGCAGCGGCCGCGGGGAGAAGCAGGGGGTGAGCGGGATCCGGGGGGATTGGGGGGAAAGCGGAGGGAGGGGGGGGTCGAAGGTTGGAGGGAAAAGGCGGGGCGCAACCCGGGATGGCACTGGAG
+
888?C?=5>00;,8=;;==,;7@@C,,@,-;C@@@CCEFC6@@CCA<ED,-+@C@:@,C,:88@+@B:,=??C=AECB,5,,C?,C4B@7=BEGF9,<,C,,,,8+8,+CFC,@+4+8+8@+8@+,@,33336@D,++@FB,,,+@+@E8FCG,>*>39,5=,>,,4;5,2,*6,44**:?8?)8))/)*)2*81*.>297*:5818;<4)7D)0*0,)/)2:):5601)7)(-47793)3D972D)27-(7(4((-:C()0().(-(0.*(-.)/.(-(-0228:(,(,(--((,)..((
@M02996:162:000000000-B87FG:1:1101:5072:4122 1:N:0:ACTGAGCG+CTAAGCCT
CCTACGGGAGGCTGCAGTGGGGAATATTGGGCAATGGGCAAAAGCCTGACCCAGCAACGCCGCGTGAAGGAAGAAGGTCTTCGGATTGTAAACTTCTTTTATGTGGGACGAACAAATGACGGTACCACATGAATAAGCCACGGCTAACTACGTGCCAGCAGCCGCGGTAATACGTAGGTGGCAAGCGTTATCCGGATTTACTGGGTGTAAAGGGCGCGTAGGCGGGGAAGCAAGTCAGATGTTAAATCCATGGGCTCAACCCATGAACTGCATTTGAAACTGGTTCTCTTTAGTGCTGGGG
+
8BCCCDA>9:)====;====;88BFGGGGGGGGGGGGGGGGGGGGGGGGGGGGFFGGGFGGGGGGGGGGGGGGGGGFGGGGFFCFCFGGGGGGGGGGGGFGGEEFDEGGGGCCGFFGFGGDCGGFGGFDF9<EGFGFGFDDCEGGGGGGGGGFBFFC8FGFDFCFG5@7CFDCDGGGGGGGCAFFGDDCCDGGFGGBDF7CGGFCC>>FFF7FDB)::GC);?>C<758>FFFBBFDA4:9:)*56*:G?49:2?<?D=:<74?:<>AF2=2-6=+1:.-6/(6-))-.6))).)-/63(-
@M02996:162:000000000-B87FG:1:1101:24744:4140 1:N:0:ACTGAGCG+CTAAGCCT
CCTACGGGTGGCTGCAGTGGGGGATATTGCACAATGGGGGAAACCCTGATGCAGCGACGCCGCGTGAGCGAAGAAGTATTTCGGTATGTAAAGCTCTATCAGCAGGGAAGAAAATGACGGTACCTGACTAAGAAGCTCCGGCTAAATACGTGCCAGCAGCCGCGGTAATACGTATGGAGCAAGCGTTATCCGGATTTACTGGGTGTAAAGGGAGCGTAGACGGCGTGGCAAGTCTGATGTGAAAGCTATGGGCTCAACCCATAAACTGCATTGGAAACTGCCATGCTAGAGTGGCGGAGAG
+
88CCCE=5:1)=;=8=;==;;88@CFGGGGGGGGGGGGGGGGGGGGGGGGGGGGGGFGGGGGGGGGGGGGGGGGGGGGGGGGGGGGGGGGGGGGGGGGCFGGGGGGGFGGGGGGGGGGGGGGGGGGGGGGGGGGGFDGGGGGGGGGGGGCGGGGGGGGGFGDEGEEEG@@FC=?FGGFFCGFFFE<DCFFF8?ACEF7:ACGG4?9=:FFGGG@DGG?DGBECCEEGG9>7>AFAFF2476CAF<??):<?44182<EG?(.(8BF2<=)2488F:=:AA?43<).))-23::0(-)41-4
@M02996:162:000000000-B87FG:1:1101:8460:4150 1:N:0:ACTGAGCG+CTAAGCCT
CCTACGGGAGGCAGCAGTGGGGAATATTGGGCAATGGGCGAAAGCCTGACCCAGCAACGCCGCGTGAAGGAAGAAGGTCTTCGGATTGTAAACTTCTTTTATGAGGGACGAAGGACGTGACGGTACCTCATGAATAAGCCACGGCTAACTACGTGCCAGCAGCCGCGGTAATACGTAGGTGGCAAGCGTTATCCGGATTTACTGGTGTAAAGGGCGCGTAGGCGGGAGAGCAAGTCAGATGTGAAATCCATGGGCTTAACCCATGAACTGCTTTTGAAACTGTTATTCTTGAGTATCGGAG
+
88CCCA8>=1)=========;88CFGGGGGGGGGGGGGGGGGGGGGGGGGGGGFFFGGGGGGFGCFGGGGGGGGGGGGGGGGGGGGGGGGGGGGGGGGFGGGGGGGGGGGGGGGGGGGGGGGGGGGGFGGGGGGGGGGGGGGGFGGGGGGGGGGGGGGGGGFGGGGGGEEGGGFGCFCECGGFFCGGGGGGGGFGGFGDFFF7FGGF5=FGGGFFGG>>DFG9CEFGGFFGFFFAFAFF*6:69<98<F><FFFFF:GGFFF?7?ADF=<C4<>*<5<AAFFA99)66)46>B>A)=?912
@M02996:162:000000000-B87FG:1:1101:24759:4154 1:N:0:ACTGAGCG+CTAAGCCT
CCTACGGGTGGCTGCAGTGGGGGATATTGCACAATGGGGGAAACCCTGATGCAGCGACGCCGCGTGAGCGAAGAAGTATTTCGGTATGTAAAGCTCTATCAGCAGGGAAGAAAATGACGGTACCTGACTAAGAAGCTCCGGCTCAATACGTGCCAGCAGCCGCGGTAATACGTATGGAGCAAGCGTTATACGGATTTCCTGGGTGTAAAGGGAGCGTAGTCGGCGTGGCACGTCTGATGTGAAAGTTACGGGCTCAACCCCTAAACTGCATTGTAAACTGCCATGCTCGCGTGTCGTAGAG
+
88BCC*))11)=;88===;;;878BEGGGGGGGGGGFFFEGEGCGGGFGGGGGFGDDEGEGFGBCC::EFEFGGFGA<??EC,@+=D=FFFFDGFEEDFFAFG9?FC+A?,AFCC9,ACGGGGGFGGG,CEF,>8D,,@@@8@+,,7,@:>DCEBCFC>D,0:B*1=*4@,*0,,4<CGEFF65EGCCG+;FC)*:*237@*=AC<8AAA*:7>D)9<G**/C)/<E)4>*04((0--*C6::=9*1)2-8)((,))2>4(04:4:<9F<FB4.8<=A)44836)3))-((((-(,..((.
@M02996:162:000000000-B87FG:1:1101:24739:4159 1:N:0:ACTGAGCG+CTAAGCCT
CCTACGGGTGGCTGCAGTGGGGGATATTGCACAATGGGGGAAACCCTGATGCAGCGACGCCGCGTGAGCGAAGAAGTATTTCGGTATGTAAAGCTCTATCAGCAGGGAAGAAAATGACGGTACCTGACTAAGAAGCTCCGGCTAAATCCGTGCCAGCAGCCGCGGTAATACGTATGGAGCAAGCGTTATCCGGATTTACTGGGTGTAAAGGGAGCGTAGACGGCTTGGCAAGTCTGATGTGAAACCTATGGGCTCAACCCATAAACTGCATTGGAAACTGCCATGCTAGAGGGTCGGAGAG
+
8ACCCF:)10)==88====;;888BFFGGGGGGGFGGGGGGGGGGGGGEGGGGCFGFGGGGGGGFGGGGGEGGGGGGGGGGGGGGGGGGGGGGGGGGFCFGGGGGGGGGDGGGGGGGGGBFFGGGGGFFGFFEGGGGGGGGGDGGCC,@EFCCFC,@:CFGGGGD=E8,,?:6,=:,,=:C8=889C*1CGGD>EGFDFFCD5.*:B=@4C:75@<C?CD@G5)*0:C>FG:4AABDDFGDF9/)074:4).4::?>GDB3<2762<46<DA2)9<72<><)))8?<<<2,((2897929:
@M02996:162:000000000-B87FG:1:1101:18793:4163 1:N:0:ACTGAGCG+CTAAGCCT
CCTACGGGAGGCAGCAGTGGGGAATCTTCCGCAATGGACGAAAGTCGGACGGAGCAATGCCGCGGGAGTGATGAAGTTTTTCGGAACGTAAAACTCTTTTGTTTGTGACGAACGTGCTTTCCATCAACAACAGAGAGCAGTGACGGTAGCAAACGAATAAGCCACGGCTAACTACGGGCCAGCAGCCGCGGAAATACGTAGGTGGCGAGCGTTGTCCGGAAGTATTGGGCGTAAAGCGCAGGTAGGCGGTGGGCTAAGGCTGGAGGGAAAATGCGGGGCCAAACCCCGAAGGGCGCTGGAG
+
886?@?=88:1=88=;;<=;688@;C,CFGFBC@@@EFFBFECCCC,@@FD:@B6CC<CF@@@=+=@B8AA?EDCF5<<C?<@:@FEE+=DEFGGGGGCFF=F,B:BAFFG@CFDFG=,,CFD:BFGCFGGGGGGGGFGGGGGFGGDFGGGGGG>EC,?CC?4DDCEGCEGFCEFC*/:?7<:5<F>CDED*2<+<?F*97><9C4;>>7C/185CF4CC@*+2+0<CBF<)4:<FFF>D(C(@58949,()(-(4)<4((82.4:>?F?>)56<CD1,,(08(:::9(,(482(-)-1((
@M02996:162:000000000-B87FG:1:1101:8477:4167 1:N:0:ACTGAGCG+CTAAGCCT
CCTACGGGAGGCAGCAGTGGGGAATATTGGGCAATGGGCGAAAGCCTGACCCAGCAACGCCGCGTGAAGGAAGAAGGTCTTCGGATTGTAAACTTCTTTTATTAGGGACGAAGGACGTGACGGTACCTCATGAATAAGCCACGGCTAACTACGTGCCAGCAGCCGCGGTAATACGTAGGTGGCAAGCGTTATCCGGATTTACTGGTGTAAAGGGCGCGTAGGCGGGAGAGCAAGTCAGATGTGACATCCATGGGCTTAACCCATGAACTGCTTTTGAAACTGTTATTCTTGAGTATCGGAG
+
88ACC>=51))8=8=;===;;88,;;EEFFFGGGGGGGGG:FGEGGGGGGGGGFECFGGG7BFGFE:CCFFGGGFGFGFEFCCBCGGFAFFGGGGGGFFGAF,5E?,ADEEEGGFGGGDGGFFGGGGDFFF?FCFGAEFGGG@CFEEFGGGGCFC?CC+@,;DE@EE*;*>E:,/02/ACFFFAFCDCC=D8@FGDFG3;:FFF6755BFG7:BF593CG>>C)5>GC?B*/:?)@46624:)949@>*).*3(::66:4AFF?BFFD*)>494=<55)85=>4.)6642-:46A>B6962
@M02996:162:000000000-B87FG:1:1101:18198:4189 1:N:0:ACTGAGCG+CTAAGCCT
ACTACGGGGGGCAGCAGTGAGGAATATTGGTCAATGGGCGAGAGCCTGAACCAGCCAAGTAGCGTGCAGGATGACGGCCCTCTGGGTTGTAAACTGCTGTTAGTGGGGAATAAAAGAGAGGACGTGTCCTCTGTATGGTATGTACCATCAGAAAAAGGACCGGCTAATTCCGTGCCAGCAGCCGCGGGAATACGGAAGGTCCAGGCGTTATCCGGATGGATGGGGTGGAAAGGGAGCGGAGGCGGAGGTGTAAGTCAGGTGGGAAAGTGGGGGGGGCAACCGGAAAAGGGAAGTGGAGACG
+
88<=C@8550)88884:<:::C==:=,5CC:5?<,@ACBCEC@CFE<EDFB<=E::=EEB<BC>+BB>FFEBDB:>FF=F+<<>CGD7CC==@E,EF9,@>@F3,@<CCE><FGFGGGGGGGGGFGGGG,BB>7B;,=@CGC;FFGC+?BFGGGGCEED:81C=*;C9+<CC9CE:CC=7=9778DG)9>*<9<CEDGG6:=<@?7@.)0*0*0<<*(*9*<29E)*/,9:>FFBE09)94C6D40)(/()/4:)).:4-533,4:?)*)9(44)1),-((8(-39<(,4..3.)863((-
@M02996:162:000000000-B87FG:1:1101:16831:4246 1:N:0:ACTGAGCG+CTAAGCCT
ACTACGGGAGGCTGCAGTGAGGAATATTGGTCAATGGGCGCAAGCCTGAACCAGCCAAGTAGCGTGAAGGATGACGGCCCTATGGGTTGTAAACTTCTTTTCTGCGAGAGTAAAGAGCCTACGTGTAGGTAGTTGCAGTTAGCGCAGGAATAAGGACCGGCGAATTCCGGGCCAGCAGCCGCGGTAATACGGAAGGTCCTGGTGGTATCCGGATTGATTGGGGTTAAAGGGAGCGTAGGCTGTATGTCAAGAGTGTTGGGAAAGGCGCGGGCTCAACCCGCGGAGAGCAGAGCGAACTGGG
+
-88?CBA>8:1==;=;;==;;;CC6C,@CCFDAACADDFC@CCEGF<EAFCDDE;:CEFCADC@6BFFGGF?ED<6@FEG,A=EEGC?@F<CEFCFGGADFGFGCG+8@+:9CFGGGGGBFGFAF4EFG:EF=;EFGGC9EEFGFGGGGGFGGGFGDF=@E+@C7DFFE*@@DCF;DCC7?C8>49C+:=C:CBGGADF=:C=A*2;1@ACEC)8*9)*;FG*7*8CCBFGF?6>.4;>7)C4=)916CB?*4)6)-:*48F1(43>>EFG>9?FF@(49>EB>((-374(-,4997,470
@M02996:162:000000000-B87FG:1:1101:24955:4252 1:N:0:ACTGAGCG+CTAAGCCT
CCTACGGGTGGCAGCAGTGGGGAATATTGCACAATGGGGGAAACCCTGATGCAGCGACGCCGCGTGAAGGATGAAGGTCTTCGGATCGTAAACTTTTGTCTTCAGGGACGATAATGACGGTACCTGAGGAGGAAGCCACGGCTAACTACGTGCCAGCAGCCGCGGTAATACGTAGGTGGCAAGCGTTGTTCGGATTTACTGGGTGTAAAGGGCGTGTAGGCGGGTTTTTAAGTCAGGTGTGAAATCCCTCGGCTCAACCGAGGAACTGCACTTGAAACTGGAGATCTTGAGTGTCGGAGAG
+
8ACCCF=581)========;;888EFGGGGGGGGGGGGGGGGGGGGGGGGGGGFFFEGGGGGGGGGGGGGGGGGGGGGGGGGGGGGGGGGGGGGGGGGFGGGGGGGGGGGGEFGGGGGGGGGGGGGGGGGGGGGGGGGGGGGGGGGGGGGGGGGGGGGGGGGGGGDGGGGGGGGGGGGGGGGFFGD3<DFGGGFEGFGGFFGGAEGFFFFGGGFFGG?GGFGGGE@GGBFGF<BAFFB?F8:<@A=087<BFBBFFFGGFBEBF?BFFFFFD?FB<=AFF?727:8<<A5>D><B:59>9:
@M02996:162:000000000-B87FG:1:1101:24961:4268 1:N:0:ACTGAGCG+CTAAGCCT
CCTACGGGTGGCAGCAGTGGGGAATATTGCACAATGGGGGAAACCCTGATGCAGCGACGCCGCGTGAAGGATGAAGGTCTTCGGATCGTAAACTTTTGTCTTCAGGGACGATAATGACGGTACCTGAGGAGGAAGCCACGGCTAACTACGTGCCAGCAGCCGCGGTAATACGTAGGTGGCAAGCGATTTTCGGATTTACTGGGTGTAAAGGGCGTGTAGGCGGGTTTTTAAGTCAGGTGTGAAATCCCTCGGCTCAACCGAGGAACTGCACTTGAAACTGGAGATCTGGCAGGTCGGAGAG
+
8ACCCB))81)===8====;;88BEFGGGGGGGGGGGGGGGGGGGGGGGGGGGFGGDGGGGGGGGGGGGGGGGFFGFGGFGGGGGGG:FCFFFGGGGCFGGGGGACGFF@FG+CFFGGFEGGGGGGGGGG6FEFFGG8EGGGGGGGGGGDGFFGGGFC5FFDGGGGG=,,>CFB5CCFGCCF::5*/959:C=8EGA:CCDFG);8AFCF**5<>D*4>*9EECC@5C:4CFA24=?>6:1:4@69?0*3;DF604):>32:((2187FAD<0.*<@<9.8:?(,44)-.(((.)()-(,4
@M02996:162:000000000-B87FG:1:1101:24230:4285 1:N:0:ACTGAGCG+CTAAGCCT
CCTACGGGGGGCTGCAGTCGAGGATCATTTGCAATGGGGGAAACCCTGACAATGCGACGCTGCGTGGAGGATGAAGGCCTTCGGGTTGTAAACTCCTGTCATAAGGGAAAAGGCGAGGGCACCCAATACGTGCCTTAGTTGATTGTACTTTAAGAGGAAGCGACGGCTAACTCTGTGCCAGCAGCCGCGGTAATACAGAGGTCGCAAGCGTTGTTCGGATTTACTGGGCGTAAAGGGCGCGTAGGCGGCGAGGTGTGTCAAGTGTGAAAGCTCCGGGCTCAACCCGGAAAGTGCGCTTGAA
+
AACCCE=015)8888::::8888@BFBFFFGGGGGGGGGGGGGGGGGGGGGFGFFFFGGGGGGEFGGGGGGGGGGGGGGGGGGGGGGGGGGGGGGGGGGGGGFGGGGGGGGGGGGGGGGGGGGGGGGGGGGGGG9FGGGFGC@CFGFFGGGGGGGGGGGGGGGGGGGGGGGGGGGGGGGGGGFFGGGGGGGGGFGGFGGFGGGFC3<>FE9EG:FFGFG3@GCCGFGG6BC7?B>F?BFC4948<@B>39(>9?:AFAFBF=<<):AB?9*.8::>>B4:793?160-47:AA26>D0412
@M02996:162:000000000-B87FG:1:1101:8374:4312 1:N:0:ACTGAGCG+CTAAGCCT
CCTACGGGGGGCAGCAGTAAGGAATTTTCGGCAATGGGGGAAACCCTGACCGAGCAACGCCGCGTGAGTGTAGAAGGTCTTCGGATTGTAAAGCTCTGTTGTAGAGGAAGAATGCTAAGTATAGGAATTGATATTTAGTTGACGGTACTCTACTAGAAAGTCACGGCTTACTACGTGCCAGCAGCCGCGGTAATACGTAGGTGGCAAGCGTTATCCGGATTTATTGGGCGTAAAGGGTGCGCAGGCGGTTTGTTAAGTTTGATGTGAAAGCGTTGGGCTCAACTCAATACAGCATCGAATA
+
88ACCB>A50)8888::<:<<:CEFCFGGGGGGGGGGGGGGGGGGGGGGGGCEFFFGGGGFFFF@FFGGG9FFFFFCFGGGDDFEGGGGGGFFGGGGGGGGGGGGGGGGGGGFFFCGGGGGGGGGGGGGGGCGGGGGGGGFGGGGGGGFEGGFGCCDFCGEGGGGGGGEFGGGGGGGE79EGFFFC<GGGGGDFGGF=DFGCFFGG?FFFGEC>@CDBC<BF?FCFGGBF7>?0:F?BDC9)->>EFF<0(<43A2>FF>F=2<<AFF/4*43,5*8476?F795<5)))).)8A))40)-
@M02996:162:000000000-B87FG:1:1101:10721:4332 1:N:0:ACTGAGCG+CTAAGCCT
CCTACGGGAGGCTGCAGTCGAGGATCATGGGCAATGGGCGAAAGCCTGACAAGGCGACGCGGCGGGGAGGATGAAGGCCTTCGGGTTGGAAACTCCTGTCATAGGGGAACAGGCGATCCGACCCAATACGTCGGTGAGTTGAGGGTACCCTAAGAGGAAGGGGCGGCTAACTCGGTGCCAGCAGCCGCGGGAATACAGAGGCCAAGAGCGGGGGTCGGATTGACTGGGCGGAAAGGGCGCGGAGGCGGTCTGGCGGGGCAAGGGGGAAAGCCCCGGGCCCAACCCGGAAAGGGCGCGTGAA
+
688=@?==8108=;=;;=;888@@,;6<,-CCA<CCDFFCEDDEG@,CDCDC,9:@@CCC6=8>+6@CFDDFFFFFGFD=,5FCD38F+===F9FFGE3FFCFGFGGEDFFEFFGG7FFGGGGGGGGGGGFGEG1CFGC2BEG+C1>??E9CGGF?CA82*/=CEGG*:CC+::E*;:C9C>FF;CDGGG):8)<<BFGFFC7;8F>FF>)*1)87D17*)*0;+9EF:B5BFFBF:?B39)->78@B1-().)9,7*14:F?FFF9:4(2(-8>D>(-237-2096>97::0169)(-,,
@M02996:162:000000000-B87FG:1:1101:11812:4339 1:N:0:ACTGAGCG+CTAAGCCT
ACTACGGGAGGCTGCAGTGGGGAATATTGCACAATGGGCGCAAGCCTGATGCAGCAACGCCGCGTGAGCGATGAAGGTCTTCGGATCGTAAAGCTCTGTCCTTGAGGACGAAACAAATGACGGTACTCTTGGAGGAAGCCCCGGCTAACTACGTGCCAGCAGCCGCGGTAATACGGAGGGGGCGAGCGTTATCCGGAATTATTGGGCGGAAAGAGTACGTAGGTGGGGGGGTAAGCGTAGGGTGAAAGCCCGGGGCTGAACTCCGGTTAGCCCGACGAACTGCAAGACTGGAGTGCAGGAG
+
-8ABC?=>51)==;=;;==;;88@;C<CEFGGDCFCFFFB@CCCFE@EE<EFCECECFEFF@@@7>FEFEEFEDFFFBFE,EFDD=FC,A=@CFFGGG,EF9EFFGCBFGGDGEGGG<FFGGG@FEGG;,@FFGGEFGGGGGGGG>EFG9DFE8>@FGC@F9D@FGGG>CE:FCE*=:CDCD=>?D3C71>*<@EG<D7):*+99>@B)7DE<?F*:4>*9:7;CF*)()1.4:?@94.98>(8:?@A04:;;BF>1*7>B*648>-(.4:4<(7*0449(=7<>DF?))8?:(4AB<<6:
@M02996:162:000000000-B87FG:1:1101:7706:4340 1:N:0:ACTGAGCG+CTAAGCCT
CCTACGGGTGGCAGCAGTGGGGAATATTGGACAATGGGGGAAACCCTGATCCAGCGACGCCGCGTGAGTGAAGAAGTATTTCGGTATGTAAAGCTCTATCAGCAAGGAAGAAAATGACGGTACTTGACTAAGAAGCTCCGGCTAAATACGTGCCAGCAGCCGCGGTAATACGTATGGAGCAAGCGTTATCCGGATTTACTGGGTGTAAAGGGAGCGTAGACGGCAAAGCAAGTCTGAAGTGAAATCCCGGGGCTCAACCCCGGAACTGCTTTGGAAACTGTTTAGCTAGAGTGCAGGAGAG
+
8ACCCBA980)========;;88BFFFGGGGGGGGGGGGGGGGGGGGGGGGGGCCFFGFGFFGF@FGEFGGGGGGGEFGGGGGGFEFGGGGFGGGGGGEGGGGGGGFFFGGFFGFFGGGGGGGFGGGGGGGGGGGGDFGGGGEGGGGGGGGGGGGGGGGGGGEGGGECGGGGGGGGGGGGGGFFGGGGGGGGGFGEFGGFGGGAGGFFFFGGGFDGGFDGFGGGE@EG0?FFFB9@AFFF<CA9<@@>D>BFFB?F?FC?FEB12;:?F9C)<FFFF<>A<F<>DDA4,22AFAAF@<:.-
@M02996:162:000000000-B87FG:1:1101:11813:4358 1:N:0:ACTGAGCG+CTAAGCCT
GCTACGGGAGGCTGCAGTGGGGAATATTGCACAATGGGCGCAAGCCTGATGCAGCAACGCCGCGTGAGCGATGAAGGTCTTCGGATCGTAAAGCTCTGTCCTTGAGGACGAAACAAATGACGGGACTCTGGGAGGAAGCCCCGGCTAACGACGTGCCAGCAGCCGCGGTAATACGGAGGGGGCGAGCGTGATCAGGAATGAATGGGCGGAAGGAGTACGTAGGTGGTGGTGGAAGCGTAGGGGGAAAGCCCGGGGCTTACATCCGGTGAGCCCTACGAACGGCAAGACAGGAGGGCAGGAG
+
-866@>5=8:)8;;=;;==;;768,C<6@EFA<<,CCCFB7BCCC<,C@6@9@AC@<C@F+8+7+>CCEE@FCC<CFBF,,548=,CF,A?<?F?FFG,B?9<A9EE?FGG=FGGFF,:EEEG++=,A9,,FEGGGGGGGDCGGDE6EC*@>E>>@*>>7C7>8>C5851=1=4;*=75CCCA>:CCG)*9*<*<<;50)2*+1<<)>).9**0777)121:72<F*/45C)4>B444598C(87:)(2((0-7,,,*2).*6,43(().9(-47*72(70<((48:,(((.4(-17?222
@M02996:162:000000000-B87FG:1:1101:5517:4361 1:N:0:ACTGAGCG+CTAAGCCT
CCTACGGGTGGCAGCAGTGAGGAATATTGGTCAATGGGCGGAAGCCTGAACCAGCCAAGTCGCGTGAAGGATGAAGGTTCTATGGATTGTAAACTTCTTTTGTTCGAGGGTAAAGTGAGTCACGTGTGGCTTATTGCAAGTATCGAACGAATAAGCATCGGCTAACTCCGTGCCAGCAGCCGCGGTAATACGGAGGATGCGAGCGTTATCCGGATTTATTGGGTTTAAAGGGTGCGTAGGCGGGATGTTAAGTCAGCGGGCAAATTGCGTAGCTCAACTATACCGAGCCGTGGAAACTGGG
+
ACCCCBF501)=;=8;===;;;;C@CFGGFGGGGGGGGGGEFEFGGGGGGGGGGGFF<FFFFGGGGEFGGGGGFGGFFA,FCFGGGFGFGGFGFGC@EGGGGGG<FDEGCFGGGGGGAFEFFGGAFF<CFFFDFCGGCEFGFFGDF=DE+BEFGGGGGGGGGFEGGGGGGGC6FFGGGGFGGFE5DDDGCGGDE5CAGGFC9EAEDE>);:>D33D4?FFFGFCE;6C>?F3<:858?5C7D9),85:C))7-66ABGD(,<<:AAB)8>9;B)@FF1<:AF2<0423,4<((-8)).)((
@M02996:162:000000000-B87FG:1:1101:5734:4398 1:N:0:ACTGAGCG+CTAAGCCT
CCTACGGGGGGCTGCAGTGGGGAATATTGGGCAATGGGCGAAAGCCTGACCCAGCAACGCCGCGTGAAGGAAGAAGGTCTTCGGATTGTAAACTTCTTTTATGAGGGACGAAGGACGTGACGGTACCTCATGAATAAGCCACGGCTAACTACGTGCCAGCAGCCGCGGTAATACGTAGGTGGCAAGCGTTATCCGGATTTACTGGGTGTAAAGGGCGCGTAGGCGGGAGAGCAAGTCAGATGTGAAATCCATGGGCTTAACCCATGAACTGCATTTGAAACTGTTCTTCTTGAGTGCTGGG
+
ACCCCD>AB:)8888::::::88BFFGGGGGGGGGGGGGGGGGGGGGGGGFFGFGGGGGGGGGGGGGGGGGGGGGGGGGGGGGGGGGGGGGGGGGGGGGGGGGGGGGGFCGGGGFFFGGGCCEGGEFGGGFFGGGGEEGGGGGGGCEGGGGFCCFGGGGGGGGFGGGGGGGGDCFGGGGEFGF@F:5CGGG@C?EDFGGFGGGFGG@<<BGGGFEGG;DC@EGGE;:99:C3?FF?AFFC<FAFFFFFGF?FB?FFFGGF966<B:B4*6DBA9=<96<BBFBAABA<A:<B>?>784>:(
@M02996:162:000000000-B87FG:1:1101:7232:4401 1:N:0:ACTGAGCG+CTAAGCCT
CCTACGGGTGGCTGCAGTCGAGGATCATTTGCAATGGGCGAAAGCCTGACAATGCGACGCTGCGTGGAGGATGAAGGCCCTCGGGTTGTAAACTCCTGTCATAGGGGAACAGGCGAGGATACCCAACACATATCCGAGTTGAGTGTACCTTAAGAGGAAGCGACGGCTAACTCTGTGCCAGCAGCCGCGGTAATACAGAGGTCGCAAGCGTTGTTCGGATTTACTGGGCGTAAAGGGCGCGTAGGCGGTGAGGCGTGTCAAGTGTGAAATCTCCGGGCCCAACCCGGTCCCGCGGTGGAAA
+
8ACCC5>5=00=;8=;===888@CEFGGGFFFGGGGGGGGFEGGGGGGGGGGAACCFFFG@CFFCFEEGGGFGGFGFGFGGCEGGEFFFFGGGEGGGE:EFFGGGGEFGGGFF7FGGGGGGGFGGGGGGGGGFGDECG8CFGGDGGG;FGGGGGDFFGGGGGGCGGEGECFFG9DCFGGGGGFF@FGGGGGGDFE7AGGFGFCEGGFD:>1*9)7>C>D5B6<7F@FG?</74:A??BE)-1154*<6961>?:B:>:>95?9>AAA486>)63<:>(4215::2>>9>(.4(4(()(-..
@M02996:162:000000000-B87FG:1:1101:7234:4419 1:N:0:ACTGAGCG+CTAAGCCT
CCTACGGGTGGCTGCAGTCGAGGATCATTTGCAATGGGCGAAAGCCTGACAATGCGACGCTGCGTGGAGGATGAAGGCCCTCGGGGTGTAAACTCCTGTCATAGGGGAACAGGCGAGGATACCCAAAACATATCCGAGTTGAGTGTACCTTAAGAGGAAGCGACGGCTAACTCTGTGCCAGCAGCCGCGGTAATACAGAGGTCGCAAGCGTTGTTCGGATTTACTGGGCGTAAAGGGCGCGTAGGCGGGGAGGCGTGTCAAGTGTGAAATCTCCGGGCCCAACCAGGTCCCGCGGGTGAAA
+
88BCCAD91))===8====8887@CFCDCFGGGGGGFGGGEGGGGGGGGGFDFFFEFGEC@FGG7BCEGGGGGGCEFGFEGGGGG+@@FGGGGGGGGGFFCFGGGGGGDGGGGGGGGGGFGGFGGG8DBFFGFFFE@EDFFGGFGGGGGFGGGGGGE6?FFGGGEGEEEGGEGGGGGGGCFGFFGGGDDGD887CGFGDFGFC:8C>BF@9*9>FC73<D>EFCCBFC6;7>6?)918DD(1-7<471/7(<;F3-3*96)94>AA4<8):6:2BGB>6>6)16(.4))5.-(-7(036<:
@M02996:162:000000000-B87FG:1:1101:19494:4445 1:N:0:ACTGAGCG+CTAAGCCT
CCTACGGGGGGCAGCAGTGGGGAATATTGCACAATGGAGGAAACTCTGATGCAGCAACGCCGCGGGAGCGAAGAAGGTCTTCGGATCGTAAAGCTCTGTCCTTAGGGACGAAGAAAGGGACGGGACCGAAGGAGGAAGCCCCGGCTAACTACGTGCCAGCAGCCGCGGTAAGACGGAGGGGGCGAGCGTTAGCCGGAAGTAGGGGGCGGAAAGAGGACGGAGGTGGTGGTGGAAGCGTAAGGGGAAAGCCGGGGGCTGAACTCCAGCGAGCCGTAGGAACTGCAAGACTGGAGTGCAGGAG
+
686?C?158518788::<:9:7==,?5C@FGEC<??C<BEECDFEC9AEEDACE:BCFCC:63>+=CB@CCCECDFC883,=@CC*>F,>::;F3DEF,@C33@<CCC<FGEGEGGG*4FFDG*CCE*:?EGGFDGFGEEDECGD5;CE7<<E0:@*<7*25;/?EGG/1;+:6?*:1=CDD)5:CDD/*92+0:C>G790*+88>7D37CEFFF47(1)0:=1:>*/()1.3??)4,098<(>>>FF*4(;;BF9(*1..*.)4:79>>531()*.,.()1)24>?7))404,4)16832
@M02996:162:000000000-B87FG:1:1101:19512:4451 1:N:0:ACTGAGCG+CTAAGCCT
ACTACGGGGGGCAGCAGTGGGGAATATTGCACAATGGAGGAAACTCTGATGCAGCAACGCCGCGTGAGCGAAGAAGGTCTTCGGATCGTAAAGCTCTGTCCTTAGGGACGAAGAAAGGGACGGTACCTAAGGAGGAAGCCCCGGCTAACGACGTGCCAGCAGCCGCGGTAATACGGAGGGGGCGAGCGTTATCCGGAATTATAGGGCGTAAAGAGTAAGTAGGTGGGTTGGTAAGCGGAAGGTGAAAGCCTGGGGCTGAACACCAGCGAGCCGAACGAACGGCAAGACTGGAGAGCAGGAG
+
88<BC?5=:5187884:<:9988?,:C<EFG9?E9?CAD@CEFGGC,A?C??EA:B=FCF@=>>6>FE>CCDE:<EC@8>,8D@B<FF:<C:;F9CGG,DD9B@>DCE*>FCGGGFF7CGGGGFGFF?BFFGFGGGCCFCGDGGGGGFG*CCE:1/2C72;5;CGDGG5CE+7CF*;:7751.78CGDD29*<*:EF<9)0*+12>7>05CC:=70*)2*9@C0<)*/()10.)8*((.14/(04914><(7:?9?(*1.8*(-22(471)4(()*.-8;(5((,((.))(.4(4:)(,(-
@M02996:162:000000000-B87FG:1:1101:12939:4466 1:N:0:ACTGAGCG+CTAAGCCT
ACTACGGGGACGCAGCAGCTAAGAAGATTCCGCAATGGGGGAAACCCTGACGGAGCGACGCCGCGGGGAGGATGAAGGCCGGAAGGTTGTAAAATCCTTTTATGACTGAGGAATAAGTATTCTGAGAGAAACGGAGTACGGTGACTGGAGGTCAGGAAGAAGCAACGGCGAATGACGGGCCAGCAGCCGCGGGAACACGTAAGTGGCGAGCGGTGTTCGGAAGTATGGGGGGTAAAGGGCATGGAGGCGGGGTGGCAAGCTGGGGGGGAAAGGCAGGAGCTAAACTCCTGGACGGCGTGGG
+
-8AAC@59)0)7=6786;;,;6;@<C@<;<E@8@:6CACDDDDGGF,,9::@@CC@@C6@@67+8+@BB+4B48:<CEFGCC@:CE3,B@==DEFGG<,=F@CFFC,:>FGFF<FFG,@:@=,@FGGGGGGFGGGG*DFGG,>FFDD,?CE4,C6:<C?B?CCFFGGGG*CEG6@=E*77><>5@DF4D5CE8BGEF<D)9FE*+937753C3.7/599<7**2+7+9:E)7(48=<AB7:*.).8>:GF2)4(71?9C0)).4(99B581,4(.25(-((*.6()).).,..(43B((3(
@M02996:162:000000000-B87FG:1:1101:11528:4491 1:N:0:ACTGAGCG+CTAAGCCT
ACTACGGGAGGCTGCAGTGGGGAATATTGGGCAATGGGCGAAAGCCTGACCCAGCAACGCCGCGTGAAGGAAGAAGGTCTTCGGATTGTAAACTTCTTTTATAAGGGACGAAGAAAGTGACGGTACCTTATGAATAAGCCACGGCTAACTACGTGCCAGCAGCCGCGGTAATACGTAGGAGGCAAGCGTTATCCGGATTTACTGGGTGTAAAGGGCGCGTAGGCGGGAAGGCAAGTCAGGTGTGAAATCTAGGGGCTTAACCCATAAACTGCATTGGAAACTGTCTGGCTGGAGGGCTGGG
+
-8AACA8:::1==;=;;==;;88@6C9CEFGEDCEDFFFEEEGEF@,CAEEFFECEFGGGFECB8>FDGFDGG=CEFEEE,CFDEBCF<EADEFDGGE<FGFGGFGGFFGGDGGGCFCFGGGGEGGG?DGEGGGGGGGGGGGGGGGEGGDFCGFCDGGFDE?D8CEGG7BE7FCG2D:C,47?>CDFG:7D89CEGFCC6:D?FCF.>.8CC:BFGG9C<BE=9EBEC6DGFFF?16AFC5D-<<FF2::>*449;11CA>F6?::<D9-:<7)*00):<?*9).))(53141:(27344,
@M02996:162:000000000-B87FG:1:1101:11548:4493 1:N:0:CCTGAGCG+CTAAGCCT
ACTACGGGAGGCTGCAGTGGGGAATATTGGGCAATGGGCGAAAGCCTGACCCAGCAACGCCGCGTGAAGGAAGAAGGTCCTCGGATTGGAAACTTCTTTTAGAAGGGGCGAAGAAAGGGACGGGACCTTGTACATAAGCCACGGCTAACTACGTGCCAGAGGCAGCGCCGATACGGCGGCGGCAAGCGTTCGCCGGATGTACGAGGTGTCAAGGGGGCGTGGGCGGAAAGGCAGGGCAGGGGGGGAAGCAAGGCGCTGAACCAAGCACAGTGATTAACAACGGACCTGCATGTGTGCCGGA
+
868BCD8>):18;;=;;==,;8@@8C9,CACF<@FFF8EE+@FCEF,CE6C8CEC,@CCG7@CB@BFFGFCFGD8EC9E,,,4?+48?,5?B,:<A?E,C:,5,::B+4@+@=+8FCC+,A73+38+,3,@,,,3,@A93>6**<*A,,,7,*,64*2*2,/1*5:C***4*/8;=**1*/15)**1/****2):8>*/0:**)23).*0:+96))/()/./:**)*)(.7).((),4>)(/(8())(1(.)1(-((/))(.(,((,(0(0-.)*+*).)379(,,,8((.).-)(/)(,(
@M02996:162:000000000-B87FG:1:1101:5900:4502 1:N:0:ACTGAGCG+CTAAGCCT
CCTACGGGAGGCTGCAGTGGGGAATATTGGGCAATGGGGGAAACCCTGACCCAGCAACGCCGCGTGGAGGAAGAAGGTCTTCGGATCGTAAACTCCTGTCCTAAGGGAAGAGTAGAAGACTGTACCTTAGGAGGAAGCCCCGGCTAACTACGTGCCAGCAGCCGCGGTAATACGTAGGGGGCGAGCGTTGTCCGGAATGATTGGGCGTAAAGGGCGCGTAGGCGGCCCGGTAAGTCTGAAGTGAAAGTCCTGGCTTCAAGTTGGGAATTGCTTTGGATACTGTCGGGCTTGAGTGCAGGAG
+
8ACCCAD=81)===8;====;88BFGGGGGGGGGGGGGGGGGGGGGGGGGGGGGGFFGGGGGGE@FGGGGGGGGGGGGGGGGGGGGGGGGGGGGGGGGFGGGGGGGGGGGGGGGFGCEGGGGGGGGGGGGGAFGGGGGGGGGGGGGGGGGGGFFGGGGGGGGGGGGGGEEGGGGGFGGGGGGFFGGGGGEGGGFGGFFGBGFDFGGFFFFGGGEFGDFGGFGGGGFGG>DCEFBF?<BF:<C?FDFFFGFFF?BFF:7>BFFFFF0:1FBF2:AFG?)-3<BDF?;BF>?B07:399<?-3
@M02996:162:000000000-B87FG:1:1101:24861:4515 1:N:0:ACTGAGCG+CTAAGCCT
CCTACGGGAGGCAGCAGTGAGGAATATTGGTCAATGGGCGGAAGCCTGAACCAGCCATGCCGCGTGAAGGAATAAGGCCCTATGGGTCGTAAACTTCTTTTGACGGGGAGCAATAAGACGTACGTGTACGTCGATGAGAGTACTCGTCGAATAAGCATCGGCTAACTCCGTGCCAGCAGCCGCGGTAATACGGAGGATGCAAGCGTTATCCGGATTTATTGGGTTTAAAGGGTGCGTAGGCTGTGGACCAAGTCAGTGGTGAAAGCCCGGGGCTCAACTCCGGAACTGCCATTGATACTGG
+
ABCCCED951)=8======;;;;CEFGGGGGGGGGGGGGGGGGGGGGGGGFGGFGGGGGGGGGGFGGGGGGGGGGGGFE:FGGGGGGGGGGGGGGGGFGGGGEGGGGGFGGFE<FGGGGGGGGGGFFGGGGGGGGGGGGGFGDGGEGGGGGGGGGGGGGGGGGEFGGGGGGGGGGGGGGGGGDEEGGDCGFFGFGGFGGFGFGFGGFFFFGDG>DC6<:C=FG>EEGGFFGEFB<FFFFG298F3<FBCFFF4A2<AFC4:??FF?B0>4>(,-)<=?2<>D>BF>?<5836<<<ABAB)5
@M02996:162:000000000-B87FG:1:1101:25244:4543 1:N:0:ACTGAGCG+CTAAGCCT
CCTACGGGAGGCAGCAGTAAGGGATATTGGGCAATGGGGGCGACCCTGACCCAGCCATGCCGCGTGAGGGAATGAGGCCCTACGGGTCGTGAACCTCTTTTGCCTGGGGATAACGGCGCGGTCGTGAACCGTGCGTGCAGGTACCAGGCGAATAAGCATCGGCTAACTCCGTGCCAGCAGCCGCGGTAATACGGAGGATGCGAGCGTTATCCGGATTCATTGGGTTTAAAGGGTGCGCAGGCGGCCCGTCAAGTCAGCGGTGAAATCCGGGGGCCCAACCCCCGCAGTGCCGTGGATA
+
8ACCCF>)80)8========<;;;EFCFGGGGGGGGGGGGGGGGGGGGGGGGGECFFGGGGGGGGGGGGGGGGGGGGGGGGGGGGGGGGGGGGGGGGGGGGGGGGGGGGGGGGGGGGGGGGGGGGGGGGGGG5FEGDGGGGGGDGFGGGGGGGGGGGGGGGGGFEGGGGGGGGGGGGGGGGGFFDDG<DGDGGFDC>7<FGDGFGGD@>F7EDF3CG?7:?FGGG3CGAF7B?F:B09DGBGFB9<@;9?1)4:BF9CD9BF?DFFDFDB96>>F:)4?08BB9(9>8>:--4(4<=4
@M02996:162:000000000-B87FG:1:1101:25723:4558 1:N:0:ACTGAGCG+CTAAGCCT
CCTACGGGCGGCAGCAGTGGGGAATCTTCCGCAATGGACGAAAGTCTGACGGAGCAATGCCGCGTGAGTGATGAAGTTTTTCGGAACGTAAAACTCTTTTGTTTGTGACGAACGTGCTTTCCATCAACAACAGAGAGCAGTGACGGTAGCAAACGAATAAGCCACGGCTAACTACGTGCCAGCAGCCGCGGTAATACGTAGGTGGCGAGCGTTGTCCGGAATTATTGGGCGTAAAGCGCATGTAGGCGGTTTTCTAAGTCTGGAGTGAAAATGCGGGGCTCAACCCCGTATGGCTCTGGAT
+
ACCCCDAB51)8888;;<;;;88BCFGGGGGGGGGGGGGGGGGGGGGGGGGGGGEGFGGGGGGG@FGGGGGGGGGGFGGGGGGGGGGGGGGGGGGGGGGGGGGGGGGGGGGGGGGGGGGGGGGGGFCDEGGGGGGGGGGGGGGGGGGGGGGGGGGGGGGG9?FGGGGGGDFGGGGEFGGGGFAFGGGGGGGEGFGFFGGFGGGFGGFFEFGGGFFGGFDCEGFDEFFG?FGEBBFFFF>D29A667?>GB1>?BABFGGFFFFFFFF<F<C946>EDF69:FF???F746,::6:BF<?F)
@M02996:162:000000000-B87FG:1:1101:24010:4585 1:N:0:ACTGAGCG+CTAAGCCT
CCTACGGGTGGCAGCAGTGGGGGATATTGCGCAATGGGGGAAACCCTGACGCAGCAACGCCGCGTGCAGGATGACGGCCTTCGGGTTGTAAACTGTTGTCGCAAGGGAAGAAACAAATGACGGTACCTTGTGAGAAAGCCACGGCTAACTACGTGCCAGCAGCCGCGGTAATACGTAGGTGGCAAGCGTTGTCCGGATGTACTGGGTGTAAAGGGCGCGGAGGCGGGATAGCAAGTCAGTCGTGAAATACCGGGGCTCAACTCCGGAGCTGCGATTGAAACTGTTATTCTTGAGTATCGGG
+
8AC@CB5581)===8====;;888B@EDGGGGGGGGGGGGGGGGGGGGGGGGGFFFFGGGECFC8>CFGGDBFE?CDFGC<<DCE9BFGGGGGGGFGGGGGGGGEGEFGGGGGGGGGGGGGGGGGGGGGGGGGGGGFFG7,>BECEGFF9DFE,>DFGF@DGG,<*/?EGGGGEFGGGG99:AFFFGGGGGEGFGGF*19::07CF.5>F7??6BDD(9)5CEGEBEGBFGFFFFF9AFCAD?DFF@A>AF3409BBGG?BF<)461>)46,4(.27<9429AD<AF<>><2))669-121
@M02996:162:000000000-B87FG:1:1101:19576:4597 1:N:0:ACTGAGCG+CTAAGCCT
CCTACGGGTGGCAGCAGCTAAGAATATTCCGCAATGGACGAAAGTCTGACGGAGCGACGCAGCGTGGATGATGAAGGCCGGAAGGTTGTAAAATCCTTTTATAACGGAGGAATAAGTAAGGTGAGAGAAACGCCTTATGGTGACTGGAGGTTATGAATAAGCAACGGCTAATTACGGGCCAGCAGCCGCGGGAACACGGAAGTTGCGAGCGGGGTGCGGAAGTATTGGGCGGAAAGGGCATGGAGGCGGGGTGGCAAGGTGGGTGGGAAAGCCCGGAGCGTAACGCCGGAAGTGCGGCGGG
+
88A=C?=5=00=;8=;;=6;<;;C6C@@FGGC@:,@CEFBFECEEE<EDFCCC>@@@CCC+78>,8@C6CE?ECCFFFGGGGGED::E4A?DDEGGGD,<E5BC5+6?>FFC,EFF9FGGG<FFGGGGGGGGEF=8@CEGGGFF,C,@DE>,@9>DF7CCC8EFFEGEE:D,5EA:*;9C>>?6>8?DGGG*38:FFD)=<D0+<:BEEBG*1><)77<775+226EC<5D5;927:?;F(9(97@76D((),4:?<F*,(03(4(23?6*.4,78)2-((041-2(--42,)459)(,((
@M02996:162:000000000-B87FG:1:1101:23531:4622 1:N:0:ACTGAGCG+CTAAGCCT
ACTACGGGGGGCTGCAGTGGGGAATATTGCACAATGGGCGAAAGCCTGATGCAGCGACGCCGCGTGAGTGAAGAAGTATCTCGGGATGTAAAGCTCTATCAGCAGGGAAGAAAATGACGGTACATGACTAAGAAGCCCCGGCTAACTACGTGCCAGCAGCCGCGGTAATACGTAGGGGGCAAGCGTTATCCGGATGTACTGGGCGTAAAGGGAGCGTAGACGGTTTGGAAAGTCTGGAGGGAAATGCGGGGGCTCAACGCCGGAACTGCTTTGGAAACGGGCGAACTGAAGTGCAGGAGAG
+
88ACC>8=10)88884:9:9:884,B<ECGGFDEFDDD<CFFEEFDDF@CEFFFEC=FEG@BBC333>EFFGFCEC3@@E,@DD*>7C:FFDAF:FC;,@CC>FCDEFGEF?FGCFFGGD<FC,,757,7?F@?:+2CEC:*=::C9<:C*AGGGFGGGCC<5CC8=C+23:7@=>EDGEGDF>E***/A:CEE5*9F>6:*1)*).8>BCE<5)/94196:C7*8=<(/:7-4)9(6<*(/(74@@653,7,(44):*,(0,(444<F9*).(0+1((-(.,(((.,).2<<29<5--(-
@M02996:162:000000000-B87FG:1:1101:13103:4625 1:N:0:ACTGAGCG+CTAAGCCT
CCTACGGGCGGCTGCAGTGAGGAATATTGGTCAAGGGGCGAGAGCCTGAACCAGCCATGTCGCGTGGAGGAATAAGGATCTATGGTTCGTAAACTCCTTTTGCGGGGGGATAAAGTGCGGGACGCGTCCCGTATTGCAGGTACCCCGCGAATAAGCATCGGCTAACTCCGGGCCAGCAGCCGCGGTAAGACGGAGGATGCGAGCGTTATCCGGAGGTATTGGGTGTAAAGGGGGCGGAGGCGGCCCCTTAAGGCGGCGGGGAAATTTCCGGGCTCAACCCGGGCACCGCCGGCGAAACGGG
+
-8,AC50:=106888;;,;;;;;;,6,,CA;,@<,<@@@BC@@C<6,CCDC,6A6:C,CC6C9>+8C@FC=F8A<DFF,B,A@EECFE>?9?<CC9=,,,8E,CCFCCDC*?CFG9CCFGGEEGGGGGGGGCE*0<7CEG>0<<ACC:?CE8ACF?C9*885/8FF??+:2>C>ECCE==C<5:C)/C*A*:C>5EB4759>=8850<)/2:75))1)**13/**.3::FD>(4(0(-07:7,0(00,*.97)((-,1>26>04)..6/-171,)392(49B(-4(((-4-(((((07(4:
@M02996:162:000000000-B87FG:1:1101:22167:4626 1:N:0:ACTGAGCG+CTAAGCCT
CCTACGGGTGGCAGCAGTGGGGAATATTGCACAATGGGGGAAACCCTGATGCAGCGACGCCGCGTGAGTGAAGAAGTATTTCGGTATGTAAAGCTCTATCAGCAGGAAAGAAAATGACGGTACCTGACTAAGAAGCCCCGGCTAACTACGTGCCAGCAGCCGCGGTAATACGTAGGGGGCAAGCGTTATCCGGATTTACTGGGTGTAAAGGGAGCGTAGACGGTATGGCAAGTCGGAAGTGAAAGGCGGGGGCTCAACCCCGGGACTGCTTGGGAAACTGTAGGACTAGAGTGCAGGAGAG
+
-8AAC?=5=00==8=;;==;;788;CCECFFECAFCFFDDEDFFGG8EECACDEC@@FEFCB@B7>BBCCAEEDAF,CC<<<FD8EDF,ECAAFBFG<,CFGFGEFCEFGGFFGEFGGGGGGGGGGGGCFGGGGGGFGGGGGDGGGGGGGCGGGFCDFCDB>>EG8?ECEFFCEGEGDDEECAAC9:C*CGGGF::*@FACFG5:2=FF?FED@<D5?DD?CC9C>7C?FDF<2(79?B25:4@>>>>DFFF6(4>?G46:.-77;(4).2)-47:;2)647<)5:34?>?)6266;:332
@M02996:162:000000000-B87FG:1:1101:13118:4636 1:N:0:ACTGAGCG+CTAAGCCT
CCTACGGGCGGCTGCAGTGAGGAATATTGGTCAATGGGCGAGAGCCTGAACCAGCCATGTCGCGTGGAGGAATAAGGATCTATGGTTCGTAAACTCCTTTTGCGGGGGGATAAAGTGCGGGACGCGTCCCGTATTGCAGGTACCCCGCGAATAAGCATCGGCTAACTCCGGGCCAGCAGCCGCGGTAATACGGAGGATGCGAGCGTTATCCGGATTGAGTGGGTTTAAAGGGTGCGGAGGCGGCCCCTTAAGTCGGCGGGGAAATTTCCGGGCTCAACCCGGGCACTGCCGTCGAAACTGG
+
-88AC>988008888;;;;;;;;@6C,,CAC@@@CCCDFCEECCFD8EDFE7EA:CCFDC@C9>6>FCFDCFB=AEFF9F9A9ADBAFFFBCDGFGGC9EFFGGDGDEGF*:CFG<FFGGGGGGGGEEGGG;E8<FFGGGGDFGGGGGGGG?EGFFF09CCC5?GGEGGE*:DCGCCF==E78:D7CG7CCFDEGGF*>>C7C381<>)9CE7B)/*.*2=CC91)<>AFFE(:<B(9>DFG68175-25AF)6<FBGG09DF6).)494C;;(02743347((42(..29((4-,0(-47
@M02996:162:000000000-B87FG:1:1101:24011:4721 1:N:0:ACTGAGCG+CTAAGCCT
CCTACGGGGGGCTGCAGTGAGGAATATTGGACAATGGATGGAAGTCTGATCCAGCCATGCCGCGTGAAGGATTGAGGCCCTACGGGTTTTGAACTTCTTTTGTACGGGGGCAATAAGGTCCACGGGTGGACCGATGAGAGTACCGTACGAATAAGCATCGGCTAACTCCGTGCCAGCAGCCGCGGTAATACGGAGGATGCGAGCGTTATCCGGAGTTATGGGGTTTAAAGGGTGCGTAGGCAGCTTGCCAAGTCAGCGGTGAAATCCGGGGGCCCAACGCCGGAACTGCCGTTGAAACTGG
+
8ACCC>=001)8888:::::::::5FGGGGGGGGGGGGGGGGGGGGGGGGGFFF?DEFDGF>@>8>>DFGF9A<>,=>BF@F>>DGGGGGGDGGGGGGGGGGGGGGGGGGGGGGGGGGGGGGGGGGGGGGGGGFECBE@AFCCC8FGGEEG8CFFFG76>C3C8@+0:EGGGGGGGGGGGGG3BGGGGGGGGGFGDE*<F3<C3C)))8*27)))1940*/:CD=@AFDFGFF?6>BFFD4217:?F<CA:5>ABFFGG?>F?:)).35()-37>8<<322542((.44333(--67769:
@M02996:162:000000000-B87FG:1:1101:16427:4726 1:N:0:ACTGAGCG+CTAAGCCT
ACTACGGGGGGCAGCAGTAGGGAATATTGCACAATGGGGGAAACCCTGATGCAGCAACGCCACGTGGGGGAAGAAGCATTTCGGGGTGTAAACCACTGTCGTGAGGGAATAATGCTTGGCCTCGGCCAAGTTGAATGTACCGCGAAAGGAAGCACCGGCAAACTGCGTGCCAGCAGCCGCGGTAATACGAGGGGTGCAAGCGTTGTTCGGAATCACTGGGCGGAAAGGGAGCGCAGGCGGAGAGGCAAGCAGTCGGTACAATACCGGGGCCCAACCCCGGACCGGCAGAAGGGACGGGTC
+
88,AC>9)1))88889:9:<98:9C=C5CFF9<<,?CFDDEFDFGG,?B9?9?AABA8>C7>:>+:+6>@@CCBCFFG9@9,FC+>5C*>=@<DFG,?,>D><FCF<<<,C<,@9@,@CGG,CFCDECFC9,>?F+BCCCF*8FGEGGGGGG*8;FEGGEE7;+++:*1;@CFCFFG*::7C.0;:FFGFDGC<*:>GGF*>1)210875DG*=B4*:FGFC5CGFGDBFD>>>;E>0;1-1-78)<2C?BF-5(94FD46*.8239B5(918:5;3(49>D6(--31((.4,(((7(((
@M02996:162:000000000-B87FG:1:1101:5228:4734 1:N:0:ACTGAGCG+CTAAGCCT
CCTACGGGTGGCAGCAGTGGGGAATATTGGGCAATGGGCGCAAGCCTGACCCAGCAACGCCGCGTGAAGGAAGAAGGCTTTCGGGTTGTAAACTTCTTTTGACAGGGAAGAGCAGAAGACTGTACCTGTCGAATAAGCCACGGCTAACTACGTGCCAGCAGCCGCGGTAATACGTAGGTGGCAAGCGTTGTCCGGATTTACTGGGTGTAAAGGGCGTGTAGCCGGGTCGGTAAGTCAGATGTGAAATCCACGGGCTCAACTCGTGAACTGCATTTGAAACTGCTGATCTTTGTGATCGGAG
+
ACCCCBD5>0)====;===;;888CFGGGGGGGGGGGGGGGGGGGGGGGGGGGFFFGGGGGGGGFGGGFGGGGGGGFGGGGGGGGGGGGGGGGGGGGGGGGEGGGGGFFGGGGGGGGGFGGGGGGGGFGGGGDGGGGGGFGGGGCEGGGGGGGFGGGGGGGGGEGEG:>EGGDCFCFDFC=CFFGGGGDEGGGFGGFGGFGGGFG7AE*;FGGB>CGFGGFGGGGFEDBFGF0<>F<AFGF0)04@=AG??FF;(-,99:AFB??B<FFFG2:AF??5A24=?A>2)-5))))(-6/1433
@M02996:162:000000000-B87FG:1:1101:5253:4739 1:N:0:ACTGAGCG+CTAAGCCT
CCTACGGGTGGCAGCAGTGGGGAATATTGGGCAATGGGCGCAAGCCTGACCCAGCAACGCCGCGTGAAGGAAGAAGGCTTTCGGGTTGTAAACTTCTTTTGACAGGGAAGAGCAGAAGACTGTACCTGTCGAATCATCCACGGCTAACTACGTGCCAGCAGCCTCGGTACTACGTAGGTGGCAAGCGTTGTCCGGATTTACTGGGTGTAAATGTCTTTTAGCCGGGTCGGTAATTCAGATGTTAAATCCATCGGCTCAACTCGTGAACTACATTTTAAACTGCTTATCTTTGTCATCTGTG
+
AACCC5>):1)===8;;=,;;88CFGGGGGGGG8AEFEGGGEGGFGGFFGFGAFFGGGCEFEGGC@C=CFGFGGGGGGGFFG7F+B+>CFFGGGGFG?EF9+CEFDCF@FF,<<:F,,,4A<EFFGG,EF++=D7=,C@,>++@FEGGGGG8D:>+ED?E,=F,3*:;>*;EB*,23?FGFF6A5D/@DC<FC)/*6C;=DDC)*;5>F=C=C13+3);+)7<9C:EG9)9>4))*.-1:9:-*.8*)9))*,(-,(373)*(46((6/)2)-.@<*2))-0)6).)).)-))).)*).).
@M02996:162:000000000-B87FG:1:1101:22228:4762 1:N:0:ACTGAGCG+CTAAGCCT
CCTACGGGTGGCAGCAGTGAGGAATATTGGTCAATGGGCGCGAGCCTGAACCAGCCAAGTAGCGTGCAGGAAGACGGCCCTCCGGGTTGTAAACTGCTTTTAGTGGGGAATAAAAGAGCGTACGCGTACGCTGTATTGTATGTACCATCAGAAAAAGGACCGGCTAATTCCGTGCCAGCAGCCGCGGTAATACGGAAGGTCCGGGCGATATCCGGATATATGGGGTTGAAAGGGAGCGTAGGCGGACTGTTAAGTCAGCTGGGAAATCCGGCGGCCCGACCGGGGAATGGAAGGTGAAACG
+
68ABCBA5=)1==8=;;==;;;;CCE<FFFFECCFFFFGEF@CBCC@EFGFFGFEDDFE:FEEC@BFFGGEGGG8FFGGG7<FEEGB?@CAAFGGGGD<FGGG,BFBDCF,=FFGGGGGGGGGGGGGGGGGFC@@9,C@FGCDGFFG=@EFCGGCG>EGCG3BC@AFE7DFACEE1?9*,8*2::DD9:EC?7>EEEGG976>ACDF)<3)<0<D3>(:C/+37E>*)5BD@<F(799)7->254789*-56<<-:AG6)5),4>B2<735942B*)(49>F9>6(43,,...(.5052)-
@M02996:162:000000000-B87FG:1:1101:13394:4780 1:N:0:ACTGAGCG+CTAAGCCT
ACTACGGGGAGCAGCAGTCGGGAATATTGCGCAATGGAGGAAACTCTGACGCAGGGACGCCGCGTATAGGAAGAAGGTTTGCGGATTGTAAACTATTTTAGACAGGGAAGAGACAAGACAGTACCTGTAGAAATAGCTCCGGCTAACTACGTGCCAGCAGCCGCGGTAAGACGTAGGGAGCAAGCGTTATCCGGATTGATTGGGGGTAAAGGGTGCGGAGACGGGAAGGGAAGGTAGGTGTGAAATCCCTCGGCTCAACGGAGGAACGGCAACTAAAACTGGATTGCGTGAGTGCGGGAGG
+
68ACCB=A:)1=:;=;;<;88887;C9CCFFCC:@CCCFDEFFGFDAEAECFEC@@CFCFC@@>+4,9EDCFFCCEF:95+ACCC+BF??ACCFFAE,,CFFFGFFECDGG<FFGGGGGGGFFEG5C7CFGGGCGGGFGGGDG+CFF,@EG8DFGCB;CCE>EGGGCEG,DFC*=;CDDE5CAA:C/*1*:?8>G*2*;71;EF*C7>F7CFD)<CD17CE*2>EBG70)1>?(578(*2.9.=4*92<.:<BF(4?GG(359>FFF(79D>((9C684,6?<)),.((,-:)5:3B>13(
@M02996:162:000000000-B87FG:1:1101:6693:4802 1:N:0:ACTGAGCG+CTAAGCCT
CCTACGGGTGGCTGCAGTGGGGAATATTGGGCAATGGGCGCAAGCCTGACCCAGCAACGCCGCGTGAAGGAAGAAGGCTTTCGGGTTGTAAACTTCTTTTACCAGGGACGAAGGATGTGACGGTACCTGGAGAAAAAGCCACGGCTAACTACGTGCCAGCAGCCGCGGTAATACGTAGGGGGCAAGCGTTGTCCGGATTTACTGGGTGTAAAGGGCGTGTAGGAGGAGAGGCAAGTTGGGAGTGAAATCCATGGGCTCAACCAATGAACGGCTTGCAAAACGGCAACCCGTGGGTATCGGG
+
8ACCCEF5:0)========;;8BBFFCGGGGFGFGGGGGFFGGEFGDFFGGGGFEFFGGGFCCF:FFFGGFGFFCGGGFFDFFGGGGGFFFFGFGGGGGGGF9FGGEFEGGGGGGGGGGEFGGGGFFFFGGGGGGGGGFFFGEFDCEGGGGEGGGFCFGGGD8DEGGGEGGC+BC9:?C*=<)>:C8>D5C8>6=CECGF>>?BDG7B56FG>BDDD(><7<C*:@**.)55<,3/4:?D2>:F<F@4:2<BAB?<05D2<>(4),)6*,9(-1)*16<:()-7>(-.(,3:((()).-((
@M02996:162:000000000-B87FG:1:1101:6680:4815 1:N:0:ACTGAGCG+CTAAGCCT
CCTACGGGTGGCTGCAGTGGGGAATATTGGGCAATGGGCGCAAGCCTGACCCAGCAACGCCGCGTGAAGGAAGAAGGCTTTCGGGTTGTAAACTTCTTTTACCAGGGACGAAGGATGTGACGGTACCGGGAGAAAAAGCCACGGCTAACTACGTGCCAGCAGCCGCGGTAATACGTAGGTGGCAAGCGTTGGCCGGATTTACTGGGTGTAAAGGGCGGGTAGGCGGAGATGCAAGTTGGGAGTGAAATCCATGGGCGCAACCCATGAACGGCTTGCAAAACTGGATCCCATGAGAATCGAG
+
88ABC>A51))========;;888CEFFGGG<EDGFGGGC@C@BFD8FFF@FFAEEEFFG7CCF@FFGGGFGGGGGGGA@@?CEGD:F+AEFDFFGGGAFFECFGGGGGFGCEGGGGGGFGEGEGEE+@FDGGGGDGGCCDGG@FCCFCGF@EFF5DFGFFG,>F8?5*4=9FGG?9/2+=954FGGDC5)*+)=C5CD@D>FBCF?<79D9:9;*9(99:CE9CBGG(7>=7><*.::D0>,>29B<D:B*)(43(*961)-(.44<91C(,,7/9:<?0))(,).(2)).3)).0).((
@M02996:162:000000000-B87FG:1:1101:6698:4819 1:N:0:ACTGAGCG+CTAAGCCT
CCTACGGGTGGCTGCAGTGGGGAATATTGGGCAATGGGCGCAAGCCTGACCCAGCAACGCCGCGTGAAGGAAGAAGGCTTTCGGGTTGTAAACTTCTTTTACCAGGGACGAAGGATGTGACGGTACCTGGAGAAAAAGCCACGGCTAACTACGTGCCAGCAGCCGCGGTAATACGTAGGTGGCAAGCGTTGTCCGGATTTACTGGGTGTAAAGGGCGTGTAGGCGGAGATGCAAGTTTGGAGTGAAATCCATGGGCCAAACCCATGAACTGCTTTCAACACGGCAACCCTTAAGTATCGGA
+
88ACCA>5:))==8===;=;;888EFGGFGGGGGGGGGGGGGGGGGGGGGGGGGGGGGGGGGGEFEGFGGGGGGGGGG8F?FGGGGGGEGFGGGGFFFGGGGFGGGGGGGGGGGGDFFGGGDGGGEGDFGGGFGGGGGGGGGGC7BEGGFGGGGGGGGGGCFGGGDGGCGGGGGGGG7E=FGFA5:<5>EGEGFGEDGGAF7CFGGFFFAGCFFF3D25/<CC47:CGF:C4>A<F<)9*.2.069FDG:2@4:60(*981><?<15AF<0).4*+16-50.-(((-.-3()-6.6*619(
@M02996:162:000000000-B87FG:1:1101:7520:4820 1:N:0:ACTGAGCG+CTAAGCCT
CCTACGGGGGGCAGCAGTGAGGAATATTGGTCAATGGGCGAGAGCCTGAACCAGCCAAGTAGCGTGCAGGATGACGGCCCTATGGGTTGTAAACTGCTTTTATACGGGGATAAAGTGGGGAACGTGTTCCCCTTTGCAGGTACCGTATGAATAAGGACCGGCTAATTCCGTGCCAGCAGCCGCGGTAATACGGAAGGTCCGGGCGTTATCCGGATTTATTGGGTTTAAAGGGAGCGTAGGCGGTATTTTAAGCGTGTTGTGAAATGTAGATGCTCAACATCGGAATTGCAGCGCGAACGGG
+
8ACCC>88:8)8888::<::::::FFGGGGGGGGGGGGGGGGEEFGGGGGFFGABBEGGFGGGGFFGFGGGGGFFFFEFGFCFGGGGDGGFFFGGFFCFGGGGGGGGGGFGGFGGGGGGGGFGGGGGFGGGGGGGGGGGGGGGGEGGGGGCFGGFEFFGGGGGGGGGGGGGGGDC?FFFGGGFDGGGCFGGGGFGGF<CFGGGFGGE>F4:CD>>G4<GGFGGC5)0><FGB6:>EF?@C?GF)3)9):57?99-8(09147:4<A4A?47<A4*39:<?))4(43,4).549209)((44
@M02996:162:000000000-B87FG:1:1101:7533:4836 1:N:0:ACTGAGCG+CTAAGCCT
CCTACGGGCGGCAGCAGTGAGGAATATTGGTCAATGGGCGAGAGCCTGAACCAGCCAAGTAGCGTGCAGGATGACGGCCCTATGGGTGGTAAACTGCGTTTATAGGGGGATAAAGTGGGGAACGTGTGCCGCTTGGCAGGTACCGTATGGATAAGGACCGGCTGATTCCGTGCCAGCAGCCGCGGTAATACGGAAGGACCGGGCGTTATGCGGATGTAGTGGGTTTAAAGGGAGCGGAGGCGGTGTTTTAAGCGTGATGTGAAATGTAGATGTGCAACAGCTGACTTGCAGCGCGAACTGG
+
8ACCCBAA51)8888;;<;,;;;CFGGGG<CFGGGGGG8FF+F@FGGGGC-DFFF<FEG,CCFFFF,CFGGGGG<FGGGGGG,CFCB?+8EFE<FC9+BFF@?F,CF@:+8<FG,,,,:F7FGDGGF+,:+5+8++@E7F:,3,5*3,3,,,7>CEC,*1**4*4>=C926=4:,=1:CFEC).CD5DD9CGGFG5)**09DGFGG>B7*0A5.)7CA70/;FDGFF7<4:7031B,4@C(9()(0)(*))9<2?6(**.)/4-<4-6/:*4).*<97(.(05?(4:8))))-1>(77(.5
@M02996:162:000000000-B87FG:1:1101:12673:4863 1:N:0:ACTGAGCG+CTAGGCCT
GCTACGGGTGGCTGCAGTGGGGAATATTGGGCAATGGAGGAAACTCTGACCCAGCAACGCCGCGTGAAGGATGAAGGTCTGCGGATTGTAAACTTCTGTTATATGGAAAAAAGAAAGTGATGGTACCATATGAATAAGCTACGGCAAACTATGTGCCAGCAGCCGCGGTAATACAGAGGTCGAAAGCGTTGTTCGGAATCACGGGGCGTAAAGGGGACGTAGGCGGCCGCAGCAGTCGTGCGTGAAAGGCAGGGGCTCAACCCCTGGAGTGCGCAGGAGACTGCGTGGCCGGAGGAAGGGG
+
-8,A@:5)1));=88;;==;;@@@6C,<CAFEA@8CC@DDEEDFGA,<CFFC<E@F@FCF:88@+@CCFDAFFC<EF<F9,,@@E+8C?FAEACCGF,,CF,E,:E<9?FGCGGGGG,FFGGG?F9EFAD,ECF;FGGGC99@EGG@FE3@EFFCEFFFDBD3@FEGE7BE:CFCCGEC,4//@1;CD9991,+=EDCDFF<7::5>B5>DGC=<)99C17CC6*7//4:D3(441,4.1-C(827=9><BDB>F6(/*4350:(2-(7(2:327*70(.(15(-(-7((--,-(,.(2:(
@M02996:162:000000000-B87FG:1:1101:12671:4885 1:N:0:ACTGAGCG+CTAAGCCT
GCTACGGGTGGCTGCAGTGGGGAATATTGGGCAATGGAGGAAACTCTGACCCAGCAACGCCGCGTGAAGGATGAAGGTCTTCGGATTGTAAACTTCTTTTATATGGAAAAAAGAAAGTGATGGTACCATATGAATAAGCTACGGCAAACTATGTGCCAGCAGCCGCGGTAATACAGAGGTCGCAAGCGTGGTGCGGAATCACTGGGCGTAAAGGGTACGTAGGCTGCCGCATAAGTCGGGCGTGAAAGGCAGGGGCGCAACCCCGGGAGGGCGCAGGAGACGGGGGGGCTGGAGTAAGGGG
+
-8AAC?=5:)1=;8=;;==;;88@6C,<CCGFC<CCECDDEFFGFGAEEFFGEE;CCFEG:@@@6@FEGFFGFCEEFBFE,CFDC,,C,@?CEFGGGA9FGFG,@EADEGGDGGGGG9FGGGGAFGGGAFFGGGGGGGGDGFGGCGEGG,D@EFBDFFD>E?D8FEGG9CE,?,E=FFD,4*998DGGD*;1*;CGFGGAFG+@=C5B.8<F@AE5D):7AEDF+AC79EG)8AF*6?31,C(<?FF9C:B>4>BB0:C>;F?F99>>@(927-7:5,(41)402(94-(8:(8,40).1,
@M02996:162:000000000-B87FG:1:1101:26201:4892 1:N:0:ACTGAGCG+CTAAGCCT
CCTACGGTGGGCAGCAGTGGGGAGTATTGCACAATGGGCGGAAGCCTGATGCAGCAACGCCGCGTGAGTGAAGAAGTATTTCGGTATGTAAAGCTCTATCGATGGGGAATAAGATGAAGGTACCCAAGTAAGAAGCCCCGGCTAACTACGTGCCAGCAGCCGCGGTAATACGTAGGGGGCAAGCGTTATCCGGATTTACTGGGTGTAAAGGGAGCGTAGACGGAATAGCAAGTTTGGAGTGAAATACCTGTGCTTAACGCAGGAATTGCTTTGAAAACTGTTAATCTAGAGTACTGGAGGG
+
ACCCCFA)81):==8;=====88@8;EFGGGGGGGGEGGGGGFGGGGGGGFGGFGGGGGGGGGGFFGGGGGGGCEGGGGGGGGGGGGGGGGGEFFGGFCEGGCFGGGGGGGFFFFGGGGGGGGGGFGGGGGGGGGGDFGGGGGGGGGGGGGGGGGGGGFDFDGGDEGGCGGFFGFGGGDGGGFFGDGDGGGGGDGGFGGFGGGFGGFFF?CCFFFGD?GGFGGD579C<BDF26<??BFG?>A=<BFFFADFAA<6<F:B>EF:<D:BF2CAA)8<9:49<=4<AA>4)684<94:)(.49
@M02996:162:000000000-B87FG:1:1101:7147:4901 1:N:0:ACTGAGCG+CTAAGCCT
CCTACGGGTGGCAGCAGTGAGGAATATTGCGCAATGGGCGAAAGCCTGAAGCAGCGAAACCGCGTGAGGGATGAAGGTTTTCGGATCGTAAACCTCCGTTAGTGGGGAAGAGAACGGACGGAAACCACTGAGGCAGCATCGGCTTACTACGTGCCAGCAGGCGCGGTAATACGCAGGATGCGCGGGATGTCCGGAGATACGGGGCGTAACGAGCTCGTATGGGGGTAGGGGCGTTTGGAGGGAACGCTCACGGCTCAAGCGTGAGGGCGCTGCGCAACAGGCGTGTCTCGAGGGCACCAGG
+
6A<CC5@5>0)===8====;;;;;CFGGGE@FCEEAFGGEB+@@CEFGG,6C8A<@@+++C@:@8@CBFG7E?CCEF,:9DDGGC7=CA9?D<EF8,7B,4@<?=FB++4=?FFBF=7+3:+8+6,3+@<,D6+3BE?>,+3>+3;,7,>3@,*63>:7F5DED**==*,2,**=:*207:D)0*))1/+*+27**)228**/)/9)70)*27).9C,5*7*:D*)21(5937((0(3)*()(),)),99471(,,.0*)-)-23((()()(-()1)402()(-(-(.).)-47(,),.34
@M02996:162:000000000-B87FG:1:1101:26193:4908 1:N:0:ACTGAGCG+CTAAGCCT
CCTACGGCGGGCAGCAGTGGGGAGTATTGCACAATGGGCGGAAGCCTGATGCAGCAACGCCGCGTGAGTGAAGAAGTATTTCGGTATGTAAAGCTCTATCGATGGGGAATAAGATGAAGGTACCTAAGTAAGAAGCCCCGGCTAACTACGTGCCAGCAGCCGCGGTAATACGTATGGGGCAAGCGTTATCCGGATTTACTGGGGGTAAAGGGAGCGTAGACGGAATAGCAAGTTTGGTGTGACATACCTGTTCTTAACGCAGGAATTGCTTTGTAAAATGGTAATCTAGTGTAATGTAGGG
+
88ACCA500))888,;;<;;;8888,<CFGGFAEFFGGG@+@FGGEFDGGCFE:EECFFGGGGG:BEFGFDGGCEFGGGGGGFFEDGGGDCFGFGGC??D+6:CC@CG7EGGCFG9;F,,@FFF9,8:@BEFFGGDFFE7EGGGGGFFDEGDFGG,>C6F55B:*3:CFGGDGGC;*:C11*=F5275C+22/7ED=:FBC6*):9>)9FGC<5>3707CBCC<E>+:4?776-671()9(:)*)9=1:))*.62:40*(452(.3>)9:FF2)1<=))))1)-.65-)).6--)-1-).-
@M02996:162:000000000-B87FG:1:1101:22848:4917 1:N:0:ACTGAGCG+CTAAGCCT
CCTACGGGGGGCAGCAGTGAGGAATATTGGTCAATGGGCGCGAGCCTGAACCAGCCAAGTAGCGTGAGGGATGACTGCCCTACGGGTTGTAAACCTCTGTTGTTGGGGAATAAAGGAGCCTACGTGTAGGCTTTTGCATGTACCTTTCGAATAAGCATCGGCTAATTCCGTGCCAGCAGCCGCGGTAATACGGAAGATGCGAGCGTTATCCGGATTTATTGGGTTTAAAGGGAGCGTAGGCGGCCTTTTAAGGCTGCGGTCAAAGGTCAGGGCCCAACCGTGGCATGCCGTGGAGACGGAG
+
-8AAC?8985)8888::<:::::=CE?FFFEFCAEBDFFB@BBCFE8EDFBDFEBBBFDCDEFB8>FEFDEDCE=,CFGGFDDEGG>@CFCCEFGFG9,@FF@@,@BEEG>>FGGGGGGGGGGGGGGGGGG>8<EFGGFFGFGG,<CGGGGGGGBCF@CCCD8EFF7CGFAGGGG?CEEFC<B>DDCD7EGGDEGGFCFFDGGFCC::47CGC>5*0:**9CC9*.<7:FD><?BF0:>C?G9)4)).*.8B).(.(:<447<A2<)6?<D?1-5C)(4(,<B9:)4,24(46?(30(-,,
@M02996:162:000000000-B87FG:1:1101:5977:4939 1:N:0:ACTGAGCG+CTAAGCCT
CCTACGGGAGGCTGCAGTGAGGAATATTGGTCAATGGGCGCGAGCCTGAACCAGCCACGTAGCGTGAGGGATGACTGCCCTACGGGTTGTAACCCTCTTTTGTTTGGGAATAAAGGAGCCTACGTGTAGGCTTTTGCATGTACCTTTCGAATAAGCATCGGCTAATTCCGTGCCAGCAGCCGCGGTAATACGGAAGATGCGTGCGTTATCCGGATTTATTGGGTTTAAAGGGAGCGTAGGCGGCCTTTTAAGTCTGCGGTCAAATGTCAGGGCCCAAACCTGGCATTCTGGGGGTACTGCG
+
ACCCCBAA5:)========;=;;;EFGGG9CFFFGGGGGGGECFGGGGGA@FFFG<E,@66CFGFGGGGGGGGGGFG?<=EFFGCFGGGGGG,FD<?<F<FGG@?FCEFCFFAFA9AEGGGFFGG8EE=FFEDAFEFF@EFEFGGFFGEF?F6A9EGFFFGGDBFFFC;DFCGF,<BEFEF>BEG9*/=::>?>CEFG8?5/:5EG;);@@CG2)>*)11;CFDEDC7)1*.(81@(-5C299>()05:-,9-.:<2*7(4))-.6)68>C0-4.:)(,(.7::33)-)))(,(-()))),
@M02996:162:000000000-B87FG:1:1101:6002:4959 1:N:0:ACTGAGCG+CTAAGCCT
CCTACGGGAGGCTGCAGTGAGGAATATTGGTCAATGGGCGCGAGCCTGAACCAGCCAAGTAGCGTGAGGGATGACGGCCCTACGGGTTGTAAACCTCTTTTGTGTGGGAATAGAGGAGCCTACTTGTAGGCTTTTGCATGTACCTTTCGAATAATCATCTGCTAATTCCATGCCAGCACCCCCGGTAATACGGAAGATTCGAGCGGTATCCGGTTTTATTTGGCTTCAAGGGAACGTCGGCTGGCTTTTCATGCGTGTTTCCAATGTAAGGTCCCAGCTTTGTCCTGCCGTGGCTACTGAT
+
8ACCC>D=5:)=;==;==;;=;6;CFFFC<CFGGGFGGGGCBFGGGFFG<FF,AFFF,CCCEGGGGG@EFGGDFG,FFGCFFEFG7FE+@AF9EC=<,C@,?:,9FF:EFDC,AEFBFG+8,A9F9CE9C9<,4>DF=F9>DFDFF9E++,,633,,6?,,+7,,6@3=,,,=>,,3,,,1+*:*3**:58:**1*;+++*8,/*)2)08=*)):9*/;C6<+*35*+)+2)/(,03(8),*()(0)(2.)*).(-(**(-*.)645)*)*..,)3)4)))*)).)5(((-49(.))5))-
@M02996:162:000000000-B87FG:1:1101:5982:4961 1:N:0:ACTGAGCG+CTAAGCCT
CCTACGGGAGGCTGCAGTGAGGAATATTGGTCAATGGGCGCGAGCCTGAACCAGCCAAGTAGCGTGAGGGATGACTGCCCTACGGGTTGTAAACCTCTTTTGTTTGGGAATAAAGGAGCCTACGTGTAGGCTTTTGCATGTACCTTTCGAATAAGCATCGGCTAATTCCGTGCCAGCAGCCGCGTTAATACGGAAGATGCGAGCGTTATCCGGATTTATTGGGTTTAAAGGGAGCGTAGGCGGCCTTTTAAGTCTGCGGTCAAATTTCAGGGCCCAACCTTTGCCTGCCGTGGATACTGAG
+
68ACCBF9>:)====;=====;;CEGFFGGGGGGGGGGGGGGGGGGGGGGGGGGGGGGGGGGGGGDGGGGGGGGGGGGGGGGGGGGGGGGGFFGGGGGGGGGDFFGDEFFFFGGGC=EFGGGGGGGFFGADGFGGGGGGBFGFGGGGGGFFGGGFGGGGGGGGG:AFGGEGGDD7C6CCF?;BB*;7FGGGFGEE>AFDFDDE?CGEDAF77/::CFFGGFGD9E36@>FF33;0)-3)939707;63*).9))6))*13;E?9<)).*6:0(4>8><4(-*))))).41-,3:))0.)-)
@M02996:162:000000000-B87FG:1:1101:14798:4978 1:N:0:ACTGAGCG+CTAAGCCT
ACTACGGGGGGCTGCAGTGAGGAATATTGGTCAATGGACGAGAGTCTGAACCAGCCAAGTAGCGTGCAGGATGACGGCCCTATGGGTTGTAAACTGCTTTTATACGGGGATAAAGTGGGGAACGTGTTCCCCTTTGCAGGTACCGTAGGAATAAGGACCGGCTAATTCCGTGCCAGCAGCCGCGGTAATACGGAGGTGGCAAGCGTTGTCCGGATGTACTGGGTGTAAAGGGTGCGCAGGCGGGACTGCAAGTTGGAGGTGAAATACCGGAGCTCAACACCGGAACTGCAACCAAAACGGG
+
-88AC?585))8888::::::9:C,C,<ECFF<<@ADDFBCE@CBEEEDFEDEEBB?EE5?E?>4BFCFGEGGE9CFGFG7>:DFGF+C3:@CFFFG,:@BFFFFGGDDG<:EGGFG:FFGGGGFGG7FGGGFFGGGGGGGGGGGGG*=FGBFGFDC9CCC5BEG79CFF:C3CG7CFFAFC>:=)9C*A7F5>EG>DF:FGGFE97@7*CED>3)06*:@FF*:)<*<@>@:?FD9>BD6>289)047<AF)).4:*9:?F?>649:@>DBB.9+12)-4@>>0025,))53--801(2(
@M02996:162:000000000-B87FG:1:1101:14818:4981 1:N:0:ACTGAGCG+CTAAGCCT
CCTACGGGGGGCTGCAGTGAGGAATATTGGTCAATGGACGAGAGTCTGAACCAGCCAAGTAGCGTGCAGGATGACGGCCCGATGGGTTGTAAACTGCTTTTATACGGGGATAAAGTGGGGAACGTGTTCCCCTTTGCAGGTACCGTAGGAATAAGGACCGGCTAATTCCGTGCCAGCAGCCGCGGTAATACGGAGGTGGCAAGCGGTGGCCGGATTGACTGGGTGTAAAGGGTGCGCAGGGGGGACGGCAAGTGGGAGGTGAAATACCGGAGCCAAAGGCCGGAACGGCATCCAAAACAGG
+
-88AC?=9:508888:::::::9CCE9?DFE<?AC?CDFCECBCA95ADFEDEA::?EF5BBC>8?BDFDEGGAC>FFGG+@+>@DC<B>=BFGCFGA9=>D@F,F<CDC*>FGG;FGGGGGGGFGG<FCFG8<:FEGGGGDGGGCF*CFG7CFCCCCF@ED5EFF+<F?+CD>EEFC=F5<>>D9CD7FFG*8EE>CFFDDGFG))7)79E<@)9*.2*9CC*:70:<FFF,3(70>>9(138(8)-)46@))418=C(4@<2)59>B9533()28((.4B906>(43-((.),).1(,.
@M02996:162:000000000-B87FG:1:1101:16017:4991 1:N:0:ACTGAGCG+CTAAGCCT
CCTACGGGTGGCAGCAGTAGGGAGTGTTCGGCAATGGGGGAAACCCTGACCGAGCAACGCCGCGTGAATGATGAAGGTCTTCGGATTGTAAAGTTCTGGTATGAGGGAAAAATGATAGGGTGAGGAAATGCTCCCGATTTGATGGTACCTCAGTAGAAAGCCACGGCTAACTACGTGCCAGCAGCCGCGGTAAGACGGAGGGGGCGAGCGTTATCCGGAATGATTGGGCGGAAAGAGTGAGCAGGCGGCATGGTAAGGGTGGAGTGAAAGCGTGGGGGTCAACCCCAGACAGAGGCGAAAA
+
-8,AC?=5=0)=;8=;;=;<;8688;<;C@C@@CF@CFDDEDEFGD8CDCC@@>8@CC@F@>8>+8B=5CACECDEFBF,,?DCCB4B,?B??<AF,C,CE@FGBEDECFGF,AE,EFGGEFEGGGGG:DF9EFD+@8+38E;FFCDFF,BG,855@DDC@0DEGGE*@BE,=DE@FF55?;9A8;CDGG)BC*=<B*9>D/=A*9@D@71**)/:99<C7+0*09C<:D/59B?;:-0242)027>;13-08-6)5+*(-;385:4:@<99(4@E@(--493:0(4(421:(,(,8((--
@M02996:162:000000000-B87FG:1:1101:19746:5021 1:N:0:ACTGAGCG+CTAAGCCT
ACTACGGGTGGCAGCGGCGGGGACCCCGTCCGCCTGGCGAGGCGCAAGGACCGGCGCAAGGACCTGTCCAAGCGGCTGCACCTGCAACCCGGGATTATCTTCGGCGACCCTGCCCTGGACGATATGTCCATAATGTACCCTATCACCTTGGAGGAGGTCAAGAACTGCCAGGGCGGAGGCGAGGGCAAGGCCAGCAAGGTCGGTGAGGAGGTCATCAAGCGCATCAGAAAATAGGGTGAGGAGAACGAGAGAGAGCGCCCGGACGACATCGTGGACAAGACCACGACCAGCAAGACGGGAA
+
-886=?85:)16;8=77887+78+,8B@88@=:7,C=<B:+74+@>:C@EBB448=+@:CCCA+,,,:<3=F+8:8+8@F,<DB<FFC8:C::>>7D,<@FGGGGGC*4C744=FCFGGGGG7FEGGGGGGGF?F;CFFGGF6<CGD<0+<CCEEC*2*<07<FF7CFGCGFDDG*::5:7C>BC5CFGAC8/>:CFG*1*9E7:<F5;:*/291:><C0)*/*:9E7<F7*.-,),-.C:737:77:C0(.4:?:9C>09:9(7>96).9-4:)+0,.3(8<03(-(48(4,:(4::(-,
@M02996:162:000000000-B87FG:1:1101:20217:5034 1:N:0:ACTGAGCG+CTAAGCCT
ACTACGGGAGGCTGCAGTGGGGAATATTGGGCAATGGGGGAAACCCTGACCCAGCAACGCCGCGTGAAGGAAGAAGGCCTTCGGGTTGTAAACTTCTTTTACCAGGGACGAACACAATGACGGTACCTGGAGAAAAAGCAACGGCTAACTACGTGCCAGCAGCCGCGGTAATACGTAGGTGGCAAGCGTTGTCCGGATTTACTGGGGGGAAAGGGCGGGTAGGCGGAGCTGCAAGTCAGAGGGGAAATCCCGGGGCTGAACCCCGGAACGGCATGGGAAACTGTAGCCCTGGAGGATCGGG
+
-866@?==511==;=;;==;;@@@6@6CCCF@<<CCCFDDEDDFFE8CCFC<@A:CACBF@@8>7>FDGGFFFCCEFFF<,CCCDB?F8E<?FAAFG95AFFGGFFDCDFGEFFFGG<FFGGG:FGG5CFFGGGGGGGGFGGEGG8CFF9DDG>>@DE>@D>@6FCEE5:C9CCF,B?7448;6?DDG:*:3>AEEF7*/:;+;9D)8)8CC<F>3D(9/8>ECED:C>)9??>D0:4?D)90@>@<)2,873>F;0*7>>@?F9>F>D(99;()*0.8?1*6).66881.2,3(,/.-1(
@M02996:162:000000000-B87FG:1:1101:11393:5057 1:N:0:ACTGAGCG+CTAAGCCT
ACTACGGGGGGCAGCAGTGGGGAATATTGCACAATGGGGGAAACCCTGATGCAGCAACGCCGCGTGCGGGAAGACGGTCTTCGGATTGGAAACCGCTTTTCTTAGGGAAGAAGCTTGACGGTAGCGAAGGAATAAGCATCGGCCAACTACGTGCCAGCAGCCGCGGTAAGACGGAGGAGGCAAGCGTGGTCCGGAGTGACGGGGGGGAAAGGGAGCGCAGGGGGGACGGCAAGTCGGAGGGGAAAGGTCGAGGCTGAACCGCGGAACGGCAGCCAAAACTGGAGGCCGTGGGGGAAGGAGG
+
-8AAC?A=5)08788::<:4:88=9A,?E-AEC<BBDFCEE4?8FF8ED,<EAF=FCFC:+>@B+@C@FDCEGCBCF3C88,><:*1>,<<>3FEEF:CFG,<,3,8<<:=<,,,,5FFFE*CFF*=CFGCG+<CFGGCCG>E*/;8*3+1;C8;00/>>*5C8?858C@F6C;;CCC*/:77>*97*9/9+1<C*.*:B3CC5:<)8557ECF>7C93DE57CEF*13)/03))09>DG6D(787F2:9;7,((13?70(.-4299:>;>>B.;87(,).)(,((---,,((-((),(,(
@M02996:162:000000000-B87FG:1:1101:23659:5081 1:N:0:ACTGAGCG+CTAAGCCT
CCTACGGGTGGCTTCAGTGGGGAATATTGCACAATGGGCGAAAGCCTGATGCAGCGACGCCGCGTGAGTGAAGAAGTATCTCGGTATGTAAAGCTCTATCAGCAGGGAAGAAAATGACGGTACCTGACTAAGAAGCCCCGGCTAACTACGTGCCAGCAGCCGCGGTAATACGTAGGGGGCAAGCGTTATCCGGATTTACTGGGTGTAAAGGGAGCGTAGACGGTTTGGCAAGTCTGAAGTGAAATGCGGGGGCTCAACTCCGGAACTGCTTTGGAAACTGGCGAACTAGAGGGCAGGAGAG
+
88ABC?8):1);=,;;;=<;;78@CE@CEFGECCEDDFFCCEECF@EEDEFFFEC@@FEGGBCC8@FECECGGCFE9C<F9EFFBEDF5@?@BF?FF?,CEFFGFFEDFEGGGGEEGFCDCFFFDFGF,FDFGGGFEGGEGCEEGGDFGECGGGGFFGFFGDEED*;E7BCE3DFEGGGDE7>=E359;FGGGE:*/;CFCFG;;:AFFFGGGFFC><GGFGD/:7CG:FFF:<)9<<F*5::?-9@9D>FF0(3<?E*5:)38>>>84)0.5:?FF0-6(76691.47).(4(:?B:612
@M02996:162:000000000-B87FG:1:1101:16298:5089 1:N:0:ACTGAGCG+CTAAGCCT
CCTACGGGTGGCAGCAGTAGGGAATCTTGCACAATGGGCGAAAGCCTGATGGAGCAACGCCGCGTGCAGGATGAAGGCCTGCGGGTTGTAAACTGCTTTTATAGCTGAGGAATATGACGGTAAGCTATGAATAAGGATCGGCTAACTACGTGCCAGCAGCCGCGGGCATACGTAGGATCCGAGCATTATCCGGAGTGACTGGGTGTAAAGAGGTGCGGAGGGGGCAGAGTAAGGAGATAGGGAAATCTGGGGGCTCAACCATGCAGACTGGTAGCGAAACGGCTAAGCTCGAGACCGGTAG
+
-866@:85501=;8=;;<;<;@@@;;,<,CCC<A<CCDFCCDCEFE,CC,C<CA;C@CBC@@@@8>BDFGEEEDEFFFD5,ACCE@BF4@ADFEFFG<,CFAFFF,:?BFF<,C@FGGFGFGCGF,C7CFF@EGGGG@EGGG7FFG9DFG3DFGD@>EDBD3@@F1=C6DFF*?FEF,=,:<>:=4;@+CFGGBE*=DC6:FG8;);FFA+=*)849(/9BEED5B**4*29<).0((/:(9,8:*9):A(763-3<FF<<0).4--8)5*).)/*0-44(89(8347.,-(-436@0(,2
@M02996:162:000000000-B87FG:1:1101:15756:5114 1:N:0:ACTGAGCG+CTAAGCCT
CCTACGGGTGGCTGCAGTGAGGAATATTGGTCAATGGGCGAGAGCCTGAACCAGCCATGTCGCGTGGAGGAAGAAGGATCGATGGTTCGTAAACTCCTTTTGCGGGGGGATAAAGTGCGGGACGCGTCCCGTTTTGTAGGTACCCCGCGAATAAGCATCGGCTAACTCCGTGCCAGCAGCCGCGGTAATACGGAGGAGGCGAGCGGTATCCGGAGTTAGTGGGTTTAAAGGGTGCGTAGGCGGCCCCTTAAGTCGGCGGGGAAATGTCCGGGCTCAACCCGGGCACTGCCGTCGAAACGGG
+
-888@?=5>)1==8=;;==;;;;C;C<@EFEEA@E@CFFCCECEFC<CAECDEA;C@CCC<C:@7@CCGDCE,9CCEF,C,@,CC9CE@@==DG9FG9,CAFFGDGDEDF<:FGG@FFGGGGGGGGGGGGE202;;*<CGFGGGGGGGGGG8EGD7C06:>)*;FCCCGC;CDFG<;FC7C77:C9DG*AFGDEGGF*>:C7>>C)08)1CGCB)1*6*29CC//.<>9@CD:?2B(:>C2C673<5(94A?-),79ED(7@26))-)9499B-7+91,27B,4;?(..22-,4227;06:
@M02996:162:000000000-B87FG:1:1101:22441:5129 1:N:0:ACTGAGCG+CTAAGCCT
ACTACGGGCGGCTGCAGTCGAGGATCATGGGCAATGGGGGAAACCCTGACAATGCGACGCGGCGTGGAGGATGAAGGCCTTCGGGTTGTAAACTCCTGTCATAAGGGAAAAGGCGAGGGCACCCAATACGTGCCTTAGTTGATTGTACTTTAAGAGGAAGCGACGGCTAACTCGGTGCCAGCAGCCGCGGTAATACAGAGGTCGCAAGCGGTGTTCGGATTTACTGGGCGGAAAGGGCGCGTAGGCGGCGAGGTGGGGCAAGTGGGAAAGCTCCGGGCTCAACCCGGAAAGGGCGCTTGAA
+
88ABCA8:51)8888;;;;888@@,C6<,-:<C@CCCFDDCEDFGD@FCFFE,9:>?FEF@=FB8>FEGDEBEEEFFGGFFFGGGFFFBDADBFGGGGBFF<FG?DDCFGGDEFFFGGGGGGGGGGGGGGGGGGF;FGD,?FC;?DGG,,5DFGGFFFGGGC;=FGGCECG+?BG5=CE<CD?FFFGGGG9EE7EGFGGFG9:<*9>E>>5*90):C>D78+2:0=FGFFCB;>BFFFE54)-<?@EF5;>D94:2>*1(:@-:)8:B5?D28?>E>(,4<7<1<BFF;3:(30;>)(,,.
@M02996:162:000000000-B87FG:1:1101:23181:5136 1:N:0:ACTGAGCG+CTAAGCCT
ACTACGGGTGGCAGCAGTAGGGAATATTGCACAATGGGGGAAACCCTGATGCAGCAACGCCACGTGTGGGAAGAAGCATTTCGGTGTGTAAACCACTGTCGTGAGGGAATAAGGCTTAATTTCGGGTAAGTTGAATGTACCGCGAAAGGAAGCACCGGCAAACGTCGTGCCAGCAGCCGCGGGAATACGAGGGGTGCAAGCGTTGTTCGGAATCACTGGGCGAAAAGGGAGCGCAGGCGGAGAGGCAAGCAGTCTGTAAAAGACCGGGGCCCAACCCCGGACCTGCAGACGGGACGGGTG
+
-88ACB=)51)=;8=;;==<;8;@CE@FFGGFCDFEDFDEEFFFFE?EEFFFGECFEGEGGC@B,C:CBEDGGFEFCF9C<FEDBF?F,AEFFGE@EE,BF,BA?EDEG,AF,AE<,AF,CEEEF+@BFFCECEF@E;EAE6@CGGGGFGGGGGGGGGGGGGG+3@@5@BFGGCGGGGGECC2?CFGCCFGGDD:EEC@A8C*8:9)/759:19@DC4DG4E*9C7EDBFD)4(4>>BFGBD>53.7:F07?-466)0*.6*441199>091:3>CD(39007(.,((-4,466((5(-(
@M02996:162:000000000-B87FG:1:1101:16889:5141 1:N:0:ACTGAGCG+CTAAGCCT
ACTACGGGCGGCAGCAGTGGGGGATATTGCACAATGGGCGCAAGCCTGATGCAGCAACGCCGCGTGCGGGAAGACGGCCTTCGGGTTGTAAACCGCTGTCCTTGGTGAAGAAACAAATGACGGTAACCAGGGAGGAAGCCACGGCTAACTACGGGCCAGCAGCCGCGGTAATACGGAGGGGGCAAGCGTGGTCCGGATTTACTGGGTGTAAAGGGAGCGCAGGCGGGACGGCAAGGTGGATGGGAAAGACCGAAGCGCAACTGCGGAGCTGCATCCAAAACGGGAGTTCTGGAGGGGAGTG
+
-88AC?185118888;;<;;;7:@6C,CEFFCC@6@CDE@@@CCFF,CC<CFCACEEFCF@>8>7@B=FDCEEDBBCF=+8EFDDFFG=?ACFGGGGG3CF<@CA8>ACGGGGGGGGBFGFGG@FGGFG,@FFGGGGGGFGGGGGGGGG9FGG*8?EGC=CCF:FGGG18E+:CF*;:=*777:=CCD9*91<6:EF3/*2C+9CF)7)9CFCFFFG>D9DED<EBEC9>77>>F).5:9)9(<?FF6FF?>>BFF(*969).4:>9>:(27?)9+9.9?F.4(4;(.6)).-8(4BF>,(
@M02996:162:000000000-B87FG:1:1101:18626:5152 1:N:0:ACTGAGCG+CTAAGCCT
ACTACGGGCGGCAGCAGTGGGGAATATTGCACAATGGGGGAAACCCTGATGCAGCGACGCCGCGTGGGTGATGAAGTATTTCGGTACGTAAAGCCCTATCAGCAGGGAAGAGAATGACGGTACCTGACTAAGAAGCTCCGGCTAAATACGTGCCAGCAGCCGCGGTAATACGTATGGAGCAAGCGTTATCCGGATTTACTGGGTGGAAAGGGAGCGCAGGCGGTTTGGTAAGTGGGGTGTGAAAGCCCGGGGCTCAACCCCGGGACGGCACCCAAAACTGCAGGACGAGAGTGGCGGAGGG
+
-88?C?5:)118888;;<;;;788;C,<CFGFC@<CDCCDFCCFGG8CE<CE@EC@=CCF>>@>+8FD8?<,A<?E,C<E?9EE+EFF8A?@?FFGFC,CFGGFDEC@DFGGGG:FGFGGGFFGGGGGGGGGGGGG@EFFEDEDFGCGGGFGGGDC*DC::78EG*CEEC<>*912<?C*7>A5=**:/C:C=E**9:D*:>F);)0?F>>ECDDGC9CDBEC12)*1(1296)4>;(71-26=4.)4C>FB0,34?FC3:B;F>>(4:;<22(<*7().,7::60-(4;;..(4,504--
@M02996:162:000000000-B87FG:1:1101:25790:5158 1:N:0:ACTGAGCG+CTAAGCCT
CCTACGGGAGGCAGCAGTGAGGAATATTGGTCAATGGGCGGAAGCCTGAACCAGCCAAGTCGCGTGAAGGAAGACGGTATTATGTATTGTAAACTTCTTTAGCAGTAGAGCAATAAGCGCCACGTGTGGCGTGATGAGAGTATACTGAGAATAAGCATCGGCTAACTCCGTGCCAGCAGCCGCGGTAATACGGAGGATGCGAGCGTTATCCGGATTTATTGGGTTTAAAGGGTGCGCAGGCGGTCAGTTAAGTCAGTGGTCAAATCGTGAGGCTCAACCTCATCCCGCCATTGATACTGGT
+
ABCCCD8)80)===8;====;;;CEFGGGGGGGGGGGGGGGGGGGGGGGGGGGFFFGGGGGGGGFGGGGGFGGFGGGGGGGGGGGGGGGGGGGGGGGGGGGGGGGGGGGGGGGGGGGGGGGGGGGGGGGGGGGGGGGGGGGGDGGGGGGGGGGGGGGGGGGGGGGGCGGGGGGGGGGGGGGGFFGGGGGGGGGFGGFGGFGGGFGDEFFFGGG>D<FFGGFGG7E5FGFFGFFFBFB05D0>><9>F>7<BF2:AAFGGFBFFFBF?:>?GF6BFGF7<:?F>DBFF(9><AF2-4=AFB4
@M02996:162:000000000-B87FG:1:1101:11879:5160 1:N:0:ACTGAGCG+CTAAGCCT
GCTACGGGTGGCAGCAGTGGGGAATATTGGGCAATGGGCGAAAGCCTGACCCAGCAACGCCGCGTGAAGGAAGAAGGTCTTCGGATTGTAAACTTCTGTTATGAGGGACGAAGGACGTGACGGGACCCCATGAATAAGCCACGGCTAACTACGTGCCAGCAGCCGCGGTAATACGGAGGGGGCAAGCGTCATCCGGATTTACTGGGTGGAAAGGGCGCGGAGGCGGGGGAGCAAGTCAGATGGGAAAACCATGGGCGGAACCCATGAAACGCAACCGAAACCGGTCTTCGTGGGTGCGGGG
+
-8@CCF9=)0)=688=;<;;;8@@<EADF?@EDCFFDF@@BFECGG8EE<-CEACFEGEF@@FC6@@FFCEGECEE<9C999FC7?FFAEBBE,5CF9,9EFGGFFGEGGGGGGFEG@@FGGG+>>C+@CDGGGFEFGGGDDEGG7CFG9E8833@3D7@D7,6>E5C*=C,:C@58/7/27)8CFC8**/*+1AE5*1*2:CFGF)7)7*<4).C3(1/5:C<5>E)4BD:0??/-)10):)>:)7(241/6,(.(*)-4>B((.-)/)>>6()*0(-((),((-,)-((,(-(-.-33(
@M02996:162:000000000-B87FG:1:1101:18616:5168 1:N:0:ACTGAGCG+CTAAGCCT
CCTACGGGCGGCAGCAGTGGGGAATATTGCACAATGGGGGAAACCCTGATGCAGCGACGCCGCGTGGGTGATGAAGTATTTCGGGACGGAAAGCCCTATCAGCAGGGAAGAGAATGACGGTACCTGACTAAGAAGCTCCGGCGAAATACGTGCCAGCAGCCGCGGGAATACGTATGGAGCAAGCGTTATCCGGATTTACTGGGGGGAAAGGGAGCGCAGGCGGTGTGGGAAGTGGGGTGTGAAAGCCCGGGGCTCAACCCCGGGACTGCACCCAAAACTGGAGGACTAGAGGGGCGGAGGG
+
-88?@?8:)106888;;;;;;@8@,@,,CEFDEC@CCCDDC@@FFE8C@,@<CA,=>@CF:>8=+8CC8??BE@BE,C?@,CFD+@CC+===BBFFGC,CFGFFBFDBCFGDGG9FGFEGBFDGGGGF,@EFFGGG7DGGGG7FGGCGGF:CEGG:=C<=B8=CG5EG*<<C0:0:CC767F58C/*9*CFGC5:*/:*9:FG):)0>FFGG/8)9C9<D>>=1/859(76>58<F9(7)-:.8<876DBF@,-44>:0:BE>F>>(4)44:88FCF0)6(77?:(,(..4(30(,8369;
@M02996:162:000000000-B87FG:1:1101:16948:5282 1:N:0:ACTGAGCG+CTAAGCCT
CCTACGGGTGGCAGCAGTGAGGAATATTGGTCAATGGGCGGAAGCCTGAACCAGCCATGCCGCGTGAAGGAAGACGGCCCGATGGGTTGTAAACTTCTTTTGTAGTGGAGCAATAAGGTCTACGTGTAGATCGATGAGAGTACATTACGAATAAGCATCGGCTAACTCCGTGCCAGCAGCCGCGGTAATACGGAGGAGGCAAGCGTTATCCGGATTTAGGGGGTTTAAAGGGGGCGTAGGCGGGCTGGTAAGGCAGGGGGGAAAGCCCAGGGCTAAACACGGGAACGGCCGTGGAAACGGG
+
-88AC:55:01=;8=;;==;;;C@;C,@CCCCA@,@CDEBCEDCFD,CAECCCA:CC@CFFB@@6>FFGGFFGFCCFFEG7C+?EGE4@:@?EF<AF,,C?F4C@9AAAFFCF,CFGG7CAFFGAFGGGGFGFF=FFGFGFGGG,=EDFGGBFGF<C@7B893BEG9EFC@CD5DCCEC6=9*9=):C+=CGDAEEF*:>DFG>8*:=):CCC=0**.**8:C11)3:5BD<(4(>33;D<)-0(.8:*..9..3:BGG(353(.(4()(*4:.)30(-.3@>:98(-(4(,(-()04168
@M02996:162:000000000-B87FG:1:1101:16541:5287 1:N:0:ACTGAGCG+CTAAGCCT
ACTACGGGTGGCAGCAGTGGGGAATATTGGACAATGGGCGAAAGCCTGATCCAGCGACGCCGCGTGAGTGAAGAAGTATTTCGGGATGTAAAGCTCTATCAGCAGGGAAGAGAATGACGGTACCTGACTAAGAAGCCCCGGCTAACTACGTGCCAGCAGCCGCGGAAATACGTAGGGGGCAAGCGTTATCCGGATTTACTGGGTGTAAAGGGAGCGTAGACGGTAAGGCAAGTCTGAGGTGAAAACCCAGGGCGCAACCCTGGGACTGCAGTGGCAACTGGCAAAGAACAGTGCAGGAGAG
+
88AAC>)):01;;88;;==6;@@@<<,,C<E8C@,CACECEBCCC8,CC<C,@A,@@C@@+@:>+>C?5C?AF?AE,C<C9<EE+CCF<??@?EAECA,@FFFG=BCCDGF8FF,AFFFFFG:CFFEFDFGGGEFFD8CEE88CFGCGCEBD+533@305,0@CG*1:9,BC;9;/CC==CD>5=*119@7C8:*31C7=:DG5:)19*9F**7;D)879*;71:)30,<17)).94)7*42.1.58(744>((4445<6(03,,1(4)40.43)27((,(.2<1((,(,.))))681,.-
@M02996:162:000000000-B87FG:1:1101:14620:5325 1:N:0:ACTGAGCG+CTAAGCCT
CCTACGGGCGGCAGCAGTGGGGAATATTGGGCAATGGGGGGAACCCTGACCCAGCGACGCCGCGTGAGTGAAGAAATCCCTCGGGATGTAAAGCTCTGTTGTATGGGACGAGAGAGAGACGGTACCATACGAGGAAGCCCCGGCAAACTACGGGCCAGCAGCCGCGGTAATACGGAGGGGGCGAGCGTGGTCCGGAAGTACTGGGCGTAAAGCGCACGAAGGCTGAGGGTTAAGTCAGAGGGAAAATAGTGAGGCGCAACTGCATTATGCGGCGGATACGGGCAGCCTAGAGGATGGGGGG
+
-88?C?510118888;;<;;;@@@;C,@CCFEA@CCCFDDDEDFGD8EAEBABAA=>FCF@>@>3>FC>BCFFCC@,@DF,:C@EGCF<B;BCF:F9F,@C:F,8CCEFFGEFGGGGGGGGG7FGGG<FEFFGGGGGGGFE>EEGGGG7CCG*?CC?F9C85:E5EG/:8+<D@*/:5=CD35>CDD)*:*<C8:EE)9@F*AFD5>.7;FF*7>GD2*9@D**2<*/4)*8-<)96<?*-*-08716C))/5:8(4CG;())4))6)94C(4(7*)-,(47((-(.(.4).(4(.)4(,(
@M02996:162:000000000-B87FG:1:1101:17726:5326 1:N:0:ACTGAGCG+CTAAGCCT
ACTACGGGTGGCTGCAGTGGGGAATATTGCACAATGGGGGAAACCCTGATGCAGCGACGCCGCGTGAACGATGAAGGATTTCGGTATGTAAAGTTCTATCAGCAGGGAAGAGAATGACGGTACCTGACTAAGAAGCACCGGCTAAATACGTGCCAGCAGCCGCGGTAATACGTAGGGGGAAAGCGTTATCCGGATTTACTGGGTGTAAAGGGTGCGTAGGTGGCATGGCAAGTCGGAAGGAAAATGCGGGGGCACAACCCCGGAACGGATGTGGAAACGGAAAAGCGAGAGTGCAGGGGAG
+
88<ACB>51)1;=88;;;=;68;@@@,6@FGDCA,@<CCDDEE<E,,C;;@,:A,@@@@F+@7>68BCCC=,??<E,:=,,,:=+BBBB?,9?,9C<<,,B@BEDGCE@FF8BF4EFGGG7FFAFGG8,EFGGGGGGGGGGD+@FFAGGG,>@D3:6@:639*5F*=E,5>A;B,4C*7*:?A5=/*94=:B8:***;:729>8322=6?C:*<3>/8D39<=*7*C<1<*8.-(59?>*(2(7<744)39:-((.373:::-,49(4)()(.769442:(),,..(4303.5)-.0(,,-
@M02996:162:000000000-B87FG:1:1101:13722:5328 1:N:0:ACTGAGCG+CTAAGCCT
CCTACGGGTGGCTGCAGTCGAGGATCATGGGCAATGGGCGAAAGCCTGACAAGGCGACGCGGCGTGGAGGATGAAGGCCGGAAGGTTGTAAAATCCTTTTATGACGGAGGAATAAGTAGTCTGAGAGAAACGGAGTATGGTGACTGTAGGTCATGAATAAGCAACGGCTAATTACGTGCCAGCAGCCGCGGTAACACGGAAGTTGCGAGCGGGGTTCGGAATGATTGGGCGGAAAGGGCAGGAAGGCGGTCTTGCAAGCTGGGGGGGAAAGGCAGGGGCTTAACCCCGGGACGGCGCGGAG
+
-86AC?55:0);=8=;;==88@:B6C6<,-CED@EDCFFBCEEEFF,CECCA69:@@FCC7:@>+8@BFDEEEEEFFGEGC@BCE:CE4?ECCEFGD5,BF<FGF+6=@EGC,@FG@D,:F=CFFGGGGFGGGCE@D9DGEDFG,@3EDF@@D,@ABECCCFFEEEGGGEG@CEGF68*=C<:;CF?DD=C*8>?FFD)89C+*<:>EE>D*)077*4<DB*3:A*<<:>C)4;>F??>F(1(88B>>D(1)-.6?)<5?,7:(4(-4::FB02<>>6-((0:<24869976(431)(--(
@M02996:162:000000000-B87FG:1:1101:5899:5330 1:N:0:ACTGAGCG+CTAAGCCT
CCTACGGGCGGCAGCAGTCGAGGATCATTTGCAATGGGCGAAAGCCTGACAATGCGACGCTGCGTGGAGGATGAAGGCCTTCGGGTTGTAAACTCCTGTCATAAGGGAACAGGCGACGGGACCCAACACGTCCCCGAGTTGAGTGTACTTTAAGAGGAAGCGACGGCTAACTCTGTGCCAGCAGCCGCGGTAATACAGAGGTCGCAAGCGTTGTTCGGATTTACTGGGCGTAAAGGGCGCGTAGGCGGCGAGGTGTGTGAGATGTGAAATCTCCGGGCTCAACCCGGAAAGTGCGTCGCAA
+
8ACCCAD>51)8888;;<;888@@FGEFGGGGGGGGGGGGGGGGGGGGGGEFGFFGFGGGFGGGFGGGGGGGGGGGGGGGGGGGGGGGGGGGGGGGGGEGGGGGGGGGGGGGGGGGGGGGCGGGGGGGGGGGGGGGGGGGGGGFGGGGGGGGGGGGGFGGGDEGGGGGGGGGGGGGGGGGFGFFGGGGGGGGGFGGFGGFFGGFGGBEFFGCDFFGGFCDFFFGGFFGFFGEF1:FB?BG9>>@B?>>GF9EF?BFFGG<A?>B<AFFFBFB>AFGF>>FFFF<<F1>048:4)-,.(((,
@M02996:162:000000000-B87FG:1:1101:5876:5334 1:N:0:ACTGAGCG+CTACGCCT
CCTACGGGCGGCAGCTGTCGAGGATCATTTGCAATGGGCGAAAGCCTGACCATGCGACGCTGCGTGGAGGATGAAGGCCTTCGGGTTGTAAACTCCTGTCATAAGGGCACAGGCGCCGGGCCCCAACACGTCCCCGGGTTGAGTGTACTATAAGAGGCAGCGACGGCTAACTCTGTGCCAGCAGCCGCGGGAATACAGAGGTCGCAAGCGTTGTTCGGTGTTACTGGGCGTAAAGGGCGCGTAGGCGGCGAGGTGTGTGAGATGTGAAATCTCCGGCCTCAACCCGGAATGTGCGTCTCAA
+
ABCCC>@=>))8888,;;;:6888;C,6CEEFD,CFG<FD++@FG@EFEF<,<EEE6@++6?EG=FG,EC?BB<FFFC<F<,+BCAC+FGC,,,C,:?8E5EBAFE,4A+4,:<>+@+FC78:C<F83:FE<>FEE**4FE6?7F;;2@,?;,@,:6***1:48<***/2?:CCC<3=F9?<);C*)7<*)**0+<FF*7*9658)08F5DGD7777-/*0;+*<*<<<@)022)7(()14/-53*7,/3(84:18BF94)*)5:.4.16::437C)-8:204(-(4((()-).3,04:-)
@M02996:162:000000000-B87FG:1:1101:5917:5334 1:N:0:ACTGAGCG+CTAAGCCT
CCTACGGGCGGCAGCAGTCGAGGATCATTTGCAATGGGCGAAAGCCTGACAATGCGACGCTGCGTGGAGGATGAAGGCCTTCGGGTTGTAAACTCCTGTCATAAGGGAACAGGCGACGGGACCCAACACGTCCCCGAGTTGAGTGTACTTTAAGAGGAAGCGACGGCTAACTCTGTGCCAGCAGCCGCGGTAATACAGAGGTCGCAAGCGTTGTTCGGATTTACTGGGCGTAAAGGGCGCGTAGGCGGCGAGGTGTGTGAGATGTGAAATCTCCGGGCTCAACCCGGAAATTGCGTCTCAA
+
8ACCC>A5:))8888;;<;8888@FGCFGGGGGGGGGGGGGGGGGGGGGGFGGEFFFGGGGGGGFGGGGGGGGGGGGGGGGGFGGGGGGGGGGGDGGGAFGGGGGFGFGGGGGGEGGGCGGGGFGGGGGFEFGGGGGGFGFGGGGGFGGGGGGGGGGGFEGGGGGGGGGGGGGGCCBFFGGFFFGG57CE<EEFGFFG=?3CGEGGEF@)9CDEFGG>>DFGGGGFFC?3)51?FF?FDC><1)8@5-14(891:71:9<9*))..:AF9CAAFFD:49F2=:<609;94)).6(454.6:
@M02996:162:000000000-B87FG:1:1101:17711:5337 1:N:0:ACTGAGCG+CTAAGCCT
CCTACGGGTGGCTGCAGTGGGGAATAGTGCACAATGGGGGAAACCCTGATGCAGCGACGCCGCGTGAACGATGAAGTATTTCGGGATGTAAAGTTCTATCAGCAGGGAAGAGAATGACGGTACCTGACTAAGAAGCACCGGCTAAATACGTGCCAGCAGCCGCGGGAATACGTAGGGGGCAAGCGGTAGCCGGATTTACTGGGTGTAAAGGGGGCGTAGGGGGCATGGCAAGTCGGAAGTGAAATGCGGGGGCGCAACCCCGGAACGGCTGGGGAAAGTGGCAAGCTAGAGTGCAGGAGAG
+
8888@?=5=0);=8=;;==;;@@@6@,;@CE<@<6CACDDEDCFF7<CC,@,@A:@@@CFB@7>+8B<CCCAA<<E,<5,,CB=+@=F,@<<?<5C9<,CEFEEDFDECFGFGG,EF,CFEGFF9FFF:DFGFGGGGFGFGG+CFG7EFG>DGFBC>FC:895CF5CE,?FE*?,7C*7179:.?)/9*=DC=<*21??*:9F);1?FF?FE)>3C)49>):7/70:C:F=F66(79B>2.259)=44C>B>--42;5031)-,7;(87(1(-7B87(-6)04>:-).5><654<<@?212
@M02996:162:000000000-B87FG:1:1101:14612:5341 1:N:0:ACTGAGCG+CTAAGCCT
ACTACGGGCGGCAGCAGTGGGGAATATTGGGCAATGGGGGGAACCCTGACCCAGCGACGCCGCGTGAGTGAAGAAATCCCTCGGGATGTAAAGCTCTGTTGTATGGGACGAGAGAGAGACGGTACCATACGAGGAAGCCCCGGCAAACTACGTGCAAGCAGCCGCGGGAATACGGAGGGGGCGAGCGTGGTCCGGACGTACGGGGCGTAAAGAGCACGAAGGCTGAGTGAGAAGTCAGAGGGAAAGAAGTGAGGCACAACGTCAGGATGGGGCTGAGAATGGCAGGCTAGAGTATGGGAGG
+
88@AC?1:)1)888,6;<;;;78@,;,,CCF8E@ECDCCCDCCFF@,BEEFF=F<:@FC@:85>+5@B3>@DF=C8<@FF,<CEDFCF,@B;;F<FC<<@C6C,8<:B=EEDCGGEGEGGGF*CFFF,?<CCEEE6FF**;:>EEEF;<<CE2AF5:E3C89C5EEE*:C0<F8*/:55==)55:DD1*:*3<8/:))/07)/88>B).)9C:))9C9*)0***/./05**9-,.*4./2-*-04)),*).64::(,6583.(-((.)0(*((-78)4)).;:7((-()..5-...)..(,
@M02996:162:000000000-B87FG:1:1101:14013:5349 1:N:0:ACTGAGCG+CTAAGCCT
CCTACGGGTGGCAGCAGTGAGGGATATTGCACAATGGGGGAAACCCTGATGCAGCGACGCCGCGGGAGTGAAGAAGTATTTCGGTATGTAAAGCTCTATCAGCAGGGAAGAAAATGACGGTACCTGACTAAGAAGCCCCGGCTAACTACGTGCCAGCAGCCGCGGGAATACGTAGGGGGCAAGCGTTAGCCGGATTTACTGGGTGTAAAGGGAGCGGAGACGGCATGGCAAGTCGGAAGTGAAAGCTCGGGGCTCAACCCCGGAACTGCGTTGGAAACGGGCAAGCTAGAGTAGCGGAGAG
+
-88?CA1):00=;8=;;<=;;;;@;C,CCEFEACC@CDDDEDDFFC8CDCC@CA:@@FCFC@8>+7CC8C?FFABE5CC,,@BC+B=F@?CCCFAFF<,CFGGGFGDEFGGFGG9FGGGGCFCFFFGG,DFGGGGGGGGGGG7FGGFFGGDGGGF@DFCDB9>BF*?EFCCE7<;:CDD5=C>5:2/9*<FGDB5**:C8:FG0;19FF?:E5BEG)39DFEDCC:FC<F=F5<1>;?@05;:@A<14C>FE0(3<?GCF<E>1>6249(*(-4;:?((4(8;?:6).8<?64).489332
@M02996:162:000000000-B87FG:1:1101:14337:5361 1:N:0:ACTGAGCG+CTAAGCCT
ACTACGGGTGGCAGCAGTGGGGAATCTTCCGCAATGGACGAAAGTCTGACGGAGCAATGCCGCGTGAGTGATGAAGGTTTGCGGAACGGAAAACTCTTTTGTTTGTGACGAACGTGCTGTCCATCAACAACAGAGAGCAGTGACGGTAGCAAACGAATAAGCCACGGCTAACTACGGGCCAGCAGCCGCGGGAAAACGAAGGGGGCGAGCGTGGGCCGGAAGGATTGGGCGGAAAGCGCAGGGAGGCGGGTGTCTAAGGCGGGAGGGAAAAAGCGGGGGGCAACCCCGAATGGACGTGGGG
+
888?@?95=00;;88;;<=;;@@@;C,<FGC@@:B@CEC@@@@CC@,C@CCC@>6C@CCC6@+@+8B?6C?BE?CE,:,9,5@@:FFF+?=@AF<<E?,EFAE,?9BA@FE@8C4DFA,:EFC,CFGFGGGGEFGFGFFF9=EFGG6DECDBFBC>>:9=C8>DDCGGE8FF+>>:*71/=78A8?FD:ED*3:*<=C):59*883755)9**0)C*-99>8*9+*29?4<)499@:9)9(9()4>B9C(,)-,).<G<767>9B07:5<4(-(8>>6(,(78:?034(,(.3))(.-2((
@M02996:162:000000000-B87FG:1:1101:20609:5375 1:N:0:ACTGAGCG+CTAAGCCT
CCTACGGGTGGCAGCAGTGAGGAATATTGGTCAATGGACGGAAGTCTGAACCAGCCATGCCGCGTGCAGGAAGAAGGCCCGATGGGTCGTAAACTGCTTTTGTGGTGGAGCAATAAGGCGTACGTGTACGTCGATGAGAGTACAACACGAATAAGCATCGGCTAACTCCGTGCCAGCAGCCGCGGTAATACGGAGGAGGCAAGCGTTATCCGGAGTTATTGGGTTTAAAGGGTGCGTAGGCGGGGCCGCAAGGCAGTGGTGAAATGCCCGGGCCCAACCGGGGAACGGCCAGGGAGACGGG
+
688?@?858)1;;8=;;==;;;;@;C,6CCCDAD9CC,C@C@@C,<CEEFCCEA;:C,C,,88@8@6CFFC@<EEFFF,B+87?CAEFCCDCFGGGG9:E,A:A=:A@DFADF<FEGDEC4FCFE?FFFF8A@CBFGFFGFGGG,@@8BEG=FFFAC<FCCD6CGGDGGGDFGGGGGFFEGDB9C/:D@FFGCDGGF*::5FGFC>5>);CGC>)12-2*9C7117EFBF77(-(>-47/414)483(/417(8??3CD4:F?B)62454D734028(,(,036<?(-,2-((41(.,4,,
@M02996:162:000000000-B87FG:1:1101:24325:5390 1:N:0:ACTGAGCG+CTAAGCCT
CCTACGGGAGGCTGCAGTGAGGAATATTGGTCAATGGACGGAAGTCTGAACCAGCCAAGTCGCGTGAAGGATGAAGGTATTATGTATTGTAAACTTCTTTAGCAGTGGAGTAATAAGGGGATCGCGATCCCTGATGCAAGTACACTGAGAATAAGGATCGGCTAACTCCGTGCCAGCAGCCGCGGTAGTACGGAGGATCCGAGCGTTATCCGGATTGATTGGGTTTAAAGGGTGCGCAGGCGGCTTTTTAAGTCATTGGTTAAATCGGTAGCCTCACCGTCAACACGCCATTGCAACAGGG
+
8ABCCFA)1))=;;6===;6=;;;CCEFGGFD@E9FEGGFGGGGGGDGGGG@E;;:CFGGGFC:8@E@FFFGGF<EFFEFGGGGGGGGFGGGGGGGG9CFGGAFFCECFG4A<<FGGGGGC:DFGGG:DFGFFCCFAAFGFDGFGGFDCGGGGFAEG,8EEGDGGGEA8CFGDFFFGGGFGGDEGGC*4@<EEFGGBG;*97C*=9ABAA>CG4.9;3FCAFFC==?;3;*:661:;@DG95133.).235@4))))34)(9<B<2((..*)).)3)4:.4)().(--841)46)))((((
@M02996:162:000000000-B87FG:1:1101:15894:5395 1:N:0:ACTGAGCG+CTAAGCCT
ACTACGGGTGGCAGCAGTGAGGAATATTGGTCAATGGGCGAGAGCCTGAACCAGCCATGTCGCGTGGAGGAATAAGGATCTATGGTTCGTAAACTCCTTTTGCGGGGGGATAAAGTGCGGGACGCGTCCCGTATTGCAGGTACCCCGCGAATAAGCATCGGCTAACTCCGTGCCAGCAGCCGCGGTAAGACGGAGGATGCGAGCGTTATCCGGATTGATGGGGTTGAAAGGGTGCGTAGGCGGCCCCTTAAGTCGGCGGTGAAAGTTCCGGGCTCAACCCGGGCACGGCCGTCGAAACGGG
+
-88?A?9580)=;8=;;==;;@@C6C<,CCC6<@CCCFEBCC@CF<CEAECCAA;C@9C<6::@+@@CFDCC,6CEEF,E,A<CD@CEC?<=DGEGG9,BEFGGDGDDDE*3CFG;FFGGGGGGEGGGGGG8C*:AFGGGGGGGGGCCGGG5CFF+9+*:81*;EF?FGC1:>EFEFFF=CC77C5CG*A6CC>EC>*9>7CEDE9.<7*?EDF)*05**9@=/2)<:6FCB(::D63:C7D95,<D(*5<?-.:>FGG49F7<).--84>>F(7<6(:69E((-409;0;,,49?BF0::
@M02996:162:000000000-B87FG:1:1101:4418:5396 1:N:0:ACTGAGCG+CTAAGCCT
CCTACGGGAGGCAGCAGTGGGGAATATTGGGCAATGGGCGCAAGCCTGACCCAGCAACGCCGCGTGAAGGAAGAAGGCTTTCGGGTTGTAAACTTCTTTTGTGAGGGACGAGCAGAAGACGGTACCTCATGAATAAGCCACGGCTAACTACGTGCCAGCAGCCGCGGTAATACGTAGGTGGCAAGCGTTGTCCGGATTTACTGGGTGTAAAGGGCGTGTAGCCGGGTCGGCAAGTCAGATGTGAAATCCACGGGCTTAACTCGTGAACTGCATTTGAAACTGTTGATCTTGAGTATCGGAG
+
ABCCCAF95108==8;==;;;88BFFGGGGGGGGGGGGGGGGGGGGGGGGGGFEFFEFGGGFGEFEGFFGFEFGGGFGGGGGGGGGEEFGGFGFFGFGFGGGGGGGGGGGGGGGGGGGGGGGGGGGDAFGGGGGGGGGGGGGDDEGGGGFGGGGGGGGGGGFC*FEC8EEGGGGGGGGGGFFFFFCDGGGGGG>CEEGGFGGGFGFAEAFGGF@EGGFGF?FGGGDCDBFGD0<DFAA=:6?>*676AFD?:99>066CAAFFFB>:<@?DAABB:6248>FDF74.6<<<>BFFFF3,--
@M02996:162:000000000-B87FG:1:1101:19775:5401 1:N:0:ACTGAGCG+CTAAGCCT
ACTACGGGCGGCAGCAGTGGGGGATATTGCACAATGGAGGAAACTCTGATGCAGCAACGCCGCGTGAGGGAAGAAGGTTTTCGGATTGTAAACCTCTGTTTTTAGTGAAGAAACAAATGACGGTAGCGAAAGAGGAAGCCACGGCTAACTACGTGCCAGCAGCCGCGGTAATACGGAGGTGGCAAGCGTTGTCCGGAGTTACTGGGTGTAAAGGGGGCGCAGGCGGGACGGCAAGTTGGATGGGAAAATCCGAGGCTCAACCGCGGAACGGCATCCAAAACGGGGGTTCTGGAGTGGAGCA
+
-88?C?8:)1)8888;;<;;;86@6C,CCCF@EACCCCEDCECFF9CCCCD<AA:CCFCF6>@>+8BCFDDDECFFFB,9+@FED:?F,@?AFFEGGE5:B44AB<BADGGFGFGGG,FGGGG@FGG+CFEGGFGGGGCFEFGGGEEGG9DEG>>:*D?5>>E8FEGG5:E+;EF*=:C*27;5CGGGD*>3>+:EE)*)2:+9?F.8.9?FCF>)C;<>@EC>E>:77577;FB*666<)90>4<>:2587:>BF(69>B<094>B154C6;(9+9,4??31,-4-(.).54:(4;<:.(
@M02996:162:000000000-B87FG:1:1101:9254:5431 1:N:0:ACTGAGCG+CTAAGCCT
ACTACGGGAGGCTGCAGTGGGGGATATTGCACAATGGGGGAAACCCTGAAGCAGCGACGCAGCGTGAGGGAAGAAGGATCTCGGGATGTAAAGCTCCATCAGCAGGAAAGAAAATGACGGTACCTGACTAAGAAGCACCGGCTAAATACGGGCCAGCAGCCGCGGTAATACGTATGGTGCAGGCGTTATCCGGAATTACTGGGGGTAAAGGGAGCGCAGACGGCATGGCAAGACAGAAGTGAAAGGCAGGGGCGCAACGCCTGGACGGCAGGGGGAACTGCCAAGCTGGAGGACCGGAGAG
+
68A?C?5=)1)==;=;;;=6;86@@C,,C-CEC@@CC@7@C6C6C@8CE,-CCA:+8@@8+88>,88:,?=9B==C,:,,,,B@+78C,9A?<FEE,,,5:C,C<F+9AD@,AF,FF<=CCGGCGF8>,5@F=3@BFGFFDC>:<A,EE>348C*43D95,044CCE5,46=*244<,4,=+6)3:/9*=@ECE**);C+3CF)8)0<86::*07C9;GC5:71*)25:@*7(4,7:)92.2)*65),76>:0((4(/1-74-4:2(-)()((-5:7()5)0)).4)).3:(-(,-0(---
@M02996:162:000000000-B87FG:1:1101:9599:5431 1:N:0:ACTGAGCG+CTAAGCCT
ACTACGGGTGGCAGCAGTGGGGAATATTGGGCAATGGGGGGAACCCTGACCCAGCAACGCCGCGGGGAGGAAGAAGGTTTTCGGATCGTAAACTCCTGTCCTTGGGGAAGAGCAGAAGACGGGAGCCAAGGAGGAAGCCCCGGCTAACTACGTGCCAGCAGCCGCGGTAATACGTAGGGGGCAAGCGGTGGCCGGAAGGAGGGGGCGTAAAGGGCGCGGAGGGGGCCCGGTAAGGCTGGAGGGAAAGGCCGGCCGTGAAGGGGGGAATGGCGTTGGGGACGGGAGGGCTTGAGGGAAGGAG
+
-88?@?85=)1;;8=6;==;;78@,@;;CCGC@6C@CDDDDDDFFC8EABB?BA:BABBF4>8>+6C@FDCFFACFF338*3>CC*>F,:<BF;FGFF,@C;,?A,<<BFFE?FGGGGGGGG*<FFGFGGGGF?EGGGGGGCEE*;EF+A@E0;C8@FGF87AEC?E*:82<D@00A==CD37;@CG)/:);=8E:B7C@4*:>D7B.7;FFFF:CD6)9>C*>E3:)4@)78?)0(.59:*-7:;>(*4,7070,(:C<:>>BF124652-(,08),37(8((-461((-(.8?0.-3(,
@M02996:162:000000000-B87FG:1:1101:9272:5440 1:N:0:ACTGAGCG+CTAAGCCT
ACTACGGGAGGCTGCAGTGGGGGATATTGCACAATGGGGGAAACCCTGATGCAGCGACGCCGCGGGAGTGAAGAAGTATTTCGGTATGTAAAGCTCTATCAGCAGGAAAGAGAATGACGGTACCTGACTAAGAAGCACCGGCTAAATACGTGCCAGCAGCCGCGGTAATACGTAGGGGGCAAGCGTTATCCGGATTTACTGGGTGTAAAGGGAGCGCAGACGGCATGGCAAGCCAGATGGGAAAGGCAGGGGCTCAACGCCGGGACTGCAGTTGGAACGGTCAAGCTAGAGTAGCGGAGAG
+
-88BC:888:18=;=;;=;;;@:@6C6CCFFEA@C@CDDDECCFGD8CC,CCDA9@@@@@+>>>+=CC?ECFFDAE,C95,@BC8B<F,@???E7EF<,CFFFGDD@CEGG=FG:FGGGGGGGGFFGGAFGGFGGGGGGGGG7FGF;FFG9FEGCCDFCF59>EG:EG9CCC*:,4B*7>C5>8=*/82A>GCD:11:C*:DG);)9@BFGE5>:D33<CFCCCC)AC:F67137@:,8*.25)4F<:D>F>(--<??/4;)49>9384<*.)6@:@8(4()4,4)..58?))))-733-3
@M02996:162:000000000-B87FG:1:1101:9263:5456 1:N:0:ACTGAGCG+CTAAGCCT
CCTACGGGAGGCTGCAGTGGGGGATATTGCACAATGGGGGAAACCCTGAGGCAGCGACGCCGCGGGAGTGAAGAAGGATTGCGGGATGGAAAGCTCTATCAGCAGGAAAGAGAATGACGGTACCTGACTAAGAAGCACCGGCTAAATACGTGCCAGCAGCCGCGGTAATACGTATGGAGCAAGCGTTATCCGGATTTACTGGGTGTAAAGGGAGCGCAGACGGCAAGGCAAGCCAGAGGTGAAAGGCAGGGGCTGAACCCCGGGACTGAATATGGAAGGGCAAAGCAGGAGAAACGGAGGG
+
-866@:88)81,;;8;;;=6;7:@,C,,CCC,@<;CAFDDC@CFF7<CE,<7B?6@@CBF@>:>+7@C???FFADF,B,5,5B@+@+C+?<?<F?F<<,:BFFFBFCADFG8FG9FFGGGGGGG9FFG,@FGGGGGGFEEGG*CFF,DCF9DGGGC>C8=,54BC*CE+25:2252=+201853:1*:*<@EC5***:D4:DG7;)99B=FC5<7D5(/9>CC)*)27<>77328@B(00-2,7<@F?D>B>2((43</-(7(12;,,)-*))6*0/((3()4787((,--((((-0-3(,
@M02996:162:000000000-B87FG:1:1101:13497:5553 1:N:0:ACTGAGCG+CTAAGCCT
ACTACGGGTGGCAGCAGTGAGGAATATTGGACAATGGAGGGAAGTCTGATCCAGCCATGCCGCGTGAAGGATTGATGCCCTACGGGTGGTGAACTTCTTTTGTACGGGGGCAATAAGGTCCACGGGTGGACCGATGAGAGTACCGTACGAATAAGCATCGGCTAACTCCGTGCCAGCAGCCGCGGTAATACGGAGGAGGCGAGCGTTAGCCGGATGTAGTGGGTTGAAAGGGTGCGTAGGCGGCGTGCCAAGTCAGCGGGGAAATCCGGGCGCCCAACGCCGGAAGGGCCGGTGAAACGGG
+
-88AC?851));;8=;;==;;;;@,C,<C@FCC<CCCE,@@CDEF9,CDCCEFA;C@CCFF@@@6@CEGFFG9@:6CFFG?BFCEG7++@99CEEEF,,CFFEGFGDDDGF=F,EFGG:5FFGGGGEGGGGGGC>CGGGGFCFGG@FGGGD7FGFFF;><>D*BFF7FGE1?DCFFEFEC57:8C:CC:CFGCDEGE*>BD3=;:1.<)9DECB:)9-*29C=/1)<:AFF>.8?F(8:>>D10(.8:7A?>)66:,>D(4D?F).44>314;338.(4>9DB;;((-(-1((4(59>06:
@M02996:162:000000000-B87FG:1:1101:13481:5562 1:N:0:ACTGAGCG+CTAAGCCT
ACTACGGGTGGCAGCAGTGAGGAATATTGGACAATGGAGGGAAGTCTGATCCAGCCATGCCGCGTGAAGGATTGAGGCCCTACGGGTTGTGAACTTCTTTTGTACGGGGGCAAGAAGGTCCACGGGTGGACCGATGAGAGTACCGTACGAATAAGCATCGGCTAACTCCGTGCCAGCAGCCGCGGTAATACGGAGGATGCGAGCGTTATCCGGATGTATTGGGTTGAAAGGGGGCGTAGGCGGCTTGCCAAGGAAGCGGGGAAATCCGGGCGCCCAACGCCGGAACTGCCGTGGAAACGGG
+
-86AC?55:0)=;8=;;==;;;C@;C,<CEGFC@CCC<;@@CEEEA<ED6CEDACC<CCEE@@@+@C@FGFF<@C,CDFG,?CBEE+8+@49CFD<FC,BAFFFFGDDDGFCF+AFGG,CEFGGGG@FFGGFEF4CFGGGFAFFGDEGGGG7FFC@;;7>>C5CFGCEGC*AD5FFDCECF7?:C:CD+=CFCEGC>*2;7>EE=17774CED:<)*6**9<71*)<29F58(49D6>@><D67()887<:F(((4:GG6>@:<)4(45>)41-58<(4(9DFF>9)5)3;2444<64836
@M02996:162:000000000-B87FG:1:1101:24663:5566 1:N:0:ACTGAGCG+CTAAGCCT
CCTACGGGCGGCAGCAGTGAGGAATATTGGTCAATGGGCGCGAGCCTGAACCAGCCAAGTAGCGTGAGGGATGACTGCCCTACGGGTTGTAAACCTCTTTTGCTTGGGAATAAAGGAGCCTACGTGTAGGCTTTTGCATGTACCTTTCGAATAAGCATCGGCTAATTCCGTGTCAGCAGCCGCGGTAATACGGAAGATGCGAGCGTTATCCGGATTTATTGGGTTTAAAGGGAGCGTAGGCGGCCTTTTAAGTCTGCGGTCAAATGTCAGGGCCCAACCTTGGCATGCCGTGGATACTGAT
+
8ACCCFAB)1)8888;;<;;;;;CFEGGGGGGGGGGGGGGECFF>FFGGGGGGFFGFFGECFGEGGGGGGGGGG?FFGGGGGBFGGGGGGGGGGFGGGFGGG,:?ABFGGGGGGGGGGEE<DAFCG>EGDFFGGGGGGGGGGFFFGGGGGGGGGGGGGGGGGGEGGGGGGGFFGGGGGGFFGEFGGGDGGGGGF5:5D>FCDGFGGFFFFGEGDFGFFGGFGGGDEFGFFGEFBFFFFEG<>2)40057AFF<:44<EC((<?FFFAA*5C?--8CF?B:>=>:223:>(-403)-0-:-)
@M02996:162:000000000-B87FG:1:1101:16866:5570 1:N:0:ACTGAGCG+CTAAGCCT
ACTACGGGGGGCTGCAGTGGGGGATATTGCACAATGGGGGAAACCCTGATGCAGCGACGCCGCGTGAGCGAAGAAGATCTTCGGATTGTAAAGCTCTGTCTTAGGGGACGAGAATGACGGTACCCGGAGAGGAAGCCACGGCTAACTACGTGCCAGCAGCCGCGGTAATACGTAGGGGGCAAGCGTTGTCCGGAATTACTGGGTGTAAAGGGAGCGCAGGCGGTCGAGCAAGTGGGAGGTGAAAATTATGGGCTCAACCCATAACCGGCCTTCAAAACTGAACGACGGGAGTGGCGGAGAG
+
88A?C?8015)88889::::98:>+95<@FGACEABCCDEEEFFGC<EDBB<EA:=>FEFC>@>8>FE>BCCECCFB<F@;;DCCFBF9@<;AF<FFG,@FCFFFGDEFGGCGG9FGGGGFFEFG*=>EGGGGGGGGGGGGG5EGGDGGGEGGGGFFGC;C7:CG/>E<<9A0AFG87=1:<><C99>>FGGDFG@4>F4:CG8;9?FB?GGCBDG3;C9>?C1*0:14>CF<)57??E/4:8BA*0.*64>8(48?CF1:),5>?(439*,).9CF()-5B::?(((4-4-.6(,)--,-
@M02996:162:000000000-B87FG:1:1101:16862:5589 1:N:0:ACTGAGCG+CTAAGCCT
CCTACGGGGGGCTGCAGTGGGGGATATTGCACAATGGGGGAAACCCTGATGCAGCGACGCCGCGTGAGCGAAGAAGATCTTCGGATTGTAAAGCTCTGTCTTAGGGGACGAGAATGACGGTACCCTGAGAGGAAGCCACGGCTAACTACGGGCCAGCAGCCGCGGGAAAACGTAGGGGGCAAGCGGTGGCCGGAATTACTGGGCGTAAAGGGAGCGAGGGCGGTGGAGCAAGGGGGAGGGGAAAAATAGGGGCGCAACGCAGAACCTGCATTCAAAAGTGAAAGACTGGAGGGGGGGAGAG
+
-88AC?850))6688::::99=:>8?,,@EFFCC,?ACDDECAFG>,?B?B??A:3>@CF+>@>3>CB3>B*C<>E:8>@,,>@:>>D,@@;<?:FFF,FF9;;:FC<<FF7FG,CFFGG:FEGC,4+5>CEFGFGGGGGGD5?FGGGGG5EGGCC*A78*//CG*CE*20:**/:/:51:55)?)17):FEDB:*7:C6:CG)2)8;87:C5@5<)(195:/1*0*98<5>((4<21>)-12>?)).223>(((49:)(,5(,(.(44(0)6)9@?(..-/.)(,..,(,462-43,-,-
@M02996:162:000000000-B87FG:1:1101:25919:5592 1:N:0:ACTGAGCG+CTAAGCCT
CCTACGGGCGGCAGCAGTGAGGAATATTGGTCAATGGGCGGAAGCCTGAACCAGCCAAGTCGCGTGAAGGATGAAGGTATTATGTATTGTAAACTTCTTTAGACGTAGAGAAATAAGGCGCTCGTGAGCGCTGATGCTAGTATACGTAGAATAAGGATCGGCTAACTCCGTGCCAGCAGCCGCGGTACTACGGAGGATCCGAGCGTTATCCGGATGTATTGGGTTTAAAGGGTGCGCAGTCGGCATGTTAAGTCAGCGGTTAAATAGTGAGGCTCAGCCTCATCCCTCCGTTGATACTGG
+
AACCCBA5=1)8888;;<;;;,;;6EEGGGGGDDGFGGGB+CFFGGFFEGFGFFGGGGGGGGGE@FGFGGCGGGCFFF9FFGGFGGFCC<EBFGFGGFGGGGGGGFDA7FGGFADFGGGDGGGEGG8FGC>FEGGGGGGGG99<F>CC,>CEGAF699CEEG883,@EFGBCC1;?FCGG5DDE=?D>+AF*;>C=>GF4CCEFGGFFF*:E))<)96*296C**03267C:2::59(7/(9(873.6*6)1.6-6):)-45)6<2))1->::?FC))(.494)).3(-,-5<(.4/:4)
@M02996:162:000000000-B87FG:1:1101:25918:5614 1:N:0:ACTGAGCG+CTAAGCCT
CCTACGGGCGGCAGCAGTGAGGAATATTGGTCAATGGGCGGAAGCCTGAACCAGCCAAGTCGCGTGAAGGATGAAGGTATTATGTATTGTAAACTTCTTTAGACGTAGAGAAATAAGGCGCTCGTGAGCGCTGATGCTAGTATACGTAGAATAAGGATCGGCTAACTCCGTGCCAGCAGCCGCGGTAATACGGAGGATCCGAGCGTTATCCGGATTTATTGGGTTTAAAGGGTGCGCAGGCGGCATGTTAAGTCAGCGGTTAAATAGTGAGGCTCAACCTCATCCCGCCGTTGATACTGG
+
8ACCCE>A51)8888;;<;;;;;CFGGGGGGGGGGGGGGGGGGGGGGGGGGGGFFFGGGGGGGGFFGGGGGGGFGGGGGGGGGGGGGGGGGGGGGGGGGGGGGGGGGGGGGGGGGGGGGGGGGGGGGGGGGGGGGGGGGGGGGGGGGGGGGGGGGGGGGGGGGGGGGGGGGGGGGGGGGGGGFFGGGGGGGGGFGGFGGFGGGFGGFFFFGGGFFGC>FGFGGGGBGGFFGFFFFFFFFGBC>EB@FFFFFFFFAAFGGFFDBFA>DAFAFB?:FFFBBF?FFAAF:>9>9??FBFF>A?
@M02996:162:000000000-B87FG:1:1101:20287:5626 1:N:0:ACTGAGCG+CTAAGCCT
ACTACGGGCGGCAGCAGTGGGGAATATTGCACAATGGGGGAAACCCTGATGCAGCAACGCAGCGTGCGGGAAGACGGTCTTAGGAGTGGAAACCGCTTTTCGTAGGGAAGAATATTGACGGTAGCGAAGGAATAAGCATCGGCTAACGACGTGCCAGCAGCCGCGGTAAGACGAAGGAGGCAAGGGTAGTCCGGAATGACGGGGGGTAAAGGGAGCGCAGGGGGGACGGAAAGGGGGAGGTGAAAGGGCGAGGCTGAACCTAGGAACGGCAGCCAAAACGGGAGTGCGGGAGGGGAGAGGG
+
68A?C?9=9118688;;<;6;7886C@CC-EEAAECCD:CC:@@FECED,<<CA:CDCB@6>@>,B,4CC@:CABFG4F+,,<=,,:B7<=D,FCE:+?FF+8AA+><38<>,,,,7,:@F+@FC7>CCC>>,7DEGG,38>E*@CE7C*B*>**1<4;@,*:=CE7EG:<=:*32BE5:CC).*9C*7<>9:@E*09CF9C=D?D7;F*:?C<59C27C>*/9::194)1)4((742.C(1)/6/)(*((.2(((.A63(),,8>:1B0C(-2@E76,(-)49((63(-(4(49,0((,(
@M02996:162:000000000-B87FG:1:1101:25914:5632 1:N:0:ACTGAGCG+CTAAGCCT
CCTACGTGCGGCAGCAGTGAGGAATATTGGTCAATGGGCGGAAGCCTGAACCAGCCACGTCGCGTGAAGGATGAAGGTATTATGTATTGTAAACTTCTTTAGACGTAGAGAAATAAGGCGCTCGTGAGCGCTGATGATAGTATACGTAGAATTAGGATCGGCTAACTCCATGCCCGCAGCCGCGGTAATCAGGAGGATCCGAGCGTTATCCGGATTTATTGGGGTTAAAGGGTGCGCATGCTGCATGTTAACTCAGCAGGTAAATAGTGACGCTCAACCTCATCCCGCCGTTGCTACGGG
+
8ACCC>):=1)==8,;;<;;;;;;6;CEEFFFGFF9FD@@@@EGGFECC<EFFEEG868CFGGG@>:<C,BE@GGG8,,CF,,FECFFEFGFCFFGGCBEEE,?CFF?:FE<AEF<9FF7F7?+@<8CF+>:+86C=,3CE9EF=3@9EE9@,@@=BF=<BC>8<D,<C,@EFF,4::9>C9>?C5<5D,+,59E=?F<52>*5:DB);:F*5A374:D78F5)/0A7:=7.8:(.29)1.*.129@-2.6*).)57+0(,/).6>).*)*-4-.1*.84(0)..<(-,(-3-()47,((
@M02996:162:000000000-B87FG:1:1101:5784:5672 1:N:0:ACTGAGCG+CTAAGCCT
CCTACGGGTGGCAGCAGTGGGGAATATTGGGCAATGGGCGAAAGCCTGACCCAGCGACGCCGCGTGAAGGAAGAAGATCTTCGGATTGTAAACTTTTGTCAACAGGGACGAAACAAATGACGGTACCTGAAGAGGAAGCCACGGCTAACTACGTGCCAGCAGCCGCGGTAATACGTAGGTGGCGAGCGTTATCCGGAATTACTGGGTGTAAAGGGTGTGTAGGCGGGCAGACAAGTCAGATGTGAAATGCAAGGGCTCAACCCTTGAGCTGCATTTGAAACTGTAGGTCTTGAGTATCGGG
+
8ACCCEF=>0)====;===;;8@FGGGGGGGGGGGGGGGGGGGGGGGGGGGGGGGGFGGGGGGGGGGGGGGGGGGGFGGGGGGGGGGGGGGGGGGGGGFGGGGGGGGGGGGGGGGGGGGGGGGGGGGGGGFCGGGGFFGGGGGGGGGGGGGGGGGGGFGGGGFFCEEGGGGGGGFGGGGGGGFFGGGGGGDFGFGGFGGFGGFFGG?DDFGFGFFFGFGGFF?DGB>D>ECFBFFFDD@CAD>7<FFFGBAFBFFF?FGFFFB?FF<3?99?FA?74:<DFFFB2)4<AA>AA><AFBFF0
@M02996:162:000000000-B87FG:1:1101:10672:5673 1:N:0:ACTGAGCG+CTAAGCCT
CCTACGGGTGGCAGCAGTAGGGAATATTGCACAATGGGGGAAACCCTGATGCAGCAACGCCACGTGTGGGAAGAAGCATTTCGGTGTGTAAACCACTGTCGTGAGGGAATAATGCTTAATTTCGGTTAAGTTGAATGTACCGCGAAAGGAAGCACCGGCAAACGTCGGGCCAGCAGCCGCGGTAATACGAGGGGTGCAAGCGTTGTTCGGAATCACTGGGCGGAAAGGGAGCGCAGGCGGAGATGCAAGCAGTCTGGACAATACCGGGGCCCAACCCCGGACCAGCAGACTGGACGGGGG
+
-88AC?1):)0=;8=;;<;<;8;@;C<CDFGECDACCDDDEEFFGECEE<CFEA;CAFCF@68@:C6:CCCGG@EECF,C,5E@6BBF9@?CFGFGCF,CFAFGEGDDD,A?:FF9=FF,ECFFG+@FGG;FFGG;EBFEG>CFGGEGGGGGGGGFBGGGE7D+35C*;CGEG>F;D=CCC<224=CFGGGGDB=EEGGFFG:5:*09>>CE/*97C.9DFEEGD>FFBFGEF>>EBBBG>96)59?<D0?:)()4(<<7<*643?>BD0C>34B8>(9>B:>(42:.(().2:<(<0((
@M02996:162:000000000-B87FG:1:1101:17873:5692 1:N:0:ACTGAGCG+CTAAGCCT
ACTACGGGGGGCAGCAGTAGGGAATATTGCACAATGGGGGAAACCCTGATGCAGCAACGCCACGTGGGGGAAGAAGCATTTCGGTGTGTAAACCACTGTCGTGAGGGAATAATGCTGAATTTCGGTTAAGTTGAAGGTACCGCGAAAGGAAGCACCGGCAAACTTCGTGCCAGCAGCCGCGGGAATACGAGGGGGGCAAGCGTTGTTCGGAAGCACGGGGCGGAAAGGGAGCGCAGGCGGAGAGGCAAGCAGACGGTACAAAACCGGGGCCCAACCCGGGACCGGCAGACGGGACGGGTGG
+
-8A?CA=58)088889:<:<:89C4C9?CFF<?=<?CFDDEDFFGGCBDBBFDA:ECECF@>B>+:+6BCCEECCFDFCF9<FD3@@F,@BCFGFGCF,@F>FFEFGEF,?A9CF@,?C;F<FFF6=FFGGACGG+CBFGG*BFGGGGGGGGFGGF>E>CCFF+2<C0:?FCFGGFG7C57C)7:*>7C=DEDF*?BDFFFG=0:75=7>DE).95)4<CBE*>EEGGF@D>B04BBF>DBD9.2)<:C?FF(4(4(:36:*4?:7>9>>C6??FEB(416B?221334<9<9:>(8(--,
@M02996:162:000000000-B87FG:1:1101:6335:5717 1:N:0:ACTGAGCG+CTAAGCCT
CCTACGGGTGGCTGCAGTAGGGAATATTGCACAATGGGGGAAACCCTGATGCAGCAACGCCACGTGTGGGAAGAAGCATTTCGGTGTGTAAACCACTGTCGTGAGGGAATAATGCTTATTTTCGGATAAGTTGAATGTACCTCGAAAGGAAGCACCGGCAAACTTCGTGCCAGCAGCCGCGGTAATGCGAGGGGTGCAAGCGTTGTTCGGAATCACTGGGCGTAAAGGGAGCGCAGGCGGAGATGCAAGCGGACTGTACAATACCGGGGCCCAACCCCGGACCTGCAGTCCGGCCTGCAC
+
8ACCC>>51))==8=;====;8CFFGGGGGGGGGGGGGGGGGGGGGGGGGGGGFFGFGGGGGGGDF,CEGFFGGGGFGGGGGGGGGGGGGGGGGGGGGFGGGGGGGGEFGGFFGGGGGGGGGGGGGGGGGGGGGGGGGGGGGGGGGGGGGGFGGGGGGGGGGGGGGGGGCFGGGGGGGGGGD@DGGGGGGGGGFCGFGGFGGGFGGFFFFGGGFFGGFGGFGEGG>GGFFGDFF>FFFFDBGF4<BFFFFBF>>FF<GGFFFD:DFF;B676?::EDBFF;391?B:7)(5<B1((8((.
@M02996:162:000000000-B87FG:1:1101:26179:5744 1:N:0:ACTGAGCG+CTAAGCCT
CCTACGGGTGGCAGCAGTGAGGAATATTGGACAATGGATGGAAGTCTGATCCAGCCATGCCGCGTGAAGGATTGATGCCCTACGGGTTTTGAACTTCTTTTGTACGGGGGCAATAAGGTCCACGGGTGGACCGATGAGAGTACCGTACGAATAAGCATCGGCTAACTCCGTGCCAGCAGCCGCGGTAATACGGAGGATGCGAGCGTTATCCGGATTTATTGGGTTTAAAGGGTGCGTAGGCGGCTTGCCAAGTCAGCGGTGAAATCCGGGCGCCCAACGCCGGAACTGCCGTTGAAACTGG
+
BCCCCFF5:1)========;;;;CFGGGGGGGGGGGGGGGGGGGGGGGGGGGGCEFGGGGGGGGFGGGGGGGGGGGGGGGGGGGGGGGGGGGGGGGGGGGGGGGGGGGGGGGGGGGGGGGGGGGGGGGGGGGGDGGGGGGGGGGGGGGGGGGGGGGGGGGGGGGGGGGGGGGGGGGGGFGGGFFGGGGGGFCGFGGFGGFGDGFGGFFFFGGG3BCD9*?@GGGEBFGAFGFF?FFF:BD2D6>9>7<GFFFFFFFFGGF9>BFFFFFF>>6>9BEFBFB;E>B9;>7<094<60<=AF<?
@M02996:162:000000000-B87FG:1:1101:17186:5777 1:N:0:ACTGAGCG+CTAAGCCT
CCTACGGGGGGCTGCAGTCGAGGATCATTGGCAATGGGCGAAAGCCTGACAAGGCGACGCGGCGTGGAGGATGAAGGCCTTCGGGTTGTAAACTCCTGTCATAAGGGAACAGGCGACGGGACCCAACACGTCCCCGAGTGGAGGGTACTGTAAGAGGAAGCGACGGCTAACTCTGTGCCAGCAGCCGCGGTAAGACAGAGGTCGCAAGCGTGGTTCGGATTGACGGGGCGGAAAGGGCGCGTAGGCGGCGAGGTGTGGGAGAGGGGAAAGCGCGGGGCTCAACCCGGAAAGGGCGTCGAAA
+
-8AA@:158)08888::::888=>4B<<,-:BDC==CDBBCDCEFF8EAFDC4=8==FCFB@@>+>@CFDEFCEEFFFGG8FFDE>*C*@ACFCGG?C,@F,FCEGCFFFFC<CFGGGGGGGGGGGGGGGEGGGGEEG/*;CF*:8AF9+3AFFGCDGFFF7;:EEG*:<F+:+<3<CC?CC:>ECGGDG)?:*<9?FGFG9*8*78>>7*29)07>>C*.*3:*0:<(<)81;?FB?>741-<?FFB<>379,8)8*1.451?072<@(2(4(7C:,(-59<(8>>FB(4(3(4-<((--
@M02996:162:000000000-B87FG:1:1101:19192:5822 1:N:0:ACTGAGCG+CTAAGCCT
ACTACGGGCGGCTGCAGTGAGGAATATTGGTCAATGGACGGAAGTCTGAACCAGCCATGCCGCGGGAAGGAAGAAGGCCCGAGGGGTCGTAAACTTCATTTGTGGGGGAGCAATAAGGCCTACGTGTAGGGCGAGGAGAGTACAACACGAATAAGCAGCGGCGAACTCCGTGCCAGCAGCCGGGGTAATACGGAGGAGGCAAGCGGTAACCGGAGGTAAGGGGTTGAAAGGGGGCGGAGGCTGGGATGCAAGGCAGAGGCGAAATACCCGGGCGAAACCCGGGAACGGCCGTGGATACGGG
+
88A=A>9A)1)7888;;;;;;@@C6C,<C<6@@<CCC<CCCCCEC<9E@C6C@E@CC,CE,86>+>F:F@A<,?BFB?,:+4+=BCB+@+:=?CE,C,,,CC5A=+6:>F=<D,@AF,@F7@<B,F,@BF8DCC*>C:D:8;CC,2A8;CC,:F9,2**419*4<?5<F:*278E326:**)).8)/9*:*8=)*87*7)>5C):).8)/*:78))1.**087120C0<B7>(-,)(47C,*.)(00(2<<?((42:EC(-)-,()..)-772()/0(.(-)3(--,(-(-2(44)1,4,3
@M02996:162:000000000-B87FG:1:1101:19211:5829 1:N:0:ACTGAGCG+CTAAGCCT
CCTACGGGCGGCTGCAGTGAGGAATATTGGTCAATGGACGGAAGTCTGAACCAGCCATGCCGCGTGAAGGAATAAGGCCCTATGGGTCGTAAACTTCTTTTGTGGTGGAGCAATAAGTCCTACGTGTAGGGCGATGAGAGTACATCACGAATAAGCATCGGCTAACTCCGTGCCAGCAGCCGCGGTAATACGGAGGATGCAAGCGTTATCCGGATTTATTGGGTTTAAAGGGTGCGTAGGCTGTTCTTCAAGTCAGAGGTGAAATACCCGGGCTCAACCCGGGAACGGCGTTTGATACGGG
+
-88?C>9851)7888;;;;;;;;@;;,@CCFC<ACAFFFCDEDECDEEEF@,@ECCCFCF@@8>8>CDGFCF,=<EFGEE,A,CDFB=CFACDG,?F95BFFBFD4BCDFFDF9FGG9FGGGGGFFFGGGGGGF>EGGFGCFGG,CEGGGGFGGGFG9CC8?8CFGAGGC@CGBFFFC>E799?C:CD=CFECBGGF*;A7CFFD<;D)8@E<A512.**9<C1*)2:5=>D3<BF?67C70..)1/)*:<F)6AA9FD8?F>D4<9?F>GFF(5<7(807@BF>:(-4(((,-6)*5026
@M02996:162:000000000-B87FG:1:1101:12022:5834 1:N:0:ACTGAGCG+CTAAGCCT
CCTACGGGGGGCTGCAGTGAGGAATATTGGTCAATGGACGCAAGTCTGAACCAGCCATGCCGCGTGAAGGAATAAGGTCCTATGGATCGTAAACTTCTTTTGTGCGGGAGCAATAAGGGCCACGTGTGGTCCGATGAGAGTACCGTACGAATAAGCATCGGCTAACTCCGTGCCAGCAGCCGCGGTAATACGGAGGATGCGAGCGTTATCCGGATTTATTGGGTTTAAAGGGTGCGTAGGCTGGTTGTCAAGGCAGGGGTGAAATGCCGGTGCTCAACACCGGAGCTGCCCTTGATACGGG
+
-8A?CB>=:5)88889:::::::C9E<CDCFADC?BDFFB@@CCE<9EDFFDDFBDCFDFF>@>8>FEGFFG@DEFFCFG,CBDGGFGEFCEFGGEF9,@FFGGGGDDEGGFG,FGGGGGGGGGFGGGG3BFEFCGGGGGGGGGGGGGGGGFGGGFF?DE>DEGGG7FGD;FGGGGGGFFFCB:E9DG=FGGDBEGF4CFDGGFGC>E)9FGCD8*2-*:@D79/)<CAFFD(41D2<7><23).*82CAAF)3184EG:>FFF2<A?F;19;)9<9(56?F6(-3(423,(.43694-:9
@M02996:162:000000000-B87FG:1:1101:26919:5846 1:N:0:CCTGAGCG+CTAAGCTT
CCTACGGGCGGCAGCAGTGAGGAATATTGGTCAATGGACGGAAGTCTGAACCAGCCATGCCGCGTGCAGGAATAAGGCCCTATGGGTCGTAAACTGCTTTTGTGGTGGAGCAATAAGGCGTACGTGTACGTCGATGAGAGTACATCACGAATAAGCATCGGCTAACTCCGTGCCAGCAGCCGCGGTAATACGGAGGATGCAAGCGTTATCCGGATTTATTGGGTTTAAAGGGTGCGTAGGCTGTGCCGCAAGTCAGTGGTGAAATGCCCGGGCCTAACCTTGGGAATGCCCTTGATACTGG
+
8@BCC>1:)1)8888;;<;;;C;CCFGGGGGGGGGGFFGGGGGGGGGGGGGGGGGGEEGGGEBBFGGGGGGGGGGGGCEGDFFGGGGGGG8BCFGGGGEFG,:,8::8+648EFCGFGGGGGGGFGGGGFCFEDGGGGGGGGGGEDGFE6+7?CDAAFFGGGGECC7DFEGGGGG?>FGGGGFEECCGGGFGEFDEA<FFF70>GG:5):FGG38<FAC74CG3=>EGAFGBBB<E?::DFF6.(*197(4<:<)4475)-82A>D4:?:D>9>@861())93(,(().4(.:04<644>,
@M02996:162:000000000-B87FG:1:1101:26899:5863 1:N:0:CCTGAGCG+CTAAGCTT
CCTACGGGCGGCAGCAGTGAGGAATATTGGTCAATGGACGGAAGTCTGAACCAGCCATGCCGCGTGCAGGAATAAGGCCCTATGGGTCGTAAACTGCTTTTGTGGTGGAGCAATAAGGCGTACGTGTACGTCGATGAGAGTACATCACGAATAAGCATCGGCTAACTCCGTGCCAGCAGCCGCGGTAATACGGAGGATGCAAGCGTTATCCGGATTTATTGGGTTTACAGGGTGCGTAGGCTGTGCCGCAAGTCAGTGGTGAAATGCCCGGGCCTAACCTGGGAACTGCCATTGATACTG
+
ACCCC>5):1)8888;;<;;;;6;EFGGFGGGGGGGGGGGGGGGGGGGGGGGGFGGGGGGGGGGGGGGGGGGGGGGGGGGGGGG?FGGGGGGGGGGGAFGG,:,8::8886AEGFCCFFGGGGGGGGFGGGGGGGGGGGGGGGGGGGGG>EGGGGGGFGGDCFGFGGGGGGGGGGFGGFGGGFFGGGGGGGGGBGEEFFFFGGFGGEFFFGGGFFGGBGGFGGGG>G*6?F)26::<:ED?D:FBF?0D>FFFF92<EG>:??F>FA:F?DBFFDEF(8A<F?B><:?B?3ABA)6=<A4
@M02996:162:000000000-B87FG:1:1101:26918:5868 1:N:0:CCTGAGCG+CTAAGCTT
CCTACGGGCGGCAGCAGTGAGGAATATTGGTCAATGGACGGAAGTCTGAACCAGCCATGCCGCGTGCAGGAATAAGGCCCTATGGGTCGTAAACTGCTTTTGTGGTGGAGCAATAAGGCGTACGTGTACGTCGATGAGAGTACATCACGAATAAGCATCGGCTAACTCCGTGCCAGCAGCCGCGGTAATACGGAGGATGCAAGCGTTATCCGGATTTATTGGGTTTAAAGGGTGCGTAGGCTGTGCCGCAAGGCAGTGGTGAAATGCCCGGGCCTAACCTGGGAACTGCCATTGATACTG
+
ACCCCD=):008888;;<;;;;;;FFGGGGGGGGGGGGGGGGGGGGGGGGGGGGGGGGGGGGGGGGGGGGGGGGGGGGGGGGGGGGGGGGGGGGGGGGGGG,:,8::848:+,CDAFGGEGGGGGGGGGGGGGGGGGGGGGGGGFCFGGGGGGGGGGGGGGGGEGGGGGGGGGGGGGGGFFGFFDGDGGGGGGFGGFGGFGFGFGGEEFFGGGFFCFFGGFGGDG>CF29FDFF05?FFG?9104FBBD9>F(24<?GG96F><)<<>??DFFBF6:::A?FF148?<<?24<<):*-49
@M02996:162:000000000-B87FG:1:1101:6122:5868 1:N:0:ACTGAGCG+CTAAGCCT
CCTACGGGAGGCTGCAGTGGGGAATATTGCACAATGGGGGAAACCCTGATGCAGCAACGCCGCGTGCGGGAAGACGGTCTTCGGATTGTAAACCGCTTTTCTTAGTGAAGAATTTTGACGGTAGCTAAGGAATAAGCATCGGCTAACTACGTGCCAGCAGCCGCGGTAATACGTAGGATGCAAGCGTTGTCCGGATTTACTGGGTGTAAAGGGAGCGCAGGCGGGACTGCAAGTTGGATGTGAAATGTCGAGGCTTAACCTCGGAACTGCATCCAAAACTGTAGGTCTTGAGTGGAGTAGG
+
8ABCC>AB@8)==;=;==;;;88BEFFFGGGGGGGGGGGEEGGGGGGGGGGGGFFFGGGGGFFEBFCFGGEGGGCCFFFGGFGGEG=FFGFGGGGGGGGGGGGGGGGGGGGFGFGGGGGGGGGGG?D<FFGGFGGGGGG>EGGFGFF;DFCDEFGGGCGGGGGGGEGEE9CFGFGFGGGGGGFFCGG:9EFFEDC*56CFFGGFACBFAFFG*5>5>9GGF8>DC)204?CFB2<F?FBG2C4@44@)744>0(,8:C744)-14:04?):4)5)A8<2)6*--5:>2:6-,68?<>(,))
@M02996:162:000000000-B87FG:1:1101:6138:5879 1:N:0:ACTGAGCG+CTAAGCCT
CCTACGGGAGGCTGCAGTGGGGAATATTGCACAATGGGGGAAACCCTGATGCAGCAACGCCGCGTGCGGGAAGACGGTCTTCGGATTGTAAACCGCTTTTCTTAGTGAAGAATTTTGACGGTAGCTAAGGAATAAGCATCGGCTAACGACGTGCCAGCAGCCGCGGTAATACGTAGGATGCAAGCGTTGTCCGGATTTACTGGGTGTAAAAGGAACGCAGGGGGGACTGCAAGTTGGAGGTGAAATGTTGAGGCTTAACCTCGGAAAGGCATCCAAAACTGTAGTCTGTGGTGGGAGGAGG
+
8ACCC>DF8=)==;8=====;88BFFGGGGGGGGFGGGGGGGGGGGGGGGGGGECFFGGGGGGGCECEGGDGGGFF?BFEGGGGCEFGEFFGGGDEGGGGGFGGGGGFGGDFG<DFCFGGGEFGGFGCBGGGFCGDFGFGGDEGGF?+@CCCEFFFFEGGF>>EGCEGGCF7DFFFDF9?=7=A@CGDD5CFGFEGF6DF7C?:*97?F=*<C.)99(77)*7/*)1984>F<A298?5*(/)9-**.*)-0(3:,)+05))2((-,(01*3846F?:<34/.4))).6<((--(,.((((
@M02996:162:000000000-B87FG:1:1101:17374:5895 1:N:0:ACTGAGCG+CTAAGCCT
CCTACGGGTGGCAGCAGTGGGGAATATTAGGCAATGGGCGCAAGCCTGACCGAGCAACGCCGCGTGAAGGAAGAAGGCCTTCGGGTTGTAAACTTCTTTTATGAGGGACGAAGGACGTGACGGTACCTCATGAATAAGCCACGGCTAACTACGTGCCAGCAGCCGCGGTAATACGGAGGGGGCAAGCGTTGTCCGGATTTACTGGGTGTAAAGGGCGCGTAGGCGGGGGTGCAAGTCAGAGGGGAAAGCCATGGGCTCAACCCAGGAACTGCATTGGAACAGGCAAATCTGGAGGATCGGG
+
-88?CA>580);;8=;;==;;8@@,;<<CDF<<A,CCCFCCCCCFF<EEFFC@C@FEFEG7@=>8>FFGFDFFC@EFFFF<9DCEFBF=@ECFDFGGC<FGFGGFGDEBFGDGGGGG:FGGGG>FEG@FGGGGGGGGGGGGGGGGGGGG9EDG5:;>CC:>>D,>CEG*=E,BFF*=EC*:<.=CFCC**9*<7EGF**7>C7@8D)7)9CGGFFCD0C)7C57EDG3907>?FF*6<BC2C(73>>6F1:*48??(**51F(8(4<?<0C?B26<6)6(().(4(4)5444-3--).23(
@M02996:162:000000000-B87FG:1:1101:12963:5934 1:N:0:ACTGAGCG+CTAAGCCT
ACTACGGGAGGCTGCAGTCGGGAATGTTGCGCAATGGAGGAAACTCTGACGCAGGGACGCCGCGTGCAGGAAGAAGGTTTTCGGATTGTAAACTGCTTTAGACAGGGAAGAAACAAGACAGTACCTGTAGAATAAGCTCCGGCTAACTACGTGCCAGCAGCCGCGGTAATACGTAGGGAGCAAGCGTTATCCGGATTTATTGGGTGTAAAGGGTGCGTAGACGGGAAGTCAAGGTAGTTGTGAAATCCCTCGGCTCAACTGAGGAACTGCAACTAAAACTGATGGTCTTGAGTACTGGAGA
+
88,BC?9=81)8=;8;;;=87778;,6CEFFCE@:;CDDDEGDFFC9CEFEEEC@@CFEGE@:>+@FFGGEGGAEFFF99+CCDCFEF?@DFFGGGF?,EFFEFDFDBEFGGGGG8FEEGGFG9F?ECFFGGCGGGG=FFGEG+FCF,6DE8DFGFFEGFCFGGGG;EE5?EF6>ACCAC?F;A8D9*:==,3)2*)*311;CA*::8@;CFG4>*5(*1)+2CE>/9)*29<).95)0?9<-*-972D08><F(6?GG)4*54:?F2?2CA?(?E:AD).96)))))...,)64)97::(
@M02996:162:000000000-B87FG:1:1101:12499:5946 1:N:0:ACTGAGCG+CTAAGCCT
GCTACGGGGGGCAGCAGCTAAGAATATTCCGCAATGGACGAAAGTCTGACGGAGCGACGCCGCGTGGATGATGAAGGCCGGAAGGTTGTAAAATCCTTTTATAACTGAGGAATAAGTAAGGTGAGAGAAACGCCTTATGGTGACGGTAGGTTATGAATAAGCAACGGCTAATTACGTGCCAGCAGCCGCGGTAACACGTAAGTTGCGAGCGTGGTTCGGAAGGATTGGGCGGAAAGGGCATGGAGGCGGTTGTGCAAGCTGGGTGTGAAATCCCGGAGCTTAACGCCGGAATGGCGGTGAG
+
-88ACA8=:8)8888:::,:<:??,CCCGGGE@CCDDFFCEEDEE<<ABFED?B4=>FCF>>@>+8FB3>BCC==CCFGGDCGEE>?D:<CCCBFGG,3?FCGGF,=<BFFA,?FGBFFGG2FFGGGGGGGGGGCB?EGGFCFD*=8C;F<+<+<@99C?C*<CFE>EDEF?:EGC0::>?C:?FGDGGEG*8>?FFGCF5F:8:?>ED@D/*855>4CG@**9+9ADB:D)-4>F??5<(2(948>9G-()(-6>>F7)4?8(4((-=<*)5.8/.,-.(9<>6>947;4(.51;)(--.
@M02996:162:000000000-B87FG:1:1101:12975:5947 1:N:0:ACTGAGCG+CTAAGCCT
ACTACGGGAGGCTGCAGTCGGGAATGTTGCGCAATGGAGGAAACTCTGACGCAGGGACGCCGCGTGCAGGAAGAAGGTTTTCGGATTGTAAACTGCTGTAGACAGGGAAGAAACAAGACAGTACCTGTAGAATAAGCTCCGGCTAACTACGTGCCAGCAGCCGCGGTAAGACGGAGGGAGCAAGCGTGCTCCGGAGTGATGGGGGGTAAAGGATGCGTAAACGGGAAGTTAAGTGAGTGAGGAAATCCCTCGGCGCCACTGAGGAACTGACACTAAAACGGATGTTCGAGGGTACTGGGGG
+
68@AC?9A)))6=;8;;==8888+;,,<EFGGC:CDEDCEEFGCFC9EEE@C:@7:CF@F@CFC=FFGGFEFG=EEGF<9+9@@==:F,F?EAFGFF<?FFGGGGFCDEGGCFGGFFFFGGGGGG,@5CFFFGGGGGGGGECG+FCD=DFECCD8EFEDEFCCEGC4@E,DGG1**4:C7/<;0499***2?8)**2*;++*2=*9;@F**<**)29-/*0+2*27CD)1*9:.)9..0*)1.7:**,7).0(3((-:DB?480:,837)*54.9F?))-3:(-())((((-(())*)(((
@M02996:162:000000000-B87FG:1:1101:12958:5951 1:N:0:ACTGAGCG+CTAAGCCT
CCTACGGGAGGCTGCAGTCGGGAATGTTGCGCAATGGAGGAAACTCTGACGCAGGGACGCCGCGTGCAGGAAGAAGGTTTTCGGATTGTAAACTGCTTTAGACAGGGAAGAAACAAGACAGTACCTGTAGAATAAGCTCCGGCGAACTACGTGCCAGCAGCCGCGGTAAGACGGAGGGAGCAAGCGTTATCCGGATTGATGGGGGGGAAAGGGTGCGGAGAGGGGAAGGTAAGGTAGTTGGGAAATCCCTCGGCTCAACTGAGGAACGGCAACTAAAACTGAATTGCGTGAGGACGGGAGG
+
-88AC?==5:18=;=;;==8887@;;66CEFB@@:CCADDEFDFFE,C@EC@C>8@CFEF@@@>8>BDFGEGGFCFF?:5+?@C@?CF<@@EAFGGF,,BFFFGFGDFDGGCFFGGGGGGGGFGG,C5EFGGEGGGGEGGGGG+@EG,@EE8EGGF:DDCB7EEEG=EE,B9D>E:CD7C7D5A8C9*:/;98>E*05C=7DG>EG3@EFFGD)7CDBCGF*57=7AD<)29>)684)*:(73?609(>,47?:((<CC)3=>?2:1074>9029C68),69).)).((--4(520;;02(
@M02996:162:000000000-B87FG:1:1101:10337:5981 1:N:0:ACTGAGCG+CTAAGCCT
GCTACGGGAGGCTGCAGTCGAGGATCATTGGCAATGGGCGAAAGCCTGACAATGCGACGCGGCGTGGAGGATGAAGGCCTTCGGGTTGTAAACTCCTGTCATAAGGGAACAGGCGACGGGACCCAACACGTCCCCGAGTTGAGGGTACTGTAAGAGGAAGCGACGGCTAACTCGGGGCCAGCAGCCGCGGGAATACAGAGGTCGCAAGCGGTGTTCGGATTGACTGGGCGGAAAGGGCGCGTAGGCGGCGAGGTGTGTGAGATGTGAAATCTCCGGGCTCAACCCGGAAAGAGCGGCTCAA
+
-86?C?=>=80==;=;;==8886@,;6,6-;C<<CDCDFEFCECFFFEFGFG,A:@@FEF@@@>+@FEGGEGGCFFGGG@8<FCEEBF+@@BEAFGGG5EF9BFDFDFFGGGFFGGEGGGFGGGGGGGGGGGGGGGGG>*@;D,>>>D,,?DFFC@>FFFG8==FEG*CBF+>*;*=EG=CDF7@9CDGG3:8.<FFGFFG7CB8DDB::529)0?D;C5)*0;C9FFBF)8>BFF<?D97/4>?F>9CB6>;-:4<*9:BF55.6><@2:)6>@C52(480(48>F997:(40-,>((33
@M02996:162:000000000-B87FG:1:1101:26326:5999 1:N:0:ACTGAGCG+CTAAGCCT
CCTACGGGAGGCAGCAGTGAGGAATATTGGTCAATGGACGCAAGTCTGAACCAGCCATGCCGCGTGAAGGATTAAGGCCCTATGGGTTGTAAACTTCTTTTGTACGAGAGCAATAAGGTCCACGTGTGGATCGATGAGAGTATCGTACGAATAAGCATCGGCTAACTCCGTGCCAGCAGCCGCGGTAATACGGAGGATGCGAGCGTTATCCGGATTTATTGGGTTTAAAGGGTGCGTAGGCGGCTTATTAAGTCAGCGGTGAAATGCAAATGCTTAACATTTGACGTGCCGTTGATTCTGG
+
8ACC=@9):0088,8====;;6;;ECCAGGGGGGGGGGFGGEGGGGGGGGFGGFEFFGGGGGGGGGGFGGGGGGGFFGGGGGGGGGGGGGGGGGGGGFFGGGGGGGGGGGGGGGGGGGGGGFGGGGGGGGEEE@EGGGFGGCGGGFGGGGGGGGGGGGGGGGGGGGGGGGGGDDFGFGGG6;9BCGGDGGGGGFGGEGGFCCGBEGF5:FDEGBBD*/3:+<=:C=CD9FGFFF?>:?>C<D;>1)9)*6AFFFFB0CG1;FBFAAAD@9FA6.6389-4<FF<>?BB0(484:,)*-)6<
@M02996:162:000000000-B87FG:1:1101:26321:6019 1:N:0:ACTGAGCG+CTAAGCCT
CCTACGGGAGGCAGCAGTGAGGAATATTGGTCAATGGACGCAAGTCTGAACCAGCCATGCCGCGTGAAGGATTAAGGCCCTATGGGTTGTAAACTTCTTTTGTACGAGAGCAATAAGGTCCACGTGTGGATCGATGAGAGTATCGTACGAATAAGCATCGGCTACCTCCGTTCCAGCAGCCGCGGTAATACGGAGGATTCGAGCGTTATCCGGATTTATTAGGTTTAAAGGGTGCGTAGGCGGCGTATTAAGTCCGCGGTGAAATTCAAATGCTTAACATTTGACGTGCCGTTGATACTGG
+
88BCCB=8>0)=888===;;;;;CEFFFFDGEGGGGFGGGGGGGGGGGFDEGGGGGFGGFGGGGFG7CFGGG9FEFFGGGCFDF<8FG=FAFFFBEFGGGFAFFFDCF:CGCFFACDFGCDAB?FGEFCFEGD>F9E,CFGF;F+>6D@>DGGDGGDGG:8=DE,3EFC3D,=F7EG6CCGGF5@CCCCEFF5A9CBC+?8:;8EGFBAAFDCE>366D;+2<FG8C+1;*)6(3:;(8>.)(0(05(D)6*.6<(7>D3().-)-69/-064<BCBA)6AB)).,3:43,(-(44*-662
@M02996:162:000000000-B87FG:1:1101:6440:6037 1:N:0:ACTGAGCG+CTAAGCCT
CCTACGGGAGGCTGCAGTGAGGAATATTGGACAATGGATGGAAGTCTGATCCAGCCATGCCGCGTGAAGGATGGATGCCCTACGGGTTTTGAACTTCTTTTGTACGGGGGCAATAAGGGCCACGCGTGGCCCGATGAGAGTACCGTACGAATAAGCATCGGCTAACTCCGTGCCAGCAGCCGCGGTAATACGGAGGATGCGAGCGTTATCCGGATTTATTGGGTTTAAAGGGTGCGTAGGCGGCTTGCCAAGTCAGCGGTGAAATCCGGGCGCCCAACGCCGGAACTGCCGTTGAAACTGG
+
8ACCC>AA5:0==;=======;;CFFGGGGGGGGGGGGGFGGGGGGGGGGFGGFFFFGGGGGGGFFGGGGGFGFFCFGFGGGGGGGF::FB?DFGGGGGGGGGGGGGGGGGGG?FGGGGGGGGGGGGGGGGGEF=EGGGGGGGFGGFGGGG?FGGFGGGGGGGGGGGGGGGFGGGGGGGGFDDBGDGGFGGGGFGGF6DFGDGEGGFDFFGGGFFD4<FGFGG7EBGGFF>D??:EBF>D?G>5(8B?9<>F-:AA?EC<FFF<A<B>@>9;B4:5>6BBBEF04>?F<(4:0:F4BB)<>
@M02996:162:000000000-B87FG:1:1101:6458:6040 1:N:0:ACTGAGCG+CTAAGCCT
CCTACGGGAGGCTGCAGTGAGGAATATTGGACAATGGATGGAAGTCTGATCCAGCCCTGCCGCGTGAAGGATGGATGCCCTACGGGTTTTGAACTTCTTTTGTACGGGGGCAATAAGGGCCACGCGTGGCCCGATGAGAGTACCGTACGAATAAGCATCGGCTAACTCCGTGCCAGCAGCCGCGGTAATACGGAGGATGCGAGCGTTATCCGGATGTATTGGGTTTAAAGGTTGCGTAGGCGTCTTGCCAAGTCAGCGGTGAAATCCGCGCGCCCAACACCGGAACTCCCGTTGAAACTGG
+
8AACCB==11)8==8;==;;=6;CFFFGGGGGFGFGGFFGGGGFGGGGGGDFFGGG,CAECFGGGGDGGG@GGG@@FFGGGFFCEEF,FEGEFDFDFC,EFFGGGGGGGFGDFCDEAFGGGG?FGEEEF@E@@CBE;DDCBGGGG@6B>CFGGGGGCGGGDD8E>@FDGG>FD5DFGGEG5?BBEGDDGGGF55*::FG45C>DG<5))0>C))7)95:>@F*9C5?0:8C6).2)(,.5)9()(.*)*.54)4)6:5CB(88A<22()-931(7;)3(-4>0(,-)).(-.(-(-*4643
@M02996:162:000000000-B87FG:1:1101:6442:6056 1:N:0:ACTGAGCG+CTAAGCCT
CCTACGGGAGGCTGCAGTGAGGAATATTGGACAATGGATGGAAGTCTGATCCAGCCATGCCGCGTGAAGGATGGATGCCCTACGGGTTTTGAACTTCTTTTGTACGGGGGCAATAAGGGCCACGCGTGGCCCGATGAGAGTACCGTACGAATAAGCATCGGCTAACTCCGTGCCAGCAGCCGCGGTAATACGGAGGATGCGAGCGTTATCCGGATTTATTGGGTTTAAAAGGTGCGTAGGCGGCTTGCCAAGTCAGCGGTGAAATCAGGGCGCCCAACGCCGGAACTGGCGTGGAAACGGG
+
8ACCCBDA:0)==========;;;CEFFGFGGGGFGGGGGGGGEFGGGGAFFGFFGGFFFFCGGEGGGGGGFFFC,EDGGGGCCFEFF:FEEGGGGGGGGG,:EFGGGGEG=+:CEEFGGGGGGGGGCGGGGGEGG,@EFCEFCCGCGGGGGGGGFGFGGDDDGCGEGGGG5CGGFCGFFFDFEEGGGGGCCCDEEBGFFGGGFG)7D@FGGGB3D6AFD4<:*77CG2*:<2(48:?>*.147(7<?FA,042<9>DG?BFBA>:).<37((33;53((4;>6908<(4,4(4(.*.((,
@M02996:162:000000000-B87FG:1:1101:15751:6064 1:N:0:ACTGAGCG+CTAAGCCT
CCTACGGGTGGCAGCAGTGAGGAATATTGGTCAATGGGCGAGAGCCTGAACCAGCCAAGTAGCGTGAGGGATGACGGCCCTATGGGTGGTAAACCTCTTTTGGCGGGGAAGAAAGTGCGCCACTTGTGGGGTTTTGCATGTACCCGCCGAATAAGGATCGGCTAACTCCGTGCCAGCAGCCGCGGTAATACGGAGGAGCCGAGCGTTATCCGGATTGATGGGGTTTAAAGGGAGCGGAGGCGGGAGGTCAAGTAAGCGGGGAAAGGGAGGCGCCCAACGTAGGCACGGCAGTTGAAACGGG
+
-88?A?=580)=;8=;;<=;;;;C;C6CCDFC@A<CCFFEEE@CFE<ECFFFCECCCEF@CC<@,@CEFDCFCCC@FFFG,A6CCFC,@@@CFFGEDFAF9FGGCFDDCF+=DFG<FDGGGGG,>FCFG+B:+3:DFG,FCGGFGEGCEGG:DFE?950<:<4BFC=FGC*ADFG<CC=6=88:D:CD*<2CC5>ED*>BC<E:87)<)97E58)**.**9@C//)<:<@C>13,<(459(927,)0,0577))).4291>E:1(41?E696((./0(4-()4)4:04(34.).64*)-36
@M02996:162:000000000-B87FG:1:1101:25253:6069 1:N:0:ACTGAGCG+CTAAGCCT
CCTACGGGTGGCTGCAGTGAGGAATATTGGACAATGGTCGGAAGACTGATCCAGCCATGCCGCGTGAAGGAAGAATGTCCTATGGATTGTAAACTTCTTTTGTACGGGAGCAATAAGGTGTATGCATACACCGATGAGAGTACCGTACGAATAAGCATCGGCTAACTCCGTGCCAGCAGCCGCGGTAATACGGAGGATGCGAGCGTTATCCGGATTTATTGGGTTTAAAGGGTGCGTAGGCGGAATGCCAAGTCAGCGGTGAAACGCACGCGCTTAACGCGTGACCTGCCGTTGAAACTGG
+
8BCCCF10:1)========;;;;;CFGGGGGGGGGGGGGGGGGGGGGGGGGGGFFGGGGGGGGGFGGGGGGGGGGGGGGGGGGGGGGGGGGFGGGGGGGGGGGGGGGGGGGGGGGGGGGGGGGGGGFFGGGGGFGGGGGGGGGGGGGGGGGGGGGGGGGGGGGGGGGGGGGGGGGGGGGGGGFFGCGDGGGGGFGGFGFFGGGEGGEFFFGGG>DGFFFGFGGGGEGGFFGFD?<DBBBG7768;>:>F>?FAAADFGGFF>?FFF>;:9D>F>FEFFFFBFB?(9<::12-4614=<AA?
@M02996:162:000000000-B87FG:1:1101:12499:6129 1:N:0:ACTGAGCG+CTAAGCCT
ACTACGGGAGGCAGCAGTGAGGAATATTGGTCAATGGGCGAGAGCCTGAACCAGCCATGTCGCGTGGAGGAATAAGGATCTATGGTTCGTAAACTCCTTTTGCGGGGGGATAAAGTGCGGGACGCGTCCCGTATTGCAGGTACCCCGCGAATAAGCATCGGCTAACTCCGTGCCAGCAGCCGCGGTAATACGGAGGAGGCGAGCGTTATCCGGACTTATGGGGTTTAAAGGGTGCGTAGGCGGCCCCGTAAGTCGGCGGTGAAATCTCCGGGCTCAACGCGGGCACGGCCATCGAAACGGG
+
-8ACC?=B@:)=88=;;==;;;;C;ECAEC;EEAEDCFEBCEC@FGFFFF@CFEC9CFC6CCC@+@CEGGEG,C@EFGDGDAFDFCFGFFDFFFGGF5,CFFGGDGGDDF14CFF,=FFGGGGGGG8CFGE;EC8<FGEFC:@@CFEGEGG?GGC7C+9889*;CF7CE8*:9@FEF?CF*705C77D7<FGDEGG3*7:7<C>//.<)*:CCB))*.2*9@712.A:<FFEBBBF::DD?G20-7@(94?F6<?B>DD29F)6))).*-9;>,)<18(-3<((-(4(4(((.-(.0712:
@M02996:162:000000000-B87FG:1:1101:12517:6129 1:N:0:ACTGAGCG+CTAAGCCT
CCTACGGGAGGCAGCAGTGAGGAATATTGGTCAATGGGCGAGAGCCTGAACCAGCCATGTCGCGTGGAGGAATAAGGATCTATGGTTCGTAAACTCCTGTTGCGGGGGGATAAAGTGCGGGACGCGTCCCGTATTGCAGGTACCCCGCGAATAAGCATCGGCTAACTCCGTGCCAGCAGCCGCGGTAATACGGAGGATGCGAGCGTTATCCGGATTGATTGGGTTGAAAGGGTGCGTAGGCGGCCCCTGAAGTCGGCGGGGAAATTTCCGGGCTCAACCCGGGCACTGCCGGCGAAACGGG
+
-88AC?==51)=88=;;==;;;;C,CC@ECCC<<CCCDFBCCCEFE8EEFEDAA;CC@C<CC:@+@FCFDDG,@@EFF<F,A<ED<CFCF?=DFFGGE,CFGGGDGDDDF*4CFG,FFGGGGGGGGGGGGGCC;@FGGGGE:FFGGEEGEE5FG<<:398><*?FG7@FC2CG*CCFFC*:787=/9C*<FGDEGGE*CF7DG>C)07)0?G<)7**.*29@=1*)<:AFGF(8?F?F>73C601774*8:?).4>FGGBFFFF)))69-161(7<6((44@(,48(.,44(,44(79(22
@M02996:162:000000000-B87FG:1:1101:24478:6146 1:N:0:ACTGAGCG+CTAAGCCT
CCTACGGGTGGCAGCAGCTAAGAATATTCCGCAATGGACGAAAGTCTGACGGAGCGACGCCGCGTGGATGATGAAGGTCGGAAGATTGTAAAATCCTTTTATAACTGAGGAATAAGTACTTTGAGAGAAACGGAGTATGGTGACTGTAGGTTATGAATAAGCAACGGCTAATTACGTGCCAGCAGCCGCGGTAACACGTAAGTTGCGAGCGTTGTTCGGAATTATTGGGCGTAAAGGGCATGTAGGCGGTTTTGCAAGCTTGGTGTGAAATTCCGGAGCTCAACTCCGGAACTGCGTTGAG
+
8ACCCE=5)1);==8;===;<;;;;FFEGGGDGGGGGGGFFGGGGGDGFGGGG>FFFGGGGGGG8@FGGGGGGGGFGGGGGGGGFGGGGGGFGGGGGGGGGGFF?FGGGGGF@GGGFGGEFGFFGGFFGGGGGDGGFGGEGGFGGGGGGFGGGGEEFGGGGGGGGG9CGGGGGFGGDF5@FGFFGGGGGGGEGDFGACGFCGGFDGD30;DGGBD*;7D3<FGGGFGGFFGFFF?FABFG<95F<796C4;D63?<>C3)6:(4<FFAFAGFA6FE:9944F>16233,-34>23:74(44
@M02996:162:000000000-B87FG:1:1101:12511:6150 1:N:0:ACTGAGCG+CTAAGCCT
CCTACGGGAGGCAGCAGTGAGGAATATTGGTCAATGGGCGAGAGCCTGAACCAGCCATGTCGCGTGGAGGAAGAAGGATCTATGGTTCGTAAACTCCTTTTGCGGGGGGATAAAGTGCGGGACGCGTCCCGTATTGCAGGTACCCCGCGAATAAGCATCGGCTAACTCCGTGCCAGCAGCCGCGGTAATACGGAGGATGAGAGCGTTATCCGGATTTATTGGGTTGAAAGGGTGCGTAGGCGGCCCCTGAAGTCGGCGGGGAAAGTTCCGGGCCCAACCCGGTGACGGCCGTCGAAACGGG
+
-8ABCA5801)888=;;=;=;;;C,E<FFDC@EE,CACC@@CCCFC8EFFEFCE@CAECC,CCB6@FCGCBF,9EEEFEF9FCCF@EEF:4CCFEGG9E<9FGGCFEDDG*?CCF@FDFGGGGGGGDGGGGGEECEFGGFGCCGGGEGGEG5CGFFF+>88C;;CF+CFC2AD>@EFFCF5775C7>7*:>88>=?B<C)2:F>:1..0=D:<<)**.*09CC*:)<:9=DE(8:D(-7C271047>?*3:?64490CD0271:06<)0,999(7:;(41-7((-3,,431-,-4<5(426
@M02996:162:000000000-B87FG:1:1101:20067:6151 1:N:0:ACTGAGCG+CTAAGCCT
ACTACGGGTGGCTGCAGTGAGGAATATTGGACAATGGAGGGAAGTCTGATCCAGCCATGCCGCGTGAAGGATTGATGCCCTACGGGTTGTGAACTTCTTTTGTACGGGGGCAATAAGGTCCACGGGTGGACCGATGAGAGTACCGTACGAATAAGCATCGGCTAACTCCGTGCCAGCAGCCGCGGTAATACGGAGGATGCGAGCGGTATCCGGAGTTATTGGGTTTAAAGGGTGCGTAGGCGGCTTGCCAAGTCAGCGGTGAAATCCGGGCGCCCAACGCCGGAACTGCCGTTGAAACGGG
+
888?@?=5:)1=;8=;;;=;;;;C,CCFCCGFADEDCE6@@CEEFFGEFEEFCECDCFDFF@@@8@BDFGF<C9:,<EFGCEGEDE8,+875CFEAFCCEGGEFEFEDDGC:F,EFGG,EFGGGGGGGGGGGEF+BEGGGEGGGGGGGGGGDFGFFF<7>CD:CFG?GGE>CCFG<CFFC7<58C:DD:CGGDEGGF*>FCDEBC)08)7CED>)10.**9CC11)27>FGE?FFF<?BGFG90-.<?DABF)4<AFGD4>F<A4429E>97337;5(4((87679)58?>,(--:=A06:
@M02996:162:000000000-B87FG:1:1101:15950:6164 1:N:0:ACTGAGCG+CTAAGCCT
ACTACGGGAGGCTGCAGTCGAGGATCATTGGCAATGGGCGAAAGCCTGACAATGCGACGCGGCGGGGAGGATGAAGGCCTTCGGGTTGTAAACTCCTGTCATAGGGGAACAGGCGGAGATACCTAATACGTAGCCGAGTTGAGTGTACCCTAAGAGGAATGGGCGGCTAACTCGGTGCCAGCAGCCGCGGTAATACAGAGGCCCAGAGCGTTGATCGGATTTGCTGGGCGTAAAGGACGCGTAGGCGGTCTTGTGGGTGAGCTGGGAAATCTCCGGGGTCAACCCGGAAAGTGCGTGTCAA
+
88@AC>5:):)==;=;;==888:C,CAE,<CCEC8CCCFCCECEGG@EFCEG,9:@@BCF+67>+=CCEDEEFFFFGFG88FGDGBFC+@DCDFGGAD8BFCFGDGDEEFGC3DFEGGG?FFFD9FFGGGGG,=CGGG@CBFG,@FGGFC9BCFGCCF*,509*=ECEC:C+:*21;*:00*.725CGGE):81A@B7*)7<5)*18F)71*1)1:/2*9)++2+1<5:B)5,16*415971,.-97;)-(14)3(421-()).234(8)0.-)<C7(-(.*5(-7>B374-65>1)(.44
@M02996:162:000000000-B87FG:1:1101:18348:6166 1:N:0:ACTGAGCG+CTAAGCCT
ACTACGGGAGGCTGCAGTCGAGGATCATGGGCAATGGGCGAAAGCCTGACAAGGCGACGCGGCGTGGAGGATGAAGGCCTTCGGGTTGTAAACTCCTGTCATAAGGGAACAGGCGACGGGACCCAACACGTCCCCGAGTTGAGGGTACGTTAAGAGGAAGCGACGGCTAACGCGGTGCCAGCAGCCGCGGTAATACAGAGGTCGCAAGCGTGGTTCGGATTGACTGGGCGGAAAGGGCGCGGAGGCGGCGAGGAGGGGGAGAGGGGAAAGCGCCGGGCTCAACCCGGAAAGGGCGTCGCAA
+
-88?C?9=8108=;=;;==888@@,C@C6-CCDFACCFFCEEDEGCCEDFFF,9:@@FEF678>4>@BFDEEEEDFGGGFFGGDEFCF+C?DEFGGCF,BF<FFEFGFFGGGGGGGGGGGGGGGGGEGGGFGGGGGGG>*?EG,>BFF*2>FFGGACFCC5814FEG85<E*:3=2:CC:?>?>ACGGGG5C8*3<9::?F027*C>D>:**1).*96555*?C+9A<2>)86(4FB:@/4)-<78B;>9179(4(7*7395(4(79?7(2((7@D>1(,5?B78B>B7(.(3(4()(,,-
@M02996:162:000000000-B87FG:1:1101:24481:6168 1:N:0:ACTGAGCG+CTAAGCCT
CCTACGGGTGGCAGCAGCTAAGAATATTCCGCAATGGACGAAAGTCTGACGGAGCGACGCCGCGTGGATGATGAAGGTCGGAAGATTGTAAAATCCTTTTATAACTGAGGAATAAGTACTTTGAGAGAAACGGAGTATGGTGACTGTAGGTTATGAATAAGCAACGGCTCATTACGTGCCAGCCGCCGCGGTAACACGTAAGTTGCGAGCGTTGTTCGGAATTATTGGGCGTACAGGGCATGTAGTCGGTTTTGCAAGCTTGGTGTGAAATTCCGGATCTCAACTCCGGAACTGCGTTTAG
+
8ACCC>:001)=;88===;;<;;;;CFFGG@FGGGGGGGFGGCCFEFFFGF@F=FF>FGGGGGGCFGGDFFGGFGGFGG>@:?FFFGGGGGGEFGGGGGFAFGFGGGGGGGDFFFFGGGGGGC@C,E<FFGFEGGGCGGGGGGGGGFGG9EEFGGFFGGAFFE8F+@@C7EFGGGGG6@FG5?**;;*8:C8:>G7ADFACFGFFG:)8>DGGBFGG(<C)CFGG=<60>DFF(-=01;*49<9401474:>:72):978<F(563,)9<FBAA420(4)4647<<??(4437))-0,(,.
@M02996:162:000000000-B87FG:1:1101:16827:6172 1:N:0:ACTGAGCG+CTAAGCCT
ACTACGGGTGGCTGCAGTGAGGAATATTGGTCAATGGGCGAGAGCCTGAACCAGCCAAGTAGCGTGAAGGATGACGGCCCTATGGGTGGTAAACTTCTTTTGTGCGGGAATAAAGGAGCCTACGCGTAGGCTGTTGCATGTACCGTTCGAATAAGCATCGGCTAATGCCGGGCCAGCAGCGGCGGTAATACGGAAGATGCGAGCGTTATCCGGATTTATGGGGTGTAAAGGGAGCGTAGGCGGCCGTTGAAGTCAGCGGCCAAAGGGCGGCGCCCAACGGCGGCCCGCCGGTGGCAAGGAG
+
68ABCA8):00;=8=;;=;6;@C@CFCDDCCF@ECDFFCCF@B:F@EEGD<FFECDECD,C@CCB@B@FFG9EEE:BFGDF<CCEGF,@,ACEGA,EC,,,A4,AFCCEB,??EEGFGGGFFGGGC=FGGGC,A=CFC,8@DD@B=A,@FG8FGCEF=D:863>@72=<3*49CGCF,:7*/)08>CD7C7FCEC8;+;;3*2):553)02:95.**.*00@C9*.::)1:5(-0>((<D)9104.0(*(6@))).):5(-0,4(,3:3,)(4,5:)((((022((-(,(-,-(.4/(4(.
@M02996:162:000000000-B87FG:1:1101:15947:6182 1:N:0:ACTGAGCG+CTAAGCCT
ACTACGGGAGGCTGCAGTCGAGGATCATGGGCAATGGGCGAAAGCCTGACAAAGCGACGCCGCGTGGAGGATGAAGGCCTGCGGGTTGTAAACTCCTGTCATAGGGGAACAGGCGGAGATACCGAATACGTATCCGAGTGGAGGGTACCCTAAGAGGAAGGGGCGGCGAACTCGGGGCCAGCAGCCGCGGTAATACAGAGGCCAGGAGCGTGGGTCGGATTGACGGGGCGGAAAGGACGCGTAGGCGGGCGGGGGGGGGAGAGGGGAAATCCCCGGGCGCAACCCGGAAAGGGCGTCCAAA
+
88AAC?===:1=;;=;;,=8886@,;<C,-CFEF@CCFC@CEECGG8EEF9C,9:@@CCF+88>+>@CFDE8AEFFFGG,+,@@EF4F+AEEDEGGGG5BF<FF<FCC@AFDFDFGGGF,CFG7FCEGGG:E,FGEGG>*@FG*CBFCFG,DFFC<CFFF*/4=FEG*:?E*:8C*?EG77C:@FFGGGG9CC*<F?CGFCD*8*9>>55//1)0299C7)*22*8CC1B)>>98@715/4)(86=DB)4,77(-3;5999;?F(7>?;):(5(8859471>B??>F>474(312-)(().
@M02996:162:000000000-B87FG:1:1101:17068:6203 1:N:0:ACTGAGCG+CTAAGCCT
CCTACGGGAGGCTGCAGTCGGGAATATTGCGCAATGGAGGAAACTCTGACGCAGGGACGCCGCGTGCAGGAAGAAGGTTTTCGGATTGTAAACTGCTTTAGACAGGGAAGAAAAGGACAGTACCTGTAGAATAAGCTCCGGCTAACTACGTGCCAGCAGCCGCGGTAATACGTAGGGAGCAAGCGTTAGCCGGATTTATTGGGTGTAAAGGGGGCGTAGACGGAGTAGCAAGTGAGTTGTGAAATCCCTCGGCTCAACGGAGGAACGGCAACTAAAACTACTACCCTTGAGTGCTGGAGAG
+
68@BC?=A@:18=;=;;==877@@CEEDDFEFEG@CCCCDEFCFFF9EEFEFG>6@CFEGFB@B7@FFGFBEEDFFF=<C,CFDEFBF,AEFGGGGGE,FFGGGEFDFFGGGGGGGGGGGGGGGGFGGGGGFGGGG@DFGGGDGGGFGGEFGGGGFDFCFF9CEG*;EFGGGCGGEGECEFGAFE?:C*=FGDF*/*;+:3;F.;7=ACAFG)>DGC>DDFECCG@7:4BFF<-6F9)904?484BF?0:2>?:?FFG39?FBFFF(8DFG?2:FEF>)<?1<FF:)(444)44-60...,
@M02996:162:000000000-B87FG:1:1101:8238:6203 1:N:0:ACTGAGCG+CTAAGCCT
CCTACGGGCGGCTGCAGTCGAGGATCATTTGCAATGGGCGAAAGCCTGACAATGCGACGCTGTGTGGAGGATGAAGGCCTTCGGGTTGTAAACTCCTGTCATAGGGGAACAGGCGATCGGACCTAATACGTCCGTGAGTTGAGTGTACCCTAAGAGGAATTGGCGGCTAACTCTGTGCCAGCAGCCGCGGTAATACAGAGGCCCAGAGCGTTGTTCGGATTTACTGGGCGTAAAGGGCGCGTAGGCGGTCTTGCGTGTCAAGTGTGAAATCTCCGGGCTCAACCCGGACAGTGCGCTTGAA
+
88ACC*:=:)08888;;;;8878@FFFGAEFGFGGGFGGGEGGGGGGGGGG9ECCC,FFGBF8CEFGGGGGGGGGGGGGGEFFFFGEGGGAEFGGGGGEFGG9AEGE@CGGGGGGGGGGGGGGGGFEDBFGFCFFG@C>F;;EFAEGGG,,6DFGGGFFC6CCEFEG=CFG7DF7@FGFGDDFFGGGGGGGGGFGGBGGFGG5);CFFFFDCC7<GGFGGEGGGG*<<:DDE:6)134>D41(.,?;9)3:FAA628ECA>@>2--)5@22)63BEB>FF??BB:>>F(,(.6)2(.(((.
@M02996:162:000000000-B87FG:1:1101:4592:6203 1:N:0:ACTGAGCG+CTAAGCCT
CCTACGGGGGGCAGCAGTCGAGGATCATTTGCAATGGGGGAAACCCTGACAATGCGACGCTGCGTGGAGGATGAAGGCCTTCGGGTTGTAAACTCCTGTCATAAGGGAAAAGGCGAGGGCACCCAATACGTGCCTTAGTTGATTGTACTTTAAGAGGAAGCGACGGCTAACTCTGTGCCAGCAGCCGCGGTAATACAGAGGTCGCAAGCGTTGTTCGGATTTACTGGGCGTAAAGGGCGCGTAGGCGGCGAGGTGTGTCAAGTGTGAAAGCTCCGGGCTCAACCCGGAAAGTGCGCTTGAA
+
CCCCCFFA5:)8888::<:8888@FFGGGGGGGGGGGGGGGGGGGGGGGGGGFFFGFGGGGGGGFGGGGGCFGGGGGGGGGGGGGGGGGGGGGGGGGGFFGGGGGGGCCGGGEGGEGGGGGGGGGF@FFGGGGGGGGGGGGGFGGGGGGGGFCGFGGGGGGGGGGGGGGGGGGGGGGGGGGGFFGGGGGGGGGF:FFFGFGGGFGGFFFFGGG@@GGBGGFGGGGFGGFFGF??AF?BBG9>9>:FFFGFFFFBFFFGGAA@ADB>>>FADDF?FGFFF<BFF<BF9>BB?-.<BBFFF<3
@M02996:162:000000000-B87FG:1:1101:10494:6211 1:N:0:ACTGAGCG+CTAAGCCT
ACTACGGGAGGCAGCAGTAGGGAATATTGCACAATGGGGGAAACCCTGATGCAGCAACGCCAGGTGGGGGAAGAAGCATTTCGGTGTGTAAACCACTGTCGTGAGGGAATAATGCTTAATTTCGGTTAAGTTGAATGTACCGCGAAAGGAAGCACCGGCAAACTTCGTGCCAGCAGCCGCGGTAATACGAGGGGTGCAAGCGTTGTTCGGAATCACTGGGCGTAAAGGGAGCGCAGGCGGAGAGGCAAGCAGGCTGTACAAAACCGGGGCCCAACCCCGGACCTGCGGACTGGCCAGGGTG
+
-88?C?5:811888=;;<=<;8;;;CC@CFEFCC<DDC@CCCC@FC8EE,C9EA;CCFCC@:89,:,7@CEFEDCFEFEE9EFC,B8C9??EFFGGGG5EFAFF?EDD4,CE9FF9;CEF,<FFG+4F?FEFFGG,EGGGG+CFGGGGGGGG?FG?CGGCC9F,,7A8:BGGGGGFDF:47C2/;CFFDFGGGE7CFFFFDD2):98B<>DE*/9F:59FFG*/::C:<>DB>9>FFFBD>G>)885:D?FF(4,4497><*.4:9BBD>D(44;85:;>(),(43(-49(42(4(7(,((
@M02996:162:000000000-B87FG:1:1101:13488:6222 1:N:0:ACTGAGCG+CTAAGCCT
CCTACGGGGGGCAGCAGTGAGGAATATTGGTCAATGGACGGAAGTCTGAACCAGCCATGCCGCGTGAAGGAAGAAGGCCCGATGGGTCGTAAACTTCTTTTGTGGTGGAGCAATAAGTCCTACGTGTAGGGCGATGAGAGTACATCACGAATAAGCATCGGCTAACTCCGTGCCAGCAGCCGCGGTAATACGGAGGAGGCAAGCGTTAGCCGGATTTAGTGGGTTTAAAGGGGGCGTAGGCGGGTCTGCAAGTCAGAGGTGAAAGACCCGGGCGCAACCCGGGCACGGCCTGTGATACGGG
+
-8AAC?===1)8888::<:::::C<ECCACED?CABDCFB@ECEAFEEFG<CDE=:AB?FF>CB3>CFGFFEFDFEFFFG+@@>CFFCF*FAFGE=F;,@,@8@<8>:1FACE9FAF@<FGGFG7<?FFFGCEF@EGG9FE9CF7?FCEEGCGGF7C<DC><;EGG7CFC1CDCG?C66C77>:D)997CCFCDCEDDGFGFCFC<7>)97:<3)*0-**9@C1*.<:AFD5(4(>,75<?940-.),2.<=.5<))<<,848A)4:(.,>99(.:@(4?103(4:-,-(,(...)95(11
@M02996:162:000000000-B87FG:1:1101:13471:6231 1:N:0:ACTGAGCG+CTAAGCCT
ACTACGGGGGGCAGCAGTGAGGAATATTGGTCAATGGACGGAAGTCTGAACCAGCCATGCCGCGGGAAGGAATAAGGCCCGATGGGTCGTAAACTTCTTTTGTGGTGGAGCAATAAGTCCTACGTGTAGGGCGATGAGAGTACAGCACGAATAAGCATCGGCTAACTCCGTGCCAGCAGCCGCGGTAAGACGGAGGATGCAAGCGTTATCCGGATTGATTGGGTTTAAAGGGTGCGTAGGCGGGTCTTCAAGTCAGAGGTGAAATACCCGGGCTCAACCCGGGAACGGCCGTGGAAACGGG
+
88AAC?558)18888::<::::==5C,5CC?<?A<@CDFBCCCCEE9EAEADDEBBAEBEE>@>+6@CFGFG,>CCFFGG+@8>CF@FC>>CEGD9FD,3>DFFD3>C@FFCG9FGG<FGFGGGCFFGGGGGGFBEGGGGFFGG7?FGGEG8EGCCC<78>9;CFG?FGC2CD@F<CC==7<57=)1>*<DECBGGF4C>FFGFD535)1CCDE)1*.*29CC1*)<CAFGF2??E?F>DF)-),0)-:<BF-6<A9FF,8FFF64<?64DBB,)09(4:>EF2>134(,--(4()/.-3:
@M02996:162:000000000-B87FG:1:1101:19831:6251 1:N:0:ACTGAGCG+CTAAGCCT
ACTACGGGAGGCTGCAGTGGGGAATATTGCACAATGGGGGAAACCCTGATGCAGCGACGCCGCGGGAGTGAAGAAGTATTTCGGGATGTAAAGCTCTATCAGCAAGGAAGAAAATGACGGTACTTGACTAAGAAGCCCCGGCTAACTACGTGCCAGCAGCCGCGGTAATACGTAGGGGGCAAGCGTTATCCGGATTTACTGGGGGTAAAGGGAGCGTAGACGGGAAGGCAAGTCTGAAGGGAAATGCAGGGGCGAAACCCCTGAACTGCCTGGGAAACTGTCAAACGAGAGGGCAGGAGAG
+
888=@?115108;;======;8B@;C6CCFGCCCEAEDDECEDFFGFCFADCDA:@BCBF@@@B+>@C=ECFEBEF<B<B,EFC+@8F:?EDAFDGFF,EEGGGGGDEEFGGGGFGGGGGGGG9DFFG9FFGGGGGFGEFGGDGGGGGGGFGGGG:CGFBF9>CF*=CFCGG?FGEEDDECF>FE:7<>FGGDB*19CGF:CF):/8?F?GD*77C/4<C@EC):3CC1FDF.-4=A<?<47:<)9*.>?>E>((,-291:)-.)5)4*(*)-4;:51)65=ADA<24;B;-3((4.44.2
@M02996:162:000000000-B87FG:1:1101:5257:6251 1:N:0:ACTGAGCG+CTAAGCCT
CCTACGGGTGGCAGCAGTCGGGAATATTGCACAATGGAGGAAACTCTGATGCAGTGACGCCGCGTCTAGGACGAAGGTTTTCGGATTGTAAACTATTTTAGACAGGGACGATAAAAGACGGTACCTGTAGAATAAGCCCCGGCTAACTATGTGCCAGCAGCCGCGGTAATACATAGGGGGCAAGCGTTATCCGGATTTATTGGGCGTAAAGGGTGCGTAGACGGGAGAATAAGTTAGTTGTGAAATCCCTCGGCTTAACTGAGGAACTGCAACTAAACCTATTTTTCTTGAGTGCAGGAGG
+
8ACCC>A5>0)===8====88888FFGGGGGGGGGGGGGGGGGGGGGGGGGGGFFFEGGGEFGGE+FFGGGGGFGGGGGGGGGGGGGGGFFGGGCFFFGGGGGGGGGFGGGEGGGGGGGGGGGFFFGGFFGGGGGGGGGG7EGGEFGGBFGGGGGGFGGGGGGGGGGGGGFECGGGGFGGDGFFGGGG:FGFGFGGDF:FGGGFGD>BBFGGGFFGGFDGBCGGGEGG:FGFFFB?AFFG6799<FF?<?FF:?FFFGGFFFF0)8?:@D>222)A:((4>FFF24:464.:4):<F:?<(
@M02996:162:000000000-B87FG:1:1101:5274:6258 1:N:0:ACTGAGCG+CTAAGCCT
CCTACGGGTGGCAGCAGTCGGGAATATTGCACAATGGAGGAAACTCTGATGCAGTGACGCCGCGTATAGGACGAAGGTTTTCGGATTGTAAACTATTTTAGACAGGGACGATAAAAGACGGTACCTGTAGAATAAGCCCCGGCTAACTATGTGCCAGCAGCCGCGGTACTACATAGGGGGCAAGCGTTATCCGGATTTATTGTGCGTAAAGGGTGCGTATACGGGAGAATACGTTAGTGGTGACATCCCTCGGCTTAACTGAGGAACTCCCACTAAAACTATTTGTCTTTAGTGCAGTAGG
+
ACCCCBA5:1)=======;88888CFGGGG9FGGGGF,CCFFGAEFEEFFCFFF,;EFFGGGGGG@FGGGGGGGGGFFCGGGGGEGGGGGFGGF9,CFGG=,CFGGGGGGGGGEGFF7FCCB7+C,CF9,,9@DE9EEGG3+@C@8D9,37DF;;C>DD,@+CGE>9:*2DCGGACF7C5?8>FCCDGDF:B?A*8577@D++;?DB)887+1=@DGB**9+C*::C38F7*,5(04.**.*-).9*,9?2.:80(,+26)9.4),4)*)*.4<):9<24)84>)6<<.)-6:4<)1625)
@M02996:162:000000000-B87FG:1:1101:5243:6261 1:N:0:ACTGAGCG+CTAAGCCT
CCTACGGGTGGCAGCAGTCGGGAATATTGCACAATGGAGGAAACTCTGATGCAGTGACGCCGCGTATAGGACGAAGGTTTTCGGATTGTAAACTATTTTAGACAGGGACGATAAAAGACGGTACCTGTAGAATAAGCCCCGGCTAACTATGTGCCAGCAGCCGCGGTAATACATAGGGGGCAAGCGTTATCCGGATTTATTGGGCGTAACGGGTTCGTATACGGGAGAATAAGTTAGTTGTGAAATCCCTCGGCTTAACTGAGGAACTGCAACTAAAACTATTTTTCTTGTGTGAAGGCGG
+
CCCCCDF5:))====;===88888ECFGGGGGGGGGGFCFEFGGGFFGGGFGFGGGFGGGGGGGE+@FFFDGGGGGGEED@FGGGEFDFCFGGGGGEFGGGGFGGGGGGGCFGCFCGGGGGG7CFGFFFEDFFDGGGGFG>EGGGGGG;BFGCFGGGGFFGFCEGDCCECFG7FGDFC55:?FFFDDDGGGGGAGG>DCFF7FFE<.8B)9C*).*)-9*/+:CE>CG?9F69B<*6<4*4*)=5=44DDFF22<>)<C4)*.44,,:F<7AB?F<)525)/-66.4-.))).())*.(,(
@M02996:162:000000000-B87FG:1:1101:5260:6269 1:N:0:ACTGAGCG+CTAAGCCT
CCTACGGGTGGCAGCAGTCGGGAATATTGCACAATGGAGGAAACTCTGATGCAGTGACGCCGCGTATAGGACGAAGGTTTTCGGATTGTAAACTATTTTAGACAGGGACGATAAAAGACGGTACCTGTAGAATAAGCCCCGGCTAACTATGTGCCAGCAGCCGCGGTAATACATAGGGGGCAAGCGTTATCCGGATTTATTGGGCGTAAAGGGTGCGTAGACGGGAGAATAAGTTAGTTGTGAAATCCCTCGGCTTAACTGAGGAACTGCAACTAAAACTATTTTTCTTTAGTGCAGGAGG
+
8ACCCB85:0)=;======88888CFGGGGGGGGGGGGGGGGGGGGGGGGGGGGFFGFGGGGGGGGGGGGGGGGGGGGGGGGGGGGGGGGGGGGGGGGGGGGGGGGGFGGGGGGGGGFGGGG<EGFGGGFGGGGCFGFGGGEGGCDGG;FFFGGFGFFG7DCEGGGGGGFGGGGFFGGGGGC>FGDGGDFGGG>CEFGCFGGGAFCABEFFGGFEC73D3;@=CGEGG?FGFA<A?>BFGA/476@FFGFFEB<:B:CGF)=3148???2>243@FF>??2=>A>)4<-)).:4)6BB0((
@M02996:162:000000000-B87FG:1:1101:10341:6272 1:N:0:ACTGAGCG+CTAAGCCT
ACTACGGGAGGCAGCAGTGGGGAATATTAGGCAATGGGCGCAAGCCTGACCGAGCAACGCCGCGTGAAGGAAGAAGGCCTTCGGGTTGTAAACTTCTTGTATGAGGGACGAAGGACGTGACGGTACCTCATGAATAAGCCACGGCTAACTACGTGCCAGCAGCCGCGGTACTACGACGGTGGCAAGCGTTGTCCGGATTTACTGGGTGGAAAGGGCGCGTAGGCGGGGGTGGAAGGCAGATGTGAACTCCATGGGCTCACCCCCAGAAATGCAGTGGAAAATGCATATCCTGAGGAACGGG
+
888AC>=A810====;===;;888;C@EC@ECFFCCCC;@@CECGG,CCC@6@868EFCF@@@B+@FD?CC=EEEFGFG@,EFDGBBF+:?F<<EFG,,,C,@F?B@@=FFGGFGGE+@A<F@6>FE:CDAGFFFGGFGG,DCED+;CGCCFE<88DGFF?;FD@;5C***,=,C**27///.80:7<**:35:CGF*>/>*998F07)0*095773(91)279:771201),.431<7*.;)85=*)05:=.343(:*),)4(,,8(0)2.6-/0..,.(*.-...).)-3).1)).,1(
@M02996:162:000000000-B87FG:1:1101:11927:6273 1:N:0:ACTGAGCG+CTAAGCCT
ACTACGGGAGGCAGCAGTAGGGAATATTGCTCAATGGGCGAAAGCCTGAAGCAGCAACGCCGCGTGGAGGATGACACTTTTCGGAGCGTAAACTCCTTTTGTTGGGGAAGAAACATGACGGTACCCAACGAATAAGCACCGGCCAACTCCGTGCCAGCAGCCGCGGTAATACGGAGGGAGCAAGCGTTACTCGGAATCCCTGGGCGTAACGGACGCGGAGGCGGTTAACCAAGGCTTTTGTGACATCTAATGGCTTAACCATTACACTGCTTGTGAAACTCATACTCTAGAGAGAGGGAGG
+
88@AC588)1)==8======;8;C,CCFFFFGGGGFCCFECFFGGG8FDGDFFFCFFGGC@@:C@@CCFGCFFFFCEFF,5FGD=BCE7=CDEEEFFGGFF=EE<FEEFGGFFGGFFGF=CFDGF9>FFE+C,8>BFGGGC>E+@EF8@D:++<>CCFGGDFG>EDEGC@BFCC=::7*/=>AA=C8*>E7C85C*:**;**25/><DF3<C<>EGG()1787<*)/2)1*0((49((*:(2)*)196F<446<,(.9:43*).)6<)62*.,(03*62))99A))4):)-.)(((0448(
@M02996:162:000000000-B87FG:1:1101:22768:6278 1:N:0:ACTGAGCG+CTAAGCCT
CCTACGGGAGGCAGCAGTGGGGAATATTGGGCAATGGGCGCAAGCCTGACCCAGCAACGCCGCGTGAAGGAAGAAGGCTTTCGGGTTGTAAACTTCTTTTACCAGGGACGAAGGACGTGACGGTACCTGGAGAAAAAGCCACGGCTAACTACGTGCCAGCAGCCGCGGTAATACGTAGGTGGCAAGCGTTGTCCGGATTTACTGGGTGTAAAGGGCGGGTAGGCGGAGATGCAAGTCAGGAGTGAAATCTATGGGCGTAACCCATAAAGTGCTGTGGAAACTGTAACCCTTGAGTAGCGGG
+
68ACC?5>)1)=8=8=====;88B<A,CCCFEFCECCDECFEEEGGCFFFGGGEEEFFEG@@@B7@CFGGFFFFGGGGFD@FFDGFGG7FADEFGGGD5EFFGGGGDDFFGEGGGGG@FGGGGFFFF,CD8DDGGGGGFGGFGGGGGGGGEGGDCFFGCFEDGFGGGGCEG7DFG,?=74<<AAFGCG>CD*+;CGFC3*;F+A?<)8)/:EDF57D(97>EGFGBG<90:9<4894:BF79(8)1*):):*67?B0C5?863?((5)*5?A<)987)4)(*6.6))).((.)4)6*.-3(
@M02996:162:000000000-B87FG:1:1101:10890:6280 1:N:0:ACTGAGCG+CTAAGCCT
CCTACGGGTGGCAGCAGTGGGGAATATTGGACAATGGGGGAAACCCTGATCCAGCGACGCCGCGTGAGTGAAGAAGTATTTCGGTATGTAAAGCTCTAGCAGCAAGGAAGAAAATGACGGTACTTGACTAAGAAGCTCCGGCTAAATACGTGCCAGCAGCCGCGGTAATACGTATGGAGCAAGCGTTATCCGGATTTACTGGGTGTAAAGGGAGCGGAGACGGCAAAGGAAGGCTGAAGTGAAATCCCGGGGCTCAACCCCGGAACTGCTGTGGAAACGGTGTAGCTAGAGGGCAGGAGAG
+
68ABC?59=01====;==6;;88@,C,,CAECA<@EDFEDDFFGGD@EF,C,CA:@@FEFC@>B+>FCCDCFFEFG9E9,,<CC+B=F,@@AD??F9A,CFGEGFGDCFFEFBFFFGGGGGFG,;FFG9BEGG>@F,DFEGCEGGGFGFG9FDFFCDFF7C9@@F*=:,5DF*>>4>97,;86:8/:**=BEE>*3*:782CF);)2@ACGC*8)7),1>)251:766(708,,(03<?0526/.1<0DFFF(-,5>6C<:B>>FF.59)*).,9:=(-,()-..6).4<?120440(,,2
@M02996:162:000000000-B87FG:1:1101:12841:6282 1:N:0:ACTGAGCG+CTAAGCCT
ACTACGGGTGTCTGCAGTGAGGAATATTGGTCAATGGGCGCGAGCCTGAACCAGCCAAGTAGCGTGAGGGATGACGGCCCTACGGGTTGTAAACCTCTGTTGTTGGGGAATAAAGGAGCCTACGTGTAGGCTTTTGCATGTACCTTTCGAATAAGCATCGGCTAATTCCGTGCCAGCAGCCGCGGTAATACGGAAGATGCGAGCGTTATCCGGATGTATTGGGTTTAAAGGGAGCGTAGGCGGCCTTTTAAGTCTGCGGTCAAAGGTCAGGGCCCAACCTGGGCAGGCCGTGGATACTGAG
+
88ACC?)):))=<=====6===;CCE<CEDFFCFDCFFFEFCBCGGCEFGFGGFCDEGFCEECB8BFEFDEFEFC,@FGGCEFEGGC?@FFFGGGAFE,:FFG89B>CCFFACFGGGGGGGGGGGGGGGGGD8AFEFG9FGGGG9;=FEGGGGFB=D9DBC?@EGDCGGEDFGGGGGGEF>99>DCCC7CGGGFGGFCFFGGGFGC>E):;CGF3/;.+2AB79=.<><?CEBFFFFFEGFG>3>)0-2<?F6<A:4ED(4>?22(..93C:08>E5::42@???(44(4-47())0)..4
@M02996:162:000000000-B87FG:1:1101:18793:6288 1:N:0:ACTGAGCG+CTAAGCCT
ACTACGGGAGGCAGCAGTAGGGAATATTGCACAATGGGGGAAACCCTGATGCAGCAACGCCACGTGTGGGAAGAAGCATTTCGGTGTGTAAACCACTGTCGTGAAGGAATAATGCCTGGTCTCGGCCAGGTTGAATGTACTGTGAAAGGAAGCACCGGCAAACGTCGTGCCAGCAGCCGCGGGAATACGAGGGGTGCAAGCGTTGTTCGGAAGCACTGGGCGGAAAGGGAGCGCAGGCGGAGATGCAAGCGGTCTGTACAAGCCCGGGGCCTAACCCCGGACCGGCAGACCGGACTGTGG
+
-88BCD)8)1)8==8=====;B@C6@<;EFGFCC<CCFDDEEFGGG8EE<DFFE@FCFEFFEC@,C6CCDEFEFFFFFF99EFD6FFF4@DEFGGG@F,CFAFGDGCCE,ED9FFG;FFAF5EEGGGGGGD=@FEBF=FGG;EFGGGGGGGGGGGFCEDGGGG+,@E+A8FGGGGGGGECCD*::8CFFFGGC81?AGGFGG:5:2)@A>DE)<FG68CCFG5CGEFFBFC>99>>>9:DBC0)./=2C:<@(2(4.<*)6*361;BBBFG(42>*.-6;>FF(496934-4603(<.6(
@M02996:162:000000000-B87FG:1:1101:12825:6291 1:N:0:ACTGAGCG+CTAAGCCT
ACTACGGGTGGCTGCAGTGAGGAATATTGGTCAATGGGCGCGAGCCTGAACCAGCCAAGTAGCGTGAGGGATGACTGCCCTACGGGTTGTAAACCTCTTTTGTTTGGGAATAAAGGAGCCTACGTGTAGGCTTTTGCATGTACCTTTCGAATAAGCATCGGCTAATTCCGTGCCAGCAGCCGCGGTAATACGGAAGATGCGAGCGTTATCCGGAGTTATTGGGTGTAAAGGGAGCGTAGGCGGCCTGTTAAGTCTGCGGTCAAAGGGCAGGGCCCAACCTGGGCAGGCCGGGGAGCATGGG
+
888A@?)):))6=8=;==6=;;;CCE9<ECEEDD9CCFFB@@@CFC6CEFF@EA:CCFDCECC@8@FEFDCEEDE,EFGGG?FEDG=B>CFEFFGDFE,C,C:,:B=CAF<DFGGGGGGGGGGGGGGFGGG=@:EFGG@FG=EF=9EGGGGFGFFGF,=:=C>CFG2EGF>A>BF9BCFFCC59C@>C7=8EC?ECF:B?CDE4:/5858FEGF)2*/+:3<=2*.=C?FG>48;@4(0>?D>5;.)605)7)..62CD(-72>6?0:>:D;235C>6:2(73(4(29:4(41,(()).,-
@M02996:162:000000000-B87FG:1:1101:10880:6300 1:N:0:ACTGAGCG+CTAAGCCT
ACTACGGGTGGCAGCAGTGGGGAATATTGGACAATGGGGGAAACCCTGATCCAGCGACGCCGCGTGAGTGAAGAAGGATTTCGGTATGTAAAGCTCTATCAGCAAGGAAGAAAATGACGGTACTTGACTAAGAAGCTCCGGCTAAATACGTGCCAGCAGCCGCGGTAATACGTATGGAGCAAGCGTTATCCGGATTTACTGGGGGTAAAGGGAGCGTAGACGGCAAAGCAAGTCTGACGTGAAATCACGGGGCTCAACCCCGGAACTGCTGTGGAAACTGTGTAGCTAGAGTGCAGGAGAG
+
686AC?))11)====;===;;8@BCE6CEDFEEC@CCFDGDDFFGEGEFFFE@EC@CFCF@@@B+8BC<CDGGFFF,B<9,@F@+BAEE?DCCFEGEF,EFGGGFFFFFGGFGGAFGGGGFGG9FFGF@FGGGGGG8DGFGG8FGGCGGF3DCCGCDF9>:9BEG8EG:BFE;:,4><C:5C?6C:*1/CDGC?**=@DF:CF):):AFCGE<@EGD3CGFCD97B=F247>)647))7*412=2B*5D6>:>0:<BGF?FFFFFF)51.*...9<*(-66*-6<A)68<?)62-:71666
@M02996:162:000000000-B87FG:1:1101:12848:6301 1:N:0:ACTGAGCG+CTAAGCCT
ACTACGGGTGGCTGCAGTGAGGAATATTGGTCAATGGGCGCGAGCCTGAACCAGCCAAGTAGCGTGAGGGATGACGGCCCTACGGGTTGTAAACCTCTTTAGCTGGGGAATAAAGGAGCCCACGTGTAGGCTGTTGCAAGTACCCTGCGAATAAGGATCGGCTAATTCCGTGCCAGCAGCCGCGGTAATACGGAGGAGGCGAGCGTTATCCGGATTTATTGGGTTGAAAGGGGGCGTAGGCGGCCTGCTAAGTCAGCGGTCAAAGATCGGGGCCCAACCCCGGCCGGCCGTGGATACCGGG
+
-8ACC?8==0);6==;==;=;;;@6CC@EFEFCCFDDFFE++@BFF8ECECCFACCCFE6CCF@8@F,C@EFEF,BFCE@=F=?,+44@@@AFG@FFE,B,C,,CE=CE:,9C?,,4<+@+ACF+4@,E<,,,8,E=,,CBBF<,,,,8BECFGF,>@?BCD8EF,@;EC@EGEGCFGFFA9@>C:CD+CGGGF*?B*1>CGGFD9>))*:ED><*9-2:9EDC*)3:<FF5(4953259<D28())(2.4?.:-<:EC3,75<)().)4/4;()178(-,809((3361-431)-))-1,
@M02996:162:000000000-B87FG:1:1101:10899:6301 1:N:0:ACTGAGCG+CTAAGCCT
CCTACGGGTGGCAGCAGTGGGGAATATTGGACAATGGGGGAAACCCTGATCCAGCGACGCCGCGTGAGTGAAGAAGTATTTCGGTATGTAAAGCTCTATCAGCAAGGAAGAAAATGACGGTACTTGACTAAGAAGCTCCGGCTAAATACGTGCCAGCAGCCGCGGTAATACGTATGGAGCAAGCGTTATCCGGATTTACTGGGTGTAAAGGGAGCGTAGACGGCAAAGCAAGTCTGAAGGGAAATCCCGGGGCTCAACCCCGGAACTGCTTTGGAAACTGTTTAGCTAGAGTGCAGGAGAG
+
88ABC?85800========;;88CCFDDDCG<DFDCFFGEEGGGGGCFFEEFGACBCGEFCECC+@BBCCDFFEEF9CBC,FFE+B?F,AEECFFGGG9FGGGGGGFEFGGFGGGGGGGGEGG,EFFGGGGGGGGG8DGGGEGGGGGGGGEGGGGEEE9@D9BEGEEGGGGGCC,4>CFFG>;?E9:C6CFGDD5;6@FF:CG8?:8FFFGG7BEGD;CDFEE<C>=C:FCF59<724?*49:;>6F:C>9@>2:?BFFFFFFF6>:<9)2)54:CB:)64*)5:>54477)-4<:5:631
@M02996:162:000000000-B87FG:1:1101:10891:6317 1:N:0:ACTGAGCG+CTAAGCCT
CCTACGAGTGGCAGCAGTGGGGAATATTGGACAATGGGGGAAACCCTGATCCAGCGACGACGCGGGAGTGAAGAAGGATGGCGGGATGGAAAGCTCTATCAGCAAGGAAGAAAATGACGGTACGTGACGAAGAAGCTCCGGCTAAATACGTGCCAGCAGCCGCGGTAAGACGTATGGAGCAAGCGTTATCCGGATGGACTGGGTGTAAAGGGAGCGTAGACGGCAAAGCAAGACGGAAGGGAAAGCCCGGGGCTCAACCCCGGCACTGGTGTGGAAACAGGGGAGCGAGAGTGCAGGAGAG
+
88ABCF)10338=8=======@@B,@;,<@E,C<C@ACDD@CCFFG,CC6;,;CC@@CE+77@=+>@=4CEEEF=E,B=,+A>@+@+BD=<?CF,AAA@EDF<F=F@ADFGDFGEFGGGG@GGCFGG<+@EGECCF8F@>B*>ECF7@DC?EF<,51,2=,1=BE/*=+>?E**+2<27777;387*19:C?8;**)27*9CF);/9BF=F7777D7-/788:)1>67:F4<(,()-()*-91:(8.1C6>@((434704(8-(,4(,))*(-4490,(..)(3371;1(7,4-26)-,(3
@M02996:162:000000000-B87FG:1:1101:16673:6334 1:N:0:ACTGAGCG+CTAAGCCT
ACTACGGGTGGCAGCAGTCGGGAATATTGCGCAATGGAGGAAACTCTGACGCAGGGACGCCGCGTGCAGGAAGAAGGTTTTCGGATTGTAAACTGCTTTAGACAGGGAAGAAAAGGACAGTACCTGTAGAATAAGCTCCGGCTAACTACGTGCCAGCAGCCGCGGTAATACGTAGGGAGCAAGCGTTATCCGGATTTATTGGGTGTAAAGGGGGCGTAGACGGAGTAGCAAGTGAGTTGGGAAATCCCTCGGCGCAACGGAGGAACTGCAACTAAAACTACTACCCTGGAGTGCTGGAGAG
+
-8ACCE>580)====;===8888@CECACFGEEEECCCDEEFFGGD9CEFCFGE@CDFEGGCCB8>CEGGGGFFFEFBC?@AFDDCCFBEFDFFGGGC,EFGGGEFD@DGGGGGGGGGGGGGGGCFFGFFGGGGGG>FGGGGGGGGFGGGFGGGGFFGCFC9EEG:9C7@FF3DFEEFCEEFA6=75CFFGGDF**1;7@:CG8;:AFFCFE)7DGD>GGFGDGGFDDAF*>4)57:>F07>>;4FF:97;BF(7>;E59?F>F:?)8=A=>:BFFF?)45*.<::2(88?(2)64???76
@M02996:162:000000000-B87FG:1:1101:12843:6355 1:N:0:ACTGAGCG+CTAAGCCT
CCTACGGGTGGCAGCAGCTAAGAATATTCCGCAATGGACGAAAGTCTGACGGAGCGACGCCGCGTGGATGATGAAGGCCGGAAGGTTGTAAAATCCTTGTAAGTGTGAAGAATAAGCGAGGGCAGGGAAAGCCCATGTGGTGACGGTAGCACTTGAATAAGCAACGGCTAATTACGTGCCAGCAGCCGCGGTAACACGTAAGTTGCGAGCGTGGTTCGGAAGGATTGGGCGGAAAGGGCATGTAGGCGGTTGTGCAAGCTGGGTGTGAAAGCCCGGGGCTGAACTCCGGAATGGCGGTGAG
+
-8ACCED5:))========;<;;CFECEFFFGCECDFFFCCCCEFF<EDFEDEC@BBFEFC@@C7>CC=CDEFEFGGGGGGGGEDBBF=EEFFFGGG?,CFGG<:5AAEFGFDFGGGGGGGGGGGGGGGGGGGGG8DFGGGEGGGGGGGGGG8F>@DACFBDFFGGGGEEG,=FGC4;A?FCFAFGGGGGG8*>?CFD>FDG9@;:BFFFG7*8>CD3CDD85CCFGFBFD)79;F66>C:F)@AFFFG,()-82<AGG?)7?(49?FFF*4<1BD@;4((747)6:47?(3.2(7),--2
@M02996:162:000000000-B87FG:1:1101:8429:6368 1:N:0:ACTGAGCG+CTAAGCCT
CCTACGGGGAGCTGCAGTCGAGGATCATTTGCAATGGGCGAAAGCCTGACAATGCGACGCTGCGTGGAGGATGAAGGCCTTCGGGTTGTAAACTCCTGTCATAGGGGAACAGGCGAGAGTACCTAATACGTACTTGAGTTGAGTGTACCCTAAGAGGAATTGGCGGCTAACTCTGTGCCAGCAGCCGCGGTAATACAGAGGCCAAGAGCGTTGTTCGGATTTACTGGGCGGAAAGGGCGCGTAGGCGGTGAGGCGTGTCAAGTGTGAAAGCTCCGGGCTCAACCTGGAAAGTGCGCTTGAA
+
-8ACCE8:5))====;==;8888@EFGGFFGGGGGGGGGGGGGGGGGGGGGFFAEECGGGCFGGFFGFGGGGGGGGFGGGGGGGGGGGGGGGGGGGGGGGGGGGGGGGGGGGGGGGGGGG<FGGG>EFGGGGGEFFFGGGGFFFGFGGGGGD8FGGFGC7,?8DEGECEGGGGGFFGGGGGGFFFGDDGE)=EFGGFGGFFGGFGGFFFF>:D8AFGFCDDFEFFFGGFF)>>>1><BFG>C9DBFF>)4:<(-43;CCABF):BBFFFA<)8?EG>276?F?????<04:<A>FB7(8:4
@M02996:162:000000000-B87FG:1:1101:8411:6368 1:N:0:ACTGAGCG+CTAAGCCT
CCTACGGGGGGCTGCAGTCGAGGATCATTTGCAATGGGCGAAAGCCTGACAATGCGACGCTGCGTGGAGGATGAAGGCCTTCGGGTTGTAAACTCCTGTCATAGGGGAACAGGCGAGAGTACCTAATACGTACTTGAGTTGAGTGTACCCTAAGAGGAATTGGCGGCTAACTCTGTGCCAGCAGCCGCGGTAATACAGAGGCCAAGCGCGTTGTTCGGATTTACTGGGCGTAAAGGGCGCGTAGGCGTGGAGGCGTGTCAAGTGTGAAGGCCCCGGGCTCAACCTGGAAAGTGCGCTGGAA
+
88BCCA1==8)8888::::88888BFFGFFFGGGGGGGGGGGGGGGGGGGGDGF<FFFEGBFFFBCFEGGGGGGGGGGGGGGGGGGGGGFGGGGGGGGFGEFFGGGGGGGGGGGGCEGFB9FGFGGEFGGGGGGFEFGGGGGGBFGGGGGGG8CE>838<?C@EEEC?EAC?F+<CGF9?FG47FGDDDDDEE?+:6C>?CCGF8C))7>9/7)8:C21>)<A:CFGGFF))-,5*(-<D61(.-7>37(4F??FBB7D>2F>D:<):*.9((4>C51-:<9<:7<F:.-85:<6>8((,.
@M02996:162:000000000-B87FG:1:1101:14596:6373 1:N:0:ACTGAGCG+CTAAGCCT
ACTACGGGTGGCTGCAGTGAGGAATATTGGTCAATGGGCGCGAGCCTGAACCAGCCAAGTAGCGTGAGGGATGACGGCCCTACGGGTGGTAAACCTCTTTTGTTGGGGAATAAAGGAGCCTACGTGTAGGCTATTGCATGTACCTTTCGAATAAGCATCGGCTAATGCCGTGCCAGCAGCCGCGGTAATACAGAGGTCCCAAGCGTTGTGCGGAAGCACTGGGCGTAACGGGTACGTAGGCTGCCGGAGAAGTCGTGCGTGAAAGGCAGGGGCGCAACCGCTGGAGGGCGGTGGTGACGGG
+
-8ACCB>=81)=;=====;;;;;;FFGFFFFFFEECDF<B@@C:FGCEFDGGGAC9C@C,<CEB8BFCC@F<CFC,FFGG7FFEGCF:FFGG<FE,A,5,:C4,:B>:@?4EFGGGGE@CGGGGGGGDGAFF,8,6C;,C>EEF9@E;>DE,>D=,@,238+>>>E,@@@@@7*@@DGFGG795C?DG8BB<;FFGF**202AFEC)80:?EDF));6*2/<=FE5>7(.7@12))44;C7*,08>)()(47).3-1=72?B:<A.(,57DFF9E5>3413)4303(4(4(((-(,/.849
@M02996:162:000000000-B87FG:1:1101:7670:6383 1:N:0:ACTGAGCG+CTAAGCCT
CCTACGGGTGGCAGCAGTAGGGAATATTGCACAATGGGGGAAACCCTGATGCAGCAACGCCACGTGTGGGAAGAAGCATTTCGGTGTGTAAACCACTGTCGTGAGGGAATAATGCTTAATTTCGGTTAAGTTGAATGTACCTCGAAAGGAAGCACCGGCAAACTTCGTGCCAGCAGCCGCGGTAATACGAGGGGTGCAAGCGTTGTTCGGAATCACTGGGCGTAAAGGGAGCGCAGGCGGAGATGCAAGCAGTCTGTACAATACCGGGGCCCAACCCCGGACCTGCAGACTGGACTGTTT
+
8ACCCBD9>0)====;=<=<;8;CFGGGGGGGGGGGGGGGGGGGGGGGGGGGGGGGGGGGFGGFCFEDGGGGGGGGGGGGGGGGFFCGFFGGGGGGGGFGGGGGGGGGGGGGGGGGGGFGGGGGGCCFFGGFGGGGGGGGGFFGGGGGGGGGGGGGGGGGGGGFFFGFGGGGGGGGGGGGGG@DEGGGFGGGGEGGFFFBDGGFGGFAEDGGGFFGGFGGFG/CE5EGBFGFBF>F9>ED(99)5=F2DBFFB?54)<765/27489>>9148(88><>B>F>142446:.:?:<278<4
@M02996:162:000000000-B87FG:1:1101:7686:6390 1:N:0:ACTGAGCG+CTAAGCCT
CCTACGGGTGGCAGCAGTAGGGAATATTGCACAATGGGGGAAACCCTGATGCAGCAACGCCACGTGTGGGAAGAAGCATTTCGGTGTGTAAACCACTGTCGTGAGGGAATAATGCTTAATTTCGGTTAAGTTGAATGTACCTCGAAAGGAAGCACCGGCAAACTTCGTGCCAGCAGCCGCGGTAATACGAGGGGTGCAAGCGTTGTTCGGAATCACTGGGCGTAAAGGGAGCGCAGGCGGAGATGCAAGCAGTCTGTACAATACCGGGGCCCAACCCCGGCCCGGCAGACTGGACTGTTT
+
88BCCEFA>0)====;===<;8;CFGGGGGGGGGGGGGGGGGGGGGGGGGGGGGGGGGGGGGGFCFCDFGGGGGGGFGGGGGGG:FFFEFGGGGGGGGDFFGGGGGGGGCGGGGGGGGFGGGGGGGGGGGFGGGGGGGGGG;EFGGGGGGGGGGGGGGGGGCFDFEGGGGGGGGGGGGGGGC:@CFF@FGGGGE=EFGGFGGCBEGFFAADGG4ACFFGGFGCDGFGGFFGFFFFFFFFGFGF5AFF2D0?FB::<BFGF<*4:>?B(597>?:DE>?9>()4(299>0455?BB28)).
@M02996:162:000000000-B87FG:1:1101:22753:6432 1:N:0:ACTGAGCG+CTAAGCCT
CCTACGGGAGGCAGCAGTGAGGAATATTGGTCAATGGACGGAAGTCTGAACCAGCCATGCCGCGTGAAGGAATAAGGCCCTATGGGTCGTAAACTTCTTTTGTGGTGGAGCAATAAGTCCTACGTGTAGGGCGATGAGAGTACATCACGAATAAGCATCGGCTAACTCCGTGCCAGCAGCCGCGGTAATACGGAGGATGCAAGCGTTATCCGGATTTATTGGGTTTAAAGGGTGCGTAGGCTGTTCTTCAAGTCAGAGGTGAAATACCCGGGCTCAACCCGGGAACGGCCTTTGAAACTGG
+
8ACCCE=@510=========;;;;FFGGGGGGGGGGGGGGGGGGGGGGGGGGGGGGGGGGGGGGFGCFGGGGGGGGFGGGGGGGGGFFEGGGGGGGGGGGGGGFEEFFGGGGGGGGGGGGGFGGFFFEF<6FEFGDGCFGGGGDFC=FGDEGGGGGGGGGGGGGGGGGGG@ECFGGGGGGGDEFGGGGGGGGGFGDFGGFDG7FGGFBFFGGGBBDGFGGFGGGGFGGCF>A@;B58:BD<9:057FFFAFFFF9>)3CD?F?FFAFFF65104<C@:?F;BF>;?3299:3AF2)05)64
@M02996:162:000000000-B87FG:1:1101:26568:6440 1:N:0:ACTGAGCG+CTAAGCAT
CCTACGGGTGGCTGCAGTGAGGAATATTGGTCAATGGACGGAAGTCTGAACCAGCCATGCCGCGTGAAGGAATAAGGCCCTATGGGTCGTAAACTTCTTTTGTGGTGGAGCAATAAGTCCTACGTGTAGGGCGATGAGAGTACATCACGAATAAGCATCGGCTAACTCCGTGCCAGCAGCCGCGGTAATACGGAGGATGCAAGCGTTATCCGGATTTATTGGGTTTAAAGGGTGCGTAGGCTGTTCTTCAAGTCAGCGGTGAAATACCCGGGCTCAACCCGGGAAATGCCTTTGAGACGGG
+
8A@CCEA):81;;=8;===;;;;;E,,@FGGEGGGGGFGBFECFGGEFCFCFG=CFFGGGGGGF@FFGGGGGGGGGFFCC,AEFGGGGGGFFDEFGGEFFGFFGGFGGFCEFA?,CEGCGFFFGAEGG9<CCE:B+>EFGGGGGD9EGGGGDGGGGGGGGGGGEGGGGGGGGGG,,DFFFGC*<C?CC@F+DE>:C?DGFGGG>EDBB4;7CD.)3*)+3@FEC=8++66>>5;?B:::*3240)18>:448::62,:C?BFB>25)))-9303)<6(8(-0943(6..44<<>),).(,,
@M02996:162:000000000-B87FG:1:1101:4890:6442 1:N:0:ACTGAGCG+CTAAGCCT
CCTACGGGTGGCAGCAGTGAGGAATATTGGTCAATGGGCGCGAGCCTGAACCAGCCAAGTAGCGTGAGGGATGACTGCCCTACGGGTTGTAAACCTCTTTTGTTTGGGAATAAAGGAGCCTACGTGTAGGCTTTTGCATGTACCTTTCGAATAAGCATCGGCTAATTCCGTGCCAGCAGCCGCGGTAATACGGAAGATGCGAGCGTTATCCGGATTTATTGGGTTTAAAGGGAGCGTAGGCGGCCTTTTAAGTCTGCGGTCAAATGTCAGGGCCCAACCTTGGCATGCCTGGGATACTGAT
+
ABCCCFFB=1)=;======;;;;;FFGGGGGGGGGGGGGGGGGGGGGGGGGGGGGGEGGGGGGGGGGGGGGGGGGGGGGGGGGGGGGGGFFFGGGGGGGGGGGGGFGG<EFFFFG9A<BGGGGGGGEA9FDGGGGGGGGFEFGGFGGAEGGGGGGGGGGG>CGEGGGGGGGFGGFGGGGGGGFFGGGGGCGBCDG5FG8FDGGFGGFFFFGGGFFGFEGGFGGDGB67<F>3;0>F;BF3896B>;?7D<?454:<<E5?>EFA9<AA4<*2<<EEFF2(59:02><72))(-244?2)))
@M02996:162:000000000-B87FG:1:1101:4698:6450 1:N:0:ACTGAGCG+CTAAGCCT
CCTACGGGAGGCTGCAGTAGGGAATATTGCACAATGGGGGAAACCCTGATGCAGCGACGCCGCGTGAGTGATTGAAGTATTTCGGTATGTAAAGCTCTATCAGCAGGGAAGATAATGACGGTACCTGACTAAGAAGCCCCGGCTAACTACGTGCCAGCAGCCGCGGTAATACGTAGGGGGCAAGCGTTATCCGGATTTACTGGTGGTAAAGGGAGTGTAGGTGGTTGGGTAAGTCAGATGTGAAAGCCCGCGGCCCAACTGCGGGACTGCATTTGAAACTACCAAACTGGAGTGCGGGAGG
+
AACCCFFF=))=======;==8;;FFGGGGGGGGGGGGGGGGGGGGGGGGGGGFGGGGGGGGGGCFGGGGGGGGGCGGGFGFGGGGFGGGGGGGGDGGEGGGGGGGGGGGGGGGGGGGGGGGGGGGGGGGGGGGGGGGGDECEGGF8E,8+@>D6E8DFEFFCCG>ED*2;@7>EFGGC5798?*5C*8:FCE:*A>*+1CFF+*8.;AAFG507/7>CFF:F*:>*9(0:62-6*:)**.2.99=F<143>94((-//32649>0(45(*6<9FFFA24-).4?1:44(,(,.)()3(((
@M02996:162:000000000-B87FG:1:1101:26581:6455 1:N:0:ACTGAGCG+CTAAGCAT
CCTACGGGTGGCTGCAGTGAGGAATATTGGTCAATGGACGGAAGTCTGAACCAGCCATGCCGCGTGAAGGAATAAGGCCCTATGGGTCGTAAACTTCTTTTGTGGTGGAGCAATAAGTCCTACGTGTAGGGCGATGAGAGTACATCACGAATAAGCATCGGCTAACTCCGTGCCAGCAGCCGCGGTAATACGGAGGATGCCAGCGTTATCCGGATTTATTGGGTTTAAAGGGTGCGTAGGCTGTTCTTCAAGTCCGAGGTGAAATACCCGGGCTCAACCCGGGAACTGCCTTTGATATGGG
+
8ACCCA:5:1)====;==;;;;;;FGGGGGFGGGGGGFEFFEGEEGGFGECFGGFCFCFGGGGGFGGFDGG<FFGGCDFCF=EFFGGGGGGG<FGEEEFFBFFFGDFGGGGGGGFFEEFFGGGDGGF@,?CGEFEEEDFGGGDFCE9E@>@FGFF=9EGCD+8@DDEGC@+@7DFFDCGGGG@9CGC;9,=DG*5CB496*;FFGDDB::>EG:BGG3+;8FF<=>2;>1:BF?(73:@C22848FF2*6)9<4)2;C3:(9)))6)4<37;>;)<9:1-273;><:2.83<A2))*)))(
@M02996:162:000000000-B87FG:1:1101:18415:6463 1:N:0:ACTGAGCG+CTAAGCCT
CCTACGGGCGGCTGCAGTCGAGGATCATTTGCAATGGGCGAAAGCCTGACAATGCGACGCTGCGTGGAGGATGAAGGCCTTCGGGTTGTAAACTCCTGTCATAAGGGAACAGGCGAGGGTACCCAACACGTACCTTAGTTGAGTGTACTTTAAGAGGAAGCGACGGCTAACTCTGTGCCAGCAGCCGCGGTAATACAGAGGTCGCAAGCGTTGTTCGGATTTACTGGGCGTACAGGGCGCGTGGGCGGTCTTGCGTGTCAGATGTGAAATCTCCGGGCTCAACCCGGAAAGTGCTGCTGAA
+
88BCCF==))18888;;;;88888CFGGGGGGGGGGGGGGFGGGGGGGGGGGGFEFFGGGGGGGGGGGGGGGGGGGFGGGGGGGDGGGGGGGGGGGGGGGGGGGFGGGGGGG8FFGGGGG8DDGFBCGG@FFGGGGF9@D9;BFFFEGGGGFDBFF,,9<>96BFGC?EEEGGGF@FG9:CCFFGFGD3EG*:A?FAF7@DGG>83555>C=C@FFG>CGFG+7C?CCBBDE23602:>D>C()-;B(13??B9(-2A46>6:AAF2>6>FFBAFDB9>B?F<<:>>0423<A>2)*52).
@M02996:162:000000000-B87FG:1:1101:10925:6464 1:N:0:ACTGAGCG+CTAAGCCT
CCTACGGGTGGCAGCAGTGAGGAATATTGGTCAATGGACGGAAGTCTGAACCAGCCATGCCGCGTGAAGGAATAAGGCCCTATGGGTCGTAAACTTCTTTTGTGGTGGAGCAATAAGTCCTACGTGTAGGGCGATGAGAGTACATCACGAATAAGCATCGGCTAACTCCGTGCCAGCAGCCGCGGTAATACGGAGGATGCAAGCGTTATCCGGATTTATTGGGTTTAAAGGGTGCGTAGGCTGTTCTTCAAGTCAGAGGTGAAATACCCGGGCTCAACCCGGGAACTGCCTTTGAGACGGG
+
88CCCF85:0)====;===;;;;;EFFGGGGGGGGGGGGGGGGFGGGGGGGGGFFGGGGGGGGGFFGGGGGGGGGGFGGGGGGGGGGGGGGGGGGGGGGGGGGGGFFGGGGGFGFFFGGGGFGGGGGGGDEGE>EEADGFFFGFCFFGGGGGGGGGGGGGGGGEDGGGGGGFGFAFGFGGGGFFGGGCGGGFEDEGBGCFGFCFGGFBFAFCD8BGDCFG8FFGGFGGCFG>@(4333>D?C:8?FFFF9AFAA)46?*5:4<)6:A?623064FFF:?FFF>;9<02<?>A24)(03189
@M02996:162:000000000-B87FG:1:1101:8262:6468 1:N:0:ACTGAGCG+CTAAGCCT
CCTACGGGGTGCTGCAGTGGGGGATATTGCACAATGGGCGAAAGCCTGATGCAGCGACGCCGCGTGAGGGAAGACGGTTTTCGGATTGTAAACCTCTGTCTTCGGGGACGAAAAAGGACGGTACCCGAGGAGGAAGCCACGGCTAACTACGTGCCAGCAGCCGCGGTAATACGTAGGTGGCAAGCGTTGTCCGGAATTACTGGGTGTAAAGGGAGAGTAGGCGGGATTGCAAGTCCGTTGTTAAATCTATCGGCTCAACCGGTAGCTGCGGCGGAAACTGTAGTTCTTGAGTGAAGTAGAG
+
8ACCCDF1=)0===;====;;888CFFGGGGGGGGGGGGGGGGGGGGGGGGGGFGGGGGGGGGGGGGGGGGGGGGGGGGGGGGGGGGGGGGGGGGGGGFGGGGGGGGFGGGGGGGGGGGGGGGGGGGDGDEGGGGGGGGGGGGGFGGGGGGGGGFGGGGGGGGGGGGGGGGGGGGGGGGDCFFFGGDGGGGGG>=EFGGFGGGFFDFF4FGGGFE9CDGGFGGGGBGF?FG?2>9F:26C:D29<FF>*:9BB>?F>FFB>BF(22>BF9)(438CDBFFA0)46-65)6,)54)51)5)6
@M02996:162:000000000-B87FG:1:1101:9213:6474 1:N:0:ACTGAGCG+CTAAGCCT
CCTACGGGAGGCTGCAGTCGAGGATCATTTGCAATGGGCGAAAGCCTGACAATGCGACGCTGCGTGGAGGATGAAGGCCTTCGGGTTGTAAACTCCTGTCATAGGGGAACAGGCGATCTTACCTAATACGTAAGTGAGTTGAGTGTACCCTAAGAGGAATTGGCGGCTAACTCTGTGCCAGCAGCCGCGGTAATACAGAGGTCGCAAGCGTTGTTCGGATTTACTGGGCGTAAAGGGCGCGTAGGCGGCGAGGTGTGTGAGATGTGAAATCTCCGGGCTCAACCCGGAAAGTGCGGCTCAA
+
88BCCE8881)=========888@FGFGGGGGGGGGGGGGGGGGGGGGGGFFFFFGGGGGGGGGFGGGGGGGGGGGGGGGGGGGGGGGGGGGGGGGGGGGGGBDGGGGGGFGFGE=FGGGGGGGGGEFGFG9EDGFGGFF=E>FFFGGGGG,DFFFGEGGGGDFCGGGGGGGGF;EFFGFGFFFGGGGDEGGGFGGFDGFGGGFGDBFFFDGGFFGGFDGFGGFGFGGFECF?FAF?FFG9C>B?@FBGB0>>F63:C7):7:AABFA?AD9ADFGB99?DFFF?BFF96:A>>6-.,3,.
@M02996:162:000000000-B87FG:1:1101:5672:6474 1:N:0:ACTGAGCG+CTAAGCCT
CCTACGGGAGGCAGCAGTGAGGAATATTGGTCAATGGGCGGAAGCCTGAACCAGCCAAGTCGCGTGAAGGATGAAGGTATTATGTATTGTAAACTTCTTTAGACGCAGAGAAATAAGCCCCTCGTGAGGGGTGATGCTAGTATGCGTAGAATAAGGATCGGCTAACTCCGTGCCAGCAGCCGCGGTAATACGGAGGATCCGAGCGTTATCCGGATTTATTGGGTTTAAAGGGTGCGCAGGCGGCATGTTAAGTCAGCGGTTAAATAGTGAGGCTCAACCCCATCCCGCCGTTGATACTGG
+
AACCCBAA>))========;;;;;EFGGGGGGGGGGGGGGGGGGGGGGGGGGGFFFGGGGGGGG@FFGGGGGGGGGGGFGGGGGFFGGGGGGGGGGGGGGGGGGGGGGGGGGGCFGGGCGGGGGGGGGGGGGGGGGGFFGGGGGGGGGGGGFGFGGG?FGGGFEGGGGGGGGGGGGGGGGGGFFGGGGGGFGGEGGFGGFF*5>EGFFFFGGGFFGGCGFFGGCGFGG44CB<<?EF>>D9D976>F<CDAFB<>D?GG1>F<AA<AAF<G?B<>F@7?(3>?FF11(7>4<FF9A@AA?
@M02996:162:000000000-B87FG:1:1101:18401:6478 1:N:0:ACTGAGCG+CTAAGCCT
CCTACGGGCGGCTGCAGTCGAGGATCATTTGCAATGGGCGAAAGCCTGACAATGCGACGCTGCGTGGAGGATGAAGGCCTTCGGGTTGTAAACTCCTGTCATAAGGGAACAGGCGAGGGTACCCAACACGTACCTTAGTTGAGTGTACTTTAAGAGGAAGCGACGGCTAACTCTGTGCCAGCAGCCGCGGTAATACAGAGGTCGCAAGCGTTGTTCGGATTTACTGGGCGTAAAGGGCGCGTAGGCGGTCTTGCGTGTCAGTTGTGAAATCTCCGGGCTCAACCCGGAAAGTGCGTCTGAA
+
8ACCCF==)0)8888;;;;8888@EFGGGGGGGGGGGGGGGGGGGGGGGGGGGFDGFGGGGGGGFFFFGGGGGGGGGGGGGGGGGGGGGGGGGGGGGGFFGGGCFGGGGGGGFGFCCGGGGGGGGGEFGFGBFGGGGGGGGGCFGGFGGGGFFGGGGGGGGGDGEGGGGGGGGGGGDFGDFGFFGGGGG5CCCF9@=GG@GGGEGGF>FFG=DDFFDF:DFGFGGFCFF>9:236?B?B5194@?FF17>FF><(--194<*).626>*6:6<<@GE0,3<?BFBFB077:AAF><5<:4.
@M02996:162:000000000-B87FG:1:1101:18422:6480 1:N:0:ACTGAGCG+CTAAGCCT
CCTACGCGCGGCTGCAGTCGAGGATCATTTGCAATGGGCGAAAGCCTGACAATGCGACGCTGCGTGGAGGATGAAGGCCTTCGGGTTGTAAACTCCTGTCATAAGGGAACAGGCGAGGGTACCCAACACGTACCTTAGTTGAGTGTACTTTAAGAGGAAGCGACGGCTCACTCTGTGCCAGCAGCCGCGGTCATACAGAGGTCGCAAGCGTTGTTCGGATTTACTGGGCTTAAAGGGCTCGTAGGCGGTCTTGCGTGTCAGATGTGAAATCTCCGGGCTCAACCCGGCACGTGCGTCTGAA
+
-8ACC5)1)1)8888;;;;88888CFFGGGCFGFGGGGGGGGGGGDFGGGGGGFCFFGGGGGGGGGDGGGGGGGGGGGGGGGGDGGGGEFFFGGGGGGFGGGGGGCFFBEGFGGGFDCEFFGGFC<CFGFF,@FFG93EFFACGED3EFGGA;CAEGGFGGG5@<5>E5CFGGGCF?FGGGGFFGGCDC5C*=AEGFG7=FGG:E5>3F@CEG>FGGFGGFFGFF=FFB)162-)08:)9,147:FD093??<B9>25<4)1-)-))-*.:4<855)-1(,*23:19(,((.,4((7--)-
@M02996:162:000000000-B87FG:1:1101:4264:6484 1:N:0:ACTGAGCG+CTAAGCCT
CCTACGGGGGGCTGCAGTCGAGGATCATTTGCAATGGGCGAAAGCCTGACAATGCGACGCTGCGTGGAGGATGAAGGCCTTCGGGTTGTAAACTCCTGTCATAGGGGAACAGGCGATCTTACCTAATACGTAAGTGAGTTGAGTGTACCCTAAGAGGAATTGGCGGCTAACTCTGTGCCAGCAGCCGCGGTAATACAGAGGCCAAGAGCGTTGTTCGGATTTACTGGGCGTAAAGGGCGCGTAGGCGGTCTTGCGTGTCAAGTGTGAAATCTCCGGGCTCAACCCGGAAAGTGCGCTTGAA
+
CCCCCF>B=1)8888::::88888EFGGGGGGGGGGGGGGGGGGGGGGGGGGGGGGGGGGGGGGGGGGGGGGGGGGGGGGGGGGGFGGGGGGGGGGGGGGGGEFGGGGGGGGGGGGGGGGGGGGGGFGGGGGGGGGGGGGGGGGGGGGGGGFGGGFFGGGGCFGGGGGGGGGGGGGGGGGGGFFGGGGGGGGGFGGFFGFGGGFGGFF@B<EGBFGD>GGFGGGGFGG:>D:?(6B:?>D(9953FDBD6?F<AF>?ECDBFFBFF4A76::<<E876,8894?06>>17:A<<96<1:84
@M02996:162:000000000-B87FG:1:1101:21721:6485 1:N:0:ACTGAGCG+CTAAGCCT
CCTACGGGCGGCAGCAGCTAAGAATATTCCGCAATGGGGGAAACCCTGACGGAGCGACGCCGCGTGGATGATGAAGGCCGGACGGTTGTAAAATCCTTTTATGACTGAGGAATAAGTATTCTGAGAGAAACGGAGTATGGTGACTGTAGGTCATGAATAAGCAACGGCTAATTACGTGCCAGCAGCCGCGGTAACACGTAAGTTGCGAGCGTTGTTCGGAATTATTGGGCGTAAAGGGCATGTAGGCGGTCTTGCAAGCTTGGTGTGAAAGGCAGGGGCTTAACCCCTGGACTGCGTTGAG
+
8ACCC>8)01)8888;;;;;<;;CFGGGGGGGGGGGGGGGGGGGGGGGGGGGGFFGGGGGGGGGFGDGGGGGGGGGFGGGGG+CFGGGGGGGGFGGGGGGFFACC@FFFFFFGFGGGGGGGGG<FGGGGFGGGGGGFGGFG?;FE9FFGCEFGGFFFGGFGFFCGEECGG<FFEEFGGGGFFFAFGGDGGGEDB?+9*>?<<GFGG>B@B37C>BGC:D<>F+*C?FF07D390:FA6BF,7:=:67953;DFBAF4E<?9F?7:?FFF<7?0(7>B>19:F)6<:<03::?<?1(8:>,,
@M02996:162:000000000-B87FG:1:1101:5126:6492 1:N:0:ACTGAGCG+CTAAGCCT
CCTACGGGGGGCAGCAGTCGAGGATCATTTGCAATGGGCGAAAGCCTGACAATGCGACGCTGCGTGGAGGATGAAGGCCTTCGGGTTGTAAACTCCTGTCATAGGGGAACAGGCGATCCTACCTAATACGTAGGTGAGTTGAGTGTACCCTAAGAGGAATTGGCGGCTAACTCTGTGCCAGCAGCCGCGGTAATACAGAGGCCAAGAGCGTTGTTCGGATTTACTGGGCGTAAAGGGCGCGTAGGCGGTCTTGCGTGTCAAGTGTGAAATCTCCGGGCCCAACCCGGAAAGTTCGCTTGAA
+
CCCCCDDBA0)8888::<:8888@FGGGGGGGGGGGGGGGGGGGGGGGGGGGGGGGFGGGGGGGFGGGGGGGGGGGGGGGGGGGGGGGGGGGGGGGGGGGFF@EGGGGGGGGCGGGGGGGGGGGGGGGGFGGGGGGGGGGFGGGGGGGGGGGGGGGFGGGGGGGGGGGGGGGGGGGCFGGGGFFGGCDGCDGEFFGFGG@GGGFGGFFF@>E:BFGGF<DFGGGG4FFBFGB?<BFBFEG><9@BF@>C>?F<ABB:EGF<F<<A<2<?<74<BEDE>FFBFB<?>62042---,2;31(4
@M02996:162:000000000-B87FG:1:1101:5103:6501 1:N:0:ACTGAGCG+CTAAGCCT
CCTACGGGGCGCAGCAGTCGAGGATCATTTGCAATGGGCGAAAGCCTGACAATGCGACGCTGCGTGGAGGATGAAGGCCTTCGGGTTGTAAACTCCTGTCATAGGGGAACAGGCGATCCTACCTAATACGTAGGTGAGTTGAGTGTACCCTAAGAGGAATTGGCGGCTAACTCTGTGCCAGCAGCCGCGGTAATACAGAGGCCAAGAGCGTTGTTCGGATTTACTGGGCGTAAAGGGCGCGTAGGCGGTCTTGCGTGTCAAGTGTGAAATCTCCGGGCCCACCCCGGACGGTGGGCTTGAA
+
CCCCCB>))))8888;;<;86888CECFGGGGGGGGDGGGCFFFGGGGGFCEFFEFBFGGBFF@BFFFFFFGFFEFGCAFGGGGGGCCCFF9EBF<?FEFGF<FGGGGG+4AEBEF>@>?,CDF;FB,><EEFGD9FFGFD9DC,EFEG,@8B<@EE>FDE>,,C87:?FGDFG,=C=F9C<6;CG74>*13:7EE8++):DF)ACFF)<7*).8:CBCG3?::C9+*(.1.(-)/,(7)(9(.3@EB7((99A>>02*..=).4>449)0.6)0*8(-(-)-8-411(((((((()47,,
@M02996:162:000000000-B87FG:1:1101:19121:6524 1:N:0:ACTGAGCG+CTAAGCCT
CCTACGGGCGGCAGCAGTAAGGGATATTGGGCAATGGGGGCGACCCTGACCCAGCCATGTCGCGTGAGGGAATGAGGCCCCATGGGTCGTGAACCTCTTTTGCCTGGGGATAACGGCGCGGTCGTGAACCGTGCGTGCAGTTACCAGGCGAATAAGCATCGGCTACCTCCGTGCCAGCAGCCGCGGTAATCCGGAGGATCCGAGCGTTATCCGGATTCATTGGGTTTCAAGGGTTCGCAGGCGGCCCGTCAATTCAGCGGTCAAATCCGGGGGCCAAACGCCCGAAGTCCCTGTGATATGT
+
8ACCCD55)1)8878;;<;<<;;6EEGGGGDGGGGGGGG7@CBCGGGGFGFGGGGG8FGEGFFGGGGEF7FEFEC<EFG7+8EFAGGGGGCBDF@AFGFGGDFFF,B<F@@D<CF7BFGGD@FGE:C:F@EGFGC:*;CC<E@CFFD**:B**C99F++,=CEEEC?+98:FGECEFCF66*.7?)1979*<C)2:8*967*2)/)877):<7))9/872=EC4CB5*.1:?01(7190*()-)..7>73<8))66)<C;()()64)(0,/,,,7*7.3(,0(,(-(()).)))))/.)))
@M02996:162:000000000-B87FG:1:1101:19107:6542 1:N:0:ACTGAGCG+CTAAGCCT
CCTACGGGCGGCAGCAGTAAGGGATATTGGGCAATGGGGGCGACCCTGACCCAGCCATGTCGCGTGAGGGAATGAGGCCCTATGGGTCGTGAACCTCTTTTGCCTGGGGATAACGGCGCGGTCGTGAACCGTGCGTGCAGGTACCAGGCGAATAAGCATCGGCTAACTCCGTGCCAGCAGCCGCGGTAATACGGAGGATGCGAGCGTTATCCGGATTCATTGGGTTTAAAGGGTTCGCAGGCGGCCCGTCAAGTCAGCGGGGAAATCCGGGGGCCCAACCCCCGAAGTGCCGTTGTTC
+
8ACCCFA5)1)8888;;<;<<;CCFFGGGGGGGGGGGGGGGGEFGGGGGGGGGFGGEGGGGGGGFECFFGGGGGGFDGGGGGGGGGFGGGGGGGGGFGGGGFGGGGGGG:CB<FG@FEGGC<>:F:D:FG8F,CEG7ECFCF9FGGGDDGGCGGFFF?CFG8C=FCF9C88CCGGGFGCCCFDDGCCD7?7?C5*85DGFCD=7*9>EFFGGGF>D<?FGFGGCE>EG<*:B0,(04;;G>C;74786/8(5).5-5EC0(7,82)5?@>D>F>@?>16?FF90991(,6)4412:5)
@M02996:162:000000000-B87FG:1:1101:19372:6554 1:N:0:ACTGAGCG+CTAAGCCT
CCTACGGGAGGCAGCAGTGGGGAATATTGCACAATGGGCGCAAGCCTGATGCAGCAACGCCGCGTGAGCGATGAAGGTCTTCGGATCGTAAAGCTCTGTCCTTGAGGACGAAACAAATGACGGTACTCTTGGAGGAAGCCCCGGCTAACTACGTGCCAGCAGCCGCGGTAATACGTAGGGGGCGAGCGTTATCCGGAATTATTGGGCGTAAAGAGTACGTAGGTGGTTTTGTAAGCGTAGGGTGAAAGCCCGGGGCTTAACTCCGGTTAGCCTTACGAACTGCAAGACTTGAGTGCAGGAG
+
8ACCCE=9=1)=======;=;88BFGGGGGGGGGGGGGGGFGGGGGGGGGFGGFGGGGGGGGGGGGGGGGGGGFGGCFGGGGGGGGGGGGGGGGGGGDFGGGGCAFFEGFEFGGGGFGFGGFGGCGGGGFFFFC7CB@EFGGG7FECDFGGGDGGGGGGGGGGGCEGCEGDGGGGGGGGGGGFFDDG5DE<FCFGE:DCFCFF6EFFFFFGGGFFG74>C@GEGGFGGFFG>AA)0(,)93>8)(/16DBFE;>(7;FCAFF9?F(-378C72<4<>3?;:?2<A<044:8),<2</)4-4
@M02996:162:000000000-B87FG:1:1101:16580:6562 1:N:0:ACTGAGCG+CTAAGCCT
CCTACGGGTGGCTGCAGTGGGGAATCTTCCGCAATGGACGAAAGTCTGACGGAGCAATGCCGCGTGAGTGATGAAGTTTTTCGGAACGTAAAACTCTTTTGTTTGTGACGAACGTGCTTTCCATCAACAACAGAGAGCAGTGACGGTAGCAAACGAATAAGCCACGGCTAACTACGTGCCAGCAGCCGCGGTAATACGTAGGTGGCGAGCGTTGTCCGGAATTATTGGGCGTAAAGCGCATGTAGGCGGTTTTCTAAGTCTGGAGTGAAAATGCGGGGCTCAACCCCGTATGGCTCTGGAT
+
8ACCCD=5801,======;;;88BFFGGGGGGGGFGGGGGFGGGGGGGGGGGGFCFFGFGGGGECFBFGGGGGGGGGGGGGGGGGGGGGGGGGFGGGGGGGGGGGGGGGGGGGGGGGGGGGGEFGEFGFFG>DEGGGGGGGFGGGEGGGGGGCGGCEGGGFGGBGEDEEEGGGDFGGFGGGGFFGGGCDG<BEDGFFGGAFGGFGG:>BBDGC5<FFBD35FF7FFGGBFDEF2?*41>/1*.*6/99DBFEFBAF<EF4:7:)341464:4293CBF9,4?D::?B1-,,412(40-5)-
@M02996:162:000000000-B87FG:1:1101:7117:6577 1:N:0:ACTGAGCG+CTAAGCCT
CCTACGGGTGGCAGCAGTGAGGAATATTGGTCAATGGACGGAAGTCTGAACCAGCCATGCCGCGTGAAGGAATAAGGCCCTATGGGTCGTAAACTTCTTTTGTGGTGGAGCAATAAGTCCTACGTGTAGGGCGATGAGAGTACATCACGAATAAGCATCGGCTAACTCCGTGCCAGCAGCCGCGGTAATACGGAGGATGCAAGCGTTATCCGGATTTATTGGGTTTAAAGGGTGCGTAGGCTGTTCTTCAAGTCAGAGGTGAAATACCCCGGCTCAACCCGGGAACTGCCTTTGATACTGG
+
8ACCCBFA>0)====;==;;;;;CFFGGGGGGGGGGGFGGG@FFFGGGFGGGGGGGGFGGGGGGFGGGGGGGGGGFGGGGGGGGGGGFGGGGGGGGGGGGGGGF7FFGFGGGGGGG9?FGGDGEEEDGGGGG6=CCG?FGFDGGDFG9EEGG?GFGGGGFGGFCFGGEF7:+3DE?66CFFDEB*/*32=78C@CE6<4ADDF5CDF5:CGCD)8DGCFG6BCDDAC:>FG>D?B33(<5762057=>7:48:A9A<+*,48>A<-9?9()4615<??<F6B>(4:22?,4>DF6AF<>42
@M02996:162:000000000-B87FG:1:1101:6718:6601 1:N:0:ACTGAGCG+CTAAGCCT
CTTACGGGAGGCAGCAGTGGGGAATATTGGGCAATGGGCGAAAGCCTGACCCAGCAACGCCGCGTGAAGGAAGAAGGTCTTCGGATTGTAAACTTCTTTTATGAGGGACGAAGGACGTGACGGTACCTCATGAATAAGCCACGGCTAACTACGTGCCAGCAGCCGCGGTAATACGTAGGTGGCAAGCGTTATCCGGATTTACTGGGTGTAAAGGGCGCGTAGGCGGGAGAGCAAGTCAGATGTGAAATCCATGGGCTTAACCCATGAACTGCATTTGAAACTGTGATTCTTGAGTGATGGG
+
ACCCCFFB5:)=========;88BFFGGGGGGGGGGGGGGGGGGGGGGGGGGGFFFGGGGGGGGGGGGGGGGGGGGGGGGGGGGGGGGGGGGGGGGGGGGGGFFGGGGGGGGGGGGGGGGGGGGGGGGGGFGGGGGGGGGGGGGGGGGGGGGGGGGGGGGGGGGGGGGGGGGGGGGGGGGGGFFGGGGGGGGGFGEAGGFFFGFGG5>>BGGGFFGGFGGFGGGEEC/2@GFFF79:>@C<FD@<FFFG:3FAB:BBGFFFF:0?<A<FDGFFFFGF24<>?4>25<2::<4-563*.63(
@M02996:162:000000000-B87FG:1:1101:10061:6635 1:N:0:ACTGAGCG+CTAAGCCT
CCTACGGGTGGCAGCAGTGAGGAATATTGGACAATGGATGGAAGTCTGATCCAGCCATGCCGCGTGAAGGATTGATGCCCTACGGGTTTTGAACTTCTTTTGTACGGGGGCAATAAGGTCCACGGGTGGACCGATGAGAGTACCGTACGAATAAGCATCGGCTAACTCCGTGCCAGCAGCCGCGGTAATACGGAGGATGCGAGCGTTATCCGGATTTATTGGGTTTAAAGGGTGCGTAGGCGGCTTGCCAAGTCAGCGGTGAAATCCGGGCGCCCAACGCCGGAACTGCCGTTGAAACTGG
+
88CCCF=):00========;;;;CFGGGGGGGGGGGGGGGGGGGGGGGGGGGGFGGGGGGGGGGGGGGGGGGGFGGGGGGGGGGGGGGGGFGGGGGGGGGGGGGGFGGGGGGFGGCGGGGGGGGCEE@CFGGD>EEFFGGGGGGGGFGGEDFGCFFFGGGGGGGGGGGGGG7CEGGGGGGGGFFGG<DFFGFGE=EEGCFGGCBGGFFFFGEG3@DG2DG?FGGGFGGF*:5??FB??ED<59>>DE?GA?>4:AABGDFFFFFFFB0>959;BFEF:399>;64;F<<B>?::04*8<20
@M02996:162:000000000-B87FG:1:1101:25684:6639 1:N:0:ACTGAGCG+CTAAGCCT
CCTACGGGTGGCAGCAGTTAGGAATATTCGTCAATGGGGGAAACCCTGAACGAGCAATGCCGCGTGAGTGATGACGGTCTTTATGATTGTAAAACTCTGTTGTAAGAGAAGAACCCTTAGGATAGGAAATGATCTTAAGTTGACTGTATCTTACCAGAAAGCCCCGGCTAACTACGTGCCAGCAGCCGCGGTAATACGTAGGGGGCGAGCGTTATCCGGATTTATTGGGCGTAAAGTGTGCGTAGGCGGTTTATTACGTCTAAGATTAAAGCCCGAGGCTTAACCTCGGTTCGTTTTAGAA
+
8ACCC>A5:11=;==;;==<<;;CFGGGGGGGGGGGGGGGGGGGGGGGGGGGGFGGGGGGGGGGFGGGGGGGGGGGGGGGFFGGGGGGGGGGGEFGGGGGGGGGGFFFGFGGGGGGFFFFGAFAFGG9FGGGDAGFGFGGGGGGGCDG;FGGGFGADGGGGGGGDGDGDEF8@CC9>CFFFGFFGGFGCEGEEDGGFGFFGG5;EC>EBFGGGDF7CBD*:E?*:=CF8FDB>F:6):8C6>?77B?6D1(7(644)1>:,<9>24>AF9CD2<E87>;:?):>)-:1:(-(2476<4:).
@M02996:162:000000000-B87FG:1:1101:7760:6648 1:N:0:ACTGAGCG+CTACGCCT
CCTACGGGAGGCAGCAGTGAGGAATATTGGTCAATGGGCGCGAGCCTGAACCAGCCATGTCGCGTGCAGGAAGACGGCCCTCCGGGTCGTAAACTGCTTTTAGTGGGGAATAAAAGACCGTACGCGTACGCTTTATCGTATATCCCATCAGAAAACATACCGGCTAATTCCGTCCCAACACACGCGGATATCGGGAATGTCCGGGCGTTCTCCAGTTGTACTGTGTGTAAAGTGAGTGTAGTTGACGTTGTTAGTCCGTTGTGATATCCCGGGTCTACCCTGCCGGTCTGCTTTTAACA
+
ABCCC>AB51)==88==<=;;;;EFFGGGGGGGFGG8EGDE7FFGGGGGFGG@:FFC,CF,FEFFGF,EFFFCFFGF77CF8,CC+F+CFCFGGG9FFFGGA,C,<CF7+AFFFB,8,4@@E7+3CC+@6+@:F;;,88,@,3,@@:=@9,,,,64,,+@@9*B**,,5D9C9,?*,,4:**2:/7)))272*85?87**2**0/5))0)*+**00:):**+309/0149:F55)9>)*2.*.0)*)-*.())))-)/*.4;(6)-6)8)/((,8**6)3))(,-((((,))-).))))
@M02996:162:000000000-B87FG:1:1101:24374:6662 1:N:0:ACTGAGCG+CTAAGCCT
CCTACGGGAGGCTGCAGTCGAGGATCATTTGCAATGGGCGAAAGCCTGACAATGCGACGCTGCGTGGAGGATGAAGGCCTTCGGGTTGTAAACTCCTGTCATAGGGGAACAGGCGATCTTACCTAATACGTAAGTGAGTTGAGTGTACCCTAAGAGGAATTGGCGGCTAACTCTGTGCCAGCAGCCGCGGTAATACAGAGGCCAAGAGCGTTGTTCGGATTTACTGGGCGTAAAGGGCGCGTAGGCGGTCTTGCGTGTCACGTGTGAAATCTCCGGGCCCAACCCGGAAAGTGCGCTTGAA
+
ACCCCE@>=1)=========888@FFFGGGGGGGGGGGGGGGGGGGGGGGGGGGGGGGGGGGGGGGGGGGGGGGGGGGGGGGGGGGGGGGGGGGGGGGGGGGGGGGGGGGGGGGGGGGGGGGGGGGGFGGGFFGGGGGGGGGGGGGFGGGGGGGFGGGFDFGGGGGGGGFGGGGGGGGGGGGFFGGGGGGDGGFFGFGGFGGFFGGFFFFGGGFFGGFGGFG?FGFEGFFDD:?AFFFBG>D9BFFFFDBFFABF>FCDD)5.(.34:/:><<BFGFFFF?F<?B(7664446-,1526.3
@M02996:162:000000000-B87FG:1:1101:7737:6668 1:N:0:ACTGAGCG+CTAAGCCT
CCTACGGGAGGCAGCAGTGAGGAATATTGGTCAATGGGCGCGAGCCTGAACCAGCCAAGCAGCGTGCAGGAAGACGGCCCTCCGGGTTGTAAACTGCTTTTAGTTGGGAGTAAAAGAGCGTACGCGTACGCGGTATAGTATGTCCCATCAGTAAAAGTACCGGCCAATTCCGTGCGAGCCACCGCGGTAATACGGAAGGTCCGGGCGTTATCCGGTTTTACTGGGTGTACAGGGAGTGGAGGTGGTTTGGTTTGTCAGCTGTGAATGCCCGCGGCTCAACTGAGGTGCTCCATTTGAAG
+
CCCCCB:==8)======<;=;;;CFGGGCEFGGGGGG<FGG7FG7FGGGGFFGGGFG,F,9CFGGGCGEFFFGG,BECGGG,BFFCGGEEGGGGE,9FFGG9B9,<BCA+4ABCGGC4?+@C4@:FBF7F8+@>+D,,83@FC,,,5,8,,,@;;;34;B,**3**,,=2>4C*=**4C*,*;)*)225:C5+)=E8)5)+;55CD:<D>4+0<7190/*1++**0/15**91((8,()2(787073(/,4)(-.-69*.,*.-)).-<(*((-7*).)())-,((()5))(6).6*)-
@M02996:162:000000000-B87FG:1:1101:17955:6675 1:N:0:ACTGAGCG+CTAAGCCT
CCTACGGGGGGCTGCAGTGAGGAATATTGGTCAATGGGCGAGAGCCTGAACCAGCCAAGTAGCGTGAGGGAAGACGGCCCTACGGGTTGTAAACCTCTTTTGCGCGGGAATAAAAAATGCCACGTGTGGCATCTTGCATGTACCGCAGCGAATAAGGACCGGCTAATTCCGTGCCAGCAGCCGCGGTAATACGGAAGGTCCGAGCGTTATCCGGATTTATTGGGTTTAAAGGGAGCGCAGGCGGAGTGATAGGCCAGCCGGAAAATAGTCGGGCCCAACCCGATCCCGCGGTTGGAA
+
8ACCCE1101)8888:::::::CEFGGGGGGGGGGGGGGGGGGGGGGGGGFGGFFFGGGGFGGEFGGGGGGGEDGGGGGGGGGGGGGGGGGGGGGGGGGGGFFEGGGGGGGGGGGGGGGGGGGGGEFFEGGGGGGGGGGAFFGGDGGGGGG*?FFFGGGFEDGEEFFGGFFF3EF?6C7=F<5DGGGD<C*AFFGEFGGFGGC@83>E>@CFD7)1C2:FFFG*7>C46FCF60(;9B>D07754:54*:2*(.(33FD>(.4(44)-767491)27(:B?71((4:69434(,(4@
@M02996:162:000000000-B87FG:1:1101:20784:6692 1:N:0:ACTGAGCG+CTAAGCCT
CCTACGGGTGGCAGCAGTAGGGAATATTGCACAATGGGGGAAACCCTGATGCAGCAACGCCACGTGTGGGAAGAAGCATTTCGGTGTGTAAACCACTGTCGTGAGGGAATAATGCTTAATTTCGGTTAAGTTGAATGTACCTCGAAAGGAAGCACCGGCAAACTTCGTGCCAGCAGCCGCGGTAATACGAGGGGTGCAAGCGTTGTTCGGAATCACTGGGCGTAAAGGGAGCGCAGGCGGAGATGCAAGCAGTCTGTACAATACCGGGGCCCAACCCCGGCCCTGCAGACGGGACTGTTGT
+
88ACC>:):))=======;<;8;CFGGGGGGGGGGGGGGGGGGGGGGGGGGGGGGGGGGGGGGFFGGGGGGGGGGGGGGGGGGGGGGDFGGGGGGGGGFGGG@ACFGGGGGGGGGGGGFGGGGGDFEFGGGGGEDFGGGGGGGGGGGG?EG8EFGGGDDEEGGGGFEG7CE7CCGGGFEGGDDEGGCCGGDCEFGGFGGFGGGFGGAC>DG5FFFCF9FFFGC):5?C0<CDF9>E09B39D085BFAGFFF)4:AFFF<AFFF::9637946(8;@240(7>???(564(,4(,45A9),
@M02996:162:000000000-B87FG:1:1101:8088:6699 1:N:0:ACTGAGCG+CTAAGCCT
CCTACGGGAGGCTGCAGTGAGGAATATTGGTCAATGGGCGCGAGCCTGAACCAGCCAAGTAGCGTGAGGGATGACTGCCCTACGGGTTGTAAACCTCTTTTGTTTGGGAATAAAGGAGCCTACGTGTAGGCTTTTGCATGTACCTTTCGAATAAGCATCGGCTAATTCCGTGCCAGCAGCCGCGGTAATACGGAAGATGCGAGCGTTATCCGGATTTATTGGGTTTAAAGGGAGCGTAGGCGGCCTTTTAAGTCTTCGGTCAAATGTCAGGGCCCAACCTTGGCATGCCGGTGATACTGAT
+
88BCCFFFA0)====;=;===;;CEFGGGGGGFGGGGFGGGGGGGGGGGGFGGGGGGGGGGGGGGGGGGGGGGGGGGGGGGGGGGGGGGGGGGGGGGFCFGGGGGGGGFGGGGGGGGGGGGCFGGFGGF,=AD@FGGGGGGGGGGE8>E6DGGGGGGFGFGGGG@FAFG8D?DGD,6CFGGGFFGGGGC:C5CE>**=DFDGEACDFEA7@ECDEGGCGFFGGGG)+;7CGF@DFEFFFC<<93456<G<7@9<9-)*981544AF<./49<B0>C>BFF>FFFFB78:(--44::@><4)
@M02996:162:000000000-B87FG:1:1101:8110:6700 1:N:0:ACTGAGCG+CTAAGCCT
CCTACGGGAGGCTGCAGTGAGGAATATTGGTCAATGGGCGCGAGCCTGAACCAGCCAAGTAGCGTGAGGGATGACTGCCCTACGGGTTGTAAACCTCTTTTGTTTGGGAATAAAGGAGCCTACGTGTAGGCTTTTGCATGTACCTTTCGAATAAGCATCGGCTAATTCCGTGCCAGCAGCCGCGTTAATACTGAAGATTCGAGCGTTATCCGGATTTATTGGGTTTAAAGGGTGCGTAGTCGTCCTTGTAATTCTGCTGTCCAATGTCAGGGCCCACCCTTTTCCTTCCGTGTGTACTGCG
+
ACCCCF5==80=;==;;;=6;;;CE<FGGGGGEGGGGGG>FCGFGGGGGGFG,AEGCDGGGGGGGGGGFCGF76EEFGE@DFGFGEGGGGFFGG<FGFGGCFGDFEC+?FFFF9=A8AAFGGG7FCEEFFFFEFC,=,CB@FGAFGFGED,@E9FGGGG@CDGGGEGCG8@6CCGFGGGGGGBF*?5CCFG9::,51BFFD77>CC));8D*:4):CEGG+>:*/)+34+*8(61)((8*/1,08)9.C4)*)-6-)+2:)).).(647670(37E5(--(/)6))4)((,4,(()*-))(
@M02996:162:000000000-B87FG:1:1101:20769:6701 1:N:0:ACTGAGCG+CTAAGCCT
CCTACGGGTGGCAGCAGTAGGGAATATTGCACAATGGGGGAAACCCTGATGCAGCAACGCCACGTGTGGGAAGAAGCATTTCGGTGTGTAAACCACTGTCGTGAGGGAATAATGCTTAATTTCGGTTAAGTTGAATGTACCTCGAAAGGAAGCACCGGCAAACTTCGTGCCAGCAGCCGCGGTAATACGAGGGGTGCAAGCGTTGTTCGGAATCACTGGGCGTAAAGGGAGCGCAGGCGGAGATGCAAGCAGTCTGTACAATACCGGGGCCCAACCCCGGACCTGCAGACTGGACTGTTT
+
8ABCCE85=)1=======;<;8;CEGGGGGGGGGGGGGGGGGGGGGGGGGGGGGFGGGGGGGGFDFFGGGGGGGGGGGGGGGGGFGGGGGGGGGGGGGFGGGEGGCFGFGGGGGGGGGGGGGGGGFEFGCFGGGGGGGGGGGGGGGGEGFGGGGGGECCFGFGFFGGG?EGG?FGGGGGDEGDFGGGGGGGGGFEDEGGAC<EEEGFFDFGEGFFGGFGGFG/<=FGF07C@FFFB>BDG;D>F<@F9FBFFF:A4<EC)6*4>?0295;G;:4<;<(-9;EB1147:64.36?F)0546
@M02996:162:000000000-B87FG:1:1101:4442:6709 1:N:0:ACTGAGCG+CTAAGCCT
CCTACGGGGGGCTGCAGTCGAGGATCATTTGCAATGGGGGAAACCCTGACAATGCGACGCTGCGTGGAGGATGAAGGCCTTCGGGTTGTAAACTCCTGTCATAAGGGAAAAGGCGAGGGCACCCAATACGTGCCTTAGTTGATTGTACTTTAAGAGGAAGCGACGGCTAACTCTGTGCCAGCAGCCGCGGTAATACAGAGGTCGCAAGCGTTGTTCGGATTTACTGGGCGTAAAGGGCGCGTAGGCGGCGAGGTGTGTCAAGTGTGAAAGCTCCGGGCTCAACCCGGAAAGTGCGCTTGAA
+
ACCCCFA18))8888::::8888@FGGGGGGGGGGGGGGGGGGGGGGGGGGGFFFGFGGGGGGFFGGEGGGGGGGGGGGGGGGGGFGGGGGGGGGGGGGGGGGGGGGFGGGGFGGGGGGGGGGGGGF@FGFFGGGGGGGGGGGGGGGGGGGFEGFGGGGGGGGGGDGGGFG9>FGGGGGGGGFFGGGGGGGCC@C7=FCFFGFEGGBEFEDGGFFGG>5CDFGGFFGFBDDE36<F??FG4>>D?FFFDBBBF??AFGGFAFBF<<<A16>8?:@EB0><7?<?<>F>17<A45(476?04
@M02996:162:000000000-B87FG:1:1101:4461:6721 1:N:0:ACTGAGCG+CTAAGCCT
CCTACGGAGCGCTGCAGTCGAGGATCATTTGCAATGGGGGAAACCCTGACAATGCGACGCTGCGTGGAGGATGAAGGCCTTCGGGTTGTAAACTCCTGTCATAAGGGAAAAGGCTATGGCACCCAATACGTGCCTTAGTTGATTGTACTTTAAGAGGAAGCGCCGGCTAACTCTGTGCCAACAGCCGCGGTAATACAGAGGTCGCAAGCGTTGTTCGGATTTACTGGGCTTAAAGGGCGCGTATGCGGCGCGGTGTGTCAAGTGTGAAAGCTCCGGGCTCGACCCGGAAAGTGCGCTTGAA
+
8AABCBA5)))8877=;=;8888@CEGDFFCFGGGEFGG@FGEGGGGG8FCD,EFGCFFG@CFFEGGGC7FGDGF<=EEDCF=CF?FEEGGGFFE=F,5BCF5EECFFGGGF+:,A,5:E<FDFFGFGGDD<DDCFGDDD,@;<;D8,3;EDE:D,3DF=D8+@+4@>9EFC>ECF,A9E,39*:*3;C:D:581>8=+0:D=>EC05))22:85CDFGC>FEG9=+70)*/.5-14:57-92).@>;D0()-2(44EG24?6))42<*-9337>*)33-()-49>0-,-.).5;6@??(.
@M02996:162:000000000-B87FG:1:1101:4443:6730 1:N:0:ACTGAGCG+CTAAGCCT
CCTACGGGTGGCTGCAGTCGAGGATCATTTGCAATGGGGGAAACCCTGACAATGCGACGCTGCGTGGAGGATGAAGGCCTTCGGGTTGTAAACTCCTGTCATAAGGGAAAAGGCGAGGGCACCCAATACGTGCCTTAGTTGATTGTACTTTAAGAGGAAGCGACGGCTAACTCTGTGCCAGCAGCCGCGGTAATACAGAGGTCGCAAGCGTTGTTCGGATTTACTGGTCGTAAATGTCGCGTAGGCGGCGAGTCGTGTCAAGTGTGAAAGCTCCGGGCTCAACCCGGAAAGTGCGCTTGAA
+
ABCCCFAF)11=====;;=888+8@EFFGGGGGGGGGGGGGEGGFGGGFGGFFEFFCGGGEGG:8BC@FFGFGGGG,EFGGGDCEFGEFGFGGGGGGGFFGGGFDFFC=C<FCGCE+CEGGGGGG7D=CDG<DGGCDFGD9FGG,,EFGGGFCCG?D6=@,C+*5@CGEGFGG>,=;CFFDGFFGC9D5=CGEF++;C@4<F=3CGEF>)/:5).21759>C:7?FG*).CFFF)@).013),)0?>6D907-((-4:7264-<>AAA=4FA?B>E>B06<@??(43;9(4<).,4>?6??
@M02996:162:000000000-B87FG:1:1101:23508:6746 1:N:0:ACTGAGCG+CTAAGCCT
CTACGGGAGGCTGCAGTGGGGAATCTTCCGCAATGGACGAAAGTCTGACGGAGCAATGCCGCGTGAGTGATGAAGTTTTTCGGAACGTAAAACTCTTTTGTTTGTGACGAACGTGCTTTCCATCAACAACAGAGGGCAGTGACGGTAGCAAACGAATAAGCCACGGCTAACTACGTGCCAGCAGCCGCGGTAATACGTAGGTGGCGAGCGTTGTCCGGAATTATTGGGCGTAAAGCGCATGTAGGCGGTTTTCTAAGTCTGGAGTGAAAATGCGGGGCTCAACCCCGTATGGCTCTGGATA
+
88@CC?9551)=;=;;=;==868;@EFEFFEEGGGGGGGDGGGGGDGFGGGGDCGFGCFFFEGFFBFGGCFFFGGGGGGGEGGFGGEFGGGGGGGGFGGFGGGGGGFFGGGGGGGGGGGGGGGG?F=FFGCFGGFGGGGGDGGEEGGGGGGDFFE:6:CGCGFGGGEE*DCGCFEGCGGFE9*3<C?DDCD>E1=C);F8CFGFCG38>A9:D>4>DBD:5FCFG6C<<ED>?F<=>B593:9FAF@>59:F94<5<FFAA4433:--89CAA7BG>9-:<9<B?B91-4213:D?6:42)
@M02996:162:000000000-B87FG:1:1101:27964:6781 1:N:0:ACTGAGCG+CTAAGCCT
CCTACGGGGGGCTGCAGTGGGGAGTATTGCACAATGGGCGGAAGCCTGATGCAGCAACGCCGCGTGAGTGAAGAAGTATTTCGGTATGTAAAGCTCTATCGATGGGGAATAAAATGAAGGTACCCAAGTAAGAAGCCCCGGCTAACTACGTGCCAGCAGCCGCGGTAATACGTAGGGGGCAAGCGTTATCCGGATTTACTGGGTGTAAAGGGAGCGTAGACGGAATAGCAAGTTTGAAGTGAAATACCTGGGCTTAACCCAGGAATTGCTTTGAAAACTGTTAATCTAGAGTACTGGAGGG
+
ACCCCEA):))8888::::::888BFGGGGGGGFGGGGGGGGGGGGGFGGGGEEB=FDFGGGGGCFEGGGFFGFGGFGGGGGGGGFGG<FFFGGGGGFFGGGGGGDF=FDGGFGGGGFCFFGGGGGGGGG?CCF+BFFGGGGGGGGGGFGGGGGGGGGFCGG5CEGGGGGGGFGFGCEGGGGFFGGGGGCCCGFGGF:FFGGGFGGFFFFFGC>@DDB39?EGGGFGFBFGF)6:@AFFG?2:7<99?F2(8:<:)40:4?FB:FD2)=AGADAFFF3>9<F99)6AA:A<<<A2)/3<46
@M02996:162:000000000-B87FG:1:1101:9519:6788 1:N:0:ACTGAGCG+CTAAGCCT
CCTACGGGTGGCTGCAGTGGGGGATATTGCACAATGGGGGAAACCCTGATGCAGCGACGCCGCGTGAGTGAAGAAGTATTTCGGTATGTAAAGCTCTTTAAGCTGGAAAGATAATGACGGTACCAGCAGAATAAGCCCCGGCTAACTACGTGCCAGCAGCCGCGGTAATACGTAGGGGGCAAGCGTTATCCGGATTTACTGGGTGTAAAGGGAGCGTAGACGGTAAAGCAAGTCTGAAGTGAAATCATAGGGCTTAACCCTGTAATTGCTTTGGAAACTGTTTAACTGGATTACCGGATGG
+
8ACCCFA5:01====;===;;888FGGGGGGGGGGGGGGGGGGGGGGGGGGGGFGGFGGGGGGGCFCFGGGGGGGGFCGGGGGGGGGFGGGGGGGGGGGGGGGGGFFGGGGGGGGGAFGGGFGGGGFGGGGGFFGGGGGGGGGGGFGCGGGGGGGGGGGGGDGGDGCEGFGGGFGEGGGGECFFGGDCFGFEG>GGF++AGGGFGGB??FGEFBFGGB79BGGGCECFFFDFAAAFFDFG?:616@?A;:?FFF:?DGG6354<ABFD7<GBD09:B()):@ABDAF<4<)55>>1892>F
@M02996:162:000000000-B87FG:1:1101:9325:6794 1:N:0:ACTGAGCG+CTAAGCCT
CCTACGGGCGGCTGCAGTGAGGAATATTGGTCAATGGACGGAAGTCTGAACCAGCCAAGTCGCGTGAAGGAAGAAGGTATTATGTATTGTAAACTTCTTTAGACGCAGAGAAATAAGGCGCTCGAGAGCGCTGATGCTAGTATGCGTAGAATAAGGATCGGCTAACTCCGTGCCAGCAGCCGCGGTAATACGGAGGATCCGAGCGTTATCCGGATTTATTGGGTTTAAAGGGTGCGCAGGCGGCATGTTCAGTCAGCGGTTAACTCGTGAGGCTCAACCTCATCCCGCCGTTGCTACTGG
+
68ACCB88:))8888;;;;;;;;;EFGGGGGFFGGGFGGGGGGFGGGGGGGGGFGGG<AEFFGGGGGCEF?=FFGGFG9FGGGAFFGGFFGGGGGGGGFGDG?FEGEGG7EFGGF,CBF:FGGD7C@EFCCE>FFAGG9=EAE<FDECC6CFC=FGFFGFEGFC:DFFGCGGGGGGGGGG>CBEGGCCF=F>E37*8CFA5**5?DFFFFG5/7BGG4CF69CD=>C>)87:<(8)7>BG996@975:D))9<A66:55?>B2)6)(,74*:?BFC@BF?89<A<6419;;?((46?:)4
@M02996:162:000000000-B87FG:1:1101:9307:6797 1:N:0:ACTGAGCG+CTAAGCCT
CCTACGGGCGGCTGCAGTGAGGAATATTGGTCAATGGACGGAAGTCTGAACCAGCCAAGTCGCGTGAAGGAAGAAGGTATTATGTATTGTAAACTTCTTTAGACGCAGAGAAATAAGGCGCTCGAGAGCGCTGATGCTAGTATGCGTAGAATAAGGATCGGCTAACTCCGTGCCAGCAGCCGCGGTAATACGGAGGATCCGAGCGTTATCCGGATTTATTGGGTTTAAAGGGTGCGCAGGCGGCATGTTAAGTCAGCGGTTAAATAGTGAGGCTCAACCTCATCCCGCCGTTGATACTGG
+
88CCCB==01)8888;;;;;;;;CFFGGGGGGGGGGGGGGGGGGGGGGGGGGGFFGGGGGGGGGFGFGGGGGGGGGGGAGGGGGGGGGGGGGGGGGGGGGGFFGGGEGGGGGGGGGGFFFGGGG=CGEFCEGGFGGGGGGGGG9FCGDGGGGGGGGGGGGGGGGFGGGGGGGGFFEGGGGGGFFGGGGGC>CEAEGFGGFGGGDGGFFFFGGGDFGGFGG?FGGGFFFFFFBF?F@>2@D49971>@<DA2@<<<9:GDB9DAFF29<BDGBF:>FF<8,84<A<<?>B;BFB?F276::
@M02996:162:000000000-B87FG:1:1101:19654:6798 1:N:0:ACTGAGCG+CTAAGCCT
CCTACGGGTGGCAGCAGTGGGGAATATTGGGCAATGGGGGAAACCCTGACCCAGCAACGCCGCGTGAGGGAAGAAGGTTTTCGGATTGTAAACCTCTGTCCTCCGGGACGAAGAAAGTGACGGTACCGGGGGAGGAAGCTCCGGCTAACTACGTGCCAGCAGCCGCGGTAATACGTAGGGAGCGAGCGTTGTCCGGAATTACTGGGCGTAAAGGGTGCGTAGGCGGCTTTGTAAGTCAGATGTGAAATACCGGGGCTTAACCCCGGGGCTGCATCTGATACTGCAAGGCTTGAGTGCAGGG
+
8ACCCE=A00)==8=====;;88BFFGGGGGGGGGGGGFGGGGGGGGGGGGGGFFFFGGGGGGGGGGGGGGGGGGGFGGFGGEGGGGCFGFGFGGGGGFFGGGGGGGGGG:FEG8F:DDGFGGGGGGGGGGE5FGGGGGGGGGGDGGCGGFD8BEFFGDFCGGGFGDGEGEF7CEEECCE:DEFCD>DDGDGGFGGD5DFGGGFGFF@F>DFG?@GCBGGFGGGG3EDF?FF>D4@AAB><C:448?B7<?B(((4>GC4<FFFF099>95:?AF+@2<F>BDF<F>1487>?46)*)).(
@M02996:162:000000000-B87FG:1:1101:9521:6808 1:N:0:ACTGAGCG+CTAAGCCT
CCTACGGGTGGCTGCAGTGGGGGATATTGCACAATGGGGGAAACCCTGATGCAGCGACGCCGCGTGAGTGAAGAAGTATTTCGGTATGTAAAGCTCTTTAAGCTGGAAAGATAATGACGGTACCAGCAGAATAAGCCCCGGCTAACTACGTGCCAGCAGCCGCGGTACTACGTAGGGGGCAAGCGTTATCCGGATTTACTGGTTGTAAAGGGAGCGTAGACGGTAAAGCCAGTCTGAAGTGAAATCATAGGGCTTAACCCTGTATTTGGTTTGGAAACTGTTTAACGTGAGTACCGGATGG
+
8A<CCE85=10=;======;;888CFGGGGGGGGGGGGGGDGGGGGGGFFGGGFFGGFGGGGGGFFBCGGGFFFFFFAFGGGGEF8FD<FACFGFGGGG<E?FGGDG@C,AFA<FGFGG+CAFGG8D@DGGGGE,DDEGGDGGGEGGGGGG7CFEGG,;@8?E8CE**:@FEFG,=EGGGGGFFGGDDGGG>CEEGFFGFGG0*;7B=FFCG4)>DD?GGFGGGGB009)0<??A4))9?7::0-=*.2..5::??>FG<:58)).))*./822?<=<DA5=:)64(,-.4<46:(5>:>8
@M02996:162:000000000-B87FG:1:1101:5598:6811 1:N:0:ACTGAGCG+CTAAGCCT
CCTACGGGAGGCAGCAGTGAGGAATATTGGACAATGGATGGAAGTCTGATCCAGCCATGCCGCGTGAATGATGGATGCCCTACGGGTTTTGAACTTCTTTTGTACGGGGGCAATACGTGCCACGCGTGGTCCGCTGAGAGTACCGTACGAATAAGCACCGGCTAACTCCGTGCCAGCAGCCGCGGTAATACGGAGGATGCGAGCTTTATCCGGATTTATTGGGTTTAAAGGGTGCGTAGGCTGCTTGCCAAGTCCGCGGTGAAATCCGGGCGCCCAACGGTGGAACTTCCGTTGAAACTGG
+
8ACCCEF=>8)=========;;;CFCFGGGGGGGGGG<FG@FGG,EFGGGGGGGGGFFEFGGGGGGGG,E<FGGCCE8EFFG,CGCGEDG8BFFFGGGGGGFGG9C:CF:+@F<496,4AFEGC7=CFCGG8C:E8C8CFDEFEBFF+B6EGD,>EA,;@CCEGE@EGGGGGGG=FGFEFGGFDCGGG>FGCCE*8:<FA:CED*9@?FFGG))09C<GFFFFGGDAFAF>><2:B??:*3*4)5B12*.45<)),2*79(58A2<:(5(722,0/8<(((.(-4:0))--.8<6)/4)6.
@M02996:162:000000000-B87FG:1:1101:26772:6812 1:N:0:ACTGAGCG+CTAAGCCT
CCTACGGGTGGCAGCAGTAGGGAATATTGCACAATGGGGGAAACCCTGATGCAGCAACGCCACGTGTGGGAAGAAGCATTTCGGTGTGTAAACCACTGTCGTGAGGGAATAATGCTTGGCCTCGGCCAAGTTGAATGTACCTCGAAAGGAAGCACCGGCAAACTTCGTGCCAGCAGCCGCGGTAATACGAGGGGTGCAAGCGTTGTTCGGAATCACTGGGCGTAAAGGGAGCGCAGGCGGAGATGCAAGCAGTCTGTACAATACCGGGGCCCAACCCCGGACCTGCAGACTGGACTGTTT
+
AACCCB>)010====;===<;8;;EFGGGGGGGGGGGGGGGGGGGGGGGGGGGGFGGGGGGGGGGGGGGGGGGGGGGGGGGGGCGGGGGGGGGGGGGGFFGGFFGGGEFGGGGGGGGGCFGGGGGGGGGGGGGGGGGGGGGFGGGGGGGGGGFFGGGGGG>CFFGGGEGEGGGGGGGGGGGG>@CGGGGGCEGFEGFGGFDDGFGGFFFFGEGFFGGFFFFGGGG)AC6FGB>B>@B>E<;D>FAB?>FFFF<:AF2<CAAFFFFFF>>;DBBFEC;1;>>BB08?88<348?FB?F7AD
@M02996:162:000000000-B87FG:1:1101:19664:6815 1:N:0:ACTGAGCG+CTAAGCCT
CCTACGGGTGGCAGCAGTGGGGAATATTGGGCAATGGGGGAAACCCTGACCCAGCAACGCCGCGTGAGGGAAGAAGGTTTTCGGATTGTAAACCTCTGTCCTCCGGGACGAAGAAAGTGACGGTACCGGGGGAGGAAGCTCCGGCTAACTACGTGCCAGCAGCCGCGGTAATACGTAGGGAGCGAGCGTTGTCCGGAATTACTGGGCGTAAAGGGTGCGTAGGCGGCTTTGTAATGCAGCTGTGAAATCCCGGGGCTTAACCCCGGGGCTGCATCTGGTACTGCAAGGCTTGGGTGCAGGG
+
8ACCCE==>))=======;;;88BFGGGFGGGGGGGGGGGGGGGGGGGGGGGGFFGGGGGGGGEGGEGGGGGGGGGGGGGGGGGGGGDGGGGGGGGGGFGGGGGGFGFECEFC@F8:FDEE=EFFGGCBCEDC:8EFGGGGGGGGGEGGGGGGGGGGGGGGGGGGGGDGEGGGG=CFGGGFDBE:5CCGGDEGBGG5DGFFGG=EFF3>E<=D*.9*4CGFGGFCBEGFFGFF>4*)5=0.767)7=A0(4:16>1(59).9:?>F99599:2<476)--.9)62<54(,4,((((0)).,
@M02996:162:000000000-B87FG:1:1101:6997:6820 1:N:0:ACTGAGCG+CTAAGCCT
CCTACGGGGGGCAGCAGTGGGGAATATTGGGCAATGGGCGAAAGCCTGACCCAGCGACGCCGCGTGAGGGAAGAAGGTCTTCGGATTGTAAACCTCTTTCAGCAGGGAAGAAGCAAGTGACGGTACCTGCAGAAGAAGTCACGGCTAACTACGTGCCAGCAGCCGCGGTAATACGTAGGTGGCGAGCGTTATCCGGAATTACTGGGTGTAAAGGTTGTGTAGGCGGATAAGCAAGTCAGGCGTGAAATTTGTTGGCTCAACCCACAAACTTTCCTTGAAACTTTTTCCCTTGTGAGTGGGG
+
ACCCCEFF5118888::<:::88BFEGGGG?FGGGGGCGG:FGGGGGGGGGGEFGEEGGCGGGFFGCEGGGGGGFGFGGCGG*F:FF@<@FG9FFFCGGE9F9FAGG7FC:F,>?FFGGDEECFFE<:<F?<15C:FFGCBEE7C?GGCAFFGEGCF968CC>@>E58:CEFGGF6+2*<+9@B:5<)>EDGFFGCB)7):?C7C47@E6*+:?/278*9*<?4*.5)39D697(96AF939?>1)1:FAAF(8<?(<77?F0:03,87)*))./315:>>6).-454<A4?))5)1.1:9
@M02996:162:000000000-B87FG:1:1101:15258:6821 1:N:0:ACTGAGCG+CTAAGCCT
CCTACGGGAGGCTGCAGTGGGGGATATTGCACAATGGGGGAAACCCTGATGCAGCGACGCCGCGTGAGTGAAGAAGTATTTCGGTATGTAAAGCTCTATCAGCAGGAAAGATAATGACGGTACCTGACTAAGAAGCACCGGCTAAATACGTGCCAGCAGCCGCGGTAATACGTATGGTGCAAGCGTTATCCGGATTTACTGGGTGTAAAGGGAGCGCAGACGGCATGGCAAGCCAGATGTGAAAGGCAGGGGCTCAACTCCTGGCCTGCATTTGGAACTGTCAAGCTAGCGTATCGGAGAG
+
8ACCC>=51))=========;88@CFGGGGGGGGGGGGGGGGGGGGGGGGGGGFGGGGGGGGGGFGGGGGGGGGGGGCGGGGGGGGGGGGGGGGGGGFEFGGGEFFCGFGGGFGGGGGG:FFGGGF8FG,B=9DFGEFGGGGGFFGFFGGFCFGGGGGGGGGGDGG9:EFFFGGGGGGGGEFFFGGGGGGGBEFGGFGGFFDFFGGF6=AC=CBBCGFGGFGGGEBGFBFGFB?:@7>FD<><B<F4:D99DB>B<<FFFFFF?(4<0<1CADB4+92>?FF2))58A?048134(70944
@M02996:162:000000000-B87FG:1:1101:17953:6822 1:N:0:ACTGAGCG+CTAAGCCT
CCTACGGGTGGCTGCAGTGGGGGATATTGCACAATGGGGGAAACCCTGATGCAGCGACGCCGCGTGAGTGAAGAAGTATTTCGGTATGTAAAGCTCTATCAGCAGGGAAGATAATGACGGTACCTGACTAAGAAGCACCGGCTAAATACGTGCCAGCAGCCGCGGTAATACGTATGGTGCAAGCGTTATCCGGATTTACTGGGTGTAAAGGGAGCGCAGACGGCATAGCAAGCCAGATGTGAAAGGTGGGGGCTCAACCCCCAAACTGCATTTGGAACTGTTAAGCTAGAGTGTCGGAGAG
+
8ACCCD0810);=88===;;;8@@FGGGGGGGGGGGGGGGGGGGGGGGGGGGGGGGGGGGGGGGFFEGGGGGGGGGFEGGGGGGGGGGGGGGGGGGGGFGGGGGGGGGGGGGGGGGGGGGGGGGGGGGGGFGDBFFGGGGGGGDGGFGGGGFGGGGGGGGGGGE7CEDGGGGGGGG6CFGFGFFGGGDGGGGGDGGF7FFGGCAEGFFFFFGFFFGGFGGFGGG57<CBFF:?FFF?FF:-24=6FFBF6;EBB?DFGGFFFFF6?D2@<:A<2@@F::36@AA<A44<28)).<25194:
@M02996:162:000000000-B87FG:1:1101:5595:6829 1:N:0:ACTGAGCG+CTAAGCCT
CCTACGGGAGGCAGCAGTGAGGAATATTGGACAATGGATGGAAGTCTGATCCAGCCATGCCGCGTGAAGGATGGATGCCCTACGGGTTTTGAACTTCTTTTGTACGGGGGCAATAAGGGCCACGCGTGGTCCGATGAGAGTACCGTACGAATAAGCATCGGCTAACTCCGTGCCAGCAGCCGCGGTAATCCGGCGGATGCGGGCGTTATCCGGATTTATAGGGTTGAAAGGGTGCGTAGGCGGCTTGCCAAGTCAGCGGTGAAATCCGGGCGCCCAACGCCGGAACTGCCGTTGAAACTGG
+
CCCCC@):5:1=8======;;;;,CCFGGGGGGGGGGCFGDEEFGGGGGGFGGFFFFGGGGGGGCFGFGGGGGGFFGFGGGGFFFEC=FDGCCFGGGGGGFGFGCDGGGGECFG9DDDFECGFGGGGGEFGFEGCCFG9>FFGGGGCEGEGC6=FGGG>CEGEEEGCEGGGGG5DFGFFG:??DEGDDG7+88)=*73<:D)2)?D).>=>CD@><64C*/<FGE)+:467:33:B:03C2C9>37>:*-.76:<B?GD((5)64>8204119()2)4:9(.,4990<<4>?6126/-64.
@M02996:162:000000000-B87FG:1:1101:14716:6830 1:N:0:ACTGAGCG+CTAAGCCT
CCTACGGGTGGCAGCAGTAGGGAATATTGCACAATGGGGGAAACCCTGATGCAGCAACGCCACGTGTGGGAAGAAGCATTTCGGTGTGTAAACCACTGTCGTGAGGGAATAATGCTTAATTTCGGTTAAGTTGAATGTACCTCGAAAGGAAGCACCGGCAAACTTCGTGCCAGCAGCCGCGGTAATACGAGGGGTGCAAGCGTTGTTCGGAATCCCTGGGCGTAAAGGGAGCGCAGGCGGCGATGCAAGCAGTCTGTACAATACCGGGGCCCAACCCCGGCCCTGCCGCCTGGACTGTTTT
+
8ACCCEA=:))=======;<;8;;FGGGFGGGGGGGGGGGGGGGGGGGGG<FGFGFGGGGGGGGCFGGCGGGGGGGGGGGGGGGGGGGGGGGGGFGGGGFFGEFGCGGGGGGGFGGGFGGGGGG@FCCE<EFF,CEEFGGGGGFFCEE@EGDG:EGE>C:6@GFGG6E6:E7?8FGGGDDGGFFECFGGF;5?4E=AD+685EFGGFF3>C*:F);F;FCFGE7:5FF:>DF4(3@(4@5()()()*.*-4?>FA2-0:46*)55?>95399?1>EE?679>;4(.((((-3((()04:4(
@M02996:162:000000000-B87FG:1:1101:5614:6831 1:N:0:ACTGAGCG+CTAAGCCT
CCTACGGGAGGCAGCAGTGAGGAATATTGGACAATGGATGGAAGTCTGATCCAGCCATGCCGCGTGAAGGATGGATGCCCTACGGGTTTTGAACTTCTTTTGTACGGGGGCAATAAGGGCCACGCGTGGTCCGATGAGAGTACCGTACGAATAAGCATCGGCTAACTCCGTGCCAGCAGCCGCGGTAATACGGAGGATGCGAGCGTTATCCGGATTTATTGGGTTTAAAGGGTGCGTAGGCGGCTTGCCAAGTCAGCGGTGAAATCCTGGCGCCCAACGCCGGAACTGCCGTTGAAACTGG
+
8ACCCFF=:))===8=====;;;;EFGFFFGGGGGGGGGGGGGGGGGGGGGGGFFGFGGGGGGGFGGGGGGGGFFGGGGGGGGGGGCFDFGGFGGGGGGGGGGGGGDGGGGGGGGGGCGGGGGGGGGGGGFDEEGGGGGFEGGGGGGGGEGGGGGGGGGEEDGG7DGGGGGGGGGGGGGGGDEFGGGGGGGGGBEGEFFFGGCBCDFFFFGGGF3CCBGGFGCDGFGG4=GBB?<DFFF5<C0>>E::C>?FAFFF?GDBBF>9A<?)9:C>?FFD@??FFEBB;BB)5:686?0)88A<8
@M02996:162:000000000-B87FG:1:1101:26778:6832 1:N:0:ACTGAGCG+CTAAGCCT
CCTACGGGTGGCAGCAGTAGGGAATATTGCACAATGGGGGAAACCCTGATGCAGCAACGCCACGTGTGGGAAGAAGCATTTCGGTGTTTAAACCACTGTCGTGAGGGAATAATGCTTGGCCTCGGCCAAGTTGAATGTACCTCGACAGGAAGCACCGGCAAACTTCGTGCCAGCAGCCGCGGTAATACGAGGGGTGCCAGCGTTGTTCGGAATCACTGTGCGTAATGGGAGCGCAGGCGGAGATGCAAGCAGTCTGTACAATAACGACGCCCAACCCCGGCCCTGCAGACTGTACTGTTT
+
88CCCA8):1)====6===<;8;FFFGGGGFGGGGGGGGGGGGGGGGGDEFEGGG8EEEEGBGGFGF@EGGGGF8FGGGCFDFGGDG:EFCFGGC@AFFGGG7<CFGFGFFGFFGGGG+A=EFGGGD+A,=FF9;EEFFGFEF:B+AEFGGG8C8D6C8C+=DBFGE:CEDDGEGGGGEG*?9**=CFFC4CEEGC>*;;G3>>EGF=5A5*CA=FGFDCFEE3E)<C?FC)(((8317D09;4<=*4:(3?>7<AA<><>7)).3((049>B?DEEBB((720(47()4.4)-4<F.64
@M02996:162:000000000-B87FG:1:1101:15245:6837 1:N:0:ACTGAGCG+CTAAGCCT
CCTACGGGAGGCTGCAGTGGGGGATATTGCACAATGGGGGAAACCCTGATGCAGCGACGCCGCGTGAGTGAAGAAGTATTTCGGTATGTAAAGCTCTATCAGCAGGAAAGATAATGACGGTACCTGACTAAGAAGCACCGGCTAAATACGTGCCAGCAGCCGCGGTAATACGTATGGTGCAAGCGTTATCCGGATTTACTGGGTGTAAAGGGAGCGCAGACGGCATGGCAAGCCAGATGTGAAAGGCAGGGGCTCAACTCCTGGACTGCATTTGGAACTGTCAAGCTAGAGTATCGGAGAG
+
8ACCCA>5:1)=======;=;8@@FGGGGGGGGGGGGGGGGGGGGGGGGGGGGFFGGGGEGGGG@CCFGGFFFFEGFGGGGGGGGGGGGGFFFG<FGDFGGGGGGCFGGGGGGFGGGGG7FGGEGCGGGG9FGGGGGGFG78CGFFGFGGCBFCGGGGGGFDD:FEGGGFGGGD7?CFGGF7A>=C?57@FEG:5EACGFG6FFGD=FF6>EDFAGGF5)8CEC>BGG1)07(47FB26:<>979@F1CBFF>;?DF?CAF622,83844:A9<F8B7:>>F2))4,.5>845))-5(-(-
@M02996:162:000000000-B87FG:1:1101:14731:6841 1:N:0:ACTGAGCG+CTAAGCCT
CCTACGGGTGGCAGCAGTAGGGAATATTGCACAATGGGGGAAACCCTGATGCAGCAACGCCACGTGTGGGAAGAAGCATTTCGGTGTGTAAACCACTGTCGTGAGGGAATAATGCTTAATTTCGGTTAAGTTGAATGTACCTCGAAAGGAAGCACCGGCAAACTTCGTGCCAGCAGCCGCGGTAATACGAGGGGTGCAAGCGTTGTTCGGAATCACTGGGCGTAAAGGGAGCGCAGGCGGAGATGCAAGCAGTCTGTACAATACCGGGGCCCAACCCCGGCCCTGCAGACTGGACTGTTT
+
8ACCCD98=5)====;==6<;8;;CFGGFGDGGGFGGGGGGGGGGGGGGGGGGFGFGGGGGGGGFGGGGGGGGGGGGGGGGGGGGGGDGGGGGGGGGGGGEG7FF,BFAFCCFFGGG9EFGGGG7FB?,?EGFA;ECEFGGGGDE88E?=DDGFFF8CC>CDFGGG>F+BFG6B6@GFGG@C?AEF7DCFC8EDGE?D7*C7EBEGFFFEGGFF4DGFG4FGC91;7C<4CBFFFE>>E3791@AF?9C?FFFFFBF<F2)=<??BF0>419:(<C@?(3(8;FFF4><:5:?(8?4<A6
@M02996:162:000000000-B87FG:1:1101:10051:6841 1:N:0:ACTGAGCG+CTAAGCCT
CCTACGGGGGGCAGCAGTGGGGAATATTGGGCAATGGGCGAAAGCCTGACCCAGCAACGCCGCGTGAAGGAAGAAGGTCTTCGGATTGTAAACTTCTTTTATGAGGGACGAAGGACGTGACGGTACCTCATGAATAAGCCACGGCTAACTACGTGCCAGCAGCCGCGGTAATACGTAGGTGGCAAGCGTTATCCGGATTTACTGGGTGTAAAGGGCGCGTAGGCGGTAGAGCAAGTCAGATGTGAAATCCATGGGCTTAACCCATGAACTGCATTTGAAACTGTTCTTCTTGAGTGCTGGG
+
8ACCCE==8))8888::<:::888EFGGGFFGGGGGGGGGGGGGGGGGGGEGGFGFFFGGGGGGGGG+=FFGGGGGEFFGGGGGDGGGGGGGGGGGGFGGCGF9FFGGGGFGF@7CDFECC:FF@EFFFCC:@<EC@BCE+=*=FEEGGGGGCCGCFFGGCCGFEG5*>88:*AFECFECFC@F9FCCDGGGGFGE)9<@7>C9C48BF=2CDB5337D<)CEDC>*)-=C?)((0))9:6:69<*96CB>F<?(,4>*:AF:6<1))1<*)546<*6-93966)6<9)6<))).5*-5((
@M02996:162:000000000-B87FG:1:1101:26261:6841 1:N:0:ACTGAGCG+CTAAGCCT
CCTACGGGCGGCTGCAGTGAGGAATATTGGTCAATGGGCGCAAGCCTGAACCAGCCATGCCGCGTGCAGGATGACGGCTCTATGAGTTGTAAACTGCTTTTATACGAGGGTAAAACCTGGAATCTTTCCAGCTTGAAAGTATCGTATGAATAAGGATCGGCTAACTCCGTGCCAGCAGCCGCGGTAATACGGAGGATCCAAGCGTTATCCGGATTTATTTGGTTTAAAGGGTGCGTAGGCGGTTTGGTAAGTTAGTCGTGAAATAATAAGGCTTAACCTTATATGTGCGGTTGATACTGTT
+
8ACCCD=5:0)8888;;;;;;;;;CEFGGGGGGGGGGGGGGGGGGGGGGGGGGGGGGGGGGGGGGGGGGGGGGCGGGGGGGGGGGGGGGGGGGFGEFGGGGGGGGGFGGGGGGGGGGGGGGGGGGGGGGFFGGGFEFFGGGGGDGGGGEDGGGGGGFGGGGGGFGGGGGG8ECBEFGGGGGGFFGDGGGGGDGFGEFGGAGFGEC8)58CCGDDEF:3C*997>F;F76=GF?BBF?>FGFG>>17>?C9<FDABF<57(57:><9A<FFGFBFF<@AA<)0))).6639?>FFB464-6)
@M02996:162:000000000-B87FG:1:1101:15262:6842 1:N:0:ACTGAGCG+CTAAGCCT
CCTACGGGAGGCTGCAGTGGGGGATATTGCACAATGGGGGAAACCCTGATGCAGCGACGCCGCGTGAGTGAAGAAGTATTTCGGTATGTAAAGCTCTATCAGCAGGAAAGATAATGACGGTACCTGACTAAGAAGCACCGGCTAAATACGTGCCAGCCGCCGCGGTAATACGTATGGTGCAAGCGTTATCCGGATTTACTGGGTGTAAAGGGAGCGCAGACGGCATGGCAAGCCAGATGTGAAAGTCAGGGGCTCAACTCCTGGCCTGCATTTGGAACTGTCCAGCTAGAGTATCGGAGAG
+
68ACCF0:=8)=========;88@FFGGFGGGGFGGFGGGGGGGGGGGGGFGECFFCGGGFGGG>FCFGGGGGGGGFGGGGGDEFFF<FFGGGGGGG<EFFCFFGCCFGGGGFGGGAFEFG7FFGFCFGFG,@FGEGGGDEGGEC,EFGDG8EGGGC+0<CDGE7E5*C;FFFFFGC@CFEDFFGDGDGGG8CDECF7CFGG5FGDAC7F*A55>7C95>@GGG=>A91.9>?BBF(4@>426*)*/)*.:BB>B?,ADA?F>(((.(0.><>2*+/4844*).5:B-327<95>,0,44:
@M02996:162:000000000-B87FG:1:1101:11206:6871 1:N:0:ACTGAGCG+CTAAGCCT
CCTACGGGGCGCTGCAGTGGGGAATATTGCACAATGGGCGCAAGCCTGATGCAGCAACGCCGCGTGAGCGATGAAGGTCTTCGGATCGTAAAGCTCTGTCCTTGAGGACGAAACAAATGACGGTACTCTTGGAGGAAGCCCCGGCTAACTACGTGCCAGCAGCCGCGGTAATACGTAGGGGGCGAGCGTTATCCGGAATTATTGGGCGTAAAGAGTCCGTAGGTGGTTTTGTAAGCGTAGGGTGAAAGCCCGGGGCTTAACTCCGGTTAGCCTTACGAACTGCAAGACTTGAGTGCAGGAG
+
88BCCA:8)))8888;;;;;;88BFGGGGGGGGGGGGGGGGGGGGGGGGGGGGGGFGGGGGGGGFGGGGGGGGGGGGGGGGGGGGGGGGGGGGGGGGGFGGGGGCFGGGGGGGGFFGGDGGCEFGGGGGGGFDDGGGCGGGEGEGGDGGGGGGGGGGFGGGGGGFEE:EGCFGFFCEFEEGGFB:DGDGGGGGFGGE3FFGGG*ADFFFFGCFFFF*6CF>EEGGFGGFFGFFABF9?5>?34B?*9AF::B,(7>>C4>AFFD?6>B3:G?AA4<:4<>FF?2824:AD>AFB)5=>?4:
@M02996:162:000000000-B87FG:1:1101:24415:6930 1:N:0:ACTGAGCG+CTAAGCCT
CCTACGGGAGGCAGCAGTGGGGAATATTGCACAATGGGCGCAAGCCTGATGCAGCAACGCCGCGTGAGGGAAGACGGTTTTCGGATTGTAAACCTCTGTCTTTGGTGACGAAGAAGTGACGGTAGCCAAGGAGGAAGCCACGGCTAACTACGTGCCAGCAGCCGCGGTAATACGTAGGTGGCAAGCGTTATCCGGAATTACTGGGTGTGAAGGGAGCGCAGGCGGGACTTCAAGTCAGCGGTGAAAATTATGGGCTCAACCCATAAACTGCCGTTGAAACTGTAGTTCTTGAGTGGAGTAG
+
ABCCCE:881)=========;88BFFGGGGGGGGGGGGGGGGGGGGGGGGGGGFFGGGGGGGGGFGGGGGGGGGGGGGGGGGGGGGGGGGGGGGGGGGFGGGGGGGGGGGGGGGGGGGGGGGGGGGGGGGGFGGGGGGGGGGGGGGGGGGGGGGGGGGGGGGGCEGGGGGGGGFCGGGGFGFAAFGGGGGGGGDGGFGGFGGGFGGFFFFGFGFFGG>DGFGGGGFGGFFGFFFFFFFFD>>><?FFFGFFFB70:6F4<<D???FAABAC?FFFE8<AF4644:<96<<A44<FB??23)
@M02996:162:000000000-B87FG:1:1101:19370:6931 1:N:0:ACTGAGCG+CTAAGCCT
CCTACGGGTGGCAGCAGTGAGGAATATTGGTCAATGGGCGCGAGCCTGAACCAGCCAAGTAGCGTGAGGGATGACTGCCCTACGGGTTGTAAACCTCTTTTGTTTGGGAATAAAGGAGCCTACGTGTAGGCTTTTGCATGTACCTTTCGAATAAGCATCGGCTAATTCCGTGCCAGCAGCCGCGGTAATACGGAAGATGCGAGCGTTATCCGGATTTATTGGGTTTAAAGGGAGCGTAGGCGGCCTTTTAAGTCTGCGGTCAAATTTCAGGGCCCAACCTTGGCATGCCGGGGATACTGAT
+
8ACCCF8580)========;;;;CFFGFFGGGGGGGGGGGGGGGGGGGGGGGGFGEFFGGGGGGGGGGGGGGGGGGGGGGGGGGGGGGGGGGGGGGGFFGGGGGF<FFGCFFG?EDDFFGGEGGFBF<EFEEFFGDFEGGFFGGGGFG86=FGGGGDGGFGGG7FFFGGFG6DGGGGGGGGGFFGG*@FGGFG>AEFGCACCCDCDD5:FFEGBBGFEGF6CC>CBCF<FC5(2454<@D899<7705:247A2><<CD42>722)-41):8?F3*73((472?BB:).((390416:<).
@M02996:162:000000000-B87FG:1:1101:22215:6933 1:N:0:ACTGAGCG+CTAAGCCT
CCTACGGGTGGCTGCAGTCGAGGATCATTTGCAATGGGCGAAAGCCTGACAATGCGACGCTGCGTGGAGGATGAAGGCCTTCGGGTTGTAAACTCCTGTCATAGGGGAACAGGCGATCCGACCCAATACGTCGGTGAGTTGAGTGTACCCTAAGAGGAATTGGCGGCTAACTCTGTGCCAGCAGCCGCGGTAATACAGAGGCCAAGAGCGTTGTTCGGATTTACTGGGCGTAAAGGGCGCGTAGGCGGTCTTGCGTGTCAAGTGTGAAATCTCCGGGCTCAACCCGGAAAGTGCGCTTGAA
+
8ACCCB=5=0)========888@@FGFGGGGGGGGGGGGGGGGGGGGGGGFFGGGGGGGGGGGGFGCGGGGGGGGGGGGGGGGGGGGGGGGGGGGGGGGGGGFFGGGGGGGGGGGCGGGGEGGGFEDDFFGGGFGGGGGGCFGGGFFGGGGCFFGFGGCGGGGGGEEG5FGGGGGGFGGGGGFFGGCGDEGEEFGGFGDFGGG4CF;FFFGGGFFGG>DGFGGFFBFGFDDDF?FF:?EG>C9E0FBBG>FFFA17?ECAA6<<AA9AF<?6A>EEEBFF?*4?B16;318<>A>>>:?(.
@M02996:162:000000000-B87FG:1:1101:21540:6940 1:N:0:ACTGAGCG+CTAAGCCT
CCTACGGGTGGCTGCAGTGGGGAATATTGGACAATGGGGGGAACCCTGATCCAGCGACGCCGCGTGAGTGAAGAAGTATTTCGGTATGTAAAGCTCTTTAAGCAGGGAAGAAAATGACGGTACCTGCAGAATAAGCCCCGGCTAACTACGTGCCAGCAGCCGCGGTAATACGTAGGGGGCAAGCGTTATCCGGATTTACTGGGTGTAAAGGGAGCGTAGACGGCATGGCAAGTCTGAAGTGAAAGCCCGTGGCTTAACTGCGGGACTGCTTTGGAAACTGTCAAGCTAGAGCGTCGGAGAG
+
8ACCCB5801)========;;88BFFGGGGGGGGGGGGGGGGGGGGGGGGGGGFGGFGGGGGGGCFCGGGGGGGGGGGGGGGGGGGGGGGGGGGGGGGGGGGGFFFGGGGGGGGGGGGEGFFFGGCGFEF6FFGFGGGGGGGGGCFFFGCF7CGFGGGGGGGG>EGG8A:FGGFFGCGGGGGFFGGGGGGGEEDGGFFGFGGF7EG=FFFFE<:BDD?357EEGD@GGFFC>A><=><F7<:4*.?FF<>BFFBFD<GG>?>691630?<G43(0<7<FFFF26<?FB<<49;9BF@294:
@M02996:162:000000000-B87FG:1:1101:19355:6944 1:N:0:ACTGAGCG+CTAAGCCT
CCTACGGGTGGCAGCAGTGAGGAATATTGGTCAATGGGCGCGAGCCTGAACCAGCCAAGTAGCGTGAGGGATGACTGCCCTACGGGTTGTAAACCTCTTTTGTTTGGGAATAAAGGAGCCTACGTGTAGGCTTTTGCATGTACCTTTCGAATAAGCATCGGCTAATTCCGTGCCAGCAGCCGCGGTAATACGGAAGATGCGAGCGTTATCCGGATTTATTGGGTTTAAAGGGAGCGTAGGCGGCCTTTTAAGTCTGCGGTCAAATGTCAGGGCCCAACCTTGGCTTGCCGTGGGTCCTGGT
+
88BCCB9=50)========;;;CCFFGGGGGGGGGGGGGGGGGGGGGGGGGGGFFGFFFFGGGGGGGG8FFGGGGGFGGGGGGGGGGGGGGGGGGGGGGGGGGGGGGGGFGGGAECFGGGGGGDG@E<EBFEFFFCG,CEEEFEFGGGG?CD8FEGGGG7BDECBDFGGFGDGGFGGCCCFDFEGG4CGGG>EDCEFG>FGG?5C7B>FFG5CEFGC3;CFFEGE>CFEFFD6<>F9(.*517548@AC<)*.6<A<=C2(0,4<)).9<*:0-8/7::?B737(((-2(((,(-()-)(.
@M02996:162:000000000-B87FG:1:1101:19370:6954 1:N:0:ACTGAGCG+CTAAGCCT
CCTACGGGTGGCAGCAGTGAGGAATATTGGTCAATGGGCGCGAGCCTGAACCAGCCAAGTAGCGTGAGGGATGACTGCCCTACGGGTTGTAAACCTCTTTTGTTTGGGAATAAAGGAGCCTACGTGTAGGCTTTTGCATGTACCTTTCGAATAAGCATCGGCTAATTCCGTGCCAGCAGCCGCGGTAATACGGAAGATGCGAGCGTTATCCGGATTTATTGGGTTTAAAGGGAGCGTAGGCGGCCTTTTAAGTCTGCGGTCAAATGTCAGGGCCCAACCTTGGCATTCCGTGGATACTGGT
+
88BCCE==81)========;;;;CFGGGGGGFGGGGGGGGGGGGGGGGGGGGGGFGFGGGGGGGGGGGGGGGGGGGGGGGGGGGGGGGGGGGGGGGGGFGGGGGGGGGGGGGGCEEDEGGGFGGGFFF;BEFGGGGGCGGGFGGGGGG>FGGGGGGGGGGGGGGGGGGGGGFGGGFGGGGGGFFCG7CGFGDGBEEAG7?CC58:DA3FFGGGBBDG<CGFGGDGFGGEFGE;?6@9<E14DBDBEF<C<0@A-6)4/C?35.462<>=)9(0:BC)433<420)4))-(.3(())0))).
@M02996:162:000000000-B87FG:1:1101:7405:6955 1:N:0:ACTGAGCG+CTAAGCCT
CCTACGGGTGGCAGCAGTGAGGAATATTGGTCAATGGGCGAGAGCCTGAACCAGCCAAGTCGCGTGAAGGAAGAAGGTTCTATGGATTGTAAACTTCTTTTGTCTGAGGGTAAAGTGAGAGATGCGTCTCTTATTGCAAGTATCAGACGAATAAGCATCGGCTAACTCCGTGCCAGCAGCCGCGGTAATACGGAGGATGCGAGCGTTATCCGGATTTATTGGGTTTAAAGGGTGCGTAGGCGGATGATTAAGTCAGCGGTGAAAGCGTGTTGCTCAACAATACCAAGCCGTTGAACCTGGG
+
8BCCCBD580)=;==;===;;CCFGGGGGGGGGGGGGGGGGGFGGGGGGGGGGGFFGGGGGFFGFGGGGGGGGFGGGGGGGGGGGGFGFGGGGGGGGGGGGGGGGGGGGGEFGGGGGGGGGGGGGGGGGGGGGGGGGGGGGGGGGGGGGGGGGGGGGGGGGGGGGGGGGGGGGGGGGGGGGDAEEGGGGGGGGFGGEGGFGGGFGG:?AFGGGFFGGCGGFGGDE>FFFFGFFF;EFFFG<D>79E?BFAAFFABA?EG06FFFF?FFF0C:AAFF?B24?@024:??22-((8A0)342(
@M02996:162:000000000-B87FG:1:1101:23877:6956 1:N:0:ACTGAGCG+CTAAGCCT
CCTACGGGTGGCAGCAGTAGGGAATATTGCACAATGGGGGAAACCCTGATGCAGCAACGCCACGTGTGGGAAGAAGCATTTCGGTGTGTAAACCACTGTCGTGAGGGAATAATGCTTAATTTCGGTTAAGTTGAATGTACCTCGAAAGGAAGCACCGGCAAACTTCGTGCCAGCAGCCGCGGTAATACGAGGGGTGCAAGCGTTGTTCGGAATCACTGGGCGTAAAGGGAGCGCAGGCGGAGATGCAAGCAGTCTGTACAATACCGGTGCCCAACCCCGGACCTGCAGACTGGACTGTTTT
+
88BC@555=1)========<;8;CFGGGGGGGGGGGGGGGGGGGGGGGCFEGGFGFGGGGGGGGCFGGGGFGGGGGGGGGFGGGGGGGGGFDFGGGGGFGGGDGGGGGFGGGGGGGGGCFFGGGFFE:FGGFFGGFGGGGGGGG:EEGGEFGGGGGE8@CCFGF>E6CFEFGFGGFGGGGGDD5CGG>F>?>8>EC?C@FGG5>GGFFF>3CGFFGGCG4)=:<C5C:27*5962>993>(11<747)><??D?4)6+*.6*),4:>(59<3)-);;66>B>9((,3().5>B04)))6)(
@M02996:162:000000000-B87FG:1:1101:21549:6956 1:N:0:ACTGAGCG+CTAAGCCT
CCTACGGGGGGCTGCAGTGGGGAATATTGGACAATGGGGGGAACCCTGATCCAGCGACGCCGCGTGAGTGAAGAAGTATTTCGGTATGTAAAGCTCTTTAAGCAGGGAAGAAAATGACGGTACCTGCAGAATAAGCCCCGGCTACCTACGTGCCAGCAGCCGCGGTCATACGTAGGTGGCAAGCGTTATCCGGATTTACTGGTTGTAAAGGGAGCGTAGACGGCATGGCAAGTCTGAAGTGAAAGCCCGTGGCTTAACTGCGGGACTGCTTTGGAAACTGTCAAGCTCGAGCGTCGGAGAG
+
8ACCC>))1))8888::::::88BFGGGGGGGGGGGGGGGEGGGGGGGGGGGGFGGGGGGGGGGFGGGGGGFF,FFF:FGGGGGGGGGGGGGGGGGGGGGGFGCGGGGGDFG?FGGFGG>EGGGG7AC?@0AF9CFGGGGDEEG*AGDF5F8FFGGFGDFGDE/?E*/<CF69+;E+<FGFGFFGGGGGGGGGFGEF*:BGGGFGG486@*C9)87D?D5FEED=>A<?4CFFFFFF2=>37:6)8;?GF(71:?2:CDAF:30298(?6DA5>)017AF4F9<7??0(,-,-1:9@6;(1
@M02996:162:000000000-B87FG:1:1101:7422:6962 1:N:0:ACTGAGCG+CTAAGCCT
CCTACGGGTGGCAGCAGTGAGGAATATTGGTCAATGGGCGAGAGCCTGAACCAGCCAAGTCGCGTGAAGGAAGAAGGTTCTATGGATTGTAAACTTCTTTTGTCTGAGGGTAAAGTGAGAGATGCGTCTCTTATTGCAAGTATCAGACGAATAAGCATCGGCTAACTCCGTGCCAGCAGCCGCGGTAATACGGAGGATGCGAGCGTTATCCGGATTTATTGGGTTTAAAGGGTGCGTAGGCGGATGATTAAGTCAGCGGTGAAAGCGTGTTGCTCAACAATACCAAGCCGTTGGAACGGGT
+
8ACCCEFA>0)========;;;;CFEGGGGGGGGGGGGGGGGGGGGGGGGGGGGGGGGGGGGGGFGEFGGGGGGGGGGGGGGGGGGGGGGGGGGGGGGGGGGFGGGFGGGGGGGCGGGGGGGGGGGGGGGGGGGGGGGGGGFGGFGFGGGGGGGGGGGGDEDGGGGGFFGGGDGGGGGGGGGFFGGGGGGGFGFGGFGFFGDG;CDFFFFGGGFFGGEGGFGGG=:FDEFGD@FFF??EC2<976B)6FF9BA>DAFEG?>F?A<:BFFBC(4<@EF?B6>4822).(,-,4(().0(-,-
@M02996:162:000000000-B87FG:1:1101:11613:6962 1:N:0:ACTGAGCG+CTAAGCCT
CCTACGGGAGGCTGCAGTGGGGAATATTGGGCAATGGGCGAAAGCCTGACCCAGCGACGCCGCGTGAGGGAAGAAGGTCTTCGGATTGTAAACCTCTTTCAGCAGGGAAGAAGGAAGTGACGGTACCTGCAGAAGAAGTCACGGCTAACTACGTGCCAGCAGCCGCGGTAATACGTAGGTGGCGAGCGTTATCCGGAATTACTGGGTGTAAAGGGTGTGTAGGCGGGGGAGCAAGTCAGGCGTGAAATATTCGGGCTTAACCCGAATCGTGCGTTTGAAACTGTTTTTCTTGAGGATGGGG
+
8ACCCE:8)1)=========;88BFFGGGGGGGGGGGGGGGGGGGGGGGGGGGFEGGGGGGGGGGGGGGGGGGGGGGGGGGGGGFGGGGGGGGGGGGGGGGGGGGGGGGGGGGGGGGGFGGCGGGGGGGGGGGGGGGGGGFGEGGGGGGGGGGGGFGGGGGGGGGGGEGGGGFGGFGGGFGGFFEGGGGGGGGFGGFGFFFGGFGCFEFFFFC?;DGFGGFGGGGFGGFFGEF??@DAB7:93<::=6:>F?B7>;>GFFFF?FF;B?FFGB>6D*<<49<*9>ABFFFF46-)4)).41,
@M02996:162:000000000-B87FG:1:1101:20034:6971 1:N:0:ACTGAGCG+CTAAGCCT
CCTACGGGTGGCAGCAGTGGGGAATATTGGGCAATGGGCGAAAGCCTGACCCAGCGACGCCGCGTGAAGGAAGAAGGCCCTCGGGTTGTAAACTTCAGTCAACAGGGACGAAACAAATGACGGTACCTGTGGAGGAAGCCACGGCTAACTACGTGCCAGCAGCCGCGGTAATACGTAGGTGGCAAGCGTTATCCGGATTTACTGGGTGTAAAGGGTGTGTAGGCGGGACTGCAAGTCAGATGTGAAAATTATGGGCTCAACTCATAACCTGCATTTGAAACTGTAGTTCTTGATTGTCGGG
+
88ABCD55>)0=======;;;88BFFGGGGGGGGGGGGGGGGGGGGGGGGGGGFGGGGGGGGGGGGGGGGGGGGGGGGGGGGGGGGGGGGGGGGGGFGFGGCGGGFEFGGGGGGGGGGGGGGGGGGGGGGGFF8@EGGGGGGGGGGGGGGGGGGGGGDFFGGGGGGGGGCGGFGFEFCEFGCAA>FGGGGGGGFGG:DGFGGGFF57;BFDGFF)9C>CFFGGGGFCC>FD?<BFFFFF::DBBA8B):?FFA>B?:**4:=))<9):;BFFBFFFF>F<AF4-))<:-666))-)*)-4,
@M02996:162:000000000-B87FG:1:1101:23879:6974 1:N:0:ACTGAGCG+CTAAGCCT
CCTACGGGTGGCAGCAGTAGGGAATATTGCACAATGGGGGAAACCCTGATGCAGCAACGCCACGTGTGGGAAGAAGCATTTCGGTGTGTAAACCACTGTCGTGAGGGAATAATGCTTAATTTCGGTTAAGTTGAATGTACCTCGAAAGGAAGCACCGGCAAACTTCGTGCCAGCAGCCGCGGTAATACGAGGGGTGCAAGCGTTGTTCGGAATCACTGGGCGTAAAGGGAGCGCAGGCGGAGATGCAAGCAGTCTGTACAATACCGGGGCCCAACCCCGGACCTGCAGACTGGACTGTTT
+
ACCCCE85:1);==8====<;8;CFGGGGGGGGGGGGGGGGGGGGGGGGGGGGFGGGGGGGGGGFGGGGGGGGGGGGGGGGGGGGGGGGGFGGGGGGGGGGGFFGGGGGGGGGGGGGGAGGGGGGGGGGGGGGGGGGGGGGGGGGDEGGGGGGGGGGCDGGGGGGGGGGGGGGGGGGGGGEGEFGGGGGGGGGFGGFGGFDGEBGGFFFFCGGFFGGF;FFGEGG@GG0>GFFF>F>FFG>GBF<B=<FFBFFF9AAFGDBFFFFFFBFFGFF?FGEF>>BFF7<?78:73>BFFFF7AF
@M02996:162:000000000-B87FG:1:1101:5758:6974 1:N:0:ACTGAGCG+CTAAGCCT
CCTACGGGTGGCAGCAGTGAGGAATATTGGTCAATGGGCGAGAGCCTGAACCAGCCATGTCGCGTGGAGGAATAAGGATCTATGGTTCGTAAACTCCTTTTGCGGGGGGATAAAGTGCGGGACGCGTCCCGTATTGCAGGTACCCCGCGAATAAGCATCGGCTAACTCCGTGCCAGCAGCCGCGGTAATACGGAGGATGCGAGCGTTATCCGGATTTATTGGGTTTAAAGGGTGCGTAGGCGGCCCCTTAAGTCGGCGGTGAAATTTCCGGGCTCAACCCGGTCACTGCAGTCGAAACTGG
+
ABCCCBDA81)========;;;;;FFGGGGGGGGGGGGGGGGGGGGGGGGGGGFFFFGGGGGGEFFGGGGGGGFGGGFFGFFGGGGGGGGGFGGGGGGGGGGGGGGGGGEGFGGFGGGGGGGGGGGGGEGGGGGGGGGGGGGGGGGGGGGGGGGGGGGGGEDGGGGGGGGGGGGGGGGGGGGFFGGGGGGGGGFGGFGGFGGGBEGFFFFGGG3B3>2CCFGGGG>G>9?GFBFFFFFF5<D;:>>>0C:4FBB6BFDC14@2ADFFFFFG>B;FGFFFFF331,.453)(.224(846AF
@M02996:162:000000000-B87FG:1:1101:5741:6979 1:N:0:ACTGAGCG+CTAAGCCT
CCTACGGGGGGCAGCAGTGAGGAATATTGGTCAATGGGCGAGAGCCTGAACCAGCCATGTCGCGTGGAGGAATAAGGATCTATGGTTCGTAAACTCCTTTTGCGGGGGGATAAAGTGCGGGACGCGTCCCGTATTGCAGGTACCCCGCGAATAAGCATCGGCTAACTCCGTGCCAGCAGCCGCGGTAATACGGAGGATGCGAGCGTTATCCGGATTTATTGGGTTTAAAGGGTGCGTAGGCGGCCCCTTAAGTCGGCGGTGAAATTTCCGGGCTCAACCCGGTCACTGCCGTCGAAACTGG
+
ACCCCFF=5))8888::<:::::CFFGGGGGGGGGGGGGFCCFG@FGGGGGGGFFFFGGEFFGGFGGGGGGGGGGGGBAFGGGGGGGFGGGGFGGDGGGGGG:FGDGGGG5CG7<AFC8>EGGGGGGEGEC/:CGGGGGGGGGF?FEGGGGGGGGGGGGGGGGGGGGGGGGGGGGGGGGGGGFFGGGGGGGGGDGGFGGFGGGFGGFFFFGGGEFGG<CFFGGGGDGGAFDD?FFFB?F<<79.,07<C?AFF4:04EG;05>><)4<92CBF7FGFF??0>9>87A4)44:04(-74:<?
@M02996:162:000000000-B87FG:1:1101:11613:6982 1:N:0:ACTGAGCG+CTAAGCCT
CCTACGGGAGGCTGCAGTGGGGAATATTGGGCAATGGGCGAAAGCCTGACCCAGCGACGCCGCGTGAGGGAAGAAGGTCTTCGGATTGTAAACCTCTTTCAGCAGGGAAGAAGGAAGTGACGGTACCTGCAGAAGAAGTCACGGCTAACTACGTGCCAGCAGCCGCGGTAATACGTAGGTGGCGAGCGTTATCCGGAATTACTGGGTGTAAAGGGTGGGTAGGCGGGGGAGCAAGTCAGGCGTGAAATATTCGGGCTTAACCCGAATCGTGCGTTTGAAACTGTTTTTCTTGAGGATGGGG
+
88ACCD:>51)====;====;888CFFGGGGGEGGGGGGGGGGGGGGGGGGGGEFEFGGGGGGGFGGGGGGGGFFGAFGGGGGGEGGFGGGGGGGGGGGGGGGGGFGGGGGFGGGGEG,,E:CEFGGFAFG<EEGGGGGGDG7FFE:FGGGGGGGGFFGGFDFGCG>EGG5EFFDCC?EGFDFE:CGDGGDGGFGDEGGACGGFGGFFFFG9:*7FG()1@EGGGFGGFEDE?7?8<<FG:D?@?5@<:<A=(89>1F<4<=?67902<BGFF?D5>5.--9<6A47:>).)4412923((
@M02996:162:000000000-B87FG:1:1101:23894:6983 1:N:0:ACTGAGCG+CTAAGCCT
CCTACGGGTGGCAGCAGTAGGGAATATTGCACAATGGGGGAAACCCTGATGCAGCAACGCCACGTGTGGGAAGAAGCATTTCGGTGTGTAAACCACTGTCGTGAGGGACTAATGCTTAATTTCGGTTAAGTTGAATGTACCTCGACAGGAAGCACCGGCCAACTTCGTGCCCGCAGCCGCGGTAATACGCGGGGTGCACGCGTTGTTCGGAATCACTGGGCGTAAAGGGAGCGCAGGCGGAGATGCACGCAGTCTGTACAATACCGTGGCCCAACCCAGGACGTGCATAATGGCCTGGTT
+
ACCCC>5=51);,8====;<;8;CFGGGGGGGGGGGGGDGEGGFGGGGGG9EFDGAGFGGE6FE<FECFGFGGFGGGFGGGG8FF7FEGGGGGA<FG<FF,A=8?FCC<,A<AA=FE9,CFFGGC4@6A?=F,@E;@>,9E;E+CB+++>@8DGGGD+=++=E4=:@3+@B,+:87ECGGC**/*=+4**2:CDE=:**)1/:>ED>F33*279*2:4*5>C/):)3:27CB1;B)(6D)(14<<?*35>FF::<>AA>2)793),,1),2,(-7*8(((,)((-43)))-)6((50(8)
@M02996:162:000000000-B87FG:1:1101:12051:6991 1:N:0:ACTGAGCG+CTAAGCCT
CCTACGGGTGGCAGCAGTGGGGAGTATTGCGCAATGGGCGAAAGCCTGACGCAGCAACGCCGCGTGAGTGAAGAAGTATTTCGGTATGTAAAGCTCTATCGATGGGGAATAAAATGAAGGTACCCAAGTAAGAAGCCCCGGCTAACTACGTGCCAGCAGCCGCGGTAATACGTAGGGGGCAAGCGTTATCCGGATTTACTGGGTGTAAAGGGAGCGTAGACGGAATAGCAAGTTTGTAGTGAAAACCCTGAGCTTAACTCAGGAATTGCTTTGAAAACTGTTAATCTAGAGTACTGGAGGG
+
8ACCCD>5:))===8====;;888CFFGGGGGGGGGGGGGGGEFGGGGGGGGGCFEFGGGGGGGGGGGGGGGGFGGGFGGGGGGGFG?FGFFGFGGGE@EG+BFEFFFFGGGGGGC,?<FFEFGGGDFFG95@7DGGGGGGGGGCEFEGEGGGFGGF8FFCDGECEEDF@FFGGFE8EEG=>FFGGGGGGGGGBGGFDFFGFFFGGF7*97=95@GG655BEE*/8+:>6FF<DBF(./:4:6147<6F77@FA:))<FAAF:?05:8B9GBB2*<64:>AB46<BFF9))..6:::(33;
@M02996:162:000000000-B87FG:1:1101:5746:6996 1:N:0:ACTGAGCG+CTAAGCCT
CCTACGGGGCGCAGCAGTGAGGAATATTGGTCAATGGGCGAGAGCCTGAACCAGCCATGTCGCGTGGAGGAATAAGGATCTATGGTTCGTAAACTCCTTTTGCGGGGGGATAAAGTGCGGGACGCGTCCCGTATTGCAGGTACCCCGCGAATAAGCATCGGCTAACTCCGTGCCAGCAGCCGCTGTAATACGGAGGATTCAGGCGTTATCCGGATTTATTGGGTTTAAAGGGTGCGTAGGCGGCCCCTTAAGTCGGCGGTGAAATTTCCGGGCTCAACCCGGTCACTGCCGTCGAAACTGG
+
ACCCC5>5)0)7886;;<;;;;;,6CFGGGGGG<FGGGGGGGFGGGGFGGFGGGGFF<FGGGGF@F+CCCEFGCEFG,CDA,?FEEFFEFGFFFFGGGGGGGF>@CFGCCE+<<A:CFD7F*CEGGEE*;EGEGG?7+<8;FFCG>****:EGGGGGGGG59;C@C3<+/;:DG+<>*A=A))./97CFC>*;7**5**0**+.:7))89**107D=AGGFF5DGFGG2@FB?(458:D3.),.40<<4229A>219*9(,5)):9<B=()-3,0<98<F05,9?0)6.,,431185-)).
@M02996:162:000000000-B87FG:1:1101:12027:7000 1:N:0:ACTGAGCG+CTAAGCCT
CCTACGGGTGGCAGCAGTGGGGAGTATTGCGCAATGGGCGAAAGCCTGACGCAGCAACGCCGCGTGAGTGAAGAAGTATTTCGGTATGTAAAGCTCTATCGATGGGGAATAAAATGAAGGTACCCAAGTAAGAAGCCCCGGCTAACTACGTGCCAGCAGCCGCGGTAATACGTAGGGGGCAAGCGTTATCCGGATTTACTGGGTGTAAAGGGAGCGTAGACGGAATAGCAAGTTTGGAGTGAAAACCCTGAGCTTAACTCAGGAATTGCTTTGAAAACTGTTAATCTAGAGTACGGGAGGG
+
8ACCCD8080)===8====;;88@FGGGGGGGGGGGGGGGGGGGGGGGGGGGGFCCFGGGGGGG@FCBGGGGGGGGFGGGGGGGFGGGGFGGGGGGGGGGGDGGGGGGGGGGGGGGGFFGFFGGGEFGGGG9EADGGGGGCGE<<DFCFGGGGGGGGGGGGDGG::7CFDFGGGDEGGGGEGFFGG3DFGGGGDGGFGGFFFCFGG?409::9@BGG2)1*AC17<+:<FGFFFBF0:FF3:<9)7@0*(,8?AFFA9:4A@BF4?7<=4C97)=CB3?AFB>4<AA6>A?<<<(-709BF
@M02996:162:000000000-B87FG:1:1101:12044:7007 1:N:0:ACTGAGCG+CTAAGCCT
CCTACGGGTGGCAGCAGTGGGGAGTATTGCGCAATGGGCGAAAGCCTGACGCAGCAACGCCGCGTGAGTGAAGAAGTATTTCGGTATGTAAAGCTCTATCGATGGGGAATAAAATGAAGGTACCCAAGTAAGAAGCCCCGGCTAACTACGTGCCAGCAGCCGCGGTAATACGTAGGGGGCAAGCGTTATCCGGATTTACTGGGTGTAAAGGGAGCGTAGACGGAATAGCAAGTTTGGAGTGAGAACCCTGAGCTTAACTCAGGAATTGCTTTGAAAACTGTTAATCTAGAGTACTGGAGGG
+
88CCC>85:))====;===;;@@FGGGGGGGGGGGGGGGGGGGGGGGGGGGGGEEGGFGGGGGGGGFGGGGDCCFFFBGGGGGGGGGGGGGGGGGGG<FGG?FGGGGGGGCGCFFGFGGGFDGGGFGFGGGC,F=DFGGGGGGDGFG9D>F8DFGGGFGFFDGGGGGGGCFFC,;EEEEGCFFFGCD<<FFCEEGGFG7@CGFFGG*94@DGFFFCD:C3@EDG5797<9:@94:?B:@C(:)99?.4>32?B4(66AGF>)871???66:<<)0:=<:24/4).)6).53<56)))(.17
@M02996:162:000000000-B87FG:1:1101:4420:7017 1:N:0:ACTGAGCG+CTAAGCCT
CCTATGTGTGGCTGCAGTGAGGAATATTGGTCAATGGGCGAGAGCCTGAACCAGCCATGTCGCGTGGAGGAATAAGGATCTATGGTTCGTAAACTCCTTTTGCGGGGGGATAAAGTGCGGGACGCGTCCCGTATTGCAGGTACCCCGCGAATAAGCATCGGCTAACTCCGTGCCAGCAGCCGCGGTAATACGGAGGATGCGAGCGTTATCCGGATTTATTGGGTTTAAAGGGTGCGTAGGCGGCCCCTTAAGTCGGCCGTGAAATTTCCGGGCTCAACCCGGTCACTGCCGTTCAAACTGG
+
68A?,33*300,==8=;;=;==6=C;<CC-E,,,,<;<AFF@BF@CFEGC<,6A;9C@F@<@,@CF+:FD7FGGEEF,6F,<<F@@CFFFG<CF?@<6?,?BEFEGGGCFECFGC<FFCFC:FEEECGCEEF?FCFGGFFGGGFFF8EEGE8F?FFG9<EDGGCFGGFEE:*>F@F5CCF*9@>EG57CEGG8DCC:C7@GG5):9>@FF779>@DCA0C@?C<*8<:2*7B???EB0<C)13040769))06<?((*17;5:<<)66B3DB9(7+*.4<6<>9302)..--((()*.)).
@M02996:162:000000000-B87FG:1:1101:26669:7040 1:N:0:ACTGAGCG+CTAAGCCT
CCTACGGGGGGCTGCAGTGGGGAATATTGGGCAATGGGCGAAAGCCTGACCCAGCAACGCCGCGTGAAGGAAGAAGGCCTTCGGGTTGTAAACTTCTTTTATGTGGGAAGATAATGACGGTACCACATGAATAAGCCACGGCTAACTACGTGCCAGCAGCCGCGGTAATACGTAGGTGGCGAGCGTTGTCCGGATTTACTGGGTGTAAAGGGCGCGTAGGCGGGATGGCAAGTCAGATGTGAAATCCACGGGCTTAACTCGTGAACTGCATTGGAAACTGTCGTTCTTGAGTATCGGAGAG
+
8ACCCB88:8)8888::::::88BFFGGGGGGFFGGGGGGFGGGGGGGGGGGGFFFGGGGGGGGGGGGGGFGGGGGGGGFFGGGGGGGGGFFGGGGGGGGGGGGGGGGGGFFGFGGGGGGGGGGGGGGGGGGGGGGGGGGEGGGGGGGGGFFFGFGGGGGGGCGCEGGGGGGCGEGGFFGGDEBGGDDDGGGGFGGFFGFGGGFEGFFFFGGG>)1>>CC?EGDCEGG:FC:ABDFFFFG:061:19<C6>EFF:)6<DD:F?:<2<7?<><))9EF74)-96?BBBFFF>6<).8@?6(-
@M02996:162:000000000-B87FG:1:1101:15678:7057 1:N:0:ACTGAGCG+CTAAGCCT
CCTACGGGTGGCTGCAGTGAGGAATATTGGTCAATGGTCGGAAGACTGAACCAGCCAAGTCGCGTGCAGGAAGACGGTCCTATGGATTATAAACTGCTTTTGTACGGGAATAAAGTGAGGGACGTGTCCCTTTTGGAATGTACCGTAAGAATAAGGGTCGGCTAACTCCGTGCCAGCAGCCGCGGTAATACGGAGGACCCGAGCGTTATCCGGATTTATTGGGTTTAAAGGGTGCGCAGGCGGAGGATTAAGTCAGCGGTGAAATTTTCATGCTCAACATGAAAACTGCCATTGATACTGG
+
88BCCE85:0)====;===;;;;;CFGGGGGGFFGGGGGGGGGGGGGGGGGGGFFFGGGGGGGGGGGGGGGGGGGGCGGGGGGGGGGGGGGGGGGGGGGGGGGGGFGGEGGGGGGGGGGGGGGGG:EFGGGGGGG>CGGFFFGGDGFEFCGGGGFGGGGGGGGGGGGGGGGGGGGGGGGGGGFFGGGGGGG>EECEBGGFGCGFGGFFFFGGGFFGGFGGFGGDG>6:AFGD??BFFFFC;D>04><?C?DFFF>>FGC?1F?<<AFF44><ABFGF7?B2F2>477<>:2<><4>=<4<2
@M02996:162:000000000-B87FG:1:1101:26659:7058 1:N:0:ACTGAGCG+CTAAGCCT
CCTACGGGGGGCTGCAGTGGGGAATATTGGGCAATGGGCGAAAGCCTGACCCAGCAACGCCGCGTGAAGGAAGAAGGCCTTCGGGTTGTAAACTTCTTTTATGTGGGAAGATAATGACGGTACCACATGAATAAGCCACGGCTAACTACGTGCCAGCAGCCGCGGTAATACGTAGGTGGCGAGCGTTGTCCGGATTTACTGGGTGTAAAGGGCGCGTAGGCGGGATGGCAAGTCAGATGTGAAATCCACGGGCTTAACTCGTGAACTGCATTTGAAACTGTCGTTCTTGAGTATCGGAGAG
+
ACCCCF@900)8888::::::88BFGGGGE<FGGGGGGGGGGGCGGGGGFEFGGGGFAFGGGGGGGFGGGGGGGGGGDDFGGGGGGGGGGGGGGGGGFG;,@@@FGGG7<FGGGGCAFGGGGGGFFGBFF9EGGFGCFG@EGG:FGGFGGGGGGGGGFCFGGDGGGG5:EGGGFC=E<CGGGFFGGGGGGGEGB=E@GGFGGCFGGBFFFDED>>DGBGD@G7DEFGGBF65<AAF>>FGADD6)96?F<0>BB<?FG09(>:.46A793FFFFFFF>B26*4?FFFA)))6.)668(--4
@M02996:162:000000000-B87FG:1:1101:8433:7077 1:N:0:ACTGAGCG+CTAAGCCT
ACTACGGTGGGCAGCAGTGAGGAATATTGGTCAATGGGCGGAAGCCTGAACCAGCCATGCCGCGTGAAGGAAGACGGCCCTATGGGTTGTAAACTTCTTTTGTAGTGGAGCAATCAGGTCTACGTGTAGATCGATGAGAGTACATTACGAATAAGCATCGGCTAACTCCGTGCCAGCAGCCGCGGTAATACGGAGGATGCAAGCGTTATCCGGATTTGTTGGGTTTAAAGGGTGCGTAGGCTGGCTGGTAAGTCAGTGGTGAAAGCCCAGTGCTCAACACTGGAATTGCCTTTGATAATTT
+
-8ACC>98D5)=;=8;==;==;;CFFCFGGFGGGGGGGFGDGC@FFGGGGFGCACC:FGGFFFFFFGGGGGGGFFFCEGFGGGGGGGGGGGGFGGGFFEFGGGGGGGG,AEFFG,E:FFGGGGFEGGGGGFGC>BAD8,AEFGFCFGFFFFGFFDFFFFGG>:EFFFF6CDFC>FF*@19@C*3;D4?F,+=CEDC)8*);::8A<D38+;EG38CF)37FGC/:>C*6B=>:??>B?)9.24)(086C4<4)624)<*)-=3<A04-749))-1</..()/.,35:)...6))))*))--
@M02996:162:000000000-B87FG:1:1101:8444:7093 1:N:0:ACTGAGCG+CTAAGCCT
CCTACGGGTGGCAGCAGTGAGGAATATTGGTCAATGGGCGGAAGCCTGAACCAGCCATGCCGCGTGAAGGAAGACGGCCCTATGGGTTGTAAACTTCTTTTGTAGTGGAGCAATAAGGTCTACGTGTAGATCGATGAGAGTACATTACGAATAAGCATCGGCTAACTCCGTGCCAGCAGCCGCGGTAATACGGAGGATGCAAGCGTTATCCGGATTTATTGGGTTTAAAGGGTGCGTAGGCTGTCTGGTAAGTCAGGGGTGAAAGCCCAGTGCTCAACACTGGAATTGCCTTTGTTA
+
88ACCD===0)===,;==;;;;6CFECGGGGGGGGGFGGFEEFEGGGFGFFGGGGFGGGGGGGGGEEFGGGGGF@FGGGG7FGGGFGDGGG<BFGGGGFGGGGGDFGGAFDDFGGGCDEEFEFGE8E<EEGGGBFCGDCGGGFDFGGFG?DGF9ECEDFEGDFEC?FGGGD+@FFGGFGGGCEFGDCD8E>CGFCCAG4?D>:5EGFBFFGGDE><FFFG8CFG5><:>0:>B<?F3?B550,0.10:>9<4<:A91F<8;FBB2:?<F0*)5)*29<7:2?:<(<B?<)66))).1
@M02996:162:000000000-B87FG:1:1101:25222:7109 1:N:0:ACTGAGCG+CTAAGCCT
CCTACGGGGGGCAGCAGTGGGGAATCTTCCGCAATGGACGAAAGTCTGACGGAGCAATGCCGCGTGAGTGATGAAGTTTTTCGGAACGTAAAACTCTTTTGTTTGTGACGAACGTGCTTTCCATCAACAACAGAGGGCAGTGACGGTAGCAAACGAATAAGCCACGGCTAACTACGTGCCAGCAGCCGCGGTAATACATAGGTGGCGAGCGTTGTCCGGAATTATTGGGCGTAAAGCGCATGTAGGCGGTTTTCTAAGTCTGGAGTGAAAATGCGGGGCTCAACCCCGTATGGCTCTGGAT
+
ACCCCBA881)8888::<:::888FFGGGGGGGGGGGGGGGGGGGGGGGGGGGGGGGGGGGGGGCFFGGGGFGGGGGGGGGGGGGGGGGGGGGGGGGGGGGGGGGGGGGGGGGGGGGGGGGGGGGGGGGGGGGGGGGGFGGGGGGGGGCFGGGGGGGGGGGGGGGGGGGGGGGGGGGGGGGGFFFGGGGGGGG@GGFGGFGGG4@DEDFFGGGFF:FB<*5CE:C6<>?FGF>?FFFFF32<<4:999G>6@0:9262*.-@:)3>:4?AF9):DGFF>06F<BBFFB148:0:.594)).
@M02996:162:000000000-B87FG:1:1101:20255:7113 1:N:0:ACTGAGCG+CTAAGCCT
CCTACGGGTGGCAGCAGTGAGGAATATTGGTCAATGGGCGAGAGCCTGAACCAGCCATGTCGCGTGGAGGAATAAGGATCTATGGTTCGTAAACTCCTTTTGCGGGGGGATAAAGTGCGGGACGCGTCCCGTATTGCAGGTACCCTGCGAATAAGCATCGGCTAACTCCGTGCCAGCAGCCGCGGTAATACGGAGGATGCGAGCGTTATCCGGATTTATTGGGTTTAAAGGGTGCGTAGGCGGCCCCTTAAGTCTGCGGTGAAATTTCCGGGCTCAACCCGGTCACTGCCGTCGAAACTGG
+
8ABCCE)0810========;;;CFGGGGGGGGGGGGGGGGGGGGGGGGGGGGGGGGGGGGGGGGFGGFGGGGGGFGGGGGGGGGGGGGGGGGFGGGGGGGGGGGGEGGG:CGGGCGGGGDEGG@ECEGGGGGGGG7EFCEFCFGGGDGGEGGGGGGGGGGGGGGGGGGGGGFGGGGGGGGCGFFGGGDGGGFGFGE>F7FGGGFED5:FFFEGDFCC<GC?GGGGDGF)*25<0:5:?E<3/0>>E7:F:<@4:-64CC(4)5<>494@:G>9>F?FFF,(7-,3,).3(1(,112;9225
@M02996:162:000000000-B87FG:1:1101:16621:7123 1:N:0:ACTGAGCG+CTAAGCCT
CCTACGGGAGGCTGCAGTCGAGGATCATTTGCAATGGGCGAAAGCCTGACAATGCGACGCTGCGTGGAGGATGAAGGCCTTCGGGTTGTAAACTCCTGTCATAAGGGAACAGGCGACGGGACCCCACACGTCCCCGAGTTGAGTTTACTTTAAGATGAAGCGACGGCTAACTCTGTGCCAGCAGCCGCGGTAATACAGAGGTCGCAAGCGTTGTTCGGATTTACTGGGCGTAAATGTCGCTTGGGCGGCGACGTTTGTGAGATGTTAAATCTCCGGGCTCAACCCGGACAGTGCGTGTCAA
+
8ABCCF10:1)8==8====888@@FGGGGGCFFCFEGFGGEGGEGGGGGGGGGFFEGGGGGGF78C+8CFECFFGGGGGFGGGGGGGGGFGGGFGGGD,FFFCDFGGGGDFGF@4:FFGGDEF@+@CEGFFFGGF>78CEGG7,,3,@EFGABFF,@EFG,<*@F5>E=FGGCFFGGF??EFFF669D<CD:CFGGF7C4*;=>595)039:>>FG<>39><<CEFDD()/7?()9<)0*(1(0(5),)(()-4-((2964*)-).-692*46.7C>;1()1:1((49(43A-)(()-.-.
@M02996:162:000000000-B87FG:1:1101:20242:7128 1:N:0:ACTGAGCG+CTAAGCCT
CCTACGGGTGGCAGCAGTGAGGAATATTGGTCAATGGGCGAGAGCCTGAACCAGCCATGTCGCGTGGAGGAATAAGGATCTATGGTTCGTAAACTCCTTTTGCGGGGGGATAAAGTGCGGGACGCGTCCCGTATTGCAGGTACCCTGCGAATAAGCATCGGCTAACTCCGTGCCAGCAGCCGCGGTAATACGGAGGATGCGAGCGTTATCCGGATTTATTGGGTTTAAAGGGTGCGTAGGCGGCCCCTTAAGTCGGCGGTGAAATTTCCGGGCTCAACCCGGTCACTGCCGTCGAAACGGG
+
8ACCCE=500);=======;;;;CFFGGGGGGGGGGGGGGGGGGGGGGGGGGGFFFGGGGGGFFCGGGGGGGGGGGFGGGGGGGGGGGGGGGGGGGGGGGGGGGGGGGGGGGGGGG?FGGGGGGGGGGGGCGGGGCFFGFGFGGGGEGGEGGGGGGGGDGECFEEGGGGGGCDGGGGGGFGGFFGGGGGGGCEEGG@CCFGDEFGGBDFFGGD>EG*4>CFGGGGDGCA4C3466>??FGB5>BFE80C?AF44499CD99>244:6<F:<>F9>671<115,,8?FB?<1(-2(2)2(2<
@M02996:162:000000000-B87FG:1:1101:20260:7132 1:N:0:ACTGAGCG+CTAAGCCT
CCTACGGGTGGCAGCAGTGAGGAATATTGGTCAATGGGCGAGAGCCTGAACCAGCCATGTCGCGTGGAGGAATAAGGATCTATGGTTCGTAAACTCCTTTTGCGGGGGGATAAAGTGCGGGACGCGTCCCGTATTGCAGGTACCCTGCGAATAAGCATCGGCTAACTCCGTGCCAGCAGCCGCGGTAATACGGAGGATGCGAGCGTTATCCGGATTTATTGGGTTTAAAGGGTTCGTAGGCGGCCCCTTAAGTCGGCGGTGCAATTTCCGGGCTCAACCCGGTCACTTCCGTCGCAACTGG
+
8ACCCF58:0)=======;;;;;;ECFGGGGGGGFGGGGGGGGGGGGGGGGGGGGGFGGGGGGGGGGGFGFGGGGGDEGFFGGGGGGGGGGGGGGGGGFGG9F>F>FCF:FFF;C@,?:<<<C*FCCFGG>FGGGFG968ACGGFF8C*::CCFGFGGGGGGGGGGGFGGG5CG7CFEGGGGFFGG)C7CDCE7C57F67CD*8CDB8F@F5C>@GGFFG8EFGGE<C<FD):(27<BFD4C0.4;>?G3>?4436>=D3().6>DFDF:D9>9@677B<0;270:<).--5((((),(,5
@M02996:162:000000000-B87FG:1:1101:13975:7137 1:N:0:ACTGAGCG+CTAAGCCT
CCTACGGGAGGCTGCAGTCGAGGATCATTTGCAATGGGCGAAAGCCTGACCATGCGACGCTGCGTGGAGGATGAAGGCCTTCGGGTTGTAAACTCCTGTCATAAGGGAACAGGCGAGGGTCCCCACTACGTACCTGAGTTGAGTCTACTTTCATAGGAAGCGCCGCCTAACTCTGTGCCAGCCGCCGCGTTACTACAGTTGTCGCGAGCGTTGTTCGGATTGACTGGGCGTCAAGGGCGCGTAGGCGTCATTGCGTGTCACGTGTGAAATCCCCTGGCTCAACCCGTAAATTGCTCTTGAA
+
88CCCE>AD1)=6=====6=6868FE8F@-EFGGGGGGCF@FG@FGGGGG<66CF:FFGG:FFGFG:CFGGFGGGGFGGGGGGGGGGGGGGGGG<FG=F5BFCEFFGG<:F,A@+@C+CB,<<3F+8,A8@5@BF3D8=3@,63,8=D,@D99,576@+,@=3CF*15*6:FC,>F;5,,=9*:E5)2/*)*31+1;*++12+.*)0.)7//9..CC93C5*+:09FC1)1)418)(,8)(1(.465(9,.6<)42(*054)(,48A>1:0(.()*0(())/(((((((,)..))-=28),
@M02996:162:000000000-B87FG:1:1101:16626:7140 1:N:0:ACTGAGCG+CTAAGCCT
CCTACGGGAGGCTGCAGTCGAGGATCATTTGCAATGGGCGAAAGCCTGACAATGCGACGCTGCGTGGAGGATGAAGGCCTTCGGGTTGTAAACTCCTGTCATAAGGGAACAGGCGACGGGACCCAACACGTCCCCGAGTTGAGTGTACTTTAAGAGGAAGCGACGGCTAACTCTGTGCCAGCAGCCGCGGTAATACAGAGGTCGCAAGCGTTGTTCGGATTTACTGGGCGTAAAGGGCGCGTAGGCGGCGAGGTGTGTGAGATGTGAAATCTCCGGGCTCAACCCGGAAAGTGCGTCTCAA
+
8ACCCE>==1)===8=====8888CFGGGGGGGGGGGGGGGGGGGGGGGGGGGFFFFGGGGGGGFGEGGGGGGGGGGGGGGGGGGGGGGGGGGGGGGGFGGGGGGGGGGGGGGGGGGGGDGGGGGEEFGBGGGGGECCGGACBFGGGGGGGAEFGGFGGGDDCGGGGGEGGGGGGG9=CCGC;FFGDDCCC*:F+CFGGFGGGE=5>>FFCEDDFGGF>GFGCGGBGGBFD54?A4:?BC9>;D?FD7DB>E0:BA:FGAF442<<AAF6>6:AEGFF0?DFFFFBF0-4144A>BE08<<
@M02996:162:000000000-B87FG:1:1101:16468:7143 1:N:0:ACTGAGCG+CTAAGCCT
CCTACGGGTGGCAGCAGTAAGGAATTTTCGGCAATGGACGAAAGTCTGACCGAGCAACGCCGCGTGAGTGATGAAGGCCTTCGGGTTGTAAAGCTCTGTGGTAAGGGAAGAATACCACTGATAGGAAATGATCAGTGGCTGACGGTACTTTACTAGAAAGTCACGGCTTACTACGTGCCAGCAGCCGCGGTAATACGTAGGTGGCAAGCGTTATCCGGATTTATTGGGCGTAAAGGGTGCGCAGGCGGTTTATTAAGTTTGAGGTGAAAGCGTGGGGCTCAACTCCATCCAGCCTTGAATA
+
8ACCCEA9)00=======;<<;;CFFGGGGGGGGGGGGGGGGGGGGGGGGGGGFCFGGGGGGGGGGGGGGGGGEGGGGGGGGGGGGGGGGGGGGGGGGCFGGGGFCGFGCFDGGGGFGGGCGGGGFFFFGCGGABGGGGGGFGGCEGGGGGGDGGGGG7FGGGGGGEGGGGG@FEFEFGGGGFFGGGGGCG5AFGGFGGFGGGFGGF>FDDGGFFGG@3DEGDFGF6C@@GB:B472:EG753>0BD9D>B6<>A9<FGAB68<?(9>?99>??)*806:?=748>0)).)5>BFF9<>4)
@M02996:162:000000000-B87FG:1:1101:16193:7220 1:N:0:ACTGAGCG+CTAAGCCT
CCTACGGGTGGCTGCAGTGAGGAATATTGGTCAATGGGCGGAAGCCTGAACCAGCCATGCCGCGTGAAGGAAGACGGCCCTATGGGTTGTAAACTTCTTTTGTAGTGGAGCAATAAGGTCTACGTGTAGATCGATGAGAGTACATTACGAATAAGCATCGGCTAACTCCGTGCCAGCAGCCGCGGTAATACGGAGGATGCAAGCGTTATCCGGATTTATTGGGTTTAAAGGGTGCGTAGGCTGTCTGGTAAGTCAGGGGTGAAAGCCCAGTGCTCAACACTGGAATTGCCTTTGATA
+
8ACCCEA5=00========;;;;;CCFGGGGGGGGGGGGGGGGGGGGGGGGGGGGGGGGGGGGGFGGGGGGGGGGGGGGGGGGGGGGGGGGGGGGGGGGGGGGGGFGGEGGGFGCGDGGGGGGGGGGGGFGGDGGGCFGFGGGGGFFFCFFGGGGGGGGGGGGGGGGGGGGGGGGGGGGGFC>B:DGGGGGGGEGG>FFFGGGFGGFEFFGGG3>GGFGCFGGGDBGCAFG340032:B78647868:FB66>BFAFCD?9>><AF:?F193:6BFF?<BFF::2<234-6<)4-4*
@M02996:162:000000000-B87FG:1:1101:16209:7226 1:N:0:ACTGAGCG+CTAAGCCT
CCTACGGGTGGCTGCAGTGAGGAATATTGGTCAATGGGCGGAAGCCTGAACCAGCCATGCCGCGTGAAGGAAGACGGCCCTATGGGTTGTAAACTTCTTTTGTAGTGGAGCAATAAGGTCTACGTGTAGATCAATGAGAGTACATTACGAATAAGCATCGGCTAACTCCGTGCCAGCAGCCGCGGTAATACGGAGGATGCAAGCGTTATCCGGATTTATTGGGTTTAAAGGGTGCGTAGGCTGTCTGGTAAGTCAGGGGTGAAAGCCCAGTGCTCAACACTGGAATTGCCTTTGATA
+
88BCCF85=1)========;;;;;EFGGGGGGGGGGGGGGGGGGGGGGGGGGGFFGGGGGGGGGFGGGGGGGGGGGGGGGGGGGGGGGGGFGGGGGGGGGG9FGGGGGGGGGEFGGGGGGGGGGGFGGFFFGGEGFGFGGGGGGGFFGGGGGGGGGGGGGGGGGGGGGGGGGGGGGGFGGGGFFGGDGGCFGGDDE>GFFG>FFGGFBFFFCGEBDGFGGFGGGGFFD<?FFFBBD8?FC>C<7?FFFG<<?FFAAFFGF>F?>4:B?F(046.8<?0,426:08AFFA2-:4A4>*
@M02996:162:000000000-B87FG:1:1101:3213:7235 1:N:0:ACTGAGCG+CTAAGCCT
CCTACGGGCGGCAGCAGTGAGGAATATTGGTCAATGGGCGCAAGCCTGAACCAGCCAAGTAGCGTGAAGGATGACTGCCCTATGGGTTGTAAACTTCTTTTATATGGGAATAAAGTGAGCCACGTGTGGTTTTTTGTATGTACCATATGAATAAGCATCGGCTAATTCCGTGCCAGCAGCCGCGGTAATACGGAAGATGCGAGCGTTATCCGGATTTATTGGGTTTAAAGGGAGCGTAGGCGGGTCCTTAAGTCAGTGGTCAAATCGTGTGGCTCACACATACCTCGGCGTTGTTATCGGG
+
68CCC585)108888;;<;;;;;6CE9CFGGGGGGGGFGFDC@CDFFGFFCFCF8C@CFEGF?CBFGDGGCEEGAFGG8CE?<FFFC4>FDC?FGGGGGGGGGFB,E=,AEDFFFGDFG?FEGGGG=FGFGGGGEEC@FFFGGGGG?EF;FFAFGAD@D@EDD+>9CGGGFG6EGCD6,;EDFFDGD7CFGGGFCCFDFFDD:>GD>:=7C=75>57CGGFGGGGFGGFFG;?B;@B05D<>9;;).-C49@)-)).+94)7)-))-(04FBF:?C*)5:)0,.))((-----4(-*.((4
@M02996:162:000000000-B87FG:1:1101:15434:7264 1:N:0:ACTGAGCG+CTAAGCCT
CCTACGGGAGGCAGCAGTGAGGAATATTGGTCAATGGACGGAAGTCTGAACCAGCCATGCCGCGTGAAGGAATAAGGCCCTATGGGTCGTAAACTTCTTTTGTGGTGGAGCAATAAGTCCTACGTGTAGGGCGATGAGAGTACATCACGAATAAGCATCGGCTAACTCCGTGCCAGCAGCCGCGGTAATACGGAGGATGCAAGCGTTATCCGGATTTATTGGGTTTAAAGGGTGCGTAGGCTGTTCTTCAAGTCAGAGGTGACATACCCGGGCTCAACCCGGGAACTGCCTTTGATACTGG
+
8ACCCFFA5:)=========;;;CFFGGGGGGGGGGGGGGGGGGGGGGGGGGGGGGGGGGGGGGFGGFFFGFGGGGGGGGGGGGGGGGGGGGGGGGGGGGGGGFGGGG@FGGEGGGCFGGG9F7E<E@FGGDEFE@GFGFGGGFBFDGDGGGGGGGGGGGGGG7>FGGGGGGGGGGGGGGGGFFGGD>GGGGGA5C);FFGG9FGDEAFFG5DBFDG3@DFGGGGBGG<FF)5(47<?FG?F:)599<><266<<A)<3::F)6A<??F9G>91>FF3789DB97<:<?88<A4449<224
@M02996:162:000000000-B87FG:1:1101:8411:7278 1:N:0:ACTGAGCG+CTAAGCCT
CCTACGGGCGGCTGCAGTGGGGAATATTGGTCAATGGGGGAAACCCTGAACCAGCAACGCCGCGTGAAGGAAGAAGGCTTTCGGGTTGTAAACTTCTTTTATGTGTGACGATAGTGACGGTAGCACATGAATAAGCCACGGCTAACTACGTGCCAGCAGCCGCGGTAATACGTAGGTGGCAAGCGTTATCCGGATTTACTGGGTGTAAAGGGCGCGTAGGCGGGACTGCAAGTCAGATGTGAAAACTATGGGCTTAACTCATAGCCTGCATTTGAAACTGTAGTTCTTGAGTATCGGAGAG
+
68BCCE>581)8888;;;;;;88BFGCFGGGGGEFGGGGGGGGGGGGGGGGGGGGGGGGGGGGF@FGGGGGGGGFGFGGGGGDGGGGGGGGGGGGGGGGGGGCFGGGFCF=CGGGFGGGGGGEGGGGGGGGGGGGGGGGGGGGGFGGGGGGFGGGGGGFFGGGGGGGD<@BCF98CFGEFGF>FGGGGGGGGGFGGFGG++C5AE34*9F7CC).7925>@GEGCD=FB?F?DFFF)6FG>:5/6??2:2:F0,:?FGGF-@ADFBF:;(0<<<F@?)54496)66)-6-.669)-)13(-
@M02996:162:000000000-B87FG:1:1101:11706:7280 1:N:0:ACTGAGCG+CTAAGCCT
CCTACGGGTGGCAGCAGTAAGGAATTTTCGGCAATGGGGGAAACCCTGACCGAGCAACGCCGCGTGAGTGTAGAAGGTCTTCGGATTGTAAAGCTCTGTTGTAGAGGAAGAATGCTAAGTATAGGAAATGATATTTAGTTGACGGTACTCTACTAGAAAGTCACGGCTTACTACGTGCCAGCAGCCGCGGTAATACGTAGGTGGCAAGCGTTATCCGGATTTATTGGGCGTAAAGGGTGCGCAGGCGGTTTGTTAAGTTTGATGTGAAAGCGTTGGGCTCAACTCAATACAGCATCGAATA
+
88AC=@15:))=;=8====<<;;;CEFGGGGGGGGGGGGGGGGGGGGGGGFGGFFFGGGEGGGGFGGGFGFGGFFGGGGGGGGGCEG=EFFGGGFGGGGGGG9FFGGFFFGGFGGGGACFCF<EEFEEFDFFGGGGGFGFCDFEBEGGGGGGGGGGGC@FGGFGDG@EDGGG7FCF,AEFCGFFGGDGGDD:CFEC4;C64=E4ACF>FBGD3FFGD@55DGCFF6+>?ED:<6:=<BBC9D>E0>37708>B<<4:CGFFFA9A<A)86C>::7*8,2,87?)424>B:-677AF8(.)(
@M02996:162:000000000-B87FG:1:1101:8428:7285 1:N:0:ACTGAGCG+CTAAGCCT
CCTACGGGCGGCTGCAGTGGGGAATATTGGTCAATGGGGGAAACCCTGAACCAGCAACGCCGCGTGAAGGAAGAAGGCTTTCGGGTTGTAAACTTCTTTTATGTGTGACGATAGTGACGGTAGCACATGAATAAGCCACGGCTAACTACGTGCCAGCAGCCGCGGTAATACGTAGGTGGCAAGCGTTATCCGGATTTACTGGGTGTAAAGGGCGCGTAGGCGGGACTGCAAGTCAGATGTGAAAACTATGGGCTTAACTCATAGCCTGCATTTGAAACTGTAGTTCTTGAGTATCGGAGAG
+
88BCCD=5:))8888;;;;;;88CFGGGGGGGGGGGGGGGGGGGGGGGGGGGGGFGGGGGGGGGCFGGGGGGGGGGGGGGGGGGGGGGGGGGGGGGGGGGGGEGGGGEEFGGGGGGGGGGGGGGGGGGGGGGGGGGGGGGGGGGGGGGGGGGGGGGGGGGGGGGGGGGGFGGGGGGFCFGGGFFGGGGGGGEEDGGAFGFGGGFGGFFFFFGGEDGCBGDFGGGEECFFFFF<AFFFFFF>CAF>FF<C>>FFFFFFGGFAFFFFFFFF7CBA<FCFFFB<=<4<<A<4<7<<AA:>6438
@M02996:162:000000000-B87FG:1:1101:15429:7287 1:N:0:ACTGAGCG+CTAAGCCT
CCTACGGGAGGCAGCAGTGAGGAATATTGGTCAATGGACGGAAGTCTGAACCAGCCATGCCGCGTGAAGGAATAAGGCCCTATGGGTCGTAAACTTCTTTTGTGGTGGAGCAATAAGTCCTACGTGTAGGGCGATGAGAGTACATCACGAATAAGCATCGGCTAACTCCGTGCCAGCAGCCGCGGTACTACGGAGGATGCAAGCGTTATCCGGATTTATTGGGTTTAAAGGGTGCGTAGGCTGTTCTTCAAGTCCTGGGTGAACTACCCGGGCTCAACCCGGGCACTGCCTTTGATCCTGG
+
8ACCCF):88)========;;;;CFFGGFGGGGGGFFCFGG7FFGGGGGGGGGGGGGGGGGGGGGGGGGGGDGGGG?FGGGFGFGFGGGGGGGGGGFGGGGCFEFGGGCFFFFFEDFGGGGDGEGCEFDFEEEBE8E,C?EEFG;EFGG>EGDGGFFCFCBDGECFGGGGGEGGGFGGGGFGFFGGG*BFFCE>5:BGGF:D?AGGE:A8F*98ADG);7A9=DEEFC);C:D:?7<6>349872@F224<?AB)))3*463<)4)347(79>0;+*41-(01(3:B05:5:-).6*6:A2
@M02996:162:000000000-B87FG:1:1101:6147:7289 1:N:0:ACTGAGCG+CTAAGCCT
CCTACGGGTGGCAGCAGTAGGGAATATTGCACAATGGGGGAAACCCTGATGCAGCAACGCCACGTGTGGGAAGAAGCATTTCGGTGTGTAAACCACTGTCGTGAGGGAATAAAGCTGGAGTTGTCCAGTTGAATGTACCTCGAAAGGAAGCACCGGCAAACTTCGTGCCAGCAGCCGCGGTAATACGAGGGGTGCAAGCGTTGTTCGGAATCACTGGGCGTAAAGGGAGCGCAGGCGGAAGTGCAAGCGGTCTGTACAATACCGGGGCCCAACCCCGGCCCTGCAGACCGGACTGCAGTTT
+
8ACCCEF5:))=======;<;8;;EFGGFGGGGGGGGGGGGGGGGGGGGGGGGFEEFGGGFEGECFFGGGGGGGGGFGGGGGGGGGGGFGGGGGGGGGGGGGFGGGGFGGGGFGGGGGEGGGGGGGGGGGGGGGGGGGGGGGGGGGGGGGGGGGGGGGGGF7EFGGGGGGGGGFGEGGGGGGBFGGGGDDG>EEGGACDACDGECDFAFFG?:AFGG;FG3C5*<?CF6@DFFFBF69B949<=<*91D0274<<A<E>>6F:?>>>B0,11617871((-78<F724-9;61(.(0(.-)
@M02996:162:000000000-B87FG:1:1101:5985:7289 1:N:0:ACTGAGCG+CTAAGCCT
CCTACGGGAGGCTGCAGTGAGGAATATTGGTCAATGGGCGAGAGCCTGAACCAGCCATGTCGCGTGGAGGAATAAGGATCTATGGTTCGTAAACTCCTTTTGCGGGGGGATAAAGTGCGGGACGCGTCCCGTATTGCAGGTACCCCGCGAATAAGCATCGGCTAACTCCGTGCCAGCAGCCGCGGTAATACGGAGGATGCGAGCGTTATCCGGATTTATTGGGTTTAAAGGGTGCGTAGGCGGCCCCTTAAGTCGGCGGTGAAATTTCCGGGCTCAACCCGGTCACTGCCGTCGAAACTGG
+
8ACCCED9=:1========;=;CFGDGGGGGGGGGGGGGGGGGGGGGGGGGGGGGGGGGGFGFGGGGGGGFFGGGGGGGG9GGGGGGGGGGGGFEFGGGGGGGGGGGGGGDGGGGFGGGDGGGGGGGGGGGCGGGGGGGGGGGGGGGGGGGGGGGFFGGCEGGG:CEGCGGGDEFFGGGGFGFFGGGDGGGCEDDC>GFFGG=>GGEFFF7=<5>D4<CD@CFGGFGG2?7@:8?DFFF32D;>>EF6CDFFFFBBBGD>>@84AA<)8(999;F<9:3895;B6?BA24,(-40459AA?
@M02996:162:000000000-B87FG:1:1101:24438:7291 1:N:0:ACTGAGCG+CTAAGCCT
CCTACGGGTGGCAGCAGTGGGGAATCTTCCGCAATGGACGAAAGTCTGACGGAGCAATGCCGCGTGAGTGATGAAGTTTTTCGGAACGTAAAACTCTTTTGTTTGTGACGAATGTGCTTTCCATCAACAACAGAGAGCAGTGACGGTAGCAAACGAATAAGCCACGGCTAACTACGTGCCAGCAGCCGCGGTAATACGTAGGTTGCGAGCGTTGTTCGGATTTATTGGGCGTAAAGCGCATGTAGGCGGTTTTCTAAGCTTGGAGTGAAAATGCGGGGCTCAACCCCGTATGGCCCTGGAT
+
8ACCCEDA81)=;====<6;,88BFFGGGGGGGGGGGGGGGGGGGGGGGGGGGGG@G,FGGGGGFGGE?FGGGGGGCE<?4A>FG:+BFGGG<,FGGGGGAG@<4FFG9FEF,44CF<E<A,5,4FE4EFB==,,,@8=FGGGG@EGGGGD3D:CEGGGGGG,DFGGGGGG6CEGGGGGGDFFFEFGGGGGGGF,,8C;F4CG+AFDEDFDGGEF*;;CD);E*<BGGF4)8>B?F2(<)47:FAFFFDB0@<<AABF4)6?B):??A6:*).6<G3911:@BF:BF1--(,((((8:6()
@M02996:162:000000000-B87FG:1:1101:8414:7296 1:N:0:ACTGAGCG+CTAAGCCT
CCTACGGGCGGCTGCAGTGGGGAATATTGGTCAATGGGGGAAACCCTGAACCAGCAACGCCGCGTGAAGGAAGAAGGCTTTCGGGTTGTAAACTTCTTTTATGTGTGACGATAGTGACGGTAGCACATGAATAAGCCACGGCTAACTACGTGCCAGCAGCCGCGGTAATACGTAGGTGGCAAGCGTTATCCGGATTTACTGGGTGTAAAGGGCGCGTAGGCGGGACTGCAAGTCATATGGTAAAACTATTGGCTTAACTCATTGCCTGCATGTGAAACTGTATGTCTTGATGATCTGAAAG
+
88ACCA)):0)8888;;;;;;8BFFGGGGGGGGGGGFFGGCGFGGGGGGFFGGFFGGGGGGGGGFGGGGFGGGGGGGGFGGGGGGGGGGGGGGGGGGGGGCFEFGGGEFCGGGDEEFGGGG77FDGGGGGGGGGGEGGGDDGEGGGGGGCF@FFFFGGGFGGGGGG5;FF?FGGF5C?CE=C:>EDDGF?FEG8=EF>F=CCG.;97@F=F:7@)19;D3FE5C*7:DB=*=B2)*.:?*-*)=A*)4*)66::1:4+:9)*))45:353D)6)9?BAA9BF))....-))))--)@<)).
@M02996:162:000000000-B87FG:1:1101:5968:7299 1:N:0:ACTGAGCG+CTAAGCCT
CCTACGGGAGGCTGCAGTGAGGAATATTGGTCAATGGGCGAGAGCCTGAACCAGCCATGTCGCGTGGAGGAATAAGGATCTATGGTTCGTAAACTCCTTTTGCGGGGGGATAAAGTGCGGGACGCGTCCCGTATTGCAGGTACCCCGCGAATAAGCATCGGCTAACTCCGTGCCAGCAGCCGCGGTAATACGGAGGATGCGAGCGTTATCCGGATTTATTGGGTTTAAAGGGTGCGTAGGCGGCCCCTTAAGTCGGCGGTGAAATTTCCGGGCTCAACCCGGTCACTGCCGTCGAAACTGG
+
8ACCCEFA51)===8===;==;;CFGGGGGGGGGGGGGGGGGFGGGGGGGGGGFFFFGGGGGGGFFGEGGGGFFFFFGGGGGGGGGGGGGFFGGGGGGGGGGGGGGGGGGGGGGGGGGGGGGGGGGGGGGGGGGGGGGGGGGGGGGGGGCGGGGGGGGGGGGGGGGGGGGGGGGGGGGGGGGFFGGGGGGGGGFGGFGGFGDE3CDEEFFGGGFFGGFGGFGGGGBCGFFGFFF?FB::9>D9BFF::FBD4-44(1CD(4F?AB<62969>69>FFBFF9.418?FF?,--4>(35924>
@M02996:162:000000000-B87FG:1:1101:5995:7306 1:N:0:ACTGAGCG+CTAAGCCT
CCTACGGGAGGCTGCAGTGAGGAATATTGGTCAATGGGCGAGAGCCTGAACCAGCCATGTCGCGTGGAGGAATAAGGATCTATGGTTCGTAAACTCCTTTTGCGGGGGGATAAAGTGCGGGACGCGTCCCGTATTGCAGGTACCCCGCGAATAAGCATCGGCTAACTCCGTGCCAGCAGCCGCGGTAATACGGAGGATGCGAGCGTTATCCGGATTTATTGGGTTTAAAGGGTGCGTAGGCTGCCCCTTAAGTCGGCGGTGAAATTTCCTGTCTCAACCCGGTCACTTCCGTCGAAACTGG
+
8ACCCFF=>0)=;===;==;=;;;EFGGGGGGGGGGGGGGGGGGGGGGGGGGGGGGGGGGGGGGFGGCGGGGFFFGGGGGFGGGGGGGGGGGGGGGGGGGGGGGGGGGGGGGGGFFGGGGGGGGGGGGGGGGGGGEGGGFGGGGGGGGGGGGGGGG7FGGGGGGFFFGGGGGGGGGGGGGGGFDGGDGGGGDEBCE@F*79DGEGGBDF=DCDDDGG4*:4+CDE>CG<FGFFB1>:<E*.*.04)78G:B?B>?BBD:>;382<>><72C)).9EB(4460,4:74).53::9>F54).5
@M02996:162:000000000-B87FG:1:1101:21934:7314 1:N:0:ACTGAGCG+CTAAGCCT
CCTACGGGTGGCAGCAGTAGGGAATATTGCACAATGGGGGAAACCCTGATGCAGCAACGCCACGTGTGGGAAGAAGCATTTCGGTGTGTAAACCACTGTCGTGAGGGAATAAAGCTGGAGTTGTCCAGTTGAATGTACCTCGAAAGGAAGCACCGGCAAACTTCGTGCCAGCAGCCGCGGTAATACGAGGGGTGCAAGCGTTGTTCGGAATCACTGGGCGTAAAGGGAGCGCAGGCGGACGTGCAAGCGGTCTGTACAATACCGGGGCCCAACCCCGGACCTGCAGACCGGACTGCATTG
+
8ACCC>18:0)=;=====6<;8;CFGGGFFFGGGGGGGGGGGGGGGGGGGGGGGGGGGGGEGGGFGGGGGGGGGGGGGGGGGGGGGGGGGGGGFFFGGFGGGBAFCFFGGGGGFGGGG8EFFEGGGGGGG=,@FGGFGFFGGG@G8F8F8FDGGGGGGGGFGGGGGFGGGGFFEGCEGGGGDB9:FF*C>CCG;E<FGGFGDGFGGFDEEFGFFF7D?FDEGG*:?GGFFDFF69F>FE)4948:96?G(4>?FFAAFDAFFB64>BFF65:<BF873(7>50?1>>::B9B>9?F9<9)
@M02996:162:000000000-B87FG:1:1101:5978:7317 1:N:0:ACTGAGCG+CTAAGCCT
CCTACGGGAGGCTGCAGTGAGGAATATTGGTCAATGGGCGAGAGCCTGAACCAGCCATGTCGCGTGGAGGAATAAGGATCTATGGTTCGTAAACTCCTTTTGCGGGGGGATAAAGTGCGGGACGCGTCCCGTATTGCAGGTACCCCGCGAATAAGCATCGGCTAACTCCGTGCCAGCAGCCGCGGTAATACGGAGGATGCGAGCGTTATCCGGATTTATTGGGTTTAAAGGGTGCGTAGGCGGCCCCTTAAGTCGGCGGTGAAATTTCCGGGCTCAACCCGGGCACTGCCGTCCAAACTGG
+
8ACCCB5>)1)===8====;=;;;FEFEGFGGGGGGGGGGGGEGGGFGGGGGGFEFFGGGCFFF@FFGGGGGGFGGGGGGGFGGGGGGGGGGGGGGGGGGGDDGGGGGGEEGGGGGGFGEGGGGGECFDGCFGGG7FGGGGGGGGF=ECECGGEGGGGCEDDGGGGGGGGCFDGGFGG6FGGEFDGDCFGFGEFDEFGGFC7:>GC;))9>=D<>G=4::@FGGGBGGAFF3:B:B<?F>>C9<2DEFDD945<:0,/9>005ABA>A*3D>6(;CFBFFF5((((((.42,(((./:29>
@M02996:162:000000000-B87FG:1:1101:21919:7328 1:N:0:ACTGAGCG+CTAAGCCT
CCTACGCGTGGCAGCAGTAGGGAATATTGCACAATGGGGGAAACCCTGATGCAGCAACGCCACGTGTGGGAAGAAGCATTTCGGTGTGTAAACCACTGTCGTGAGGGAATAAAGCTGGAGTTGTCCAGTTGAATGTACCTCGAAAGGAAGCACCGGCAAACTTCGTGCCAGCAGCCGCGGTAATACGAGGGGTGCAAGCGTTGTTCGGAATCACTGGGCGGAAAGGGAGCGCAGGCGGAAGTGCAAGCGGTCTGTACAATACCGGGGCCCAACCCCGGACCTGCAGACCGGACTGCATTT
+
88CCC>)0:))=;=8=;<;<;8;CFFGGFGGGGGGGGGGGGGGGGGGGFGGGGGGGGGGGGGGGFGGGGGCFGGGGGGGGGGGGGGGGFGGGGGFGGFFFGG+,BFEFGFCFFFGGEF8AEFGGGGGDGG;EAFGG9EFFFG+FFCGGG?FDGGC=CC?FFFGG<D6EGC:CDDCFGGGE7*3::D4DC55CE4EEFGGFCDGBGG33;>FGFFFF47<<):57FFEG(75D>6;B9>B)1C564*94<(37::A):F:4<::-3091)3143<EC:>>>>F(34:98:((((-4:?25.
@M02996:162:000000000-B87FG:1:1101:13627:7362 1:N:0:ACTGAGCG+CTAAGCCT
CCTACGGGAGGCAGCAGTAGGGAATATTGCACAATGGGGGAAACCCTGATGCAGCAACGCCACGTGTGGGAAGAAGCATTTCGGTGTGTAAACCACTGTCGTGAGGGAATAATGCTTAATTTCGGTTAAGTTGAATGTACCTCGAAAGGAAGCACCGGCAAACTTCGTGCCAGCAGCCGCGGTAATACGAGGGGTGCAAGCGTTGTTCGGAATCACTGGGCGTAAAGGGAGCGCAGGCGGAGATGCAAGCAGTCTGTACAATACCGGGGCCCAACCCCGGACCTGCAGACTGGACTGTTT
+
88BCCA>5=))=========;8;CFGGGGGGGGGGGGGGGGGGGGGGGGGGGGGGGGGGGGGGGGGGGGGGGGGGGGGGGGGGGGGGGGGGGGGFGGGGGGG7FGGGGGGGGGGGGGGCGGGGGGGEFEEGGGFCFFGGGGGGEEFEEGGGFGGGGGDGFGGGGGGGGFGGFGGGGGGGGGGEFGFGGGGDGGEGCBGGBFGGFGGFFEFGDFF6FGFG<FGE<EFGGFFGF>FFFF>FG9D>F>FFBD?BFA?FFFCFF>FBFF:99@BDB:8BEEF>>>FF70<7:445>?2:?FFF4
@M02996:162:000000000-B87FG:1:1101:13611:7376 1:N:0:ACTGAGCG+CTAAGCCT
CCTACGGGAGGCAGCAGTAGGGAATATTGCACAATGGGGGAAACCCTGATGCAGCAACGCCACGTGTGGGAAGAAGCATTTCGGTGTGTAAACCACTGTCGTGAGGGAATAATGCTTAATTTCGGTTAAGTTGAATGTACCTCGAAAGGAAGCACCGGCAAACTTCGTGCCAGCAGCCGCGGTAATACGAGGGGTGCAAGCGTTGTTCGGAATCACTGGGCGTAAAGGGAGCGCAGGCGGAGGTGCAAGCAGTCTGTACAATACCGGGGCCCAACCCCGGACCGGCAGACGGGACGTTTT
+
8ACCCB008))=======;=;8;CFGGGGGGGGGGGGGGGGGGGGGGGGGGGGGGGGGGGGGGGFFFGGGGGGGGGGGGGGGGGGGGGFGGGGGGGGGFGGF:EFGGGGGGAFGGGGGAFGGGGFGE:F?DFCG=EGGFGGGFF:EECGFGDFGGGG+=FCFFGG7@FFGG7?C:9EFCGGG5>EFGGGGGGG)AEBDF47DEEEDACAEG*9AFGGFC*0=59E)3:::DE>>>F6BB>61(81@F<7(4?<())63:2484:039(0(91(4</83(79E0((,(4-.((-4>()-4-
@M02996:162:000000000-B87FG:1:1101:10253:7391 1:N:0:ACTGAGCG+CTAAGCCT
CCTACGGGTGGCAGCAGTGAGGAATATTGGTCAATGGACGGAAGTCTGAACCAGCCATGCCGCGTGAAGGAATAAGGCCCTATGGGTCGTAAACTTCTTTTGTGGTGGAGCAATAAGTCCTACGTGTAGGGCGATGAGAGTACATCACGAATAAGCATCGGCTAACTCCGTGCCAGCAGCCGCGGTAATACGGAGGATGCAAGCGTTATCCGGATTTATTGGGTTTAAAGGGTGCGTAGGCTGTTCTTCAAGTCAGGGGTTAAATACCCGGGCTCAACCCGGGCACTGCCTTTGATACTGG
+
68ACCB>):1)=;==;==6;;;;CFGFFGGGGGGGGFFCFFFFGGGGGGGGGGGGGGGGGGFFGCFGGGGGGGGGGFGGGGGGGGGGGGGGGGGGGGGGGGFFGGGGGFFFDEFDFFGGCF,CCF=EFFF6A6>CC;=FCEFGCCFGGDEEGG9ECE9=8>CDEGGGGGGGGGGFCCFEFGDEFGGGCGGGGE*=EAFGFFCGF*CEFFFGGG)8DC77FFGDDEEGGFFGF8167:(872*484BFAGFDFAA>2(138(8<9A4<?F0C;97@GFB?B0<6(4?:(38..)-64065:0
@M02996:162:000000000-B87FG:1:1101:25373:7398 1:N:0:ACTGAGCG+CTAAGCCT
CCTACGGGTGGCTGCAGTGGGGAATATTGCACAATGGGGGAAACCCTGATGCAGCAACGCCGCGTGAAGGATGAAGGCCCTTGGGTCGTAAACTTCTGTTCTAAGGGAAGATGATGACGGTACCTTAGGAGCAAGTCCCGGCTAACTACGTGCCAGCAGCCGCGGTAATACGTAGGGGGCAAGCGTTATCCGGAATTATTGGGCGTAAAGAGTACGTAGGCGGTTTCCTAAGCATGGGGTTTAAGGCAATGGCTTAACCATTGTTCGCCCCATGAACTGGGTTACTTGAGTGCTGGAGAGG
+
88CCCBA=:10===8====;;88BFGGGGGGGGGGGGGGGGGGGGGGGGGGGGFGGGGGGGGGGCCFFGGGGGFGGGGFGGDGGGGGGGGGGGGGGGGGGGGGGGGGGGGGGGGGGGGGDGGGGGGGGGGGGGGGGGGGGGGGGGGGGGGGFGGGGGGGGGGGGGEGGGGGGGCGGGGGGGGFFGGGGGGGGGEGGFGGFGGGFGGFDFCFGGF?DGFDDFGECCFGF)7FFFFF4,:D749:84=F<GBFFFF:?<EGF?F26<B<>@BD:<BF@FAFB??1<>:BF526)4445.3,3:
@M02996:162:000000000-B87FG:1:1101:10283:7403 1:N:0:ACTGAGCG+CTAAGCCT
CCTACGGGTGGCAGCAGTGAGGAATATTGGTCAATGGACGGAAGTCTGAACCAGCCATGCCGCGTGAAGGAATAAGGCCCTATGGGTCGTAAACTTCTTTTGTGGTGGAGCAATAAGTCCTACGTGTAGGGCGATGCGAGTACATCACGAATAAGCATCGGCTAACTCCGTGCCAGCAGCCGCGGTAATACGGAGTATGCAAGCGTTATCCGGATTTATTGGGTTTAAAGGGTGCGTAGGCTGTTCTTCAAGTCAGAGGTGAAATACCCGGGCTCAACCCGGGAACTGCCTTTGATCCTGG
+
68ACCA8):00========;;;;;FFGGGGGGGGGGGGGDFGGGGGGGGGGGGGGGGGGGGGGGGGCGGGFCFFFG,BFGGGGGGGGG7FGGGGGGGGFGFFGGGGGCDFFGFGF9=FGFGAFEGDEF4<8EGCG@++83B,>,C@8E=E+@B>EDFGGGGGG7FFGFGCD@CFF7CFGFFGFBGDD*:BG>E>E/)4+4=8,:*:B>FFF*95A3CEFF+CFGGA?DC=D)8(8><:EC59:78BFAGA)*)66)-+*,(1,5>4<?/(9(-2>A=(,2(79;((58..4)54)-1)-88
@M02996:162:000000000-B87FG:1:1101:20003:7405 1:N:0:ACTGAGCG+CTAAGCCT
CCTACGGGTGGCTGCAGTAGGGAATATTGCACAATGGGGGAAACCCTGATGCAGCAACGCCACGTGTGGGAAGAAGCATTTCGGTGTGTAAACCACTGTCGTGAGGGAATAATGCTTAATTTCGGTTAAGTTGAATGTACCTCGAAAGGAAGCACCGGCAAACTTCGTGCCAGCAGCCGCGGTAATACGAGGGGTGCAAGCGTTGTTCGGAATCACTGGGCGTAAAGGGAGCGCAGGCGGAGATGCAAGCAGTCTGTACAATACCGGGGCCCAACCCCGGACCTGCAGACTGGACTGTTT
+
88BCCE=51)0=========;8CFGGGGGGGGGGGGGGGGGGGGGGGGGGGGGFFGGGGGGGGFCFGGGGGGGGGGGGGGGGGGGGGGGGGGGGGGGGFFGGCGGGGGGGFGGGGGGGGGGGGGGGEFGFGGGGGGGGGGGGGGGGGGGGGGGGGGGEDGGFGFGGCGCEGGGGGGGCGGGGDF8=:CDGGGGEGGFGG=FGGFGGFFFFGGGA=CC?C<FGEGG3?F?FGFFFFFFFFG>C;FBFFAGFFFFFAFFCCB>F<??B9>>>CB?0>CB217(89<:?07><7>?FF2>AF2
@M02996:162:000000000-B87FG:1:1101:10265:7406 1:N:0:ACTGAGCG+CTAAGCCT
CCTACGGGTGGCAGCAGTGAGGAATATTGGTCAATGGACGGAAGTCTGAACCAGCCATGCCGCGTGAAGGAATAAGGCCCTATGGGTCGTAAACTTCTTTTGTGGTGGAGCAATAAGTCCTACGTGTAGGGCGATGAGAGTACATCACGAATAAGCATCGGCTAACTCCGTGCCAGCAGCCGCGGTAATACGGAGGATGCAAGCGTTATCCGGATTTATTGGGTTTAAAGGGTGCGTAGGCTGTTCTTCAAGTCAGAGGTGAAATACCCGGGCTCAACCCGGGAACTGCCTTTGATACTGG
+
8ACCCF8):0);=======;;;;CFFGGGGGGGGGGGGGGGGGGGGGGGGGGGFFGGGGGGGGGFFGGGGGGGGGGGGGGGGGGGGGGGGGGGGGGGGGGGGGGGGGGGGGGFGGGGGGGGDFGGFGGGG>FE>EGGGGGGGGGGGGGGGGGGGGGGGGGGGGGGGGGGGGGGGGGGGGGGGFFGGGDGFGGGFGGFFFFGGGFGGFFFFGGGFFGGEGGFGGGGFGGFFGFFDF@BFFD<988>FFAFAAFFFAB9E<?FFDFFFFF?;7>B>FGFF??>E>9>FF???<AAA<B6><A5
@M02996:162:000000000-B87FG:1:1101:3535:7409 1:N:0:ACTGAGCG+CTAAGCCT
CCTACGGGTGGCTGCAGTGGGGAATATTGCACAATGGGGGAAACCCTGATGCAGCGACGCCGCGTGAGTGAAGAAGTATTTCGGTATGTAAAGCTCTATCAGCAGGGAAGAAAATGACGGTACCTGACTAAGAAGCCCCGGCTAACTACGTGCCAGCAGCCGCGGTAATACGTAGGGGGCAAGCGTTATCCGGATTTACTGGGTGTAAAGGGAGCGTAGACGGCAGAGCAAGTCTGAAGTGAAAGCCCGGGGCTCAACTACGGGACTGCTTTGGAAACTGCCCAGCTAGAGTGCAGGAGGG
+
88A44:5)1)1;===;;6;;;886;E9;6CC@F@GGGG7FFGFFGGGFG9FGGGGC7FFGCE:>@:FEFGFGE,4CFGGFCFGG:EFE5F9BFE,:A?9<ECGGCGGGGEGFGF;,AFF7FGCFGF@CFFFCDC,@EFCGGG7FEGFGGGFF8:EF+DCCC7@@F>*4BFCF7DF=8CEEGCA>GD<D*+3=EE5?4@:::6C)*>B@F7:C7>:C<?DD=EEDEEGGFFGF<42@A>@C8CAFAF7<DFFF9(3<<6*(.51139B:<:C))(/96,:A>42??:?-4<,-.2)67:?17
@M02996:162:000000000-B87FG:1:1101:23728:7415 1:N:0:ACTGAGCG+CTAAGCCT
CCTACGGGAGGCAGCAGTGAGGAATATTGGACAATGGATGGAAGTCTGATCCAGCCATGCCGCGTGAAGGATTGATGCCCTACGGGTTTTGAACTTCTTTTGTACGGGGGCAATAAGGTCCACGGGTGGACCGATGAGAGTACCGTACGAATAAGCATCGGCTAACTCCGTGCCAGCAGCCGCGGTAATACGGAGGATGCGAGCGTTATCCGGATTTATTGGGTTTAAAGGGTGCGTAGGCGGCTTGCCAAGTCAGCGGTGAAATCCGGGCGCCCAACGCCGGAACTGCCGTTGAAACTGG
+
ACCCCD):51)=8=======;;;CFGGGGGGGGGGGGGGGGGGGGGGGGGGGGFFGGGGGGGGGFGEGGGGGGGGGGGGGGGGGEGGGGGGGGGGGGGGGGGGGGGGGGGGGGGGFGGGGGFGGGGGGGGGGGGGGGGGGGGGGGGGGGGGGGGGGGGGGGGCGGGGGGGGGGGGGGGGGGGDEGGGGGGGGGFGGFGGFGGGFGGFFFFGGGEFDGA>DFGGGG:FGFFGEFFFFFFFG?>>76DFFFDFF<>DFFGG?BFFFFFB0>9G>B>FGF?B>BE>;>B?<?BFF31:>BAAA?
@M02996:162:000000000-B87FG:1:1101:14053:7453 1:N:0:ACTGAGCG+CTAAGCCT
CCTACGGGCGGCAGCAGTGGGGAATATTGCACAATGGGCGAAAGCCTGATGCAGCGACGCCGCGTGAGTGAAGAAGTATCTCGGTATGTAAAGCTCTATCAGCAGGGAAGAAAATGACGGTACCTGACTAAGAAGCCCCGGCTAACTACGTGCCAGCAGCCGCGGTAATACGTAGGGGGCAAGCGTTATCCGGATTTACTGGGTGTAAAGGGAGCGTAGACGGTTTGGCAAGTCTGAAGTGAAATGCGGGGGCTCAACTCCTGAACTGCTTTGGAAACTGTCGAACTAGAGTGCAGGAGAG
+
8ACCCB800)08888;;<;;;88BFFGGGGGGGGGGGGGGGGGGGGGGGGGGGFGGGGGGGGGGFGFGGGGGGGGGGGGGGGGGGFGGGGGGGGFGGEFFFGGGGDFGGGGGFGGGGGGEGCGGGFFGGFG,3@7@FFGCEGEGGGGGGDF7DCFECGGGGGGCCG*:9C?FGGFEEEEEC5>>ECDCGGFGEBEEFDFFG:EFGDBFFF*:4@5CG:DCFGGGGEEG:445<<B?4<=:<257A?F;G0>E>>FFBGF2?F0),26<@AG235<C=7A>>F:1(4(45<?AB<<)<08(4
@M02996:162:000000000-B87FG:1:1101:21806:7454 1:N:0:ACTGAGCG+CTAAGCCT
CCTACGGGAGGCTGCAGTCGAGGATCATTTGCAATGGGCGAAAGCCTGACAATGCGACGCTGCGTGGAGGATGAAGGCCTTCGGGTTGTAAACTCCTGTCATAAGGGAACAGGCGAGGGTACCCAATACGTACCTTAGTTGAGTGTACTTTAAGAGGAAGCGACGGCTAACTCTGTGCCAGCAGCCGCGGTAATACAGAGGTCGCAAGCGTTGTTCGGATTTACTGGGCGTAAAGGGCGCGTAGGTGGCTATGCGTGTCGGATGTGAAATCTCCGGGCTCAACCCGGAAAGTGCGTCCGAA
+
88CCCB85=0)=========888@FGFGGGGGGGGGGGGGGGGGGGGGGGGGGGGGGGGGGGGGFGGGGGGGGGGGGGGGGGGGGGGGGGGGGGGGGGGGGGGGGFGGGGGGGGGGGGGGGGGGGGFGGGGFGGGGGEGGFGGGGGGGFGGGGGGGGGGGGG>GEGGG5EGGGGGGGGFGGGFFGGDDGGGCEFGGFGGFGGGFGGFFFFDGGFFGG9DDDFGCFFGGFFC@FBB??FBD>>;D?FFFGFF?DF?:?ED?F>16:>BFFAFFFFFGF>1<?FFFB6B9;>BAAB>?BBF9:
@M02996:162:000000000-B87FG:1:1101:14070:7457 1:N:0:ACTGAGCG+CTAAGCCT
CCTACGGGCGGCAGCAGTGGGGAATATTGCACAATGGGCGAAAGCCTGATGCAGCGACGCCGCGTGAGTGAAGAAGTATCTCGGTATGTAAAGCTCTATCAGCAGGGAAGAAAATGACGGTACCTGACTAAGAAGCCCCGGCTACCTACGTGCCAGCAGCCGCGGTAATACGTAGGGGGCAAGCGTTATCCGGATTTACTGGGTGTAAAGGGGGCGTAGACGGTTTGGCAAGTCTGAAGTGAAATGCGGGGGCTCAACTCCTGAACTGCTTTTGAAACTGTCGAACTAGGGTGCCGGAGGG
+
8ACCC58)11)8888;;<;;;888CCFGFGFGGGGGGGGGGGGGGGGGGGGGFFFFGFGGGGGGFGFGGGG?FFFFF9EEEFGGGGGCDAFGGFGGGFEFEFGFGCGCDE==F<FD>FF+@FGGG9DFDA?FC,@FGGGG>EGF<DEEGGGGGG9?FDGGGGGBE8:;=;CGG?CEGGGEE>FFEGGGGGF8E>EGFFF?F*:;ED4784>C)559D;D*=EEGG>E*4=C:A24=95@C)2)9519()4071>B7?G:)5?05)5479):A4A>C64)).1((41.).,..44(,)(((-
@M02996:162:000000000-B87FG:1:1101:27143:7477 1:N:0:ACTGAGCG+CTAAGCCT
CCTACGGGGGGCAGCAGTAAGGAATTTTCGGCAATGGGGGAAACCCTGACCGAGCAACGCCGCGTGAGTGATGAAGGTCTTCGGATCGTAAAGCTCTGTTGTAGAGGAAGAATACTAGAAGTAGGAAATGATTTCTAGCTGACGGTACTTTACTAGAAAGTCACGGCTTACTACGTGCCAGCAGCCGCGGTAATACGTAGGTGGCAAGCGTTATCCGGATTTATTGGGCGTAAAGGGTGCGCAGGCGGTTTGCAAAGTTCGGGGTGAAAGCGTTGAGCTTAACTCAATTGAGCCTCGAAAA
+
ACCCCB=58:)88889:<:<<9:CFFGGGGGGGGGGGGGGGGGGGGGGGGGGGFFGGGGGGGGG@FFGGGGGGGGGGGGGGGGGGGGGGGGGGGGGGGFGGGGGGGGGGGGGGGGGGGGGGGGGGGGGGGFGGGGGGGGGGGGGGGGGGGGGGGEGGGFGGGGGGGGGGGGGGGGGFGGFGGFFGGGGGGGGGFGGFFGFGFFFGGFFFFGGDFFFGBDD:FGGGFGGFFGFFFFFFBFD9C><>EFF9>BFFAFFFFFF?>>FF>FF?<CB?<D;??<F>BAA<<2<6<>A??08>6BF>
@M02996:162:000000000-B87FG:1:1101:20936:7482 1:N:0:ACTGAGCG+CTAAGCCT
CCTACGGGTGGCTGCAGTGGGGAATATTGCACAATGGGCGAAAGCCTGATGCAGCGACGCCGCGTGAGTGAAGAAGTATTTCGGTATGTAAAGCTCTATCAGCAGGGAAGAAAATGACGGTACCTGACTAAGAAGCCCCGGCTAACTACGTGCCAGCAGCCGCGGTAATACGTAGGGGGCAAGCGTTATCCGGATTTACTGGGTGTAAAGGGAGCGTAGATGGTATGACAAGTCTGAAGTGTAAGCTCGAGGCTCAACTTCGGAATTGCTTTGGAAACTGTCATACTAGAGTGAAGGAGAG
+
88BCCB==>))========;;88BFGGGGGGGGGGGGGGGGGGGGGGGGGGGGFFFFGGGGGGE@FGGGGGGGGGGGFGGGGGGGGGGGGGGGGGGGGGGGGGGGGGGFGGGGGGGGGGGGGGGGGGGGGFDFGGGGGGGGGGEGGGGGGGCGGGGGFGGGDGEGGEGGCD>FGGGGGGGGFFFGGGGGGGGGFGGFGGFG<C;CD?FFFGDDBECDFGGFGGGFFDDAFF>ABDFFF@:8?<FAFFBGF?DFFFFBFC<<@86267?FFF<B7?C92.).99AFFFFFA)69)--63238
@M02996:162:000000000-B87FG:1:1101:6527:7484 1:N:0:ACTGAGCG+CTAACCCT
CCTACGGGTGGCAGCAGTGAGGAATATTGGTCAATGGGCGCAAGCCTGAACCAGCCAAGTCGCGTGAAGGAAGACTGCCCTATGGGTTGTAAACTTCTTTTGCATGGGAATAAAGTGAGCCACGTGTGGCTTTTTGTATGTACCATGCGAATAAGCATCGGCTAACTCCGTGCCAGCAGCCGCGGTAATACGGAGGATGCGAGCGTTATCCGGATTTATTGGGTTTAAAGGGTGCGTAGGCGGGATGGTAAGTCAGTGGTGAAAGTTTGCGGCTCAACCGTAAAATTGCCGTTGAAACTG
+
ACCCCEF=>0)========;;;;EFGGGGGGGGGGGGGGGGGGGGGGGGGGGGFFGGGGGGGGGGGGGGGGGGGGGGGGGGGGGGGGGGGGGGGGGGGGGGGGGGGGGFGGGGGGGGGGGGGGGGGGGGGFGGGGGGGGGGGGGGGGGGGGGGGGGGGGGGGGGGGGGGGGGGGGGGGGGGGFFEGGDGGGGGFGGFGGFGGGFGGFFFFGGGFFGGFGGFGGGGDGCEFG><02>:?DG8C>BBDD?FFFFFABFFGGFFFFBBFB<759>>>@FFFFFBFBB>A?F9>>??B:AF<26
@M02996:162:000000000-B87FG:1:1101:6509:7490 1:N:0:ACTGAGCG+CTAACCCT
CCTACGGGTGGCAGCAGTGAGGAATATTGGTCAATGGGCGCAAGCCTGCACCAGCCAAGTCGCGTGAAGGAAGACTGCCCTATGGGTTGTAAACTTCTTTTGCATGGGAATAAAGTGAGCCACGTGTGGCTTTTTGTATGTACCATGCGACTAAGCATCGGCTAACTCCGTGCCAGCAGCCGCGGTCATGAGTAGGATGCGAGCGTTATCCGGATTTCTTGGGTTTAACGGGTGCGTAGGCGGGATGGTATGTCAGTGGTGACCGTTTTCGGCTCAACCGTAAAATTGCCGTTGAAACTG
+
-8ACCADB11)===6;===;;,;;CC,CCEEEA@E<CEF@8@@:@DFG,FFFFF<CC,FCEEEEGFFGGGGGGGGFE<FFCFFEG86B>=<C?9EFGFGFFGGFGFFF8FG@FGCGG9<FFD<7FFGFEEFF=F9+E=E96@E?F;E8B+3==>DDE9=6BDDGG,=EA7=E78F6E?CCEDF5CD9CF,+224,96CFF<5=B*2:2?@@CD3)*6);:AF=D=>6>)07B:1(7?(0*)/4),)78G))0.6)))0261=7)4((5)4)(14;201(4,)(-)..)))-801()1-.6
@M02996:162:000000000-B87FG:1:1101:6468:7500 1:N:0:ACTGAGCG+CTAAGCCT
CCTACGGGAGGCTGCAGTGGGGAATTTTGCGCAATGGGGGGAACCCTGACGCAGCAACGCCGCGTGCGGGATGGAGGCCTTCGGGCTGTAAACCGCTTTCAGCAGGGAAGACTTCGACGGTACCTGCAGAAGAAGCTCCGGCTAACTACGTGCCAGCAGCCGCGGTAATACGTAGGGGGCGAGCGTTATCCGGATTCATTGGGCGTAAAGCGCGCGTAGGCGGCTGCCTAAGCGGAGTTTCTAATCTTGGGGCTCAACCTCAAGCCGGACTCCGAACTGGGCGGCTCGAGTGCGGTAGGGG
+
ACCCCDFA5:)========;;88BFFGGGGGGGGGGGGGGGGGGGGGGGGGGGFGGGGGGGGGGGGGGGGGGGGGGGGGGGGGGGGGGGGGGGGGGGGGGGGGGGGGGGGGGGGGGGGGGGGGGGGGGGGGGGGGGFGGGGGGGGGGGGGGGGGGGGGGGGGGGGGGGGGGGGGGGGGGGGGFBEDGGGGGGGFGGF=FFFGG>GGFEFFGGGFFGGBDGFGGGG>EFDFGFFFFB0(8762<@2BBAF?FFF0:?>GF>?F0<?FFB:1)8:?@>>?>F?49>>6<94:5<91;B)4:?B
@M02996:162:000000000-B87FG:1:1101:16377:7510 1:N:0:ACTGAGCG+CTAAGCCT
CCTACGGGTGGCTGCAGTGAGGAATATTGGTCAATGGACGGAAGTCTGAACCAGCCATGCCGCGTGAAGGAATAAGGCCCTATGGGTCGTAAACTTCTTTTGTGGTGGAGCAATAAGTCCTACGTGTAGGGCGATGAGAGTACATCACGAATAAGCATCGGCTAACTCCGTGCCAGCAGCCGCGGTAATACGGAGGATGCAAGCGTTATCCGGATTTATTGGGTTTAAAGGGTGCGTAGGCTGTTCTTCAAGTCAGAGGTGAAATACCCGGGCTCAACCCGGGAACTGCCTTTGATCCTGG
+
88BCCFA5:))==88====;;;;CFGGGGGGGGGGGGGGGGGGGGGGGGGGGGFFGGGGGGGGGFGGGGGGGGGGGFGGGGGGGGGGGGGGGGGGGGGGGGGGGGGGGGGGGGGGGGGGGGFGGGGGGGFEGGCEGFFGGGGGGDFGGGGGGGGGGGGGGGGGGGGGGGGGGGGGGGGGGGGFFGGGGGGGCE>GGFGGFGFFFGGFFFFGGG5AGGEGGFGGGGFGGFFG>@23)8<FG<7:8>@FFFF2?BFBBDGF3(146<<DF@9DFF;FFFBBF>E>F9FBFFB7A<<).*.:8,
@M02996:162:000000000-B87FG:1:1101:16369:7528 1:N:0:ACTGAGCG+CTAAGCCT
CCTACGGGTGGCTGCAGTGAGGAATATTGGTCAATGGACGGAAGTCTGAACCAGCCATGCCGCGTGAAGGAATAAGGCCCTATGGGTCGTAAACTTCTTTTGTGGTGGAGCAATAAGTCCTACGTGTAGGGCGATTAGAGTACATCACGAATAAGCATCGGCTAACTCCGTGCCAGCAGCCGCGGTAATACGGAGGATGCAAGCGTTATCCGGATTTATTGGGTTTAAAGGGTTCGTCGGCTGTTCTTCAAGTCAGAGGTGAATACCCCGTGCTCAACCCGGGAACTGCCTTTGATACTGG
+
88AACA))80)==8=;==;;;;;;EFGGGGGGGGGGGGGGGGBFFGGGGGGGGFEFFGGGGFDF@FCFFFFFFGFGGGGGGGGGGGGFGGGDFGGGGGFGGGG?FF7FDGGFGGGGFFFGGDF:FGF<?F>FECD+>9;<CEGFFG8EEC@E+EDGGFDCEGGGGFDACCFFGGGGGC691CBDEGCDG7CEG4**8DFFDF,8?G855:CEDA:<CC@CFGGGG5FFCFF>@(852(8C9>9<2=B4*46*<6)4)398(6))).).)9*41,9398?:;3(--8>>B08).62)0-.::
@M02996:162:000000000-B87FG:1:1101:16429:7531 1:N:0:ACTGAGCG+CTAAGCCT
CCTACGGGCGGCAGCAGTAGGGAATATTGCACAATGGGGGAAACCCTGATGCAGCAACGCCACGTGTGGGAAGAAGCATTTCGGTGTGTAAACCACTGTCGTGAAGGAATAATGCTGGACCTCGGTCCAGTTGAATGTACTTTGAAAGGAAGCACCGGCAAACTTCGTGCCAGCAGCCGCGGTAATACGAGGGGTGCAAGCGTTGTTCGGAATCACTGGGCGTAAAGGGAGCGCAGGCGGAGATGCAAGCGGTCTGTACAATCCCGGGGCCTAACCCCGGACCTGCAGACCGGACTTTTT
+
8ACCCB55)1)8888;;<;<;8;;EGGGGGGGGGGGGGGGGGGGGGGGGGGGGFGFGFGGGGGGFGGGGGGGGGGGGGGGGGGGGGGGGGGGGFGGGGFGGGEG7FFF@FGGGGGGGGGGGGGGGGGGFGGGGDDGGGGGGGGCCFGGDFGFGGGGGCDGGGGGGGCGGGGGGGGGGFGCEGFFGG+@FGGDE>GGFGCFGGG>EGFFFFGGDFFFGAG4@EGGG@FG4;DF0;9>>>FC6C9F<874*4:B1933ACC<<4:B:?;>>9>82.<;><>B(;237B<7)4-7933(*).,
@M02996:162:000000000-B87FG:1:1101:11395:7557 1:N:0:ACTGAGCG+CTAAGCCT
CCTACGGGTGGCTGCAGTGGGGAATATTGGGCAATGGGGGGAACCCTGACCCAGCAACGCCGCGTGAGGGAAGAAGGTTTTCGGATCGTAAACCTCTGTCCTTGGTGAAGAGAAAGAGACGGTAGCCAAGGAGGAAGCCCCGGCTAACTACGTGCCAGCAGCCGCGGTAATACGTAGGGGGCAAGCGTTGTCCGGAATGATTGGGCGTAAAGGGCGCGTAGGCGGCCGACTAAGTCTGGAGTGAAAGTCCTGCTTTCAAGGTGGGAACGGCTTTGGGTCCTGGTTGGCTTGAGTGCAGGAG
+
88BCCA85:))====;==;;;88BFGGGGGGGGGGGGGGGGGGGGGGGGGGGGGFFGGGGGGGGFGGGGGGGGGGGGGGGGGGGGGGGGFGGGGGGGGFGGGGGGGGGGGGFGFFFGGGGE7FD@FFFFGGGFEEGGGGGGGCFGGGGGFGGGGGGGGGFGGGGGG5ECEGFFGCCFGGGGGF>FGGGGGGGGFGEBFG6FFFFGGF>B@GFF5BC<;D5@GGGG>5D>FGF<:<FADF:49:/6**.:<AF?FFFFFFAFFFFF6?:)3C>>:BF)-(49???<164::;<BA89@-403
@M02996:162:000000000-B87FG:1:1101:24438:7567 1:N:0:ACTGAGCG+CTAAGCCT
CCTACGGGTGGCAGCAGTGGGGAATATTGCACAATGGGGGAAACCCTGATGCAGCAACGCCGCGTGAAGGAAGACGGTCTTCGGATTGTAAACTTTTGTTCTTAGTGAAGATAATGACGGTAGCTAAGGAGGAAGCCACGGCTAACTACGTGCCAGCAGCCGCGGTAATACGTAGGTGGCAAGCGTTGTCCGGAATTACTGGGTGTAAAGGGAGCGCAGGCGGGAAATCAAGTTGGATGTGAAATGTCGGGGCTTAACCCCGGAACTGCATCCACAACTGATTTTCTTGAGTGAAGTAGAG
+
8ACCCD1511)====;===;;888EFGGGFGGGGGGGGGGFGGGGGGGGFEGGGGFGGGGGGGGGGGGGGGGGGGGGEGFGGGGGGGEGDGGGCGFEFGGFFGAFGGFGGDEGGGD9FFDFGGGGF>EG<DC?D8DF@FFDEGGCBFFFC>>8FGGGCFFGDCC:@9;FF?C;,4=,4CG7*)8CG9CD?FGGFGFFGGFGGGAGGFA++2:FE>CDB3<>EEC=5FG>?GFAABF>BF<.*.96@F<C09BBB0?2A>108(-9;77@A7644)<4::>)96<<949--.<<<6)1)).6
@M02996:162:000000000-B87FG:1:1101:10052:7567 1:N:0:ACTGAGCG+CTAAGCCT
CCTACGGGAGGCAGCAGTGGGGAATATTGGGCAATGGGGGGAACCCTGACCCAGCAACGCCGCGTGGAGGAAGAAGGTCTTCGGATCGTAAACTCCTGTCCTAAGGGAAGAGGAGAGGACTGTACCTTAGGAGGAAGCCCCGGCTAACTACGTGCCAGCAGCCGCGGTAATACGTAGGGGGCGAGCGTTGTCCGGAATGATTGGGCGTAAAGGGCGCGTAGGCGGCCCGGTAAGTCTGAAGTGAAAGTCCTGGCTTCAAGTTGGGAATTGCTTTGGATACTGTCGGGCTTGAGTGCAGGAG
+
8ACCCF@501)====;====;88BFGGGGGGGGGGGGGGGGGGGGGGGGGGGGFFGGGGGGGGGFGGGGGGGGGGGGGGGGGGGGGGGGGGGGGGGGGFGGG=CFFGFGGGFGFGGGGGGGGG@FGGGGG?<CFGGGGGGGDCFGEFGGGGGGFGGGGGGGGG>EGGGGDGFFG<EFGGGGGFEGGGGGCDGGFGEEGGFFGGFGGEEEFGGGDFGD>GGFGGGGFGG9EG>BBFFAFBC<:>=>*9<FBFFF?2?B?DA:FDF>(5:FBFA4AFF44:?9*).80;B34418:3<7:?(2
@M02996:162:000000000-B87FG:1:1101:10072:7569 1:N:0:ACTGAGCG+CTAAGCCT
CCTACGGGAGGCAGCAGTGGGGAATATTGGGCAATGGGGGGAACCCTGACCCAGCAACGCCGCGTGGAGGAAGAAGGTCTTCGGATCGTAAACTCCTGTCCTAAGGGAAGAGGAGAGGACTGTACCTTAGGAGGAAGCCCCGGCTAACTACGTGCCAGCAGCCGCGGTAATACGTAGGGGGCGAGCGTTGTCCGGAATGATTGGGCGTAAAGGGCGCGTAGGCGGCCCGGTAAGTCTGAAGTGAAAGTCCTGGCTTCAAGTTGGGAATTGCTTTGGATACTGTCTGGCTTGAGTGCAGGAG
+
88ACCDA551)=========;88BFFGGGGGGGGGGGGGGGGGGGGGGGGGGGGGGGGGGGGGGFGEGGGGGGGGGFGGGGGFGFGGCGGGGGGGGGGGGGG=CFCFFGGGFFGEFEDFGGGFCFGFF9FFFF7CFCGGGGGCGGGGGGGGGG@ECF@7FGGGCGC5EGCFFGGGCEGGGGGFDEGDGGGGGGEG8>C<4DFF5CFFFFBFGG:BDG;DGFGG)>DGGF)>D03AFFA9:4:5*.8*6F994?FF?1<C2<8).9?0:?<><>A?C)46796<6)61:?4-()54>940(-
@M02996:162:000000000-B87FG:1:1101:12160:7580 1:N:0:ACTGAGCG+CTAAGCCT
CCTACGGGTGGCAGCAGTGAGGAATATTGGTCAATGGGCGCGAGCCTGAACCAGCCAAGTAGCGTGAGGGATGACTGCCCTACGGGTTGTAAACCTCTTTTGTTTGGGAATAAAGGAGCCTACGTGTAGGCTTTTGCATGTACCTTTCGAATAAGCATCGGCTAATTCCGTGCCAGCAGCCGCGGTAATACGGAAGATGCGAGCGTTATCCGGATTTATTGGGTTTAAAGGGAGCGTAGGCGGCCTTTTAAGTCTGCGGTCAAATGTCATGGCCCAACCTTGGCATGCCGTGGATACTGAT
+
88BCC?5):)0===8;===;;;;CFFGGGGGGGGGGGGGGGGGGGGGGGGGGGGGGGGGGGGGGGGGGGGGGGGGGGGGGGGGGGGGGGGGGGGGGGGFGGGGGGGGGFGGGGGGGFFGGGGGDGFEEFGGGGGGGGGGFFFCGGGGGGDGGGGGGGGFGGGGGGGGGGGC7DFFFGGGGGGFFGGGDGGGGG>EEFGFFDD7?CDDBFFGGGAFGGECFFGGGGFGGFFGF=?BFBBFC314577;<GF?@ADFFFD:6>>DFA)-.*)28??FAF687<=BF>A1844499??A@):))
@M02996:162:000000000-B87FG:1:1101:14424:7596 1:N:0:ACTGAGCG+CTAAGCCT
CCTACGGGGGGCAGCAGTGAGGAATATTGGTCAATGGACGGAAGTCTGAACCAGCCATGCCGCGTGCAGGAATAAGGCCCTATGGGTCGTAAACTGCTTTTGTGGTGGAGCAATAAGTCGTACGTGTACGACGATGAGAGTACATCACGAATAAGCATCGGCTAACTCCGTGCCAGCAGCCGCGGTAATACGGAGGATGCAAGCGTTATCCGGATTTATTGGGTTTAAAGGGTGCGTAGGCTGTGGTCCAAGTCAGGGGTGAAAGCCCGGCGCTTAACGCCGGAACTGCCTTTGATACTGG
+
8ACCCE8=5))8888::<::::::EFGGGGGGGGGGGGGGGGGGGGGGGGGGGFFGGGGGGGGGGGGGGGGGGGGGFGGGGGGGGGGGGGGGGGGGGGGGGGGGGGGGGGGGGGGGGGGGGGGGGGF<FFGGGCEFGCFGGGGGFGDGGGGGGGGGGGGGGGGGGGGGGGGGGGGGGGGGGGFFGGDGGGGGGFGGFGGFGGGFGGFEFFGEGFFGGAGGFGGGGD6DAFGEF:?DF?EC89:>:F@BGDFFFBAAFGDFFFF>BFFFF9DBF9ECBA?997>19>F<<:<B2:6>?<2<?
@M02996:162:000000000-B87FG:1:1101:5523:7602 1:N:0:ACTGAGCG+CTAAGCCT
CCTACGGGAGGCTGCAGTCGAGGATCATTTGCAATGGGGGAAACCCTGACAATGCGACGCTGCGTGGAGGATGAAGGCCTTCGGGTTGTAAACTCCTGTCATAAGGGAACAGGCGAGGGTACCCAATACGTACCCGAGTTGAGTGTACTTTAAGAGGAAGCGACGGCTAACTCTGTGCCAGCAGCCGCGGTAATACAGAGGTCGCAAGCGTTGTTCGGATTTACTGGGCGTATAGTGCGCGTGGGCGGTCGCGTGTGTGGGATGTGACATCTCCGGGCTCAACCCGGACAGTGCGTCCCAA
+
ABCCC>9=1))=;=======8888CFGFGGGGGCFGGGGGGGGGGGGGGGFGFFGGGGGGGGGGBCGGGG>FGGGGFFFGGGGGGGGGGGGFGCGGGGFGGGFFEFF,EEFFG7EEGGGFFFGGGFDFFDEFFFFEGDGGFAFFGGGGGGGFEFFGGGCGGG6@FGG>EGFGF9DFFG7<C<AFF7CC?/)==CFGFGGFGF7:C<3>359CDFFGG0*9)<97FF09:B9B(5</)))947()-).21--8;2>?6CD<:)53?<<)8994:.7?@9(43*3:?BF6(,3<2)4,.(,).
@M02996:162:000000000-B87FG:1:1101:14407:7606 1:N:0:ACTGAGCG+CTAAGCCT
CCTACGGGGGGCAGCAGTGAGGAATATTGGTCAATGGACGGAAGTCTGAACCAGCCATGCCGCGTGCAGGAATAAGGCCCTATGGGTCGTAAACTGCTTTTGTGGTGGAGCAATAAGTCGTACGTGTACGACGATGAGAGTACATCACGAATAAGCATCGGCTAACTCCGTGCCAGCAGCCGCGGTAATACGGAGGATGCAAGCGTTATCCGGATTTATTGGGTTTAAAGGGTGCTTAGGCTGTGGTCCAAGTCAGGGGTGAAAGCCCGGCGCTTAACGCCGGAACTGCCTTTGATACTGG
+
8ABCCA85=8)8888::<::::CFFGGGGGGGGFGGGFGFFGGGGGGGGGGGGFEDFFGGGGGGEGGGGGGG8EEGFGGGGGGGGGGGGGGGGGGFGFEGGGGGGGGGGGGGGGGFCCGCFCGGG<CFGGGGGGGGGGG?CEF<@E?GGGGGGGGGGGGEGCE*CFFGGGGGGGGGGDGGGGEFGGGG>FG@EFDGFGGF*7CFGGFFFFFGG@FGG4CCFFGGGBGFF7DF??F*-4=7?C47:77,74)=AAA9?*),(0).243:>(/47(5*9),-73(,49),8?39)):>*:<B?
@M02996:162:000000000-B87FG:1:1101:14437:7608 1:N:0:ACTGAGCG+CTAAGCCT
CCTACGGGGTGCAGCAGTGAGGAATATTGGTCAATGGACGGAAGTCTGAACCAGCCATGCCGCGTGCAGGAATAAGGCCCTATGGGTCGTAAACTGCTTTTGTGGTGGAGCAATAAGTCGTACGTGTACGACGATGAGCGTACATCACGAATAAGCATCGGCTAACTCCGTTCCAGCAGCCGCGGTAATACGGAGGATGCACTCGTTATCCGGCTTTATTGGGTTTAACGGTTGCGTAGGCTGTGGTCCAAGTCCGGGTTGCAAGCCCGGCGCTTAACGCCGGCACTGCCTTTGATCCGTG
+
88ABC5)11:)=======;;;;;;;6CFGFGGGGGGGGGGGGGGGGGGGGGGGFGGGGGGGGGGGGGFFFGGGGGG<FGGGGGGC<FGGGGGGGGFGGGGGDF,BFBFDDF+AEDGE<F+A?F7F?E,CFGGEGG+;,,8@>CFDFFGGG+D+>,=EGGGECFB>C@EGEB,CC7@C7CFGGEDDCD4D@F8CDE*00*;>*+8:>>:AFD5D)07*/;++7**2.<24<)043(041<*,C8<?58<G24*6<.-(*)4(),)313,0(>0;9B/*6(4457341:0<2.<8).606(--
@M02996:162:000000000-B87FG:1:1101:13738:7615 1:N:0:ACTGAGCG+CTAAGCCT
CCTACGGGTGGCAGCAGTGAGGAATATTGGTCAATGGACGAGAGTCTGAACCAGCCAAGTAGCGTGCAGGATGACGGCCCTCCGGGTTGTAAACTGCTTTTAGTTGGGAATAAAAAAGGCGACGTGTCGCTTATTGTATGTACCATCAGAAAAAGGACCGGCTAATTCCGTGCCAGCAGCCGCGGTAATACGGAAGGTCCGGGCGTTATCCGGATTTATTGGGTTTAAAGGGAGCGTAGGCGGGCTTTTAAGTCAGTGGTAAAAGCGTGTGGCTCAACCATACCACGCCATTGAAACTGGA
+
88CCCE@B:1)====;===;;;;CFFGGGGGGGGGGGGGGGGGGGGGGGGGGGFFGFGGGGGGGGGGGGGGGGGGGGGGGGGGGGGGGGGGGGGGGGGGGGD,FFFGGGGGGGGGGGGDGDEFFGFGGGGGGGGGFGGGGFFGGFFGDDDFFGGGGGGGGGGGEGGGGGGGGGGGGGGGGGGFFGGGGGGGGGFGGFFGFGGCBGGFAFFGGGEFGG<GGFGGGGFGGA4C5319EFBFD?D9)47>>GFFFFFFB>FFFBFFFFFFFFBFB<19CF?F28??74>F9:985<A-)16A?(
@M02996:162:000000000-B87FG:1:1101:5536:7618 1:N:0:ACTGAGCG+CTAAGCCT
CCTACGGGAGGCTGCAGTCGAGGATCATTTGCAATGGGGGAAACCCTGACAATGCGACGCTGCGTGGAGGATGAAGGCCTTCGGGTTGTAAACTCCTGTCATAAGGGAACAGGCGAGGGTACCCAATACGTACCCGAGTTGAGTGTACTTTAAGAGGAAGCGACGGCTAACTCTGTGCCAGCAGCCGCGGTAATACAGAGGTCGCAAGCGTTGTTCGGATTTACTGGGCGTAAAGGGCGCGTAGGCGGTCGCGTGTGTGGGATGTGAAATCTCCGGGCTCAACCCGGAAAGTGCGTCCCAA
+
ACCCCFF==0)==;8;====888@EFGGGGGGGGGGGGGGGGGGGGGGGGGGGFEFEGGGGGDEBFGGGGGGGGGGGGGGGGGGGGGGGGGGGGGGGGGGGGGGGGGGGGGGBGGGGDGGGGGGGGGGGGGGGGGGGGGGGGGGGGGGGGGGGGGGGGGGGGGGGGGGGGGGGGGGGGGGGGFFGGGGGGGGGFGGFG=AFGF>GGFFFFCGGFFGG>GGFGGGGFGFFFDD:?DFF?FG>9>B?F@>9>BE04>FFFGBB>?BFFFFFB:9A<DGF97:DFFBBF>>9>?A><9:7;:D<
@M02996:162:000000000-B87FG:1:1101:9680:7618 1:N:0:ACTGAGCG+CTAAGCCT
CCTACGGGTGGCTGCAGTAAGGAATTTTCGGCAATGGGGGAAACCCTGACCGAGCAACGCCGCGTGAGTGATGAAGGTCTTCGGATCGTAAAGCTCTGTTGTAGAGGAAGAATGCTAGATTTAGGAAATGATTTCTAGTTGACGGTACTTTACTAGAAAGTCACGGCTTACTACGTGCCAGCAGCCGCGGTAATACGTAGGTGGCAAGCGTTATCCGGATTTATTGGGCGTAAAGGGTGCGCAGGCGGTCTGTTAAGTTTGGGGTGAAAGCGTTGGGCTCAACCCAATTAAGCCTTGAATA
+
8ACCCFD5:0)=========<;;CFFGGGGGGGGGGGGGGGGGGGGGGGGGGFFFFGGGGGGGGFGGGGGGGGGGGGGGGGGGGEEGGGGGGGGGGGGFGGGFGGGGGGGGGGGGGFGDGGGFGAEFGGGGGGGGGGCGGGGGFEGGGGGGCEGFGGGFGGGCFGGGGGGGGGGEGGGGFGGFFGGCDD=C>=FGG4DF4CDF:FGF:>BGGCFFGGFDDBGFGFADGFD<B<BA=??ED6CBF>@FFDF?F)665<?FA<E<6468>4<512<BGF013<FBFFF04:A<>48?B4)..)
@M02996:162:000000000-B87FG:1:1101:12650:7662 1:N:0:ACTGAGCG+CTAAGCCT
CCTACGGGCGACAGCAGTAAGGAATTTTCGGCAATGGGCGAAAGCCTGACCGAGCAACGCCGCGTGAGTGATGAAGGTCTTCGGATCGTAAAACTCTGTTGTAAAGGAAGAATGTTATATTGAGGAAATGCTATATAAGTGACGGTACTTTACTAGAAAGTCACGGCTTACTACGTGCCAGCAGCCGCGGTAATACGTAGGTGGCAAGCGTTATCCGGATTTATTGGGCGTACAGGGTGCGCAGGCGGATTGTTAAGTTTGAGGTTAAAGCGTTGGGGTTAACCCAATACAGCCTAGAAAT
+
88ACC*8581)888;;;<;<<;;;CFFGGGGGDGGGGGGGFGGGGGGGGGGG7@CFGGGGGGGG>FFDGGGGGFFGGGGGGG@FCEGDGGGGGGGGGGFGGGGFGGGG8FGGGGGGGGAFFA?D?F8FGAFGGG9EFDGGDGGD@EGDGGGFFFDFGGGGGG9FE+@EGCDG7>EF6CC,CDAA8C4CG*1*;BGGFGC43@FFF5F>FDGGGFFGC@<DEGECC769?:C7(445(8393>0)4)7>/9:74<9)6ECAA42:3()6*)24:?DFE(36(7:2.(,.)..).(1)732))
@M02996:162:000000000-B87FG:1:1101:10756:7663 1:N:0:ACTGAGCG+CTAAGCCT
CCTACGGGAGGCTGCAGTGGGGAATATTGCACAATGGGCGCAAGCCTGATGCAGCAACGCCGCGTGAGCGATGAAGGTCTTCGGATCGTAAAGCTCTGTCCTTGAGGACGAAACAAATGACGGTACTCTTGGAGGAAGCCCCGGCTAACTACGTGCCAGCAGCCGCGGTAATACGTAGGGGGCGAGCGTTATCCGGAATTATTGGGCGTAAAGAGTACGTAGGTGGTTTTGTAAGCGTAGGGTGAAAGCCCGGGGCTTAACTCCGGTTAGCCCTACGAACTGCAAGCCTTGAGTGCAGGGG
+
8ACCCF@=8:)=========;88BFGGGGGGGGGGGGGGGGGGGGGGGGGGGGFFGGGGGGGGGGGGGGGGGGGGGGGGGGGGGGGGGGGGGGGFGGFCFGGGGGGGGGDEGEGGFDGG<FEGGEGGGGGGFGDEEFFFGGGDEFGEGGGGGDFGGGGGGGFGGFEGCEGGGFGGGCFGGGGFECGGGGEGFGFGGE5DFDGGFGGFFBEGGGF@G7<CF@FGGGFGGFFFFFFAFBF:31525:6=AGFFFB>FFFFCABFDDB0;B@<FFBB>CB:(42/<A7)(-5<)38:.)*6((-
@M02996:162:000000000-B87FG:1:1101:10741:7678 1:N:0:ACTGAGCG+CTAAGCCT
CCTACGTGAGGCTGCAGTGGGGAATATTGCACAATGGGCGCAAGCCTGATGCAGCAACGCCGCGTGAGCGATGAAGGTCTTCGGATCGTAAAGCTCTGTCCTTGAGGACGAAACAAATGACGGTACTCTTGGAGGAAGCCCCGGCTAACTACGTGCCAGCAGCCGCGGTAATACGTAGGGGGCGAGCGTTATCCGGAATTATTGGGCGGAAAGAGTCCGTAGGTGGTTTTGTAAGCGTAGGTGGACAGCCCGGGGCTTAACTCCGGTTAGCCCTACGAACTGCAATCCTTGAGTGCAGGAG
+
-8ACCE)3:=1:=;=====;==8BEFGGGGEGGGGGGGGGGGGGGGGGGGGFGEFEGGGGGGGGGGGGGGGGGGGGGGGGGGGGGGGGGGFBEFGGGCCFGGGCFEE@DE=FGG:FFGFGGEGGGGFCCFGGG8EGF>FGGED7FEE@FGFF6,,;@,3>EFGGEE5*1>CGGGF,,4A5?<>B*CC8DCC*9@EGF37?FDG*<C:)))7ECFFC*6C>);=:<>:DB:C:>BA?(4))-2))-//(*-:36(319C<4)/6?6>;>D0CB:()/.(.61423)))..6625>7>061(4
@M02996:162:000000000-B87FG:1:1101:12657:7680 1:N:0:GCTGAGCG+CTAAGCCT
CCTACGGGCGGCAGCAGTAGGGAATTTTCGACAATGGGCGAAAGCCTGACCGAGCAACGCCGCGTGAGTGATGAAGCTCTTCGGTTCGTAAACCTCTGTCGTGAGGGAATAATGCTTAATTTCGGTTATGCTGTATATACCACGATACTATACTCGGACGTCCCTCCTTCCTGCGGCCGCGCAGCTGCGGTGGTTCCTAGCTTTGTTGGGTTTTCCTGGTCGATTAGGCGGCGCAGGCGCGCATGCAGGCAGTCTGTTTTGTGCTGAGGCCCTTCGGCGGACCCCCATACTGGCTCGATTT
+
88BCC>1581)8888;;<;,;8;CF,EF,+,8CFGGGG,FFGG:FGGGG<-+@@FFGGGGG:FGCF+C9FF<FGGG,,,CFGFG+++@FGGG9F,FGGF,BF+:3DFFG:DFGG,E37>FFA<F7++53@,E,38@,,,,,,@F**@8,,3,@,,***3****17,*=,,?:1?/**=**=)))***2>*9//.*+)*29**0/2*0))81/*)*20622/**1+)3?,))7(44>6(<)(/-.4?*-*((0:()--20((),)-6).)(1((()1)4,(-790(2((..)6,(()0-46(
@M02996:162:000000000-B87FG:1:1101:15125:7726 1:N:0:ACTGAGCG+CTAAGCCT
CCTACGGGTGGCAGCAGTGAGGAATATTGGTCAATGGGCGGGAGCCTGAACCAGCCAAGTAGCGTGCAGGATGACGGCCCTACGGGTTGTAAACTGCTTTTGCGCAGGGATAAAAAAGCCCACGTGTGGGCTCTTGCAGGTACTGCGTGAATAAGGACCGGCTAATTCCGTGCCAGCAGCCGCGGTAATACGGAAGGTCCGAGCGTTATCCGGATTTATTGGGTTTAACGGGTGCGCAGGCGGCGATGCAAGCCAGCCGTAAAATCGTTGGGCTCAACCCCATTCAGCGGTTGTACCTT
+
88BCC>85:0)========;;;;CFFFGGFGGGGGGGGGGGGGGGGGGGGGGGEFGFEFF<FGGGGGGFGGGGGGGEEGGGGGGGGGGGG?FDEFFFGFFGGGDG>CFGFGGCF,=@FGGGBFEGCE<CFGGGGG,EC,@DEFFFF>EECFGCCFGGGGGGGG8,>CFFGG5DG?FGGGGGGFFGG<CFG@*:>5E3<CFG<=DGGF3@?G5D>>5F<FFFGFGGF6:).9)4(4>79D9951)()0193>F6:(4?G54,)-)628:54*,4(7+/4:08)446)))(-8;>())/)-
@M02996:162:000000000-B87FG:1:1101:15120:7744 1:N:0:ACTGAGCG+CTAAGCCT
CCTACGGGTGGCAGCAGTGAGGAATATTGGTCAATGGGCGGGAGCCTGAACCAGCCAAGTAGCGTGCAGGATGACGGCCCTACGGGTTGTAAACTGCTTTTGCGCAGGGATAAAAAAGCCCACGTGTGGGCTCTTGCAGGTACTGCGTGAATAAGGACCGGCTAATTCCGTGCCAGCAGCCGCGGTAATACGGAAGGTCCGAGCGTTATCCGGATTTATTGGGTTTAAAGGGTGCGCAGTCGGAGATGCAAGCCAGCCGTAAAATCGTGGGGCTCAACCCCATTCCGCGGTTGGAACTTC
+
8ACCCFF>>0)=======;;;;;CEFGGGGGGGGGGGGGGGGGFGGGGGGGGGGGGFGGG<EFFFGGGGGGGGFGGGGGGGGGGGGGGGGGGGGGGGFGGGGGCE=FGGGGGFGFE@FGGGCFGG=D@7<FGGGGGG9DFGCGGDGEE>EGGGAFGEGFGGGGG<EDGGGGGGBBFGGGFE<B>DDDGGGGFEF5E5>GFGC7>CGF35?GED3<GG):C?GGGGF6:)9F:?B:B>0<*.940-0)):5<?2<B08F)::>?6-.1<F0396(7+*(4?:)4).),(-279;0)6?DF6
@M02996:162:000000000-B87FG:1:1101:10803:7752 1:N:0:ACTGAGCG+CTAAGCCT
CCTACGGGCGGCAGCAGTGGGGAATATTGGGCAATGGGCGAAAGCCTGACCCAGCGACGCCGCGTGCGGGAAGAAGGTCTTCGGATTGTAAACCGCTGTAGACAGGGACGAAATAAATGACGGTACCTGTAAAGTAAGCCACGGCTAACTACGTGCCAGCAGCCGCGGTAATACGTAGGTGGCGAGCGTTATCCGGATTTACTGGGTGTAAAGGGTGTGTAGGCGGGGAATCAAGTCAGATGTGAAATCTATGGTCTCAACTCATAGCTTTCATTTGGAACTGATTTTCTTGAGGTTGGGG
+
88ACC>):50)8888;;<;;;888CCFGGGGGGGGGFGGGFGFGFGFGGGGGGFFGFFGGGGGGGGGGEGGGGGGGCGFGGGFEFCF,EFGGGG7FGGF,CDF<F@EGGDCFGGCAAF9FF@FFDGFGFGF9:;DF@,DFFFE7F8?8FG;FCGGGC?FGCFGG>EG*==EEFGCGCF7EFGFBEGGDGGD5097C3CCF>FGFG55:<?*<C45F<637*AE4555<(7<FAF)9<AF*60.*6*16CB27A?)6<C*6:FF<929?F2*.)6=F?),.5?42<A666)526)((036>(
@M02996:162:000000000-B87FG:1:1101:3733:7769 1:N:0:ACTGAGCG+CTAAGCCT
CCTACGGGGGGCAGCAGTAGGGAATATTGCACAATGGGGGAAACCCTGATGCAGCAACGCCACGTGTGGGAAGAAGCATTTCGGTGTGTAAACCACTGTCGTGAGGGAATAATGCTTGGCCTCGGCCAAGTTGAATGTACCTCGAAAGGAAGCACCGGCAAACTTCGTGCCAGCAGCCGCGGTAATACGAGGGGTGCAAGCGTTGTTCGGAATCACTGGGCGTAAAGGGAGCGCAGGCGGAGATGCAAGCAGTCTGTACAATACCGGGGCCCAACCCCGGACCTGCAGACTGGACTGTTT
+
AACCCFFF)0)8888::<:<:8:CFGGGGGGGGGGGGGGGGGGGGGGGGGGGGGGGGGGGGGGGFGGGGGGGGGGGGGGGGGGGGGGGGGGGGGGGGGGGGGGGGGGGGGGGGGGGGGGGGGGGGGGFGGGGGGGGGGGGGGGGGGGGGGGGGGGGGGGGGGGGGGGGGGGGGGGFGFGGGGFFGGGGGGGGGFGDFGGFGGGFGGFFFFGGGFFGGFGGFGGGG@GG0FGEFFFFFFFG>DBFDFFADBBF9:FFFFGF9?A77?FB@9GBB2:EEFFF;EFFFFF:6:4:?FF<>A<9
@M02996:162:000000000-B87FG:1:1101:4252:7776 1:N:0:ACTGAGCG+CTAAGCCT
CCTACGGGGGGCAGCAGTGAGGAATATTGGTCAATGGACGAGAGTCTGAACCAGCCATGTCGCGTGAAGGATGAATGTTTTATGAATTGTAAACTTCTTTTATAGGGGGATAAAGTGAGTCTCGTGAGGCTTTTTGCATGTACCCTATGAATAAGCATCGGCTAACTCCGTGCCAGCAGCCGCGGTAATACGGAGGATGCGAGCGTTATCCGGATTTATTGGGTTTAAAGGGTGCGTAGGCGGATTATTAAGTCAGTGGTGAAAGTTTGCGGCTCAACCGTAAAATTGCACTTGAAACTGG
+
8AC@8?=B)))8888::9:9::9:E<CFFGFFG,,?BFGGDC@FGGGGGGFCGFCECFFGFGGGEGGFGGGDFFGFGGGFGGGGD<DFGGDA=FFFFGGGGGGGGGGGGEGGGG9EFFFGCCEFGFGGGGDFDFGEGFG,?<B;CCFGGDGGFFCGGGGGGGGGGGFGGGGFDCGGGGGGGGFFCGDDGFFFGDG*)C<FDD*.?DD>54C5<5DDG2:DFG*>E>7746C>BF:58(874/672<9:CB<6AAB2)+2::FB29AA<@2>09>FGF?7;:86()).4<6).:)-4@<A9(
@M02996:162:000000000-B87FG:1:1101:3753:7776 1:N:0:ACTGAGCG+CTAAGCCT
CCTACGGGGGGCAGCAGTAGGGAATATTGCACAATGGGGGAAACCCTGATGCAGCAACGCCACGTGTGGGAAGAAGCATTTCGGTGTGTAAACCACTGTCGTGAGGGAATAATGCTTGGCCTCGGCCAAGTTGAATGTACCTCGAAAGGAAGCACCGTCAAACTTCGTGCCAGCAGCCGCGGTAATACGAGGGGTTCAAGCGTTGTTCGGCATCACTGGGCGTAAAGGGAGCGCAGGCGGAGATGCAAGCAGTCTGTACAATACCGGGGCCCAACCCCGGACCTGCAGACTGGACTGTTT
+
88BCCB5))0)8888::<:<:8::CFGGFGGGGGFGFGDGGGGGGGGGGGGGGFGGGGDF@FGGGGGEEG8FEGFGGGGGGGFGEGGGGGGGGGGGGGFGGF7FGFGGGGGGGFGGG9FGGGGGGGGGCCFFFG,B@CGFFFGF*+=8EGC<FGGGG59FEFGGFGGGFGFG4AFGFF:C:77>EFCFDG38C):*8?CBGCEB5>577)/:DFFGG<7CFEE):)+:1@CDBBFE;1>)(14;2F*4C?BFFFFFDFG227<::6((8-996(8;B:9((7677<272..).1:?5)6)
@M02996:162:000000000-B87FG:1:1101:14607:7781 1:N:0:ACTGAGCG+CTAAGCCT
CCTACGGGCGGCAGCAGTGAGGAATATTGGTCAATGGACGGAAGTCTGAACCAGCCATGCCGCGTGAAGGAATAAGGCCCTATGGGTCGTAAACTTCTTTTGTGGTGGAGCAATAAGTCCTACGTGTCGGGCGATGAGAGTACATCACGAATAAGCATCGGCTAACTCCGTGCCAGCAGCCGCGGTAATACGGATGATGCAAGCGTTATCCGGATTTATTGGGTTTAAAGGGTGCGTAGGCTGTTCTTCAAGTCAGAGGTGAAATACCCGGGCTCAACCCGGGAACTGCCTTTGATACTGG
+
8ACCCA=85))8788;;<;;;;;CFFGGGGGGGGGGGFFFEGGGGGGGGGGGGFFGCFFGGGGGFGGGEGGGFFEF=BFGGGGFGGGGGGFGGGGGGGGGGGGFEGEGCFGFFGDGGGGGGFGGGFG,>CEEG7E8D73,@DFFFFGGGGCG>FFCFGGGEDG7DFGGG>FDGFGGGGGGGGEFGG3<CGCBCB*86FGFGF+.=DAEF6>*9)0<F<FC?FGGGFGF)*0).(-<::BC864>?FF<C4)*4:594+C?:6<9<)-59()-39>678?61)((-27828,6<A2<9)6:4
@M02996:162:000000000-B87FG:1:1101:21345:7782 1:N:0:ACTGAGCG+CTAAGCCT
CCTACGCGTGGCTGCAGTCGAGGATCATTTGCAATGGGGGAAACCCTGACAATGCGACGCTGCGTGGAGGATGAAGGCCTTCGGGTTGTAAACTCCTGTCATAAGGGAACAGGCGAGGGCACCCAATACGTGCCTTAGTTGATTGTACTTTAAGAGGAAGCGACGGCTAACTCTGTGCCAGCAGCCGCGGTCATAAAGAGGTCGCAAGCGTTGTTCGGATTTACTGGGCGTAAAGGGCGCGTAGGCTGCGAGGTGTGGCAAGGGTGAAAGCTCCGGGCTCAACCCGGAAAGTGCGCTTGGA
+
88BCCA)1:))8==8=;;;888@@<FGFFGFDEGFGGGGGGDFGGGGGGGG<FFFGCCFEGGGGGGGFFEGGFFCDFGGGGFGGFGGGCAEFFGGG9ECFFFEGGGGFG+,=4F7>FECFEEFD:<DCFCF8DGGGFC@FCGFDFGGGGGGB;CFFGGGGFDGE7CEG5>FFFGFGEGG7?8AF=G4C)59*/1++3CC);DGEC3)5;B5EDEFFG(7*>CFGF*<C<)))48AF:?DG0D(0(7)499(.(--48**.50((,-329)*5>:@GFF9?F??B0(79>>?D4)-(041(.
@M02996:162:000000000-B87FG:1:1101:3728:7788 1:N:0:ACTGAGCG+CTAAGCCT
CCTACGGGGGGCAGCAGTAGGGAATATTGCACAATGGGGGAAACCCTGATGCAGCAACGCCACGTGTGGGAAGAAGCATTTCGGTGTGTAAACCACTGTCGTGAGGGAATAATGCTTGGCCTCGGCCAAGTTGAATGTACCTCGAAAGGAAGCACCGGCAAACTTCGTGCCAGCAGCCGCGGTAATACGAGGGGTGCAAGCGTTGTTCTGAATCACTGGGCGTAAAGGGAGCGCAGGCGGAGATGCCAGCAGTCGGTACAATACCGGGGCCCAACCGCGGACCTGCAGACTGGACTGTTTT
+
88BBCD8==))8888::<:<:8:=FFCEFGFGGGGFCCFGGGGGGGGGDAEFGGGFGGGGG7:@BFFFGGGFFEGGGGGGGGFGCFFECEC@>><FF@DFGFFGGGGGFGGGGFD9FCFFCFG<CEEGFF>FGG9BEFFFGGGGGF=8E8?FB7*;CC>CCFG:CGCEGGG+*2:7FGDG5)5)CG*07*1*:):*5776DCEE5CFF**0+26/*:4**0::CEF+>?FCEB6-.79EC096741)49:?@4(,(2:<)4=).20,(5076<?BE)-(-(873(,((.4),448).564(
@M02996:162:000000000-B87FG:1:1101:13845:7795 1:N:0:ACTGAGCG+CTAAGCCT
CCTACGGGAGGCAGCAGTAAGGAATCTTGCACAATGGGGGAAACCCTGATGCAGCAACGCCGCGTGAGCGATGAAGGCCTTCGGGTTGTAAAGCTCTGATCTGGGGGAAGAAACAAATGACGGTACCCCAGGAGAAAGCCCCGGCTAACTACGTGCCAGCAGCCGCGGTAATACGTAGGGGGCAAGCGTTATCCGGAATTATTGGGCGTAAAGAGTGCGTAGGTGGTTACCTAAGTGCAAGGTTTAATCTTGAGGCTTAACCTCATTCTGCCTTGCGAACTGGGCTACTTGAGTGCAGGAG
+
8ACCCE=988)=======;=<;;CFGGGGGGGGGGGGGGGGGGGGGGGGGGGGFGGFGGGGGGGGGGGGGGGGGGGGGGGGGGGGGGGGGGGGGGGGGFGGGGGGEGFGGGFGGGGCFGCFCEGGGGGGGGF=FGCFDGGGGEGGGEGGGGGGGGGGFGGFGGGCEDCEEEGGGFFGGGGGGFF=CFGGG*BCFGCEGFFDCF?GGFFFE3:CFFGGFGG3CGGFFGGFFFF92:FBB?*595@A<6>DAF@25(4?F6<D*4<?ADFFFGFF<)289>>1/2:62(4:A2<BB7A=)4-8
@M02996:162:000000000-B87FG:1:1101:14594:7798 1:N:0:ACTGAGCG+CTAAGCCT
CCTACGGGCGGCAGCAGTGAGGAATATTGGTCAATGGACGGAAGTCTGAACCAGCCATGCCGCGTGAAGGAATAAGGCCCTATGGGTCGTAAACTTCTTTTGTGGTGGAGCAATAAGTCCTACGTGTAGGGCGATGAGAGTACATCACGAATAAGCATCGGCTAACTCCGTGCCAGCAGCCGCGGTAATACGGAGGATGCAAGCGTTATCCGGATTTATTGGGTTTAAAGGGTGCGTAGGCTGTTCTTCAAGTCAGAGGTGAAATACCCGGGCTCAACCCGGGAACTGCCTTTGATACTGG
+
8ACCCF)100)8888;;<;;;;;;FFGGGGGGGGGGGGGGGGGGGGGGGGGGGGGGGGGGGGGGFFFGGGGGGGGGCFGGGGGGGGGGGGGGGGGGGGGGGGGGGGGGGGGGFGGGFGGGGGGGGGGGGFEGGFGEGCGGGGGGA@EGGGGGGGGGGGGGGGGGGGGGGGGGGGGGGGGGGGFFGGD7FGGGGFEG>FGFGGGFGGFFFFGGGFFGG<FDBGGGGBGG2FC52(4;?BFC49:87=BBFBDFFAAAACDDB??FF94:<>D>B;FC@13?>B>69BFBF?4ADF>B6-6::
@M02996:162:000000000-B87FG:1:1101:6852:7804 1:N:0:ACTGAGCG+CTAAGCCT
CCTACGGGCGGCAGCAGTAGGGAATATTGCACAATGGGGGAAACCCTGATGCAGCAACGCCACGTGTGGGAAGAAGCATTTCGGTGTGTAAACCACTGTCGTGAGGGAATAATGCTTAATTTCGGTTAAGTTGAATGTACCTCGAAAGGAAGCACCGGCAAACTTCGTGCCAGCAGCCGCGGTAATACGAGGGGTGCAAGCGTTGTTCGGAATCACTGGGCGTAAAGGGAGCGCATGCGGAGATGCAAGCAGTCGTTACAATACCGGGGCCCAACCCCGGACATGCCGACTGGCCTGTGTT
+
8ACCCE)080)88886;<;<;8;CFGGGGGGGGGGGGDGFFGGGGGGGGGGGGGGGGGGGEGGF6C=FGGFGGFGGGGAFGGGG@F?FFGEEG8ADEFFEFFGGCGGGDG@<FGDGGGGGGGGGGGGGGCEF=EGFGGGGGGGGGCEGGGGFCFFCGGGGDCGGCFG87EFGFGGGGGGDEDD:CC7B75>88>EGFGGFGGGFGDFF3@G=C6@<DDD7)?:>G:AF:FC)((3),4B7(767547.:1(@A?((-:7AFFFDF?015(/42,5;<:B1(7(.52)4((,4,(1)).)6(
@M02996:162:000000000-B87FG:1:1101:24452:7806 1:N:0:ACTGAGCG+CTAAGCCT
CCTACGGGAGGCTGCAGTGAGGAATATTGGTCAATGGGCGGAAGCCTGAACCAGCCATGCCGCGTGAAGGAAGACGGCCCTATGGGTTGTAAACTTCTTTTGTAGTGGAGCAATAAGGTCTACGTGTAGATCGATGAGAGTACATTACGAATAAGCATCGGCTAACTCCGTGCCAGCAGCCGCGGTAATACGGAGGATGCAAGCGTTATCCGGATTTATTGGGTTTAAAGGGTGCGTAGGCTGTCTGGTAAGTCAGGGGTGAAAGCCCAGTGCTCAACACTGGAACTGCCTTTGATA
+
8ACCCE>581)==========;;CFFGGGGGGGGGGGGGGGGGGGGGGGGGGGGFGGGGGGGGGGGGGGGGGGGGGGGGGGGGGGGGGGGGGGGGGGGGGGGGGGGGGGGGGGGGGGGGGGGGGGGGGGFGGGGGFFGGGGGGGGGGGGGGGGGGGGGGGGGGGGGGGGGGFGFGGGGGGGGFFEGGGGGGGGFGGFGGFFGGFGGFFFFGGGFFGFEGGFGGGDBFFFFFEFBFF??BD3088<FF<GFBF<249BGDBBFD<B??FFBGB4:9<6:<FFFF<:2?4285<BABA9
@M02996:162:000000000-B87FG:1:1101:5930:7807 1:N:0:ACTGAGCG+CTACGCCT
CCTACGGGAGGCAGCAGCTAAGAATATTCCGCAATGGACGCAAGCCTGACCGAGCGACGCCGCGTGGATGATGAAGGTCCGAAGAGTGTAAAATCTCTTTATAACTGAGGAATAAGCAGTGTGAGAGAAAGGCACTGCGGTTCCTGTCGGTTATGAATAAGCAACGGCTAATTCCGTGCCAGCAGCAGCGGTAACACGTCAATTGCTAGCGGTGTTCTGAATGATTGAGCGGAACGGGCATGTAGGCGTTTTTGCATGTTTGGTGTCAAATATCGCGACTCAACTCCTCAATTGCGCTGGG
+
ACCCC>8=)1)======,6;,;;;CEFGG6FFGGFGG<CF+6@F,FEGFG-@CFG7B:BCBFGGFGC:FGF9E,CEE,:,@C+C+,CB<,,CF?F,,<CF,E,,CFFAF+,A,<9C98,7A,7?DD,<><,,,33DG9>CE++,987,8@+3+7E,,7+,@?D,,4:***,=2,D164AE,;AAEF84<54;*:CA658)**+:>;+;@))*2221+)1+1?+22/36)0).,415(3>)(2)/)/6-*(()(-44)0*.5:2((.))*)*)-5>1)(-(4)(().3)(),)67)()(-(-
@M02996:162:000000000-B87FG:1:1101:13531:7817 1:N:0:ACTGAGCG+CTAAGCCT
CCTACGGGGGGCAGCAGTGAGGAATATTGGTCAATGGGCGAGAGCCTGAACCAGCCAAGTAGCGTGAGGGATGACTGCCCTATGGGTTGTAAACCTCTTTTATACGGGAATAAAGTGCGGCACGTGTGCCGCTTTGCATGTACCGTAAGAATAAGCATCGGCTAATTCCGTGCCAGCAGCCGCGGTAATACGGAAGATGCGAGCGTTATCCGGATTTATTGGGTTTAAAGGGAGCGTAGGCGGAAGATTAAGTCAGCCGTGAAATCCCGTCGCTTAACGACGGAACTGCGGTTGATCCTGG
+
88CCCE>A)1)8888::<:::::CFGGGGGGGGGGGGGGGGGGGGGGGGGGGGFFFFGGGGGGGGGGGGGGGG@FGGGGGGFGGGGGGGGGGGGGGGGGGGCF;FBFGFEFFCFCF;FF@FCFBGFFFGGEGGGGFGEGGFFGGGGCCFC<FGFFGGGGGGGGECFGGGGGGGGCFGGGGGGFFGG5DGDF:E37C@GFFDCEDEGFFFFGGG@FGGFFGFGGGGFGGFFGFFB>@>BFC5970,>)5>AFFFFBBFGD31F6ADFFFFFDF>?FCF<((-563(2:7??3?>;,)*6424
@M02996:162:000000000-B87FG:1:1101:14554:7820 1:N:0:ACTGAGCG+CTAAGCCT
CCTACGGGTGGCAGCAGTGGGGAATATTGGACAATGGGGGAAACCCTGATCCAGCGACGCCGCGTGAGTGAAGAAGTATTTCGGTATGTAAAGCTCTATCAGCAAGGAAGAAAATGACGGTACTTGACTAAGAAGCTCCGGCTAAATACGTGCCAGCAGCCGCGGTAATACGTATGGAGCAAGCGTTATCCGGATTTACTGGGTGTAAAGGGAGCGTAGACGGCAAAGCAAGTCTGAAGTGAAATCCCGGGGCCCAACCCCGGAACTGCTTTGGAAACTGTTTCGCTAGAGTGCAGGAGAG
+
8ACCCE:501)========;;888CFFGGGGGGGGGGGGGGGGGGGGGGGGGGFGGGGGGGGGGGGGGGGGGGGGGGFGGGGGGGGGGGGGFGCGGGEEFGGGG<FGFFGFGGGGGGGDEGFGGGGFGGFG=ECFFFGGGGGGGGGFGGGGFGGGGGGGGGGGG>ECGGFGDG?EF6=CGGGFFGGGGGFFGDFEEFGGFGGFFGDFF6@*=5A>DG?DDFGGGGE=C:FG:AAAB><FF)*.*6=FFD09)7(-23EG<BD>0(-321-06<8FGFB44:FA),13(-)...4<44((.4
@M02996:162:000000000-B87FG:1:1101:24451:7825 1:N:0:ACTGAGCG+CTAAGCCT
CCTACGGGAGGCTGCAGTGAGGAATATTGGTCAATGGGCGGAAGCCTGAACCAGCCATGCCGCGTGAAGGAAGACGGCCCTATGGGTTGTAAACTTCTTTTGTAGTGGAGCAATAAGGTCTACGTGTAGATCGATGAGAGTACATTACGAATAAGCATCGGCTAACTCCGTGCCAGCAGCCGCGGTAATACGGAGGATGCAAGCGTTATCCGGATTTATTGGGTTTAAAGGGTGCGTCGGCTGTCTGGTAAGTCAGGGGTGAAAGCCCCGTGCTCAAAACTTGACCTGCCTTTGATA
+
CCCCCE1:51)=;=====;==;CCFFFGGGGFGGGGFGGGDGGGGGGGGGGGGFFGGGGGGGGGGEGGCGDGGGGDGGGGGGGGGGGGGGCGFFGGGGFGGFGGGGGGGAEGGGGGFGFGGGGGGGGFFGGGGGGGGGGGGGGGGCFGGGGGGGGGGGG@EDD8DFGGGEF?DGGGGGGGGGFFGGGGGGFCE?55886A:CFFDC:>FFG=D:AC4?GG6FGDEE=F>4C731:7,(7C09>5<97:7<47AF>A0CC?6F349(1:),/((,9+*)4:)*67)4),34,47A2<=
@M02996:162:000000000-B87FG:1:1101:14570:7839 1:N:0:ACTGAGCG+CTAAGCCT
CCTACGGGTGGCAGCAGTGGGGAATATTGGACAATGGGGGAAACCCTGATCCAGCGACGCCGCGTGAGTGAAGAAGTATTTCGGTATGTAAAGCTCTATCAGCAAGGAAGAAAATGACGGTACTTGACTAAGAAGCTCCGGCTAAATACGTGCCAGCAGCCGCGGTACTACGTATGGAGCAAGCGTTATCCGGATTTACTGGGTGTAAAGGGAGCTTAGACGGCAAAGCAAGTCTGAAGTGAAATCCCGGGGCTCAACCCCGGCACGTCTTTCGCAACTGTTTAGCTATGGTGCAGGCGTG
+
-8BCCE85>1);6======;;88BFFGGEFGGFFGGGGGG@FFGGGGGGGFGC=FF@FGGGGGGGGGGGGGFGG<FFCFGGFEGF<F<FFGFBEGFG9EFA9<?,:BF,AEFG8EF9FC+@+?CF,3ADF9,,D8DGGG++@C+>3@,C+E,:DB?>D:7C>EE*5**5;B7;,>E8,;>E*8?=DDDFGGCE?EGF+:@C4*;CD4+@=75*:8*;)0;BGGD>)2></9:6<A=))9F<7-*69FF5(43((372CFBF79(3((4)(*5),)8)43(6?9)).4))))-.6,6>(4,4
@M02996:162:000000000-B87FG:1:1101:18592:7869 1:N:0:ACTGAGCG+CTAAGCCT
CCTACGGGCGGCAGCAGTGAGGAATATTGGTCAATGGGCGCGAGCCTGAACCAGCCAAGTAGCGTGAGGGATGACTGCCCTACGGGTTGTAAACCTCTTTTGTTTGGGAATAAAGGAGCCTACGTGTAGGCTTTTGCATGTACCTTTCGAATAAGCATCGGCTAATTCCGTGCCAGCAGCCGCGGTAATACGGAAGATGCGAGCGTTATCCGGATTTATTGGGTTTAAAGGGAGCGTAGGCGGCCTTTTAAGTCTGCGGTCAAATGTCAGGGCCCAACCTTGGCATGCCGTGGGTCCTGAT
+
88BCCE:5)1)8888;;<;;;;;CFFGGGGGGFGGGGGGFGGGGGGGGGGGGGFFFFGGFFGGFGGGGGGGGGGGGGGGGGGGGGGGGGGGGGGGGGFFGGGGGGGGGFGGGGGGGGGGGGFGGGDEFFGFGGGGGGFGDEFGGGGGGEFCGGGGGGGGGGGGGFGGGGGGCGGGGGGGFGG>EGGDDGGGC=>EGFGGFGGGDCDD3FFGDD:DGFAGGFGGGGFGGFFGE1:>EF<EG?<>@>F?AG>?=BFF9<CD:>57)-).6*4C6:4>;>?B?A=??<BB??;:26(,.0442)
@M02996:162:000000000-B87FG:1:1101:27409:7892 1:N:0:ACTGAGCG+CTAAGCCT
CCTACGGGTGGCAGCAGTCGGGAATATTGCGCAATGGAGGAAACTCTGACGCAGTGACGCCGCGTATAGGAAGAAGGTTTTCGGATTGTAAACTATTGTCGTTAGGGAAGAGAAAGGACAGTACCTAAGGAGGAAGCTCCGGCTAACTACGTGCCAGCAGCCGCGGTAATACGTAGGGAGCAAGCGTTATCCGGAATTATTGGGTGTAAAGGGTGCGTAGACGGGAGTCTAAGTTAGTTGTGAAATCCCTCGGCTTAACTGAGGAACTGCAACTAAAACTAGATTTCTTGAGTGCAGGAGG
+
8ACCCFA5:1);=======88888CFGFGGGGGEGGGGGGGGGGGGGGGGGGFFFFFGGGGGGGCEGGGGGGGGGGGGGGGGGGGGGGGGGGGGGGGGFGGGGGGGGGFGGGGGGGGGGCFFGEGGGGGGGGGGGGGFFFEEGGEFFFFGGGGGGGGGFGGGGGCGEGGGFGGGGGGDGGGGFFGGDDGGG9C:EC5F7FGGGFGGFFAFGGDFFGGFGGF7CDG>ED7FGF<4>96<9D<><94B@7C7?:BFF>BGC:<FFFBFFFF?C<?B4F?B>:9?AFBAA9A>ADFB9)97?<(
@M02996:162:000000000-B87FG:1:1101:13409:7897 1:N:0:ACTGAGCG+CTAAGCCT
CCTACGGGTGGCTGCAGTGAGGAATATTGGTCAATGGGCGCGAGCCTGAACCAGCCAAGTAGCGTGAGGGATGACTGCCCTACGGGTTGTAAACCTCTTTTGTTTGGGAATAACGGAGCCTACGTGTAGGCTTTTGCATGTACCTTTCGAATAAGCATCGGCTAATTCCGTGCCAGCAGCCGCGGTAATATGGAAGATGCGAGCGTTATCCGGATTTATTGGGTTTAAAGGGAGCGTAGGCGGCCTTTTAAGTCTGCGGTCAAATGTCAGGGCCCAACCTTGGCATGCCGTGGATCCTGAT
+
88CCCB:5>))=======;;;;;;CEFGGGGGGGGGGGGGDFGGFGGGGGFGGFFEF,EFFFFGGGGGGGGGGGGGGGGGGGGGG7FGGEFGEFGGGGGGGFGGGGG7FDE9F,===@FFGGGCF8@:?,@FFGGGGFGDFEFFFFGG7D8DF;EGEGGGGGGEGGFGG?F9@>@CECFFGG>ACD;7@CCF7AGCFGDFD*=A=DEBFCG=C5BGG?7D6FEDGFC;3A>D?F;52:B/414:;>F2:<DFF>42<C539:7A9)))0)*(41)*)3:8A=??2-4886:09())06<:-
@M02996:162:000000000-B87FG:1:1101:25473:7899 1:N:0:ACTGAGCG+CTAAGCCT
CCTACGGGGGGCAGCAGTGAGGAATATTGGTCAATGGGCGCGAGCCTGAACCAGCCAAGTAGCGTGAGGGATGACTGCCCTACGGGTTGTAAACCTCTTTTGTTTGGGAATAAAGGAGCCTACGTGTAGGCTTTTGCATGTACCTTTCGAATAAGCATCGGCTAATTCCGTGCCAGCAGCCGCGGTAATACGGAAGATGCGAGCGTTATCCGGATTTATTGGGTTTAAAGGGAGCGTAGGCGGCCTTTTAAGTCTGCGGTCAAATGTCAGGGCCCAACCTTGGCATGCCGTGGCTACTGAT
+
8BCCCD@B=1)8888::<:::::CFGGGGGGGGGGGGGGGGGGGGGGGGGGGGFFFFGGGGGGGGGGGGGGGGGGGGGGGGGGGGGGGGGGGGGGGGGGGGGFGGGGGGGGGGGGGFGGGGGGGGGGGEGGFFGGGGGGGGGGGGGGGGGGGGGGGGGCGDGGGGGGGGGGGGGFGGGGGGGFFGGCCGGGGGEGCFGGFGGEBGGFFFFGGGFFGG<DGFDGGGEGGFFGFFF>FFFFD796;9>FFGB:?BFA2<=DB>F?FA<>AFAGFFFDC@??8<9?B<A::?>8>>(44<><5)
@M02996:162:000000000-B87FG:1:1101:21828:7906 1:N:0:ACTGAGCG+CTAAGCCT
CCTACGGGGAGCTGCAGTGGGGAATATTGGACAATGGGGGAAACCCTGATCCAGCGACGCCGCGTGAGTGAAGAAGTATTTCGGTATGTAAAGCTCTATCAGCAAGGAAGAAAATGACGGTACTTGACTAAGAAGCTCCGGCTAAATACGTGCCAGCAGCCGCGGTAATACGTATGGAGCAAGCGTTATCCGGATTTACTGGGTGTAAAGGGAGCGTAGACGGCAAAGCAAGTCTGAAGTGAAATCCCGGGGCTCAACCCCGGAACTGCTTTGGAAACTGTTTAGCTAGAGTGCAGGAGAG
+
68CCC>==:))8======;;;88BFFGGGGGGGGGGGGGGGGGGGGGGGGGGGGGGEGGGGGGGFGGGGGGGGGGGFGGGGGGGGGGGGGGGGGGGGCFGGGGGEFGGGGFFGGGGFGGGGFGGGGEGGD9=9DGGFGGGGGGCFGFGGCDCGGGGGGGGGGGGEE>>FGGGGGGGDFGGGGFFGGGGGGGGE>EEFCGFGDCFGGFFFFGGF385815*1AEGGDAD?FF>><FFFA?:87:@AFFBD;0>;0:27GF6:DBF,4:2@<C>236@482-6FA<25242)).)6).0(4.4
@M02996:162:000000000-B87FG:1:1101:27406:7911 1:N:0:ACTGAGCG+CTAAGCCT
CCTACGGGTGGCAGCAGTCGGGAATATTGCGCAATGGAGGAAACTCTGACGCAGTGACGCCGCGTATAGGAAGAAGGTTTTCGGATTGTAAACTATTGTCGTTAGGGAAGAGAAAGGACAGTACCTAAGGAGGAAGCTCCGGCTAACTACGTGCCAGCAGCCGCGGTAATACGTAGGGAGCAAGCGTTATCCGGAATTATTGGGTGTAAAGGGTGCGTAGACGGGAGTCTAAGTTAGTTGTGAAATCCCTCGGCTTAACTGAGGAACTGCAACTAAAACTAGATTTCTTGAGTGCAGGAGG
+
ACCCCFF5:1)========8888@FFGGGGGGGGGGGGGGGGGGGGGGGGGGGCGFFGGGGGGGFGGGGGFGGGGGGGGGGGGGGGGGGGGGGGGGGGGGGGGGGGGGGGGGGGGGGGGGGGGGGGGGGGGGEFGGGGGGGGGGGGGGFFGGFGGGDFFGGGGGGGGGGEFGGEFGGG?CEFFFGGGGGGGGGFEG3CGFGCFFCD>FCFGGGFFGGDGGEGGGC@EDFFGFFA4@<9BCBGF8<FF?GFFFF<<>>FGFFFFBFFFFF?:A?:FFFFFFFF<<AAAA<6::A<A<F:::(
@M02996:162:000000000-B87FG:1:1101:13402:7913 1:N:0:ACTGAGCG+CTAAGCCT
CCTACGGGTGGCTGCAGTGAGGAATATTGGTCAATGGGCGCGAGCCTGAACCAGCCAAGTAGCGTGAGGGATGACTGCCCTACGGGTTGTAAACCTCTTTTGTTTGGGAATAAAGGAGCCTACGTGTAGGCTTTTGCATGTACCTTTCGAATAAGCATCGGCTAATTCCGTGCCAGCAGCCGCGGTAATATGGAAGATGCGAGCGTTATCCGGATTTATTGGGTTTAAAGGGAGCGTAGGCGGCCTTTTAAGTCTGCGGTCAAATGTCAGGGCCCAACCTTGGCATGCCGTGGATACTGAT
+
88ACCE:5:0)=======;;;;;CFGGGGGGGGGGGGGGGGGFGGGGGGGGGGGGGGGGGGGGGGGGGGGEGGGGGGGGGGGGGGGGGGGGGGGGGGGGGGGGGGGEGGGGGGGGFGGGGGDFFGCE?E<@FGGGFGFGGFEGEGGGGCFFGGFGGGGGGGGGG8DFFGGGFGGDCFFGGGGEDEGDGGGG;C=?@FGGFGGGFGGFFFFGEG>DGGFGGFGGGCEF:CFFEDD;>9:D*5)209BFBGA:FFBFA9EDB;@F<FBA>647::4>?>3?B76:B<<:?:98>9:?>@AB4)
@M02996:162:000000000-B87FG:1:1101:4118:7914 1:N:0:ACTGAGCG+CTAAGCCT
CCTACGGGCGGCTGCAGTGAGGAATATTGGTCAATGGGCGAGAGCCTGAACCAGCCATGTCGCGTGGAGGAATAAGGATCTATGGTTCGTAAACTCCTTTTGCGGGGGGATAAAGTGCGGGACGCGTCCCGTATTGCAGGTACCCCGCGAATAAGCATCGGCTAACTCCGTGCCAGCAGCCGCGGTAATACGGAGGATGCGAGCGTTATCCGGATTTATTGGGTTTAAAGGGTGCGTAGGCGGCCCCTTAAGTCGGCGGTGAAATTTCCGGGCTCAACCCGGTCACTGCCGTCGAAACTGG
+
8ACCCFF581)8888;;;;;;;;CFFGGGGGGGFGGGGGGGGGGGGGGGGGGGFFGFGGGGGGEFGGGGGGGGGGGGGGGGGGGGGGGGGGGGGGGGGGGGGGGGEGGGGGGFFGGGGGGGGGGGGGGGGEGGGGGGGGGGGGGGGGGGGGGGGGGGGGGGGGGGGGGGGGGGGGGGGGGGGFFGGGGGGGGGFGGFGGFGGGFGGFFFFGGGFFGGFGGFGGGGDFGFFGFFFFBFFFD<C9:>DF?GFAFFA?>9EG96><DABB<@:D01()<??BFFF0(2:DFBB2(14(4>944?
@M02996:162:000000000-B87FG:1:1101:4099:7916 1:N:0:ACTGAGCG+CTAAGCCT
CCTACGGGCGGCTGCAGTGAGGAATATTGGTCAATGGGCGAGAGCCTGAACCAGCCATGTCGCGTGGAGGAATAAGGATCTATGGTTCGTAAACTCCTTTTGCGGGGGGATAAAGTGCGGGACGCGTCCCGTATTGCAGGTACCCCGCGAATAAGCATCGGCTAACTCCGTGCCAGCAGCCGCGGTAATACGGAGGATGCGAGCGTTATCCGGATTTATTGGGTTTAAAGGGTGCGTAGGCGGCCCCTTAAGTCGGCGGTGAAATTTCCGGGCTCAACCCGGTCACTGCCGTCGAAACTGG
+
88ACC>81)1)8888;;;;;;;;;CFGGGGGGGFGFGGGGGFCFGGGGFGGGGGFGGGGGFFFG>FFFGGGGGFFGGGGGFGGGGGGGGGGGGGGGGGGGGGGGGGCFGGGDFGGFGGGGGGGGDGGGEGGGGGGGGGGGGGFFFEGGGC8>8@EGGGGGEGGC?FCGGGGGGGGGGGGGGGFFGGGGGFFGGFGGEGC:DD5>?CEFFFCEGFF<FAGGF+:1ABEG4@*5:??F3-7CB/45())4>:>?64(30:D>>@)))6>>@?G>0(5<?7?16DF01:)))49<93-35046:
@M02996:162:000000000-B87FG:1:1101:10878:7935 1:N:0:ACTGAGCG+CTAAGCCT
CCTACGGGCGGCAGCAGTGGGGAATATTGGGCAATGGGCGAAAGCCTGACCCAGCAACGCCGCGTGAAGGAAGAAGGTCTTCGGATTGTAAACTTCTTTTATGAGGGACGAAGGACGTGACGGTACCTCATGAATAAGCCACGGCTAACTACGTGCCAGCAGCCGCGGTAATACGTAGGTGGCAAGCGTTATCCGGATTTACTGGGTGTAAAGGGCGCGTAGGCGGGAGAGCAAGTCAGATGTGAAATCCATGGGCTTAACCCATGAACTGCATTTGAAACTGTTCTTCTTGAGTGCTGGG
+
8ABCCB:5:)08888;;<;;;88BFGGGGGGGGGGGGGGGGGGGGGGGGGGGGFFGGGGGGGGGFGGGGGGGGGGGEGGGGGGGGGGFGGGGGGGGGGGGFGFFGGGGGGGGGDCGGGCFFGCGFGGFGFFFF>EGGCFG7DECFGECGGGGEGGGGGGGGFGGCED5CEGGGGE<>CGEGGFFCDGDGGGFGFGGFGGFCFGFFC?>DFGGFFBGC3CG@EGFGEED9EGFDFBFBFF74*.06986FF36<???BFCAAFF?<(5.*-28ADFC46<4<B)<AA>A44-)),.)066?0
@M02996:162:000000000-B87FG:1:1101:6688:7963 1:N:0:ACTGAGCG+CTAAGCCT
CCTACGGGTGGCTGCAGTGAGGAATATTGGTCAATGGTCGGAAGACTGAACCAGCCAAGTCGCGTGCAGGAAGACGGTCCTATGGATTGTAAACTGCTTTTGTACGGGAATAAAGTTCGGGACGTGTCCCGATTGGAATGTACCGTAAGAATAAGGGTCGGCTAACTCCGTGCCAGCAGCCGCGGTAATACGGAGGACCCGAGCGTTATCCGGATTTATTGGGTTTAAAGGGTGCGCAGGCGGAGGATTAAGTCAGCGGTGAAATTTTCATGCTCAACATGAAAACTGCCATTGATACTGG
+
8ACCCDD5=0)========;;;;CFGGGGGGGGGGGGGGGGGGGFGGGGGGGGFGFFGGGGGGGGGGGGGGGGGGGGGGGGGGGGGGGGGGGGGGGGGGGGGGGGGGGGEGGGGGGGGGGGDGGGGGGGGGGGFGGGFGGGGGGGGGGGGGGGGGGGGFGGGGGGGGGGGGGGGGGC6EGGGFFGGGDFFGFGEGGBGGFDDE3EGFFFFGGGFFGGCFGFFGGGBEGFFGD7<BF>;>D>GF>488>>?4BFBA9>GG:>@>A9AFB8>7<9)6E4<?FF?DFA0:A>73<BA25=64<0
@M02996:162:000000000-B87FG:1:1101:6671:7971 1:N:0:ACTGAGCG+CTAAGCCT
CCTACGGGTGGCTGCAGTGAGGAATATTGGTCAATGGTCGGAAGACTGAACCAGCCAAGTCGCGTGCAGGAAGACGGTCCTATGGATTGTAAACTGCTTTTGTACGGGAATAAAGTTCGGGACGTGTCCCGATTGGAATGTACCGTAAGAATAAGGGTCGGCTAACTCCGTGCCAGCAGCCGCGGTAATACGGAGGACCCGAGCGTTATCCGGATTTATTGGGTTTAAAGGGTGCGCGTGCGGAGGATTAAGTCAGCGGTGAAATTTTCATGCTCAACATGAAAACTGCCATTGATACGGG
+
88BCCEFB>01;;88;===;;;;;EFGGGGGGGGDGFGGGGGGFEFGGGGGGFGFFFGGGGGGGGGGGGGGGGGGGGGGGCGGGGFFGGGGGDFGDDFFGGGGGGGGGGECECGGGDDG@E4=>CCGAECC+@FGEFFFGGGFGGGGEF9EDGGDD8DGGGGGCGGGGFGF6>F7CFG6C>?>@CDDDGGGGD5C5BFGFGGG>:DEFF=FE<BEGGFGGFGGGG)<7)9FD:B?51()9(9186508F<BFF>>57EGF>))6:AF2B>CA<2*29?2:?@>941:94:0<6:))1)((-
@M02996:162:000000000-B87FG:1:1101:19428:8003 1:N:0:ACTGAGCG+CTAAGCCT
CCTACGGGTGGCTGCAGTCGAGGATCATTTGCAATGGGCGAAAGCCTGACAATGCGACGCTGCGTGGAGGATGAAGGCCTTCGGGTTGTAAACTCCTGTCATAGGGGAACAGGCGAACGGACCCAATACGTCCGGGAGTTGAGTGTACTCTAAGAGGAAGCGACGGCTAACTCTGTGCCAGCAGCCGCGGTCATACAGAGGTCGCAAGCGTTGTTCGGATTTACTGGGCGTAAAGGGCGCGTAGGCGGTCCTGTGTGTCGGATTGGAAATCTCCGGGCCCAACCCGGCAAGTGCGTCCGAA
+
8ABCCF@==)0;=8=;===8878@EEFGGGGGCFGGGGGGGGGGGGGGGGGFGGFGBFGGGGGGBFGDGGGGGFFGGFGGGFGGGGGGGGFGGGGGGGFGDFFGG?EGFGDGFFBCCG::?CFGGGDFGDFGGGGEGCEGCGGGFFGGGGGEECFCFFGGGGGGGDGG7FGGGG7E9=C7CDFFGFCDDE5*=FFGFGC4>6CBGG@>FF*CD>@GG>3DFGGGG4CFB>7>(3)90()93127:FF>)49FF<84(:0-70-(.(4<4<746<:EE6,(()4?:(((,4,..431)(--4
@M02996:162:000000000-B87FG:1:1101:19779:8003 1:N:0:ACTGAGCG+CTAAGCCT
CCTACGGGCGGCTGCAGTCGAGGATCATTTGCAATGGGCGAAAGCCTGACAATGCGACGCTGCGTGGAGGATGAAGGCCTTCGGGTTGTAAACTCCTGTCATCGGGGAACAGGCGGAGATACCTCATACGTATCCGAGTTGAGTGTACCCTAAGAGGAATTGGCGGCTAATTCTGTGCCAGCAGCCGCGGTCATACAGAGGCCAAGAGCGTTGTTCGGATTTACTGGGCGTAAATGGCGCGTAGGCGGTCTTGTGTGTGCGATGTGAAATCTCCGGGCTCAACCCGGCAAGTGCGTCTCAA
+
8ACCCD0:))08888;;;;8888CFG<FCEGGGGGGGGGG:FFGGGGGGGCA@CE@FGGGCFFGFGGGGGG8FGGGGGEGGGGGGGGGGGGGGGFGGFFEFF,AFEGGGFFG,==+>FG<,333,3@78,6FC,=BC*>>D@D;,5@F,>>42?,5,437?22?*?CGDG+1;;+29<1+=DFA9FDC55D5;69C?:*9<C7<**.).81*775:9;31.00*27A7(7>E10)03,09,1(),=3(9-(*.62:(:0)-),(.))6*6?56).:59(8?*8:(30(((--6<2:B6(-.
@M02996:162:000000000-B87FG:1:1101:16061:8018 1:N:0:ACTGAGCG+CTAAGCCT
CCTACGGGTGGCAGCAGTGAGGAATATTGGTCAATGGACGAGAGTCTGAACCAGCCAAGTAGCGTGCAGGATGACGGCCCTATGGGTTGTAAACTGCTTTTGTACGGGAATAAAGTGACCTACGTGTAGGTTTTTGCATGTACCGTAAGAATAAGGACCGGCTAATTCCGTGCCAGCAGCCGCGGTAATACGGAAGGTCCGGGCGTTATCCGGATTTATTGGGTTTAAAGGGAGCGTAGGCCGTGCTTTAAGCGTGTTGTGAAAGGTAGGCGCCCAACGTCTGCACTGCAGCGCGAACTGG
+
8ACCCD5580)=;=8;==;;;;;CCFFGGGGGGFGGGFFFFEFGGGGGGGGGGFGGGGFG,CEFCFFDFGGDGGGEGGGGGGGGGF=FCFFFGGGGGGFEGGGGAFFC@FGGGGFEFDFGFFGEFFEADGGGGGGCFAE,CDDFGGG8DA=9DFGGDGGGGDEGGGFGGFGGCGFGD?CC4?>BGG7CFFGGGFEE>CCFDCGEGGFFFFGGD55CGC>+@FCCGDEFAFGB:?9B9?FGBG787776:4A664:B<=C:B4-)),.:*42(-10A;:?B?FB>47-8?25269B(713<2
@M02996:162:000000000-B87FG:1:1101:10876:8029 1:N:0:ACTGAGCG+CTAAGCCT
CCTACGGGTGGCAGCAGTGGGGAATATTGGGCAATGGGCGCAAGCCTGACCCAGCAACGCCGCGTGAAGGAAGAAGGCTTTCGGGTTGTAAACTTCTTTTAAGGGGGAAGAGAAGAAGACGGTACCCCTAGAATAAGCCACGGCTAACTACGTGCCAGCAGCCGCGGTAATACGTAGGTGGCAAGCGTTGTCCGGATTTACTGGGTGTAAAGGGCGTGTAGCCGGGGAGGCAAGTCAGATGTGAAATCTATGGGCTTAACCCATAAACTGCATTTGAAACTGTTTCTCTTGCGTGCTGGGG
+
8ABCCE>5:0)====;===;;88BFGGGGGGGGGGGGGGGGGGGGGGGGGGGGGGGGGGGGGGGFGGGGGGGGGGGGGGGGGGGGGGGGGGGGGGGGGEGFCFFF@FFGEGGDGCCFG<FGDGFGGGGGFD=EGGGGGGGGGGGGGGGGGGGGCFGGGGGGGGCGGGGGEG9FGGGGGGGFFFFGGGGGGGGGFGGFGGFGGGAFDBDFFGGG:3<D9DGFFF)CD=79@GFFFFFFF?F<C>FFFF4><AFFFFFFGDFFF?B02)4=4F-)6*379BF29AA>>-5<<2)(((-05((-
@M02996:162:000000000-B87FG:1:1101:11209:8032 1:N:0:ACTGAGCG+CTAAGCCT
CCTACGGGAGGCTGCAGTGAGGAATATTGGTCAATGGGCGAGAGCCTGAACCAGCCATGCAGCGTGAGGGATGACTGCCCTATGGGTTGTAAACCTCTTTTGTTTGGGAATAACGTCCGCGACGTGTCCCGTTTTGTATGTACCCTTCGAATAAGCATCGGCTTATTCCGTGCCCGCCGCCGCGGTTATACGGAAGATTCGAGCGTTATCCGGATTTATTGGGTTTAAAGGGATCGTAGGCGGGCTGTTAAGTTCGGCGTCAAATTTCAGGGCCCAAACTTGGCCTGCCGTTGATATTGGG
+
8ACCCE>A)1)====;==;==;6;FFGGGGFGGGGGGG8F7+@@FGGGGCFGGFGGG,F,,CEGGGGGGGGC,:,CFGGGGG,FGGG,@F@EGGGGGGGGGG<,4CFG,AFGF<+9+++++4@+@?=F;9CF=F3,8,6AC,@FFDDC+6@D+C>,,6+8@0++8,,,@>4+*@,1****=*//=9)?8,:*=.AC57+3/+2839>))+;*:))CG4*:*AE7CD6CBFGF0(-..,0>2/4597.4C4:6-))((*1-()466))67:><2?F8>(:)4*34),4(21(34(.:*)))0
@M02996:162:000000000-B87FG:1:1101:10895:8035 1:N:0:ACTGAGCG+CTAAGCCT
CCTACGGGTGGCAGCAGTGGGGAATATTGGGCAATGGGCGCAAGCCTGACCCAGCAACGCCGCGTGAAGGAAGAAGGCTTTCGGGTTGTAAACTTCTTTTAAGGGGGAAGAGAAGAAGACGGTACCCCTAGAATAAGCCACGTCTAACTACGTGCCAGCAGCCGCGGTAATACGTAGGTGGCAAGCGTTGTCCGGATTTACTGGGTGTAAAGGGCGTGTAGCCGGGGAGGCAAGTCAGATGTGAAATCTATGGGCTTAACCCATAAACTGCATTTGAAACTGTTTCTCTTGAGTGCTGGAG
+
88CCCBA581)========;;88BFFGGGGGGGGGGGGGGGGGGGGGGGGGGGFEEFGGGGGGGGGEFFGGDGGGGGGGGGGEGGGGGGGGGGGGGGGFGF,5EFFGG:F=F<EFGGGFGC:F=FGGGGGFDCGGGFGG8D>+@FCCGGFGGGFGGGFGGGGGGGG*@EEGCFGGGGGGGGGFFGG<DGCDGFBC=DGF6CGFFGGFFFF7CF7>GGFGDBGFGG5=36:C>?:FFBF6C<C>9>*9<F6<?B713?CCAB>:?B))5=AG24<*08:2<AFAA<<D9A2).2<<49<:3<
@M02996:162:000000000-B87FG:1:1101:11200:8049 1:N:0:ACTGAGCG+CTAAGCCT
CCTACGGGAGGCTGCAGTGAGGAATATTGGTCAATGGGCGAGAGCCTGAACCAGCCAAGTAGCGTGAGGGATGACTGCCCTATGGGTTGTAAACCTCTTTTGTTGGGGAATAAAGTGCGGGACGTGTCCCGTTTTGTATGTACCCTTCGAATAAGCATCGGCTAATTCCGTGCCAGCAGCCGCGGTAATACGGAAGATGCGAGCGTTATCCGGATTTATTGGGTTTAAAGGGAGCGTAGGCGGGCTGTTAAGTCAGCGGTCAAATGTCAGGGCCCAACCTTGGCATGCCGTTGATACTGGG
+
88BCCF)):))===8;==;==;;CFFGGGGGGGGGGGGGGGGEGGGGGGGGGGFEFFGGGGGGGGGGGGGGFGGGGGGGGGGGGGGGEGGGGGGGGGGGGGGGFGGGGGGGGFFGGDGEGDGGGGGGGGGGGGFDFGGGGEEFFGGGGGGGGGGGGFGGGGGGG:FGGGGGGGGGGGGGGFDEFGGDGGGGGGFGGFGDFGGGFGGFFFFGGGFFG45CGFGGGE:GGFFGFF:>FFFFG<96>9DD?FFFFFFFFBGC?;E>AFA<49>9:0<DEF:<:<42342(8:9<18696*)-..
@M02996:162:000000000-B87FG:1:1101:10880:8050 1:N:0:ACTGAGCG+CTAAGCCT
CCTACGGGTGGCAGCAGTGGGGAATATTGGGCAATGGGCGCAAGCCTGACCCAGCAACGCCGCGTGAAGGAAGAAGGCTTTCGGGTTGTAAACTTCTTTTAAGGGGGAAGAGAAGAAGACGGTCCCCCTAGAATAAGCCCCGGCTAACTACGTGCCAGCAGCCGCGGTAATACGTAGGTGGCAAGCGTTGTCCGGATTTACTGGGTGTAAAGGGCGTGTAGCCGGGGAGGCAAGTCAGATGTGAAATCTATGGTCTTAACCCATAAACTGCATTTGAAACTGTTTCTCTTGAGTGCTGGAG
+
88BCCE8)801;;======;;88BEFGGGGGGGGGGGGGGGGGGGGGGGGGGGFFGFGGGGGGGGGGGGGGGGGGGGGGGGGGGGGGGGGGEGGGGGFFGG8FFFGGGGGGGGGGGGGFGGGG+FGFGGGF=EGGGFGG+CG7FGGGGGGGGGGGGD6CFGGG>FECGGEFEGGGGFGGGGGFFGGCDGGGGFDG5DGGFF=?FFDFFFFDGGFFDGFGGFGGGEDED>DDF:?FFA9?FAC:*6*9<>..98)6:<+:>DF6??<>A=BGB<<=+7<ADAF>AAA<AA<))..2:FA?:<
@M02996:162:000000000-B87FG:1:1101:12459:8069 1:N:0:ACTGAGCG+CTAAGCCT
CCTACGGGTGGCAGCAGTAGGGAGTTTTCGGCAATGGGGGAAACCCTGACCGAGCAACGCCGCGTGAATGATGAAGGTCTTCGGATTGTAAAGTTCTGTTATAAGGGCAGAATGATAGCCTGAGGAAATGCTGGCTATTTGACGGTACCTTATTAGAAAGCCACGGCTAACTCCGTGCCAGCAGCCGCGGTAATACGTAGGTTGCCAGCGTTATCCGGAATTATTTGGCGTAAATCGTGATCAGGCGTCATGATCAGTTTTAAATGCAAGCGTGGGGCTTAGCCCCATCACTCTCCACAA
+
88ACCA)5:0)=======;<;8;8BEGGGGCFGGGGGGGGGGGGGGGGGGGCCFECFFFFFGGGFF,4CFGGCFFF8FGGGG@FCEGGGGGGGGGGGGGG<E<5<E,+4=4AFGFGCFGGG,,?+5,AFBEG,,@EFDGG;;EC:B3CGFGBFGFDGG?GFG6D78@EEGGG+@*@3@C2C>AAFG47)5?1;A,>5CG:D7<=C*8435>E5A;C9;<)=@+:+*2:>)75:()*-.)*,2)*)8@(94?F)-)4<FG>)82)..)6*55(-(0:>09:)*.3.((..5)))6:(9(.,
@M02996:162:000000000-B87FG:1:1101:3299:8074 1:N:0:ACTGAGCG+CTAAGCCT
CCTACGGGTGGCTGCAGTGAGGAATATTGGTCAATGGGCGCGAGCCTGAACCAGCCAAGTAGCGTGAGGGATGACTGCCCTACGGGTTGTAAACCTCTTTTGTTTGGGAATAAAGGAGCCTACGTGTAGGCTTTTGCATGTACCTTTCGAATAAGCATCGGCTAATTCCGTGCCAGCAGCCGCGGTAATACGGAAGATGCGAGCGTTATCCGGATTTATTGGGTTTAAAGGGAGCGTAGTCGGCCTTTTAAGGCTGCGGTCAAATGTCAGGGCCCAACCTTGGCATGCCGTGGATACTGAT
+
ABCCCEF9:))==8=====;;;;CFFGGGGGGGGGGGGGGGGGGGGGGGGFGGGGGGGGGGFGGGGGGGGGGGGGGGGGGGGGGGGGGGGFGGGFGGGFGGGGGGGG:AEGGGGGGGGGECGFGGGEFFGF?FGGCFGGGGFFFFFGGDGGGFDGGGCD>BDFEFGFGGEGGGGFCGFFEFGFFGG>9DFFGCBGGFFGFDC=5EGFFFFGGGAEDFCGC+?*7EBFGFFGFF?>>>BF*619;309>D2:*)(.,8*>?173<A244*->062<A>F0,4*4:2<()5646>07:?2<))
@M02996:162:000000000-B87FG:1:1101:3581:8082 1:N:0:ACTGAGCG+CTAAGCCT
CCTACGGGAGGCTGCAGTAAGGGATATTGGGCAATGGGGGCGACCCTGACCCAGCCATGCCGCGTGAGGGAATGAGGCCCTACGGGTCGTGAACCTCTTTTGCCTGGGGATAACGGCGCGGTCGTGAACCGTGCGTGCAGGTACCAGGCGAATAAGCATCGGCTAACTCCGTTCCAGCAGCCGCGGTAATACGGAGGATGCGAGCGTTATCCGGAGTCATTGGGTTTAAAGGGTGCGCAGGCGGCCCGTCACTTCAGCGGTGAAATCCGGGGGCCCGACCCCCGAAGTGCCGTTGATA
+
88ACCEFAD51====;=====;;;CCFFGGFGGFFGGGGDGGGGGGGGGGFGFGGEFGGGGFGGFEGFGGCFGFCFGGGFGGGGGGGGGGGEGGGGGGGFGGGGGGGGGEEFGGGDCGGDEFEGFEGGGBEFGDGGGGGGGFEFGGFEGDEEGG;<CGFC:CCB1>6EGFEG*?FFFCCGGG>>EDD)7FGE8>C*<DG)9>E389>FD4*2*85)9::C4:E7C):744??BF(5(4@9(17.,053918)).4><:/240(45<.8729,-,88)43-2@>>>(-().9-(-?696
@M02996:162:000000000-B87FG:1:1101:3564:8088 1:N:0:ACTGAGCG+CTAAGCCT
CCTACGGGAGGCTGCAGTAAGGGATATTGGGCAATGGGGGCGACCCTGACCCAGCCATGCCGCGTGAGGGAATGAGGCCCTACGGGTCGTGAACCTCTTTTGCCTGGGGATAACGGCGCGGTCGTGAACCGTGCGTGCAGGTACCAGGCGAATAAGCATCGGCTAACTCCGTGCCAGCAGCCGCGGTAATACGGAGGATGCGAGCGTTATCCGGATTCATTGGGTTTAAAGGGTGCGCAGGCGGCCCGTCAAGTCAGCGGTGAAATCCGGGGGCCCAAACCCCGAAGTGCCGTTGATA
+
ABCCCDA>51)==;=;=====;;CFFGGGGGGGGGGGGGGGGGGGGGGGFGGGFEFFGGGGFFEFGGGGGFGGGGGGFGGGFFGGGFCGGF:FGGGGGGGGGFFFGGGGGGGGGGGGGGGGEGGGGGGGGGGCFGGGGGGGDGGGFCEEGGGGGGGGGGFGGDBEFGGGFGGFGGGGGGGGGEDGGGG3?CCEDEGFGC?DDE;?DEDDFCFDFDDC7:>FFFG=B=CAFGFF1::40)>379>17:992,7,)6))+97(.38<B67B>GF>2@85<(80>:64(4,)).4,18196
@M02996:162:000000000-B87FG:1:1101:5349:8092 1:N:0:ACTGAGCG+CTAAGCCT
CCTACGGGTGGCAGCAGTGGGGAATATTGGGCAATGGGCGCAAGCCTGACCCAGCAACGCCGCGTGAAGGAAGAAGGCTTTCGGGTTGTAAACTTCTTTTAAGGGGGAAGAGGAGAAGACGGTACCCCTAGAATAAGCCACGGCTAACTACGTGCCAGCAGCCGCGGTAATACGTAGGTGGCAAGCGTTGTCCGGATTTACTGGGTGTAAAGGGCGTGTAGCCGGGGGAGCAAGTCAGATGTGAAATCTATGGGCTTAACCCATAAACTGCATTTGAAACTGTTCTTCTTGAGTGCTGGAG
+
ABCCCDD5=))========;;888EFGGGGGGGGGGGGGGGGGGGGGGGGGGGFGGGGGGGGGGCFGGGGGGGGGGGGGGGGGGGGGGGGGGGGGGGGGGGGGGGGGGGGGGGGGGGGGGGGGGGGGGGGGGGGGGFGGGGGGGGGGGGGGGGGGGGGGGGGGGGGGGGGGGGGGGGGGGGGFFGGGGGGGGGEGGFGGFGGGFGGFFFFGGFFFGGFGGFEGGEEGDBFG>?B9FAFFD6:>=>FB<DFBFFFFFFGGFFF?FFFBFFFF><BB97AAFFFFAABFBB>660624BA0(.
@M02996:162:000000000-B87FG:1:1101:13784:8099 1:N:0:ACTGAGCG+CTAAGCCT
CCTACGGGTGGCTGCAGTGAGGAATATTGGTCAATGGGCGAGAGCCTGAACCAGCCAAGTAGCGTGCAGGATGACGGCCCTATGGGTTGTAAACTGCTTTTTCAGGGGAATATAGTCACCCACGCGTGGGTTTTGGCATGTACCCTGCGAATAAGCATCGGCTAATTCCGTGCCAGCAGCCGCGGTAATACGGAAGATGCGAGCGTTATCCGGATTTATTGGGTTTAAAGGGAGCGTAGGCGGGCTGTTAAGTCAGCGGTCAAATGTCATGGCCCAACCTTGGCATGCCGTTGAAACTGGG
+
88CCCD>5=0)========;;;;CFGGGGGGGGGGGGGGGGGGGGGGGGGGGGGGGGGGGFEFGGGGGGGGGGFGGGGGGFGGGGGGGGGFFGGGGGGFGGGGGGFFG@GGGGGGGGGGGGGGGGGGCGCE+@F8CFGGDFFGGGGFGGGGGGGFGFGGGGGGGGGGGGGFCDGECF?FGGGAEGGDDGFFFGFGGFGGADCGEGGFFFFGED>>:CAFD=FC>EEG:A4:)326B>:D38>>>>FF1CA2@<>ADFED?B>?>D44414*4:?FC<(?FF*8??F?539<<B6<4?665(
@M02996:162:000000000-B87FG:1:1101:5333:8100 1:N:0:ACTGAGCG+CTAAGCCT
CCTACGGGTGGCAGCAGTGGGGAATATTGGGCAATGGGCGCAAGCCTGACCCAGCAACGCCGCGTGAAGGAAGACGGCTCTCGGGTTGTAAACTTCTTTTTAGGGGGAAGAGGAGAAGACGGTACCCCTCGAATAAGCTACGGCTAACTACGTGCCAGCCGCTGCGGCAATACGTGGGTGGCCGGCGATATCCGGATTTAGTGCGTGGACAGGGCGTGTAGCCGGGGGAGCAAGCCTAGTGGGAATTGTCTGGGCTTAACCAATATACTCCATTGGAACCTGTTCTTTCTGGTGGCTGGAG
+
BCCCCFFA)1)========;;888CEEGGG,EFGGGGGGGGGGGGGGGGEGGGGG,E8F7FFGGFGG7FG8FFE,8FGC,BE:FGEG+8,:FE,E,,CFF,A4,4CF7CC,6:AC,6A>F:@6>>,3<C+=+6D85,@,8,6+@78:FAFC>75*@ECD*>@*:****/:C,?:,**22**0).3)9)9*)3+0C*)19**2A*:D3).)*:<@5)9;<297095)2)-<1<01(0())*)/,.4./):))9(((,:+0))*()))-)*)*.66*+1-((.8.)-6<2)65)6(-.),4(.
@M02996:162:000000000-B87FG:1:1101:9090:8110 1:N:0:ACTGAGCG+CTAAGCCT
CCTACGGGGGGCAGCAGTAGGGAATATTGCACAATGGGGGAAACCCTGATGCAGCAACGCCACGTGTGGGAAGAAGCATTTCGGTGTGTAAACCACTGTCGTGAGGGAATAATGCTTAATTTCGGTTAAGTTGAATGTACCTCGAAAGGAAGCACCGGCAAACTTCGTGCCAGCAGCCGCGGTAATACGAGGGGTGCAAGCGTTGTTCGGAATCACTGGGCGTAAAGGGAGCGCAGGCGGAGATGCAAGCAGTCTGTACAATACCGGGGCCCAACCCCGGACCTGCAGACTGGACTGTTT
+
88ACCE@AA8)8888::<:<:8:CFFGGGGGGGGGGGGGGGGGGGGGGGGGGGFFGGGGGGGGGCFGGGGGGGGGGGGGGGGGGGGGGGGCGGGGGGGFFGGGGGGGGGG@FGGGGGGGGGGGGGFCFFGGGGCFGGGGGGGGGCGCEGGGFGGGGGEGGGDGGGGGGGGGF6EFFGGGGGGDEEGFGGFCEE>EEFGG?CGGFGGFFB>5C<FFCF<DGFGCDE3EFB@GEBFFFFFFD09(?<4?):::@>:4<DFGF26-:>BF>BBC9(4<A>66>>E>::<0,6453:::?>2)-
@M02996:162:000000000-B87FG:1:1101:8905:8118 1:N:0:ACTGAGCG+CTAAGCCT
ACTACGGGCGGCTGCAGTAGGGAATATTGCACAATGGGGGAAACCCTGATGCAGCAACGCCACGTGTGGGAAGAAGCATTTCGGTGTGTAAACCACTGTCGTGAGGGAATAAAGCTGGAGTTGTCCAGTTGCATGTACCTCGAAAGGAAGCACCGGCAAACTTCGTGCCAGCAGCCGCGGTAATACGAGGGGGGCAAGCTTTGTTCGGAATCACTGGGCGTAAAGGGGGCGCAGGCGGAAGTGCAAGCGGTCGGTACAATCCCGGGGCCCAACCCCGCACCTGCACACCGGGCTGCATTTT
+
-8<CCEA5:0)8888;;;;<;8;CFGGGGGGGGGGGGGFEFGGGGGGGGGFGGFFFFFGGGGGGFGGGEGGGGGGFGGGGGGGGGGGGGGGFGGFGGFBE<DFGFFGGEEFFAAAFGG8,EF<B=DFFG<9,6C,EFGC,3@CFDC,@D=>,@>@:::CFC8FGGGCEFGCFC,:,*1=CED5+,+*/1:7C*)*?5/*)*0:7;C>555*+*0**244D):C*3*7)(01)-7(03781(*.16**(1,4)-,((-<26(870402959D28<>*5((-4041((-.-4((-,41))))-
@M02996:162:000000000-B87FG:1:1101:23604:8122 1:N:0:ACTGAGCG+CTAAGCCT
CCTACGGGTGGCAGCAGTCGGGAATATTGCGCAATGGAGGAAACTCTGACGCAGTGACGCCGCGTGCAGGAAGAAGGTTTTCGGATTGTAAACTGCTTTAGACAGGGAAGAAAAGGACAGTACCTGTAGAATAAGCTCCGGCTAACTACGTGCCAGCAGCCGCGGTAATACGTAGGGAGCAAGCGTTATCCGGATTTATTGGGTGTAAAGGGTGCGTAGACGGAGTAGCAAGTTAGTTGTGAAATCCCTCGGCCCAACTGAGGAACTGCAACTAAAACTACTACCCTTGAGTGCTGGAGAG
+
88BCC>15=1)========8888@FFGGGGGGGGGGGGGGGGEFGGGGGGGGGGCFFGGGGGFEFGGGGGGGGGGGGFGGGGGGGGGGGGGGGGGGGGGGGGGGGGGEFGGGGGGGGGGGGGGGGGGGGGGGGGGGGGGGGGGGGGGGGGGGGGGGGGGGGGGGGGCEFGGGGFGGGGGEGGFFGGGGC?DGGEGC4DDFGGGFGGFFAFGGGFFGGF:DFGGGGFGGFFFFAFFFAAF??:<F<9;?CB;@6(,4:5573613:?0<=AF:?:FEFB09?=9)4177<<24><65<8(,4
@M02996:162:000000000-B87FG:1:1101:13791:8125 1:N:0:ACTGAGCG+CTAAGCCT
CCTACGGGTGGCTGCAGTGAGGAATATTGGTCAATGGGCGAGAGCCTGAACCAGCCAAGTAGCGTGCAGGATGACGGCCCTATGGGTTGTAAACTGCTTTTTCAGGGGAATATAGTCACCCACGCGTGGGTGTTGGCATGTACCCTGCGAATAAGCATCGGCTAATTCCGTGCCAGCAGCCGCGGTAATACGGAAGATGCGAGCGTTATCCGGATTTATTGGGTTTCAAGGGAGCGTAGGCTGGCTGTTAAGTCAGCGGTCAAATGTCGTTGCCCAACCTTGGCATGCCTTTGAGACTGGG
+
88BCCE)5:1)====;===;;;;;CFGGGGGGGGGGGGGEEGEFGGGGGGFCGFFFDFGDEFFFGDGG98FFGGGGEEGGFGGGGGGGEGFFGGGFGGGGGGGGGFF+8?FFF9,@AAFFGCGFGGG=CFG+=FDCD9D,CDDFGGFFEEEGGA9@DGGGGGG+FFC:EDFEDFEDGEFGEDA9CGDGG,:CGFC8;F768D:DGGFB;FF*:):C=2*:*<FDE@+26=FE?0;D6(7*.*.01>>:FDA4).:A7*9?05<D<2<<),*.24?A>(8?F42>><0.))--6)(,63)((
@M02996:162:000000000-B87FG:1:1101:8915:8133 1:N:0:ACTGAGCG+CTAAGCCT
CCTACGGGCGGCTGCAGTAGGGAATATTGCACAATGGGGGAAACCCTGATGCAGCAACGCCACGTGTGGGAAGAAGCATTTCGGTGTGTAAACCACTGTCGTGAGGGAATAAAGCTGGAGTTGTCCAGTTGAATGTACCTCGAAAGGAAGCACCGGCAAACTTCGTGCCAGCAGCCGCGGTAATACGAGGGGTGCAAGCGTTGTTCGGAATCACTGGGCGTAAAGGGAGCGCAGGCGGAAGTGCAAGCGGTCTGTACAATACCGGGGCCCAACCCCGGACCTGCAGACCGGACTGCATTG
+
88BCCE==:))8888;;;;<;8;CFGGGGGGGGGGGGGGGGGGGGGGGGGGGGGGGGGGGGGGGGGGGGGGGGGGGGGGGGGGGGGGGGGGGGGGGGGFGGGEGGGGFGG<F?FGGGG<EEF<FGGGCFGDCFGGGGGGFGGG8FGGGFFGBFGGGGCDGFGGGGGCGGF?FFGGCDGGGED5B,=5CDGGGGEGGFGGFDGGFFG>3::DGCFF:44FGE>CFGFCFFFGFF6>F>BF34C>9<9=:D087<?A4<F*4-?3099;;>BD048E*879BFF<?FB24434(-1477<<2
@M02996:162:000000000-B87FG:1:1101:8895:8135 1:N:0:ACTGAGCG+CTAAGCCT
CCTACGGGCGGCTGCAGTAGGGAATATTGCACAATGGGGGAAACCCTGATGCAGCAACGCCACGTGTGGGAAGAAGCATTTCGGTGTGTAAACCACTGTCGTGAGGGAATAAAGCTGGAGTTGTCCAGTTGAATGTACCTCGAAAGGAAGCACCGGCAAACTTCGTGCCAGCAGCCGCGGTAATACGAGGGGTGCAAGCGTTGTTCGGAATCACTGGGCGTAAAGGGAGCGCAGGCGGAAGTGCAAGCGGTCTGTACAATACCGGGGCCCACCCCCGGACCTGCAGACCGGACTGCATTT
+
8ABCCF>B=0)8888;;;;<;8;CEFGFGFEGGGGGGGGDEGGGGGGGGGGGGGGFGGGGGGGGCFGGGGGGGGGGGGGGGGGGGGGGGGGGGGGGGGGFFFFAFFGGGGGGDEGGGDGDFGFFCFFCGG9DFFFGGFGGGGCDE+==DFG=FGEGEEDGCFFGEGGGGFFFFGGAEGGGGD?F@FC75=38E3:FFGGFCDGF:FEDEBFGGF?:46<)78:9?FGG<BDBBFFF01096F<@AFFBD>?E?BFBD?CAAF>?(3(9.4<(41<:53291>?::(:74932((4??44-
@M02996:162:000000000-B87FG:1:1101:3302:8138 1:N:0:ACTGAGCG+CTAAGCCT
CCTACGGGGGGCAGCAGTCGGGAATATTGCACAATGGAGGAAACTCTGATGCAGTGACGCCGCGTATAGGAAGAAGGTCTTTGGATTGTAAACTATTGTCGACAGGGAAGAAACAAATGACAGTACCTGTGGAGGAAGCTCCGGCAAACTACGTGCCAGCAGCCGCGGTAATACGTAGGGAGCGAGCGTTATCCGGATTTATTGGGTGTAAAGGGCGCGGAGACGGTTAAGTAAGTTAGTTGTGAAATCCCTAGGCTCAACCTAGGAACTGCAGCTAAAACTGCATAACTTGATTACGGGG
+
8ACCCEF)11)8888::<:88888=FGGGGGGFFGGGFGGGGGGGGGGGGGGGEFGEGGGGFFF@@BFGG,CFGGFBFBFGFGGGAFGGGGGGGFGGGCFGEGGGGGCFEGFGGGGGGGGGGGGGGGACF?@CGEGFBECFFEGEGGGGGGGEGGGGFGGG5CCEEEEGDGGGGGG:5C569>DEGGGGGDFFFGGFG3@CFGFCGEFDFDFGFFGGF3)5:*>E>/7(12=:A<9<AFC9*.><F94C(8?21:?:CF??52:4:B<@>9434689<48<?>?DFBB?-4A2).<?<1>(
@M02996:162:000000000-B87FG:1:1101:23612:8142 1:N:0:ACTGAGCG+CTAAGCCT
CCTACGGGTGGCAGCAGTCGGGAATATTGCGCAATGGAGGAAACTCTGACGCAGTGACGCCGCGTGCAGGAAGAAGGTTTTCGGATTGTAAACTGCTTTAGACAGGGAAGAAAAGGACAGTACCTGTAGAATAAGCTCCGGCTAACTACGTGCCAGCAGCCGCGGTAATACGTAGGGAGCAAGCGTTATCCGGATGTATTGGGTGTAAAGGGTGCGTAGACGGAGTAGCAAGTTAGTTGTGAAATCCCTCTGCTCAACTGAGGAACTGCAACTAAAACGACTACCCTTGAGTGCTGGAGAG
+
8BCCCB=911)=;======88888FFGGGGGGGGGGGGGGGGGGGGGGGGGGGFBFGGGGGGGGGGGGGGEGGFGGFFFGCFGGGGGFFGGGGGGGGGGGGGGGGGGFFGGGGGFGGDEFGGGGGGGC;FGGGGGGGCFEGDCFGFGFFGF8DFGGC,7FGDG*CCEGGGGGGG55EGEGGGFFGGGGFFFEGFC*);CFG4CDGC=FFAGG45>C76>C6CE375?CAF0.4:AF4:FD?C>6.193C:(74>A<<CF7);?:?B0,62*44.9@?>((3),(.2<<:5..4<4)9(4:6
@M02996:162:000000000-B87FG:1:1101:20360:8169 1:N:0:ACTGAGCG+CTAAGCCT
CCTACGGGGCGCTGTAGTGAGGAATATTGGTCAATGGACGGAAGTCTGAACCAGCCATGCCGCGTGCAGGAATAAGGCCCTATGGGTCGTAAACTGCTTTTGTGGTGGAGCAATAAGGCGTACGTGTACGTCGATGAGAGTACATCACGAATAAGCATCGGCTAACTCCGTGCCAGCAGCCGCGGTAATACGGAGGATGCAAGCGTTATCCGGATTTATTGGGTTTAAAGGGTGCGTAGGCTGTGCCGCAAGTCAGTGGTGAAATGCCCGGGCCTAACCTGGGAACTGCCATTGATACTG
+
8ACCCE===))8888;<<;<;;;CFFGGGGGGGGGGGGGGGGGGGGGGGGGGGFGGGGGGGGGGGGGGGGGGGGGGGGGGGGGGGGGGGGGGGGGGGGFGGGGGGGGGGGGGG<FFFGGEGGGEGGFFGCFGEEGGGGGGGGGFDFCGDGGGGGGGGGGGGGGCGGGGGGGGGGGGGGGGGGDEEGDGGGGGG>EGFGGFGGFFGGFFFFGGGFFGGFGGFGGGGFGGBFG>BFB5<?>D89<F??@9GFFFFFF>AEFF667AAFFFF?76>9BFF?B><F?:76?DFB:D<))-/6<A
@M02996:162:000000000-B87FG:1:1101:22612:8184 1:N:0:ACTGAGCG+CTAAGCCT
CCTACGGGGGGCAGCAGTGGGGGATATTGCACAATGGGGGAAACCCTGATGCAGCGACGCCGCGTGAGTGAAGAAGTATTTCGGTATGTAAAGCTCTTTAAGCTGGAAAGATAATGACGGTACCAGCAGAATAAGCCCCGGCTAACTACGTGCCAGCAGCCGCGGTAATACGTAGGGGGCAAGCGTTATCCGGATTTACTGGGTGTAAAGGGAGCGTAGACGGTAAAGCAAGTCTGAAGTGAAATCATAGGGCTTAACCCTGTAATTGCTTTGGAAACTGTTTAACTAGAGTACCGGATGG
+
8ACCC>5)18)8888::<:::88@FGGGGGGGGGGGGGGGGGGGGGGGGGGGGFGGGGGGGGGG@FGGGGGGGGGGGGGGGGGGGFGGGGGGGGGGGGGGGGGGGGCFGGGGGGGGGGGGGGGGGGGGGGGGFGGGGGGGGGGGGGGGGGGFGGGGGGGGGDGEEGGGFGGGGGGGGGGGGDF@GGGGGGGGG@GGFGGFGGGFGGFF=@CE55>CDBDDFGGGEECFFF6@AFFF):F:<><9<FFA790>BFFF4CCB?58BBA44FBGFABFFFF9<4BAFBAF2.644.<<:>>0;B
@M02996:162:000000000-B87FG:1:1101:25940:8217 1:N:0:ACTGAGCG+CTAAGCCT
CCTACGGGTGGCAGCAGTGGGGGATATTGCACAATGGGCGAAGGCCTGATGCAGCGACGCCGCGTGAGGGAAGACGGTTTTCGGATTGTAAACCTCTGTCTTCGGGGACGAAAAAGGACGGTACCCGAGGAGGAAGCCACGGCTAACTACGTGCCAGCAGCCGCGGTAATACGTAGGTGGCAAGCGTTGTCCGGAATTACTGGGGGTAAAGGGAGAGTAGGCGGGATTGCAAGTCCGCTGTTAAATCGATAGGCTCAACCGATGGCTGCGGCGGAAACTGTAGTTCTTGAGTGAAGTAGAG
+
ACCCCFAA:11,=====<;;;86@FFCFDGGGGGGGGGGGGG:@CFFGGFGEFEFGGGGGGGGG@F:F@FFDFFFGFGC@CE@EFGGGGGGGGDGGGGGGGGFGGDFFGFFFFGGGGG8<FCF<8@@:FGCFE@,>7>DCECEGCFG9;2*:EDFEC=FGF5EGGG=CGC?+9<>FC1=FE5?FCC1*9/:<;):*77CF*?CF*7.5)9:+95<9C)*:7+:CE5E*46>FF4)9-(.1,2:9467(*,(.4222<9F<3)38?<,(.4170()202)).1:<)6)).<0:A9.)95<2)
@M02996:162:000000000-B87FG:1:1101:25958:8240 1:N:0:ACTGAGCG+CTAAGCCT
CCTACGGGGAGCAGCAGTGGGGGATATTGCACAATGGGCGAAGGCCTGATGCAGCGACGCCGCGTGAGGGAAGACGGTTTTCGGATTGTAAACCTCTGTCTTCGGGGACGAAAAAGGACGGTACCCGCGGAGGAAGCCACGGCTAACTACGTGCCAGCAGCCGCGGTAATACGTAGGTGGCAAGCGTTGTCCGGAATTACTGGGTGTAAAGGGAGAGTAGGCGGGATTGCAAGTCCGTTGTTAAATCTATCGGCTCAACCGATGGCTGCGGCGGAAACTGTAGGTCGTGAGGTGAGTAGAG
+
ABCCCD:=0))8=====<;;;88@CFGGGGGGGGGGGGGDGGGCGFGFCGFGGFFECFGGFGGE>CFGGG?FGGGGFFGGGGGGDGGGGGGGGGGGGGGGGFGCGGGGGGGDG7F:FFCGGGGGGGG*>CGGEFFEFGGGGE@FFGGGGGGGGGGGGGGGGFGEGGGGGFFGGF?E*<CFF<?3ED5CDEGFCDGDFGFFCFFF*95=FFFGD)7<D:DGFGGGG):DBF7FABBF:(678169:FFD7:6<>>?6?FG?>FB(3:?<>3)(,4>C5().6*-).)(--4((.(689).64
@M02996:162:000000000-B87FG:1:1101:27617:8252 1:N:0:ACTGAGCG+CTTAGCCT
CCTACGGGAGGCAGCAGCGGGGAATATTGGGCAATGGGCGCAAGCCTGACCCAGCAATGCCGCGTGAATGAAGAAGGCTTTCGGGTTGTAAACTTCTTTTAAGTGGGACGATTATGACGGTACAGCTTGACTAAGTGCCGGCTCACTACGTGCCAAATGACGAGGTAATACGTAGGGAGCAACCGTCATCCTGATTTACTAGTTGTAAAGGGTGTGTGGGCGTGACAGCAAGTCAGGTGTGCAAGCACGAGTCGCAACTTCTGTTCTGAATCTTGAACTGCTTCTCCTGAGTTGCTGTGAG
+
ABBCCB:)1)0======,6+6888CEFG9-CFGGGGG8FFCFEG7FEFFG99EFG8F,CFGGGGGGG??FE,?CFGG,4AFE@F>FGGGFGC,E<FFGGGF,?5,5B<FFEE8:3?99=@F335,>@,8F,C3>D,,33++43+,,7,4CF:**,,,,2,,**4*=,,5@;CGC,C*4*7?*))4/***+0+>@+11++7+;1:@+3;3+***25*7(**0*21/)3*(.*0)).=(6)0(0)14)73<(-)((--27062*))-))6*):)6.*00)))5*))..)-)6,.)6))6),))
@M02996:162:000000000-B87FG:1:1101:27599:8254 1:N:0:ACTGAGCG+CTAAGCCT
CCTACGGGAGGCAGCAGTGGGGAATATTGGGCAATGGGCGCAAGCCTGACCCAGCAATGCCGCGTGAAGGAAGAAGGCTTTCGGGTTGTAAACTTCTTTTAAGTGGGACGATAATGACGGTACCACTTGAATAAGCTCCGGCTAACTACGTGCCAGCAGCCGCGGTAATACGTAGGGAGCAAGCGTTATCCGGATTTACTGGGTGTAAAGGGCGTGTAGGCGGGACAGCAAGTCAGATGTGAAAGCACGAGGCTCAACTTCGTGTCTGCATTTGAAACTGCTGTTCTTGAGTGCTGGAGAG
+
8ACCCBA951)8==8;====;88BCFFGGGGGGFFGGGGFGGGGGGGGGGFGGFCFFGGGGGGGCFGGGGGGGFGGFGGGFGGGGGGGGGGFGGGGGFDFGGGGGGGGGGGGGGGFGGGGGGFFGGGEEEGGFFGGFGGGGGGGGGGGGGGGGGGGGGGGGGEGGGGGGGGGFGGGGGGEFGFFGGGG<EGGGFGGFGGFGGGFGGFFFAFGGFFGGFCGFGGCEDGGFFGF>AFFFAF?<C<697?:<:9>>?BFFFFAFFF<?FFFBD*4:AFGFBFFFFF6>>)6428<A)5:6:?83
@M02996:162:000000000-B87FG:1:1101:27608:8273 1:N:0:ACTGAGCG+CTAAGCCT
CCTACGGGAGGCAGCAGTGGGGAATATTGGGCAATGGGCGCAAGCCTGACCCAGCAATGCCGCGTGAAGGAAGAAGGCTTTCGGGTTGTAAACTTCTTTTAAGTGGGACGATAATGACGGTACCACTTGAATAAGCTCCGGCTAACTACGTGCCAGCAGCCGCGGTAATACGTAGGGAGCAAGCGTTATCCGGATTTACTGGGTGTAAAGGGCGTGTAGGCGGGACAGCAAGTCAGATGTGAAAGCACGATGCTCAACTTCGATTCTGCATTTGAAACTGCTGTTCTTGAGTGCTGGAGAG
+
8ACCCFD5=1)===8===;=;88BFFGGGGGGGGGGGGGGGGGGGGGGFGGGGGGFGGGGGGGGGGGFDGGGGGFGGGGGGGGGGGGCFGGBFGGGGGGGGGFECGGGGGGG7FGFGGGGCEEFFGGFGG?FAGFGGGGGGGDGFGGGGCGCGGGDFGFGGGGGEGG8EGGGCFGGCGGGGF4?EGGC6FGGGFEE4DF7FDGFGGFFFFGDGFE):;CFFG5C:;FC1495:AAFFA@7226/)79<G<(<:<B<?GCAFE())64>FBD9A2FGFB<427?>?4))6<4:<).)91(43
@M02996:162:000000000-B87FG:1:1101:6935:8290 1:N:0:ACTGAGCG+CTAAGCCT
CCTACGGGAGGCTGCAGTAGGGAATATTGGGCAATGGGCGCAAGCCTGACCCAGCAACACCGCGTGAATGATGAAGGTCTTCGGATTGTAAAGTTCTGTGATGGGGGACGAAGAAAGTGACGGTACCCCAAGAGCAAGCTCCGGCTAACTACGTGCCAGCAGCCGCGGTAATACGTAGGGGGCAAGCGTTGTCCGGAATGACTGGGCGTAAAGGGTACGTAGGTGGCTATTCAAGTTAGTTGTGAAATCCCGGGGCTCAACTCCGGTGCTACAATTAAGACTGTTTAGCTTGAGTGCAGGG
+
88ACCFF>81)=======;==8;CEFGGGGGGGGGGGGGFGGGGGGGGGGGGGEFFFGGGGGGGCFGGGGGGGGGGGGGGGGGGGGGFFFFGFCFGGGCFGGGGGGGGGGEGFEGFGGGGGGGGGGGGGGDFGGGG>FGFGGEGGGGGGGGGGGGGGGGGGGGGGGGGGDEGGGGGGGEGGGEEGGGGGGGGGADGF5FFC><FFGFDBDGCFFFGGFGGFCEGGFCFAFFF<AAB<9F:6CA<>F=:C3:E>9(7;CD7?FFFBFFFBFFF<?FGFA<BDFFFA.65)-6??0:<79<83
@M02996:162:000000000-B87FG:1:1101:12213:8301 1:N:0:ACTGAGCG+CTAAGCCT
CCTACGGGAGGCTGCAGTGGGGGATATTGCACAATGGGGGAAACCCTGATGCAGCGACGCCGCGTGAGTGAAGAAGTATTTCGGTATGTAAAGCTCTTTAAGCTGGAAAGATAATGACGGTACCAGCAGAATAAGCCCCGGCTAACTACGTGCCAGCAGCCGCGGTAATACGTAGGGGGCAAGCGTTATCCGGATTTACTGGGTGTAAAGGGAGCGTAGACGGTAAAGCAAGTCTGAAGTGAAATCATAGGGCTTAACCCTGTAATTGCTTTGGAAACTGTTTAACTGGAGTACCGGATGG
+
88BCCA>9=)0====;====;888CFGGGGGGGGGGGGGGGGGGGGGGGGGGGFFFFGGGGGGGFGEGGGGGGGGGGGGGGGGGGGGFGGGGGGGGGGGGGGGGGFGGGGGGGGGGGGGEFGGGGGGGGGGGFGGGGGGGGGGGGGGGGGGEGGGGGGGGGGGGDGGEGGGGGGGGEEGGGGFFGGGGGGGGGEGGFGGFGGGFGGFFFFGDFDFGG<C3@EGGFEFGFF75:AFF<BFFB>47<FFACF7@BBFFFGGFF@?FF:A>4>GAB(9<??>A<FBBAFFA::7?:B>:89<>B
@M02996:162:000000000-B87FG:1:1101:6942:8308 1:N:0:ACTGAGCG+CTAAGCCT
CCTACGGGAGGCTGCAGTAGGGAATATTGGGCAATGGGCGCAAGCCTGACCCAGCAACACCGCGTGAATGATGAAGGTCTTCGGATTGTAAAGTTCTGTGATGGGGGACGAAGAAAGTGACGGTACCCCAAGAGCAAGCTCCGGCTAACTACGTGCCAGCAGCCGCGGTAATACGTAGGGGGCAAGCGTTGTCCGGAATGACTGGGCGTAAAGGGTACGTAGGTGGCTATTCAAGTTAGTTGTGAAATCCCGGGGCTCAACTCCGGTGCTACAATTAAGACTGTTTAGCTTGAGTGCAGGG
+
ABCCCADF@5)===8======8;CFGGGGGGGGGGGGGGGGGGGGGGGGGGGGFEFGGGGGGGGGGGGFGGGGGGGGGEGGGGGGGGGGGGGGGGGGGFAFGFGGGGGGGGGGGGGGGGGGGGGGGGGGGGGGGGGGGGGGGGGGGGGGGGGGGGGGGGGGGGGGGGGGGGGGGGGGGDGGDFFGCFDGGGGGFGG>DGFFGGFGGFFFFDEGFFGG?GGFGGGGFGGAFGFAFAFAAF>::<>>F?AC?FFF69;>FGFFFAFFFFBF>*4)5@FF9))492<6AAAAAD<(:AAF2:4(
@M02996:162:000000000-B87FG:1:1101:14953:8314 1:N:0:ACTGAGCG+CTAAGCCT
CCTACGGGTGGCAGCAGTGGGGAATATTGGGCAATGGGGGGAACCCTGACCCAGCGACGCCGCGTGAGTGAAGAAATCCCTCGGGATGTAAAGCTCTGTTGTATGGGACGAGAGAGAGACGGTACCATACGAGGAAGCCCCGGCAAACTACGTGCCAGCAGCCGCGGTAATACGTAGGGGGCGAGCGTTGTCCGGAATTACTGGGCGTAAAGCGCACGCAGGCTGATTGTTAAGTCAGATGTAAAATAGTGAGGCTCAACTTCATTATGCGTCTGATACTGGCAGTCTAGAGGATGGTGGG
+
88CCCEA5:0)========;;888CFGGGGGGGGGGGGGGGGGGGGGGGGGGGFFGGGGGGGGGGGGGGGGGGGGGGGGGGGGGGGGGGGGGGGGGGGGGGGGGGFGGGGGGFGGGGGGGGCGGGGGGGGGFGGGGGGGGGGGGGGGGGGGDGGGFF8CFGFGEGGGG=CG7FGGGGGGGGGF5CGGG::79C>CEDGGFGGEFGF>BFEGGGFFCG>DGFGCDGFGGAFD=<<BFA>4>6:9=A=@9DABF?B??FG4:AFADFFBFFFDFFB>+*644)04(,,4:6<.,(((,)))-(
@M02996:162:000000000-B87FG:1:1101:8155:8320 1:N:0:ACTGAGCG+CTAAGCCT
CCTACGGGAGGCAGCAGTGAGGAATATTGGTCAATGGACGGAAGTCTGAACCAGCCAAGTCGCGTGAAGGAAGAAGGTATTATGTATTGTAAACTTCTTTAGACGCAGAGAAATAAGGCGCTCGAGAGCGCTGATGCTAGTATGCGTAGAATAAGGATCGGCTAACTCCGTGCCAGCAGCCGCGGTAATACGGAGGATCCGAGCGTTATCCGGATTTATTGGGTTTAAAGGGAGCGTAGGCGGACTTTTAAGTCAGCTGTGAAATCCTGCGGCTCAACCGTGGAATTGCAGTTGAAACTGG
+
ABCCCFFF=:)=8=======;;;CFGGGGGGGGGGGGGGGGGGGGGGGGGGGGGGGGGGGGGGG@FGGGGGGGGGGGGGGGGGGGGGGGGGGGGGGGGGGGGGGGDGGGGGGGGGGGGGGGGGGGGGGGGGFEGGGGGGGGGGGGGGGGGGGGGGGGGGGGGGGGGGGGGGGGGGGGGGGGGFEEGGGGGGGGFGGFGGFGDGBGGFFFFGGGFFDFEGGFGGDDEGGFFGFFFFFB<<D>G>B98=>CA?FFFFBFGFFFFFFFFFFFBGFFBFGFFFF?F>FF<:?F><-:A<>FFDFF
@M02996:162:000000000-B87FG:1:1101:28129:8333 1:N:0:ACTGAGCG+CTAAGCCT
CCTACGGGAGGCTGCAGTGGGGAATATTGGGCAATGGGCGAAAGCCTGACCCAGCAACGCCGCGTGAAGGAAGAAGGTCTTCGGATTGTAAACTTCTTTTATGAGGGACGAAGGACGTGACGGTACCTCATGAATAAGCCACGGCTAACTACGTGCCAGCAGCCGCGGTAATACGTAGGGGGCAAGCGTTATCCGGATTTACTGGGTGTAAAGGGAGCGTAGACGGTAAAGCAAGTCTGAAGTGAAATCATAGGGCTTAACCCTGTAATTGCTTTGGAAACTGTTTAACTGGAGTACCGGA
+
ACCCCEA5>1)===8;====;88CFGGGGGGGGGGGGGGGGGGGGGGGGGGGGGGGGGGGGGGGGGGGGGGGGGGGGGGGGGGGGGGGGGFGGGGGGGGGGGGGGGGGGGGGGGGGGGGGGGGGGGGGGGEFGFGGGGGGGGGGGGGGGGGGGGGGGGGGGDGGGGGE7ECFGGGGGGGGGDBDGGGGGGGGGFGGFGGFGGG6CCFFDFGGGFFC<>GGEEGGGEGG?FGFFFFFBFF><CA?BF?9FFFFFB:FFGGFFFFBBFFFFFGFBFFGF8A<:FAFAFD<A>4::<BBFA19(
@M02996:162:000000000-B87FG:1:1101:4435:8338 1:N:0:ACTGAGCG+CTAAGCCT
CCTACGGGCGGCTGCAGCTAAGAATATTCCGCAATGGACGAAAGTCTGACGGAGCGACGCCGCGTGGATGATGAAGGCCGGAAGGTTGTAAAATCCTTTTAAGTGTGAAGAATAAGCGAGGGCAGGGAAAGCCCATGTGGTGACGGTAGCACTTGAATAAGCAACGGCTAATTACGTGCCAGCAGCCGCGGTAACACGTAAGTTGCGAGCGTTGTTCGGAATTATTGGGCGTAAAGGGCATGTAGGCGGTTTTGCAAGCTTGGTGTGAAATCCCGGGGCTTAACTCCGGAATTGCGTTGAG
+
8ACCCFF):))8888;;;;;<;;;EFFGGGGGGGGGGGGGGGGGGGGGGGGGGFEGFGGGGGGCFGGGGGGFGGFGGGGGGCEGGGGGGGGGGGGGGGGGGGGGGGG9FGFFGGGGGGGGGGGGGGGGGGGGFGGGGGGFGGGGGGGGEGGGGGGGGGGGGGGGGGGGGGFGGGGGGGGGGGFFGGGGGGGGGFGGFGGFGGGFGGEEFEGGG@EGGFDCBGGGGF9F<FDFFFFFFFFGFGFFAF@>D;>EFB?B<FGFFFF<?B6>FAF28:>E7909<?BF24::><1?BDAB>428,
@M02996:162:000000000-B87FG:1:1101:4413:8342 1:N:0:ACTGAGCG+CTAAGCCT
CCTACGGGCGGCTGCAGCTAAGAATATTCCGCAATGGACGAAAGTCTGACGGAGCGACGCCGCGTGGATGATGAAGGCCGGAAGGTTGTAAAATCCTTTTAAGTGTGAAGAATAAGCGAGGGCAGGGAAAGCCCATGTGGTGACGGTAGCACTTGAATAAGCAACGGCTAATTACGTGCCAGCAGCCGCGGTAACACGTAAGTTGCGAGCGGTGTTCGGACTTATTGGGCGTAAAGGGCATGTAGGCGGGTTTGCAAGCTTGGTGTGAAATCCCGGGGCTTAACTCCGGAATTGCTTTGAG
+
AACCCBA>8)08888;;;;;<;;CFFGGFGGGFCFGGGGFCCCFFGGGGGGG@CCFFFFFFFGFFFGGGGFFFC<FGGGGGCEFGGGFGFGGGGGGGGGGDDFGGGGFGD<FGGFGGG7FGEGGF:CCFGGFGGFFDFGGGD,>FEEFGGGFGFGGCFC?CFGGGGGGGGGGGF?FCEFCCGFF6C4CDGGGC>?CFDGFGGGF97>DEEG*93.>72DC58<*29?78430(81723<9446=29=7<(4>?6><>FG?DFB)(4:964C<?)7EDF9040)).6)448-8>2-)0-5:0
@M02996:162:000000000-B87FG:1:1101:7685:8346 1:N:0:ACTGAGCG+CTAAGCCT
CCTACGGGGGGCAGCAGTGAGGAATATTGGTCAATGGTCGGAAGACTGAACCAGCCAAGTCGCGTGCAGGAAGACGGTCCTATGGATTGTAAACTGCTTTTGTACGGGAATAAAGTGAGGGACGTGTCCCGTTTGGAATGTACCGTAAGAATAAGGGTCGGCTAACTCCGTGCCAGCAGCCGCGGTAATACGGAGGACCCGAGCGTTATCCGGATTTATTGGGTTTAAAGGGTGCGCAGGCGGAGGATTAAGTCAGCGGTGAAATTTTCATGCTCAACATGAAAACTGCCATTGATACTGG
+
ACCCCDDA91)8888::<::::CFGGGGGGGGGGGGGGGGGGGGDGGGGGGGGGGGGGGGGGGGGGGGGGGGGGGGGGGGGGGGGFFGGGGGGGGGGGGGGGGGGGGGGGGGGGGGGGGGGGGGGGGGGGGFGCGEGGGGFGFFEGGGGGGGGGGGGGFGGGGGGGGGGEGGGGGGGGGGGDEEEGGGGGGGGFGG@GGEGGGEGGFFFFGGGFFCFBGGFGGGGBGGAFGBBFFFBFFGBGB74>5:FFAFA>FFFED<9@<DFFFFFD74A2*<6:B(,9:264>A<<:D>AAA=2)<:
@M02996:162:000000000-B87FG:1:1101:28176:8366 1:N:0:ACTGAGCG+CTAAGCCT
CCTACGGGGGGCAGCAGTGGGGGATATTGCACAATGGGGGAAACCCTGATGCAGCGACGCCGCGTGAGTGAAGAAGTATTTCGGTATGTAAAGCTCTTTAAGCTGGAAAGATAATGACGGTACCAGCAGAATAAGCCCCGGCTAACTACGTGCCAGCAGCCGCGGTAATACGTAGGGGGCAAGCGTTATCCGGATTTACTGGGTGTAAAGGGAGCGTAGACGGTAAAGCAAGTCTGAAGTGAAATCATAGGGCTTAACCCTGTAATTGCTTTGGAAACTGTTTAACTAGAGTACCGGATGG
+
CCCCCFA:51)8888::<:::88@FFGGGGGGGGGGGGGGGGGGGGGGGGGGGGFEFGGGGGGG@FGGGGGGGGGGGGGGGGGGGGGGGGGGGGGGGGGGGGGGGGGGGGGGFGGFGGGGGGGGGFFGGGGGGGFGFGGGGGGGGGGGGGGGGGGGGGGGGCECEEGGGGGGGC8CGDEGCF@FGGGGGGGEGBEEFGGFGFGFGGF4=F7EC>>3DB:5@GCDF>FDBFGFFBBFF2FF?:<9<FFD:42FFFFFFFGFF>7AAAB9@BDA2:4CF:AFAFBFA2AD4ADFBA)40969<
@M02996:162:000000000-B87FG:1:1101:4271:8392 1:N:0:ACTGAGCG+CTAAGCCT
CCTACGGGTGGCAGCAGTGAGGAATATTGGTCAATGGACGGAAGTCTGAACCAGCCATGCCGCGTGAAGGAAGACGGCCCTATGGGTTGTAAACTTCTTTTGCTTTAGGGTAATAAGCCCCATGCGTGGGGTGATGAAAGTATAAGGCGAATAAGTATCGGCTAACTCCGTGCCAGCAGCCGCGGTAATACGGAGGATACGAGCGTTATCCGGATTTATTGGGTTTAAAGGGTGCGTAGGCGGATGAGTAAGTCAGTGGTTAAATATCCTAGCCCAACTAGGAGGCTGCCATTGATACTGG
+
ACCCCD>5:))=;====<6;;;;CFFGGFCFGGGGGGGGGGGGGGGGGGGFFFAFEFFGGFGGGGGGGDGGEFFGGGDGGGGFGGFGGGGGGGA9?<FGGGGGA<FAFGGGGFFGFEFGCC:FEFFEEFG=FEFGFFCFEGDFG,C,=CB+BE9DFFFFFGGGGACFG,>@798<@8C,A9DFAG8C?DGFC=?7=4C7AFDC3C8AEAACC)):D6):DFF*1:><>66C>3<BF??51)96@9D4::<A*:4)4)<C.,/.)-.-<F:*)5(0181.,4??F(((.(,5:BB<A4565)
@M02996:162:000000000-B87FG:1:1101:16511:8422 1:N:0:ACTGAGCG+CTAAGCCT
CCTACGGGTGGCAGCAGTGAGGAATATTGGTCAATGGTCGGAAGACTGAACCAGCCAAGTCGCGTGCAGGAAGACGGTCCTATGGATTGTAAACTGCTTTTGTACGGGAATAAAGTGAGGGACGTGTCCCGTTTGGAATGTACCGTAAGAATAAGGGTCGGCTAACTCCGTGCCAGCAGCCGCGGTAATACGGAGGACCCGAGCGTTATCCGGATTTATTGGGTTTAAAGGGTGCGCAGGCGGAGGATTAAGTCAGCGGTGAAATTTTCATGCTCAACATGAAAACTGCCATTGATACTGG
+
8ABCCA)5)))===8=;==;;;CCFFGGGGGGGGGGGGGGGGGGGGGGGGGGGFFGGGGGGGGGGGGGGGGGGFGGGGGGGGGGG9FGGGGGGGGGGGGFGGGGGGGG=FGGGGGGGGGGGFFGGDGGGGGFFGGGFGFGFFGGGGGGGGCGGGFGGGGGGGGGFGGGGGGGGGGGGGGGGGFFGGDDGGGFGFEGFGGFGGDFGGF>FFCEDAFGGFGG=FGGGFGF2@F>?<?790>D>79575:>>?AFAABFF>CF9FFFABFFFA>>B6=A?:2:7BD2<?BA845:ABDFFAFF:
@M02996:162:000000000-B87FG:1:1101:4969:8439 1:N:0:ACTGAGCG+CTAAGCCT
CCTACGGGAGGCTGCAGTCGAGGATCATTTGCAATGGGGGAAACCCTGACAATGCGACGCTGCGTGGAGGATGAAGGCCTTCGGGTTGTAAACTCCTGTCATAAGGGAAAAGGCGAGGGCACCCCATACGTGCCTTAGTTGATTGTACTTTAAGAGGAAGCGACGGCTAACTCTGTGCCCGCAGCCGCGGTAATACAGAGGTCGCAAGCGTTGTTCGGATTTACTGGGCGTCAAGGGCGCGTAGGCGGCGAGGTGTGTCAAGTGTGACAGCTCCGGGCTCAACCCGGCAAGTGCGCTTGAA
+
8ACCCEFA>))====;==;88888EC<FGF,EFFGGGGEGG@F<FGGGGFADECFCF:FC@FGGFGGGGGGE<FGGGD<5B,9FFGGEF,EFGA<F<<F5,@,:CFG,4A<=@<F4C=F:EEF:+>D,AAED@+ED39EGDG,33C,EDFA,@F@@E69FF>6B@>C14,,5=2DE,,=,49)?88C<<=9:*:+>AD79F<65:753<57*9<::/4*C5CCD?6C*8>5)-4)9(8@5490:?FDFG>0<6(4><F>22*6-44))*./5).7?70(3)*.34(4(-(86).((04:()
@M02996:162:000000000-B87FG:1:1101:4984:8447 1:N:0:ACTGAGCG+CTAAGCCT
CCTACGGGAGGCTGCAGTCGAGGATCATTTGCAATGGGGGAAACCCTGACAATGCGACGCTGCGTGGAGGATGAAGGCCTTCGGGTTGTAAACTCCTGTCATAAGGGAAAAGGCGAGGGCACCCAATACGTGCCTTAGTTGATTGTACTTTAAGAGGAAGCGACGGCTAACTCTGTGCCAGCAGCCGCGGTAATACAGAGGTCGCAAGCGTTGTTCGGATTTACTGGGCGTAAAGGGCGCGTAGGCGGCGAGGTGTGTCAAGTGTGAAAGCTCCGGGCTCAACCCGGAAAGTGCGCTTGAA
+
8ACCCDDB@1)===8=====8888CFGGGGGGGGGGGGGGGGGGGGGGGGGGGFFGGGGGGGGGGGGGGGGGGGGGGGGGGGGGGGGGGGFGGGGGGGGGGGGDFFGGGGGGGGGGGGGGGGGGGGGGGFGGGGGGGGGGGGGGGGGGGGGGGGGGGGGGGGGGGGGGGCFGGGGGGGGGGGFAFGGGGGGGGFCGFGGFGGGFGGFFFFCGGFFGGFGGDFGGGFFGFFGFBFFFFFDG9CBF<FFFGFFEBBFFFFGFAFFF29B>@><AD:EGFB>FFF:?69B6;-4:<4;>E(824
@M02996:162:000000000-B87FG:1:1101:28741:8447 1:N:0:ACTGAGCG+CTAAGCCT
CCTACGGGAGGCTGCAGTGAGGAATATTGGTCAATGGTCGGAAGACTGAACCAGCCAAGTCGCGTGCAGGAAGACGGTCCTATGGATTGTAAACTGCTTTTGTACGGGAATAAAGTTCGGGACGTGTCCCGATTGGAATGTACCGTAAGAATAAGGGTCGGCTAACTCCGTGCCAGCAGCCGCGGTAATACGGAGGACCCGAGCGTTATCCGGATTTATTGGGTTTAAAGGGTGCGCAGGCGGAGGATTAAGTCAGCGGTGAACTTTTCATGCTCAACATGAAAACTGCCATTGATACTGG
+
88BCCEF91)0==========;;CFGGGGGGGGGGGGGGGGGGGGGGGGGFGGGFFFGGGGGGGGGGGGGGGGGGGGGGGGGGGGGGGGGFGFGGGGGGGGGGGGGDD4@FGGGGGGGGDGEGG:FFGGGGGCGGGEFGGGGGGGGGGGGGGGGFFGGGGGDGEFF7ECGGGDGGGGGFGGGFFGGGGGGGCGFGGDFGBDGCBGDD>AFFEDBDGFCGGFFFDG)?>AFGFFF?D>BFG9C>@9D>0F?<6-6AABEG?>F?)5<>9=:7AB>FFFB?<0FAB9B0)4:7ABA921<A<?
@M02996:162:000000000-B87FG:1:1101:17375:8459 1:N:0:ACTGAGCG+CTAAGCCT
CCTACGGGTGGCTGCAGTGAGGAATATTGGTCAATGGGCGAGAGCCTGAACCAGCCAAGTAGCGTGCAGGATGACGGCCCTCTGGGTTGTAAACTGCTTTTAGTTGGGAATAAAAGAGAGGACGTGTCCTCTGTATTGTATGTACCATCAGAAAAAGGACCGGCTACTTCCGTGCCAGCAGCCGCGGTAATACGGAAGGTCCAGGCGTTATCCGGATTTATTGGGTTTAAAGGGAGCGTAGGCGGATTTTTAAGTCAGTTGTGAAAGTTTGCGGCTCAACCGTAAAATTGCAGTTGATA
+
8ACCCEA5:01===8===;;;;;CFGGGGGGGFFGGGGGGGGGGGGGGGGGGGFFGGGGGGGGGGGGGGGGGGGGGGGGGGGGGGGGGGGGGGGGGGGFGGEEGGGGGGGGGGGFGGGGGGFFEGCFGGGGGGGFGG9EEF=FFGGGGGGGGGGGGGGFGGCBCFG,DEEG7FDGFGFGDFFA>8C4CC>F;A9?EBDCAFFG;CFFFFEGGFDF38?F>FGF45>G3;FC1;;D;9973457D>>F<GFFF:<A9.<CADF?AD2<A44CA6-:854.:?BF(1:465:).)4:A7:)
@M02996:162:000000000-B87FG:1:1101:23174:8472 1:N:0:ACTGAGCG+CTAAGCCT
CCTACGGGAGGCAGCAGTGAGGAATATTGGTCAATGGGCGCGAGCCTGAACCAGCCAAGTAGCGTGAGGGATGACTGCCCTACGGGTTGTAAACCTCTTTTGTTTGGGAATAAAGGAGCCTACGTGTAGGCTTTTGCATGTACCTTTCGAATAAGCATCGGCTAATTCCGTGCCAGCAGCCGCGGTAATACGGAAGATGCGAGCGTTATCCGGATTTATTGGGTTTAAAGGGAGCGTAGGCGGCCTTTTAAGTCTGCGGTCAAATGTCAGGGCCCAACCTTGGCATGCCGTGGATACTGAT
+
ACCCCA8:51)8==8=====;;;CFGGGGGGGGGGGGGGGGGFGGGGGGGGGGFFGGGGGGGGGGGGGGGGGGGGGGGGGGGGGGGGGGGGGGGGGGGGGGGGGGGGGGGGGGGGGGGGGGGGGGGGGGFGFGGGGGGGGGGGGGGGGGGGGGGGGGGGGGGGGGGGGGGGGGGGGGGGGGGFFGGGGGGGGGFGGFGGFDCEEEGF:FFGGGFFGFFGGFGGDGDFGCFGFDFF54:EG?D9<>BFFGADFFFFFAGGF>D>BFAFBFAGFF8@GFB?FAFFF?21589:>F(3)06>.)
@M02996:162:000000000-B87FG:1:1101:28074:8491 1:N:0:ACTGAGCG+CTAAGCCT
CCTACGGGTGGCAGCAGTGGGGAATATTGGGCAATGGAGGCAACTCTGACCCAGCAACGCCGCGTGAATGAAGAAGGTCTTCGGATTGTAAAGTTCTGTGATGGGGGACGAAGAAAGTGACGGTACCCCAATAGCAAGCCACGGCTAACTACGTGCCAGCAGCCGCGGTAATACGTAGGTGGCGAGCGTTGTCCGGAATGACTGGGCGTAAAGGGTGCGTAGGTGGCGATGCAAGTTAGCAGCGAAATTCCGGGGCTTAACTCCTGCGCTACTGCTAAGACTGTGTTTCTTGAGTGCAGGG
+
ACCCCEDA>1)===8====;;8BCFGGGGGGGGGGGGCFFGGGFFGGGGGGGGGGGGGGGGGGGGGGGFGGGGGGGGGGGGGGGCGGGGGGGFGGGGGGDGGCA=EGFGGGGGGGGGFGGFEEGGGGGBGEFG;BFGGGGGGGGGGDGGGGGGGFGGGGGGGFGGGGDEG>FGGGG:EEGGGFDGGGGGGGGGFGGF)CFGGGFGGFFFFGGGFFC*(9D3CGF?>A)47<@A<AFB9F:6:7.1@@:04:<>FFFBGGFFFAD2>7>FF39>.9A7:)24*8><<3(664:::AA6)-:(
@M02996:162:000000000-B87FG:1:1101:14507:8506 1:N:0:ACTGAGCG+CTAAGCCT
CCTACGGGTGGCAGCAGTGAGGAATATTGGTCAATGGGCGGAAGCCTGAACCAGCCAAGTCGCGTGAAGGATGAAGGTATTATGTATTGTAAACTTCTTTAGCAGTGGAGTAATAAGGAGGTCGAGACCTCTGATGCAAGTACACTGAAAATAAGGATCGGCTAACTCCGTGCCAGCAGCCGCGGTAATACGGAGGATCCGAGCGTTATCCGGATTTATTGGGTTTAAAGGGTGCGCAGGCGGCCTTGTAAGTCAGCGGTTAAATCGTGGAGCTCAACTCCATCCCGCCGTTGTTACTGCA
+
8ACCCE55=1)=;======;;;;CFFGGGGGGGGGGGGGGGGGGGGGGGGGGGFGEF8FEFGGGFFEGGGFGGGGGDFEGG9FGEDEEFFGGGEGGGFGFGGGGGGGGGGGGGGGGDFDF>GGCDGFEGGGGGGGGGG,?CDFGGGGG,EFGGDFDGEFGGGGGGGGGGGF6CGGGGGFEFDFDGGCDFGGFCD7EDGGFG*:?EGFFFFGDDA>D43+CAFFDCE?C3FGAF;<54>E3499@689)?<2@BF<A?EDBF59<4A??F(14836<=:<FF4:::<(369412,4)9<A<)
@M02996:162:000000000-B87FG:1:1101:18913:8507 1:N:0:ACTGAGCG+CTAAGCCT
CCTACGGGAGGCAGCAGCTAAGAATATTCCGCAATGGACGAAAGTCTGACGGAGCGACGCCGCGTGGATGATGAAGGCCGGAAGGTTGTAAAATCCTTTTATAACTGAGGAATAAGTAAGGTGAGAGAAACGCCTTATGGTGACTGTAGGTTATGAATAAGCAACGGCTAATTACGTGCCAGCAGCCGCGGTAACACGTAAGTTGCGAGCGTTGTTCGGAATTATTTGGCGTAAAGGGCATGTAGGCGGTTTTGCAAGCTTGGTGTGAAATCCCGGAGCTTAACTCCGGAATTGCGTTGAG
+
8ACCCE==>00=======;;<;;,CEFGFGGGGGGGGGGGDGEEGGGGGGGDFFCGFGGDFFDC6C+8CEFFFFFF,BFFC@FGGGGGGGGGGGGGGGFGGGFFGFGFFGDEEG9EFFGG?EFADFFGGGD+CFGEGGGCEFGGGGG9DCFGFGE@DFG,@CCFG>CCEGGF@,,@D>FGGFFFFGGDDGDEEDFCFGGAC4CFGGED3)/29)=<F?39<EE*<6+2)7D>(4,/<()*,2.96**-),4:18)4-+*).7:FFB(59-:)5:E>)-3?B4644<88(,-4:<488(4(.
@M02996:162:000000000-B87FG:1:1101:3978:8541 1:N:0:ACTGAGCG+CTAAGCCT
CCTACGGGCGGCTGCAGCTAAGAATATTCCGCAATGGACGAAAGTCTGACGGAGCGACGCCGCGTGGATGATGAAGGTCGGAAGATTGTAAAATCCTTTTATAACTGAGGAATAAGTACTTTGAGAGAAACGGAGTATGGTGACTGTAGGTTATGAATAAGCAACGGCTAATTACGTGCCAGCAGCCGCGGTAACACGTAAGTTGCGAGCGTTGTTCGGAATTATTGGGCGTAAAGGGCATGTCGGCGGTCTTGCAAGCTTGGTGTGAAAGGCAGGGGCTTAACCCCTGGACTGCGTTGGG
+
ACCCCFA))1)888,;;;;;<;;CFEFGGGGGFGGGGGGCEFFFGGGGGGGG:FEF>=CE=C:FCFGGGGGGGFFFAFFGGFCGB?FGGFFFGGGGGEGDGGGDGGGGFFGDFGGGGGGGGGG@FDDDDD?FGFGEGGGGFFEFGEGGGGGFFGGGGGGGGGGGC8?EEGCFGGFFGG:EGGFFGGGD4=388AGGA55ACFG=F7B>BBG57<BFD:D/52C>F*+92)7763(8)17C,96*.0)(99(8>A><AFC>FFF7?<BB*:>?((0:)4-,106--844:?4274.-)-((-
@M02996:162:000000000-B87FG:1:1101:3996:8543 1:N:0:ACTGAGCG+CTAAGCCT
CCTACGGGCGGCTGCAGCTAAGAATATTCCGCAATGGACGAAAGTCTGACGGAGCGACGCCGCGTGGATGATGAAGGTCGGAAGATTGTAAAATCCTTTTATAACTGAGGAATAAGTACTTTGAGAGAAACGGAGTATGGTGACTGTAGGTTATGAATAAGCAACGGCTAATTACGTGCCAGCAGCCGCGGTAACACGTAAGTTGCGAGCGTTGTTCGGAATTATTGGGCGTAAAGGGCATGTAGGCGGTCTTGCAAGCTTGGTGTGAAAGGCAGGGGCTTAACCCCTGGACTGCGTTGTG
+
ABCCCAD>51)8888;;;;;<;;CEF@FGGGGGGGGGGGGCFGGGGGGGGGGDFEGFGGGGGGGFGGGGGGGGGGGGGGFGGGGGGGGGGFGGGGGGGGGGGFGGGGFFGFFGGGGGGGGGGCFGGGGFGGGGFGGGGGGGG;CEDAEFFC;FGGGGGGGGGGGGDGGECECGFFFGFGGGGAFGGG?CEDE=>FGADFFF<@@AF=>)07CD57CF?G>>>C:??C=?5DEF11@7?>530492*1(9;FFFA<?<77:9@633((.85F?(.7E@>0;<?AABB:1(4(.4<:?7:9(,
@M02996:162:000000000-B87FG:1:1101:7197:8551 1:N:0:ACTGAGCG+CTACGCCT
CCTACGGGTGGCTGCAGTGAGGAATATTGGTCAATGGGCGCGAGCCTGAACCAGCCAAGTAGCGTGAGGGATGACTGCCTTATGGGTTGTAAACTTCTTTTGTTGTGGAATAATAGAGCCCACGTGTAGGCTTTTGCTTGTATACTTCGAATAAGCATCGGCTAATTCCGTGCCAGCAGCCGCGGTAATACGGAAGATCCGAGCGTTATCCGGATTTATTGGGTTTAAAGGGTGCGTAGGCGGCCTGTTAAGTCTGCGGTCAAATGTCAGGGCTCAACCTCATCCTGCCGTGGATACTGGT
+
8ACCCADAA0)=,=8====;;;;EFGGGGGGGGGGGGGGG7+8FGGGGGGGGGFGGGGGG,EFGGGG7FGGGGG9,C,,,<E,E,,CFFGFFFG,FFGGG9F44,48@F,,CF<,5,CF84,8FGG8,,:DF8,CEF,,AEE=<,,@,@DFFGGGAFGGGGGGGF,@FGEGFGGGGGGGGGGFFGG>CGAFFGF*=AF>FGGGBGGFFFFGGGBDGGEGGFGFGGEGGFFGA33;A(6;94>9:>F56CA<FAF))4:C?(8<--4))*)98?,8C67:B1)).)474.31(4:?AFAB4.
@M02996:162:000000000-B87FG:1:1101:8231:8556 1:N:0:ACTGAGCG+CTAAGCCT
CCTACGGGGGGCTGCAGTGAGGAATATTGGACAATGGATGGAAGTCTGATCCAGCCATGCCGCGTGAAGGATGGATGCCCTACGGGTTTTGAACTTCTTTTGTACGGGGGCAATAAGGGCCACGCGTGGTCCGATGAGAGTACCGTACGAATAAGCATCGGCTAACTCCGTGCCAGCAGCCGCGGTAATACGGAGGATGCGAGCGTTATCCGGATTTATTGGGTTTAAAGGGTGCGTAGGCGGCTTGCCAAGTCAGCGGTGAAATCCGGGCGCCCAACGCCGGAACTGCCGTTGAAACTGG
+
ACCCCDF=A5)8888::::::::CFGGGGGGGGGGGGGGGGGGGGGGGGGGGGGGGGGGGGGGGGGGGGGGGGFFGGGGGGGGGGGGGGGGGGGGGGGGGGGGGGGGGGGGGGGGGGGGGGGGGGGEFFGGGGGGGGGGGGGGGDFGGGGGGGGGGGFGGGGGGFFGGGGGGGGGFGGGGGGFFEGDGGGGFGFGGFGGFGCEEGGFFFFGGGFDGGAGGFG5CE:CGBFF>7?<EFFFD>DBB>D):CAB>AABBB5D?FFBBAAFF7;>>>6DEFF?F079049?F??9:<?:9F<<98
@M02996:162:000000000-B87FG:1:1101:7212:8563 1:N:0:ACTGAGCG+CTAAGCCT
CCTACGGGGGGCAGCAGTGAGGAATATTGGTCAATGGGCGCGAGCCTGAACCAGCCAAGTAGCGTGAGGGATGACTGCCCTACGGGTTGTAAACCTCTTTTGTTTGGGAATAAAGGAGCCTACGTGTAGGCTTTTGCATGTACCTTTCGAATAAGCATCGGCTAATTCCGTGCCAGCAGCCGCGGTAATACGGAAGATTCGAGCGTTATCCGGATTTATTGGGTTTAAATGGAGCGTAGGCGGCCTTTTAAGTCTGCGGTCAAATGTCAGGGCCCAACCTTGGCATGCCGTGGATACTGAT
+
BCCCCD===))8888::<::::::EFGGGGGGGGGGGGGGGGGGGGGGGGGGGGFG?FGGGGGGGGGGGGGGG,FGGGGGGGGGGGGGGGGGGGGGGGGGGGGGGGGDFFGGGGEGGGGGGDFGGGGC,,B?FGGCFGGGGEFFGGGGGGGFF,CG?EFGGGGEEFFGGGGGG8+<CGCFFDDD*9CGGGG8EFEE:D*@DFFBEGBFFFGGCBBCF2DC=FC7C:676*:=>??F;?B95/,.4565:<2@9AF>FE3<9B<A)).68<5:::3;3,2:)/50).2,),-424)::<:))
@M02996:162:000000000-B87FG:1:1101:8244:8569 1:N:0:ACTGAGCG+CTAAGCCT
CCTACGGGGGGCTGCAGTGAGGAATATTGGACAATGGATGGAAGTCTGATCCAGCCATGCCGCGTGAAGGATGGATGCCCTACGGGTTTTGAACTTCTTTTGTACGGGGGCAATAAGGGCCACGCGTGGTCCGATGAGAGTACCGTACGAATAAGCATCGGCTAACTCCGTGCCAGCAGCCGCGGTAATACGGAGGATGCGAGCGTTATCCGGATTTATTGGGTTTAAAGGTTGCGTAGGCGGCTTGCCAAGTCACCGGTGAAATCCGGGCGCCCAACGCCGGAACTGCCTTTTCAACTGG
+
8ACCCBD5>=)8888:::::::::FFGGGFGGGGGGGGGGGGGGGGGGGGGGGFGFGGGGGGGGGGGFGGGGGDDG@DDFGFGGGGGDGG<CFFGCEFGGGFFGGBFGGGGEGGGGFFFGCCCFCGC**=C@EGCE9++CB+?FFG=ECDFGGFGGGGG5EC8CC?EC6;FFGG7C8*CGGDEEGG<DFDGGGD=E30*0>CEFGGFFFFFGG>DDF6D>FCF5C>CC96:*)((.--.1.1(767)-0684-6)),:33())694?>317370);7:212<6;0454,().))).*))(.
@M02996:162:000000000-B87FG:1:1101:16458:8584 1:N:0:ACTGAGCG+CTAAGCCT
CCTACGGGCGGCAGCAGTGAGGAATATTGGTCAATGGGCGGAAGCCTGAACCAGCCAAGTCGCGTGAAGGATGAAGGTTCTATGGATTGTAAACTTCTTTTGTTCGAGGGTAAAGTGAGTCACGTGTGGCTTATTGCAAGTATCGAACGAATAAGCATCGGCTAACTCCGTGCCAGCAGCCGCGGTAATACGGAGGATGCGAGCGTTATCCGGATTTATTGGGTTTAAAGGGTGCGTAGGCGGGATGTTAAGTCAGCGGTCAAATTTTGGAGCTCAACTATACCGAGCCGTGGAAACTGGG
+
68ACCA=))1)8888;;<6;;;;;@FGGGGGGGGGFDGGDGGCFGGGGGGGGFFEGFGGGGGGECFEFGFGGGGGGGGGGFGGGGFGGGGGGGGGGFGGGGGGGFGEFGGGGGFFGAF9FDFF>FFDACFGGGGF9EFGGFGGG7DFFG6CGGGGFFGGEGGGGGFGGGGGEGF7CGGGGFC;AEGD5CCCEEBG=>CCFCGCBCGE.)9C*>DFGGF=:BEFGGFFDFB752((78?BG390<077?D9>FFF<:35<8(7)9<D2)9(*.33<:?0.75*6)(-,,413(((5)8:42(
@M02996:162:000000000-B87FG:1:1101:16471:8598 1:N:0:ACTGAGCG+CTAAGCCT
CCTACGGGCGGCAGCAGTGAGGAATATTGGTCAATGGGCGGAAGCCTGAACCAGCCAAGTCGCGTGAAGGATGAAGGTTCTATGGATTGTAAACTTCTTTTGTTCGAGGGTAAAGTGAGTCACGTGTGGCTTATTGCAAGTATCGAACGAATAAGCATCGGCTAACTCCGTGCCAGCAGCCGCGGTAATACGGAGGATGCGAGCGTTATCCGGATTTATTGGGTTTAAAGGGTGCGTAGGCGGGATGTTAAGTCAGCGGTCAAATTTTGTAGCTCAACTATACCGAGCCGTTGAAACTGGG
+
8ACCCF885))8888;;<;;;;;;EFGGGGGGGGGGGGGGGGGGGGGGGGGGGFFFFGGGGGGGGGGGGGGGGGGGGGGGGGGGGGGGGGGGGGGGGGGGGDGGGGFFGGGGGGFGGGGGGGGGGGFDFGGGGGGGGGFGFCGGCFFGDGDGGGGGGGGGGGGEFGGGGGGGGGGGGGGGGGEFGGGGGGGFEFGGFGGFGGGDGGF>FFGGGEFGGFGGFGGGGFGGF?>3?68):?FC8970,<>:GAFFADB<B=C:FE?AAA496::4>>FCF06864>A(:9799B:(4<AFAA0(
@M02996:162:000000000-B87FG:1:1101:20263:8628 1:N:0:ACTGAGCG+CTAAGCCT
CCTACGGGGGGCTGTAGTCGAGGATCATTTGCAATGGGGGAAACCCTGACAATGCGACGCTGCGTGGAGGATGAAGGCCTTCGGGTTGTAAACTCCTGTCATAAGGGAAAAGGCGAGGGCACCCAATACGTGCCTTAGTTGATTGTACTTTAAGAGGAAGCGACGGCTAACTCTGTGCCAGCAGCCGCGGTAATACAGAGGTCGCAAGCGTTGTTCGGATTTACTGGGCGTAAAGGGCGCGTAGGCGGCGAGGTGTGTCAAGTGTGAAAGCTCCGGGCCCAACCCGGAAAGTGCGCTTGAA
+
8ACCCE):=))888::<<<8888@FGFGGGGGGGGGGGGGGGGGGGGGGGGGGGGGGGGGGGGGGGGGGGGGGGGGCFGGGGGGGGGGGGGGGGGGGGFGGGDFF9FFGGGGGG@FCCEG7FGGCFC,?<F:AFGGGFGGGGGGFEGGGGGFC:FFF=FFGGGGCGGGGGGGGGFGEGGGGGFFGGGGGGG>EFFGFGC6CFG:CD@BFEDGGFFGG>7DFGGGGF?DF:)<:?464:5>9C>B<FB;D92<>F:B27:>296):<AA94<3:?DGF;(-4@B?1,,(-3..5:99>:?::
@M02996:162:000000000-B87FG:1:1101:11524:8636 1:N:0:ACTGAGCG+CTAAGCCT
CCTACGGGAGGCTGCAGTGGGGAATTTTTCACAATGGGGGAAACCCTGATGGAGCAATCCTGCGTGGATGATGAAGGCCCTCTGGGTCGTAAAATCCTTTTATAAGGGACGAAAGCAGTACCTAGGAAATGAGTTATTGTTGACTGTACCTTTTGAATAAGTCACGTCTAACTATGTGCCAGCAGCCGCGGTAATACATAGGTTACAAGCGTTATCCGGATTTACTGGGCGTAAAGCGAGCGCAGCTGGACTTACAAGTCTGGTGTTAAAGACTTAGGCTTAACCTAAACACGCATTGGAA
+
88BCCAA>=0)=========;88BFEGGGGGGGGGGGGGGGGGGGGGGGGGGGFGFGGFFEFGGGGCGGGGGGGGGGGGGGGGGGGGGGGGGGFFFGGGGGAGFFFGGGGDFGDGGGFG,,CAF:ADGEGG<6EFEFGGGGCEFG9ECEEFGFGGCFGDAFD3:AC,@D@EFGFFFFEEFGGF?FDGCDE5@*9C,?CF9CGGFFCFF69DGCAFFF?DDEGC8,=@;05DD@2,:790:6>982)84*,.*5)9><6:):B0<24:ABAD<4<?7B2>FF?42<<08).).((,4820).
@M02996:162:000000000-B87FG:1:1101:20244:8638 1:N:0:ACTGAGCG+CTAAGCCT
CCTACGGGTGGCTGTAGTCGAGGATCATTTGCAATGGGGGAAACCCTGACAATGCGACGCTGCGTGGAGGATGAAGGCCTTCGGGTTGTAAACTCCTGTCATAAGGGAAAAGGCGAGGGCACCCAATACGTGCCTTAGTTGATTGTACTTTAAGAGGAAGCGACGGCTAACTCTGTGCCAGCAGCCGCGGTCATACAGAGGTCGCAAGCGTTGTTCGGATTTACTGGGCGTAAAGGGCGCGTAGGCGGCGAGGTGGTTACAGGTGGAAAGCTCCGGGCTTACCCCGGAAGGGGCGCTTGAA
+
8ACCCB8511)=;=======88@@EGFGGGGGGGGGGGGGFGFFGGGGGGGDFFCF@FGGGF@EFFDFGGGGGGGGAFGGGGGGGGGGGGGGGGGGGGFGGGCEFGGG<,AFCF=FCF7FFGGGFGEAD+3ADFGGFFFGGGGGGGGGFGF,@>EDCFFGGGEEGEGGGGG?FGCC9BFFFGA)AFGGCEC**:79A7:):C6:C<)=53*:97@DD0*>DGDGC*<7159>00<F(4>54>6B16.4/4639<((,**).0,4((387(03)5@*70(()).4:9>(9(((-360)437)
@M02996:162:000000000-B87FG:1:1101:11504:8643 1:N:0:ACTGAGCG+CTAAGCCT
CCTACGGGAGGCTGCAGTGGGGAATTTTTCACAATGGGGGAAACCCTGATGGAGCAATCCTGCGTGGATGATGAAGGCCCTCTGGGTCGTAAAATCCTTTTATAAGGGACGAAAGCAGTAACTAGGAAATGAGTTATTGTTGACTGTACCTTTTGAATAAGTAACGGCTAACTATGTGCCAGCAGCCGCGGTAATACATAGGTTACAAGCGTTATCCGGATTTACTGGGCGTAAAGCGGGCGCAGATGGACTTACAATTCTGGTGTTAAATACTTAGGCTTAACCTAAACACTCATTGGAA
+
8ACCCB)8):18;==;=;;;;88BFFGGEGGGGGGGGGGGGGGGFGGGGCGCGFGFGGGGEGGGFDEFFGGGGGGGGGGGGGGGGDFGGGGGGGFGAFGGGEFG<?DFFF>FEGGGFGGFGCFGGFGFFGE,7AEFGGGGGGFGGGGGGFGGFGGGEFDFGCDCGC6EEGGFFFFGGGGGGGFFGFGDGCDB;DF7B7E1@CGFDGFFFF4CCEFFG@GCEGF+1;EF?FGB6;D7@9))(1-04:=4>(4@?)462+:4>/<9180<060).6639<?DF:6<-.8))5-2)..6@22,.
@M02996:162:000000000-B87FG:1:1101:8170:8652 1:N:0:ACTGAGCG+CTAAGCCT
CCTACGGGAGGCGACCGGCGCACGGGTGAGTAACGCGTATGTAACCTGCCCGTCAGTTTGGGATAGCCCAGTGAAAACTGGATTAATACCGGATGATATCATTTGAAAGCATTTGATAATGATTAAAGATTTATCGCTGATGGATGGACATGCGTTGGATTAGCTGGTTGGCGGGGTAACGGCCCACCAAGGCGACGATCCATAGGGGTTCTGAGAGGAAGTTCCCCCACATTGGTACTGAGACACGGACCAAACTCCTACGGGGGGCAGCAGTGAGGAATCTTGGTCAATGGACGGAGGT
+
8BCCC>@==))=878887888888+6CB@@ECEDCFGGCFECFFGGGGGGG,>F:FC<CC?F<,CCFFF8<FGGGEEFBFFGGFFFGD?FCC+F>,C?CAFF<<BA<FGDGGGFECDF9AF<DFFFF<FFFDEDG+C=EFGGFEFG6D,>B;F+BE8,9=DCFGCEF,A75,04:>E:??7CB>?DD57=F*/5*:5CD@C6C?GFFE5)7?:/6*9:*9;02:C6CC9BC@9<7B94**)2)9(05713952:<2.A>))<:6(((,.(/((.)+13.(,6-)).-.-)..(),(7:((-
@M02996:162:000000000-B87FG:1:1101:12629:8672 1:N:0:ACTGAGCG+CTAAGCCT
CCTACGGGTGGCAGCAGTGAGGAATATTGGTCAATGGGCGCGAGCCTGAACCAGCCAAGTAGCGTGCAGGAAGACGGCCCTCCGGGTTGTAAACTGCTTTTAGTTGGGAATAAAAGAGCGTACGCGTACGCTGTATTGTATGTACCATCAGAAAAAGGACCGGCTAATTCCGTGCCAGCAGCCGCGGTAATCCGGAAGGTCCGGGCGTTATCCGGTTTTTTTGGGTTTAAAGGGAGCGTAGGCGGACTTTTAAGTCACCTGTGAAATCCTGCGGCTCACCTGTGGTATTGCAGTTGAAACG
+
8ACCCA:5:));6==;===;;;;;FFGGGGGGGGGGGGGGGGGGEGGGGGGGGGGGGCFC@FGGGGGGAFFEGGGGGEGCFGGGGCGCGCGGGGGEDFGGGG,ED?FG=FFFCFGF7<AF>CECG>@3C:EFEG9EFFFFDDGFFDG9@DC;EFFGGGGFGC8EE*@9EFFDCCEEFG>CGCFEEG4C3:F+<)53835AC45AG<3>B7*C7>5)9(117*:3E>ED(1*18::)36B*-1))4079CAA4).64)+28(9,6444)6:::(3)*).)4)9.42(.-6).).6.)*.63(
@M02996:162:000000000-B87FG:1:1101:8783:8676 1:N:0:ACTGAGCG+CTAAGCCT
CCTACGGGCGGCTGCAGTGAGGAATATTGGTCAATGGACGGAAGTCTGAACCAGCCATGCCGCGTGAAGGAATAAGGCCCTATGGGTCGTAAACTTCTTTTGTGGTGGAGCAATAAGTCCTACGTGTAGGGCGATGAGAGTACATCACGAATAAGCATCGGCTAACTCCGTGCCAGCAGCCGCGGTAATACGGAGGATGCAAGCGTTATCCGGATTTATTGGGTTTAAAGGGTGCGTAGGCTGTTCTTCAAGTCAGCGGTGAAATCCCCGGGCTCAACCCGGGAACTGCCTTTGGTACTGG
+
8ACCC5:851)8888;;;;;;;;CDFGGGGGGGGGGGGGGGGGGGGGGGGGGGGGGGGGGGGGGBFGGGGGGGGGGGGGGGGGGGGGGGGFGGGGGGGGGGCGGGG7?=FFDAFFFFGGGGEG@=BDDFFGGGFE7B,BFFFGCEFFGGGGGGGGGGGGGGGG8EGA9FCGCDGGGG69CFGDECDG<GCFGDF5EAGGFCGFFGGF3=FDGD>@GGA>C=EFGGFEG2?DD?BF>B<>D?6408BFFGF<?AD44)*98(<24))2)7>C9430+7:?FF36,41).43.6<2(.9<AB?
@M02996:162:000000000-B87FG:1:1101:12653:8676 1:N:0:ACTGAGCG+CTAAGCCT
CCTACGGGTGGCAGCAGTGAGGAATATTGGTCAATGGGCGCGAGCCTGAACCAGCCAAGTAGCGTGCAGGAAGACGGCCCTCCGGTTTGTAAACTGCTTTTATTTGGGATTAAATGAGCGTACCCGTCCGCTGTATTTTATGTACCATCCGCAAAAGGACCGGCTAATTCCGTGCCAGCCGCCGCGGTACTCCGGAAGGTCCGGGCGTTATCCGGATATATTGGGTTTCAAGGGAGCGTCGTCGGACTTTTACTTCACCTGTGATATCCTTCGCCTCCCCCTTGGCCTTGCAGTTGAACAT
+
8ACCC>)5:))====;===;;;,;CCFGFFGGFGGGGGGGGCE:@FGGGGGF,AE7E8EC,CFFG7FC,C:9E6FFDEFFGGG7:+@F:BFGFFG9A?EFF,59C,,+A,9A<,,:,,ACF+C+?@@+8@B:@>D=E,@,@=C9@D,6>,++++>,45;@C9+@:*,@E;ECG@>C,AC>7C9A=45D)/;5<5**2)16+;=)=<8<75CFF:3*1(20*++2*0*/)9:7),25(4<*3)-7()03FFF4556<96C)(*,))-)67>*-4(8*8((43).(((,5.53344)4*),))
@M02996:162:000000000-B87FG:1:1101:15635:8683 1:N:0:ACTGAGCG+CTAAGCCT
CCTACGGGTGGCAGCAGTGGGGAATATTGCACAATGGGCGCAAGCCTGATGCAGCAACGCCGCGTGAGGGAAGACGGTTTTCGGATTGTAAACCTCTGTCTTTGGTGACGAAGAAGTGACGGTAGCCAAGGAGGAAGCCACGGCTAACTACGTGCCAGCAGCCGCGGTAATACGTAGGTGGCAAGCGTTATCCGGAATTACTGGGTGTAAAGGGAGCGCAGGCGGGACTTCAAGTCAGCGGTGAAAATTATGGGCTCAACCCATCAACTGCCGTTGAAACTGTAGTTCTTGAGTGGATGAG
+
8ACCCB@5:0)=======;;;88BFGGGGGGGGGGGGGGGGGGGGGGGGGEGGFGFGGGGGGGGGGGGGGGGGGGGEGGGGGGGFGGEFGGGGGGGGGEFGGGGGGGGGGEGCGGGGFDFECGE:FFFGFFFFECCFGG<D>7FGD?FGCF:D7BFGCFCGFGEGG>E>EG9CFFFFEFFGFFAFFDDDGGFF>G=:FG@FGEFGF;>FACECA:DG;D<DE77ED5C?=:*65<F9>4D9998<*16C<AF????B?6:BFB:(,)412CB96@?<29AB46)6<::<4<))-.4/)),)
@M02996:162:000000000-B87FG:1:1101:17027:8687 1:N:0:ACTGAGCG+CTAAGCCT
CCTACGGGCGGCTGCAGTGAGGAATATTGGTCAATGGGCGAGAGCCTGAACCAGCCATGTCGCGTGGAGGAATAAGGATCTATGGTTCGTAAACTCCTTTTGCGGGGGGATAAAGTGCGGGACGCGTCCCGTATTGCAGTTACCCCGCGAATAAGCATCGGCTAACTCCGTGCCAGCAGCCGCGGTAATACGGAGGATGCGAGCGTTATCCGGATTTATTGGGTTTAAAGGTTGCGTCGCCGGCCCCTTAAGTCGGCGGTGAACTTTCCGGGCTCAACCCGGTCCCCGCACTCGGACGTAG
+
8ACCC>0):1)8888;;;,;;;;CF@EG,@FGFGGGGFGGCFGGGGGGGGGDGFGGFFGFGFGGGGCFFFGGF<CFEAFFFAEFA@FFCE<DEFGGGGGFG?<FE+@=<CFGCFFG,?C*<*=EGCEEEC>F*8C7@0:0<:CEEF5C*:*:>CGFCFC>5C>E+A:7C;857@+ACCGGGC@@E9>3C7>**)225D*0)*:)/95)76C59)0*95DF*<5DGF6*6=>*44473(8)(/-3(77258)9A<0(1*149)5-55.:9()(-7>+/((8()((((((((((.(,(.(((.
@M02996:162:000000000-B87FG:1:1101:11730:8704 1:N:0:ACTGAGCG+CTAAGCCT
CCTACGGGAGGCAGCAGTGAGGAATATTGGTCAATGGGCGGAAGCCTGAACCAGCCAAGTCGCGTGAAGGAAGAAGGTATTATGTATTGTAAACTTCTTTAGACGCAGAGAAATAAGGCGCTCGAGAGCGCTGATGCTAGTATGCGTAGAATAAGGATCGGCTAACTCCGTGCCAGCAGCCGCGGTAATACGGAGGATCCGAGCGTTATCCGGATTTATTGGGTTTAAAGGGTGCGCAGGCGGCATGTTAAGTCATCGGTTAAATAGTGAGGCTCAACCTCATCCCGCCGTTGATAATGG
+
88BCCE=>8)1=======;=;;;;EFGGGGGGGGGGGGGGGGGGGGGGGGGGGGGGGGGGGGGGFG@FFGGEFFGFFG<FGGGGGFGGGGGGGGGGGGGG9F8FGGGG@FDFGGGCAFFGGGGG4:8CFCEGCFFFGGGCFGF=FCEGGGGGGCCFGGGGG>FGGGGGGGG>CCFGGFFGFGFFGGGC:,CCEED=BGGFGDEDGGFDFFGC75BGG>GGFGGGG@FD<FGB?1:<>1BG7D>@67)6D2.=DA)).A5??5>FA<)<FAGB?:>C?2:(4)-494199,-:1(54*).)
@M02996:162:000000000-B87FG:1:1101:17018:8706 1:N:0:ACTGAGCG+CTAAGCCT
CCTACGGGCGGCTGCAGTGAGGAATATTGGTCAATGGGCGAGAGCCTGAACCAGCCATGTCGCGTGGAGGAATAAGGATCTATGGTTCGTAAACTCCTTTTGCGGGGGGATAAAGTGCGGGACGCGTCCCGTATTGCAGGTACCCCGCGAATAAGCATCGGCTAACTCCGTGCCAGCAGCCGCGGTACTACGGAGGATTCGAGCGTTATCCGGATTTATTGGGTTTAACTGGTGCGTAGGCGGCCCCTTAAGTCGGCGGTGAAATTTCCGGGCTCAACCCGGTCACTGCCGTCCAAACTGG
+
88CCCE)8)1)8888;;;;;;;;CFFGGGGGGGGGGGGGGEGGGGGGGGGGGGDFGFGGGGGGCFGCCFGGGFEFGGCGGGFGGGGGGGGGGGGGGGGGFGGGGGGGGGCGG:F:FFFGDGDF>E5:EGGDGEGG7FCC6FFGGGGGEE*:E><CCFFGGGCC*<C99CEEFDGFFC66:=<>@ED3*:9>;8B7:7D*?3::>EC@E4@FCDEBDG2:76CEDC><>)/:?A?<;?0BD<)-0(>71C>)9>::907<((04)64)6=1D((,7<?:B?0)((()))).---((.*2)-4
@M02996:162:000000000-B87FG:1:1101:11712:8712 1:N:0:ACTGAGCG+CTAAGCCT
CCTACGGGAGGCAGCAGTGAGGAATATTGGTCAATGGGCGGAAGCCTGAACCAGCCAAGTCGCGTGAAGGAAGAAGGTATTATGTATTGTAAACTTCTTTAGACGCAGAGAAATAAGGCGCTCGAGAGCGCTGATGCTAGTATGCGTAGAATAAGGATCGGCTAACTCCGTGCCAGCAGCCGCGGTAATACGGAGGATCCGAGCGTTATCCGGATTTATTGGGTTTAAAGGGTGCGCAGGCGGCATGTTAAGTCAGCGGTTAAATAGTGAGGCTCAACCTCATCCCGCCGTTGATACTGG
+
8ACCC>>=80)====;====;;CCFGGGGGGGGGGGGGGGGGGGGGGGGGGGGFGGGGGGGGGGFGGGGGFGGFGGGGFGGGGGGGGGGGGGGGGGGGGGGGCGGGGGGGGGGGGFGGGGGGGGGGFGFGGGGCGGGGGGGGGFGGGGGGFGGGGGGGGGGGGGGGGGGGGGGGGGGGGGGGFFGGGDGGGDE5EEDGGAFGGFGGF:FFFGDFFGGAGGFGGGEBEFF?FE??F59>EC9)47(0).C<AFFAAAFGG?FFAFA2<<F>G?F:FCF?BF?F<AAF?BF>9B?FFFFFBF
@M02996:162:000000000-B87FG:1:1101:11724:8727 1:N:0:ACTGAGCG+CTAAGCCT
CCTACGGGAGGCAGCAGTGAGGAATATTGGTCAATGGGCGGAAGCCTGAACCAGCCAAGTCGCGTGAAGGAAGAAGGTATTATGTATTGTAAACTTCTTTAGACGCAGAGAAATAAGGCGCTCGAGAGCGCTGATGCTAGTATGCGTAGAATAAGGATCGGCTAACTCCGTGCCAGCAGCCGCGGTAATACGGAGGATCCGAGCGTTATCCGGATTTATTGGGTTTAACTGGTGCGCAGGCGGCATGTTAAGTCAGCGGTTAACTAGTGAGGCTCAACCTCATCCCGCCGTTTATACTGG
+
8ACCCE=5:))====;==;=;;;;FFGGGGGGGGGGGGGGCEEGFGGFGGGGEFGGFDGGGGGGGG7FGGFCEEFGFG9CFGGGFFGGGGEGGGGGGGEFB9EGGGC@=:FF8FEAFFGFFEGCCF8=D:BG6:F,EFGFGGG9DCE7+6EFDAFECEFCEGGGGGGGGEF*?DACGFGGEGFFEGD*=EF=E4C5>FGFGD:8*>D2;@DE7>EGG9FD*<ADE5FF)*29<1>36(8)4147())67<9@>FA2>55(456)-)-6*62440529??4,06<2?((49>?(-44=A>,
@M02996:162:000000000-B87FG:1:1101:28078:8740 1:N:0:ACTGAGCG+CTAAGTCT
CCTACGGGCGGCTGCAGTCGAGGATCATTTTCAATGGGCGAAAGCCTGACACTGCGACGCTGCGTGGAGGATGAAGGCCTTCTGGTTGTAAACTCCTGTCATAGGTGAACAGGCGATCTTACCTTATACGTAAGTGAGTGGAGTGTACCATAAGAGGACTTGTCGGCTCACTCTGTGCCAGCAGCCGCGGTAATACATAGGCGCAGAGCGTTGTTCGGATTTACTGGGCGGATAGGGCGCGTAGGCGGTCTTGCGTGTCTAGCATGAACTCGCCGGGCTCGACCAGTACAGTGCGCTCTAA
+
ACCCCED8)1)8688;;;688878CF,C@-6CFFGGG8FF:FGG8FGGGCC@6CC6@6@C:FGGFG:FFGGD<FGGGGG8FE,CFAF+8,CF,@5,55E<95,CF,E,?,54:+@F7+:,?<D,,,87@FG,36EFCFD,+@,,8@EF,,,,6,,46,+5,+,3***:*,,,=,;<,,,5,*/;4*/))*21*=9+8++0**/8*))))0:*:);+11/>>+02<*<9(<3)(,,6((<511()-?04)((*)6148C*))*)).2).*)*(-4)1042,(),2((.)-.)6))-(.((.)
@M02996:162:000000000-B87FG:1:1101:14614:8761 1:N:0:ACTGAGCG+CTAAGCCT
CCTACGGGTGGCTGCAGTGAGGAATATTGGTCAATGGGCGAAAGCCTGAACCAGCCAAGTCGCGTGCAGGACGACGGCCCTCTGGGTTGTAAACTGCTTTTAGTTGGGAATAAAAGAGAGGACGTGTCCTCTGTATTGTATGTACCATCAGAACAAGGACCGGCTACTTCCGTGCCAGCAGCCGCGGTAATACGGAAGGTCCAGGCGTTATCCGTCTTTATTGGGTTTAAAGGGAGCGTAGGCGGATTTTTACGTCAGTTGTGAAAGTTTGCGGCTCAACCTTAAAATTGCAGTTGATA
+
8ACCC>85:0)=;=====;;;;;;FEFGGGFGGGGGGGGGGGGGGGGGGGGGGGGGG<EF<CGGGGGGFGGGGGGGCGGGGGGGGFGGGGGGGFGEEFFGG<,CA?EGECFGGFC<BF,@78F+@=DFGGGGGGFGGCD,EFFFAEFFGFF9D,>FGFFGDGGGGG68CCFEG5ECCCC6CFABEG<D5EC,98**837ACF+;FG>BBDGGGF)*76DCFGG*57CD?BFFF60>B9>C(15)4)0,76<7-28?F*:<>F14).6>?-2)(,./73248)))..)6266-5<A<*.-
@M02996:162:000000000-B87FG:1:1101:3611:8772 1:N:0:ACTGAGCG+CTAAGCCT
CCTACGGGAGGCAGCAGTGAGGAATATTGGTCAATGGGCGCGAGCCTGAACCAGCCAAGTAGCGTGAGGGATGACTGCCCTACGGGTTGTAAACCTCTTTTGTTTGGGAATAAAGGAGCCTACGTGTAGGCTTTTGCATGTACCTTTCGAATAAGCATCGGCTAATTCCGTGCCAGCAGCCGCGGTAATCCGGAAGATGCGAGGGTTATCCGGATTTATTGGGTTTAAAGGGAGCGTAGGCGGCCTGTTAAGTCTGCGGTCACATGGCACGGGCCAACCTTAGCATGACGTGGTACCTGGG
+
8@BC=B==)1)===8=;=;;;;;,;@FFFGGGGGGGG@FFEE@CGGGGCGGCFACD:CFFFFEF@FFEGGGGGFGGGGFGGEEGDGCEGE,<CFGGF9FFGGFCEGGE<:F,AADAFFF+AFF7:EFGGGEFFCFGC@EEE9A<A@ADE+=D=FECGGGGDDGDAEFFFGGFGG;<45,11=0<5739+,+4:*1*;8884:5)/*00;C7:)))*2)33@FG9E5<:3:08(-(54(09294)-)).:4)/.).))*),-.:)6.(,7)9((-)*)-277*..44>))4,--4-)*..((
@M02996:162:000000000-B87FG:1:1101:3575:8772 1:N:0:ACTGAGCG+CTAAGCCT
CCTACGGGTGGCAGCAGTAGGGAGTTTTCGGCAATGGGGGCAACCCTGACCGAGCAACGCCGCGTGAATGATGAAGGTCTTCGGATTGTAAAGTTCTGTTATAAGGGAAAAATGATAGGGTGAGGAAATGCTCTCTATTTGATGGTACCTTATTAGAAAGCCACGGCTAACTACGTGCCAGCAGCCGCGGTAATACGTAGGTGGCAAGCGTTATCCGGAATTATTGGGCGTAAAGAGTGAGCAGGCGGCATGGTAAGTTTGAAGTGAAAGCGTGGGGCTTAACCCCATACAGCTTCGAAAA
+
8ACBCE=5>))=;======<;8;8BFFGGGGGDFGGGGGFGGGGGGGGGGFGGFFGFGGGGGEEFFEGGGGGGGGGGGGGGGGGFGGFFFGGGFGGGGGGGGFGGGGGGGGGGGGGGGGGGG@FGGGGGGGGGGFGGGGGGGFGGFGGGGGGFGGGGGGGGGGGGGGEE@EGFGGGGGGGGFFFGGGGGGGEC8FFFGGFGGGFFGFFFFGGGFFGGF>DFGFDFFGGFFGFF<9B<DF><77??DFFC;>FFAF<>FGDFB<DF>FF949;14BG>?9<?FB2:BB:3:8AD:74>:(33
@M02996:162:000000000-B87FG:1:1101:3593:8774 1:N:0:ACTGAGCG+CTAAGCCT
CCTACGGGTGGCAGCAGTAGGGAGTTTTCGGCAATGGGGGCAACCCTGACCGAGCAACGCCGCGTGAATGATGAAGGTCTTCGGATTGTAAAGTTCTGTTATAAGGGAAAAATGATAGGGTGAGGAAATGCTCTCTATTTGATGTTACCTTATTAGAAAGCCACGGCTAACTACTTGCCAGCAGCCGCGGTAATACGGAGGTGGCAAGCGTTATCCGGAATTATTGGGCGTAAAGAGTGAGCAGGCGGCATGGTAAGTTTGAAGTGAAAGCGTAGGGCTTAGCCCCATACAGCTTCGAAAA
+
AACCC>=>A0)=====;<=<;8;8C@FFGGDEGGGGDGGGGGGGGGGGGGGFGFFGGGGGGCFEGGG@FGFGGGGFFGEEEFFDFGFCFFGGGGGFG9EFFGAFACFGF:<FGGDFFFDGGGGFGGBAF5@FCDEGGGGGGGGG,@DEFFGGGFDC;F+@EGCF+:;ED7EFGG,=3@FFFGFFG>4C47CG5BBE)*:)9>=AGG6FF3CGDFFF575DFFFGFF+7<D77(,)*(./2)28<(5.4D9(846A9)+;2)/)64<ABFAD6:(8*77:?2*..8:(4(3..:8><0-,(-
@M02996:162:000000000-B87FG:1:1101:14606:8776 1:N:0:ACTGAGCG+CTAAGCCT
CCTACGGGTGGCTGCAGTGAGGAATATTGGTCAATGGGCGAAAGCCTGAACCAGCCAAGTAGCGTGCAGGACGACGGCCCTCTGGGTTGTAAACTGCTTTTAGTTGGGAATAAAAGAGAGGACGTGTCCTCTGTATTGTATGTACCATCAGAAAAAGGACCGGCTAATTCCGTGCCAGCAGCCGCGGTAATACGGAAGGTCCAGGCGTTATCCGGCTTTATTGGGTTTAAAGGGAGCGTAGGCGGATTTTTAAGTCAGTTGTGAAAGTTTGCGGCTCAACCTTAAACTTGCAGTTGTTA
+
8ACCCD:0:0)========;;;;CFGGGGGGGGFGGGGGGGGGGGGGGGGGGGFGGGGGGAFGGGGGGGGGGGFGGGGGGGGGGGGGGGGGGGGGGGGFGGF,EFFGGGFGGGGAGCFGDGDFEGEFGGGGGGGCFGFE5EEFGFFFCEFD3EGGGGGGGG=3BFG7FGGGGG8EFFFGDGGFFGDDGDEGCGF=E4CDA>C?AGG5>DA<FF>))99C7AFDFGFGG:FGFA?<EB>B99*))4704CDFF04:A2+0))184-54AF>CA>7B*)4):.).649..6:<47><<*45
@M02996:162:000000000-B87FG:1:1101:8906:8785 1:N:0:ACTGAGCG+CTAAGCCT
CCTACGGGAGGCAGCAGTAAGGAGTTTTCGGCAATGGGGGAAACCCTGACCGAGCAACGCCGCGTGAGTGATGACGGCCCTATGGGTTGTAAAGCTCTGTTGTAAGGGACGAATGGTTTGCTTAGGAAATGAAGCAGATTTGACAGTACCTTACCAGAAAGCCACGGCTAACTACGTGCCAGCAGCCGCGGTAATACGTAGGTGGCAAGCGTTATCCGGAATTATTGGGCGTAAAGAGGGAGCAGGCGACCAGATAAGTTTGAAGTGAAAGCGTGGGGCTCAACCCCATACAGCTTCGAAA
+
88CCCFF581)====;====<;;CFFGGGGGGGGGGGGGGGGGGGGGGGGGGGFFGGGGGGGGGFGEGGGGGGGGGGGGGGGGGGGGGGGGGGFGFGG<FGFGGGGGGGG@C@F8FFGG:FGG9,CEFFG9>E=DFFDFGGGGGGGGGGFGGGGGGGFFGGGGEGG>GGGFGGFGGGGGGEG>FGGGDDD<=CDG?FGGFGGG4CF;6AFGGGFFGGFG*<8C7C=9FBFG;9?:FA?FD0C1F:>>>72(7?(<4)+:6ABA:AF<AFF><9BBG@>:9???BFBBB:(4<<:230(4(-
@M02996:162:000000000-B87FG:1:1101:3618:8789 1:N:0:ACTGAGCG+CTAAGCCT
CCTACGGGAGGCAGCAGTGAGGAATATTGGTCAATGGGCGCGAGCCTGAACCAGCCAAGTAGCGTGAGGGATGACTGCCCTACGGGTTGTAAACCTCTTTTGTTTGGGAATAAAGGAGCCTACGTGTAGGCTTTTGCATGTACCTTTCGAATAAGCATCGGCTAATTCCGTGCCAGCAGCCGCGGTAATACGGAAGATGCGAGCGTTATCCGGATTTATTGGGTTTAAAGGGAGCGTAGGCGGCCTTTTAAGTCTGCGGTCAAATGTCAGGGCCCAACCTTGGCATGCCGTGGATACTGAT
+
BCCCCEFF51)=========;;;CFFGGGGGGGGGGGGGGGGGGGGGGGGGGGFFFFGGGEGECFGGGGGGGGFGCGGFGGGGGGGGGGGGGGGGGGGGGGGGGGGGGGGGGGGGGGGGGGGGGGGGGGGGGGGGGGGGGGGGGGGGGGGGGGGGGGFGGGGGGDFGGGGGGGGGGGGGGGGFFGGGGGGGGGEGGFGGFGGGFGGFFFFGGGEFGGFGGFGGGGECD4AGFFFFF>BFGFC;89BFDGBFFFFFAFDG?>FFFFAAA@9G<(4>E>BFF<*82)2:4492473<4).6))
@M02996:162:000000000-B87FG:1:1101:3584:8791 1:N:0:ACTGAGCG+CTAAGCCT
CCTACGGGTGGCAGCAGTAGGGAGTTTTCGGCAATGGGGGCAACCCTGACCGAGCAACGCCGCGTGAATGATGAAGCTCTTCGGATTGTAAAGTTCTGTTATAAGGGAAAAATGCTAGGGTGCGGACATGCTCTCTATTTGATGGTACCTTATTAGAAAGCCACGTCTAACTACGTGCCAGCAGCCACGGTAATACGTAGGTTGCATGCGTGATACGGAATTATTAGGCGTCAAGAGTGAGCAGTCTGCCTGGTAAGTTTGAAGTGAACGCGAGGGGCTTAACCACATACAGCTTCGAAAA
+
8ACCCD>0:))=;=8;===<;8;6B;CFF++@FEGGFGGGGEFFGGGGGE@@@CEFFGGE@=FEFC@<FGG?FFFG,,5EFGGF7:FFGGFFC5CCEFFFGECFE,E@CFFGFE,CAE,,A7+>:@+F>D8>ED9E,CD,,9,73DE=>3,>@9;AD:+,,;B,5*4:9@@A@ECF,=EG67A?DC*07?::8BE75??)*+,)46+1658*1)1;*4*1),++++2+4)/)6-)/.)9:2>4))0*-2))9(::422*.)1..-49:*47((()*.-(..69241::2)))))))0-((-
@M02996:162:000000000-B87FG:1:1101:8925:8793 1:N:0:ACTGAGCG+CTAAGCCT
CCTACGGGAGGCAGCAGTAAGGAGTTTTCGGCAATGGGGGAAACCCTGACCGAGCAACGCCGCGTGAGTGATGACGGCCCTATGGGTTGTAAAGCTCTGTTGTAAGGGACGAATGGTTTGCTTAGGAAATGAAGCAGATTTGACCGTACCTTACCAGAAAGCCACGGCTAACTACGTGCCAGCAGCCTCGGTAATACGTAGGTGGCAAGCGTTATCCGGAATTATTGGGCGTAAAGAGGGAGCAGGCGCCAAGATAAGTTTGAAGTGCAAGCGTGGGGCTCAACCCCATACAGCTTCGAAA
+
8@BCCF)8)11=8===;=,=<;;,CFEGGD:FEGGGGGGGGGGGGGGFGGGDEFFGGF:FGGGGGGGGFG9FGFFGBFGGG@EEGFGGGGGGGAFFGG?CFCFEEAFCGFC:3FGFFFG:FGG<3AD9AF99,3@8=8EFFG9F,@@>CGGGDFGD8,;<DFG7FD5CEECFF9,?FFGFCFFFC4**;C*64)+C8:F*;7C6CFFA):*=CDFGC03:7E6>F7:48FG>>(-9:(8/2*4)()77)29)(,4).+2468))-67)06*32,<*<76><?22:<((44:)))))*41((
@M02996:162:000000000-B87FG:1:1101:22112:8797 1:N:0:ACTGAGCG+CTAAGCCT
CCTACGGGAGGCAGCAGTGGGGGATATTGCACAATGGGGGAAACCCTGATGCAGCGACGCCGCGTGAGTGAAGAAGTATTTCGGTATGTAAAGCTCTATCAGCAGGAAAGATAATGACGGTACCTGACTAAGAAGCACCGGCTAAATACGTGCCAGCAGCCGCGGTCATACGTATGGGGCAAGCGTTATCCGGATTTACTGGGTGTAAAGGGAGCGCAGACGGCCTGGCAAGCCAGATGTGAAATGCGGGGGCTCAACTCCTGACCTTCATTTGGAACTGTCAGGCTAGAGTATCGGAGAG
+
8ACCC>58=1)=========;88@FFGGFF9FFGGGGGGGGGGGGGGGGGFGFFFGFGCFGGGGFEGGGFGGGGGGGGGGGGCFG8FEFGGGGFGGG<CFFEGAFF@FE8EEGGGGFGG+C=FGG56DF<,ADECD8FGFEEG>,,@DF6D,@FAFF@;FGGG71?*;EFFGGCEC,,45*7;FGGG7CCG5C):CFCGFG6FFGGF6CFF/;7:759D)8:>D*05C<F6><BFF(4BF:*6*6*9(91(7;06,4?*5>F7:44<)92:5456:787)-0))(4::0.,..)64)-432
@M02996:162:000000000-B87FG:1:1101:3622:8806 1:N:0:ACTGAGCG+CTAAGCCT
CCTACGGGAGGCAGCAGTGAGGAATATTGGTCAATGGGCGCGAGCCTGAACCAGCCAAGTAGCGTGAGGGATGACTGCCCTACGGGTTGTAAACCTCTTTTGTTTGGGAATAAAGGAGCCTACGTGTAGGCTTTTGCATGTACCTTTCGAATAAGCATCGGCTAATTCCGTGCCAGCAGCCGCGGTAATACGGACGATGCGAGCGTTATCCGAGTTTATTGGGTTTAAAGGGAGCGTAGGCGGCCTTTTAAGTCTGCTGTCAACTGTCACGGCCCAACATTGGCATGCCGTGGATATTGAT
+
8ACCC5:)8))88=8;;==;;;;;CFFGD@FFCCFGEFGGGDGGGFGGGGGGGGGGGGGGCFGGGGG>F:FGCFGGGGFGGFGF>FCFGGGFEEFCFGEFGFFGGGGG8=A<,FAFGGGGGGGCFFEFG9=FFEF,,,CAEFGGGGGFGFGG6>9EFGG7>CFDEFGGGF8+=?,<CFGCGG>>>CD9CFF6:D5:?D*:5*=8*:5=AA75*):8:);@F,5CE5F;-1:>(4(898:5)/(0-79<GF>=<.)))+268?<)64<47)*((,.?7:,1-*.4<237)(-(-(5)*..))
@M02996:162:000000000-B87FG:1:1101:22123:8812 1:N:0:ACTGAGCG+CTAAGCCT
CCTACGGGAGGCAGCAGTGGGGGATATTGCACAATGGGGGAAACCCTGATGCAGCGACGCCGCGTGAGTGAAGAAGTCTTTCGGTATGTAAAGCTCTATCAGCAGGGAAGATAATGACCGTACCTGTCTAAGAAGCACCGGCTACATACGTTCCAGCAGCCGCGGTTCTACGTCTGGTGCAGGCGTTATCCGGATTTACTGGGTGTAAAGGGAGCGCAGACGGCTTGGCAAGCCCGATGTGAGATGCGGGGGCTCACCTCCTGAACTCCATTTGCAACTGTCACACTCGAGTATCGGAGGG
+
8ACCC>1=51)=======;;;868CFGGGC,EGGGGGG:FGCG<FGGGGC-FFFG@FCGE:FFGFG,=EFG<EE,BF,A,C<+CGFG,C<FG9EGGFAFB,,BFGF+:FF??E?F,,8,>8DFCGD,A;?,C,3>=,6,>+38+,,@,@,>,>F9,,,9@39:*>=**2,6;?50=,4=F8+)0=D55D7FCEA=EF+C8F450=D*;:A*1*.7559<)5CEG*7:CFF6>2:(041>9)*)1./6,)46B3,4)-:70:439?FA)))25-)*39:2(61.)),4((((5())-)(((-
@M02996:162:000000000-B87FG:1:1101:22104:8819 1:N:0:ACTGAGCG+CTAAGCCT
CCTACGGGAGGCAGCAGTGGGGGATATTGCACAATGGGGGAAACCCTGATGCAGCGACGCCGCGTGAGTGAAGAAGTATTTCGGTATGTAAAGCTCTATCAGCAGGAAAGATAATGACGGTACCTGACTAAGAAGCACCGGCTAAATACGTGCCAGCAGCCGCGGTAATACGTATGGTGCAAGCGTTATCCGGATTTACTGGGTGTAAAGGGAGCGCAGCCGGCATGGCAAGCCAGATGTTAAATGCGGGGGCCCAACGCCTGAACTGCCATTGGAACGTGCCAGCTGAAGTATCGGGAGG
+
8ABCCA59=0)===8=====;88@FGGGEFFGGGGGGGGFEGGGGGGGGGGGGGGGGGGGGGGG@FBFGGFGGFGGGGGGGGGGGFGFGFGGCFGGGFEFGGGFDDFGG,6EEFGEFGGCC+@FGECGGAD@=FFGGGGGGEGFGEFGG:EBFGGGGFGGCDE*>C75=2DFFFGGCCCG6CFFGDGGGGGDEEGGFFGFGGGFDD=8CFCEC>>)765)8?CG55*9:@F0(41.(46*)0.*)/=93(-72,((-**(48(2,353*(*.6:@990(,()(6.().))..-.:6)-(((
@M02996:162:000000000-B87FG:1:1101:26358:8826 1:N:0:ACTGAGCG+CTAAGCCT
CCTACGGGTGGCTGCAGTAGGGAATTTTCGGCAATGGGGGAAACCCTGACCGAGCAACGCCGCGTGAATGAAGAAGGCCTTTGGGTCGCAGAGTTCTGTTACAAGGGAAGAATGGCTAATATAGGGAATGATATTAGAGGAGACGGTACCTTGTCAGAAAGCCACGGCTAACTACGTGCCAGCAGCCGCGGTAATACGTAGGTGGCGAGCGTTATCCGGAATCATTGGGCGTAAAGGGTGCGTAGGCGGCCAGTTAAGTCTGTGGTGAAATCGTGAGGCTCAACCTCATCACGCCACGGAA
+
8ABCCD55:1)==88;;===;8CFEFGGGGGGGGGGGGGGGGGGGGGGGGGGEFFGGGGGGGGGFGGGGGGGGGGGGGGGGGGGGGGGGGGGGGGGGGGGGGGGGGGGGGGGGGGGGGGGGGGGGGGGGGGGGGGGGGGGGGGGGG@FEGGEGGGGG7CGGGGGGGGGGGGGGGGGFDGGGGFFFGGGGGGGGFGFFGCAFGFFGGEFFFGGGFFFG?GC8CG>?60>?:C:92:FDB@D1>B8;DF;)19)8?A<AG74:@BA0184?<C><<F+80,836<F<B0(:66)36:9>>>;8
@M02996:162:000000000-B87FG:1:1101:14444:8835 1:N:0:ACTGAGCG+CTAAGCCT
CCTACGGGTGGCAGCAGTGGGGAATATTGGGCAATGGGCGAAAGCCTGACCCAGCAACGCCGCGTGAAGGAAGAAGGTCTTCGGATTGTAAACTTCTTTTATGAGGGACGAAGGACGTGACGGTACCTCATGAATAAGCCACGGCTAACTACGTGCCAGCAGCCGCGGTAATACGTAGGTGGCAAGCGTTATCCGGATTTACTGGGTGTAAAGGGCGCGTAGGCGGGAGAGCAAGTCAGATGTGAAATCCATGGGCTTAACCCATGAACTGCATTTGAAACTGTTCTTCTTGAGTGCTGGG
+
8ACCCE===))=======;;;88BFFGGGGGGGGGGGGGGGGGGGGGGGGGGGFFFGGGGGGGGGGGGGGGGGGGGGGGGGGGGGGGGGGGGGGGGGGGGGGEFGFGGGGDGGGGGGGDFFGGGGGGGGDF<ECFDGGGGFFGEEEGFGGGGEGGGGGGGCCFGDEDCGEEGGGGGFGGGGDAFAFGGGGDGGFGG3CGFGGGFGC5:BFG?FFFDDFDGEGGGGE=>;;DFFF0/-47267-9<BFBF:7@4:107FF44=0117<>=99>AABC=42<AF)).4)652<>426)1.44(
@M02996:162:000000000-B87FG:1:1101:3315:8836 1:N:0:ACTGAGCG+CTAAGCCT
CCTACGGGTGGCAGCAGTGAGGAATATTGGTCAATGGACGGAAGTCTGAACCAGCCATGCCGCGTGAAGGAATAAGGCCCTATGGGTCGTAAACTTCTTTTGTGGTGGAGCAATAAGTCCTACGTGTAGGGCGATGAGAGTACATCACGAATAAGCATCGGCTAACTCCGTGCCAGCAGCCGCGGTAATACGGAGGATGCAAGCGTTATCCGGATTTATTGGGTTTAAAGGGTGCGTAGGCTGTTCTTCAAGTCAGAGGTGAAATACCCGGGCTCAACCCGGGAACTGCCTTTGATACTGG
+
ACCCCBDA>00===8====;;;;CFFGGGGGGGGGGGGGGGGGGGGGGGGGGGGGGGGGGGGGGCFGGGGFGGGGGGGGGGGGGGGGGGGGGGGGGGGGGGGGGGGGGGGGGGGGGGFFGGGGGGGGGGGGGGGGGFGGGGGGFGGGGGGGGGGGGGGGGGGGGGGGGGGGGGGGGGGGGGG>?EGDGGGGGGFGGFGGFGGGFGGFFFFGGGAFGGEGGFGGGGFGGEFFFFD?FFFEG<D?05@FAC<A46<AD<GGF:=?FFF<BF>G9(2>FF:BFF>>>>BBBB?3>BF><746A>
@M02996:162:000000000-B87FG:1:1101:3333:8841 1:N:0:ACTGAGCG+CTAATCCT
CCTACGGGTGGCAGCAGTGAGGAATATTGGTCAATGGACGGAAGTCTGAACCAGCCATGCCGCGTGAAGGAATAAGGCCCTATGGGTCGTAAACTTCTTTTGTGGTGGAGCAATAAGTCCTACGTGTAGGGCGATGCGAGTACATCACGAATAAGCATCGGCTAACTCCGTGCCAGCAGCCGCGGTAATACGGAGGATTCAAGCGTTATCCGGATTTATTGGGTTTAAATGTTACGTAGGCTTTTCTTCAAGTCAGATGTGAAATACCCGGGCTCAACCCGTGAACTGCCTTTGATAATTG
+
8ACC8@)500);=====<;;;;;CFFGF@-CFGGGFGGGGFGGGGGGFGGDFGFGGFFGGGDGGGGCCDGG8,C@FFEFFGGGGC@CCCFFGGBAAFGDFFEFF:FFC@,EF@FGGBFGGG9FFBFFGBA=F8FG7++8:BDF,D@89+@EGGDGF9DG@B@DGEGGGG7D+=8;@@7FFFCD>@C>?CFG8*:*/);+1@B@6CD:55AF5)5=C8CFGFCFCCA+:9+21)).72<)*5*(/59=<F<<=AA>))+0.)*.:<26:6()((-7397(4(02,(6<?<(,6<2):*))).
@M02996:162:000000000-B87FG:1:1101:26984:8847 1:N:0:ACTGAGCG+CTAAGCCT
CCTACGGGTGGCAGCAGCTAAGAATATTCCGCAATGGACGAAAGTCTGACGGAGCGACGCCGCGTGAACGATGAAGGTCGGAAGATTGTAAAGTTCTTTTATAACTGAGGAATAAGTATGATCAGAGAAAGGTCATATGGTGACTGTAGGTTATGAATAAGCAACGGCTAATTACGTGCCAGCAGCCGCGGTAACACGTAAGTTGCGAGCGTTGTTCGGATTTATTGGGTTTAAAGGACGTGTAGGCGGTTCTGTAAGCTTGGTGTGAAAGGCGGGAGCTCAACTCCCGAATTGCGTTGAG
+
8ACCCEA581)========;<;;CFGGGGGGGGGGGGGGGGGGGGGGGGGGGGGFGGGGGGGGGGGGGGGGGGGFGGGGGGGCGGGGGGGGGGGGGGGGGGGFGGGGAFFGGGGGGGGGGGGGGGFGGGGGGGGGGGGFGGGGGGGGGGFGGGGGGGGFGGGGFFGGGGGGGGGGGGGGGGGFFGGGGGGGGGFGGFGG;FGGFGGFFFFGGGFFGG<)9:EGGGF7C?@D3>A2FDFFG:DB<<FF>D>FEFFFFFGFAFF?4:??9=4FB:6>?7;6::4<<A2>:6:6?B?<?B69:5
@M02996:162:000000000-B87FG:1:1101:26967:8853 1:N:0:ACTGAGCG+CTAAGCCT
CCTACGGGTGGCAGCAGCTAAGAATATTCCGCAATGGACGAAAGTCTGACGGAGCGACGCCGCGTGAACGATGAAGGTCGGAAGATTGTAAAGTTCTTTTATAACTGAGGAATAAGTATGATCAGAGAAAGGTCATATGGTGACTGTAGGTTATGAATAAGCAACGGCTAATTACGTGCCAGCAGCCGCGGTAACACGTAAGTTGCGAGCGTTGTTCGGATTTATTGGGTTTAAAGGACGTGTAGGCGGTTCTGTAAGCTTGGTGTGAAAGGCGGGAGCTCAACTCCCGAATTGCGTTGAG
+
ABCCCD:)81)====;===;<;;CFFGGGGGGGGGGGGGGGGGGGGGGGGGGFFEGFGGGGGGGFGGGGGGGGGGGGGGGGGBFGGGGGGGFGGGGGGGGGGFGGGGGGGGGGFGGGGGGGGGGGFGGGGGGGGGGGGGGGGGGGGGGGGGGGFGGGFGGGGGGGGGGGGGGGGGGGGGGGGFFGGGGGDGGGDGFFGG;FGFFGGEF>>DGGEFGGFGGEGGGGFGGFF:>?F<FF<F<:D?5<4FFGFFFDAF<>EGAFFFA:?FDF2C6<(8:.9;:?F77AAD?>BBBB<B?7493(
@M02996:162:000000000-B87FG:1:1101:17110:8912 1:N:0:ACTGAGCG+CTAAGCCT
CCTACGGGAGGCTGCAGTCGAGGATCATTTGCAATGGGCGAAAGCCTGACAATGCGACGCTGCGTGGAGGATGAAGGCCTTCGGGTTGTAAACTCCTGTCATAAGGGAACAGGCGACGGGACCCAACACGTCCCCGAGTTGAGTGTACTTTAAGAGGAAGCGACGGCTAACTCTGTGCCAGCAGCCGCGTTAATACAGAGTTCGCACGCGTTGTTCGGATTTACTGGGCGTAAAGGTCGCGTAGGCGGCGAGGTGTGTGAGATGTGCAATCTCCGGGCACAACCCGGAAAGTGCGCCTCAA
+
88ACCB=5>)08========8887CF@ECFFGGGGGFGFGCFGEGFGGGGGFDFFFFFGGGGGGGG7EFFGGGGGGFFEGGGGGGGDEGGFGG?EFGGFGFGCFG,EFFGGGAFEEGGG7==FFDFBDFEGGGGGG7B>+,;E>3@:EGCEF;9D<FECFC0CE7CDGDCF?DFCF?@9=AFFFFGGCD/8**+++8@7A+++)*1)))79*9557/(*18CE*<4ACBBDB03)7).7)-9(>?FD1D0,<(8(.(/94<*).-)--*)9>2).:7((-1.21(-90,444441(.(-,4
@M02996:162:000000000-B87FG:1:1101:17129:8919 1:N:0:ACTGAGCG+CTAAGCCT
CCTACGGGAGGCTGCAGTCGAGGATCATTTGCAATGGGCGAAAGCCTGACAATGCGACGCTGCGTGGAGGATGAAGGCCTTCGGGTTGTAAACTCCTGTCATAAGGGAACAGGCGACGGGACCCAACACGTCCCCGAGTTGAGTGTACTTTAAGAGGAAGCGACGGCTAACTCTGTGCCAGCAGCCGCGGTAATACAGAGGTCGCAAGCGTTGTTCGGATTTACTGGGCGTAAAGGGCGCGTAGGCGGCGAGGTGTGTGAGATGTGAAATCTCCGGGCTCAACCCGGAAAGTGCGTCTCAA
+
8ACCCF8850)8==8;====888@EFGGGGGGGGGGGGGGGGGGGGGGGGGGGGFGFGGGGGEGFGGGGGGGGGGGGGGGGGGGGGGGGGGGGGGGGGGGGGGGGFGGGGGGFGGGGGGGGGGGGGGGGEGGGGGGGDGGCEFGGGGGGGGGGGGGGGGGGGCGCGEGCGGGGGGGFGFGGFFFGGGGGEG>EFGGFGGFGFGFGGBDFFGGGFFGGF:GFGFGGFGGFDD@BFA=::DG>D0>?@77DBFE><?BFGG<A=<2<AFFF>F4AADGB99?D48?6,9617:<<:6?D??4<
@M02996:162:000000000-B87FG:1:1101:9684:8949 1:N:0:ACTGAGCG+CTAAGCCT
CCTACGGGTGTCTGCAGTGAGGAATATTGGTCAATGGGCGGAAGCCTGAACCAGCCAAGTCGCGTGAAGGATGAAGGTTCTATGGATTGTAAACTTCTTTTGTTCGAGGGTAAAGTGAGTCACGTGTGGCTTATTGCAAGTATCGAACGAATAAGCATCGGCTAACTCCGTGCCAGCAGCCGCGGTAATACGGAGGATGCGAGCGTTATCCGGATTTATTGGGTTTAAAGGGTGCGTAGGCGGGATGTTAAGTCAGCGGTCAAATTGTGTAGCTCAACTATACCGAGCCGTTGAAACTGGG
+
-8ABCE=500)=======;==CCFFFFGGGGGGGGGGGGFEEFGGGGGGGGDFFFFFFFFGFGGFFFGGGGGGGGGGGGGADGGGDGGGGGGGGGGGGDGGGGGGFFFGDGCAFEGGGGGGGGEGDE<FFGGGGGGGFGGFFGGFFGGDGGGGGGGGGGE@=FEGGDFGGFGGGFG??CGCG>?:DGDF:8DE>EGBGGFDDGFGGFF5F:CC)8CF?C>8CFG5:?CA@DF???>:?EC<7403)55><98<>AA)CD<BFF2>BA9F?CAA4B:/4>5)*6634(1(44:?<)69494,
@M02996:162:000000000-B87FG:1:1101:21042:8962 1:N:0:ACTGAGCG+CTAAGCCT
CCTACGGGTGGCTGCAGTGAGGAATATTGGTCAATGGACGGAAGTCTGAACCAGCCATGCCGCGTGAAGGAATAAGGCCCTATGGGTCGTAAACTTCTTTTGTGGTGGAGCAATAAGTCCTACGTGTAGGGCGATGAGAGTACATCACGAATAAGCATCGGCTAACTCCGTGCCAGCAGCCGCGGTAATACGGAGGATGCAAGCGTTATCCGGATTTATTGGGTTTAAAGGGTGCGTAGGCTGTTCTTCAAGTCAGCGGTGAAATACCCGGGCTCAACCCGGGAACTGTCTTTGATACTGG
+
8ACCCE:5:))========;;;CEFFGGGGGGGGGGGGGGGGGGGGGGGGGGGGGGGGGGGGGGFGGGGGFGGGGGGGGGGGGGGGGGGGGGGGGGGGGGGGGGGGGGGGGGGGGG:FGGGFGGGFGDGFGGGFGGFGGGGGGGFFGGDGGGGGGGGGGGGGGGGGGGGGG?DGGGGGGFGGFFGGDGCFG>EEEGFG4AFGGFEGFFFFGEDBDGCCDG6FFGGDFGFFGEF@?EB?FD<C?<?FFAFAAFFF>>)*93174AF<F?F;<9>BFC=:FF>EFFF:24)-6:A>9A7<AFB
@M02996:162:000000000-B87FG:1:1101:9699:8962 1:N:0:ACTGAGCG+CTAAGCCT
CCTACGGGTGGCTGCAGTGAGGAATATTGGTCAATGGGCGGAAGCCTGAACCAGCCAAGTCGCGTGAAGGATGAAGGTTCTATGGATTGTAAACTTCTTTTGTTCGAGGGTAAAGTGAGTCACGTGTGGCTTATTGCAAGTATCGAACGAATAAGCATCGGCTAACTCCGTGCCAGCAGCCGCGGTAATACGGAGGATGCGAGCGTTATCCGGATTTATTGGGTTTAAAGGGTGCGTAGGCGGGATGTTAAGTCAGCGGTCAAATTGTGTAGCTCAACTATACCGAGCCGTTGAAACTGGG
+
88CCCF=580)==8=;===;;;;CFFGGGGGGGGGGGGGGGGGGGGGGGGGGGGGGGGGGGGGGFGGGGGGGGGGGGGGGGGGGGGGGGGGGGGGGGGGGGGGGGGGGGGGGGGGGGGGGGGGGGFFFFGGGGGGGGGGGGGGGGGGGGGGGGGGGGGGGGGGGGGGGGGGGGGGGGGGGGGFFGGDDGGGGG>=EBGGFGDGFGGFFFFGED5AGGFGGFGGGGFFGF=><<<?.:BE5<94)-7B?FB<?AFAAFGDBFFFFFAADFF::<:*<=:B?<FFA:694228?F69<=4<4(
@M02996:162:000000000-B87FG:1:1101:23007:8969 1:N:0:ACTGAGCG+CTAAGCCT
CCTACGGGTGGCAGCAGTGAGGAATATTGGTCAATGGTCGGAAGACTGAACCAGCCAAGTCGCGTGCAGGAAGACGGTCCTATGGATTGTAAACTGCTTTTGTACGGGAATAAAGTGAGGTACGTGTCCCTTTTGGAATGTACCGTAAGAATCAGGGTCGGCTAACTCCGTGCCAGCAGCCGCGGTAATACGGAGGACCCGAGCGTTATCCGGATTTATTGGGTTTAACGGGTGCGCAGGCGGAGGATTAAGTCAGCGGTGAAATTTTCATGCTCAACATGAAAACTGCCTTTGATACTGG
+
8ACCCB)=>0)====;==;6;;;CFFGGFFFGEFGFGFFGFGGECFGFFGGGGGGFGFGFGGGGGGGGAFGGFFGG7FE@FCGGGCFGGGGGGGGGFEFEFGE<FCEFG7E,E<,E9,A,,,C7F,EGFCFF8AEE,,4FFFFGEG+@8D;=,3@DBECFB68>:==FGGG6+D9<?,1C?D598CGDG:C:C>9*6CC?D7:)=CBBFCGED35<D67:6?C7:><7)59)30,.32>52935,))(2.6=4)-)2:)8(7)6249<FBGFA4FC*..4(1-).2)6)2))-)64*:)6)
@M02996:162:000000000-B87FG:1:1101:18909:8973 1:N:0:ACTTAGCG+CTACGCCT
CCTACGGGAGGCTGCAGTGGGGAATTTTTCACAATGGGGGAAACCCTGATGGAGCAATCCTGCGTGGATGATGAAGCCCCTCTGGGTCGTAAACTCCTTTTATAAGGGACGAAACCAGTTACCAGGAAATTAGTTTTTGTTGCCTGTACCTTTTGAATAAGTCCCGGCTACCTATGTGCCAGCAGCCTCGGTAATCCATAGGTTACAAGCGTTATCCGGATTTACTGGGCGTGAAGCCAGCGCAGCTTGCCTTCCATGCCTTGTGTTAACGCCTCCGGCTTACCCTAAACACGCCTTGTTA
+
6ACCCE8@8:1=;==;==;=;88@F8FFGGGGGGGGGGGGGGGGGGGGGGGEGFGGFFGGF@FGGF+8CFFEGGGG,B66?FFF?8F=+@FGC<?F=CF<F,FA5AFCG::C+4+9495,,,,:,++A?<,5,44,8@+48,,77,@,3@DE,>98>C+>,2,,,+++@+319,725,2A<C*;:*;*4@*3,3<,?9+43CEF99++9**4//):82)*)4=1:89C08D.((/1)()11),).)2)9(3@>2(.)+*)-*.)).(.*-1,1()2.((12))43),4,,..-((4)).))
@M02996:162:000000000-B87FG:1:1101:7533:8975 1:N:0:ACTGAGCG+CTAAGCCT
CCTACGGGAGGCTGCAGTCGAGGATCATTTGCAATGGGCGAAAGCCTGACAATGCGACGCTGCGTGGAGGATGAAGGCCTTCGGGTTGTAAACTCCTGTCATAGGGGAACAGGCGAGGGGCGCCAATACCGCCCTTAGTTGAGTGTACCCTAAGAGGAATTGGCGGCTAACTCTGTGCCAGCAGCCGCGGTAATACAGAGGCCAAGAGCGTTGTTCGGATTTACTGGGCGTAAAGGGCGCGTAGGCGGTCTTGCGTGTCAAGTGTGAAATCTCCGGGCCCAACCCGGAAAGTGCGCTTGAA
+
ABCCCEF5=8)=========888CFGGGGGGGGGGGGGGGGGGGGGGGGGGFGFFGFGGGGGGGBFGGGGGGGGGGGGGGGGGGGGGGGGGGGGGGGGGGGGGGGGGGGGGGGGGGGGGGGGGGGGEFGGGGGGGGGGGGGGGGGGGGGGGGGGGGGGGGGGGGGGGGGGGGGGGGGGGGGGFFGGGGGGGGGFGGFGGFGGGFGGFFFFDGGEFGGFGGFGGGGFGGFFGF?FFFF?DC79;><?BFC9:FDDFFFEG4<F45<ABF?9*6:AFG@9>BFFFFFB;(29?FA)(204:14
@M02996:162:000000000-B87FG:1:1101:22345:8976 1:N:0:ACTGAGCG+CTAAGCCT
CCTACGGGGGGCAGCAGTGGGGAATATTGGGCAATGGGCGAAAGCCTGACCCAGCAACGCCGCGTGAAGGAAGAAGGTCTTCGGATTGTAAACTTCTTTTATGAGGGACGAAGGACGTGACGGTACCTCATGAATAAGCCACGGCTAACTACGTGCCAGCAGCCGCGGTAATACGTAGGTGGCAAGCGTTATCCGGATTTACTGGGTGTAAAGGGCGCGTAGGCGGGGATGCAAGTCAGGTGTGAAATCTATGGGCTTAACTCATAAACTGCACTTGAAACTGTATCTCTTGAGTGCTGGG
+
8ACCCB88@:)8888::<:::88BFGGGGGFGGGGGGGGGGGGGGGGGGGGGGFGGGGGGGGGGFGGGGGGGGGGGGGGGGGGGGGGDGGGGGGGGGGGGCG<BFFGGGGGGGGGGGGGFG@FGCGFFGBC?<CFGFFGG@FGGGGGGGGGGGGGGGGGGGGGGGGGGGEEGCGGGGGGGGGFFCGGGGGGGGFGGDGDFGGGFGGFFF*>CF?BGGFGGBGGGGFCGFFGFAAAFFFFG9C<>>*8:FF<?<B<??GFFFF<AD>ABF4CBFFFCB>?FBB>>B<AFFB><<2:26<<>(
@M02996:162:000000000-B87FG:1:1101:18896:8991 1:N:0:ACTGAGCG+CTAAGCCT
CCTACGGGAGGCTGCAGTGGGGAATTTTTCACAATGGGGGAAACCCTGATGGAGCAATCCTGCGTGGATGATGAAGGCCCTCTGGGTCGTAAAATCCTTTTATAAGGGACGAAAGCAGTAACTAGGAAATGAGTTATTGTTGACTGTACCTTTTGAATAAGTAACGGCTAACTATGTGCCAGCAGCCGCGGTAATACATTGGTTACAAGGGTTATCCGGATTTCCTGGGCGTAAAGCGAGCGCAGATGGACTTACAAGTCTGGTGTTAAGTACTTAGGCTTAACCTAACCACGCATTGGAA
+
88BCCD5951)=;=====;=;888F@FGFGGGGGGGGGGGGGGGGGGGGGGCGFFGGDFGCGGGFGCCFFC@FGGGDGE,BFFGGEFGDFGGG,CF8CF@EFEF?EFDGGGGGGBGG?FFGG,9,<,?:A=FFCE4;E>FF,@EE9@FG;FA=>FE;FDG@?,8=8@CEE8,BFGGFGGFFGFFGGF6>CC@C5F:@CF+=DGFCFF6**/=;?81B9DGAGD+=@:F(5)8(;(;71)1197>;)*.9(3*))6>4+26.7:<B?:A=-*)64*+1)7BBF2A792:,.4039(2<<?24
@M02996:162:000000000-B87FG:1:1101:27602:9025 1:N:0:ACTGAGCG+CTAAGCCT
CCTACGGGCGGCTGCAGTCGAGGATCATTTGCAATGGGCGAAAGCCTGACAATGCGACGCTGCGTGGAGGATGAAGGCCTTCGGGTTGTAAACTCCTGTCATAAGGGAACAGGCGAGGGTACCCAATACGTACCTGAGTTGAGTGTACTTTAAGAGGAAGCGACGGCTAACTCTGTGCCAGCAGCCGCGGTAATACAGAGGTCGCAAGCGTTGTTCGGATTTACTGGGCGTAAAGGGCGCGTAGGCGGCATTGCGTGTCAAGTGTGAAATCTCCGGGCTCAACCCGGAAAGTGCGCTTGAA
+
8ACCCD>@=1)8888;;;;8888@FFGGGGGGGGGGGGGGGGGGGGGGGGGGGECFFGGGGGGGFGGGGGGGGGGGGGGGGGGGGGGGGGGGGGGGGGFGGGGGGGGGGGGGGGGGGGGGGGGGGGGGGGGGGGGGGGGGGGGFFGGGGGGGGGGGGGGGGGGGGGGGGGGGGCFGGGGGGGFFGGGGGGGGGFGGFGFFGFGEGGFFFFGGGFFGGFGGFGGGGFGGFFDEBFFFFFFG49;749>FGFFFF<?>BGGBA@):<AABF2:ADBFGFBBBFFFF?29>>9<AFFFF@0<B>
@M02996:162:000000000-B87FG:1:1101:4172:9047 1:N:0:ACTGAGCG+CTAAGCCT
CCTACGGGAGGCAGCAGTGAGGAATATTGGTCAATGGACGGAAGTCTGAACCAGCCATGCCGCGTGAAGGAAGACGGCCCTATGGGTTGTAAACTTCTTTTGCTTTAGGGTAATAAGCCCCATGCGTGGGGTGATGAAAGTATAAGGCGAATAAGTATCGGCTAACTCCGTGCCAGCAGCCGCGGTAATACGGAGGATACGAGCGTTATCCGGATTTATTGGGTTTAAAGGGTGCGTAGGCGGATGAGTAAGTCAGTGGTGAAATATCCTAGCTCAACTAGGAGGCTGCCATTGATACTG
+
ABCCC5>A=1)===8=;<==;;;;FE<FFGGGGGGGGGGGGGGGGGGGEGFGGEFC<FGGGGGEGGGGGGGFGGGGGGGGGGGGGGEFGGGGGF9FFGFGGGFFEGDFGC<AFGCFGGFGGGF<FGEF>FECGGGGGGGGGGGGGGGGGGGGFGGGFFFCEG?EFGGGGGFGCDFGGGGGGDFFEGGGGGGGCDEE4CFFC35>GGAB48:EDA3CG?G79AEDC@FCAFF>??FD?07*)9(.(09:DBA=-6>D>FCAF?7:2:<4*62679FGF<A7<F4(,((4-4244<<4*).)
@M02996:162:000000000-B87FG:1:1101:4157:9058 1:N:0:ACTGAGCG+CTAAGCCT
CCTACGGGAGGCAGCAGTGAGGAATATTGGTCAATGGACGGAAGTCTGAACCAGCCATGCCGCGTGAAGGAAGACGGCCCTATGGGTTGTAAACTTCTTTTGCTGTAGGGTAATAAGCCCCATGCGTGGGGTGATGAAAGTATAAGGCGAATAAGTATCGGCTAACTCCGTGCCAGCAGCCGCGGTAATACGGAGGATACGAGCGTTATCCGGATTTATTGGGTTTAAAGGGTGCGTAGGCGGATGTGTAAGTCAGTGGTGAAATATCTTCGCTCAACTAGGAGGCGGCCTTTGATACTGG
+
ACCCCFFB=1)=========;;CEGFGGGGGGGFGGGGGGGGGGGGGGGGGGGFGGG@F8FFFGGGGGGGG<FFEFG7=>FGGG?EGGGGFDGGGGGGGGCGGG,E,C?FGGGGGCFC,4+64A,@@++448@FGG;FGGGGCG,@9=CGGGGGGDGFGGGGGGGGGGGGGGGGGGGGGGGGFFGG5DGGGGGFGGEGGFFFGFGGFFFFGGDFEGGFGGFGFGGFGGAFGFFFBF:<BD<DB54))6CAFBBDDF<FGA(68<A)4)*.*4:?FCF?2(.0.(40(43(-.<<64*))-)
@M02996:162:000000000-B87FG:1:1101:4185:9059 1:N:0:ACTGAGCG+CTAAGCCT
CCTACGGGAGGCAGCAGTGAGGAATATTGGTCAATGGACGGAAGTCTGAACCAGCCATGCCGCGTGAAGGAAGACGGCCCTATGGGTTGTAAACTTCTTTTGCTTTAGGGTAATAAGCCCCATGCGTGGGGTGATGAAAGTATAAGGCGAATAAGTATCGGCTAACTCCGTGCCAGCAGCCGCGGTAATACGGAGGATACGAGCGTTATCCGGATTTATTGGGTTTAAAGGGTGCGTAGGCGGATGAGTAAGTCAGTGGTGAAATATCCTAGCTCAACTAGTATGCTGCCATTGATACTG
+
ABCCCEFB=1)===8===;=;;;;CEFGGGGGGGGGGGGGGEFGGGGGGGGGGFGGEFEFFGGGGGGGGGFFFGGGGGGGGGGGGGGGGGEFGGGGGGGGGGGGGGGFFGGGGGGGGGDFGGGFGGGG7FEFCGGGGGGGGDEFGGGGGGGGFGGGFGFBEDFBFFGGGGG5>DAGCFFGGGFFGGDGGGFF=BG5BGFFFF5AGGE=FFG7DEDGGFGGFCCDGBFC<FCEBF0@?F>*.)(.47<:DAAFFF>F<C*--9825<A<=<:<?)*<644:>*6)6<A:33549AAA*).6
@M02996:162:000000000-B87FG:1:1101:6504:9062 1:N:0:ACTGAGCG+CTAAGCCT
CCTACGGGAGGCAGCAGTGAGGAATATTGGTCAATGGACGGAAGTCTGAACCAGCCATGCCGCGTGAAGGAATAAGGCCCTATGGGTCGTAAACTTCTTTTGTGGTGGAGCAATAAGTCCTACGTGTAGGGCGATGAGAGTACATCACGAATAAGCTTCGGCTAACTCCGTGCCAGCAGCCGCGGTAATACGGAGGATGCAAGCGTTATCCGGATTTATTGGGTTTAAAGGGTGCGTAGGCTGTTCTTCAAGTCAGAGGTGAAATACCCGGGCTCAACCCGGGAACTGCCTTTGATACTGG
+
ACCCCFFB>8)=8==;====;;;CFFGGGGGGGGGGGGGGGGGGGGGGGGGGGGGGGGGGGGGGFGGFGGGGGGGGGGCGGGGGGGGGGGGGGGGGGGGGGGGGGGGGGGGGGGGGGGGGGGGGGGGGGACGGDGGGGGGGGGGFGGGGGGGGGGGGGGGGGGGFGGGGCGGGGFGGGGGGGFFGGGGGGGGGFGGFG4?CFGFGDEEFFGGGFFGFFGGFG=D5)7DFFG3332738EG>91058B9:AB*6<299FG)2@BF>AFF:>DFF0)<4?BFFE;>03:7?72AF2).062<>
@M02996:162:000000000-B87FG:1:1101:6487:9067 1:N:0:ACTGAGCG+CTAAGCCT
CCTACGGGAGGCAGCAGTGAGGAATATTGGTCAATGGACGGAAGTCTGAACCAGCCATGCCGCGTGAAGGAATAAGGCCCTATGGGTCGTAAACTTCTTTTGTGGTGGAGCAATAAGTCCTACGTGTAGGGCGATGAGAGTACATCACGAATAAGCTTCGGCTAACTCCGTGCCAGCAGCCGCGGTAATACGGAGGATGCAAGCGTTATCCGGATTTATTGGGTTTAAAGGGTGCGTAGGCTGTTCTTCAAGTCAGAGGTGAAATACCCGGGCTCAACCCGGGAACTGCCTTTGATACTGG
+
ACCCCDDF51)8========;;;CFFGFGGGGGGGGGGGGGGGGGGGGGGGFGGGGFGGGGGGGFFGGGGGGGGGGGGGGGGGGGGGGFGGGGGGGGGGGGGGGEGGGGGGGFGGGGGGGGGGGGGGGGFGGG:CEGGGGGGGGGGGGGDGGGGGGGGGGGGGGGGGGGGGGGGGGGGGGGGFFGGGGGGGFEFGGFGGFGGF>EGFFFFGGGE3<;CGGFGGGE>CGEFG>FFBFF:)9593<<96<CA2@AADFACF?:F><ABFFF><>F>>GFFFFB@BFBBBB<3.<AB>4@92<:
@M02996:162:000000000-B87FG:1:1101:4287:9082 1:N:0:ACTGAGCG+CTAAGCCT
CCTACGGGAGGCTGCAGTCGAGGATCATTTGCATTGGGCGAAAGCCTGACAATGCGACGCTGCGTGGAGGATGAAGGCCTTCGGGTTGTAAACTCCTGTCATAGGGGAACAGGCGATCTTACCTAATACGTAAGTGAGTTGAGTGTACCCTAAGAGGAATTGGCGGCTAACTCTGTGCCAGCAGCCGCGGTAATACAGAGGCCAAGAGCGTTGTTCGGATTTACTGGGCGTAAAGGGCGCGTAGGCGGTCTTGCGTGTCAAGTGTGAAATCTCCGGGCTCAACCCGGAAAGTGCGCTTGAA
+
8ACCCBDA5:)=========888@FGGGGGGGGCFGGGGGGGGGGGGGGGGGGGGGFGGGGGGGFGGGGGGGGGGGGGGGGGGGGGGGGGGGGGGGGGGGGGGGGGGGGGGGCFGGGGGGGGGGGGEFGGGGGGGGGGGGGGGGGGGGGGGEGGGGGGGGGGFGGGGGGGGGGGGGGGGGGGFFGGGGGGGGGFFGFC:AGGGFGGFFFFGGGFFGGFGGFGGGGFGGFFGFFF2?BFFG>DFDBFFFGFFFFFFFFEF26?AFAA2:@ADFBBEGF>9<<?0:?BB9,1:>>:(47:?45
@M02996:162:000000000-B87FG:1:1101:5200:9083 1:N:0:ACTGAGCG+CTAAGCCT
CCTACGGGCGGCAGCAGTAGGGAATTTTGCGCAATGGGGGAAACCCTGACGCAGCAACGCCGCGTGACCGATGAAGCCCTTCGGGGTGTAAAGGTCTGTCAGTGGGGACGAATAAGTGACGGTACCCACAGAGGAAGCACCGGCTAACTCCGTGCCAGCAGCCGCGGTAATACGGAGGGTGCGAGCGTTGTCCGGAATCATTGGGCGTAAAGCGTTCGTAGGCGGCATATCCAGTCTGGTGTTAAAGGCAGATGCTCAACGTCTGTAGGGCACTGGATACTGGTAAGCTAGAATGCGGTAG
+
88ACCEF):1)8888;;<;<;8;;CFFGGGGGGGGGGGGG@CFGGGGGGGGGGFFGGGGGGGGGGGGGGGGGGEFGGGGGGGGGGGFGGGGGDFFGGGFFGGGGGGGGGGGGGDFGGGGGGGGGGGGGGGGGGGFGGGGGGGGGGGCGGGGEGFEGGGGGGGGGFEEGGEGDGGE*:>EGGGB:EDGDGDG7FEECEGGFGGCFFCBDDE9CGFDGG?GGFGGGG7>D?FF*6<97>>4249:76/9<>7?>,9<><FG<?FF??<<AF?<<B:@;.)-546?FFB?).-35<<<4@3((-
@M02996:162:000000000-B87FG:1:1101:4310:9083 1:N:0:ACTGAGCG+CTAAGCCT
CCTACGGGAGGCTGCAGTCGAGGATCATTTGCATTGGGCGAAAGCCTGACAATGCGACGCTGCGTGGAGGATGAAGGCCTTCGGGTTGTAAACTCCTGTCATAGGGGAACAGGCGATCTTACCTAATACGTAAGTGAGTTGAGTGTACCCTAAGAGGAATTGGCGGCTAACTCTGTGCCAGCAGCCTCGGTAATACAGAGTCCACGAGCGTTGTTCGAATTTACTTGTCGTAAAGGGCGCGTAGTCGGTCTTGCGTGTCACGTGTGAAATCTCCGGGCTCACCCCGTAGAGTGCACTTGAA
+
ACCCCB)>80)=;=8=;==,88+8;FFGGGGGGCFGEFEEGGGGGGGGGGEFEFGGEFEGDGGGGD7C,FFFGGGG8AEGGG@FCEGEGFGGGGGFFBFGGG?59ECDGDFD,:+@CFFGCFGGF8C@E?@F8FEDC9EGFDC?3CEGGGGG?:DC,@+BD+,DF+;CEGGGGF7BFGGG7?FFGG4D4*36?ACF==+)+4<+,*8?AD5E38;@*(22.C=FF+<+7)2;(4<*8:>)-17719)29:?*).29,226)7((.(6:06:4-5)*)-4,)*(.2,,(((.6.5).45)).
@M02996:162:000000000-B87FG:1:1101:5230:9089 1:N:0:ACTGAGCG+CTAAGCCT
CCTACGGGCTGCAGCAGTAGGGAATTTTGCGCAATGGGGGAAACCCTGACGCAGCAACGCCGCGTGACCGATGAAGCCCTTCGGGGTGTAAAGGTCTGTCAGTGGGGACGAATAAGTTACGGTACCCACAGAGGAAGCACCGGCTCACTCCGTGCCAGCAGCCGCTGTAATACGGAGTGTTCGAGCGTTGTCCGGAATCATTGGGCGTAAATCGTTCGTAGGCGGCCTATCACTTCTGGTTTTAAAGGCAGATTATCAACTTCTGTTGGGCCATTGATCCTTGTAATCTTTGATGCGTGAG
+
88ACC>=)1))=;;======,6;;;CEGECEGECGG88B7+BE8FFFCDF:FC7@,,C+@F7FGC>CDFFGGGFG,FDDGFFG7+@B:FA,<@,EFG,CFFE<,E=:@=E:CF7BFF,<@>:DEEGGGD@GG,DF78DF<@**@@*@FG9>*6*1DD,;D84E7C*=EGGGDDC*=5*21+1)0*2):<E8B+8**0>FFF7+/A>5><5F+:5<9*4CF)*2)*0/938=F44)/-)/2)94*)/*5*,(0<4))-+*4)*).))).)(*-((83*:)).*6<4)).)).).6.6531((
@M02996:162:000000000-B87FG:1:1101:19903:9089 1:N:0:ACTGAGCG+CTAAGCCT
CCTACGGGGGGCAGCAGTGGGGAATCTTCCGCAATGGACGAAAGTCTGACGGAGCAATGCCGCGTGAGTGATGAAGTTTTTCGGAACGTAAAACTCTTTTGTTTGTGACGAACGTGCTTTCCATCAACAACAGAGAGCAGTGCCGGTAGCCAACGAATAAGCCCCGGCTAACTACGTGCCAGCAGCCGCGGTAATACGTCGGTGGCGAGCGTTGTCCGGAATTATTGGGCGTAAAGCGCATGTAGGTGGTTTTCTACGTCTGGCGTGAAACTGCGGGGCTCAACCCCGTATGGCTCTGGAT
+
88BCCF08)))8888::<:::88CFGGGGGGGGGGGG9FGEGFEGGGGGGGGGGGFGGFGFGGGFEEGGFFFGFG9FFFGGG@FFCFGFGGGGFGGGGGGGGGGGGGGC@7>F1FFCGGGGG,CFF9FF:C<8<+=BBFCE:+?C7=CCC+BCFEGGFGFG:8*;57CCEGFGGGGGG=C+C>F*>F9D*7:5.<<B39)95CDGG))07<EC)77C(7*7:?*+=+9?F<>(8?*)(./435*)9*.*-1;?26<<*2,8),)-,(4).*..)):>491267??4:B1(.,43,49)464
@M02996:162:000000000-B87FG:1:1101:9613:9091 1:N:0:ACTGAGCG+CTAAGCCT
CCTACGGGGGGCTGCAGTGAGGAATATTGGTCAATGGCCGGAAGGCTGAACCAGCCATGCCGCGTGAAGGATTAAGGTCCTATGGATTGTAAACTTCTTTTATACGGGAGCAATAAGGTCTACGTGTAGGCCGATGAGAGTACCGTACGAATAAGCATCGGCTAACTCCGTGCCAGCAGCCGCGGTAATACGGAGGATGCAAGCGTTATCCGGATTTATTGGGTTTAAAGGGTGCGTAGGCGGTCTGACAAGTCAGCGGTGAAATGTCCACGCTCAACGTGGAAAGTGCCGTTGAAACTG
+
8ACCCE:8)018888::::::::CFFGGGGGGGGGGGGGGGGGGGGGGGGGGGFFGGGGGGGGGFGGGGGGGGGGGGGGGGGGGGGGGGGGGGGGGGGGGGCGGGGGGGGGGGGGGGGGGGFGGGFGFFFGGGFGEGGGGFGGGDCGGGGGGGGGGGGGGGGGGCGGGGGGGGFGFGGGGGGBDEGGGGGGGGFGGFGCFGGGFGGFFFFGGGBFGGBGGFGGGGFGGABF>B?B@FFF<89979BFFGFFFBFFFFGGF>FFFABFF9<=:>?EC@??FFB?45(:<DA9BB?8>@>>A
@M02996:162:000000000-B87FG:1:1101:19887:9096 1:N:0:ACTGAGCG+CTAAGCCT
CCTACGGGTGGCAGCAGTGGGGAATCTTCCGCAATGGACGAAAGTCTGACGGAGCAATGCCGCGTGAGTGATGAAGTTTTTCGGAACGTAAAACTCTTTTGTTTGTGACGAACGTGCTTTCCATCAACAACAGAGAGCAGTGACGGTAGCAAACGAATAAGCCACGGCTAACTACGTGCCAGCAGCCGCGGTAATACGTAGGTGGCGAGCGTTGTCCGGAATTATTGGGCGTAAAGCGCATGTAGGCGGTTTTCTAAGTCTGGAGTGAAAATGCGGGGCTCAACCCCGTATGGCTCTGGAT
+
8ACCCEA=:0)========;;88BFGGGGGGGGGGGGGGGGGGGGGGGGGGGFGGGGGGGGGGGFFFGGGGGGGGGGGGGGGGGGGGGGGGGGGGGGGGGFGGGGGGGGGGGGGGGGGGGGGFFGGFGGGFGGFFGGGGGGGFGEDEFEFGFFGGGGGGFGFCEGG>EGGGGGGGGCFGGGGFFFGGGGGGEEFGGFGFAFDEFGGFFF>GGD>BGGBGC:CFFGFFGFFGBBF:FB>>C6DBBAF?977;DBABAAGG4AF?42:?A@AC<<2>EEB;>?FFBF:B>418??B:?:2:4)
@M02996:162:000000000-B87FG:1:1101:5211:9097 1:N:0:ACTGAGCG+CTAAGCCT
CCTACGGGCGGCAGCAGTAGGGAATTTTGCGCAATGGGGGAAACCCTGACGCAGCAACGCCGCGTGACCGATGAAGCCCTTCGGGGTGTAAAGGTCTGTCAGTGGGGACGAATAAGTGACGGTACCCACAGAGGAAGCACCGGCTAACTCCGTGCCAGCAGCCGCGGTAATACGGAGGGTGCGAGCGTTGTCCGGAATCATTGGGCGTAAAGCGTTCGTAGGCGGCATATCAAGTCTGGTGTTAAAGGCAGATGCTCAACGTCTGTAGGGCACTGGATACTGGTAAGCTAGAATGCGGTAG
+
8BCCCFFA8008888;;<;<;8;;CFGGGGGGGGGGGGGGGGGGGGGGGGGGGFGGGGGGGGGGGGGGGGGGGGGGGGGGGGGGGGFGFGGGGGGGGGGGGGGGGGGGGGGGGGGGGGGGGGGGGGGGGGGGGGGGGGGGGGGGGGGGGGGGGGGGGGGGGGGGGGGGGGGGGGG=EGGGGGFEGGDDG=DGGFGGFGGBGGGFGGFFFFGGGFFGGFGGFGGDEBCD>FG?)5AFADFC8D:=>9@AF<?F?B<9<7778FFB:B2<F?F16:F6)6<?BF?A2288A234)).).42-,
@M02996:162:000000000-B87FG:1:1101:28342:9129 1:N:0:ACTGAGCG+CTAAGCCT
CCTACGGGAGGCAGCAGTGGGGAATATTGGGCAATGGGGGAAACCCTGACCCAGCCACGCCGCGTGAAGGAAGAAGGCTCTCGGGTTGTAAACCTCCTTTAAGAGGGACGAACACAATGACGGTACTTCTTTATTAAGCCACGCCTATCTACGTGCCACCACCCGCGCTAATACGTAGGTGGCGATCGTTATCCGGATTTACTCGGTGTCAAGGGCGCGTAGGCGGAGAGGCTAGTCAGATGTGAAATTCATGGGCCTAACCCATGAACTGCATTTGAACCGGTAGCCCCGGAGAGACGGG
+
ACCCCD:=>1)=8======6;88BFGGGFG8FGGGGGDFG7BFG,BFGGAFGGFG,E<@+CFGGGGGGGGGGEG,FFG<<FE4DGGGDG,FGG8F,,BFF,C?<EFG>D@+@@EA4AAF99++83@,,,5@,7,C638,@,7++@@E,8,@3+,@E6C+,@**45@@**4*=+>:A,4*4,2AD/)2:F**3+1AEFG7/31++=*8)8)2496)*)4)97EE4575)(0>8(3,16<F74>-*.*/6*6<*))-,(:*).)48:?)4726)56*01-541)--(-))((((((((..-84
@M02996:162:000000000-B87FG:1:1101:3252:9130 1:N:0:ACTGAGCG+CTAAGCCT
CCTACGGGTGGCTGCAGTGAGGAATATTGGTCAATGGGCGAGAGCCTGAACCAGCCAAGTAGCGTGCAGGATGACGGCCCTATGGGTTTTAAACTGCTTTTGATTGGGAATAACGTGCCCCACTCGTGGGGCAGTGCATGTACCTTTCGAATAAGCATCGGCGAATTCCGTGCCAGCAGCCGCGGTAATACGGAAGATGCGAGCGTTATCCGGATTTATTGGGTTTAAAGGGAGCGTAGGCGGGCTGTTGAGTCAGCGGTTAAATGTCAGTGCCCAACATTGGCATGCCGTTGATTCTGGG
+
8ACCCFFA>0)==8=;===;;;;CFGGGGGGGGGGGGGGGGGGGGGGGGGGGGGFGFGGGGFGGGGGGGGGGGGGGGGGGGGGGGGGGGGFGGGGGGGGGGGFGGGGGGGGGGGGGG+DEGEEGGGG<FGGF>FFFFFFGGGGGGFGGGGGGGGGGFDFGGD6CFEGFGGGGCFFGF?FGGGFFDDGGGGGGGFCEFGGFGDE38CBBAFFGD>3DCAGGFGGGGB?74BGF66>37?EG73-89>FFG76@<A<9?5C<9)4<AF<97<C9)4?<)36:AFBFBB0782,,2())*.)5(
@M02996:162:000000000-B87FG:1:1101:3275:9135 1:N:0:ACTGAGCG+CTAAGCCT
CCTACGGGTGGCTGCAGTGAGGAATATTGGTCAATGGGCGAGAGCCTGAACCAGCCAAGTAGCGTGCAGGATGACGGCCCTATGGGTTTTAAACTGCTTTTGATTGGGAATAACGTGCCCCACTCGTGGGGCAGTGCATGTACCTTTCGAATAAGCATCGGCGAATTCCGTTCCAGCAGCCGCGGTAATACGGAAGATGCGAGCGTTATCCGGATTTATTTGGTTTAAAGGTAGCGTAGGCGGGCTGTTGACTCAGCGGTTAAATGTCAGTGCCCAACATTTGCATGCCGTTGATACTTGG
+
ACCCCF85:));======;;;;;CFFGGGFGGGGGGGGGBEDGGGGGFGGGGCCFGFGGF<FGGGGGGGFFGGGGGCFGGGGG9BFGEGFCFGGGFGGFGG?FFGGGGGGGGGGGGGGGGGGGCGGG,FF6EEGGCEGE<EFGGGGDEECFGGGEGGGGFDD+@CEFGG>D,0D@7ECGGGDDDEGDGGGG:E>E8AF7BCC*:?D;BF=:75)8*;?GG*<97:<FG2@F66).73-)15)(0455:G7>*).).4:789E9>F<DBF2F<)6585:??B66AAD4)5,,,,8:<64)6)
@M02996:162:000000000-B87FG:1:1101:4469:9135 1:N:0:ACTGAGCG+CTAAGCCT
CCTACGGGAGGCTGCAGTCGAGGATCATTTGCAATGGGCGAAAGCCTGACAATGCGACGCTGCGTGGAGGATGAAGGCCTTCGGGTTGTAAACTCCTGTCATAGGGGAACAGTCGAGGGGACTCAATACGTCCCTTAGTTGAGTTTACCCTAAGAGGACGTGACGGCTAACTCTTTGCCAGCAGCCGCGGTAATGCAGTAGTCGCAAGCGTTGTTCTGTTTTACTGGGCGTAAGGGGCGCGTAGGCGGCGAGGGGTTTCAAGCTGGAAATCTCTGGGCTCAACCCGGATAGTGCGCTTGAA
+
8ACCCEFF51)=6=8===;=6888CF@F@@FGGFFFGGGG7FGGGGGGGGC<<CE6FGGGCFDEFG:FGGGFG8FFFFFGGGGGGGGGGGFGGG<FG,B,,F,5BFGGD+FF,:F@+>:+46,38,C5A+66=+=,3,83,3@,3@EG=D=,,8,534+@@9:+*5*CEGC@D,,5D9E7FGF4,@DC4CG>88,1+02+2;+5/1)).)/*:.)++13++40*09+13>95:().-(07-9(0(*),C6170(48(*0)-*)))(4(*-:)-)*27(.426,(-,((,-4-:)4(0(41)
@M02996:162:000000000-B87FG:1:1101:17571:9138 1:N:0:ACTGAGCG+CTAAGCCT
CCTACGGGAGGCTGCAGTGGGGGATATTGCACAATGGGCGAAAGCCTGATGCAGCGACGCCGCGTGAGGGAAGACGGTTTTCGGATTGTAAACCTCTGTCTTCGGGGACGAAAAAGGACGGTACCCGAGGAGGAAGCCACGGCTAACTACGTGCCAGCAGCCGCGGTAATACGTAGGTGGCAAGCGTTGTCCGGAATTACTGGGTGTAAAGGGAGAGTAGGCGGGATTGCAAGTCCGTTGTTAAATCTATCGGCTCAACCGGTAGCTGCGGCGGAAACTGTAGTTCTTGAGTGAAGTAGAG
+
ACCCCED5)1)8==8;====;888FFGGGGGGGGGGGGGGGEFFGGGGGGGGGFFGFGGGGGGGFFGGGGGGGGGGGGGGGGGGGDGGGGGGFGGGGGFGGGFGGGGGGGGGGGGGGGCDEFFEFGEFGGGGG>BEGEFCEEGEFGG,=FGGFCCGGGGGFGEEGEE5=ECCFCGA=FGFGFF@8CD<DEGCGFGGFGGF7FFF*9@FFF>FD>57C8CGF6>CC:GC(*:F<4<4489D49)9<@F::46@>B:??CG(234>2:<A97D1;25*7()-6*).))-)445<2<><@5<46
@M02996:162:000000000-B87FG:1:1101:4450:9138 1:N:0:ACTGAGCG+CTAAGCCT
CCTACGGGAGGCTGCAGTCGAGGATCATTTGCAATGGGCGAAAGCCTGACAATGCGACGCTGCGTGGAGGATGAAGGCCTTCGGGTTGTAAACTCCTGTCATAGGGGAACAGGCGAGGGGACCCAATACGTCCCTTAGTTGAGTGTACCCTAAGAGGAAGTGACGGCTAACTCTGTGCCAGCAGCCGCGGTAATACAGAGGTCGCAAGCGTTGTTCGGATTTACTGGGCGTAAAGGGCGCGTAGGCGGCGAGGTGTGTCAAGTGTGAAATCTCCGGGCTCAACCCGGAAAGTGCGCTTGAA
+
88BCCAAB51)====;====88@CCFGGGGGGGGGGGGGGGGGGGGGGGGGGGEFGBFGGGGGEFGGGGGGGGGGGGGGGGGGGGGGGGGGGGGGGGGGGGGGGGGGGGGGGGGGGGGGGGGGGGGGGGGGGGGGGGGGGGGGGGGGGGGGDFGGGGDGGGGGGGGGGGGGGGGGGGGGGGGFFGGGGGGGGGFGGFGGFGGGFGGEEFFCEGFFFDFGGEGGGGFGGFFGDFFFFFFED;>>@:?B>C9(<>F?4<5C)49:9)))./6:4<8EGE>9:2F7:<FFFB;66:6-183::4
@M02996:162:000000000-B87FG:1:1101:21719:9145 1:N:0:ACTGAGCG+CTAAGCCT
CCTACGGGCGGCAGCAGTGGGGAATATTGGGCAATGGGCGAAAGCCTGACCCAGCAACGCCGCGTGAAGGAAGAAGGCCTTCGGGTTGTAAACTTCTTTTATGTGGGAAGATAATGACGGTACCACATGAATAAGCCACGGCTAACTACGTGCCAGCAGCCGCGGTAATACGTAGGTGGCAAGCGTTGTCCGGATTTACTGGGTGTAAAGGGCGCGTAGGCGGGATGGCAAGTCAGATGTGAAATCCAGGGGCTTAACCCTTGAACTGCATTTGAAACTGTCGTTCTTGAGTATCGGAGAG
+
8BCCCBAA50)8888;;<;;;88BFGGGGGGGGGGGGGGGGGGGGGGGGGGGGGGGGGGGGGGGGGGGGGGGGGGGGGGGGGGGGGGGGFGGGGGGGGGGGGFAFGG<FEFFG<FGGGEFGGGGGDFGGFFFGGGGFGGGGGGEGFGGGDGCFFGGGGFFGDGEG=CCGGGGF9@EBCFG7DFFGGDDGFGGGFDGFGGFGFG7CD??B?FGDEDDGFGCFGG55>EGBFFFB4<F)4F:::61:@@B=7(029?DFGG?FF:<?F2)*374<ABGFD<4A?:<??FB6)5A<9<:D?F>F
@M02996:162:000000000-B87FG:1:1101:3371:9163 1:N:0:ACTGAGCG+CTAAGCCT
CCTACGGGTGGCAGCAGTGAGGAATATTGGTCAATGGGCGAGAGCCTGAACCAGCCAAGTAGCGTGCAGGATGACGGCCCTCTGGGTTGTAAACTGCTTTTAGTTGGGAATAAAAGAGAGGACGTGTCCTCTGTATTGTATGTACCATCAGAAAAAGGACCGGCTAATTCCGTGCCAGCAGCCGCGGTAATACGGAAGGTCCAGGCGTTATCCGGATTTATTGGGTTTAAAGGGAGCGTAGCCGGGTCGGCAAGTCAGATGTGAAATCCACGGGCTTAACTCGTGAACTGCATTTGAAA
+
88CCCFF=:))=;==;===;;;;CFFGGGGGGGGGGGGGGGGGGGGGGGGGGGFF@CFG@FFGGGGGGGGGGGGGGGGGGGGGGGGGGGGGFGGGGC<FEFDFFFGFE8EGFGGGGGGGGGGGGGGGGGGFGFFGG,=EF,;=AEFFDGFDEGGGGD@DFGCCEGDGGGFGFFGEGFGGFGGABCCGGGEFEFF5EEGDFGGGFGGFDEFFC7>575(9C7C?4EBCCEAFFFF@>(,771525-003>>1>0:56AGFA>F<5>>F2<<<(-(0*5:><A6:1(.34-244)).6*))
@M02996:162:000000000-B87FG:1:1101:3073:9177 1:N:0:ACTGAGCG+CTAAGCCT
CCTACGGGAGGCTGCAGTGGGGAATATTGGACAATGGGGGAAACCCTGATCCAGCGACGCCGCGTGAGTGAAGAAGTATTTCGGTATGTAAAGCTCTTTAAGCAGGAAAGAAAATGACGGTACCTGCAGAATAAGCCCCGGCTAACTACGTGCCAGCAGCCGCGGTAATACGTAGGGGGCAAGCGTTATCCGGATTTACTGGGTGTAAAGGGAGCGTAGACGGCAATGCAAGTCTGAAGTGAAAGCCCGCGGCTTAACTACAGGACTGCTTTGGAAACTGCATGGCTAGGGGGGCGGAGAG
+
8ACCCEDB510=========;888EFGGGGGGGGGGGGGGGGGGGGGGGGFGGFCFFGGGGFFGCFFFGGFGGGGGGGGGGGGGFFGGGGFGGGGGGGGGGGGGGG7FGGGGGGGGGGGGGGGGGGGGGEGGGGGFD8EGGGGGGGGGGGGGGGFGGGGGGDEGGGGGGGGGGGGGGGGGEGFFGDGGGGGGGFGGFDGFGGGFGGF4FFGGGFBG5(19FGGGEBCF:4DFF><F<)1C5:>968>0966:39(4)2:6790((4?:8979<7?E4864)9<:23,.((.,(((-)(444
@M02996:162:000000000-B87FG:1:1101:3370:9181 1:N:0:ACTGAGCG+CTAAGCCT
CCTACGGGTGGCAGCAGTGAGGAATATTGGTCAATGGGCGAGAGCCTGAACCAGCCAAGCCGCGTGCAGGATGAAGGTCCTCTGGGTTGTAAACTTTTTCTTGTTGGGAATAAAAGAGAGGACGTGTCCTCTGAATCGTATCTAACAACAGACCAAGGACCGGCTAATTACGTGGCAGCAGCCGCTGTAATACGGAAGGTCCAGGCGTTATCTGGATTGTTGGGGCGTAAAGGGAGCGGTGCCGGGCCGGCACTTAAGATGTGAAATCCACTGGCTTAACTTGTGAATTGCATTTGTAACG
+
8ACCCBFA:0);6======6;;;CFFGGFGGGGGGGGGGG++CGGGGGGEFGDFF6E6F,,@FGGG@FGGG@FFEFG,E,AE?F<,E=C7@F9,A,,,C,B,,C5FFCEB,,:E,EG8,@7FG:++8:4?D<4,8,,,,4,,CF,C,,@88,,+@=,+0,6=++8+@,E,@CF@+16C5743;9**3;+,+,>>***)*2+2,)<4))058=+1++;)2+++19>3*9;E*93(4B(()*-)()(0)451,8((,).+*6)/6A<AD<FF4))..*084.)*.6)).).)))).)-*))-(
@M02996:162:000000000-B87FG:1:1101:7470:9182 1:N:0:ACTGAGCG+CTAAGCCT
CCTACGGTGGCTGCAGTGGGGGATATTGCACAATGGGCGAAAGCCTGATGCAGCGACGCCGCGTGAGGGAAGACGGTTTTCGGATTGTAAACCTCTGTCTTCGGGGACGAAAAAGGACGGTACCCGAGGAGGAAGCCACGGCTAACTACGTGCCAGCAGCCGCGGTAATACGTAGGGGGCAAGCGTTGTCCGGAAATACTGGGTGTAAAGGGAGAGTAGGGGGGAGTGCAAGTCCGTTGTTAAATCTATCGGCTCAACCGGTACAGGCGGGGGAAACGGTAGTTATTGAGTGAAGGAGGGG
+
AACCC5>):1);==;==;===888CCFFFFFGFGGGGE@:FGEFGFG8@,<CCFFDF@B@@>=+6?CFG>FE?C@FFFGGEFGDEFC<5AEEFGE9ABE9FCEGGGDEEFEGGDCFEFDGEECFGGDGFC8CCFGDFGF<B>CEGGGFGEFC5F,<B?C:CC=*C*1*+++2;2;E*CC*>C:./15997>/CDG*920109F5?)*9=?CE<>)57:DG)8:)*)25)9:?:<453))*.26BBB6-*)(77((5<?>0651(.)((077(-,.*0,(3(8))-6))).--).-0),((4
@M02996:162:000000000-B87FG:1:1101:7497:9189 1:N:0:ACTGAGCG+CTAAGCCT
CCTACGGGTGGCTGCAGTGGGGGATATTGCACAATGGGCGAAAGCCTGTTGCAGCGACGCCGCGTGAGGGAAGACGGTTTTCGGATTGTAAACCTCTGTCTTCGGGGACGAAAAAGGACGGTACCCGAGGAGGAAGCCACGGCTAACTACGTGCCAGCAGCCGCGGTAATACGTAGGTGGCAAGCGTTGTCCGGAATTACTGGGGGTAAAGGGAGAGTAGGCGGGATTGCAAGTCCGTTGTTAAATCTATCGGCTCAACCGTTAGCTGCGGTGGAAACTGTAGTTGTTGAGTGAAGTAGAG
+
8ACCCDFBA11;;=8;;==;;8+8BFGGGGFGDFGFGGGGGEEGGGGG<FEFFFEGFFFFGFGFCFEGGGGGDGGGGGGGGG7FGGFEEDAFGGFGGGEDGGGGCEGGGGGGGGGCGGGGGGFFFGECFGE@EGFFGGGGEEEGGGG9CF>8BFCGFFGGGGGC@C5EEF9:C<CC5<EG=<@>EGGGDCFCC5=CFF**0:CF8)0896CFC.79*,2>6CEGG>G*34F6<:4*4<69-*)9)11)0..7932:394:9.4(--)69(),(27+=:AA4*).-)-((-,---6)1.6))
@M02996:162:000000000-B87FG:1:1101:27162:9194 1:N:0:ACTGAGCG+CTAAGCCT
CCTACGGGTGGCTGCAGTGAGGAATATTGGTCAATGGGCGGAAGCCTGAACCAGCCAAGTCGCGTGAAGGATGAAGGTTCTATGGATTGTAAACTTCTTTTGTTCGAGGGTAAAGTGAGTCACGTGTGGCTTATTGCAAGTATCGAACGAATAAGCATCGGCTAACTCCGTGCCAGCAGCCGCGGTAATACGGAGGATGCGAGCGTTATCCGGATTTATTGGGTTTAAAGGGTGCGTAGGCGGGATGTTAAGTCAGCGGTCAAATTGTGTAGCTCAACTATACCGAGCCGTTGAAACTGG
+
ABCCCFA580)========;;;;CFGGGGGGGGGGGGGGGGGGGGGGGGGGGGEFGGGGGGGGGFGGGGGGGGFEFGGGGGGGGGGGGGGGFGGGGGGGGGGGGGGGGDGGGGGGGGGGGGGGGGGGGGGGGGGGGGGGGGGGGGGGGGGGGGGGGGGGGGGGGGGGGGGGGGGGGGGGGGGFFGGGDGGGGGFGGFGGFGGGFGGFFFFGGGFFDGFGGFGGGGDGGAFGEBB<EBFFGDC>>6>FFGFFFFFFABGGFFFFADAFF?4CDFAFFF?B8<=AA?:>>>4843?99?<A:
@M02996:162:000000000-B87FG:1:1101:7481:9200 1:N:0:ACTGAGCG+CTAAGCCT
CCTACGGGTGGCTGCAGTGGGGGATATTGCACAATGGGCGAAAGCCTGATGCAGCGACGCCGCGTGAGGGAAGACGGTTTTCGGATTGTAAACCTCTGTCTTCGGGGACGAAAAAGGACGGTACCCGAGGAGGAAGCCACGGCTAACTACGTGCCAGCAGCCGCGGTAATACGTAGGTGGCAAGCGTTGTCCGGAATTACTGGGTGTAAAGGGAGAGTAGGCGGGATTGCAAGTCCGTTGTTAAATCTATCGGCTCAACCGGTAGCTGCGGTGGAAACTGTAGTTCTTGAGTGAAGTAGAG
+
8ACCCE>9=0)==8=;===;;@FEFGGGGGGGGGGGGGGGGGGGGGGGGGGGGFCFFGGGGGGGFFGGGGGGGGGGGGGGGGGGGGGGGGGGGGGGGGEGGGGGGGGGGGGGCFGGGGGGGGGGGGGFGGGGGGGGGGGGGEEGGGGGGGDCBFGGGFGGGGGGGGGDGGGGGCGGGGFFGGFFFGDGGGGGGFGGFGGFGGGF8C5BF?GGGFFCD?FGF6CDGDEFFBDFF4>F4:)939:96*1::4<B>>?FB+989:-7?BFBF9>89;F@976A4=AA<><).6?4<A)696<9:
@M02996:162:000000000-B87FG:1:1101:10550:9201 1:N:0:ACTGAGCG+CTAAGCCT
CCTACGGGCGGCAGCAGTGAGGAATATTGGTCAATGGACGAGAGTCTGAACCAGCCACGTAGCGTGCAGGATGCCGGCCCTCCGGGTTGTAAACTGCTTTTAGTTGGGAATAACAAAAGCGACGTGTCGCTTATTGTATGTACCATCCGAACACGGACCGGCTAATTCCGTGCCAGCAGCCGCGGTAATCCCGAAGGTCCGGGCGTTATCCGTATTTATTGGGTTTAAAGGGAGCGTCGTCGGACTTTTAAGTCAGTGGTAAAAGCGTTTGGCCCAACCCTACCACGCCATTGAACCTGGA
+
[truncated: 60,913,665 more chars]
