# Supplementary material for: Long-term storage of feces at −80 °C versus −20 °C is negligible for 16S rRNA amplicon profiling of the equine bacterial microbiome
Source: PeerJ. 2021 Mar 9;9:e10837. doi: 10.7717/peerj.10837 (PMC7953882; doi:10.7717/peerj.10837)
Supplement: Supplemental Information 27 [file peerj-09-10837-s027.zip › SI_2014_16S_L71_L001_R2_001.fastq]

@M02996:162:000000000-B87FG:1:1101:13661:2030 2:N:0:ACTGAGCG+AAGGAGTA
GACTACTCGGGTATCTAATCCTGTTTGCTCCCCCGACTTTCGCGCCTCAGCGTCAGTTACTGTTCAAGGAATCCGCTTGCGCCTCCGGTGTGCTGCAGGAGAGCAACGCATTGCACCGTGACACCCTGCATCCCAATTCCCTCTCCCAGACGCGAGTCCTGGAGTTCCAAGCGCACTTTCCGGGTTGGGCCCGGAGATTCCACACTTGACACGCAACACCGCCTACGCGCCCTTCACGCCCAGTGAACCGGAACCACGCTCCTGGCCACTGTATGACACCCGCTGCTGGCAGTGAGTTAG
+
CCCCCGFFGGGFFGGGFFFGGGGGGAFFGFFFDEECF@FCFG:@@BEFF=EFFGGGF,,,6CA@<C@,:<,<::7A,84,6>@@@9@7++B,99,C,9:,+*4+9,@=C8??,C?=E1*+68?=@F+AF4C,@DF6?,@E8*06=88>:F*)@8=+@@:2,,335@+7+>,**0*:??7CCED>F9///==5:?3((+;)1+/625747)+61B059F5,14((4(,1214(1:(5428@3:0(1)649(.(-78C--,(().)0(((-,5)--).)))-(--(,377?0(()0+33).-
@M02996:162:000000000-B87FG:1:1101:13644:2036 2:N:0:ACTGAGCG+AAGGAGTA
GACTACTCGGGTATCTAATCCTGTTTGCTCCCCCGACTTTCGCGCCTCAGCGTCAGTTACTGTTCAAGGAATCCGCTTCCGCCTCCGGTGTGCTGCAGGACACCAACGCATTGCACCGCGACACCCTGCATGCCAATTCCCTCTCCCAGACGCGAGTCCTGTAGTTTCAAGCGCACTTTCCGGGTGGGGCCCGGAGATTCCACACTTGATACGCACCCCCGCCCACGCGCCCTTGACGCCCAGGCAACCCGCACAACGGCCTTCGCCCCTGCACTACCCCGGCTGATCGCACAGGGTGAG
+
CCCCCGCFEGGCFGFFFEFGFFFFFEFGGGFFGGCCFCFGGG@@CEGFFEFGGGGGF,@CCAB,CC<,:,C?B,7A,8,46?F7=9@+84C799,=,:=,,0,0@<==648?,CF9D1*068@@@CA8A,C,@@D68,@@=*:+==D83=::B:>*@CC,4,3@B95EEC,*4347?>.BCCEEB)//,7C65>311<=)9+71;=)4A**.(.3),)1-*,,(,-(-(2(,942)4,8C3::().,-7,)(45(*(((((*),/-(,,(4(,(-.2(((--((-()),((()0/*2(-(
@M02996:162:000000000-B87FG:1:1101:11717:2068 2:N:0:ACTGAGCG+AAGTAGTA
GACTACCAGGGTATCTAATCCTGTTCGATCCCCGCACTTTCGTGCATGAGCGTCATTTACGGCCTGGTCTGCTGCCTACGCAATCGGTGTTCTTCGTCATATCTATGCATTTCACCGCTACACAACGAATTCCGCAAACCTCGACCGCAATCAAGCTCTCCAGTATCAATGGCGTGATGACGTTTAGCGTCCCGATTTAACCACTGCACTACAAACCGGCCTGCGCACCCTTTAAACCCAATAAATCCGGATAACGCTCGGACCCCCCGTATTACCACGGCCGCTGGCACGGAGTTAGCCG
+
C@CCCGFDGGGFGGFGGFGFGGGFGFGGGGFFG@CGGGGFGEC@BDG<C;6CFFF8EC<<@7:C@DF,C<CABFGGFDEFFFFC@DCB?B?999;4E@F@EFF8><@ECDFFCGGGG8<CCFF8+@BCFGCGGFG>=@D?+85+=>AC5D9DD@?9,=,6>@@@,+2,?,3*@9+4*4*4@>97,<;854;)***-)64*89*/(1*7(4*(0*0)/)1(167/2((6(=((2.)-).8*4())1--454)-(1.1(((--)((1(((((((,-.-),,,-((,,-,,23-2)0*22.4)-
@M02996:162:000000000-B87FG:1:1101:12331:2110 2:N:0:ACTGAGCG+AAGGAGTA
GACTACACGGGTATCTAATCCTGTTTGCTCCCCACGCTTTCGCGCCTCAGCGTCAGTTACTGTCCAGTAGACCGCCTTCGCCACTGGTGTTCTTCCTTATATCTACGCATTTCACCGCTACACAAGGAATTCCGTCTACCTCTCCAGCACTCAAGAAGAACAGTTTCAAATGCAGTTCATGGGTTAAGCCCATGGATTTCACATCTGACTTGCTCTCCCGCCTACGCGCCCTTTACACCCAGGAAATCCGGATAACGATTGCCACCGACGTATTGCCGCGGCGACAGGCACGTGGGTAGC
+
CCCCCGGGGGG@CFFGFFGGGGFFE<EGGFGGGGGCFCCF<C:@CFGGGEFGFEEE9C<FCFFGGGGGGGGGGGGGCFGGGGEGFCE:ACBE;AEFG,EFFFGGDFFGGECEAEFFC>*@DEFC7FFGGGFEGE4=DEGGDEFDF9D8DD6)DBFAEFCFF?D<@DFF?EFDCDFAFFEBECE@CFEGFGD@A?F@5@AEE:A7@?7;A9C@E+14*33-4/)0859>9:>4554C33FE?F(6A./9C..((27*,(-(-259=?0213(-..)--7-1(-((((---(3:))*/2.13
@M02996:162:000000000-B87FG:1:1101:22361:2122 2:N:0:ACTGAGCG+AAGGAGCA
GACTACACGGGTATCTAATCCTGTTTGCTCCCCACGCTTTCGAGCCTCAACGTCAGTTATCGTCCAGTAAGCCGCCTTCGCCACTGGTGTTCCTCCTAATATCTACGCATTTCACCGCTACACCAGGAATTCCACTTACCCCTCCGATAATCAAGCTTAACAGTCCCAAATGCAGTCCCGGGGTTGAGCCCCTGCCTTTCACATCCGGCTTGCCATGCCGCCGGCGCTCCCTTTACCCCCGGTAAATCCGGACAACGCCTGCACCATGCGTATTACAGCGGCTGCTGGCACGTATTTAGC
+
CCCCCGG,BEG@FGGGGFGGGGGGGGGGGCFGGFGDCFGGFG8AF@GFGEEFFFDCFFG,E,,:CFG69@FF<CFGFEGGGGGE,@ECE=?A9<EFGDFGDFGGGGFGGGGAFFGGE>*=DFF88FEFEF8EFEGDCFDF+:?CC78@56+*,8=F8,,7C=3<23=ED8,3DDFE*30:C+9@7;57@GG@*/*7;FA6EGF*)*05-6C2>)*+)22/*.(.,3:(-::(;>).)4CC((,9))6694)-(0(1,(((-14>G:)).4-((.)))..1,36(().4,,5<))0+2.)-
@M02996:162:000000000-B87FG:1:1101:12336:2128 2:N:0:ACTGAGCG+AAGGAGTA
GACTACACGGGTATCTAATCCTGTTTGCTCCCCACGCTTTCGCGCCTCAGCGTCAGTTACTGTCCAGTAGACCGCCTTCGCCACTGGTGTTCTTCCTTATATCTACGCATTTCACCGCTACACAAGGAATTCCGTCTACCTCTCCAGCACTGAAGAAGAACAGTTTCAAATGCAGTTCATGGGTTAAGCCCATGGATTTCACATCTGACTTGCTCTCCCGCCTACGCGCCCTTTACACCCAGGAAAGCCGGATAACGCTGGCCACCGACGTATTACCGCGGCAGCGGGCACGGAGGTACG
+
CCCCCGGGGGG8@EEDCEGFGGFFFFEFFEF@FGGEECCCCCC@EGGGCEFEC@CE9FFGEFGGGGGFGFGGFEFGFDFFCC@FGFGC?:8;=,CCF5AFEFGGEFFFCCF9FEFGC>9CDDC@EGGFGCB,ED6=DFFGFDFDF9DA?=?)6>DA,=8EGDD8EDFGGGFDEBCE9C9+@BE@:DEG@F68*:6@5,;7@7A*:+;>58?6>36+79?/4:)0)9>08>=,;39977FG2((/;;0=F45(,.-0---(-1.396(4(--().)-)4-,29(-((-316:?)0:*/))(
@M02996:162:000000000-B87FG:1:1101:23813:2138 2:N:0:ACTGAGCG+AAGGAGTA
GACTACACGGGTATCTAATCCTGTTTGCTACCCGCACTTTCGAGCATGAGCGTCGATAAGCCCCCAGCTGGATGCCTTCGCCATCGGTGTTCTTCCTGATCTCTACGCATTCCACCGCTACACCAGGAATTCCGCCAGCCCCTGAGCTAGCCAAGAGAAACAGTCCGGTCTGCAGGTCCGGGGTTAGGCCCCGGTATTGGACAGACTGCTTGCATCTCCGCCTGCGCTCCCTTTACGCCCGGTGATTGCGAACAACGCTTGCCGCCCACACAGTCCCGGGGCTGCAGGCACGTAATTCGC
+
C6@CCECFEGG+@E,C6CFCFFEF9FFGGAAC,@@F7@,@,@@FFCGCAEFGEGCC@EEF<EEEFEEC,9E,,E<EEF8FCBF>D@@8=,89E,@?<EDFDFCGFFGGGEF,A=FF=)@>CBFCDEEFBF8,@8@?DEFGC)<D8@),4+3098D,=E?DFF8<@*;C+@@ADA?6*2>>DEG*<*:9<,=@BF9>(@B*>E3(,26.(1:=;F3:.;*(2//(446,-:81*.--(488(-(,0-))2(0(-737--,(-*.()(-((((((..).3((-3(40(.,2481..//+.:(
@M02996:162:000000000-B87FG:1:1101:23790:2150 2:N:0:ACTGAGCG+AAGGAGTA
GACTACACGGGTATCTAATCCTGTTTGCTACCCGCACTTTCGAGCATCAGCGTCGATAAGCCCCCAGCGGGCTGCCTTCGCCATCGGTGTTCTTCCTGATCTCTACACATTCCACCGCTACACCAGGAATTCCGCCAGCCCCTCAGCGATCCAAGAGATACAGTCCGGACCGCAGGTCCGGGGTTAGGCCCCGGGATTGAACAGACAGCTTGCATCACCGCCTACGCGCCCTTTACGCCCAATAATTCCGAAACACGCTTGCACCCCACGTGTTCCCGCGGCAGCTGGCCCGGAATTAGC
+
C@CCCGDGEGG@C<FFFFGFDFF<FGGFG9EFACFGE78ECE,,B:F,CEFE@F:6@CFFGA<=:+B,+6+@FEGGFEGGGGG7=CEB7BCAACFGGGGFC7F+DE,4@D?,EEAF+:*=CCFDDFFFAF8E,D+++6@D889+=,)+3+*1,>C,4@,@EFF8297****:CDC>ADBEG*:/=D,5=0A@>>):B@))1<>8,804:FG?FF)/)19,2--,,,(24:345?2A61::?(()0)).2.)3()(*--,(-/))2,,--(-((,)).(((-4(-,.38<2(4)7**2)).
@M02996:162:000000000-B87FG:1:1101:12292:2182 2:N:0:ACTGAGCG+AAGGAGTA
GACTACTAGGGTATCTAATCCCGTTCGCTGCCCTGGCTTTCGCACATGAGCGTCAGTCTTGTGCCAGGAAGCCGCCTTCGCCACCGGTGGTCCTCCTGATATCTACGCATTTCACCGCTACACCAGGAATTCCGCTTCCCTCTCACATACGCTAGACTGCCAGTATCAGACGCATAATGAAGTTGAGCCTCACTATTTTACATCTGACGTAACAATCAGCCTGCGGGCGGTTTACGCCCAGGAATTCGGGACAACGACGGACCCCCACGAAGTACCGCGGGCGCGGGCACGAAGTGGGCCG
+
CCCCCGCFEFG6C,F9@AFFFGECCFGGGCCCE@CC8;<C<@CGFEFCCEFE:BCE<E<FF<<FFGFFFGGGGGGE:B?DCFCEDEC6=+,9@5CFFDEAE?;FBED@C8:;,C?E=A9=CFFGGGGGG,>9EEGCDGFGGD*=AFFA3=*06>=DF@FFGFD,@3===DF?@?+AC7CFDC57@C8;:4@@F9E7*,?;3D*:8BC*)39>>F>*86:543>B2(/3.*,,*.)-49:?6(-4),.(23833<05(((-->>0C(431(,--46)--,1((,-(,4,-(((.0*3<((-9
@M02996:162:000000000-B87FG:1:1101:22515:2221 2:N:0:ACTGAGCG+AAGGAGTA
GACTACAAGGGTATCTAATCCTGTTTGATACCCACGCTTTCGTGCCTCAGCGTCAGTTGTATGTTGGTAAGCTGCCTTCGCAATCGGGGTTCTGTGACATATCTAAGCATTTCACCGCTACACGTCACATTCCGCCTACCTCGTTTACACTCAAGATAACCAGGTTCAACGGCTGGGTAGTGTTGAGCAACACGCTTTCACCGCTGACTTAATCATCCGCCTACGCAACCCTTAAACCCAAGAAAACCGGAAAACGCTAGCAACCTCCGTATTAACGCGGGCGCTGGCACGGAGGGAGCCG
+
CCCCCGFGFFD;CC9C;6@C9EC;,<CFFEF@8EFC7C,8,@F@FFAFADFE,,@E<EF<F9FF9CCFDFDFGFCF@CCD7FC:D@CCC++AEFE@EFA,=9C84C@<>,,9,=,C>8*===A?8FCBF,,,@F>DGEGF68@+0@:?;D+3D>=FDGGGGF=+@+DDDDGD>5+@ADB*,62,@?=9=FDDBB>)0<9>EFFF)9A29+=E*+:4A+72=9@B-(((0,((26;>@@DC8(/,;(5(1,0(64()-((-,;-,0,(.(4,(()))(-,-(-(((--(4<69).***(((-
@M02996:162:000000000-B87FG:1:1101:14028:2225 2:N:0:ACTGAGCG+AAGGAGTA
GACTACCCGGGGATCTAATCCTGTTTGCTCGCCGCAGCGTCGCACCTCAGCGTCAGTCATCTGCTGGTAACCTGCCTTCGCCATTGATATTCTTCCAGATATCTACAGATTTCACCCCTACCCCTGGAATTCGGATTGCCCCTCGGTGACGCTAGGTATGCAGTTCGCAACGCAGGTACGGAGTAGAGCTCCGGAAGTTCACACCAAGCTTGCAAACCCGCCAACAGGCGCGTTACGCCCAAGAAGTCCGAACAACGCACGCGAGCTAGCAGGTACCGCGGCGACTGGCACGCAGGAAGA
+
A6A,A,;C8@@66,,6,6;<@,@6,6C,;6,+6@7F+@+,,8@CC+BFD?@B@:@C9EF9F,BF<CACA?FGGFF,,,9=?BF:,=<,5,,,9,9EFFGE9+9+9B;=,9,49@5:8)*=6,BD@FF<E,,4+4=+6DF,=D5C+3)85=<)+6=,,7,=@C=,2?=:0>:>@>**;+:?81;*,29=*,50??D@=?6<*,08(:4,/)0((;11()2.*...(/(/(*-()(,(-2*/,((.0())*-.(-),*--(-,)(-)(())().-.)))(((-74((((,((,,)0*2*(.(
@M02996:162:000000000-B87FG:1:1101:11867:2262 2:N:0:ACTGAGCG+AAGGAGTA
GACTACACGGGGATCTAATCCTGTTTGCTCCACCGAGTATCGCGCCTCAGCGTCAGTGCTGTTCAAGGAAGCCGCCTTCGCCGCCGGTGTTCTGCAGGATATCAACGCATATCACCGCGACACACGGCAGTCCGATTCCGTCGCCCAGACGCGAGTCCTGTAGGTTCAAGCGCACTTTCCGGGGAGGGCCCGGAGATGGCAGACGTGACACGGAGCACCGCCGACGGGCGCTGTACGCCCAGGAAATCCGAACAACGCGCGGGGCCGCCGAGGGACCAAGGCTGCGGGCACAGAGAAAGCG
+
A<-,A@DE@CE++,:,66566C;,,-;;,,;,,;7@+,,,,8,@@@,F<BC@,,6@,<<,C,CFFCCFFD,AFB@=6,=A6B:CE=@+78+,9AEAFCC,A+934BB+4++9,4,,60*608+,8+6+63,,7:C++3,,5:**38=C>@04C@D54C,0,48,4144@FC;*:)*)2;+:8C**11745*-8<D>(+)4.*48-.,,4=93(04),0*-*-(-21(-3*--7())--**(.(4>2)-2,.-453*-((,()-4)(,((-(((((-(((.,8(.(--3((30))2*+,.(,
@M02996:162:000000000-B87FG:1:1101:19919:2269 2:N:0:ACTGAGCG+AAGGAGTA
GACTACAAGGGTATCGAATCCTGTGTGCTCCCCCGACTTTCGCGCCTCAGCGTCAGGACCGTTCAAGGAAGCCGCCGTCGCCGCCGGTGTTCTATAGGAGATCAACGCATGTCACCGCGACACCCGAGATTCCGATTCCATCGCCCAGACTCGAGGCCGGGAGGTTCAAGCGCACTTTCCGGGTGGGGCCCGGAGAGGTCACACTTGACACGCAAGACCGCCGACGCGCCCGTGACGCCCAGGAAAGCCGAAAAAAGCCCGGGGCCGCGGAAAGACCGCGGGTGATGGCACAGAGGGAGCG
+
CCB<@ECFEFD-C,,,6;;,C9@,;<CC,,;,,77@@+,,58@B+@,B<=;@,,@@,CCFF6,AFDEGFF,AFC>B+8=8848>C@@8=8+9,5,AFCE:=*624:>+=++7,6,588*=6=+@8+>@>+,,7@C9;D,,+**<7E=F6;*)>49*1=*5*?512);<CFCB*=31)*98:>E1*/17-*24@>G9(*)..058(*62:678(>>E?49-/4,-(49;1*4;5(,-3-**4:0:>?(30-03(04)-((,(),-)-32(-(,((.(.7(-2(--(-.4,42,0/2**-,((
@M02996:162:000000000-B87FG:1:1101:11863:2282 2:N:0:ACTGAGCG+AAGGAGTA
GACTACACGGGTATCTAATCCTGTTTGCTCCCCCGACTTTCGCGCCTCAGCGTCAGTGCTGTTCAAGGAATCCGCCTTCGCCGCCGGGGTTCTGCAGGATATCAACGCATTTCACCGCGACACCCTGCATTCCGATTCCCTCTCCCAGACTCGAGGCCTGGAGGTTCAAGCGCACGTTCCGGGTTGGGCCCGGAGATGTCACACTTGACACGCAGGACCGCCTACGCGCCCGTTACGCCCAGTAAAGCCGAACAACACACTTGGGCTCGGTATCACCGCGGGTGGTGGGACAGAGGTAGG
+
CCC@CFFFCCD6@;@A<<5CFC@,,;CE<,;6@F@@@+,,@@CCFC@FAACB86BC,CFEFCBFGFFFEF,CFC7F,4E?BB:FEED+=4+99FFGGG:==243=BC7B++9,@?9>=*=@=@EG+>,@,,,@@E?DG7EF)57CE@G9F95>>>*@C6:*;5*13:<CGG9:;D*/8:FEEE=*/276C568>DF(+*.5:<B08<A?FC?;DFFF@C-1---.294(/499(-(,(**,.(67<)6*-)44>2/(-(-.*..*4(-(,((()-.(-(,,(((((,-(.(-..8*053(
@M02996:162:000000000-B87FG:1:1101:11925:2316 2:N:0:ACTGAGCG+AAGGAGTA
GACTACAGGGGTATCTAATCCTGTTCGCTCCCCACGCTTTCGCACCTCAGCGTCAGTGTCGGCCCAGCAAGCTGCCTTCGCCATCGGGGTTCTGCCAGATATCTGCGCATGCCACCGCTACACAGGGAAGTCCACTTGCCCCTACCGCACTCGAGCCTGCCAGGTCGGAACCCGGCCGGGGGGGGAGCCCTCGGAAGAGAGGTTCCGCCGGGCAAGCCGCCGACGGGGGCCGGACGCCCAAGGAAACCGGAAAACGCGCGGCCCCGAAGGAGAACGGAGGCGGCAGGCACGGAGGGAGCCG
+
CBCCA@FFGED-B<<,;6A<@CC6,C@F,@68:C:B7,,,@@FC:F,B@E,@,68B,<,CCFE>GEEFFFGF8?<E,C9AB=F,@=6+7++,9,9EF8E9?+=+9C>@==+9,9:<>=:=@D,E,A@CB+8,@AEF=FCD65*6=D=8<D5)66:<7,@FEE8+59C*;CC*333*?C2>>CG*:C,)-:*.77)((*.,-5)()94(()91(7383)/,*-32((((,*(()-91-(*1,(-27(,(/3)(-.()-(((()-()(-((-13(.)((-,1-7(((43(,.,())*:*((--
@M02996:162:000000000-B87FG:1:1101:18164:2323 2:N:0:ACTGAGCG+AAGGAGTA
GACTACCCGGGTATCTAATCCTGTTTGATCCCCACGCTTTCGTGCCTCAGCGTCAATCGCTGTGTCGTGAGATGCCTTCGCAATCGGTGTTCTGAGTAAGATCTATGCATTTCACCGCTACACTACGCATTCCGCCCACGGCAACAGTAATCCAGCCTGACAGGATCAAAGGCAGTTCCAGGGTTGAGCACTGGGCTTGCACCCCTGACGTACCAGACAGCCGACGCACCCGATAAACCCAAGAAAGCCGGATAACGCGCGCAGCCTACGGAATACGGCGGATGCGGGCACGGAGGGAGCG
+
BB@@@CCFCDD+@,,<;<,,C,;;,<CF,,,,CC:@:,,,5@C@8,;B<?CB8,@:,CFCFF,,<@8C@CFGFE@<,A,A,8>7DDC,88,,9AFF<BA,9+=,95@994,,,4,,8>*===,4@<++6++,9,@CDG>CC=BGFFD,4++*66=8A1@D@98+@*==DDFF@9C,+CC@C,:,,3398CD);9C@),*)15):5*:<B)2556>FD4C5,/(.1:0:6*(,)(./44,*,3,8?:0,*-)-(06*--(--)-()3().((-(,).(,(,,(--(((,-(-4578*2-2((
@M02996:162:000000000-B87FG:1:1101:18167:2341 2:N:0:ACTGAGCG+AAGGAGTA
GACTACCCGGGGATCTAATCCTGTGTGAGCCCCACGCTTGCGTGCCTCAGCGTCAATCGCTGTGTCGTGAGATGCCTTCGCAATCGGGGTTCTGAGTAATATCTATGCATGTCAGCGCGACACTACGCATTCCGCCCACGGCAACAGGAAGCCAGCCGGACAGGATCAAAGGCAGTTCCAGGGGTGAGCACGGGGCTGTCACCCCTGACTTACCAGACAGCCTACGCACCCGTTAAACCCAATAAAGCGGGATAACGGTCGCAGACGCCGGAGACCAGGGGCTGCGGGCACGGGGGAAGCG
+
@<A6@CCF@CD+8@,,66,;,6;,,;;C,,,,,88@+,,,,7788,,B@=E@,,8:,:CF,C649,@C@CFEAB,,,,996==,@DC+4++,@AED,A499+4+9,9,4,,,,4,,88*6=8+,8E+>3++37,+6=B+=?)9;9D@,3+*),8;3A*@1*?7*=*0,3DFA,9D,1B?FECC51//7(?<(:5C0(*2)/+/6(24,5**.)96F17<.*,(),42:0*4(1((-6-,*-4(.16)6)-59(0.*-(((-)--)4((--(,(((((((,,(,,-(31-22-.)/:*(-,,
@M02996:162:000000000-B87FG:1:1101:23980:2364 2:N:0:ACTGAGCG+AAGGAGTA
GACTACAGGGGTATCTAATCCTGTTTGATACCCACGCTTTCGTGCCTCAGCGTCAGTCGTAGGCCAGCAAGCCGCCTTCGCAACAGGGGTTCTGCGTGATATCTAAGCAGTTCACCGCTACACGACGAATTCCGCTTACCTCGCCTACACTCCAGATAACCAGGTTCAGGGGCAGGGTATAGGTGGGCCTCAAGGATTTCCCGCCGGACTAAACAACCGCCCACGACACCCTATCCCCCCAGAACTCCTGCTAAAGGGAGCCCCCCACAGAATACCGGGGGCGGCGGGCCCGGTTGGGCGG
+
B@BACF8,@CD-@;<<@F<CA<C;66C,;CC<,E;CC@;,<F;D,DFFFGGGGGGG,,,,,6BF,,:,:E,A,>@F,:EFF,>+@@ACC,4=,A,+,,@=99=+@5,:>,<C,=FGE5AGDFG8+++4@FFGG8=+=@DF9D5+++:6:DFD,>=3,@C28<)+5;+A+,,0*9?C53)37,5,2*)*)*1039*-7C6*1,(/(),(.)*75=))()/./2((((((,/(-*,.()4?=9208).))0))()16*)((,(/-3),(,,,(.))).(-(3(-(((--0((((00*/*(((,
@M02996:162:000000000-B87FG:1:1101:23960:2368 2:N:0:ACTGAGCG+AAGGAGTA
GACTACTCGGGTATCTAATCCTGTTTGATACCCACGCTTTCGTGCCTCAGCGTCAGTTGGATGCTGGTAAGCTGCCTTCGCAATCGGGGTTCTGTGACATATCTAAGCATTTCACCGCTACACGTCACATTCCGCCTACCTCGTTTACACTAAAGATAACCATGTTCAACGGCGGGGTAGGGTTGAGCAAAACGCTTGAACCGCGGACGTAAGCAGCCGCCGACGCAACCCGTAAACTCAACAAAGCCGGATAACGCGCGCAACCGCCGGAAGACCGAGGCGGCAGGGACTGAGGGAGCAG
+
C<C,BFCF@CE-@,66<C<@<CC;,C@EAEF,8FC@@,,,,BF@FFFGEFGG7,BC<FE,E,@FECF@@CF9E=FF,4=D@CC=DDCCC8+,9F,CBCB,A+@,9EF8B,,,9;CFE:<+=@FEGGGGGGGF;FGGGGGFC=BDFCDE9DD)4@?F,=DE,6*:7+6@D9CB83+@5*:*1=:,487*.=,8??D3(*06)C9@(>:1()1:?9>),)90*(36;16(4*((13-36),04(..)(((/-0(-9)7((,-4C29<((,,(-((.,41117-116(49(8401))/**34(.
@M02996:162:000000000-B87FG:1:1101:11649:2369 2:N:0:ACTGAGCG+AAGGAGTA
GACTACTGGGGGATCTAATCCTGGTTGCTCCCCACACTGTCGTGCCTCAACGTCAGTTACAGTCCAGAAAGCCGCCTTCGCCACTGGGGGTCCGCCTAAGAGCGACGCAGTTCACCGCTACACTAGGAATTGCGCTTGCCTCTCCTGCACGCAAGAATAGTAGGTTTAGGTGCAGGTCCTCAGGTAAGCCGAGGGCTGGCACAACTAACTTGCTTTCCCGTCGACGCACACGGTACACCCAAGAAATCCGGAGAACGCGTGCTCCCGACGGATTACAGCGGATGCTGGCACGGAGGAAGCG
+
@<-6AC,CADD+@,,,66@,6<C6,-8:,;,,,;+8,;,,,:C@8B9F@E<@6,@@,CFFEG<FGGCFEDGGGE@+,4,9,86C==<,4++,9+@+@=E,9+,+6C>+=++,,6,,6=*==@,,@FCBA,,37==++++>+:*==,5@0=*1B3?FC,<<,5;,7++4<,,356C,;>B9D9<,7=7>14C@FDDF(*)(/+331)6.6++.1+)+)90/*(,-(324(*41)---4),*-3(.71))*-.4(0.2--((,1(.*-(-2-(,((.--.),3(-(.)..(423../**(..(
@M02996:162:000000000-B87FG:1:1101:8096:2369 2:N:0:ACTGAGCG+AAGGAGTA
GACTACAAGGGTATCTAGTCCTGTTTGCTCCCCACACTTTCGCGCCTCAGCGTCAGTTGCGGCTTGGTGACCTGCCTCCGCGATCGGCGTTCTGGGCGATATCTATGCATTTCACCGCTACACCGCACATTCCAGCCACCCCAAACGCACTCAAGCCCACCAGTTTCGACGGCAGTGACCGGGTTGAGCCCGGAACTTTCACCGCCGACTTACGGGTCCGCCTACGCACCCTTCAAACCCAAACAATCCGAGCACAGCCCGCAACCGCCGTAGTACCGCGGACACGTGCACTGAGTCAGC
+
C@CCCGFEGGGGCCDGF,E<FGDFFEFFFCCFEGGFC@A9ECEGFC@GFFFG7FEGG,E9CF7FECFFGADA,AFCF,DFGFECDCE=CBCCEF,AAF+@:@;=,C@F;BFF,C??E9>0+,4DCEGCFAE9A6D8DFGE8=5CCC)+<C*:@:+F59,@*,:@CFFCF>:B>?5,/;>+*:=7*).7);*.50:()?+))1/460,4175<)81>(.1-*,((.,3-282,0(.6-8@E42((0244*,)((0.7((((()-(1((-2((((,..)(-(((((,,((-(.)/*+<+.))
@M02996:162:000000000-B87FG:1:1101:16369:2371 2:N:0:ACTGAGCG+AAGGAGTA
GACTACTGGGGGATCTAATCCTGTTTGCTCCCCACGCTGTCGAGCCTCAACGTCAGTTACCGTCCAGCAGGCCGCCTTCGCCACCGGTGGGCTTCCTGATATCTACGCATTTCACCGCTACACCAGGAATTCCGCCTACCCATCCGGTACGCTAGTTAAACAGGTTCCAAAGCAAGTACAGGGGTAAGCCCGAGGATTTCACGTAAGACTTGCGTTACCATCTACGCTCCCGTTACACCCAGGAAAGCCGGATAAAGCGTGCCCCCGACGGAATACCGCGGGTGCGGGCACGGGGGTAGCG
+
B@@@@CECDFD+@@,<;<,,6CC;,6CF96,CCC@@7B,6@CFEB@,B@BCBB6@C<FFFGGBCGCEGFFGGGEC7,,=?B6=@FCD+>++4@,@F9?E:=38+9C>4=++9,9,,6>*===?EGGGFA3,3=E8CCGDD=8*=@E>+30*)349,7@<FCF8,4*;,;D<;@?F,=CEFFCC5136?77;(:)/5(,*113(((2:6=++..)()68+/+/)11:3(/*,,*.-444,/(4(8520(9,.4(0.*..---*,./,,-3,(-(())),,,,(----(-(-,-.)//*.1)(
@M02996:162:000000000-B87FG:1:1101:8112:2384 2:N:0:ACTGAGCG+AAGGAGTA
GACTACAAGGGTATCTAATCCTGTTTGCTCCCCACACTTTCGCGCCTCAGCGTCAGTTGCGGCTTGGTGACCTGCCTCCGCGATCGGCGTTCTGTGCGATATCTATGCATTTCACCGCTACACCGCACATTCCAGCCACCCCAAACGCACTCAAGCCCCCCAGTTTCGACGGCAGTGACCGGGTTGAGCCCGGAAATTTCACCGCCGACTTACGGGCCCGCCTACGCACCCTTTAAACCCAATAAATCCGGAACAAGGCACCAGCCTCCGTCTTACGACGGCTGCCGGACACGGGTTAGC
+
CCCCCGGGGGGFFGGGE9EDCFGGGGGGGAEFEGGGGGGGGGGGGGGGGGGGGGGGFGFGGGGEGGGFGGGGGGGFFFFGGGGF@EECE+CCEFGGGG7A+*9?>FGGFDFGCGCGG0<CDFFGGGDGE9DDFGGGGCC8CBEGGE=>5C<@GEFG9EEGCG>F7BF:94??C>D48+8AEGGE<D374EF>D:DBE9+)5<>367;>;:9<)03D()13*-(-.40-48:,*8<<AB8A(4(,=)).*-040.(*((,((*,(1(24:(((((-.(---43,,(((,(41(.):**(89
@M02996:162:000000000-B87FG:1:1101:18273:2388 2:N:0:ACTGAGCG+AAGGAGTA
GACTACGAGGGGATCTAATCCTGTGTGCGGCGCACGATGTAGTGGCTCAGCGTCAGTTATGGTCCAGTAAACCGCCAACGCCACCGGTGGGCCTCCTGATATCTACGCAGATAAGGACGACAGCAGGAATGGCGGTTACCGCTCGCAGCCTCAAGAAAAACAGGTTCAAACGCACGATTCGGGTGAAGCCCGAAAAGATCACGCCTGACATGCGCCCCGGCCGACACACCCGGGACAGCCAGGAAGGCCGGAAAACGCGCGCCGCCAGAGAAGTACCGCAGCAGCAGGGACGGAGGGAGCG
+
@68,8,,8@@D+7,,,6,5,,<;,,-;,,+8++7+7,6,,,9<6,6,,69:@,,8@9CE,EF,A<<CE?AFEG=++++9?++6@D==47+++9+9,?9A,45,+95@+46+8,4,:>5*06=+6@D::>,,,6@++3C,3*0*;*45*37*-689CEFFD@E5,4*0=:B98*85C5*,+327**27@5=*6=:),(**..*4(4)4,5*2,)0()())-*,(-(413(*,4)(,(-(+2,4(-0(((*-.-(.(2,(((,)(()((((.(,(..))-((,(.,((.((((-0)2**,((,
@M02996:162:000000000-B87FG:1:1101:11653:2391 2:N:0:ACTGAGCG+AAGGAGTA
GACTACTGGGGTATCTAATCCTGTTTGCTCCCCACACTTTCGTGCCTCAACGTCAGTTACAGTCCAGAAAGCCGCCTTCGCCACTGGGGTTCCTCCTAATAGCTACGCATTTCACCGCGACACTAGGAATTGCGCTTTCCTCTCCTGCACGCAAGAAGAGGAGGTTGAGGTGCAGGTCCTCAGTTAAGCCGAGGGCTGTCACAACTAACTTGAGGTCCCGGCTACGCACCCGTTACACCCAATAAAGCCGGATAACGCGTGCTCCCGAAGTAGTACCGCGGCAGCTGGGACGGAGGAAGCG
+
@@AABE<EAFD+@,6,;6C@<@@;,=C=<,;,,C@@B,,,586@:,,B<EE@66@B,CFAFGFGGFFECFGGGCC76,=A,B4@8=@,4++9@,CE@EE4=+,39C>78,,9,9,:=@*6@C7,EFDCE,44@>C666,E9*<=DC:A9D9>E@CDE,A=,==+60053,5:,3B,9C@+,>C,,2;@=CG=?AGF)*;38,>@F)8.8+1/*)(/01*.*.(//61?6*6;C((,77,*4,(479)69-04(0.2-,(--1(.2(,21-,-..-.6:-((,(-(,.4(334).//*(,((
@M02996:162:000000000-B87FG:1:1101:8773:2423 2:N:0:ACTGAGCG+AAGGAGTA
GACTACCCGGGTATCTAATCCTGTGTGCTCCCCCGACTTTCGCGCCTCAGCGGCAGGGATGTTCAAGGAATCCGCCTTCGCCGCCGGGGTTCTATAGGAGATCAACGCATGTCACCGCTACACCCTAGATTCCGATTCCCGCGCCCATACTAAAGGCCCGCAGGTTCGGACGCACTTTCCGGGGGGAGCCCGGAGATTGCACATCCGACACACGGGACCGCCTAAGCTGCCGTTACGGCGAGGAAAGCGGAACAAAGCAGGGGAGCGCGGAGAAGACGGGGGTGGCGGGAAAGGGGAGGGG
+
@<@ABFFG@CD+7,6,<,;;CF@;,6;E,6,,,77@6+,,58@C@F,B<=CC+6@B+@F@F9@FFDFFFA,FFBB:,,=A,,6@E@D+4++,95,9A<=,?*=24B>@>++9,6,:61*6==,@E+@,7,,,@=?=;E:9+:*<9:=,37+*?8:,::E>CE9*,1;57CC>*5>/);7=>EE5*/()(223>@<1(+*-)+.).8:27:5<:E3835/-/-(-),,))+.-*((,-(**--19).,.),536><*.((,-)(()--((-(,(((..,(1(3(,(((,(4((.)***((((
@M02996:162:000000000-B87FG:1:1101:19784:2430 2:N:0:ACTGAGCG+AAGGAGTA
GACTACAAGGGTATCTAATCCTGTTCGATCCCCACGCTTTCGCGCCAGAGCGGCAGTAAAGACCCGGAGAACTGCCTTCGCGACCGGAGGGCTGCGGAATATCTAAGAAGGTGAACGCTACAGGGGAGATGCCGGCAGCCCCGACCGCAGTACAGACAAACAGGATCAAAAGAAGTTCGGGGGGGGGGCCCCGGGAAGGCACCGCTGACGAGACGGGCCGCCGGGACGCCCGGGAAACGGAAGGAAGCGGGGCAAGGGTGGAAACCTGCGGGAAACCGGGGGTGCGGGCAAGAGGGAGGGG
+
@@86@E8CDDC-C,6,6;,,,6;6,68E,;,,,;8@+,,,,8,786++6?C@+67+,,<,C,:9,+7+8+,9,:A8,4,98++446:4=+++,++++84+7+,+6,856,,3,8,588*66>,,++++5,,,6:+37@*,;)9**1-42)2*,42,/,,42,0**)*28++0*0*++2(:88C/*1(/(*/1.7D3(*)((*,(()-,.)*(().>0))-*4((((-((*(-)(-(,(+*,-3(01(,),)((.-*(((-(*).*((.(-((((.((-(((((-(-3((((-))/**,(((
@M02996:162:000000000-B87FG:1:1101:12296:2469 2:N:0:ACTGAGCG+AAGGAGCA
GACTACCCGGGTATCTAATCCTGTGTGCTACCCGCACTTTCGAGCATGAGCGTCGATAAGACCCCAGCAAGCTGCCTTCGCCATCGGGGGTCTTCCTGATATCTACGCATTCCACCGCTACACCAGGAATTCCGCTTGCCCCTGAACTACGCAAGAGAAACAGGTCAGACTGCAGGTCCGGGGGTGGGCCCCGGGAGGGGAAAGACTGCTTGCAGCTCCGCCTGAGCGGCCGGTACGACCAGTGAAGCCGAACAACGCTTGCACCCGACGGAGTAGCGCGGCTGCAGGGAAGGAGGAGGGG
+
@<66AE8,8@C+@,66C6,66<@,,<CA,CC,,6@6+7,,,@FC:C@,C?,@8,66,:B@,,,:FCCCDEFG,?B<,,@?B6?,46=+7+++9,CEE<=9,+4+9<>+=++,,88=>@90=9,3DFDB=3,,73=0=D68=)5:6;834+*18:;<;:C@:7@,,399+,,9,4CG?DEEG57**1(7(2*6>@170*3((*4280),2**.3?2)()0-2(-,(.,((242)--(4(**46.)0)),2-0-(),1-(((-1.4*44(7-(,,(,)-4(-,3,,-(.2(((-)0:;*43(,
@M02996:162:000000000-B87FG:1:1101:12282:2480 2:N:0:ACTGAGCG+AAGGAGTA
GACTACCCGGGTATCTAATCCTGTGTGCTACCCGCACTTTCGAGCATGAGCGTCGATAAGTGCCCAGCAAGCCGCCTTCGCCACCGGTGGTCTTCCTGATCTCTACGCATTCCACCGCGACACCAGGAATTCCGCTTGCCCCTGAAGCATCCAAGAGAAACAGGCCAGAATGCAGGTCCGGGGGGGGGCCCCGGGAGGGCACAGACGGCTTGCAACGCCGCCTGCGCGCCCTGTACGCCCAGGGAAGCCGAACAACGCGTGAACCCTACGGATGACCGCGGCGGCAGGCACGAGGGGCGCG
+
@@<B@CC6@@C6@,@<6,5@<6;,,<;F,C6,6+@++6,,,8C@BF<,C<;@7@+68,C@9,,CFCECECFG,>@=,,9ABB4,,6:8>+,4,9@FE9=,,+,+>9D7=++4,9,,6)*6==>6DFDFB,,,@,@80D+32:50=,*,*+*)389@1@FFG7@,*3;5*,,4,9DC;D=?CCE**/(735?>>>39(*0(-*4:>84,4)/,,1)0()1-1(,-.-424*,(*4).(-**-3(0),(,>,)-,04/--,(-*(-1(((.--(-(.)(((,,7((,(--(.(-0)/**(-(-
@M02996:162:000000000-B87FG:1:1101:12304:2486 2:N:0:ACTGAGCG+AAGGAGTA
GACTACCCGGGGATCTAATCCTGTTTGCTACCCGCACTGTCGAGCATGAGCGTCGAGAAGTCCCCAGCAAGCTGCCTTCGCCATCGGTGTGCTTCCTGATCTCTACGCATTCCACCGCTACACCAGGAATGCCGCTTGCCCCTGAACTATCGAAGAGAAACAGGCCAGGCGGCAGGTCCGGGGTGGGGCCCCGGTAGGGGACAGACTGCGGGCATCTCCGCCTGCGCGCCCGTTACGCCGAGTGAGTCCGAACAACGCGTGCACCCGGAGGAGGACCGGGGCTGCAGGGACGAAGGGGGGG
+
@<A<ACCFBCD+@,6,66,6C;@,,-CE9;C,,@@@++,,;9D@@B,<@DCB+8@@+CFG@CFCGDEGDCGG@D<<,4=A,B=,9=@,8,,,95;F,??,,2,+9C>:>++9,9,:>59==9:@FFCAE,,8B>C88EC,=:*=?FD7:+5)@6?BCGGFGC@,@@DF+4*313CEFFE?DDE**/176*:7A>)4,*7(-18?F>)4:))-2:())*2-*4(-,40,-*4-)(--4(**--,2/).-0-04457*-(((-1-)24(((-(-(((-(4(1-((--(..(3-3).12*(-(-
@M02996:162:000000000-B87FG:1:1101:12289:2498 2:N:0:ACTGAGCG+AAGGAGTA
GACTACCCGGGGATCTAATCCTGTTTGCTACCCGCACGTTCGAGCATGAGCGTCGAGAAGGCCCCAGCAAGCTGCCTTCGCCAGCGGGGGGCTTCCTGATATCTACGCATGCCACCGCTACACCAGGAATTCCGCTTGCCCCTGAACGATCCAAGAGAAACAGTCCAGACGGCAGGTCCGGGGTGGGGCCCCGGGAGGGGACAGACTGCTGGCAGCGCCGCCGGCGCTCCCTGTGAGGCCAGTGATGCCGAAAGACGCTGGCACCGCGCGTAGTACCGCGGCTGAGGGGACGAAGGGTGGG
+
@68<8;CE@@C+@,,,;65,,<;,,;C9@@,,667:++,,,8CA:@<<C<<@+66:+CCF,CFEGGE<DDGG,?4?,9=?,8?+,=C4=+***,6,?<<,,+1+6?:*6;*7,4,*4.)1/22<CECE:,+2?9E*9C*+9-)97C?/7/)-209*:??F6C7,37>?*2/.259E5047CCE**/,5(*23>>)44*7,-*4:B>),.**,(707()1-*-(-(-(,,*-(*.)))(+*.4.,1).)04.3(),2--(((*.)1((-1(-(--.)-4,,30(-((--(2-,))*2*(-(,
@M02996:162:000000000-B87FG:1:1101:24337:2605 2:N:0:ACTGAGCG+AAGGAGTA
GACTACCGGGGTATCTAATCCTGTTTGCTCCCCCGACTTTCGCGCCTCAGCGTCAGTGACGTACAAGGAATCCGCCTTCGCCTCCGGTGTTCTGCAGGATATCAACGCATTTCACCGCTACACCCTGCATTCCGCTTCCCTCTTCCGTACTCCAGCCATGTAGTTTCGGACGCACTTTCCGGGTTGAGCCCTGAGATTTCACATCCGACACGCATAGCCACCTACGCGCCCTTTACGCCCACTAAATCCGAACACCTCTTGCTCCCCTCTCATTACCCCCGCTGTGGTCCACACTTCGCC
+
CCCCCGGFGGDGEEFFFGGGGGGGGFFGGGGFGC7FCFCFGGCFGGEDFFGGGG:BF,CFDGCDCC,CF@EFFCGFGGGCFFEFGG7F7?FFGEEE<,@E9CDDGGGGGGGGGGGGE:ADDFGG@4>FGDGGGG+@>EGGGD5+DEA,:CFD@D+D9?F,5<CD;@F+*@5?E9D7AC8@:**/<)083;F()00*9<+95C5.6=1<22),7>2))2246,(52012(:994))52:E*4(4())))*(0(4;(1(..))2))*-(((.()6).:4((((-4(,((.)4))).*0+((-
@M02996:162:000000000-B87FG:1:1101:11787:2614 2:N:0:ACTGAGCG+AAGGAGTA
GACTACCAGGGGATCTAATCCTGTTCGATCCCCACGCTGTCGTGCCCGAGCGTCAATGCAGGCCTGGCGAGCTGCCTTCGCGATCGGAGTTCTGTGGCAGATCTATGCATGTCACCGCTACACGCCACAGTGCGCCCGCCGCGACCGCATTCCAGCCAACCAGGATCAACGGCACGTCGGGGGGGGGGCCCCCGGAGGTCACCGCGGACTGGGCCGGCCGCCGGCGCAGCCGGTGAACCCAAAGAAGCCGGATAAAGGGCGGAGCCGCCGAATGACCGCGGATGCGGGGACGGGGGGAGGG
+
B@ABACEEDDD+@,<,665,,<@;,CCF,;,,6CF@+8,,5CC@7B,8@C@@+8@@,<:EFGGGEEFFCEGGGE<<,4@A:8=+@=@CC+,,@?=?A49+9+,+@,@,=,,9,9,,6:*66=,=+AC7>,,,7@EGGGC8=@>DDGA59**/6@+2=:FFCC5*=28:84=;5;9*2>78>E7**),70*:(07>2(*.,4+<B0)723.*,:)2B>D7-*-(,(2(((*.4)-(-.)+*-((.72522-)((0-*))((,)-(),(-,-(,(().,(,1,(--((,2(412))*1*,,((
@M02996:162:000000000-B87FG:1:1101:18745:2619 2:N:0:ACTGAGCG+AAGGAGTA
GACTACTGGGGGATCTAATCCTGTTTGATCCGCACGCTTTCGTGCCTCAGCGTGAATCCCTGCTTGGTGAGATGCCGTCGCAATCGGTGTGCTGAGTAATAGCTAGGCATGTGACGGCTACACGACGCATGCCACCCACGGCAACAGTAGGCAAGCCCCGCAGGATCAAAGGCAGTTCCCGGGATGAGCACGGGCAGGTCACCCCTGACTTAAAAAACAGCCAACGCACCCAGTGAACCGAAGCAATCGGGAAAAGGCTGGGACACTACGGATTCACGAGGCACAGGGGGAGGGGGGAGGG
+
B@A@@,,6@CD+@6@C665,,,C,,;;?,,;,,86@+,,,58;9,,,B<?;@,,86<CC<,C@A:,8:<<FF,:B8+,+87=>,9==,=,,,9CE<99==A+@+9,4,4,,9,9,+6)3+69,+44++6++>B,6?=D6+C=BG6D:842+*7303@6A6*4>***979E?A,;9,+C9**8:**/600,,085)((*../+7=,)//;++)1+)/,)*(2-(.(-29(*((*.)-.)+*-403:0))*-.4,).*-(.(,*.(/(.(,,-,,()).4((--((.4.-(((,))/*2--((
@M02996:162:000000000-B87FG:1:1101:11607:2622 2:N:0:ACTGAGCG+AAGGAGTA
GACTACGGGGGTATCTAATCCTGTTTGCTCCCCACACTTTCGCGCCTCACCGGCAGTTACGGTCCAGCAAGCCGCCTTCGCAACTGGTGGTCCGCCTGATATCGACGCATGTCACCGCTACACAAGGAAGTCCGATTGCCCCGCCAGCACGCAAGAGAAACAGGATCAAATGCAGGTTAAGGGGTAAGCCCATAGAGGACACATCGGACTTGCCTCCCCGGCTACACGCCCGTTACACCCAGAAAAGCCGGACAACGCATGACACCGAAGGAGTACCGGGGCTGGAGGGACGGAGGGAGGG
+
@@A@@CCCCDD+@,,,;@,6C<@,,;;,,,,,,;@B,6,,,8B@@+,86?C@++7@6CFG:CBBF6CCC@,AFC>B,,=A4+4@,9=59++,@+@+++9,A+=+68@+>3+8@6,5>>90=9,@8FCDC>>,>:C6=>D,=8*99E:@>;*)>1?FCCFGE05,,)2:8?,4,1C75*1+5:>**2/8)+3,)0;96+)//*3..7<?F)*-)).)4)/-:9,-(..4(*427(-(.5,218(3:4((2(044;2*-,(--*,4*-(,(--,((())-(11,-,((,-(-,-0.:8*42((
@M02996:162:000000000-B87FG:1:1101:19854:2635 2:N:0:ACTGAGCG+AAGGAGTA
GACTACCAGGGGATCGAATCCTGTTCGAGCCCCGCACCTTCGTGCCTCAGCGGCAATCCGTGTCTCGCAGGCTGGGTCCACAATCGGCGGGCTGTGTGATATCTATGCAGGTCACCGCTACGGCACACATTCCGCATGCGGCGGCACCATGCAAGCCCACCAGGAGCAACGGCAGTTTAAGAGGGGAGCGCCGAGAGAGCACCGCTGACTGAAGCGACAGACAGCGCACGCGGTAAAACAAAGAAAGCCGGAAAAAGAGCGAAGCCGACGGAGTACAGGGGATGAGGGGACGGAGGGAGGG
+
@<6,8CCCDDD+7,6,86,,,;;,,<@?,,+,,76@+6,,,:;@8,5B@?C@++7@,CCF:D<<C9:B:6@:???F,,94:9:5@=:+7++++?8=5==,3+3+3,673,,,,3,:85*60@B6><:,<,,,8D:D5E,:D4@GCG0F.*2(52:<*=AA7/3*=)2:73C5*7<***)1202*//37-*:37<57(*0(.*.3()43(*0.5*.>45)-*,(.,-(11*-4)-(-4.,*.3285:((2-.-(.(*-(..-)-()(4((---(-,..6((,(--().,(--25)//*46(,
@M02996:162:000000000-B87FG:1:1101:7565:2720 2:N:0:ACTGAGCG+AAGGAGTA
GACTACCAGGGTATCTAATCCTGTTTGCTCCCCACACTTTCGTGCCTCAGCGTCAGTATAAGCCCAGTAAGCCGCCTTCGCCACCGGTGTTCCTCCTAATATCTACGCATTTCACCGCTACACTAGGAATTCCGCTTACCTCTACTTCACTCAAGAACGTAAGTTTCAAATGCAGCTCCGCAGTTAAACCGCGGCATTTACCATCTGACTTTACATCCCGCCTACGCACCCTTTACACCCAATAATTCCGGATAACGCTTGCCACCTACGTATTACAGGGACGGCTGGCACGTATGTAGT
+
CCCCCGGGGGGCFGGGE@FCFGGFFGGGFFFEGGGGGGFFDEGGGFGGGEFGEFEGFGGGGGFCFGEGGGG9FFGGGCFFGGEEEEG@CBFEGGGGGGGGFFGGGGGGGDEGCGGGGA>+@FFGGFGFAEFFGGED?GGFGFFGGCDGFGBEGFGGGGGFGGD<=FGGGGCFCFDD:FBAECEEAECEEGGFEEDA2EF**,**:48*1A71:89=<A*5:6>9(>;<@GFFGE7>?3C=;<8EFE3?;65/6<66(-,--1.6C:373:,)),.-.)(-((--(4628B>?8)+*0-6.
@M02996:162:000000000-B87FG:1:1101:11276:2745 2:N:0:ACTGAGCG+AAGGAGTA
GACTACACGGGTAGCTAATCCTGTTTGATACCCACGCTTTCGTGCCTCAGCGTCAGGTGTATGCTGGTAAGCTGCCTTCGCAATCGGAGGTCTGTGACAGAGCGAAGCATTTCACCGCTACAGGTCACATGCCGCCTACCTCGTGTACACTCAAGACAACCAGGGTCCAGGGCGCGGTACGGGTGAGCCGCACGCTGGCACCACAGACTAAAGCATCCGCCGACGCAACCCGGAAAACAAAGAAATCGGGAAAAAGCACGCATACGACGTAGGAACGCGGGCGCCGGCACGGAGGGAGGCG
+
B@@,AEAFEDD+8,;,665;,;;,,6;E6@@,,C,@+6,,;@C@:B,F@BEC,8@C,CF;F@EFCCA:@<FEBB,,,,49,@B,@@CF@+,,999?CC;,9*,+6@>8=,,,,9,,85<==@:D99A,?,,,9=CDGEF8+:<666:C;C+)@3=DGGGD+@D++3=8=,@>3*=@D*19BC;*5;53)=*84?)-(*)/;5@??FF()*26)26+/)/4:(6-3(-((*(,)-4131+22(.3?))(*,0(.7(/((.-(1((*.-4,(-.(,)42((,(,(((--(-,(4)0***,(-4
@M02996:162:000000000-B87FG:1:1101:14613:2745 2:N:0:ACTGAGCG+AAGGAGTA
GACTACCAGGGTAGCTAATCCTGTGTGCGCCCCACGCTTTCGGACGTCAGGGGCAGTTACAGTCCAGTAAGTCGCCGTCGCCACTGGTGTTCTTCCTAAGAACTACGCATTCCACCGCTACACTAGGAATGCCACTTACCCCTACGGCACGCAAGCTCAACAGGCTTAAGTGGAGCACCGGAGGTAAGCCCCGGGAGGTCGAAACCAACTTGCCAAGCCACCTACGGAAGCAGTACGCCCAGTACGTCCGGACAACGCTGGCCACCTACGAATGACGTGGGCGCCGGGGAGAGAGGAAGCG
+
@6-6@FCFDCD6;,,,66;,;,C,,;CF,+8++877+,,,,8+88@8B@B;@+66B,CF<FGEFG@AE@@F5C?+?+6+>+,6=D=<5:,,,9,9,A@,,9+9+4:67>++9,4,:=)30+,:,@FE<4,,,@=,++3,6=8:+=+1C3?*)6398,5EF7E88+0+,57@45;?4938@5*****997,4/:6C7(*:((*/6()6/()2/1)7;1)*4*(..(-(((*.(*..),-**-,()*(,(*,),(.,1-((-(1..*(((.-((((.-(,(((-1(((-((((())*2*,.,(
@M02996:162:000000000-B87FG:1:1101:9348:2751 2:N:0:ACTGAGCG+AAGGAGTA
GACTACAAGGGGATCTAATCCTGTTTGATACCCGCACTGTCGAGCCTCAGCGTCAGGTACACCCCGGACACCTGCCTTCGCGATCGGAGGTCTTCGTCATATCTAAGCATGTCACCGCTACACGACGAATTCCAGCAGACCGGTGTGCACTCAAGGCCTCCAGGTTCAAGGGCGTGGTAGGGGGGAGCCACACGCTGGTACCACGGACTAAAAGGCCGGCCGACGCTCCCGGAAAACCCAAGAAAGCCGGAGAACGACCGGACGGGCCGTAGAACAGAGGCGGCGGGAACGGAAGGAGCGG
+
@<A@@FDEFFD+@,6,665,,<;,;-;F,@@,6@+@:+,,,:FC:+,B@BC@,8@C,CFEGGGGGCCF@@FECAB<,,9A?=C4@==F=++,9,9998=,9+,39FE<=,,9,9,,>85=?C4AEECCC,3,@CFFF,,,=)3+33:8;:+0D8:FEFC6C78,438:@,D5493=?3>+4:**216)(<:45:9((*).4<<:(790()24<F:04)5(:9>96(((-*-2)724:(+1-(3.7(((/,0(-.)/(((43>>()(-(-(,((.).,(,(-4(4(,6(33215)***.((-
@M02996:162:000000000-B87FG:1:1101:14631:2753 2:N:0:ACTGAGCG+AAGGAGTA
GACTACCAGGGTATCTAATCCTGTTTGCTCCCCACGCTTTCGTACGTCAGTGTCAGGTACAGTCCAGTAAGTCGCCTTCGCCACTGGGGTGCTGCCTAATAGCTACGCATTCAACCGCTACACTAGGAATTCCACTTACCCCTCCTGCACTCAAGCGCAACAGGCGTAATGGGAGCACCGGAGTGAAGCCCCGGGAGTTCACAACTAACGTGCCAAGCCACCGACGTACCCGATACGCCCAGGCAGGCCGGACAACGCTGGCCACCTACGGAGTACCGCGGCAGCGGGAGCGGAGGGAGCG
+
BBA6AECCDDD6C,<6;;;@<E@,,-;E,CC,@C@@:,,,58CCC74F;B<C6,@E,CFGFG@@FDDCACG5BB:?,8E9884C,=@,46+,9,C,EED,A+4=9C>@=4,9,9,:>=9==99,@FFC=,,,@=A+=E99D)5CC,:?6D+)@DDF+@CCED=,6*+6=6,06:C9CGDEDE9*,=;C5,38@5@A>*2*0,9;228=E42-0:9;<>*/*6(.(..63*).)-((--**(,(4<(((1-.435.1-(((,/,.*2(.(2(34(..)-(,(-(-(,(2(((-))/**-3((
@M02996:162:000000000-B87FG:1:1101:23300:2769 2:N:0:ACTGAGCG+AAGGAGTA
GACTACACGGGTATCTAATCCTGTTCGATACCCGCACCTTCGAGCGTCAGCGTCAGTTACGCTACAGTCAGCTGCCTTCGCAATCGGAGTTCTTCGTCATATCTAAGCATTTCACCGCTACACGACGAATTCCGCCAACGTCCTGCGCACTCAAGTACTCCAGGTCGCGCTGCAATGCAGAAGGTGAGCAACGACATTTCACAACACGCTTAAAATACCGCCTACGCGCCCGTTAAACCCAATAAATCCGGAAAACGCCCGGACCGTCCGGAATACCGCGGCTGCTGGCACGGAAAAAGGG
+
CCCCCFGGGGG8C,6@6CC<C9@=,CBF@@@C8CFFE78,<CFF@@+C@CFE,@BC<CEFFF,7@FD,<CEEFDFD9;EABFC:DDCFC,,,4?9?9BF892E+>FE=F,,9,4,:B50=89,@B+>>:4+4@@6CDEC++)3CD88338*8EGC8@;,EDC8,5:79C*5:>AG7*9AAC,=5@C99(=,7/8C@(7+99+/=;F;89)127@6+7496*6//481(,22(94-:<.,/86(406)-9,.(().2--((,)4-)-,((-(4(-)-,(((,3((().2(.487>:**,(((
@M02996:162:000000000-B87FG:1:1101:17863:2828 2:N:0:ACTGAGCG+AAGGAGTA
GACTACCGGGGGATCGAAGCCTGTTTGCTACCCGCACTTTAGAGCATGAGCGTCGATAAGTCCCCAGCAAGCTGCCTTCGCCAGCGGTGGGCTGCCTGATCTCTACGCATGCCACCGCTACACCAGGAATTCCGCTTGCCACTGAACTAACCAAGAGAAACAGGCCAGACTGCAGGTCCGGGGGTGGGCCCCGGGAGAGGAGAGACGGCGTGCAGAGAGGACTGCGCTCCCGGGACGCGCAGAGAGGCCGAACAACGCGTGCAACCCGCGGATAGCAGGGACAGCTGGCGCGAAGGAGGCG
+
A68<ACFC@DD+86<,86,+,;C,,;C9,66,,7+6+6,,:9EC,A@<@?6@+,7@,CFG<<<,CECF<CFGB?,,,,9A=,=+9@C+7+++@+@E9??4,+7+7<>:=++4,6,:>=*=0>>=@F::3,,,7D+03@:D73*5=EF,0+08E3;D@FG6B7@,159C**59,/CGACBD5C=*1111(1*-8:)4-*83(*4210(,,.)-(>2*()*-*-(.(--((*-()(-,33*/,4(-5,((*-034)3*-,-(-14.0((--((-((()))(,,,((.).((((-.7=**(,(-
@M02996:162:000000000-B87FG:1:1101:23769:2840 2:N:0:ACTGAGCG+AAGGAGTA
GACTACCGGGGTATCTAATCCTATTTGCTCCCCACGCTTTCGTGCCTGAGCGTCAGTAGCAGACCAGGGAACCGCCTTCGCCGCTGGGGTTCTTCCATATATCTACGCATTTGACCGCTACACAGGGAGTTCCATTACCCGCGTCTGCACTCTAGACTGCCAGGATGCGAGGCTGTATGGGGTTAAGCCCAACGCTTTCACCTCAAACTTAACAATCCGCCGGCGCACCCGTGAGGCCCAATAAATCGGGATAACGCTAGCCACCGACGTAGTACGGAGGACGCAGGAACGTAGGAAGCCG
+
C@CCCFFFDGG+B,,CCE<@,6@6,6CCA,;<,FFC:,,,C@CDBA,B@ECB@@@C<EFFGGGFFGGG7D@ABCCB,8EA8B>CC=@,44+,>,CFA,94@9D+@<>+@++,,9:C@=<=@9,=,A@D=8,,,7,6=7@D6>*+=+37=;48,@=D:,@FF?@+@;*4;3CA:*;4B+*;BE**1+9+.:C9??C((4;7CC/66AEE)+;;4AA*()24:(60639(,*((*4(.42+22(.86)6(/17(./)9-((..*437(,223,((-.(2(,-(((-(-6(((--..*+0(((.
@M02996:162:000000000-B87FG:1:1101:17874:2842 2:N:0:ACTGAGCG+AAGGAGTA
GACTACCGGGGTATCTAATCCTGTTTGCTACCCGCACTTTCGAGCATGAGCGTCGATAAGTCCCCAGCAAGCTGCCGTCGCCATCGGTGGTCTGCCTGATCTCTACGCATGCCACCGCTACACCAGGAATTCCGCTTGCCCCTGAACGAACCAAGAGAAACAGGCCAGGCTGCAGGTCCGGGGGTGGGCCCCGGGATGGGACAGACTGCTTGCATCCCCGGCTGCGCTCCCGTTAAGCGCAGGGAGTCCGAACAAAGCGGGCACCCCGGGGAGTACAGGGGCTGCTGGGACGAGGGATGCG
+
C@BBCEFCDED+@,,6;6;@@C@;,6;F,<;,,@6@++,;@@FCBBB@@BEC+,@@,CFFCFF<FACECFGGFD@A+4+>:,?,D@C,=+,,9,CF,?A,9+4+9<@+=++9,>,:6>*60>,@DFDD?,,,7DCC=D+3D5:=DFF,:+<)D:CFGGGGCF1,5@FF*>,3*;DC9C=EEDC*112<(*37>:59(*7::*4:?F)..*0.(1-/()1-*-(-(-(--*-2*(((.)**,-((.(((*-)-47,*...(,)-(*-(-(--,(-(...((,(-,-)..(((-0)21*(((,
@M02996:162:000000000-B87FG:1:1101:22248:2854 2:N:0:ACTGAGCG+AAGGAGAA
GACTACTAGGGTATCTAATCCTGTTTGATACCCGCACCGTCGAGAGTCAGCGTCAGTTGCGGCCCAGCAAGCCGCCTTCGCAACAGGAGGTCCTCGTCATATCTAAGCATTTCACCGCTACACGACGAATTCCACCTGCCGCTGACGCACTCAAGGAGGCCAGGTTCAACTGCAGTGCCGAGGTTGAGCGAAAGGAGAGCACACCTGACTTGACGTGCCGCCGACACGCCCGGTACACCCAGTAAATCCGGAAAACGCTCGGCCCCTCCGTGTTCACGCGGCTGAGGGGAAGGAGGGAGCG
+
CC@BCFE,CDC-C,;,;6,<<@C@6CC9B@@,6++++8+;,88@6+5B;?,@,,8@<,6,8F7CFCFFDD<F<>>7,,=A=?C+,9=,8,,,,,9+9+9,9+,69,,49,,9,9<<6)30=986@+>>33+,@:,6=BFF?=9+6@0+33*),49@,1**318*,*27+,732*;,32*/**4*,268)C4())*/(*)(/3/,,2651+1)))(.(2*-/-(-,(,(-*-()-,(-.,*((..0---*-.-(04*-,-(-/(-1,(((-((,()-...(4---(.--(-(())1**,,(-
@M02996:162:000000000-B87FG:1:1101:23763:2857 2:N:0:ACTGAGCG+AAGGAGTA
GACTACCGGGGTATCTAATCCTATTTGCTCCCCACGCTTTCGTGCCTGAGCGGCAGGAGCAGACCAGGGAACCGCCTTCGCCGCTGGTGGTCTTCCAGATATCTACGCAGTTGACCGCTACACATGGAGTGCCAGTACCCGCTGCTGAACTCTAGACGGCCAGTATGCGAGGCTGTATTGGGGAAAGCACAACGCTGTCAGCGCAAACTAAACAATCCGCCTGCGCAACCGTAACGCCCAAAAAATACGGAGAACGCAGGCCACGTACGAAATACCGGGGCTGCGGGCACGAGAGAAGCCG
+
C@CCCGEFEGD+@,;C<C<<,,@6,;CE99,,6FEBB,,,;@;C:<,;@FFC+@CE+CEFGGGFDGFG7C@9BC@F,@8FFC>F8=C,9+49;,@FE,A,?4;+9CDFC++,,8BA@><8+=,6,83538,,7=6=D9,@88>8C,:,0=+5,@=BF+AEEEC,@6+EDEG5:*9,B=*=C:5**;>*(4<:BFD13=6<)>((:BF13+;=;F0*,./4*(-,4(((-2(,*46:91*22(:0<())/,.(-7./,((((1(-)(4(,(((.66:((,--(4(-1--41:())*/0...4
@M02996:162:000000000-B87FG:1:1101:22225:2866 2:N:0:ACTGAGCG+AAGGAGTA
GACTACTAGGGTATCTAATCCTGTTTGATACCCGCACCTTCGAGCGTCAGCGTCAGTTGCGGCCCAGCAAGCTGCCTTCGCAATCGGAGTTGTTCGTCAGATCTAAGCATTTCAACGCTACACGACGAATGCCACCTGCCGATTACGCACGCAAGGAGGCCAGGTTCAACTGCAGGGCAGACGGTGAGCGACGACAGTTCACAGCTGACTTGAACGGCGGCCTACGCGCCCGAGAAAACCAAGAAACCGGGATAACGAGCGGAGCATCCGAAGTACCGCGGCTGCTGGAGAGGGGGTAGG
+
B@C8BCFEFDD-;,B96;5C<,C,,<CF9C66,8+@::,,4CF<8@+B6=C@6,6BCEFGGGG@F@EFCCEGFD<8,,,?,BC?D=:CB,4,9,C=8,?=9+@+9E=4=,,,,@,,8:*064,6CEB>+,,,,@FFGGF==)*+=>8::=*0@:9FFGGCDC=>@AD:;E,9,4;,*;:AB:=*6256(=8>):C3(,3).+9A<)6./+33))6)(0)-*-(,.42,(*-()(42.(,*.:0(71(()-)((..*-(---1(,144).-((,--.)(((,4(,(.,,((((.)*2*-((
@M02996:162:000000000-B87FG:1:1101:22240:2875 2:N:0:ACTGAGCG+AAGGAGTA
GACTACTAGGGTATCTAATCCTGTTTGATACCCGCACCTTCGAGCGTCAGCGTCAGTTGCGGCCCAGCAAGCTGCCTTCGCAATCGGAGTTCTTCGTCATATCGAAGCATTTCACCGCTACACGACGAATGCCACCTGCCTCGTACGCACTCAAGGAGGCCAGGTTCAACTGCAGTGCAGACGTTGAGCGACTACAGGTCACAGCTGACTTGACCTTCCGCCTACGCTCCCGTTAAACCCAAGAAATCCGGATAAAGCTCGGATCAGCCGTAGTACCGGGGCGGCGGGGACGGAGGGAGCG
+
CBCCCGGGGGG6CCB9@@BECFC=6CCFFE@C<@CC@G88<CFAB@@B@?CC@@BECFGGGGG>FEFFDFFFFD@E69DD:FFCFECC@,4,@,E@4BC:@;=+@FB>D9@F9@5,>89==BBEEEDCB:,,@FGGGGF?65*6=@>>?D*)D:9FFGGGG7=+5;*2?;=9,@G<>DEFB894*3/9)=C@08;E3,*)55>:2287;+337F@+)/9/26(63;2/6*:19:(492,/3<(45<2)*-)8,0.*..-.-/-,9()).---(()..4((19042(41(2345)2**-1,(
@M02996:162:000000000-B87FG:1:1101:11389:2908 2:N:0:ACTGAGCG+AAGGAGTA
GACTACCAGGGGAGCTAATCCTGTTTGCTCCCCCGACTTTCGCGCCTCAGCGTCAGTACTGTTCAAGGAATCCGCCTTCGCCGCCGGGGGGCTATAGGAGAGCAACGCAGTTCACCGCGAGCGTAGGCATCGGCCTACACACCCTTGACGCCCAGGAATGCCGAACAACGCGCGCACCCTGCGGAGGACCGCGGCTGGTGGCACGAAGGTTGCCGGGGGTGATGCGAGCAGGACGGCCAGCAGCGTCCGGCTGAAAAGAGCGGTACAAGCAGAAGAACAGCGCACGCACGCGGCAGGGCCG
+
C@C@@EFDDDD+@+6,;6,;,,C,,6;E,,,,8:8@++,,,8@@8@,C<BEB,,8B,CE,FC@FFFFGFF,CF>B?,4@988+CE@=+4+**4<2@FFC,>*:068:*:**,,4,8:9)9/=<8B*<<<,3*2:E39@827:)9*2(39C3(*/9*:E6+3+-/>>DCCEC):01:59:8*A2*/),91CGFFBC24*0.1*4<<>B:()*..947())-1-)..(462::(7273(-*233185((4C-)-,04:..-.()((14).)..,,..4((((((,-((,-41,1.)/28(((-
@M02996:162:000000000-B87FG:1:1101:19940:2923 2:N:0:ACTGAGCG+AAGGAGTA
GACTACTAGGGTATCTAATCCTGGGTGCTCCCCACGCTTTCGTACGTCAGGGGCAGGTACAGTCCAGTAAGTCGCCTTCGCCACCGGGGTGCTGCCTGATCTCTACGCATTCCACCGCTACACCAGGAATTCCGCCAGCCCCGGAGCTATCGAAGAGAAACAGGCCGGGCGGCAGGTCCGGGGGTAGGCACCGGGATGGGACAGACCGCGTGGAGCGCCGCCTGCGCACCCGGTACGCGCAGTGAGGCCGAACAACGCGTGCAACCCGCGGATGAGCGGGGCAGCGGGGACGAAGGGTGGG
+
@@A6AFCCDFF-@,6,66566;@,,=@?,;,9,C@@+,,,;8CC@C,F;=,;++7B+CFFGG9CFDCC@AF5EB@,,,@?864CF@@+=++,4,CA,?=,,+,+4<988++9,9,,88<609,6@FDD:,,,4@>DDG6+=55CCEF,0+5)@8?CCCGCD78,43<7*4*8*6CG5;3>CDC/2/-7)+1-8:GB(*724*427>:33)/-(8(8(.)-/,(-(-3(,*,(1(-(--**,4,.1.(4*-04(),/-(((,*-)0((-4(((((.).-((24(--(-3(((-)08?=72(-
@M02996:162:000000000-B87FG:1:1101:11366:2951 2:N:0:ACTGAGCG+AAGGAGTA
GACTACCGGGGGATCGAATCCTGGTTGATCCCCACGCTTTCGTGCCTCAGCGTCAAGCGCTGTTTCGTGAGATGCCTTCGCAATCGGTGTTCTGAGTAATATCTATGCATGTCAGCGCTACACTACTCATTCCGCCCACGGCAACAGGATTCCAGCCCTCCAGTAACAAAGGAAGTTCCCGGGTAGAGCCCGGGGAGGTCACCTCTGACGTGAAGAAAAGCCAACGAAACCGGTAAACCCAAAAAATCAGGAAAAAGGTGGAAACCTGCGGAATACCGGGGCTGGTGGCAGGGGGGAAGCG
+
B@A@@CECDED+@,9,86@,,CC,6;@A@,,,6C+7+8,,98CC@,,@@BCC,8@@,CFGFFF,CAB<CEFGFF<A,9=A,8889@C484+,9EFDEEC,@+4+9<95>,,9,9,,6830668,@E,,9,,8@@CCDG>=C>EGFGC,;++*83=5@E,@B78,@+5CCFGF6AC,BFEADCE**3.800=/:>)6(*)()+7)61/)))/,1.9FE?*5*.(.(4(((*4-),--46,*-4(,02(,2./5(),*-(.(-1,)2(.((-(,(-)))-((,-(-((.,.((,0)*2*(,((
@M02996:162:000000000-B87FG:1:1101:15733:2954 2:N:0:ACTGAGCG+AAGGAGTA
GACTACTAGGGTATCTAATCCTATTTGCTCCCCACGCTTTCGTGCATGAGCGTCAGTTACAGACCAGGGAATCGCCTTCGCCGCTGGTGGGCTGCCATATATCTACGCATTTGACCGCTACACATGGAGTTCCATTACCCCCTTCTGCACGCTAGTTTGCCAGGATGCGATGCGGTATTGAGGTGAGCGCAACGCTTTCACATCAAACTAAACAAACCGCCTGCGCACCCTGGACGCCCAATAAATCCGGAGAACGACAGGCACCAAAGTAGAACCGCGGGCGATGGCACGGAGAAAGCGG
+
@@A,@CCFEFF-@,6,6;,6@6;,,6<F96,,:C@@+,,,,@CD@@5@@E;@+8@C,<EFGGGFGGFG,@F,E?B@,,@988+@8=@,9,+,9,8EF,9,45,,9C>8>++9,C,:>:*669,@9FC@A,,,@E,+?@,4@500=3:;;=38>6=,,,@@D=8+@;0,=C+:55D9A+0?@C,,6580)*@7@>;))*;8?4*7>8>:7+;;>FBFD57(>(6;>3>62*/(*/669(*24(,-1))(/-5(9:73(((-(*.,*(.(.).6)-),,(,(((-(,-1.,31,.5**+5.(-
@M02996:162:000000000-B87FG:1:1101:11960:2965 2:N:0:ACTGAGCG+AAGGAGTA
GACTACCAAGGGGAGCGAAGCCTGTTTGCGCCCCCGACATGCGCGCCGCAGCGGCAGTGATGTTCAAGGAAGCCGCCTGCGCCTCCGGTGTGCTAAAGGAGAGCAACGCAATGCACCGCGACACCCGAGATGCCGATTCCCGCTCCCAGACGCGAGCAAGGCAGTTTGAGAAGCACTTTCCGGGTGGAGCCCGGAGAGTGCACAACGCAAAACCCTAGCCGCCGACGCGGCCTTGACGGCAAGGAAAACAGAAAAACGGTGGGCACCGAGGGAACACCGGGGCAGGTGGGACAGGGGTAGG
+
@@A@AFEF,;@C@FG@F@EC:F,;;6,;,8+,8++8@@+,,,86778++8@+8@8:>EFG9F<9E?<FDEG8F,7646@=4++@@,8=8@+87,C,9A:=39+66D8=@8+83,<,81*33+554@*C*1*2D,=C*4,2?94))==F49:331/=:EG6CA3<01+0*2;*2)7*)*-898=D*)-/,2/3>:/-2*/))<))(0,(4))4()-)(.*.1,(,,-41,*-(*,45),**,,-,)3((72428)35(,(-,9(,*(-4((,--((((-(((--(-((.1(4())**2(,(-
@M02996:162:000000000-B87FG:1:1101:13205:2974 2:N:0:ACTGAGCG+AAGGAGTA
GACTACCCGGGGATCTAATCCTGTTTGAGCCCCACGCTTTCGTGCATCAGCGTCAATCGCTGTGTCGTGAGATGCCGTCGCAATCGGTGTTCTGAGTAAGATCTATGCAGGTCAGCGCGACACTACGCATTCCGCCCACGGCAACAGTATGCCAGCCCTCCAGGATCAAAGGCAGTTCCCGGGGGGAGGCCGGGGAGGTCAACGCTGACTGGAAGAACAGCCGAAGCACGCGGGAAACCCAAGAAATCCGGAAAACGCGTGGAGACGCCGTATGAACGGAGCTGGAGGCAGGGGGGAAGCG
+
@<A6@=CFEDD+@,@,;<5,,6C,,<CE,6,6,B+@+8,,,86@8,,;C?CB@@@C,CFF<F@,<<@,8CFGC?9<+@+@+7=,@DC484,,9AFEEDA,9=,3459,9,,444,,88*6+=+,@F++6++,738CDE6=D=?D?D=,5++*6338:@,@7:3,@;91?EG>8>D44=*;:CD**/27(2*-75)4(*.4.+.((0428**.3?B57)7.0--,(-(5(*--)((-(.,*-22:??))*-0((.,*-(,-,)-.*-,((-(((())),(,-(,,(,.238(10)***((.(
@M02996:162:000000000-B87FG:1:1101:13218:2986 2:N:0:ACTGAGCG+AAGGAGTA
GACTACCCGGGGAGCGAATCCTGGGTGAGCAGCACGCGTTCGTGCCTCAGCGTCAAGCGCTGTTTCGTGAGATGCCTTCGCAATCGGTGTGCTGAGTAAGATCGATGCAGGTCACCGCTACAATACGCATTCCTCCCACGGCAACAGTATGCCAGCCCTCCAGGATCAAAGGCAGTTCACGGGTGGAGCCCGGGGAGTGCACCTCGGACGAGGAGAACAGCCGACGCACCCGGGAAACCCAAGAAAGCCGGAGAAGGATGGAAGCCACCGAAGAACAGAGGCTGCAGGCACGGGGAGAGCG
+
@--6A@CF@CC+@+++7++,;,;,,68D,6,,;C,@++++,88<,,,BCB,@,66B,CFE@FB,C,?6CDFGC??,,9,9B8489@@88++,,AEF?D4,9+9+6:=+9,,,,4,,8)*684,3CD@+:3+,@,,=CG,6=)<D:F=,42+*63:>:7,1B78,C*;7;@AA,974=F*=:>71*/588:*0=A)6(*)).+(/(23395),(0883)2.2-(4(43;6*-43(3,((,1-284@::(*-0-(7(*.(.((2,(*,(.(-(--(.(,.(.-,.(-(.1(.(,.)1**2,-,
@M02996:162:000000000-B87FG:1:1101:12801:3016 2:N:0:ACTGAGCG+AAGGAGTA
GACTACACGGGGATCTAATCCCGTTTGCTCCCCTGGCTTTCGCAGCTCAGCGTCAGACACAGTCCAGAAAGGCGCCTTCGCCACTGGGGGTCCGCCCAATATCTACGCATGTCACCCCTACACCAGGAAGTCTGATTGCCCCTCAGTGACTCAAGTCTTGCAGGTCTCAACGCAGTCCAGGAGGTAAGCACCTGCCGTTCACACCAAGCTGGGAAAACCGCCGAAATGGCCAGTACGCCCAAAAAAGCGGAACAACGCACGAAAAGGACGGGGGAACGGGGGTGCGGGGAAGGAAGAAGGG
+
@@@,@CDFCDD+@,6,66;,,C@6668F,6,,,-:@,,,,,8@B,+,E<=C@,8:C<FGGGGFGGGFGFFGGGD:7,,9968?F?=C,7++,9+@8@C=,A7,+9?B7=++9,9,56)<===,@FFDBD,,,,6@=DG8B=5*==D;B0=3*@8?,78:5848,@A+,5ED?*<;*;C;FF84*53:9.,4)3997)4)07,86>AB@2)*((26A85*.2..6(,(7)*5(*,..1(**,4(.8((()-.41..*-,,(,*(,1((.(((-((-(4<(((,(--((4(,-4))0**(.((
@M02996:162:000000000-B87FG:1:1101:7998:3069 2:N:0:ACTGAGCG+AAGGAGTA
GACTACAGGGGTATCTAATCCCGTTTGCTCCCTACGCTTTCGTGCCTAGCGTCAGAACCGCCCCAGTAGCCTGCCTACGCTATCGGGGTTCCTTCTAATAACGACGGAGTTCACCCCTACATTAGAAATTCCAGCTACCCTGAACGGTCTCGAGTCTGCCAGTTTAGATAATAGTATGAATGGTTGAACCACCAGATTTCACGATCTACTTAAAAAACCACCTACGCAACTCTTTACGCCCAGCAACACCCGATACTAGTCGGAACCCCAGTATGACGGAGGCGGCTGGCATGTAGTAGG
+
CCCCCGGGGEDFC@FGD@FACEFCEFGECEC@,CFGDF@CECFFG,BF<,88,88CA<FEGE+>:@CFFF9F4:A9A,68,B:F=8+@CC,ADFG?FE,,,++6BBB:++:9;E9<>59=+,5@@FGCEA,,4D8==DED+);??DA35=B88@88@B99860>CC?C+831,?5,+5C;;;6@;?)+0*38@>9):@FA*:)05A)7*+=*1+/;5?77A63.(,.,(*(/197C3(836(,()(/,/()-3)-)-)))./,(*-((((,4)4.)-(,((-(-2(-((-33)*++3).)
@M02996:162:000000000-B87FG:1:1101:22547:3082 2:N:0:ACTGAGCG+AAGGAGTA
GACTACCAGGGTATCTAATCCTGTTTGCTCCCCACGCTTTCGTGCCTCAGCGGCAGTTACGTCCCAGTTGACCGCCTTCGCCACCGGTATTCTTACTAATATCTACGCAGTCGACCGCTACACTAGTAATTCCGTCAACCTCTTCCGCACTCAAGCTTCCCAGTATCGAATGCAGTTCTGTGGTTAAGCCACAGGATTTCACATCAGACTTAAGAAACCGCCTACGCACCCTGTACGCCCAGCAAGTCCGGACAACGCTAGCGACCGACATCTTACCGAGGCTGCGGGCAAGGAGGGCGGG
+
C@CCBFCDEED-C<,C;;,C,6@,,<;F9,66,C:@:;,,,@C@@<,ECAC@++@B;CFFG,FCFCFF,CEEFB@7,6,A:C=FG=C8+4,,@,@F<FD?,+9,9C>@E++A+8+4@)3==@<,@F,@4,,6@E=DGGG,+8++?D>>9=3)@@DE,,=AD7=3@+?+5@:?78?,BC*<,7;1*5*;:1D=CF?B4,3*2<7/)+7>@*:CCF:FBA*0/((,/63(186/*.))/(**/3(681:)*-5<17:/-(((-2(-),,4(((.)).-(-,317((((-2((((.)/**(-((
@M02996:162:000000000-B87FG:1:1101:8026:3083 2:N:0:ACTGAGCG+AAGGAGTA
GACTACAGGGGTATCTAATCCCGTTTGCTCCCTACGCTTTCGTGCCTTAGGGTCAGAACCGCCCCAGTAGCCTGCCTACGCAATCGGTGTTCCTTCTAATATCTACGGATTTCACACCTACATTAGAAATTCAAGCTACCCCTAACGGCCCAGGGTCTGCCAGTTTAGATAAGAGACTGAATGTTTGAGCCACAAAATTCCACTATCTACTTAAACACCCACCTACCAACCTTTTAACACCCATCACCCCCGAACACTTCCCGGTACCTTGTTAGGCACCGGCACATACGCACGGAAGTG
+
CCCCCFFFGGGF;EEGDCFCCFE<FFFGGFGG8FGGGG7FGEFFEFF9,C9<<,;CEDCEEG7C7C7E,CFFF<EE,C=BC,4,9@888BCE,F=G,E;F==,,9C8,,4=F,,<,@8:+6,<E,,ACEGFG9@42=,ED6D*00>:+*+*)6++3,,6@D6:=AD9=2,E+,++,*20;A,,7,23+0A,);*+0)7;**30*)+3*0++*3+/*.63:*/))0)-).1(.*07*69@,>56()))/*,)(()(8(/)))*((/(())))).))(.)(((((,(.)))4((00/**())
@M02996:162:000000000-B87FG:1:1101:8006:3085 2:N:0:ACTGAGCG+AAGGAGTA
GACTACAGGGGTATCTAATCCCGTTTGCTCCCTACGCTTTCGTGCCTAGGGGCAGAACCGCCCCAGGAGCCTGCCCACGCCATCGGGGTTTCTTCTAAAAGCGACGGAGTTCACCCCTACATTAGAAATTTCCGCTACCCCTAACGGTCTCGAGTCTGCCAGTTTAGATAATAGTCTGAATGGTTGAGCCACCAGATTTCACTATCTACTTAACAAACCACCTACGCACATCTTTACACCCAGTCACCCCGGAAAAGGCTCGGTACCTACGTATGCACGCGGAGCTTGGCCCGGAGTTAG
+
CCCCCGFGGGGGGGGGFGGGFFEFGGGGGGGG,EFGGGCFGGGGGGF<,,C++8:@CCFD@FGGG7,CC@FGC,B,,,64,6?FEG7:=F,CEGF9CF,4,*+0@CE7+@F,,C<F=)*6+85@>9FF,C8C,@@CDCFGG):DG>=8<0506>9AG7BF791FG98@9D;+@B+2B89>7@<99DFGBGCBA9/:7F6@EGF?C+5/9F8?=8CF(;?=C/(///68(*).+5)775CC><7(*74294>(,)(2.(.(,/1(1-6))(-.,-,-).(-,-(((.(.4::(7.122(-4
@M02996:162:000000000-B87FG:1:1101:18717:3129 2:N:0:ACTGAGCG+AAGGAGTA
GACTACCAGGGTATCTAATCCTGTGTGCTCCCCGCACCGTCGCACCGCAGCGTCAGGCATCTGCTGGTAACCTGCCTTCGCCATTGGTATTCTTCCTGATAGCTACAGATTTCACCCCTACACCAGGAATTCGGATTGCCCCTCAGTGACTCTAGTTATGCAGGTCGCAACGAAATTCCGGAGTTAAGCACCGGGAGGTCACACCAAGCGTGCAAAACCGCCTACATGCGCGATAGGCGCAAGAAGTCCGAACAACGCGCGCAACTGACGTGGTACATGGGATGCTGGGACGGAAAGAGCG
+
@<A@BCEECCD6;,@,;6;,C6@;,<;A,,;,67+7+@+6,8CB8@+8@=CB,,@C,CE,E,C?<CD@AEFGCB8,,,=AB8=,99<,?<,,9,9E9AA=@+@84C><>,,9,9,5@:*6=8:=EFDC:,,,+@=+6D8@6)0==E5F9?+*,66,,@,=9:9,,;=16@CE+<D7+B7;>>:*,5;;8,<8BADB>*9)7,>(:FB75::26?EC@4C.*((/(/)13*6(),((,.*/--(...6)2(0-,7(1(((,-),-)(.)(---((.)-)).-((,.).((,4,)./*2.,.(
@M02996:162:000000000-B87FG:1:1101:20624:3176 2:N:0:ACTGAGCG+AAGGAGTA
GACTACAGGGGTATCTAATCCTATGTGCTACCCACGCTATCGTGACTGAGCGGCAGTTGCGGCCTAGTGAAGCGCCTTCGCCACTGGGGGGCTGCCAGATATCTACGCATGTCAACGCTACACATGGAGTGCCCGTCACGTCTGCCGGACTCTAGCTTTGCAGGTGCCAAGGATTGATGGGGGAAAGCCCCACGCTGGAACCGCAGACGTAAAATGCCGCCTGCGCACGGGTAACGACCAACAAGACGGGAAAACGCGTGCAACCGACGTAGAACCGAGGCGGCGGGAACGAGGGAAGGCG
+
@@A,@CCEFDD-86,,66,66C6,6<CE,;;,,;8@+,,,,8;@@<,;@E,@+66@;C,CFFGF><C9CAFGFE@7,,9A8,6@89=,74++5+@<F,8,7+3+73>*4**7,5,86:/339,>,?CA@,,,?:*2?C51*/.::?6*8))(+227++++5<7,2)27:CGF***09*6?DE***/22(*/-7:7(,*..2/(,3<>F0)94<=4FF4<6*(-4713,(*(,).53-3*21(-40(.(1,.(4.(/(((-(*6)*(-(3(,,(.5(4((,,(1(-22(-,3()01**,((-
@M02996:162:000000000-B87FG:1:1101:23803:3177 2:N:0:ACTGAGCG+AAGGAGTA
GACTACCAGGGTATCTAATCCTGTTTGATGCCCGCACTTTCGAGCCTCAGCGTCAATCGCACACCAGCAAGCTGCCTTCGCAATCGGAGTTCTTCGTCATATCTAAGCAATTCACCGCTACACGACGAATTCCACTTGCCGGGCGTGGATTCAAGCCCAGCAGAATCCACGGCAGGCCAAGGTTGGGCCCGGACAGTTGACCGCAGAAGAAAAAGGCCGCCGACGCGCCCGTGAAACCAAAAAAAACCGGAAAAGGCGCGAAGCGTCCGTAGTACCGCAGGTACAGGGAAGGAAAAAGGCG
+
C@CCCFGGFGG-C,,C@E@<<<@;6CCFF;<<<B+C@+,,A@FFC:,B@ECB66@B,;CCFCFEFFFEFGE=A?AF,E8BFFC@EDCC@,,4=,CA9B9:4+9,@FE=E,,9,495>0*6=><?C@EE=,+,4@=8?BA8+)9C=+1+0+4*7@D,67E,,@8,51+2+,@9*?*@:;>FFD2,6C7*/*4/8):(/,;73C;67>:(()068A;>?)C61196>13(4*4,*-4:73+;2(437(((/-.(-0(*,-(-(9,,9(,(,(.-(.--8((-(()-).:(((--)0+**4(,4
@M02996:162:000000000-B87FG:1:1101:23777:3181 2:N:0:ACTGAGCG+AAGGAGGA
GACTACCAGGGTATCTAATCCTGTTTGATGCCCGCACTTTCGAGCCTCAGCGTCAAACGCACACCAGCAAGCTGCCTTCGCAATCGGAGTTCTTCGTCATATCTAAGCAGTTCACCGCTACACGACGAATTCCACTTGCCGTGCGTGGATTCAAGCCCAGCAGGAACCACGGCAGGCCAAGGGTGGGCCCGGACAATTGACCGCAGACTTAAAAGGCCGCCTACGCTCCCCGAAAACCCAAGAAATCCGGAAAACGCGCGCAGCGACCGTAGGACCGCGGCGGCGGGAACGGAAAAAGCAG
+
CCCCCGFGFGD6EE,6;C,C<<C,,-;EFFC8,C+@+8,6<@FDB:,;CEC@,6@@,CC@EFEECEEDDFDDCBEC<CCACEE=EDCEC,64E,C=,8AEF;89EFFFD,,9A;9CC59==94@>:FEE,+,7@8+3DF,+03==38+3++*7@D,@DG=D=3>;*5@DCD?CD;C5C8>BC*4>D=*(=*0/)1(.,;7CCB9@:@1.+17/@;8:)50*(,:6((-45(()-2;24+*4(.,5).()-)((0.7(,,-(/(,)(4,3(.((,)--(,22,(,,-(,44<(..**/,,(.
@M02996:162:000000000-B87FG:1:1101:23794:3192 2:N:0:ACTGAGCG+AAGGAGTA
GACTACCAGGGTATCTAATCCTGTTTGATGCCCGCACTTTCGAGCCTCAGCGTCAATCGCACACCAGCAAGCTGCCTTCGCAATCGGAGTTCTTCGTCATATCTAAGCATTTCACCGCTACACGACGAATTCCACTTGCCGGGCGGGTATTCAAGCCCAGCAGTATCCACGGCATGCCAAGGGTGGGCCCTGACATGTGACCGCAGACGGAAAAGGCCGCCTACGCGCCCAGTAAACACAATAAAACGGGGGAAAGCGCGAAACGTCCGTATGACCGCGGCGGCGGGCACGGAAAGAGCGG
+
CBCCCFFGGGG-C,<,;C;C<C@;C-CEACE@CEEC@+,,@@DF@@,ECE<B,B@B,CD@FGGFGGFFFFE@FDCE,;DF@FE7=DCED,,,>,CD4BF:@;E,EEFFB@,9,95A>=*=?@,@E:CF:4+,6E8?+@8F+)3=C+8*331*;E@,1@C1>C7,=+:<F6??>?):6D:AFF*01:9*(**/=6C6),;<?;>BFDBD()969@>>()9(2,<(2(--3:(,2-):A)+18).58)4(/,),4.(/(,(-(1(-1,-((,.((.).9;012((-49;328:B<)***.((,
@M02996:162:000000000-B87FG:1:1101:16601:3211 2:N:0:ACTGAGCG+AAGGAGTA
GACTACAAGGGGAGCGAATCCTGTGTGAGACCCACACTGTCGAGCGTCAGCGGCAGTTGCACTCCGGACACGTGCCGTCGCGATCGGAGGTGTGCGTCATATCTAAGCAGGTCACCGCTACACAACGAATTCCGGCAGCCCGGCGTGCACGCAAGACGCCCAGGTTCAACTGCAAGTCCACGGTTGAGCCGCAGGAGGTCACAGCTGACGTAAAAGTCCGCCGACGCGACAGGTAAACCCAAGAAATCCGGAAAACGCCCGGACAGTCCGGATTACCAGGGCAGAGGGCAAGGAAGGAGGG
+
@<8,A<@CEFD+@+++76+,,<;6,<;E,;6,,;,8,,,6,9D@6@+C:=C@++7@,<E@FG9:ECCG7=E,B?,4+,68+==4===?@+++9+,8+46,4+,+7?D<9,+8,6,,6)3=+38EFEEC:,+,,6;CG++6:09CC10698*->1?FG*7C*/5*0*:0;<+858;+1;6A+87**/4<4*?9B:D8(*.(.+6A1)53<)1-.79F)0*-*((-470((*(-*)).44,*3:22;1))2-)-(0.*-(-(-/,()-.),-(,((,)-)),,3,-(,(,(((-0.0**,((,
@M02996:162:000000000-B87FG:1:1101:10263:3221 2:N:0:ACTGAGCG+AAGGAGGA
GACTACAAGGGTATCTAATCCTGTTCGAGACGCGCACTTTCGAGCCTCAGCGTCAAACATGCTCCAGAAGGCTGCCTTCGCAATCGGGGTTGTGCGTCAGATCTAAGCATGTCACCGCTACACGACGAATACCACCTTCCTGGCGCACATTAAAGGCCGCCAGGTTCAACGGCAGGCCAAGGGGGGGCCATGAGAGGGGACCGCGGACTAAACAGCCAGCCTAGGCAACCGGGAAACCAAAGAAAAGCGGAAAAGGCAGGGAGCGTCCGAAATACCGAGGGTGCAGGGACGGAAGAGGCAG
+
@<-,8C@EEFD-;,,,66;6<,@,,=BF,C+,+8+7++,,,8D<8+,;6?,@,,6@,:E9FGAFF@CFCEFC@=,4,,,A8=C7DDCCC+++6,@=4+?+9+4+9E=<9,,9,4,,85*069,4@+==:,+,66@8+,,6+*;==@=@0++*7=<F,@@*:98*4*3<;,=945*;::5ACC**<11)(22.1):)(*032*49(8;1-)24(9852)1(*(5(,(,(-*(4)--.(.+22(,45(5()(.(-7(*(((-(1((/((-2((((.-4,,(-((-()..(-(-(.)***.--4
@M02996:162:000000000-B87FG:1:1101:24268:3234 2:N:0:ACTGAGCG+AAGGAGTA
GACTACTCGGGTATCTAATCCTGTTTGATCCCCACGCTTTCGTGCCTCAGCGTCAGTTAGAGCCCAGTAAGCCGCCTTCGCCTCTGGTGTTCCTCCGAATATCTACGCATTTCACCGCTACACTCGGAATTCCGCTTACCTCTACTCCACTCAAGAACTACAGTTTTGGATGCAGTTCCGGGGTTGAGCCCCGGTATTTCACATCCAACTTGCCGTCCCGCCTGCGCACCCTTTACACCCAGTAAATCCGGACAACGCTTGCCACCTACGTATTACCGCGGCTGCTGGCACGTAATTAGC
+
CCCCCGGEGGGGGGGGGGGGGGGGGGGDFGGGGA@@FGGGGGFGGGGGGGGGGGGGGG<@CC<F<FGGGGFGGGGGGGGGGG7F=FFGGGGGFFFDGCEFGDGDFGGGGGGFGGGGG:@CCEF,@DG>@FGGEGEGGDFGGFF+D4)8;DFFDGG,AFGDCFDFGF+6=DDFGFCFF?C:CGGEGGFGFGG5@>DAFGFEFGF<3)7>BF+>6/(:5?G::7?0@3;6>B@<<@CF<<FC:6?B44<529)-7.4C,,,,-1(-2282(4.4.:64.-(-439>:224223(00**3..:
@M02996:162:000000000-B87FG:1:1101:17624:3279 2:N:0:ACTGAGCG+AAGGAGTA
GACTACCCGGGGATCTAATCCTGTTTGCTCCCCACGCTGTCACGCATGAGCGGCAGTTGAGTTCTAGCAGATCGCCGTCGCAATTGGTATTCTTCGTGATCTCTACGGAGTTGACCCCTACACCAAGAAGTCCATCTACCTCTCCCGCACTCTAGATTAGCAGGTTCCCAAGCAGGTTAAGGGTTAAGCCAGTAGAAGTCACAAAAGACGTGAGAATCCGCCGACGCGGGCGGTACGCGCAGAGAAGCCGAGTAAGGCGTGCACCCTACGGATGACCGCGGCTGCGGGGACGGGGGGAGGG
+
B@B@@CCF@CC+@@,,66;,6<C,,;CF,;,@@C+@+8,6,6C@,@,8@=C@++7@6CFGG@@9CCEFDDF,ED:F++6>7>=,@=<59,,,9,@+A?B,9+,+9C>CB++449,,90*6=8:DEGFFA,,,4@,?3@,6+*+6=F)@96*0,6=C72@2@=9+50+ACGGF8:F*39:?,4@,6;9<=,:)34BE*,4*8,>7B9>=30255)9=*0*/4/(,.6226*11)--(-(**(4(-0(((2-.-().*.(-,-*-.*4((.-(-,(5-59(21((-(---(4425)/:/21((
@M02996:162:000000000-B87FG:1:1101:17605:3281 2:N:0:ACTGAGCG+AAGGAGTA
GACTACCCGGGGATCTAATCCTGGGTGCTCGCCACGATGTCACGCATGAGCGTCAGTTGAGTTCGAGCAGAACGCCTGCGCAATTGGTATTCTTCGTGATCTCTACGGAGGTGAACCCGACACCAAGAATTCCATCTACCTCTCCCTCACGCTAGATGAACAGTTTCCCAAGCAGGTTAAGGGATAAGCCAAGAGAGTTAACAAAAGACTTGAAAAAGCGCAGAGGCGGGCGGGACGGCCAGGGGTGGCGAGTAAGGGTGGGACCCGCCGAGGTAGCGGGGGAGAGGGGCGGGGGGGAACG
+
@<-6@CC@@@C+@,,666,6C,;,,;8:,,,6+8,@+:,,5,C@;@,,;9C@68@C,,CEGC,C,9CB@ED,B>,8,,48+8=,9==55,,,,,9+,:E,,+,64<9:6+++9>,,91*60846BB:A33,,3@,3+@,,+*5=+@)>0+*)+69B2,@,,70,,+52+@@9**3*323<,9A,,36>:,<)/@CB),+*/,90727(0+477)4?()2./((.(((6(*4(/(4(,(**,4((),((*,),-..*,,((,)4(*-((--((,())5,(,(((,((-40(((0)*2*(((-
@M02996:162:000000000-B87FG:1:1101:24704:3292 2:N:0:ACTGAGCG+AAGGAGTA
GACTACCGGGGTATCTAATCCTGTTCGATCCCCGCACTTTCGTGCATGAGCGTCATTTACGGCCTGGTCTGCTGCCTACGCAATCGGTGTTCTTCGTCATATCTATGCATTTCACCGCTACACAACGAATTCCGCAAACCTCGACCGCAATCAAGCTCTCCAGTATCAATGGCGTGATTACGTTGAGCGTCACGATTTAACCACTGACTTAAAAAGCCGCCTGCGCACCCTTTAAACCCACTAAATCCGGATAACGCTCGGATCCTCCGTATTACCGCGGCTGCCGTCACAGAGTTAGCCG
+
CCCCCGGGGGGGGGGGAFGGGGGGGFGDFFGGG@FEGGGGGGGGGCFGGGGGGGGFGFGGGGDE@FF@CECFEFGFG,DFG,4==DFGGGGGGGGDE:FFGFGGGCFGFGGGFEGGGAEDCCF,9:=F+AFFF886C8DFGF*=D>>FE6BEC@9>,@CGEG@FGFF@>;FFG*@*0CA9E>;;,;7C)4=9ABGF=F8C@<*-88@BE6;46@;)1;:7C/,3:60>;G:?F225A2;8(.48@9A>D0.4(9<7-,(,-)-20-A<B?((5)).-3(,((--(4(((-))0)3+3-6:(
@M02996:162:000000000-B87FG:1:1101:23759:3317 2:N:0:ACTGAGCG+AAGGAGTA
GACTACCCGGGTATCTAATCCTATTTGCTCCCCACGCTTTCGTGCCGCAGGGTCAGTTACAGGCCAGGCGACCGCCTTCGCCACCGGGGGGCTTCCATATATCTACGCATTTGACCGCTACACAGGGAGTGCCATCGCCCGCTCCTGCACGCGAGCTCGACAGGTTCCAAAGCGTATGACAGTAGAGCGGCCAGCGTGGACGTCAGAATGATCGTGCCACCGACGCAACCGTTACGCCCAATCAGTCGGGATAACGCCCGCCACCCACGAAATACCGCGGGCGCCGGGAGGGAGGAGCGCG
+
B@CBBFFGCED+@,;,<C9@<6@6,;CF9CEE:E@C78,,,@CCBB+C@>+7,;CC,<CFEFGC@FCF@B@@FEC@:?,ABB=CE=@+4+*51,>F<,@,<1,+?3;4;**226,8:9:7<@,@*<CC:4+23@+;C>8=)7)CD0.309)-*27:*0::>E9*3/*6:EF;8>/:09>FFF++326?(:*2BFF(1/034*,44>4))*2.)7.)8)>>5(4(,-3,4;((*-(-:,/;3(.)*.6()-0(.9)7-(-,4)4(*(-,1(-(.6).3((4((((((4(((,()0:*/(-(-
@M02996:162:000000000-B87FG:1:1101:15730:3322 2:N:0:ACTGAGCG+AAGGAGTA
GACTACACGGGGATCTAATCCTGTTTGATACCCGCGCCGTCGTGCATGAGCGTCAGTTACGGTCCAGGAGGCTGCCTTCGCAATCGGAGGTCTTCGTGATAGCTATGCATGTCACCGCTACACCACGAGTTCCACCTCCCTCTGCCGCAAGCAAGGGAGGAAGGTCCAACCGCGGAATGGGGGTGAGCCCCACGATGTTACGGCTGGCGGGCAACGCCGCCGGCGCACCCCGGAAACCGAATAAATCGGGAAAAGGACGGGAACGGCCGGAGTACCGGGGGGGCCGGGAGGGAAAGAGGCG
+
B<A6@FAFCDD+7,,,;<,6,<;6,<CE,C<;,@6@+F++4@@@B@,9@BC@+8@,<CFGGGE:FACC@CGGFB4,,,99,=@,D=@EC++,9,9?9?E,9+,+999,=,,9,4,,85*66=,4@FCC@8+,7@=D6D8>+)*=+C>=?=*)@:?FGG6>C>8*,<79:6@913@?D58FDE5*482*/=84=:C(/++9788((88(()9(7)-)4)/45(396(4(4*(-)-3((4*2(,(66)-(/(.(.)(*(.(,-*(-11((-((-(.)--((,((,4(,10-(-,))***,((7
@M02996:162:000000000-B87FG:1:1101:23742:3323 2:N:0:ACTGAGCG+AAGGAGTA
GACTACCCGGGTATCTAATCCTATTTGCTCCCCACGCTTTCGTGCCTCAGTGTCAGTTACAGGCCAGGCGACCGCCTTCGCCACCGGTGTTCTGCCAGATATCTACGCATTTGACCGCTACACAAGGAGTTCCAGCGCCCGCTCCAGCACTCTAGCTCGACAGGTTCCAAAGCGGATGACAGTTGAGGAGGCAGCGTTGACGGCAGAACTAAGGTGCCAACGACGCACCCGTTACGCCGAAACAAGACGAAAAACGAGCGCCACCTAAGTAGTACCGCGGACGCAGACACACAGGGAGGCG
+
CCCCCFCE@CD6@6,,6C,,C,C,,;CF9<<,@F:@E,,,B@<DC<9FFA,<,6@E66E@EFFGDFC:,:6+@C:C,@,ABB@C=@@4>,,,,,9E@5A,A+@+@CD7E++,9:<C@5<0=@,=+AAB:,>,7E,0+6=E+8*+=,3,;8*),8<>,74:8>182;*,+>E;<?543/)4>94,,+0*)**088*06*063*.:;>2((10.)0)0)0+)1634((44(8(,*-(,44*196,(.((,/(.(,78/-((,(/-4*(4)()...66),((44(-41>((.((()0**/-(,-
@M02996:162:000000000-B87FG:1:1101:17516:3325 2:N:0:ACTGAGCG+AAGGAGTA
GACTACCAGGGTATCGAATCCTGTTTGCTCCCCACACTTTCGTGCCTCAACGTCAGTTACTGTCCAGAAAGTCGCCTTCGCCACCGGGGGTCCTCCTAATATCTACGCATTTCACCGCTACACTAGGAATTCCACTTTCCTCGCCAGCACTCAAGGGTAGGAGGTTGAGGTGCAGTTCCGCAGTTGAGCCGAGGGAGGGCACAACGAACGGGCTACGCCGGCTACGCACCCGTGACACCAAAGAAATCCGGAGAACGCTTGCGCCCGACGGAGTGACGCGGCTGCTGGCACGGGGGAAGCG
+
B@A<ACE@EDD-C;6,:<,6,C@6,;CC,;,:@CF@,C,,A@C@8<,E@<;@,6@B;CFE<F,<FDEGFFG<FEB=,,@A8B4@D@@+=+++9,C?8BA,@+,+>FB=84+,,9,,8:*6=94,@FDCA,4,@DG8=69D99*=CGAD??*)@=DFG9CC7@8+15+4;,49,0C2?>E55@44,52377EAEBD>(*)/,*65;)636)*,()/2())-*-(-(42?(/4;*(-(..+*(4,452))2-08-5.*4(((,1(-*4(44-(-(,(-)4-,11,--).((4)())1**-(((
@M02996:162:000000000-B87FG:1:1101:12435:3329 2:N:0:ACTGAGCG+AAGGAGTA
GACTACTGGGGGAGCGAATCCTGTGGGCTGCCCACAATGTCGAGCCTCAGCGGCAGGTAGAGCCCAGTAAGCCGCCTTCGCCACTGGGGTTCCGCCGAAGAGCGACGCAGTTCAACGCTACACTCGGAAGTCCACTTACCTCTACTCCACGCAAGAACAACAGGGTCAACGGCAGTCTATGGGGTAAGCCCATATAGTGCACCGCTGACTGGCGAGCACGCCGGCGCTCGCGGAAGAGCCAGGAATGCCGGACAACGCTGGCCAACGACGGATGACCGCGGCAGATGGCACGAAGGAAGCG
+
@<@6@@<E@CD+7+++7++,;,;,,-8A,,8,;;86,,,,,;DC:+,B<?CC++6@+9CFGGGFGCD6?DGFGC++,4,94,6C89=,7++,9+4CFED+?*6+6@>8=++,,3,,8=*0=9,7@@C@<+,,53E+5E9820*4=7:>0;*0>@CEEFFF877,*2*40,=6*8D2;+13;?C**24=7+/3)0+11,+1/+/61.49?*0,()4)4)9-*,(-(-((-*-4)(((.(,0,1(4<))6*,.39>1*-(-(-/.5*424(-(-((5)47-,6(,-,).3(4.3))22*,(((
@M02996:162:000000000-B87FG:1:1101:18019:3335 2:N:0:ACTGAGCG+AAGGAGTA
GACTACTAGGGGATCTAATCCTGTTTGCTCCCCACGCTTTCGAGCCTCAATGGCAGGTACAGTCCAGAAAGCCGCCTTCGCCACTGGTGTTCTTCCTAATATCTACGCATTTCACCGCTACACGAGGAATTCCACTTGCCGCTCCTGCACGCCAGCTTGACAGGTTCAAATGAAGTTCCGGGGTGGAGCCCCAGGCGGTCACAGCTGACGTGCCATGCCAGCGACACTCACGTTACACCCAGACAATCCGGATAACGCGTGCCCCCGAAGAATTAACAGGGGTGCGGGGAAGAGGGAGGCG
+
@<A,AC,CCDD+@,@,;6,;,=@;,<;=@6,,6C+@:,,,,8D@8:,E@?,<,,;@+CFCFGBF@DCFDFGGGC:>,,4A6B:F8?C,9,,,9,CA,A=4=2=,9<>:=,,9,9,,8>*66=9+@FCC=,,,@@=+A,,7+09==@:69=318B?=,,@D,2532+6@9D3=,3C77CCBDDG*5987414:??FB4*/5-48*()/.,)*/,87+66*/+/.33;9).*.(0(,-5),2,((-03)(*-.,(0.*-(---1(.17(7(4((.)))-))(((,--(,,(22-))*2*((-(
@M02996:162:000000000-B87FG:1:1101:17527:3340 2:N:0:ACTGAGCG+AAGGAGTA
GACTACCAGGGGATCTAATCCTGTGTGCTCCCCACACTTTCGTGCCTCAACGTGAGTTACTGTCCAGAAAGGCGCCTTCGCCACCGGGGTTCCTCCTAATATCTACGCATTTGACCGCTACACTAGGAATTCCAATTTCCTCTCCAGCAAGCAAGGGGAGGAGGTTTAGTTGCAGTTCCTCAGTTGAGCCGAGGGAAGTCGCAACTAACGTGCGACTCCGGCTAGCAACCCGTTACACCCAAGAAAACCGGAAAAGGAGTGCGCCCGACGAGATACCGCGGCTGCGGGCAAGGAGGTAGGG
+
C<AAA8CCECC+86,,;6@,,<@,,=C9,,,,8C+8,;,,58C@,,5@E?6@,,;@CEFDEF,AFACFEAF,B>++,,9?,8=CD=C+48+,99CE8=;993,,49>==++9,9,C>8*6=>=,@B:EE,8,6ECD8,,@+*168EDD900)D==AC+@=CE1+1*+1=,34,:C:<=7+,3,575;9)98)<5C))**1)*0(227.0/255)/2.)0,1.(/((/)/<1(9(((5)0*-8(:51(,/-)-(01*-((..*--/20,,,(((-.-.2((,4(2((-1(4,3))/*1,)((
@M02996:162:000000000-B87FG:1:1101:17509:3344 2:N:0:ACTGAGCG+AAGGAGTA
GACTACCAGGGTATCTAATCCTGTGTGCTCCCCACACTATAGTGCCTCAACGGCAGTTACTGTCCAGAAAGTCGCCGTCGCCACCGGGGGGCCGCCTAATAACTACGCAGGTGACCGCTACACTAGGAATTCCACTTGCCTCTCCAGAACGCAAGGGAAGGAGGTGAAGGTGAAGTTCCGCAGGGGAGCAGAGGGATGTGAGAACGAACGGGCTACTGCGTCTACGCACCCTGTACACGCAAGGAAGCCGGATAACGGGGGCGCCCGAAGGATGACCGGGGCAGAGGGAACGGAGTGAGCG
+
@--8AC<CCBD6C,,,66,,,6;,,-;=,,;,,;+8,,,,,;<@C@,B<BCB++@@,<E96F,?@@DFCAFCE?+:++6>+84@8@@+78++@*@@*>:32+5+5,6*6**6,2,345)9)6,,5?:22,++5C@+7++314);8CE,55)(319CE*/:*23*1)*+2+37+9C017<)/1:**/(1(/;4<:7((*/).+.65)414)*-4).),**-2,(-)4(-(*(-*4.)-)+*-3((..((*-)(-)-2,((((1-,)-(((,(,)(,)(-(,,(,4(-(--.-2..:**)),(
@M02996:162:000000000-B87FG:1:1101:6101:3392 2:N:0:ACTGAGCG+AAGGAGTA
GACTACAAGGGTATCTAATCCTGTTCGATCCCCGCGCTTTCGTGCCTCAGCGTCAGTTGTGGCTTGGTGACCTGCCTCCGCGATCGGCGTTCTGTGCGATATCTATGCATTTCACCGCTACACCGCACATTCCAGCCACCCCAAACGCACTCAAGCCCCCCAGTTTCGACGGCAGTGACCGGGTTGAGCCCGGAAATTTCACCGCCGACTTAAGGTGCCGCCTACCAACCCTTTAAACCCAATGAATCCGGAGAACGCACGCATCATCTGTATGACTTCAGCTGCTGACACGGGGTTAGC
+
CCCCCGGGCDEGGGGG<CEDAA=C<@FFGEFGGEG7@:6,ACFGGFGGGFFC:CCGG9<C@7,A68:ECF8FG@EF<AFGGF:+9+87>F4C?<4,9CCEC5=?FFFGFDE9EEEFG09+=44@CGGCEGGGGFEF=DCD>=B+=+13*;9CG7+>+@7C:588<9B>@8C5*28FFCCFEGGECC;6/;F,8):9E9+95E786@(37>*-.*.0492(51,(((),-;(.25:A<2CC0?((*..42401().2--(--)-,1))))-..-).)))-..)-.(,)),4:0))/2*-.-
@M02996:162:000000000-B87FG:1:1101:18599:3401 2:N:0:ACTGAGCG+AAGGAGTA
GACTACAGGGGTATCGAATCCTGTTTGCTCCCCACGCTGTCGAGCCTCAACGTCAGTTATCGTCCAGTAAGCCGCCTTCGCCACTGGGGGTCCTCCTAATATCTACGCAGTTCACCGCTACACTAGGAATGCCACTTACCTCGCCGAGACGCTAGCTGGACAGGTCCAAATGCAGGCCAGGAGTGGAGCCCCGGCCTGTCACAGCGGGCGTGCCATGCCGGCAGCGCGCCCGTTACACCCAGTAAAGCCGGAAAAGGGGTGCAACCGAGGTATGACAGCGGCTGCAGGAGCGGAGAGAGGG
+
@@B8BEDFFDD-@6@,:@A:ED@;6CCE<,,6CEC@7B,6@CFCBC8E@?CB:,@C;CE<FG,AFCFEDCGGGE:=,4=B,B=FF=A,=++,9,CE8?E,=+=+>BBBE++,,@,,>8*6698,@FDED,,,@EE8DGCC+:*=+CA+3=*)+8?FC,AFFC8*49C<<E3=<BF,97>FFCE,,3:C54A2)5?@2*/.73>),)6,3))-1@6*596-*-(-(-(,-23(/(-(6)0/(4(.7<2)*-)-(..*((-,-1.)*((-(--).(.--.(((((-,(.3(((453***,,(,
@M02996:162:000000000-B87FG:1:1101:18615:3409 2:N:0:ACTGAGCG+AAGCAGTA
GACTACAGGGGGATCTAATCCTGTTTGCTCCCCAAGCTTTCGAGCCTCAACGTCAGTTATCGTCCAGTAAGCCGCCTTCGCCACTGGTGTGCCTCCTAATATCGACGCATTTCACCGCTACACGAGGAATTCCGCTTACCTCTCCGAGACTCTAGCTTGACAGGTCCAAATGCAGTCCAGGAGGTGAGCCCCTGCCGTTCAGATCTGGCGTGCCAAGCCGGCTACGCACCCGATACACCCAGTAAATCCGGATAACGCGTGCACCATACGGAATACCGGGGATGCTGGACCGGAAGGAGCG
+
C@CCCC8ECED+@@8<;@9<<;@;,-CF9,;,6C,C,,,,;@C<6+,B<,;8,,@C,CF6CD,AFED9@EFCGE+=,,4A,6:FF?C,A,,,9,@<,B9C4?,,9@B>=6+C;@,,=>*+=>,+8>@@E,,,4,++=>FC89+=8>)+06+0,6=36,@;BA=<AA6ECF41,=D,39AFF8C**3>C)11:*3;4)**(0,1*0+9*8)1/(:C)68*(2.,(/,((.*/()-(-.),*,4(6?)-)9(),-0)*-((-,*.)2(),.4(-(,).)(((-(--()..(((,))***,,-,
@M02996:162:000000000-B87FG:1:1101:6100:3410 2:N:0:ACTGAGCG+AAGGAGCA
GACTACAAGGGTATCTAATCCTGTTCGATCCCCGCGCTTTCGTGCCTCAGCGTCAGTTGTGGCTTGGTGACCTGCCTCCGCGATCGGCGTTCTGTGCGATATCTATGCATTTCACCGCTACACCGCACATTCCAGCCACCCCAAACGCACTCAAGCCCCCCAGTTTCAACGGCAGTAAACGGGTTGAGCCCGGAACGTTCACCGACGACTTAACGGGCCGCCTACGCACCCCTTAAACCCAATAAATCCGGATCACGATCGCATCCGTCGGATTACTACGGCTGCTGGGACGGCGTTAGC
+
CCCCCGG9FFEGGGGGGEFGCGFGA<FFGFEGF@CG>CE@FF<DEGFGGFECGDGFGF<FFGF8CCFGFGFFAEFG,,,>C+C>4+4+8@FFFFEA<==+?54=,<EDFD9ECFFGG8:@CDF,+83CFCGFGGC+=>=@+:?6D@=+@DF@F,:,5+4*@C@>C+=,5,4*=?C8++*4:C5/1762/**,)0:3(=F5E7)(()2(()1).*-.(0)-*-(-3<;-2:3(/(49DAGC1:(4=A)4*-03-),*((((,14,).((.((--42))).,-(-((.4((,47)0**2(()
@M02996:162:000000000-B87FG:1:1101:21297:3420 2:N:0:ACTGAGCG+AAGGAGTA
GACTACTGGGGGATCTAATCCTGTGTGATACCCGCGCCGTCGTGCATGAGCGTCATTTACGGTCCAGGAGGCTGCCGTCGCAATCGGAGGGGTGCGTGAGATGGAGGCAAGGCAGCGCTACACCACGAGTGGCACCTCCCTCGGCCGCAAGCAAGGGATGAAGATCCAACCGCTCAATGGGGGGGAGCCCCACGAGGGGACGGCTGGCGGGCAGCGCGGCCGGCGAACCCGGAAAACGCAATAAATCGGGAGAAGGCGCGGACCGGCCGAAGGACCGCGGCAGACGGCAAGGAAGAAGACG
+
@<88@C;CACD+@8,,66,;,,;,,<;@,@6,,7+7+8+++77@,9,@6?,@+,6,,<CEFG<:7<EF@EFF,?,,+,+847=4@=:?=+++++6=6?4+7+,+4,684,+++3++6)*066,,8==:=+++6@,:9>,++3*;7B:*3;*)>:3@EC,7B,0,1+2004*8*))=A+<FFD**:>3),*/-75D2(*)-(:79(7?(()9(4)4)4)/1*,2(,(--,*-1)4,3((*/,()46-)(5154:5(*.---174,1(4(-(--(4((,-(,((,4(4-,-(-().0*+(..-
@M02996:162:000000000-B87FG:1:1101:17899:3423 2:N:0:ACTGAGCG+AAGGAGTA
GACTACCGGGGTATCTAATCCTGTTCGATCCCCACGCTTTCGTGCCCGAGCGTCAATGCAGGCCTGGCGAGCTGCCTTCGCGATCGGAGGTCTGTGGCATATCTATGCAGGTCACCGCTACACGCCACAGTCCGCCCGCCGCGACCGCAGTCCAGCCCGACAGGATCAACGGCACTTCGGGGGTGGGGCCCCCGGAAGGCACCGCTGACGTGACGGGCCGGCTGCGCACCCGTGAAACCCAAGGAATCCGGATAACGCTCGCAACCGACGGATTGACGCGGCAGCAGGGAGGGGGGGAGCG
+
B@AB@CFEDDD6@<,,6@@9@<@;6EBF,,,,9C+@+6,,,8;@B<@8@=@B+6B:6CCFGG7B@CCFEEGG@A,?,,9A,8@+@CCFC+8,@=CEF=?,9+,+9,9,=,,8,6,:>=*===3A>FECD,8,@C?CGE++0:@DDC>7@*3(6;CCFEEE>C2*2)2:85C>*58=);4ACCE*/56C0:57B>D;(*)1:5-,(04,4)*,,04>>)/-*,(-(4(4(*,(*((-..,/4:<(..))*-5:(..*-(((-)-().((,4(-(((.-(,(-1(,((.2(2(,0)/*141((
@M02996:162:000000000-B87FG:1:1101:18414:3481 2:N:0:ACTGAGCG+AAGGAGTA
GACTACAAGGGTATCTAATCCTGTTCGAGCCCCGCACCGTCGTGCCTCAGCGTCAAGCCGTGTCTCGCAGGCTGGGTCCACAATCGGCGTGCTGTGTGATATCTATGCATGTAACCGCTACGGCACACATTCCGCATGCGGCGGCACCATGCAAGCCCGCCAGGTGAAACGGCAGTTCCGGAGGGGGGCGCCCGGAGGTCAACGAGGACTGGGAAAGCCGCCTACGCAAGCGGTAAAGCCAAGAAATACGGAGAACGCTCGAAGCCACAGTAGTACCGCGGCTGCGGGGACGGGGGGAGCG
+
@@@,@CDDDFD-C<,,;@@,,<@,,=CA,,+,,@@@@F+,8@@@,6,B<?C@,,@@,:@FCC,:<CCFE,@FF=8@,9E4,:=:@DC+>4++@E4=9=@,9+=+9,@,9,,9,4,585*0=48@ECC,33,3>FGC+B,6=5DGGGBC/4+)65:*=5C5E791=)+4=?C6*5D:8@CBC*:**/151/C9)099(*)(.+.:()336)*,.057()2-*-(-(41((*-,)-(-.),*.4,15,).0-)8-0,0((((-)((),(.(.)...--)4(,34(,-(-1(339:)1**-,,(
@M02996:162:000000000-B87FG:1:1101:24409:3504 2:N:0:ACTGAGCG+AAGGAGTA
GACTACAGGGGTATCTAATCCTGTTTGCTCCCCACGCTTTCGAGCCTCAACGTCAGTTACAGTCCAGTAAGCCGCCTTCGCCACTGGTGTTCCTCCTAATATCTACGCATTTCACCGCTACACTAGGAATTCCGCTTACCTCTCCTGCACTCTAGCTAAACAGTTTCCAAAGCAGTTCCGGGGTTGAGCCCCGGGATTTCACTTCAGACTTGCTTTGCCGTCTACGCTCCCTTTACACCCAGTAAATCCGGATAACGCTTGCTCCCTACGTATTACCGCGGCTGCTGTCACGTATTTAGC
+
CCCCCGGGGGGGGGGGGGGGGGGGFGGGGGEFGGGGGGGGGGGGGGGGGACBFFGGGGGGGGGGGGGGGGGGGGGGGGGGGGGGGGGFGFGGGGGGGFGGGFGGGGGGGGGGGGGGG>EDGGGGGGGGGGGADGGGGGGEC6:FFFBGFD?DFFGGGGGFCG8C@EGGGGGFGFFGFGEEGEGEGGECCGGFFFGFFGF<AGFABFFFFFGEFF=B@FG9=5>BCB>@@DFFDFFEEAFE@F@)17)/;626;:4F(---,1-<>1:<<<.)6><:)(((4,4(,4)).62(.)33<64)
@M02996:162:000000000-B87FG:1:1101:11968:3554 2:N:0:ACTGAGCG+AAGGAGTA
GACTACACGGGTATCTAATCCTAGGTGCTCCCCACGCTTGCGTGCATGAGCGTCAGGTACAGACCAGGTAAGCGCCTTCGCCGCTGGGGGGCTGCCATAGATCGACGCAGGTGACCGCTACACATGGAGGGCCAGTACCCCCGTCTGCACTCTAGGTTGCCAGGATGCGATGATGGATTGAGGGGAGCGCAACGCGATCACAGCAAACTAAACAAACCGCCTGCGCACACGGGACGCCCAATAAAACCGGAGAACGGTAGCCAACCACGGAGAACGGCGGCAGCAGGCACGGAGAAAGACG
+
@@A6ACEFCDD+@,@@;<,,C6@,,;;E9,,6,C+@78,,,78:6A@<@@C@6,8@,<EFGGGGGGFF,@E<FE+@,4@?,8+CC==,4+++5+8<F,8,743*6@>FC**2,6,,44)11:,>,@@<:***=?*0;?9+:1)**4/?10+(54:0<+2:C93*2/**12*0+*:+8*-8@<**2721-:C2559((*04(:)38)53-*94(*4<:576:828639,(/(,)-(,(,*1-(,.1)),)-0(4)4)(-(-.*)(*((41(4,(..(2(,,2(-4(31(,,,(0.*203,1<
@M02996:162:000000000-B87FG:1:1101:24004:3569 2:N:0:ACTGAGCG+AAGGAGTA
GACTACAGGGGAGCGAAGCCGGTTCGAGCCCCGCACCTTCGTGCCTCAGCGTCAATCAGTGTCTCGCAGGCTGTGTACACAAGCGGGGTTCGGTGGGAGAGCGAGGAAGTTCACCGCTACTTCACACATTCCGCATGCGGCGGCACCATTCAAGCCCGCCAGTTTCAACGGCAGGTCCGGCGTTGGGCGCCCGGATTTCACCGCTGACTTGGCAAGCCGCCGACGCACCCCTTAAACCCAATAACTCGCGATAAGCATGGCAACCACCGAAGTACCGCGGCAGCTGGCACGGCGTTAGCC
+
CCCCCFFGFD+6@7:@:@@EFB6+B@<E,@6888C@@C,CBCFFGGGGG,CCFGGFGFG6CCE?FE,C,>@,BFAF,9=9CD,A@>7>++4@@?>+@FC:@580+8+:@@EF;CBFE8@DGBCFGGGGGFGFFEGGGGGGD>DGGGFCAGFFC9***:=EE=.,43@ECCC)87):)2-0*:CE>494-2?4>09:2CFAAGB09312)*27>F?F:)142(-22-7((1(49)6><:E:(2,41-9()-)--))*)))((2,-0,4-,(-((6.62((42(,((..(4<01))2*1(.5
@M02996:162:000000000-B87FG:1:1101:21168:3620 2:N:0:ACTGACCG+AAGGAGTA
GACTACTGGGGGATCGAATCCTGTGTGCTCCCCACGCTGTCGTGGCTCAGCGTCAGTTGCGGTCCAGAAAAACGCCGGCGCCACTGGGGTTCCACCAGATATCTACGCAGTTGACCGCTACACCGGGAATGGCACTTAGAGCGCCCAGACGCAAGAGGGACAGGGTCAAAAGCAGGTTAGGGGTTGAGCACGGAAAGTTCACATCGGACTTGAAAAGCCGCCTACACACCCGGTACAACCAGGAAAGCCGGAGAAAGGCTGGCACAGAAGGAAGAGCGGGGGAGGTGGGACGGAGGAAGGG
+
A<8A@,,;@AD+7,B,86;,,,;6,6C;,,,66C:@+,,,,9C@,8,B6=,8,,8B,C@,+@68C@D,6<<,BBC@++4>++4?,==44++,9,9A,,9,4+,+4<4+6++7,3,:6=*6=9:68C@33,,,7,4=6>,,+*****)33**/*49,4,**4:5**2*=FG76,)*2)*/02*:**1.2)+<,=A*((+*)-+-)5)4,-)*.506*,8*(/((-(..4(*(,)(-,6)0*-40:::(3*-.3(0,2((((,*(.*(....((((.((-(((((,(,-3(3.,0./:*.((,
@M02996:162:000000000-B87FG:1:1101:11716:3629 2:N:0:ACTGAGCG+AAGGAGTA
GACTACCGGGGTATCTAATCCTGTGTGCTCCCCACGATATCGTGCATGAGCGGCAGTACAGGCCCAGGGGAGTGCCGTCGCCATCGGTGGTCCGCCGCATATCTACGCAGTGCACGGCTACACGCGGAAGGCCATCCCCCTCGGCCGTACGCTAGCCTTGCAGGCACAAAGGCAGGTCCCAGGTGGAGCCCGGGGAGGTCACCACGGGCGGGCAAAGCCGCCGGCGCACGCAGTAGGCGCAGTAAGTCCGAACAACGCGAGAACCCAAAGGAAGGCGGCGGCTGATGGGACGTAGGGAGGG
+
@<88A6C@CCD+@,,,665,6,;6,-;A,,,,6C@@+,,+,8,;,A,5CEC@++6@,C:EFGG:F@EGDDG+8?9A+6+>4?6,@=@,8++,9+8=@:48=+,+65@+=++,,4,338*00=,AEGD:@7+,6:,=9>:>3:*;;>:1/3/(*116;,44<?73/8967CC5*0:*0*7:9<53,/,7/28.8>DB25)(4+5)3)1-3))-2>?)()2-2,,,(-(--8(()(-)-)**(-,.9<6)*-)((0.1,--,-)(.*((-..(.(((((-(,,(-4(.63(8:20)/**.3((
@M02996:162:000000000-B87FG:1:1101:21159:3635 2:N:0:ACTGAGCG+AAGGAGTA
GACTACTGGGGGATCTAATCCTGTTTGCTCCCCACGCTGTCGTGGCTCAGCGTCAGGTGTGGTCCAGTAAATCGCCGTCGCCACTGGTGGGCCGCCCGAGATCTACGCATGTCAACGCTACACCGGGAAGTGCAGTTACCGCTCCCATACTCAAGAGTTTCAGGTTCAAAGGCAGGGTACGAGTGGAGCCCGAAAGTGGCACATCTGACTGGAAACCCGGGCGACACACCCGATAAACCCAGTAAAACGGGAAAACGACAGCCACCGACGGAAGACAGCGGCTGCTGGCACGGAGGAAGAG
+
@<88@C@CCCD+7,,666,,,,;,,;;C,,,,,;+@+,,,,9:@,@,B6=;@,,6@,<E@FF8,C@C6<<F5@?,8+8+8+84@=8=,9,+,9+@BC>@+=*,+4<988++,,4,,60*0698@CGG@@>,,7@,6BE8E+)03CG:,:;+*7837C,,,,5;,2**59?,3,3/C*30*:8:/*/.7-/48)2C(),*((+/1)19/9++/5;E56))-*-(4(4(4(819)((,6-,*(,(.86),)-)((0,*--((-*,.*(----(,((.,(,(-((,--..((..-))/**,.(,
@M02996:162:000000000-B87FG:1:1101:11730:3641 2:N:0:ACTGAGCG+AAGGAGTA
GACTACCGGGGGATCGAATCCTGGTTGCTCCCCACGCTTTCGTGCATGAGCGTCAGTACAGGCCCAGGGGAGTGCCTTCGCCATCGGGGTTCCTCCGCATATCTACGCATGTGACGGCTACACGCGGAATGCCATCCCCCTCTGCCGTACGCTAGCCTTGCAGGCACAAAGGCAGTTCCCAGGGGGAGCCCGGGGAGTGCACCTCGGGCGTGCAAAGCCGCCGGCGCAAGCGGTAGGCCCAGGAAAGCCGATGAAGGCACGCACCCTACGTGTGACCGCGGCTGAGGGGACGGAGGGAGAG
+
@<-@@FFCDDD+@,9,8,,6,;;,,;BF9<,,8C@@76,,58C@B@5@CDEE+68B,<EFGGGGGEFGDDE+8?<E,48A8=47@=@+>++,9,CE=B:4??,+4C>+6++9,6,338*0=>BCEGC><+,,>9,;D>8>78*;C>:*/;*-1*32A7,<:C;,=AF66:=6:AD0@CCABCC**/.1(:8->>DF91)..+3(3)4(4))-(.6@BF*-*,,3(-(-(/-()--(,),2(.(4)(4:*-.(-/6*.(,.-)-()-((.-((,()..2(200(-(.(((((,)02**,2--
@M02996:162:000000000-B87FG:1:1101:11708:3645 2:N:0:ACTGAGCG+AAGGAGTA
GACTACCGGGGTATCGAATCCTGTTTGCGCCCCACGCTTTCGTGCATGAGCGGCAGTACAGGCCCAGGGGATTGCCTTCGCCATCGGTGGTCCGCCGCATATCTACGCATTTCAGGGCTACAAGCGGAAGGCCAGCCCCCTCGGCCGTACGCTAGCCTTGCAGGCAGAAAGGCAGTTCCCAGGTTGAGACCGGGGATGGCACCTGTGGCGTGCAAAGGCGGCTGGCACAGCGGTGCGGCCAGGAATTCAGAATAAAGGCAGCACCCGACGGAATAGCGGGGCTGCCGGGACGGGGGTCGCG
+
C@C<CEF@CDD+B,@,:,BC,6;;,<CF++,++88@+8,,,8,66@,@,=CC++6C,CCFFFGCGGCFEDF,,:,,,9@?84@,@=:88+49@+@=FE4+?+,64C>@4++,,4,,31*0=9,36@>CC++,66+=:8+@+1*3;*85033)*136A9?7,4*,/)*42<AA,/90;@3FB25+20/7(3*.=5C>(*).,3-((*.(-)1,-06*()1-*4(((-().*.(1(((,(**,4:(.).-0.*-)/6*.)(.-/44*((,(--1((,)),((,3,-(((((((().*2*(,((
@M02996:162:000000000-B87FG:1:1101:20144:3649 2:N:0:ACTGAGCG+AAGGAGTA
GACTACTCGGGGATCTAATCCTGGGTGCTCCCCACACTGTCGTGCCTCAACGGCAGGTACTGTCCAGAAAGGCGCCGTCGCCACCGGGGGGCCGCCTAATATCTACGCAAGTCAACGCGACACGAGGAAGGCCACTTGCCTCGCCAGCACTCAAGGGGAGGAGGTTGAGTGGCAGGTCCGCAGGGGAGCCGAGGGAGGGCAAAACTAACTGGCGACTCCGGCTACGCACCCGAAACACACAATAAAGCAGGAGAAAGCGGGCGCCCGACGAGATGCCGAGGCAGAGGGGACGGAGGAAGCG
+
@@A,@,;C@BC+@,,,66,,,,;,,;8=,,,,6;6@,,,,,9::,6,;;;;@+6@C+:EF,E,C@CCFCDG,BB+=+++8+447@=:+4+**>*4*1<2,2+,+63444**2,4,,42)1)1**=:88:***1;;*2++0*))93C48.*)(;87CC5:/*13**0037++7*7<*.*))*/:**/17-*:;B3DB0*)34*.4()624*031)-0()2-*((-(-,30*(,)(-(4,+*-,5.9-).*,0,(0.*.(,(()-(),(---(((,).,-(,,3(---41(-,,).//*(,((
@M02996:162:000000000-B87FG:1:1101:13995:3649 2:N:0:ACTGAGCG+AAGGAGTA
GACTACTAGGGGATCGAATCCTAGGTGCTCCCCACGCTTTCGTGCCTGAGCGTCAGGTACAGACCAGGGAACCGCCGTCGCCGCTGGGGGGCTGCCAGAGATCTACGCATTTGACAGCTACACATGGAGTTCCATTACCCTCTGCTGCACGCTAGGCTGCCAGGATGCGAGGCGGGATTGGGGGGAGCCCAACGCGTGAACCGCAAACTAAACAAACCGCCTGCGCACCCGGAAAGCCAAATAAAGACGGAGAACGCCTGGCAACCAGGGAGTACGGCGGATGATGGGAAGGAGGAAGACG
+
@@A6AC,FCCD+86@,@<;@<,;,,;;A<,,,,;@@+,,,;8CC8<,;@=@B+,8@,<CCFGGGGGFG,@FBEC@C+6@>@8>C+=:,7++*5*@CF,63>+5=2<>*:6*,,63,45/02:,A,@C::,,2?9,+==,5*()*05/>/;)(1;<+=+=CFC5*A=D67CGD::CGE),788**:52),2@3)71(,*88-*((,.2(-*243@8>1)/(2(4:643,4*,4)4((,,,24).<?))(/,0(-.))4((((/4)*(-((--((()(-((,(((()..(.((-.)*/03.,4
@M02996:162:000000000-B87FG:1:1101:11721:3658 2:N:0:ACTGAGCG+AAGGAGTA
GACTACCGGGGGAGCTAAGCCTGTTTGCTCCCCACGATTGCGTGCATGAGCGGCAGGACAGGCCCAGGGGAGTGCCTTCGCCATCGGTGGGCCTCCGCATATCGACGCATGTGACGGCTACACGCGGAATTCCAACCCCCTCGGCCGGACGCTAGCCTGGCAGGCACAAAGGGAGTTCCCAGGGGGAGCCCGGGGAGGTCACCTCGGGCGTGCAAAGCCGCCGGGGCAAGCGGGACGACCAGTAAGACCGAGTAAAGAGCGCACCCGACGGGTGAAGGGGGGTGCTGGGAGGGAGGAAGGG
+
@@@CCFFEDED+@+6C;,,;C,;;,-;C,,,,6C+7+,,,,866,B<<CBCC++@>+BDFFGGDGCDFDCF::AE<,,9??C:+9@C+8++?@+64FF:+8+3+6@B:368,,8,83>*3=@8@CF@:3*,2,=,;DE*>*0)7*C@*0:).*48>A+*1877*=>*:<;85*.**)259CCF5*9,/-:C,)593(*)4,3))4.490))-1><747*,1,(-(-(,(/(-/(2(-(**-1.)/)),*-0-(0.2-.,.,)(()-(,(-(((--)).((,((--).,(,(-001/*((((
@M02996:162:000000000-B87FG:1:1101:23966:3670 2:N:0:ACTGAGCG+AAGGAGTA
GACTACAGGGGTATCTAATCCTGTTTGCTACCCACACTTTCGTGCCTCAGCGTCAGTTAGAGCCCAGTAAGCCGCCTTCGCCACTGGTGTTCCTCCGAATATCTACGCATTTCACCGCTACACTCGGAATTCCGCTTACCTCTACTCCACTCAAGAACTACAGGTTGGGATGCAGTTCCGGGGGTGAGCCCCGGTAGTGCACAGCCAACGTGCAGGCCCGCCTGCGCACCCTTTACACCTAGTAAATCCGGACAACGGGGGCCACCGACGGATTACCGCGGCAGCTGGCACGGAGGTAGCG
+
CCCCCGFGFGD6@,<,;C,@@C@=,CCF9@C,,F7C:;,,,CFGGGGGGGGGGGDE,CFFGGGFGFFEFEFFGCF7,?DDC@CF8=A9@,,,@,CFFFE7D+;,@CDBC4,,44CFG:<=CCEDFGDG7AEGGGGGGGGGGEFGGGFGFGF)3>DFFEADC@),6@+6=E,<@DD,1=CACDE*5;@FEG*5?B/65?9>9+7(6833=):4;F>).):.2(,-(-(49*4(*,6)-.2*(,).*-.-*-:,,)3*-(((-)(-9((-43(-(-,).3,,2;(4,(53(,.,0)***.5)(
@M02996:162:000000000-B87FG:1:1101:14636:3675 2:N:0:ACTGAGCG+AAGGAGTA
GACTACACGGGTATCTAATCCTGTGTGATACCCGCAGCTTCGTGCCTCAGCGTCAGTGGCACCCCAGGCGACTGCCAACGCAATCGGAGGTCTTCGTGATATCTATGCATGTCACCGCTACACCACGAATGCCATCGCCAGCTAGTGAACGCAAGGAAGAAAGATTCAACCGCGGGACCGGGGGGAGCACGGCGAGGGTACGGCGGACTGGACGGCCGGCCGACGCACCCGGAAAACCCAATAAAACCGGAGAACGCGCGGACCGGAGGAAGGACAGCGGCAGAGGGCACGGAAAGAGCAG
+
@<68@CAEBDD+7,,,;;C,,<;6,6;A6;<,;@8@+8,,,@C@,,,B@B;@,8@C6CFFGGGGGDEG<@FEEC8=,99?7==,9=@FE+,,9,9?ABA?=4,69,9,>,,,,9,,6=*==9:DFGDF:,,,7=,=DE+++3*?=8:,+=*)@3=FGGGF,:8,5+5<C;6?59CEB*:8>>**293/(*:0).9((*0.)142,7>B(.1.,0(01)/41(,32(3-(*,-)-242,+2((,40))(/-0(4))7-(--19((/(((-(..,33(4(((,(43(,--1,365.*/02(4:
@M02996:162:000000000-B87FG:1:1101:23977:3686 2:N:0:ACTGAGCG+AAGGAGTA
GACTACAGGGGTATCTAATCCTGTTTGCTACCCACACTTTCGTGCCTCAGCGTCAGTTAGAGGCCAGTAAGCCGCCTTCGCCACTGGAGGTCCTCCGAATATCTACGCAGTGCACCGCTACACTCGGAATTCCGCTTACCTCTACTCCACTCAAGAACGACAGGTGCGGAGGCAGTACCGGGGTGGAGCCCCGGTAGTTCCGATCGAACGTGCAGTCCGGCCGGCGCACCCTTGACACCCAGTAAAGCCGTCAAAGGCAGGCCAACTGCGGATAACCACGGAGGCTGGTCGCTCGTGATCG
+
C@CCCF@FFGD@C,,,<C<F<,C;,<C,ECC,@<@@:;,,,8CDFGGGGGGGGGGE,,<<,E,8@FD,C<CFAC7C,=?D:6?@==@,:,6,4,@,>=@,,+4,@<@8>+B,,,CFG>?=>@E,,+?+6AEEFFGDD6DDFDD+?4)A@FF:>>=>E@6681:+6*++0@+<C5?,+5*<BEC**;-*0AF(5?).(71))*((.)/6:)*/(8>+(0*,*-,(31(-3*((*..5),2*-,(.*)..*-)((..*.(((-)41*(((.---((-,.),-(((-,(.(.-(())12*(.)(
@M02996:162:000000000-B87FG:1:1101:21922:3690 2:N:0:ACTGAGCG+AAGGAGGA
GACTACTCGGGTATCTAATCCTGTTTGCTACCCACACTTTCGTGCCTCAGCGTCAGTTAGAGCCCAGTAAGCCGCCTTCGCCACTGGTGGTCCACCGAATATCTACGCATTTCACCGCTACACTCGGAATTCCGCTTACCGCTACTCCACTCAAGAACTACAGTTTTGGATGCAGTTCCGAAGGTAAGCCGCGGTATTTCACATCCAACTTGCAGTCCAGCCTGCGCACCCTTTACACCCAGGAAATCCGGACAACGCTGGCCACCTACGGATTGCCAGGGCAGGTGGGCAGGAGGTAGGG
+
CBC@CF@FCED-@866<@@9,CC;,<CAFFE<<EFEEC,,,@C@B<9F@DEC6@CC6EFGGGGFGGDCCAFGGEFC,:,ACC@FD?D6@,84@,9FFEE:A;D,9C>>C,,C,=<A>=3=8>?9@FC>4+,9@?6C>E8>+:*=?83F9D+1DC?FGG9ACF8,2;+6=D=D89C5;FEE>CE+,=;9*@*:B>*:),+*9>A*7AB;E)+6*;8408+0,/-,(.26(31,*.))178*//035;/)2-.4(04*,(((-*.8*4(,(----4(.-)),,,30(,(-(,.(..*/*5)((
@M02996:162:000000000-B87FG:1:1101:15381:3708 2:N:0:ACTGAGCG+AAGGAGTA
GACTACCCGGGGATCGAATCCTGTTCGAGCCACGCACCTTCGTGCGTCAGCGTCAATCCGTGTCTCGCAGGCTGGGTCCACAATCGGCGTTCTGTGTGAGATCTATGCAGGTCACCGCGACGGCACACAGTCCGCATGCGGCGGCACCATGCAAGCCCGCCAGGGTCAACGGCAGTTCCGGCGTGGGGCGCGCGGATGGCACCGCTGACGGGGAAAGCCGCCGAAGCACGCAGGAAACCCAAGAAAGCCGGAGAACGCCAGCAGCCGACGGAGGAGCGGGGCGGCGGGGACGGGGGAAGCG
+
@@6@@CCFBCD+@,A,@<@,<6;,,<@A,,+,,78@+@,6,@C@6+,@:?CC,,@:,CCF6C6A6@CC@:FG==8@44=4,9=5@D@+=4++9?C<C?E,A+,+499:4,,,,4,,8:0=>=@CEGF,3,,,,;@D6C?CGFDD)=>=0*+(<<C<>=EC853**)219?EA5:D0*:6>C8:*2/2<,CE(87D>(*)(.+-49)(,4)),9),5:5*-1443(3,.(*-()((,34,*,-.:51.3*-.4(0.*-(((-*,(*(-(,((,-(-(-4(,,((,(---(((-.)1**-,(-
@M02996:162:000000000-B87FG:1:1101:21747:3741 2:N:0:ACTGAGCG+AAGGAGCA
GACTACACGGGTATCTAATCCTGTTTGATACCCACGCTTTCGTGCCTCAGCGTCAGTACATCACTGGACAGCTGCCTTCGCAATCGGAGTTCTGCAGCATATCTAAGCATTTCACCGCTACACGCGGCATGCCGCCAACGGCGACAGGACTCAAGACCGACAGTATCAACGGCAGTTCCCGAGTTGAGCCCGGAGATTTCACCGCTGACTTACCAGACAGCCTGCGCACCCGGTAAACCCAAGAAATCCGGAGAAAGCCAGGAGCCACCAGATACCAGCGGCAGCTGGGACGGGGGTAGCG
+
CCCCCG8;@CD+@C<<@6@<<EDC,CCFE9@CAC6@@B,,@@C@B<@E@EEC,@@:,;,;,6;596C,,9C,BEEF,ADCBCE?DDC8>,,9@ED9,,9,9+@,@<9AB,,9,=55>=9==CBE+4>>>=,4DEGGD8++0>06=8)D33*17>C9,1@@E7=,=+CGFGGAEDGCF89*:BC**208728(00/6(,3.79AD6)6,6*2-.9</370.14(((-399C:()-(-<46*-:8BF1.62-.-,7(*.(((.*((/4(,.((..))),,(,19(-((,.(,(-5)*/*(()(
@M02996:162:000000000-B87FG:1:1101:21742:3758 2:N:0:ACTGAGCG+AAGGAGGA
GACTACTCGGGTATCTAATCCTGTTTGATACCCAGGCTTTCGTGCCTCAGCGTCAGTACATCTCTGGACAGCTGCCTTCGCAATCGGAGTTCTGCAGCATATCTAAGCATTTCACCGCTACACGCGGCATTCCGCCATCCTCGACATGACTCAAGACCGACAGGATCAACGGCAGGTTCCGAGTGGAGCCCGGAGATGTCACCGCTGACTTACCAGCCCGCCAGGGCACCCGTTAACACCAATAAAACCGGATAACGCTCAGGTGCACCGCATTGCCGCGGCTGCTGGGACGGGGTGAGAG
+
B@BBBF,FCED;@,;,;6,6,C@=,CCA<@@,;C,C,;,,,@E@:,,E@B<@,8@C;CFGEG9ECECECDGFGEB89=8AB@F7D=@FE,:,@EFDFFE,C+=,@E@AB,,4;=,C>:*==9=CC+:8=+,4@@8DG@46+*3==E5>?=+*@@+,6DGGD?8+,*;,;@E*+<C*0*:9>::**3.9)=57?8D@(,=**4*-.)4:;++.)07/685./.,.(-43(*-,/1(,6),/-())0.),*-)((..*((-((2.)*4,-(((-(()))--(-1(-().2(.(,))122,())
@M02996:162:000000000-B87FG:1:1101:18940:3777 2:N:0:ACTGAGCG+AAGGAGTA
GACTACAAGGGTATCGAATCCTGTGTGCTACCCGCACTTTCGAGCATGAGCGTCGATAAGTCCCCAGCAAGCTGCCTTCGCCATCGGGGGGCTTCCTGAGCTCTACGCATTCAACCGCTACACCAGGAATGCCGCTTGCCCCTGAACGATCCAAGAGAAACAGGCCAGGCAGCAGGTCCGGGGGGGGGGCCCGGGAGGGGACAGACTGCGGGCAGCGCCGCCTGCGCTCCCGTTACGCCCAGGGAGGCCGAACAACGCGTGCACCCCGCGGAAGACCGGGGATGAGGGGACGAGGGTGGCG
+
@<86@CAEDFD-C6,,66,,,6;;,;;E,@;,,8@@:+,,,8D@@@,@@A;@+67@,CEG<F65F@CFCAFFF=,4,,99,8=44=@+4+++5,@:,8>,,+3+5@B*:**7,6,,499799,=CGDCA,,,2=C)*=*+2():7?@*0*.(<:=<EGGF*7:*:)9=9;*0*5CF)938>CC**/,1(21,8>)9(*8(-*3::8)..)),4>(71)/-*((-,-((-*-2*.,(-(**,40,.(((*-.-(.,*-(-,-*.)*-,((4(,((.((-(,,4(-(.,1(4,-0)2/*-((-
@M02996:162:000000000-B87FG:1:1101:5723:3780 2:N:0:ACTGAGCG+AAGGAGTA
GACTACTAGGGTATCTAATCCTGTTTGCTACCCGCACTTTCGAGCATGAGCGTCAATAAGTCCCCAGCAAGCTGCCTTCGCCATCGGTGTTCTTCCTGATCTCTACGCATTCCACCGCTACACCAGAAATTCCGCTTGCCCCTGAACTATCCAAGAGAACCAGTCCAGTCTGCAGGTCCGGGGTTGGGCCCTGGTATTGTACAGACTGCTTGCATCTCCGCCTGCGCTCCCTTTAAGCCCAGTGAATCCGAACAACGCTTGGACCCTCCGTATTACCGCGGCTGCTCGCACGAAGTTTGC
+
CCCCCGGGGGGGGGGGGFFGGGGGGCF,F9EFFBFFFGGGGE<FGGGGGGGGGG,,C6E<C6,;,6BCE66AFFGGGGGGG@EGGGFFGGEGG9@5FFGG99EFD,DCEC?4CEGGG@EGDEFGG,44A=EGGFGCGDFFCDFG6,:40+3:D@D,,,1,@D8AD*+,3@EFFFF8*=8*>8CEED9D@FG)@3;8AFFAEF6>A?).0BF*<*/39=C6=508=@@(/8=:>43)))?;:65)2)9<*3)2,8(*,,-,,*..9:((-(((.,).6(-4(3;41.)-39B()0**3)6<
@M02996:162:000000000-B87FG:1:1101:5700:3782 2:N:0:ACTGAGCG+AAGGAGTA
GACTACTAGGGTATCTAATCCTGTTTGCTACCCGCACTTTCGAGCATGAGCGTCGATAAGTCCCCAGCAAGCTGCCTTCGCCATCGGTGTTCTTCCTGATCTCTACGCATTCCACCGCTACACCAGGAATTCCGCTTGCCCCTGAACTATCCAAGAGAAACAGTCCAGTCTGCAGGTCCGGGGTTGGGCCCCGGTATTGTACAGACTGCTTGCATCTCCGCCTGCGCTCCCTTTACGCCCAGTGATTCCGCACAACGCTTGCCCCCCTCGTCTTACCTCGGCTGCTGGCACTAAGTTTGC
+
CCCCCGGGGGGGGFGGGFFGFGGGGGGGGGFFGGGGGGGGGGGGGGGGGFFGGGGGGFF<FFGGGGGGGGGGGFGGGGGGGGGGGGGGGGGGGGGGGGGGGDGGGGGGGGGGGGGGG@BGDEFGGGGFGFFGFGGGGGGDGDFGGGFGDFFFGF?,DCFGGGDDEFGGGGGFFFGGFGDFCGDCEDA;@CGBFAGB2@B@FC484?BEDFGEDA8=8BC6>66=7,6(/8=(24>C((4=:3:<*6)6>2)-67:C-,-(,9,45(,(-4-(.364().42-8>:0)41()()0<3+).4
@M02996:162:000000000-B87FG:1:1101:24888:3784 2:N:0:ACTGAGCG+AAGGAGTA
GACTACAAGGGTATCTAATCCTGTTTGATCCCCACGCTTTCGTGCCTGAGCGTCAGTTGCGAGCTCGTGACCTGACTTCTCGATCGGTGTTCTGTGACATATCTAAGCATTTCACCGCTACACATCACATTCCGGCCACGTCTATCGCACTCTAGTCCGGCAGTATCAAAGGCACGATTGGAGTTGAGCCCCAACTTTTCACCCCTGACTTACCGATCCGCCTGCGCACCCTTTAAACCCAATAACTCCGGATAACGCTCGTATCCACCGGATTCCCGCCACTGCTGGCACGGAGTTAGC
+
CCCCCGGGGGGGGGGGGGGGGGGGGGGGGGCEGGGGGGGGGGGGGGGGE,CCFGGGGGGFGGGEFFFGGGGGGGGGGGGGGGGGGGGGGFFGGGGGFGGGFFGGGGGGFFGAFFFGG=@=>FFGFGGGGGGG9DED?CEEGF?GGCAFDGADFFGGGGEEEG>>AFGFD>DFF?FG5905@BC<FFE*)AD@B**):F@<EE:B2?=:E4FEE;52-:DB55416791@E?2*56);@CC2;@@F@)628.407)0-,,--/-(*.)574((,-)-),-((-.24:?(4:717):;C))-
@M02996:162:000000000-B87FG:1:1101:18932:3795 2:N:0:ACTGAGCG+AAGGAGTA
GACTACAAGGGTATCGAATCCTGTGTGCTACGCGAAATTGCGAGCATGAGCGGCGATAAGTCCCCAGCAAGCTGCCTTCGACATCGGGGGGCTGCCTGAACTCTACGCATTCAACCGCTACACCAGGAAGTGCGCTTGCGCAGGAACGAGCGAAGAGAAACAGGCCAGGCGGAAGGGCCGGGGTGGGGCCACGGCAGGGGAAAGACTGCGGGACTCGGCGCCTGGGATGCGGATACGGCGAGGGAGGCGGAAAGAAGCGGGGACCCCGCGCATTAACGAGGGTGCAGGCACGAAGGGAGAG
+
@6-A@C<<DDC-;,,,6,,,,,;,,<C,,,;,+7+6+,,,,8@C@@,;@;;@++8@+6BE9?,A86?F<AF=:?,,,,@?,84,96:44+*1*1>,,82,,+,1236*4**7,2,,430/)2,5;F@C<+++5=:)2B;*9()11C?*.).(2*7A6EGD**.*/8579/*0*0>=39?<C85**/-1,/*4>5),(27((2.,4).,.))(()()()/-*((-(-,,(*(-)(-)-(**-4(,.(40),.,().2.(,(()-(*,-((((((()))-(,((,--,.,(3.,)01*/(,(-
@M02996:162:000000000-B87FG:1:1101:5715:3798 2:N:0:ACTGAGCG+AAGGAGTA
GACTACTAGGGTATCTAATCCTGTTTGCTACCCGCACTTTCGAGCATGAGCGTCGATAAATCCCCAGCAAGCTGCCTTCGCCATCGGTGTTCTTCCTGATCTCTACGCCTTCCACCGCTACACCAGGAATTCCGCTTGCCCCTGAACTATCCAAGAGAAACAGTCCAGTCTGCAGGTCCGGGGTTGGTCCCCGTTATTGTACAGACTGCTTACATCTCCGCCTGCGCTCCCTTTACGCCCCGTGATTCCTACCAACGCTTTCACCCCTCGTATTACGGCCGCTGCTGGACCGCATTTTGT
+
ACCCCGGGGGFFFCEFCFEFG@C@9CEAFA<EFGGGGGGDFFDCGCE@E=FFGEECFG@,CFGGGGDFEFGGG,FFFAFFEGGFFECFGFEEFGGGG9E?F9ED;5DF6BCC8EGFE:>0=EFFG8F7AECEGCCD6+6@D=:=+>DF8DFDG=+D8DG8@F)39@GGCEG9DC==FGC9E>@7@D83*@FFF5995A@EFFF<=AEEB@+*6?4:*8*(*/8>@>@6<CD1C.7;(2<?((,(0:26*.1)(6.9(-(((*).241(-14(,..5,--(--32(,)((((())*13--(
@M02996:162:000000000-B87FG:1:1101:24880:3800 2:N:0:ACTGAGCG+AAGGAGTA
GACTACAAGGGTATCTAATCCTGTTTGATCCCCACGCTTTCGTGCCTGAGCGTCAGTTGCGAGCTCGTGACCTGACTTCTCGATCGGTGTTCTGTGACATATCTAAGCATTTCACCGCTACACATCACATTCCGGCCACGTCTATCGCACTCTAGTCCGGCAGTATCAAAGGCACGATTGGAGTTGAGCCCCAACTTTTCACCCCTGACTTACCGATCCGCCTGCGCACCCCTTAAACCCAATAAATCCGGATAACGCTCGTATCCCCCTTATTACCGCTGCTGCCTGCACGGATTTAGC
+
CCCCCGGGGGGGGGGGGGGGGGGGGGGGGGFGGFGGGGGGGGGGGGGGG<FGGGGGGGGGGGGGGGGGGGGGGGGGGGGGG@FGFGFFGGGFGGGGGGGGGFGDFFGGGGGGGGGGG>?CD@F8EFFGGGFGFGGDGGGDFDFGGFDFEGEDFGGGGGGGDCAFF+=EGGDFGFFGFGFFFFC<>C5F:GGF>BGFFFFFF?==AFBBEFF45A@?2:C8486=@6;3;EF(9;F3><C5;;1@4<49*40(2;<9((--4>0(*.8:9((.62.)4<-((-4:2(,.1:??5)**3))-
@M02996:162:000000000-B87FG:1:1101:19599:3890 2:N:0:ACTGAGCG+AAGGAGTA
GACTACTAGGGGATCTAATCCCGGTTGCGCCCCGGGCTTTCGCAGCTCAGCGTCAGACACAGTCCAGAAAGGCGCCGTCGCCACTGGGGGGCCTCCCAATATCTACGCATTTCACCGCTACACTGGGAATGCCCCGTGCCTCTCCTGCACGCGAATCATCCAGGAGCCAGAGCCATACGGGGGGGAGCCCCGCAGTGGCACACCAGACGAAGAAAACCGCCTACAGGCGGCGGACGCCCAATAAGGCGGGACAAGGCAAGCAACCGAAGGAGTACCGCGGCGGCGGGCAGGGAGGGAGGGG
+
@@AA@CCCDFF+@,,,66,;,C@++68E++,+6+6@+8,,,8B@,+,B6A9@,8@BFFGFGGA<DAEGCEGGGG@+++48486@D=A,=+**@*@<FC:,>+,+5>>C:**7,2,366)19:,,?FD:2++2<8C)2***7)/;F+6?.2)-*:5*/C<C777,:)9*7*;;;.9+108DCD**2931(*;27@)-(*04,*.86728()96?F<F?)767(4:3.,(4*(()991-(*1,.)31)((/(0(-5(/-((-(*.(7,,,,(,((.-)-,,1(4;>(41(-(,().***-((-
@M02996:162:000000000-B87FG:1:1101:19031:3892 2:N:0:ACTGAGCG+AAGGAGCA
GACTACTAGGGGATCGAATCCTGTTTGATCCCCGAACCATCGCACCTCAGCGTCAGTCATCGGCTGGTGACCTGCCTGCGCGATGGGAATGCTGCCGGATATCTACAGAAGTGACCGCGACACCAGGAATTGGGATAGGCCGGAAGGGAATGTAGTCAGGCAGGTCGAAACGGAAGTCGGGAGGGAGGGCCCGGGAGGTCAAACCAAGCTGGCAAAAACGCCGAAAGGGCCGTTACGGCCAAGGAAGCCGAACAAAGCACGGAAACGAAGTGGGACGGGGGGTGAGGGGCAGGAAAGAGGG
+
A<-8@;,<CCD+@,6,86,6@,;;,-;,,,6,,6+++8,,,8868+,,6;;@,,68,6C,99@@,7@,,6,9,?,,,,,8++8+,4=,4,,,9,=,474+44,+4<,59,,,,9,,+)*668++8A+:33,,3@D=+@,66)*=638@:+*)73587757,18*,33*36*9*3@**5)28*:**1()(2*68.91,*)(,+).(7:0()*,()).,)*-*((-(((((/(-),,(,(*/,8((0(.(*,.(-.(1.(((,)44),((,-(,)(.3(((,((-,-,,,((((0.*+2((((
@M02996:162:000000000-B87FG:1:1101:17489:3895 2:N:0:ACTGAGCG+AAGGAGTA
GACTACTGGGGGATCTAAGCCTGGTCGATCCCCGCACTTTCGTGCATGAGCGTCAGTTACGGCTTGGTAAGCTGCCAACGCAATCGGGGGTGTGCGTCATATCTATGCAAGTGAACGCGACACGACGAAAGCCGCCTAGCGCAACCGCAATGAAGCGCTCCAGGAGAAAAGGGGGGATGAGGGGGAGGACCACGAGTGGAGCACGGAGTAAAAGAGCGGCCGGCGCAACCGGAAAACCGAAAAAAGCAGGGAAACACGCGGAGCCGACGGAGTACGGAGGGCACCGAGAGGGGGGAAGGAG
+
@@C<@E,C<CD+@@,,;6,,66C,6C@F,,,,977@++,,58;@69;@@DC@+,8,6<C<FG7++8@,9@FE<A,4,49=+748@@CEC+++6+,4+88,4+,+6,@,6,,9,6,,6)*6=8+@B+<35**,4:**38,4*59?58::08)*640,=E**1A;,:)**0*55*)9E5/-9:C5*:/1)(**()01(-*8>(02((81(-)2.5=17())(*(-12-(((*(-)--,4(**((,,0(,(*,)(..,*.(,-,/((*((-(4((-.6(((,,(((((-(((((,0)2**(,(4
@M02996:162:000000000-B87FG:1:1101:12260:3902 2:N:0:ACTGAGCG+AAGGAGTA
GACTACCGGGGGATCTAATCCTGTTTGATACCCACACTGTCGAGCCTCAGCGTCAGGTGCACTCCGGACACGTGCCTTCGCGATCGGAGGGCTTCGTCATATCTAAGCAGTTCACCGCTACACAACGAATTCCGGCATCCCGGCGTGCACGCAAGACTCCCAGGTTCAACTGCAAGTCCACGGGTGAGCCGCAGGAGGTCACAGCTGACTTAAAAGGCCGCCTACGCGCCCGGGAAACCCAATAAAGCCGGAAAACGCACGGAACATCCGAGATAGAGCGGCGGCAGGGAAGGAAGAGGCG
+
@@A8@CEBDDD+@,6,66;C@@@6,<;F,C;6,C@C7,,,;CFC:@,@<ECB,,8C,CFFGGFGGEDF:@F,BA,A,,@A7>=@DCCF@+++9,9>9B=8@+@+>FAAB,,,,=,58>08==BEGED=C,+,@@EGG4,7=)3CC3:@5;9)>:?FG7C6F==*0*24=?,8,/;,==;F:C=**1484*=0>:DF(*),.06A?)5<7*2..@<F()/-*(--(32((*4()(-313,*-1(,95))*-),(0.2-(((-94()(),(-(((,)))-),-3((-(-2(2(-..***(((-
@M02996:162:000000000-B87FG:1:1101:10533:3910 2:N:0:ACTGAGCG+AAGGAGTA
GACTACCAGGGTATCTAATCCTGTTTGCTCCCCACGCTTTCGTACCTCAGTGGCAGGTACAGTCCAGAAAGTCGCCTTCGCCACCGGTGGTCCTCCTGAGATCTACGCAGTTCACCGCTACACCAGGAATTCCACTTTCCCCGCCTGCACTCAAGTCTTGCAGGTCGGAGGGCGAACCGGAGGTAAGCCCCGGGCTGGCACCCGACGCTGACAAAACCACCGACGTACGCGTGAGGCCGAATAAAGCGGGAAAAGGCGCGGCCCCTACGGAGAACCGCGGCGGCGAGCACGGAGGGAGCCG
+
@@<ACEFFCED-6,6,;65;,,;,,-;;;,,,6@6@+,,,,8;CC,,;@=,C,,@B+CFFGG<=FCCFC@F,EC@=,4,?88=CD=@+7+,,9,9?E==4A+=,9<9@=+,,,9:,885==99@>FDDD,,,4=D88@,,=89?D+:39=4)@8=,6,37=98,6;=1=CGD8*=CBD=ACC5*2:64.*45?>5(/*)/)33(.8:(/):@<FFF?D7?*(-,---4,*-(14(2,-*2,(4-*)6(/(0(4)(*(((-(9(,),,(-((-(4).-,,,((,-((,-,,2()7***4((.
@M02996:162:000000000-B87FG:1:1101:17498:3911 2:N:0:ACTGAGCG+AAGGAGTA
GACTACTGGGGTATCTAATCCTGTTCGATCCCCGCACTGTCGTGCATGAGCGTCATTTACGGCGTGGTAAGCTGCCTACGCAATCGGGGGGCTTCGTCATATCTATGCAGGTCACCGCTACACGACGAAAGCCGCCTACCGCAACCGCAATCAAGCGCTCCAGAAGCAAGGGCGGGATGAGGAGGAGCGGCACGAGTGGACCACTGAGTAAAAGGGCCGGACGCGGACCCCGAAAACCCAAGAAAGCCGGAAAAGGACAGGAAGCGCAGGAGGAGCGAGGCTGCAGGCACGGAGGGGGCGG
+
@<-,ACCDCFD+@,,66656,C@,,<@E,,,,,7+@++,,;CC@6@,@@?C@+,6,<CFFGGG+8@C,6@FCE?,4,49@+B=,D=CC@++*5,6<,86,7+,5236,;,,2,2,34(2592,=EFC@<**+3C8C*89=)(7>C;;/77))3023A5*1*74,:)*<7*;5/7C:7/4FFF+*;721(**-079((*))5*4((9>).*26<6(0()/(*(-(,(-4(*(-)(4-(,+*3(41?((()-.,(0(*(((--*((/,((,(-((3(-60,,,(,-.4((,(31../**,((-
@M02996:162:000000000-B87FG:1:1101:10551:3917 2:N:0:ACTGAGCG+AAGGAGTA
GACTACCAGGGGATCTAATCCTGTTTGCTCCCCACGCTGTCGTACCTCAGGGTCAGGTACAGTCCAGAAAGTCGCCTTCGCCACCGGGGGTCCTCCTGATATCTACGCATTTCACCGCTACACCAGGAAGTCCACTTGCCCCTCCTGCACTCAAGGCTAGCAGGTCGGAGGGCGAACCGGAGGTAAGCCCCGGGCTGTCACCCTACGCGTACAAAAGCACCGACGGACGCCGGACGCACAAAAAATCCGGAGAACGGACGACCCCTACGTAGGACCGGGGCGGACGGCACGGGGGGAGCGG
+
@@A<@C<FEED+@,@<6;A<@C@66-C4,,6,,;+6+,,6,:96:6,B@=;;,6@E,;CFGGEGE<CEAAF,E?@:,,4?8,68D=C6:+4+@,C,9??,9+4+4,9+6++9,9,5>=*==48=FFCDA,,,@3@+668,68*=+,5806+)7>?,A,,48:8+4;C19>C9**;;?C6B:C*/2+/2/*/.:5<((2/96+3(.08(()1(4620(0742,422(---*(()-4(-(*/4(.,)(((/,.((0))((,.,),-/(,(,.,(()5(-((-((-((-2(-(,())/**(-(.
@M02996:162:000000000-B87FG:1:1101:19085:3967 2:N:0:ACTGAGCG+AAGGAGCA
GACTACCAGGGTATCTAATCCTGTTTGCGCCCCACGCTTTCGAGCCTCAACGTCAGGTATCGTCCAGTAAGCCGCCTTCGCAACTGGTGGGCCGCCTAATATCTACGCATTTCACAGCTACACTAGGAATTCCACTTACCTCACCGAGACTCGAGCTTGACAGGTCCAAATGCAGTCCAGGAGGTGAGCCCCGGCCTTTCGCAGACGGCTTGCCATGCCGCAGGAGCGCCCGTTAACCCCAGGAAATCCGGAGAACGCCGGCACCAGACGAGATACCGAGGCGGCAGGGACGGAGGAAGCG
+
@CA8@CCEDC;-;,<,C<<<9,;6,6;E+@,+6;@@@,,,;@FAB7@ED=6@,6BC,CC6CF6:F@@C@DFGG=4+,,@?8,6@@9=:9,+4@+@4+8?,@+,+499+=+89,99,95*6?E,,@C@FC,,4>=A+6>@D+**6+>A+36+)+8=>16@@CA8+5*+45@,5,4D70*1388@**389),;-*3;((,**(/85()(((2).,/.+/)2.*((,/-(-3*29C(3())+/-3(47,))*-.-,0.*-(((()-(*41:0-((((-).,,3(((-,(4-((,-.01:*(,,(
@M02996:162:000000000-B87FG:1:1101:18140:3976 2:N:0:ACTGAGCG+AAGGAGTA
GACTACAGGGGTATCTAAGCCTATTTGCTCCCCACGCTGTCGTGCATGAGCGGCAGTTACAGACCAGGTAATCGCCTTCGCCGCTGGTGGTCTGCCAGATATCTACGCAGTTGACCGCTACACATGGAGGTCCAGTACCCCCTTCTGCACGCTAGTTTGCCAGGATTCGATGCTGTATTGAGTGGAGCGCAACGCTTTCACATCAAACTGAACAAACCGCCGGCGCACCCGTGACGTCCAGTAAAGCGGGAGAACGATTGCCACCGACGTAGTACCGAGGACGCAGGCAGGGAGGAAGGCG
+
@@<@AFFEFED6@<<E@@,CC,6,,=CF,6;C@EC@:B,,,CC@:@;@EDC@+6@B,CFFGGE@C@EG6CF,FDFF,,@?86+>C=C49,,4@,CEF5A9?9,C>E=@8++,4@,,8>*=0E<A,CCA=++,@D,?D9,3D)30=8:C9=*)+6=36,@9@D8+@*+@;D3?68=@C2*?BC,,59=;)4;::>9))*49*</>>FBB7+;76BBF@57(2(.62391(1--*-41--+2)).6@)-(/38(45>C(,(-5065*(-709:84<))-((-,-(4(42(4(((.)1*0((,4
@M02996:162:000000000-B87FG:1:1101:20258:3989 2:N:0:ACTGAGCG+AAGGAGTA
GACTACTGGGGTATCGAATCCTAGTTGCTCCCCACGCTTTCGTGCATGAGCGGCAGTTACAGACCAGGGAATCGCCTTCGCCGCTGGGGGGCTGCCAGATATCTACGCAGGTGACCGCGACACATGGAGTGCCAGTACCACCTTCTGCACGCTAGTTGGCCAGGATGCGATGCGGGATGGAGAGGAGCGCAACGCTTTCACATCAAACTAAACAAACCGCCGGCGCACCCCGAACGCCCAATAAAGACGGAGAAAGCAGGCAAACGACGGAAGACCGAGGCGGCAGGCACGGAGGAAGGCG
+
@@A<@C6CCDD+8;,,96,8C6;,,6<=,,6,,;6@+8,,,8;@89;@@BC@++@@,,CCFGGFG@DG,@F,BA@7,8,A88@>8==,44++@+8DF3@,73,+5,65:4*6?;,84:*87:*=,@A8:,++5A+7@?7+;()*25921;)(*48,4+<A663*:)**1;*0*)9*8)(8;>+*22,1-:E475)((*06<+)5>FF2)*98.@?F()/(1(4((49-1*(,)4(,4(*12()3/).(1,.(-0(2.(.,(/,,/(-(((((-8((,-(,(,,(--,(.(193)/*84((-
@M02996:162:000000000-B87FG:1:1101:20277:3993 2:N:0:ACTGAGCG+AAGGAGTA
GACTACTGGGGTATCGAATCCTAGTTGCTCCCGACGCTGTCGTGCATGAGCGGCAGGTACAGACCAGGGAATCGCCTACGCCGCTGGGGTGCTGCGACATATCTACGCATGTGACCGCTACACAAGGAGGTGCAGTACCCCCGTCTGCACTCTAGGTGGCCAGGAGTAGAGGCTGGATGGGGGTGAGAGCAACGATGTGACAGCAAACGTAAAAAACCGCATGCGAACCCGGAACGCCCAACAAAACGGGAGAACACAGGGACCCGACGAAGAACAGAGGCGGATGGGACGGAGGAAGCGG
+
@<@6@@66@DD+@,6,96,66,,,,-<,,,,,+6+6+6,6,9,@8@;<@=;@++7@+CEFCGFED6CC,664:?,,,,@?+++846:+4+++9,9+@+6+424+9<8844+996,:85*6=9B,+A:<:+++76,6=3@,=5*0385>1*+)335,2,:A8<1*=**,56;9**4*;+):,:**</3+)2>@485,/++16+.,(;57(0241@40(0/4*(449(4(,*,()4(-(3*;((-(5(.(1(0(4))*(.(((/,(*(7(2(--(4,(((,,((((-,-(4,(-0.2/*.((.
@M02996:162:000000000-B87FG:1:1101:6579:4040 2:N:0:ACTGAGCG+AAGGAGTA
GACTACCGGGGCATCTAGTCCTATTTGCTCCCCACGCTTTCGTGTCTCAGCGTCAGTAACGACCCAGCAAGCCGCCTTCGCCACTGGTGTTCCTTCTAATATCTACGCATTTAACCGCTACACTAGAAATTCCACTTGCCTCTATCGCACTCAAGTCTACCAGTTTCTAAGACGAACTGGGGTTGAGCCCCAGGCTTTGATCTTAGACTTAATAAACCGCCTACACACGCTTTACGCCCAATACATCCGGAAAAAGCCCGCCCCCTACGTTATACCGGGGGTGGTGGGCCGTAATTAGACG
+
C@CC<FFGGGG@@8FA@,;CCE@FGFGFG9CFCFCFG77@9CGG;F9FFEFGCGGGEFFGGGGEFGGGGGG,BCFCGCGGF?FEDCFFGFFEFCF<EF9,,?;DA,@F6BB,E;BFE>BCCEA8FFFFCEEF@=DDDEFCF8DGDD@FD6?8D==CF,=EFG):@DD8D=AAE@D75C:*6@C>73@FFGE=>FFDFFAA4;6*9@436+=9988=>)7=>?2;;34311/(/))((.==8=4.9))(/-.(-)(*((--(132)(-,4(((.-))(((,(((((-(,(-4().*++,))(
@M02996:162:000000000-B87FG:1:1101:6599:4042 2:N:0:ACTGAGCG+AAGGAGTA
GACTACCGGGGCATCTAATCCTATTTGCTCCCCACGCTTTCGTGTCTCAGCGTCAGTAACGACCCAGCAAGCCGCCTTCGCCACTGGTGTTCCTTCTAATATCTACGCATTTAACCGCTACACTAGAAATTCCACTTGCCTCTATCGCACTCAAGTCTACCAGTTTCTAAGACGAACTGGGGTTGAGCCCCAGGCTTTGATCTTAGACTTAATAAACCGCCTACACACGCCTTACGCCCAATAAATCCGGATAACGCTCGCCCCTTACGTATTACCGCGGCGGCTGGAACGGAATTAGCCG
+
CCCCCGGGGGG@CFFGFEFFFFEGGGGGGGFGGGGGGGEGGGGGEFFGGFGGEGGGFGGGGGGGGGGGGGGGGGGGGGFGGGGGGFGFGFGDFGGGGGGGGFFGGGFGEGGG9FGGG=BDGEGDGGGGGGFFGGGFGGGGGFFG?DAC>DD=GGGGGGFGGGEAFFG2CFGFGEGG?C>FFGGGGGCG5CCAFFGFFGFF<CEEEFEEE6@>5B947;<(2//8=@E<9:(6*//30,=CF(.)06<:D688BFFD((--,7<2*4:0,4.659:>B>174((((-2(5430)):8+402(
@M02996:162:000000000-B87FG:1:1101:21887:4043 2:N:0:ACTGAGCG+AAGGAGTA
GACTACTCGGGTATCTAATCCTGTTTGCCCCCCCGACTTTCGCGCCTCAGCGTCAGTACTGTTCAAGGAATCCGCCTTCGCCTCCGGTGTTCTATAGGATATCAACGCATTTCACCGCTACACCCTAGATTCCGATTCCCCCTCCCAGACTCGAGCAAGGCAGATTCAAGCGCACTTTCCGGGTGGAGCCCGGAGAAGTCACACGTGACACACCCCGCCGCCTACGCGCCCGTTACGCCGAGGAAATCCGAACAACGCGTGCGACCGGGGGATTACTGCGGCTGCTGGCACAGGGAACGC
+
CCCCCFFGCED-@,<@;<@<EFA6,<CE,6:@7F@C7@B9<@FC@F7F<BCC,@@C9EF9F<CFFFEFFF,CFCFG,,EABB,@F@C4>++4><,EFFF9E+939:>4B++9;@,5>>5==9?@C+>,87,,EFGDGG89F=*=>EDFD80)@DDEGGGGGG8*21;=CGGBCBG*;7:AEDE**/5C>CC8BDG>(+1)9+7;188,/:068>(0()9-/4(-48>;F>6()(-(-(**-709F:4)*-.:0).*-,(-,/--),,4,--1(.))).)-(((-().4,4<15)8**(((
@M02996:162:000000000-B87FG:1:1101:18545:4063 2:N:0:ACTGCGCG+AAGGAGTA
GACTACAAGGGTATCTAATCCTGTTTGATGCCCACGCTTTCGAGCCTCAGCGTCAATCGCAGACTAGTGAGATGCCTTCGCAATCGGAGTTCTGAGTAAGATCTAAGCATTTCACCGCTACACGACGAATGCCACCCACGGCACGAGTAGTCAAGCCCACCAGGATCAAAGGCAGTTCAAGGGAGGAGCCCGGGAAGTGAACGCCGGACGAGAAGACCAGCGAAGGACCCCGTTAAACCAAGAAAAGCGGGAAAGGGCAGGAACCGACGGATGACCGGGGGCGATGGCACGGGAGAGGGCG
+
C@B@AF,,CA@-C6<,;C,C<F@6,CCF<,,,66B++B,,;@,;8:;FADFC,,@@,CFC,6+,,9:6,<CAFD<<,4AB@@=4D@@,=,,,@E495<?4A+,69,949,,,,9,9>8*=0@,4CGGC=,,,@9F?D+++=8*0+@:+;+2*6868AF,+8==+D9?FFGGF:?D1+5*1>8:,30108*3:*47))73*/>2(()-63)),6:66,)*,*((-,(((-*,4*((-)),/-.,(5(((),)(-.(*(-(((/((*(--,-,((.)4((((((1(--,(..(,))/**-((,
@M02996:162:000000000-B87FG:1:1101:12948:4067 2:N:0:ACTGAGCG+AAGGAGTA
GACTACTCGGGGATCTAATCCTGTGTGCTCCCCACGCTTTCGTGGCTCAGCGTCAGTTGTCGTCCAGTAAATCGCCATCGCCACCGGTAAGCCTCCCGAAATCGACGCATTTCAACGCGACACCGGGAATGATAGTTACGCGTCCGACACTGAAGAGAAACAGGTTCAAATGAACTTTATGGGTGGAGCCCAGAGTTGGCAAATCCGACGTGCCTCCCAGCCGACACACACGGTACACCCAGGAAGTCCGGACAAAGCGCGCAACCGACGGATGACAGCGGCTGGGGGAGCGGAGGGGGCG
+
A-66A,6C@CD+7,@6;6A,,6;6,;CE,6<<@E+7+,,,,6;6,8,B6<C@,,68,CFEEGFGGDDC<@E,ECA,,,96,8::86664,,,94@<C=C+4*,+9@>+6++,,9,56=*06=6DEFD:>,,,,8=D+@:+3)00=C:5:9**6,9DF7FCF,0,,/*25>,:,+4,++1+686,*/(/,/*/)2/)),)/7+//))./:))(2))/4)*.*-(-(,3:688,)(-,6-,*(.,-7(,)*-)8(..*..((-1(-)404(--,((.)).(,,2((((--(((,).2**((,(
@M02996:162:000000000-B87FG:1:1101:18529:4079 2:N:0:ACTGAGCG+AAGGAGTA
GACTACTAGGGTATCGAATCCTGTTTGATCCCCACGCTGGCGTGCCTCAGCGTCAATCGCTGGGTCGTGAGATGCCTACGCAATCGGGGTGCTGAGTAATAGCTAGGCATGTGACCGCTACACTAAGAATGCCGCACACGGAAACAGTAGACAAGCCCCACAGAAACAAAGGCAGGTCCCGGGTGGAGCCCGGGGATTGCACAGCGGACATGAAGAACAGCCGACGCAACCAGTAAACCCACTAAAGGCGGGAAACGCGTGCAACCGCCGTGAGAACGGGGCGGCGGGGAAGGAGGGAGGG
+
@@@,@C,CDCC-;,;,:6<,,6;6,<CE,,<,96+++8,+,7,7,,,,;;;@,,6:<,:C,8+,:,86B,BE<?,,,,,@+868@D@+=++,,CE@,9949+,+454:9,,9,459>>*=+@,,8,8,7,,,@+@+8=,+6)*0+8),4++*,36,+1+4@C8,,*+4*@,9,3C*0;50>59**///0*4645).(+)/)+)/,)..7)0.68)*,.2.*((((4(((*((/)).)-,*,(((/)-)*()(-.,*---(-1(.*((-4-,((-)))((((,(-,-,((,(-0.2*2,1(,
@M02996:162:000000000-B87FG:1:1101:21050:4079 2:N:0:ACTGAGCG+AAGGAGTA
GACTACACGGGGATCGAATCCTGTTTGCTACCCGCACTTTCGAGCATGAGCGTCGATAAGTCCCCAGCAAGCTGCCTTCGCCAGCGGGGGTCTGCCTGAGCTCTACGCATGCGACCGCTACACCAGGAAGGACGCTTGCCCCGGAACGAGCCAAGAGAAACAGGCCAGGCTGCAGGTCCGGGGGGGGGCCCCGGGAGGGGACAGAATGCTGGCATCGGCGCCGGCGCGCACGGGACGCCCAGGGAAGCCGAACAACGCGGGCAACCGGCGGAGTAACGGGGCAGATGGGAAGAAGGGTGGG
+
@6-,AC@FCDD+@,:,665,6,@,,-;A,6,,,8+7++,,,8C@B@B@@A;@+88@,CFFCEA:F6BFCDGGFA,4,,9?,,4+@=@+=+++44E,,?=,,+,+3<833++8+6++88*999,4@FDD@,*,7@89CF>29>*;8EF*0)0(>9CFGFGGF?3**);=3;*0*0CF507>CDD1*/17(*23<>)4,*7(4*43:/).)/*((8)0-))-*-,-(42((*-4)(--3(**-3(2)(((0-044.(*-((,()-(/4(-(-(-(-,)-,((,,(--).)(,.-)/2;*(-((
@M02996:162:000000000-B87FG:1:1101:5124:4145 2:N:0:ACTGAGCG+AAGGAGTA
GACTACCGGGTATCTAATCCCGTTTGCTCCCCTGGCTTTCGCATCTCAGCGTCAGACACAGTCCAGAAAGGCGCCTTCGCCACTGGTGTTCCTCCCAATATCTACGCCTTTCACCGCTACACTGGGAATTCCCCTTTCCTCTCCTGCCCTCTATTCATCCAGTATCCAGAGCCATACGGGGTTGAGCCCCGCATTTTCACTCCAGACTTAGAAACCCGCCTACATGCGCTTTCAGACCCATCATTACGGACAATGCTCTCCACCTACGTATTTCGTCAGCTGCTTGCCAGTCATTACGCGG
+
CCCC@FFEGGG7FCF,<EFCFFEFGGGGAEDFFFGFEFFFFEFGGFGGFFGCFGGGGGGEGGGDFGE<FCEFFGGEFFGDFFFG=,:CBFFFFGG:EFF8;DDDFEE+9+AAFFGGGBEGFGAEGG?EEECEGDEF?DFG@DB?DED,00;89,+,7@FFDF>,@?F8D98?@D89DF=5B>E9:;)=8*@>3?CE6<+/*570)//09++12=56(0/-*/((0.;B<166+))))(+//379@)1:2/),,*.*)-)),*,,24:?2.<:)63(,(())(()),(3-,,)**2++((((
@M02996:162:000000000-B87FG:1:1101:11313:4148 2:N:0:ACTGAGCG+AAGGAGTA
GACTACTCGGGTATCTAATCCTGTGTGATCCCCACGCTTTCGTGCCTCAGCGGCAATCGCTGTTTCGTGAGATGCCTTCGCAATCGGGGTTCTGAGTAATATCTATGCATGTCACCGCTACACTACTCAGTCCTCCCACGGCAACAGTATGCCAGCCTGACAGGAACAAAGGCAATTCCAGGGTGGAGCACGGGGCGATCACCCCGGACGTACCAGAAAGCCGACGCAACCGGTAAACCCAAGAAATCCGGAGAAAGGTGGCAGCCGCCGGAGTACCGCGGCTGCGGGGCCGGGGGGAGCG
+
@<A@@8;ECED-@6@,;6;66;C;,<;@,,,,9C:@+,,,58C@@B,B<?CB++@:,CFCCCB,6,@9CAFGEEB,,,@?86=7@=@+4++,9CEA5E;,9+,,9,95=,,4,4,588*==9,9@?,,9,,4,,9=CFC=DBFGDGD3=++*73=+@,@@@?=+@*6==DDADFG,0+;C>8;,+089)C<0?>D2(*)-/460;869;)//,)9A2.9404(--609(88()(--6),1,3.4??))2-.8(04*.(,(,*.(*.((--(---.)-4(-16(,-(--(((-0)/**4,-,
@M02996:162:000000000-B87FG:1:1101:23393:4148 2:N:0:ACTGAGCG+AAGGAGTA
GACTACCGGGGTATCTAATCCTGTTCGATACCCGCACTTTCGAGCGTCAGCGTCAGTTACGCTACAGTCAGCTGCCTTCGCAATCGGAGTTCTTCGTCATATCTAAGCATTTCACCGCTACACGACGAATTCCGCCAACTTCCTGCGCACTCAAGTACTCCAGTTCGCGCGGCAATTCAGATGTTGAGCAGCGACAGATCACAACACGCTTAAAATACCGCCTACGCGCCCGTTAAACCCAATAAATCCGGATAACGCACGGACAGGCCGTAGTACCGAGGCTGCTGGCAAGGAAGTAGCG
+
C<BCCFGGDEG7C8,C;E966@@;,CCFEEB@EC7F@+,6@@FF@6+B@CEC68@C<,CAFEC=FGFC@DF,C?8F,,EF=FEFFFCEB8,,@,@DA:A,C+9=@FGFF9,9,=<C8>*==@<CGGEGC8+3,66=?E?,+3;+6@86:?*08EF,@C7C@E@,71;7C**3*:D,*:9FF2<=,=<D.<,8):<9(+0(66<EDF2/6326>FE*<@>-2((-1<;,7*7(14(4<5,23?0:=56)*454()6*--(,,57;3(((--(-,(-)--(429241)54(()4.02*+..)(
@M02996:162:000000000-B87FG:1:1101:5140:4151 2:N:0:ACTGAGCG+AAGGAGTA
GACTACCGGGTATCTAATCCCGTTTGCTCCCCTGGCTTTCGCATCTCAGCGTCAGACACAGTCCAGAAAGGCGCCTTCGCCACTGGTGTTCCTCCCAATATCTACGCATTTCACCGCTACACTGGGAATTCCCCTTTCCTCTCCTGCACTCTAGTCATCCAGTATCCAGAGCCATCCGGGGTTGAGCCCCGCATTTTCACTCCAGACTTAGAAAACCGCCTACATGCGCTTTACGCCCAATAATTCCGGACAACGCTCGCCCCCTCCGTATTACCGAGGCTGCTGGCCCGTCGTTAGCCGG
+
CCCCCGGGGGGDGFGCEEB=CFFFGGGGGGGGGGGGFFGGGGGGGFGGGGGGGFGGGGGFGGGGFGFGGGGGGGGCFFFGFEFGGGF,BFDGGDFGGGGGGFGGGDE:>CGCFGFCG=@C?FAFGGFFGD=@BE,6=EFD?=FD?ED4@DFEFF=ADGGGGGE<DFGEGGGFGFD,6C5?+3@@:F5ACG8@>FGFEA+76>BBE>BFC88*9F38@;:64(64;133;8;=743;>9+/,=;?A<?:D0>9(0-9(-(,-*-9)(844<:7:A.4((,-(((42,((-3((0.2*1-:>(
@M02996:162:000000000-B87FG:1:1101:5145:4168 2:N:0:ACTGAGCG+AAGGAGTA
GACTACCGGGTATCTAATCCCGTTTGCTCCCCTGGCTTTCGCATCTCAGCGTCAGACACAGTCCAGAAAGGCGCCTTCGCCACTGGTGTTCCTCCCAATATCTACGCATTTCACCGCTACACTGGGAATTCCCCTTTCCTCTCCTGCACTCTAGTTATCCAGTATCCAGAGCCATCCGGTGTTGAGCCCCGCATTTTCACTCCAGACTTAGAAAACCCCCTACATGCGCCTTACGCCCAATAATTCCGGACAACCCTCGCCACCTACCTGTTACCGCGGCCGCTCGCACGTAGTTTGCCG
+
8ACCCGGGGGG@CCFCCCC;CCCFC@EFFF@FGGDGCCCE7FGFGAEACEEFFFGFFGGGAFGGGFCFGGGF+CCFFEFEGGGFGCE,:CEF>EE?=FFFC7=FGFCECCAFFDF?E=?DF@,4>8,BF:F;FGG?+6=BDEBFGEDGDAFEF9?,@EFGGE;<==DA+,69D?F,;==*:E@1,=@:=E>>D5;*07<33;444*<5CBF6:+:?))264/-6:9:52*,(74((67+*3)).+)13)6)110(*(-,-,*(,*(,())...)),(4236(1(,(((-(,(0.2+0.),
@M02996:162:000000000-B87FG:1:1101:17186:4170 2:N:0:ACTGAGCG+AAGGAGTA
GACTACTGGGGGATCGAATCCTGTTTGCTCCCCACACTTTCGCGCCTCAGCGTCAGGTACAGTCCAGTAAGTCGCCTTCGCCACTGGGGGGCCGCCCAAACTCTACGCATGTAACCGCTACACGGGGAATGCCACTTACCGCTCCGGCACGGAAGCCAACCAGGAGCCAAAGCAGTTCCCACATTGAAAGCAGGACGTGCACGCCAGACTGAGGCGGCCGCCGACGCGGCCGTGAGGCCCAAGAATGCCGGACAACGCGGGCCACCGACGGATAACGGAGGAGGATGGCACGGAGGGAGCG
+
@@88BD<C@CD+866,86;8C6;;,-;,,,,6,@+@,;,,,8B::@,B6=CB,,6B,9C<EF6,C<C6C<F,C=@:,,9:,B=F,=C,=++53+8@:<<,**,+7,>>8**7,6,,4:)12:8/CFDCB+++2>@7+>C>*6::<*6471)(2/7:*:=*8/8*:)*10AF?*9D+1?<4:8*++05:4?C485D:02)4,3((-<97()*..)-8(77-/4(-3;11(*(4/,-(.-+*,48(0.))2-)((0.*-,-((/,(1369(,(,((.,(,(-0((-(,,421468)/**41((
@M02996:162:000000000-B87FG:1:1101:11347:4179 2:N:0:ACTGAGCG+AAGGAGTA
GACTACTAGGGTATCTAATCCTGTTTGCTACCCACACGGTCGAGCCTCAGCGTCAGGTAAGGTCCAGCAGGCCGCCTTCGCGACCGGTGGTCCGCGCGAAAGCGATGCAGTTGACCGCTACAACGGGAATTCCGCCTGCCTCGCCAGCACTCAAGAAAGGCAGGTGCAAAAGCAGGACCGGGGGGAGGCCGAGGAAGTGAAGAGCGGACTAGCATGCCGGCCGACTCGCCGTGAACGCCAAGGAAAACCGGACAAAGCACGCCACCGCGGTGAGACCGGGGGTGGTGGGAGGAAGGGAGGG
+
A@<@@C,CDCC-C,6,;65,,C;,6<;,,,6,6666,++,,867,+;B<BCB,6:@,<CF9F,CF@E<@<F74>++,4998+64+6:+7++,,+8+@=4++*,+68>+=,,3,6,,6030==,6BC7=+,,,7<:+9D,,5)*03>)6;;*)?4;C9,,1,95*4204:4,2,/;*)//:*1:7*/(/(:*,85),(0/)6+64:7224)*.49)*.))(*-(((((-(*(-/(-)((**-,(45((,/-.-(0(*.((((),,/.(4(-(,,(.,1(((,,,,((-((((,))***.(((
@M02996:162:000000000-B87FG:1:1101:16609:4196 2:N:0:ACTGAGCG+AAGGAGTA
GACTACCAGGGTATCTAATCCTGTTTGCTCCCCACACTTTCGCGCCTCAACGTCAGTTTCGGTCCAGAAAGCCGCCGTCGCCACTGGGGTGCCTCCTAATATCTACGCAGTTCACCGCTACACGAGGAATTCCGCTGTCCGCTCCCGTACTCAAGTTATGCAGGTTTAGCTGCAGTTCCTAGGTGGAGCCTAGGGAGTGCACAACTAACGTACTTAACAGGCAAGGCGCGCGATACAACAAAGAAAGACGGAAAAGGCGCGCGCCCAACGGATGACCGCGGCTGCAGGGACGGGGGGTGAG
+
C<A8BFFFEDD-;6,6;656@,;,,6;9<,,,,C6@,6,,,8C:+6,@E=C@,:@C,C,CFG@=FEDGFDGFGG7B++@@=B=FCCD,=4+,9,9A8EA,4;,+9CD+=++4,=,C=>5=8=?+@FCC=,,,7D=C+6,7+1*6=DA833**7@3,7@,5;<9,50+1555<:09,?F5+B>?,,3-3)1,09>F7(*)9*,882)8.7)205)9@C++/*((/(/4;0*6()(---,,*.:((0.((0-)-(0,*-(,-,/((11(,,(,,((.)((((,(((-(.((4(-))*2*(-(.
@M02996:162:000000000-B87FG:1:1101:18278:4215 2:N:0:ACTGAGCG+AAGGAGTA
GACTACACGGGGATCTAATCCTGTTTGCTCCCCACGCTGTCGAGCCTCAACGGCAGTATCTGTCCAGTATGGCGCCGTCGCCGCCGGGGGTCCTCCTAATATCTACGCAGTTCACGACGACACGAGGAATTCCCCATACCCCGCCAGTACGCGAGATTAACAGGTTGCAAAGCAATTCCTGGGTTAAGCCCAGGGAGGGCACGTCAAACGTGCGATTCAGTCGACGCTCCCGGTACACCAAGTAAAGCCGGATAACGAGTGCCCCCGACGTATAACGGCGGCTGCTGGCACGGAGGAAGCG
+
@@B8@CDFCDD+@6,,6@,6<CC6,-C=,6,,8C@@+,,8ACFC:+,B@<C@+8@B,C,6,C6CFFCCA,CFGC@F+8=>+8+@C@@+44+4@,CF8FB,7+,36C>>=+3,,333=@*9=:+3BFDC3,,,@<D;;?6B743@DG>,12)(*48=:+<<+<7*3/*/2<>;86><8DC6;?C**14>6+14>5*-(*)(,;((-<:-8)2--)4)(1*.+.(3-4;((*,1)(,-.)0*,449=>2)*-)3(062-(--,*)(14(-1---))..((-,,77-()..(.52))2**.3.,
@M02996:162:000000000-B87FG:1:1101:16924:4248 2:N:0:ACTGAGCG+AAGGAGTA
GACTACCCGGGGATCTAATCCTGTTCGATACCCACGCTGTCGAGCATCAGCGGCAGTGGCGCTACAGTAAGCTGGCTGCCCAATCGGAGTTCTTCGTCATATCTAAGCATTTCACCGCTACACGACGAATTCCGCCTACGTCCTGCGGACGCAAGTGCTCCAGGTCGAGCTGCAGTGCAGACGGTGGGCGCCGACAGTTCACAACACGCATAAAGCAGGGCCAACGCACCCGTTAAACACAAAAAATCCGGAAAACACCCGGACACACCGTGAGAACGGGGAGGACGGGCAGGAAGAGGCG
+
C@C8AE@FCED+@,,6;6,;,C@,6CCF<C6,,C@@+6,,5CF@@@5BDBCC++@C,CFFGG>=FDF<?EGGFD@7,,6,,C4,9@:FC+,,9,C<44?,9+964CB<A,,,,9,,>)*6==BEEF@B=,+,@@CDCG86=:506@=+973)B@D,@;,,617,4;C*714;,;D<6CC=267*41,52=57.89;(,*)6+<<17122)13)94/:)*,*-(.-,(-(*-,/(--..,*.8(,761(*-)(-.3*(.((-1-(),((,-,((()).4((3((-(((,((-().*2*.((,
@M02996:162:000000000-B87FG:1:1101:5614:4255 2:N:0:ACTGAGCG+AAGGAGTA
GACTACTAGGGTATCTAATCCTGTTTGCTCCCCCAACTTTCGCGCCTCAGCGTCAGTTGCGTTCAAGGAATCCGCCTTCGCCTCCGGTGTTCTATAGGATATCAACGCATTTCACCGCTACACCCTATATTCCGATTCCCCCTCCCGCACTCGAGCAAAGCAGTTTCGGACGCACTTTCCGGGTTGGGCCCGGAGATTTCACATCCGACACACTTCGCCGCCTACGCTCCCTTTACGCCCAGTAAATCCGAACAACTCTCTTTGCCTCTGTATTACCGCGGCTGCGTGCACAGAGTTGGC
+
CCCCCGGFGGGGGGGGGGGGGGGGGGGGGGGGGGGGGGGGGGGGGGGGGGGGGGGGGG<@FGGGCFGFFGGGGGGGGGGGGGCFGGEGGGGGGGDFFGGGGFF@@FEGGGGGGGGGG=BD>EFEEBFAFGGGGGG>DGGGD>EGCE)C>DED@3=GGGGGGC5EC;CGGGC>E>59AFCFB>C@:DBCBGGFABG>@FFCE?C);5;@>::=<)/22<C374-::-1(-::8>7BF??EGB??<FF><97;(3>0/,..57*))0542(5.:4).69?0(-,--(((--(.).0339)(4
@M02996:162:000000000-B87FG:1:1101:16906:4255 2:N:0:ACTGAGCG+AAGGAGTA
GACTACCCGGGTAGCGAATCCTGTTCGATACCGACGCTGTCGAGCATCAGCGGCAGTGGCGCTACAGTAAGCTGGCGTCACAATCGGAGGGCTTCGTCAGATCTAAGCATGTGACCGCGACACGACGAAGGCCGCCTACAGGCGGCGGACTGAAGGGCTCCAGGTCGCGCTGCAGTGCAGACGTGGGGGGCCGACATGTCACAACACGCTGAAAGCACGGCCTAGGCGCCCGGGAAACCCAAGAAATCAGGGAAACGCCCGGAACGGCCGTAGTAACAGGGAGGAGGGGAGGGAAGGAACG
+
@6-8@;CF@CD+@,6+76+,,6;,,<@A,66,,8+7+8,,,:F@8@,B9?:@++@B,CFCEG7:CCE6<?FE9=<4+,+,+:?,@@:F=+++9,@=,86+7+,+6?B,7,,,,6,,68*66=8AECC@>++4,@E5*>,,2)3*/48*5))(5<*,*=22*<3,397:72*0*0C0<:4@C2:*1/2/(:/4)7),(+/).+6<(.1-7)144*6.8)1-*((.(((((/-()--33.,*,443:7))*./((.(*--(--1,-1((-((-,,,.-)))(,((-(,40(4(,))//*(((,
@M02996:162:000000000-B87FG:1:1101:7478:4290 2:N:0:ACTGAGCG+AAGGAGTA
GACTACTAGGGTATCTAATCCTGTTTGATCCCCACGCTTTCGTGCCTCAGCGTCAATGACGGATTCGTGAGATGCCTTCGCAATCGGTGTTCTGAGTAATATCTATGCATTTCACCGCTACACTACTCATTCCTCCCACGGCATCCGTATTCCAGCAATCCAGTATCAAAGGCAGTTCCGGAGTTGAGCTCCGGGCTTTCACCCCTGACTTGGACCACAGCCTACGCACCCTTTAAACCCAATCAATCCGGCAAACGCTTGCATCCTACGTATTACCGCGGCTGCTGGCACGGAGTTAGC
+
CCCCCGGGGGGEFGFGFCFAFFDFFGGGGCEDFGGGGGGGCFGGGGGGGGGGGGGGFGGGGGGECGGGGFGGGGGFGGCGGGGEGGFFEFGAFGGGCF;FDFCFGFGFGDCGA@EGG19+=EF8EF=E9FCFFFGGGGFDCAFDCE=89@?C@DGCGGCFFGD,6<FGGGGFGBGGFGFFGE>CEG;CE,38BADB5@AE@EEB@5>=;AFE5ABA9FF==5862>=@BG=8C3;ECABCF(((2;C6;40((2(*/((--18)043).,.5.5)6.--469644)),42<1)02;*6:)
@M02996:162:000000000-B87FG:1:1101:17520:4291 2:N:0:ACTGAGCG+AAGGAGTA
GACTACCAGGGTATCGAATCCTGTTTGCTCCCCACGCTTTCGAGCCTCAACGTCAGTATATGTCCAGTATGGCGCCATCGCCTCCGGGGGTCCGCCTAATAGCGACGCATTTCACGACTACACTAGGAATTCCCCATAACCCTCGAGGAGTCTAGATGAACAGATTGCAAAGCAATTCCTGGGTTAAGCACAGGGAGGTCACTGCAAACGTGCTATGCAGTCTACGCTCGCGTGACACCCAGTAAGTCCGGATACAGCGTGGCCCCTACGTATTGACGCGGCAGAGGGCACGAGGAGGAGG
+
@<88ACCCCED-@,,,9,5,,6;,,6;;,,,,,;+@+,,,,8DC,6,;6=,@6,8@,<,,6C,;6CC,6,CEFD7>+,,8,6,@===+:++4@+C@+84,4+,+486++++,73,:61*++6,,8CCD,,,,3,6=DF,6=)*=++1+0**),7?F,,@<9:@,23*,5D>*1/?,*C6+>8:,618:*,,0?A*5(*)6.51)/;74?)0/4)9+);3/+(.1)6(((*-4)(-34,+*(,52@)).*-.4-0)2.,-(-)(.*-((.,(,).)).((,,4(-(-,-,3-3))/**((((
@M02996:162:000000000-B87FG:1:1101:5984:4292 2:N:0:ACTGAGCG+AAGGAGTA
GACTACACGGGTATCTAATCCTGTTTGCTCCCCCGACTTTCGCGCCTCAGCGTCAGTACTGTTCAAGGAATCCGCCTTCGCCTCCGGTGTTCTATAGGATATCAACGCATTTCACCGCTACACCCCATATTCCGATTCCCTCTCCCAGACTCGAGTCCTGTAGTTTCAAGCGCACTTTCCGGGTTGAGCCCGGAGATTTCACACTTGACACGCAACACCGCCTACGCGCCCCTTACGCCCAGTAAATCCGGACAACGCTCTTGGCCTCCGTATTACCGCGGATGCTGGCACAGAGTTAGC
+
CCCCCGGGGGGG@EFGGFFGGGGGGGGGGGGGGFCFGGGFGG@GGGGGGGGGGGGGGFECCGG<,CF<EGGGFFFGGGGGGFD,@CFGGGGGG@EFGGFGGFG@F?EGGGGGGGGGG>ADDFF,>+@,AFDFEDC>D9E9D:30=@D898DE6@D3@FGADGEF:DFGG,@@E>97F8AFEEDECGEGBCGFDB4>@FFEFG<EFFFEE625(2.)6>C>E3(/52>-(:4(93:?:?ED128>*:26C9)4-.,>(----0))78>4(4-(,..-4<63((-4:))56:?08)+3+..)
@M02996:162:000000000-B87FG:1:1101:17504:4298 2:N:0:ACTGAGCG+AAGGAGTA
GACTACCAGGGGATCTAATCCTGTTTGCTCCCCACGCTTTCGAGCCTCAACGTCAGTATCTGTCCAGTATGGCGCCGTCGCCGCCGGTGGTCCGCCTAATATCTACGCATTTCACGACTACACTAGGAATTCCCCATACACCTCCAGTACGCTAGATTAACAGGTTGCAAAGCAATTCCTGGGTTAAGCCCAGGTAATTCACGTCAAACTTGCTAGTCCGTCTACGCGCCCGTTACACCCAGTAAAGCAGGATAACGCGTGCCACCGACGTAGTACCGCGGCTGCTGGCACGGAGGAAGAG
+
@@A@@CECEED+@6<@;<5<@,C,,6CF9,6,6C+@+6,,;@FC:@,B@=;@,,@B,C,CCF,CFADFA6EFGECE+4=>+8+@C=C77++4@+@F7?B4A7;+9?>:=++4,6,:410=8=,,@F:>>,,,@,@=0D@3=5*=DGD,36*)+89@,,@;=C8,55+42@E9:9F,;+;9;:9,*39CA,4:A>4:*,1*1,(-/?@55*46*+91011///(/13;(3*6()((--.,21:.6?<9<*..4)/.*-((--1,)*409;4(-(,...4((3(--().3-4),))1/*47((
@M02996:162:000000000-B87FG:1:1101:17486:4301 2:N:0:ACTGAGCG+AAGGAGTA
GACTACCAGGGTATCTAATCCTGTTTGCTCCGGACGCGGGAGAGCCTCAACGGCAGTAGCTGTCCAGTAGGGCGCCGTCGGCGCCGGTGGTCCTCCTAATAGCTACGCAGGTGAGGGCTACACTAGGAATACCCCATACCCCTCCAGGACTCTAGATTAACAGGTTGCAAAGCAATTCCGGGGGTAAGACCAGGTATTTCACGGCAAACGGGCGATTCCGGCTACGCTGCCGATAGACGCAGGAAATCCGGAGAACGCGTGCCACCAACGGAGAACCGAGGCTGCAGGAGCGGAGGGAGAG
+
@6868;;CCCD-;,;,;6,,,6;,6-;,,,,,+8+7+++++7B:,,,B95:@++7@,C,9,C,,66C?<,EFGC:++++8+46@@6=+4++,6,8A,:3,7+3+358+6++8,6,,+0*063,5@@C<7,,84,3=*D,,*1*3*@0,3**),6:D,,=:;C7,4**/8=EF,;848+6)187*4/6C)3*.>5*6)+*).+((,7>,4)*(.)4)(*2.*-(,.44((147)(4(6.+239(4.8))0-.4(0,*,-,--1,)*.(.,4-3((,,(-(-13(.,(.3,(-3).2**82((
@M02996:162:000000000-B87FG:1:1101:24795:4318 2:N:0:ACTGAGCG+AAGGAGTA
GACTACAAGGGTATCTAATCCTGTTTGCTACCCGCACTTTCGAGCATGAGCGTCGATAAGTCCCCAGCAAGCTGCCTTCGCCATCGGTGGTCTTCCTGATCTCTACGCATTCCACCGCTACACCAGGAATTCCGCTTGCCCCTGAACTATCCAAGAGAAACAGTCCAGTCTGCAGGTCCGGGGTTGGGCCCCGCTATTGTACAGACTGCTTGCATCTACGCCTGCGCTCCCTTTACGCCCAGTGATTCCGAACAACGCTTGCACCCATCGTATTACCGAGGCTGCTGGCACGAAGTTTTG
+
CCCCCGGGGGGFE@GCCFGFGGGGGGGGGGC<FG>FGDFGFCFGDCEGC<CFGFGGGGGGGFFGFEFFFFCDFGGDGGGGGGGDFEFBC+B:EAAFGGGGCDFFGFFEEEGGFEFDCBBGDFGGGGCDFFGD9DEDGGF?FDDDDFE;;+=DFF6BEGAEFFDCABFFC,@BEFGGFGEEGGGGGGFGBCC59**:>GF<8><CE))6(BCBDACA4+C6/63=861(/36@F;C<614*(.,.*.44C50((..1(,-((1))2(((.-3,34.).4((((42().2(()-).2*2.)(
@M02996:162:000000000-B87FG:1:1101:11794:4324 2:N:0:ACTGAGCG+AAGGAGTA
GACTACCCGGGGATCTAATCCTGTTTGCTCCGCACGCTTTCGAGCCTCAACGTCAGTTACCGTCCAGCAGGCCGCCTTCGCCACCGGTGTTCTTCCTGATATCTACGCAGTTGACCGCTACACCAGGAAGTCCGCCTGCCCATCCGGTACGCCAGGTAAACAGGTTCCAAAGCAATTACAGGGGTAAGCCCGAGGATGTCACTGCAGACGTGCGTTACCGTCTACGCGCGCTTTACACCAAGGAAAGCCGGAAAAGGCTGGCCCCCTACGGAATACCGCGGCTGAAGGCACGGAGGGAGCG
+
B@A<AFFGEDD+@,6;6@C,,<C;,6C;@,,,,@@@+8,,,8CA,@,B@F8@6B:B6CFGGGGGGEEGFEFGGG77,69A:B=FF@C+>++,9,@<FD=A@9D+4<>64++4,9,,8=30=9,@FGGCD,3,@=ED8E87D8;DCG=80=*1589*2@EE;98,,3;<?CFFCAF,*=EFFFD**2.9*4;(:):;(,))1+))/;@CD)*,6),06.2-*.(-.44(-*--*(.44)2*,4(4??((7-.-(.4*,,((-/((131-48(,(()).---1((,().2.14-).2**-,-(
@M02996:162:000000000-B87FG:1:1101:24808:4334 2:N:0:ACTGAGCG+AAGGAGTA
GACTACAAGGGTATCTAATCCTGTTTGCTACCCGCACTTTCGAGCATGAGCGTCGATAAGTCCCCAGCAAGCTGCCTTCGCCATCGGTGTTCTTCCTGATCTCTACGCATTCCACCGCTACACCAGGAATTCCGCTTGCCCCTGAACTATCCAAGAGAAACAGTCCCGTCTGCAGGTCCGGGGTTGGGCCCCGCTATTGTACAGACTGCTTGCCTCTCCGCCTGCGCTCCCTTTACGCCCAGTAGTTCCGAACAACGCTTGCACCCCTCGTATTCCCGCGGCTGATGGCACGAAGTTCGC
+
CCCCCGE<FGGGGFGGGGGGGGGGGGGGGFCEGGGCCFGGGGEGGEFGGFGGGGEGGGGFGGGFFACFGGGFFGGGGGGGGE:FFGEFGGGEGGGGGGGGGFGGGEGGGGF9FFGGG:@=8EF=FEECEFGGGGGDDFE>A=?DF4=FDGBD,>D,=,@=BF8EFD+6=BFFAF6CAFE>CDC>@CBGFGG9B>)>@GF/9>48;A36@AFED)/9(2;65/8;?9>(6=;DC;CE16EEFF()*..)047(1>:G(---,1),23(,43-(44).8(,((-42()-)4:<:..2/3),4
@M02996:162:000000000-B87FG:1:1101:24787:4336 2:N:0:ACTGAGCG+AAGGAGTA
GACTACAAGGGTATCTAATCCTGTTTGCTACCCGCACTTTCGAGCATGAGCGTCGATAAGTCCCCAGCAAGCTGCCTTCGCCATCGGTGTTCTTCCTGATCTCTACGCATTCCACCGCTACACCAGGAATTCCGCTTGCCCCTGAACTATCCAAGAGAAACAGTCCAGTCTGCAGTTCCGGGGTTGGGCCCCGGTATTGTACAGACTGCTTGCATCTCCGCCTGCGCTCCCTTTACGCCCAGTGATTCCGAACAACGCTTGCACCCCTCGTATTACCGCGGCTGCTGGCACGAAGTTTGC
+
CCCCCGGGGGGGFFGGGGGGGGGGGGGGGFDFGFGGGGGGGGFGGEGGG,CFGGFBFFGFGGGGGGGGGGGFGGGGGGGGGGGGFGGGGGGGGGGGGFGGGFGFGFGGGGF;AEGGG@BGDEFFFGGGGGGGG8CGG=DDDDFDC===DDDDGGG:EDFGGGDFGFGGGGGFGFG2DFFBGDEEEGFGC7E>BD94BG689F?CEFFEFFF>B=@F4BF5*667@9B1?DF(?3;937@C?BF?944::48:B>:9,---39>FG:6:<>318::<44,((--(44:0<08?))22+-6>
@M02996:162:000000000-B87FG:1:1101:25072:4337 2:N:0:ACTGAGCG+AAGGAGTA
GACTACTGGGGTATCTAATCCTGTTTGATACCCGCGCCTTCGTGCATGAGCGTCATTTACGGTCCAGGAGGCTGCCTTCGCAATCGGAGTTCTTCGTGATATCTATGCATTTCACCGCTACACCACGAGTTCCACCTCCCTCTGCCGCAATCAAGGGATGAAGTTCCAACCGCTCAATGGGGTTGAGCCCCACGATTTTACGGCTGGCTTGCATCTCCGCCTGCGCACCCTTTAAACCCACAAAATCCGGATAACGCGCGGACCCTCCGTTTTACCGCTGCTGCTCGCACGGAATTAGCC
+
CCCCCGGCFGDGCGFFFGGGGGGGGGGGG9EFGCEECFEGGFGGGGFGF,CFFEEGGGGGGGGGGGGCFGEGGGGGGGGGGFCGGGFFEFEAFEGGGGFGFFGGGGGGC;EFEFDAE=>DDFGGGGGGGGEEFEGFFDD=DD9DCGFGFD5DFGGCCGGGD==CDFGGGG6AEEGGFF@ADEECBF=*:4:59@G)/>BABEDFFF25@AC03A?@CF>6/266;999>G?(*6<)73;*((((02((7908(*59,((--)-(*((--4).4:-.37(-32:87.8(-(-7)08<+,()
@M02996:162:000000000-B87FG:1:1101:15634:4380 2:N:0:ACTGAGCG+AAGGAGTA
GACTACCAGGGGATCTAATCCTGTTTGCTACCCGCACTTTCGAGCATGAGCGTCGAGAAGTCCCCAGCAAGCTGCCTACGCCATCGGTGGTCTACCTGATCGCTACGCATGCCACCGCTACACCAGGAAGTGCGCTTGCCCCTGAACTAGCCAAGAGAAACAGGCCAGGCGGAAGGTCCGGGGTGGGGCCCCGGGAGGGGAGAGACTGCGAGCACGTGCGCCGGCGCGCGCTGGACGCCGAGGGAGGGCGAACAACGCGGGCACGCCGGGCGGTACCGGGGCGGACGGCAGGAGGGGAGGG
+
@@@A@CCFEED+@,6,66,;,<C,,-C;,CC,,6+7++,,,8CC:@;,;?<B+666+:FC,<EFGCCC<@FF9?B=,,9?884,@@@,=+,,9,C,,?A,,*,+48>4=++,,9,,85*=0=,@DFDCA48,7=++6>+7A5:D?@D,0+5)@8?DFFFFC?8,43=?7D39*0;CA;>ADCC41727,1*3:514.*8(-*(((0).(0),,7().)*-*--((-73(*,(1(..33**-370)4((*-04(0.*-((-()-(*((((((((,,,--((1(-,.(-1-4((5)/:*(-(,
@M02996:162:000000000-B87FG:1:1101:15651:4389 2:N:0:ACTGAGCG+AAGGAGTA
GACTACCAGGGTATCTAATCCTGTGTGCTACCCGCACTGTCGAGCATGAGCGTCGAGAAGTCCCCAGCAAGCTGCCTTCGCCATCGGTGGTCTTCCTGATCTCTACGCATTCGACCGCTACACCAGGAATTCCGCTTGCCCCTGAACTAGCCAAGAGAAACAGGCCAGGCTGCAGGTCCGGGGGGGGGCCCCGGGAGGGGACAGACTGCTGGCATCGCGGCCTGCGCCGCCGATAGGGCCAGGGGTACAGAACAAGGCGAGCACCCCGCGGATGACAGCGGCGGAGGGGACGAGAGTGGGG
+
@<A,ACEEDDD-;<<666;,,C@,,<C;,6;,,@+@+6,,59D@76,@C?CB+,@@+CFCCCEEFDEFFCFGFD8,,48?68=4D=C88+,,9,CEA?A,,+,6>CB7>++A,9++8>*6=9,@FGDD=,,,4@CC=DD8?D5==DD,3+0)@>DFGFD?DED,65DF:+334:@FAG5@CCC**/,1(**-<>)70*>64*41()).(**.-<)9(0)-*,(-(-(((*((),,(.(,*--1()-()*.05372*.(((-1((1((((4((((.4-4(,,9(,(49;(2,,.)*23.((-
@M02996:162:000000000-B87FG:1:1101:25417:4401 2:N:0:ACTGAGCG+AAGGAGTA
GACTACTAGGGTATCTAATCCTGTTTGCTCCCCACACTTTCGAGCCTCAGCGTCAGTTAGAGCCCAGCAAGCCGCCTTCGCCACTGGTGTTCCTCCGAATATCTACGCATTTCACCGCTACACTCGGAATTCCGCTTGCCTCTACTCCACTCAAGAACTACAGTTTTGGATGCAGTTCCGAGGTTAAGCCTCGACATTTCACATCCACCTTGCAGTCCCGCCTGCGCTCCCTTTATACCCAGTACATCCGGACAACGCCTGCATCCTACGAATTACAGCGGCTGCTGGCACGTAGTTCGC
+
9BCCCGGCF@FFDCFDCFGGGGEFGGGGGC@CFGGGGGGGGEGGGEFGF@FGGGGGGGGAFGGGFGGGGGG7FGGGGGGFE@FGGGCCEECF@FGFEEGDEF,DGGGDCCFFGCFFG:BDDFE;EFFEEGFFFDCDDFD=FEF+=EDFDGFF8F6DFFA,,A:C=C=FCFGDFFGFFF*:B8?@FC*B*CD@B**)=AFE5DA*7*:)79FFFFBA)/*6=-05(26(6368:3>)).?+7356+)<?*6:;B>69((((-93)*.)6)(((.-.-)..-444(3))(-123058;+)-,
@M02996:162:000000000-B87FG:1:1101:25437:4405 2:N:0:ACTGAGCG+AAGGAGTA
GACTACTAGGGTATCTAATCCTGTTTGCTCCCCACACTTTCGAGCCTCAGCGTCAGTTAGAGCCCAGCAAGCCGCCTTCGCCACTGGTGTTCCTCCGAATATCTACGCATTTCACCGCTACACTCGGAATTCCGCTTGCCTCTACTCCACTCAAGAACTACAGTTTTGGATGCAGTTCCGAGGTTAAGCCTCGACATTTCACATCCAACTTGCAGTCCCGCCTGCGCTCCCTTTACACCCAGTAAATCCGGACAACGCTTGCATCCTACGTATTACCGCGGCTGCTGGCCCGTATTTAGC
+
CCCCCGGGGGGGGFGGFGGGGGGGGGGGGFEDEGGGGGGGGGGGGGGGG8FGGGGGGGGGGGGGGGGGGFGGGGGGGGGGGGGGGGFCFFEEE?EF7FFGGFGGCGGGGGGGGGGGG8?D>CF@FFGGGGGGFGGGGGGGGBFGGFEGFGFF8FFFFFGGGGEFGFGGDFFFFFGGFGEFCGEGGGFGF<D5?>D=ACF57EA=B;;=BFF6A6.+:FC84:@982>65C@@G;)4)7F8;@E<FCCED:26;EF9-,-((1,)*4<4.(43<?.4620(,(4((,5::(4(0)*+3.<A
@M02996:162:000000000-B87FG:1:1101:25426:4419 2:N:0:ACTGAGCG+AAGGAGTA
GACTACTAGGGTATCTAATCCTGTTTGCTCCCCACACTTTCGAGCCTCAGCGTCAGTTAGAGCCCAGCAAGCCGCCTTCGCCACTGGTGTTCCTCCGAATATCTACGCATTTCACCGCTACACTCGGAATTCCGCTTGCCTCTACTCCACTCAAGAACTACAGTTTTGGATGCAGTTCCGAGGTTAAGCCTCGACATTTCACATCCAACTTGCAGTACCGCCTGCGCTCCCTTTACACCCAGTAAATCCGGACAACGCTTGCATCCTACGTATTACCGCGGCTGCTGGCACGTAGTTAGC
+
CCCCCGGGGGGGGGGGGGGGGGGGGGGGGGFFGGGGGGGGGGGGGGGGGGGGGGGGGGGGFGGGGGGGGGGGGGGGGGGGGGGGGGGGGGEGFFGGGGGGGFGGGGGGGGGGGGGGG>EDDEFFCEGGGGEFGGGDGGGFGEFGGEEFFGFFGGGGGGFGGGDCEFGFGGGFGFGGFGBDBEG6DGEFECCCEBGFFGFFFG@EEA37>FCEFFEF*;D:/58=98>@FGF@GFFE<;BCDF;CAE?EC7549E?G--,--18472)64:.)-8<AF<649(-4:B?4??<B8)*2<-6>
@M02996:162:000000000-B87FG:1:1101:8646:4432 2:N:0:ACTGAGCG+AAGGAGTA
GACTACAAGGGTATCTAATCCTGTGTGCGCCCCACACTTTCGCGCCTCAGCGTCAGGTACAGTCCAGTAAGTCGCCGTCGCCACTGGTGTTCCTCCCAATCTCTACGCAGTTCACCGCTACACTGGGAATGCCACTTACCGCTCCTGCACGCAAGCCAACCAGTATCCAAAGCAGTTCCCACCTGGAAAGCAGGACGGTCACTCCAGACTTAGTCGGCCGCGTAAGGGCCCGATACGCCCAAGCAGGCGGGCAAAAGACTGCCCCCTACGTATTACCGCGGCTGCAGGGAAGGAGGGAGGG
+
CCCCCGGGGGGFGGGGDCF9CFFG,<CA,+688@CEGGG,<@F@@7,B<BC@,8@B,<CFGGGGGGGGGGGGFE@?+8+@FFGGGGGFDCF;@99EFGGG,4,6@FB8=++4,9,:68*=?9,,CFD<=,,,@=E+6D8B+8*=C,:A98*0@8?>8=DF8@88@FC<CGGF,6CFF+0;EE;,,0191@,0;5@9)*/(-1*8(;;BDFDCEBCD@F3.=(,.((),-*,4)(-(-(*2,481>((()-)(-).*.((.,*..9;6602.,60).)(((,40,,(.,(((-0)1*1((((
@M02996:162:000000000-B87FG:1:1101:13810:4432 2:N:0:ACTGAGCG+AAGGAGTA
GACTACCGGGGGATCGAATCCTGGTCGAGCCCCGCGCTGTCGTGCCTCAGCGTCAGGTGCGGCTTGGTGACCTGGCACCGCGATCGGCGGTCTGTGCGAGATCTATGCATGGCAGCGCGACACCGCACAGACCAGCCACCCCAAACGCACGCAAGCCCCCCAGGATCGACGGCAGGGACCGGGGGGAGACCGGAAAAGTAACCGCCGACGAAAGGGGGCGCCGACGCACCCGGGAAACCGAAGAAAACCGGAGAAAGACGGCAGGCACCGAAGGACCGGGGCTGCAGGAACGGGGGAAGCG
+
@@A8@CC@@CD+7,6,8;,86,@,,;@>+,+,8@+6+++,,99:,,,:6?CB,8=C,CFGGGG7@=@5B?=<B?,4,496+4+4@@@+6+3++83=,=3+5*,+,,8,35,,33+34=*;78*4>7C:1,,,*:ECDGC8D9DGDC@*./)(3471*:7:C528*0*/1*25:.9*7F:388=**)-/(*/-87C((+1))+-4277-4))--.483))-*--,(-(-(*,250(-3(,*-,(,92(,*-.4-03*...(-)-()-((--(((,.,(-(-((,--(..(((,.)2:*-((-
@M02996:162:000000000-B87FG:1:1101:6973:4440 2:N:0:ACTGAGCG+AAGGAGTA
GACTACTCGGGTATCTAATCCTATTTGCTCCCCACACTTTCGAGCCTAAATGTCAGTTGTGACCTAAGTTTTCGTGTTCACCACCGGTATTCTTCCATATATCTGCGCATTCCACCGCTCCACATGGAGTTCTAAAACTTCCTATCAAACTCTAGACTTACAGTTTCCAATGCGTGTTTAGGTTAAGCCTAAGTCTTTAACACCAGACTTGTAAGTCCATCTGCGCTCGCTTTACGCCCAGTACATCCGGATAACGCTTGTAACCTATGTATTACCGCGGCTGCTGAGACATAGTTAGCCG
+
CCCCCGCGEGGFFGGCD<FCDGGGAAFFDA8CCECFGGCAGEGGGDDFFGCF<@FFCEGGGGFGFGGFFCE9FC9,B=AEEFE@?8C@F<F,@<,EF@FFED,?CCCFE>C@=;CFC=BC=FGGGGFEDFFACGF9DF8,+6DF9EDGFFDDG9DFGGFGGGD?ADFFGF;D=??E5ADDFGDGC8EFEFFBFF@E9;DCDDFADF@C@++:CFE92=@E<7A78150=@5)3864@5*4BE=*8<8@D=>@@?34.,///3).2)=)7)11/664;(,,(,3(,5)()5:</90++).),
@M02996:162:000000000-B87FG:1:1101:13826:4441 2:N:0:ACTGAGCG+AAGGAGTA
GACTACCGGGGGATCTAATCCTGTTCGATCCCCGCGCTATAGTGCCTCAGCGGCAGTTGCGGCTTGGTGACCTGCCTCCGCGATCGGCGTGCTGTGCGATAGCGATGCATGTCACCGCGACACCGCACATTCCAGCCACCCCAAACGCACGCAAGCCCCCCAGGGTCGACGGCAGTGACCGGGTGGAGCCCGGAAAGATCAACGCCGACTTAAGGGGCCGCCGAAGCACCCGGTGAAGACAACAAAGCCGGATAACGCACGCAACCAACGCAGCACAGAGACTGCGCGCAAGGGGGGCGCG
+
B@B<BEDECED+@B8,66,6,;;6,<BA6,,,,76@+6+,,9<<@,,B6=C@+68=9CFGGGG+:>@9CAFDCE88,A8>==C=D8===+8+6?,=FE@66*,+6,>+,,83,6,:4=9973*@B*>><2,,?=CCF54,99E9DC@<68)1CC<FFG5C7:/**02/9:ED55729DB?>CC**)4<(:*-))9;1**).+421@>>0)*.-9)>>3)-/((-(--40*(,14(-)),0,.((03((2-.((.-*,(((-1((1,((-((-((.,(.(.,()).,,,(-((.)/12(((-
@M02996:162:000000000-B87FG:1:1101:6990:4450 2:N:0:ACTGAGCG+AAGGAGTA
GACTACTCGGGTATCTAATCCTATTTGCTCCCCACACTTTCGAGCCTAAATGTCAGTTGTGACCTAAGGTGTCGCCTTCACCACCGGTATTCTTCCATATATCTGCGCATTCCACCGCTCCACATGGAGTTCTAAAACTTCCTATCAAACTCTAGACTTACAGTTTCCAATGCGTGTTTAGGTTAAGCCTAAGTCTTTAACACCAGACTTGTAAGTCCATCTGCGCTCGCTTTACGCCCAGTAAATCCGGATAACGCTTGTAACCTAGGTATTACCGCGGCTGCTGGCACGTAGTTAGCCG
+
CCCCCGEGGGGEGGGGGFGFGF6CFGGGGFFGEDGGGGFCFGGGGGGCF9EFGGGGGGGEFFGGFF<E,,,;AF,,B@D:F9F@ECC@7CFFDEF?D6AFCDAF9FBFGGG,,@FGG=>6=EFFGDGF8EFA9ECC?B4,+5BF+,5F?F58,@DFEDA=EGDCDFFDG@;DGFDG@8)+6DEF=DEGEGFBF+=9DF?EDEBDCFBCCC=0;C;;CAC*<1;>8@5>=E)>?4A55>EE5B9*4*869=B==+75(//45F?CC)=33./7??1/;0.4(((-)).(42(.0);++6).(
@M02996:162:000000000-B87FG:1:1101:13806:4455 2:N:0:ACTGAGCG+AAGGAGTA
GACTACCGGGGGATCTAATCCTGTTCGATACGCGCGCTTTCGAGCCGCAGCGGCAGTTGCGGCGCGGAGAGCTGCCGCCGCGATCGGAGGTCTGCGCGATAGCTAAGCATGTCACCGCTACACCACGAATGCCAGCCACCCCGAGCGCACGCAAGCCCACCAGGATCGACGGCAGGGACGGGGGGGGGGCAGGAAAGGGAACGGCGGACGAAAGGGGCGGCCGGGGCACCCGGAAAACCAAGAAAACGAGGAAAAGAAGAGAAGAGAGCGAGTACATGGGGATGCGAGGAGGGAAGGAGCG
+
@<8,8C<@CDD+@6<,66,,,6;;,68A,,7,878@++,,,8,68++87>>>+444,,CC4:C4++6++++85>,,++68++5+@:<+<*+,7@,55:>*>*,+5,4,6,,2,4,,4():7:,**4*=1*+2<98C*8*2/()1)/-*0/.(::7:/:5*;14**)**11?:*7>E:C()*87**/()(2*-))2,.*.(.*(((.,,())--).<()),*,(((((-,*,-)(-,..+*-((.01(()-)-,04*((,(.*.(*((((,(((())))(,((-,(-(,(,((0)*22(((-
@M02996:162:000000000-B87FG:1:1101:7331:4460 2:N:0:ACTGAGCG+AATGAGTA
GACTACTGGGGTATCTAATCCTGTTTGCTACCCGCACTTTCGAGCATGAGCGTCGATAAGTCCCCAGCAAGCTGCCTTCGCCATCGGTGTTCTTCCTGATCTCTACGCATTCCACCGCTACACCAGGAATTCCGCTTGCCCCTGAACTATCCAAGAGAAACAGTCCAGTCTGCAGGTCCGGGGTTGGGCCCCGGTATTGTACAGACTGCTTGCATCTCCGCCTGCGCTCCCTTTCCGCCCAGTGATTCCGAACAACGCTTGCACCCCCAGTATTGCCGCGGCTGCTGGCACGGAGTTGGC
+
CCCCCGGGGGGFFGGGF@FFFGGFFGFGGCFFFGGGDGDFFEGGGGGGGEFGGGEDCFGGGFFFEGGGGGGGGFGG9EFGGGGGGEECCBFCFEFFGFGGC9@FGFGGGGGAFEFGG>>DDFEDFEEFCEFFFCEDGGGD+:FGGGFGD?+8FFGFGGGGGGDDEDFA?@=DFFFCFGEEGGGEGGFGF1@=DD/65CF9@GCE96>63A+7(?CFC@F6*6666:>(6:<8F@)),/;:8:74*64)258:>@?9-----/.8760((-.)--)..4((-41;1:?7(,44)8EEF5,(
@M02996:162:000000000-B87FG:1:1101:7337:4478 2:N:0:ACTGAGCG+AATGAGTA
GACTACTGGGGTATCTAATCCTGTTTGCTACCCGCACTTTCGAGCATGAGCGTCGATAAGTCCCCAGCAAGCTGCCTTCGCCATCGGTGTTCTTCCTGATCTCTACGCATTCCACCGCTACACCAGGAATTCCGCTTGCCCCTGAACTATCCAAGAGAAACAGTCCAGTCTGCAGGTCCGGGGTTGGGCCCCGGTATTGTACAGACTGCTTGCATCTCCGCCTGCGCTCCCTTTACGCCCAGTGATTCCGAACAACGCTTGCACCCCCCGTATTACGGCGGCTGCGGGCACGAAGTTTGC
+
CCCCCGGGGGGGEGGGE<FDFFFFEGGFFECCFGGGGGFGC@FFGGGGGFGGGGEGCGGFGGGGGGGGGGGGGGGFGGEFGGGGGGGBFC@AEFGGFGFGFFCEEFFGCGCEGGGGG@ECDEFFGGGGGG?FGGGD6DFDDD5@FGFD5?38D8DFGGGGGGFD8:DC+EDDGFGGFGFFGGGGGD:<C7*7BB4>(@F4*>?EFF==B8CFFF?FEAC6/3(/26;3;B=6CE>CD6?C63:37-5-2.786:19-,(--1,,281(4(--45).((-41323(,((431:))22+-6<
@M02996:162:000000000-B87FG:1:1101:19473:4498 2:N:0:ACTGAGCG+AAGGAGTA
GACTACAAGGGGATCTAATCCTGTGTGATCCCGACGCTTTCGTGCCTCAGCGTCAATCGCTGTTTCGTGAGATGCCGTCGCAATCGGTGGTCTGAGTAAGATCTATGCAGTTCACCGCTACACTACGCATTCCTCCCACGGCAACAGGAAGCCAGCCCTCCAGGAACAAAGGCAGGTCCCGGGGGGAGCCCGGGGAGTTCACCGCTGACGGGAAGAACAGCCTACGCACCCGAAGAACCCAAGAAAGCCGGAAAAAGAGTGAAACCGGAGGAAGAGCAGGGCTGGTGGGACGGGGAGAGGG
+
@@A<@EAEFFD+8,,,;6,,,<;6,<CE,,,,,86@:,,,58;@,,,B6?;@,6B:,CCC<F,,<,8:C<FGFE,5+,@>67=79==48+,,99E<9?=,A+4+9<9,9,,,,4,,6)*66=,,94++8++,6,40=8,4C)9==DD,3+*)7368@=1@+;1,5*59?D:?59C*3;:A:CC1*)-72*2-75)7(*)).2),40-30)),-7?>?4<4*((..418(/2;)((-4(+*-8(85:(,*-.((0(1-(.).*.)*.,((---((.(,)((,((-((.,((((0)**24(((
@M02996:162:000000000-B87FG:1:1101:15459:4602 2:N:0:ACTGAGCG+AAGGAGTA
GACTACCCGGGGATCTAATCCTGTTCGATCGCGGCACCGTCGTGCCGCAGCGTCAATCAGTGTCTCGCAGGCTGGGTCCACAATCGGCGGTCTGTGTGAGATCGATGCATGTCACCGCTACGGAACAAAGACCGCAGGCGGCGGAACCATGCAAGACCGCCAGGTGCAACGGAAGATCCGGGGGTGGGGGCCAGGAGGGCAGCGAGGACGTGGCAAGGCGCGAAGGAACGCGGACAGAGCAAGAACGCCGGAGAACGCGGGAAGGATCGGGAAGACGGGAGATGAGGGAGCGAGGGGAGAG
+
@@<<CEFG@CC+7,6,;6,,,,;;,<@E,,+,668@@D+,88+68,+86>88,,8=,CCFCF,C,,:B:,@F@=BC,A,499:,@=:+6+++48,59==,A+,+336+3,,3,3,,38*6+>8+@7>,3,,,,4*<*@*4?):D3*1F.*+(52;+2*=:*/3*0)*0:+::*./*10))/*/**1,1(:*3)0184*)(2*49,)3,4.1-4>37?)*-*((((-(.4*((1((-(.,*.2((0.(-)-)4-0(*-(,,-)2,*().((-((-((,(((,((-..,,((,-).*/*-3(-
@M02996:162:000000000-B87FG:1:1101:25451:4617 2:N:0:ACTGAGCG+AAGGAGTA
GACTACCAGGGTATCTAATCCTGTTTGCTCCCCACGCTTTCGAGCCTCAGTGTCAGTTACAGTCCAGAAAGCCGCCTTCGCCACTGGTGTTCTTCCTAATATCTACGCATTTCACCGCTACACTAGGAATTCCACTTTCCTCTCCTGCACTCTAGTTTGATAGTTTCAAATGCAGTCCCGCAGTTGAGCCGCGGGCTTTCACATCTGACTTACCAAACCACCTAAACTCCCTTTACACCCAGTAAATCCGGATAACGCTTGCACCCTACGTATTCCCGCCGCTGCTGGCACGTCGTTAGC
+
CCCCCGGGGGGG8EFGFGGGFGGGGGGGGGEGGGGGGGGGGGGGGGGGDEEFGGFFGGGGGGGFGGGFGGGGGGGGGGGGGGGGGGEFFFEFGGGGGGGGFFGGGGGGGGGGGGGGG>9@CEF=@GGGFFFGGGGGFGFFFB9FGCBFFGFEGFGEAFFCFGD<EFFF8DC9=9+EB81<EGGEGFEGFGG)<?5>>FFFFC4:BC4*6@CAEFE?9?:>=636)*.8@BB:?;7>?)?/(/6>A5)/26):3:7;/.,,-9)<FBFB6,.)),).)-(-(-,96::0<()())21*4-<
@M02996:162:000000000-B87FG:1:1101:15460:4620 2:N:0:ACTGAGCG+AAGGAGTA
GACTACCCGGGTATCTAATCCTGTTCGATCCCCGCACCTTCGTGCCGCAGCGGCAAGCAGTGTCTCGCAGGCTGGGACCACAATCGGCGTGCTGTGTGAGATCTATGCAGTTCACCGCTACGGCACACATGCCGCATGCGGCGGCACCATGCAAGCCCGCCAGGTTCAACGGCAGTTCCGGCGTGGGGCGCCCGGAGGTAAGCGCGGACGGGGCAAGCCGCCGACGCACGCTGGAAACCCAAGAAAGGCGGAAAAGGAGCGCAGCCGCCGGAAGACCGGGGATGCGGGGACGGAGGAGGGG
+
@<66@CCFCDD+@,@,;;,666@,,<@E,6,,,7@B+@,,,:;@B,+86>@@++7:,CEG,FAE,@CFC6@FB=88,,6444=,@=:4>+++9?9=C=B,9+,+9,9,=,5,,6,,8=*=0BB6@FD,>3,8=>CC@E8>DAFG9BA@3*3(<;C*4?E5C=383*2<C?C:*880877=C1:**/1C:E*4<5D>(*0))+59>0996))(957>?)/-1,(,(-(4(*((1(,.-4,*-,4.58((1-.((0.*-(.(-)-()(((----((,.,-((214-((-,(,--.)/**((((
@M02996:162:000000000-B87FG:1:1101:7585:4642 2:N:0:ACTGAGCG+AAGGAGTA
GACTACCGGGGTATCTAATCCTGTTTGCTCCCCACGCTTTCGCGCCTCAGCGTCAGTTACTGTCCAGTAGACCGCCTTCGCCACTGGTGTTCTTCCTTATATCTACGCATTTCACCGCTACACAAGGAATTCCGTCTACCTCTCCAGCACTCAAGAAGAACAGTTTCAAATGTAGTTCATGGGTTAAGCCCATGGATTTCACATCTGACTTGCTCTCCCGCCTACGCGCCCTTTACACCCAGTAAATCCGGATAAGGCTTGCCACCTACGGATTACCGCGGCTGCTGGGCCGAGGTTAGC
+
CCCCCGGGGGGFGFGGEEGDFGFFFGFGGFFFFGGGGGGGGEEFGGDGGGGGEFGGFGGGGGGGGGGGGGGGGGGCFCFGFGGGGDECECFDGGGGGBFGCDCGGGGG>ECGFGGGGAFDDGGGGGGGGGGFGGGGGGGGGFFGGGFG:F5=FFGGGGGGGGD,=?DEGGGF,CCFFFCFGGGGEGFDECF=6FFFCF>5;5>E@A>ECF7@6+*46@C>?>@@28:==C27>;EEFFFE?DECCFEEC3:87@<*..(.,*46C?:7(((-,3)5.((,-((--84(((-7).:*;4,6
@M02996:162:000000000-B87FG:1:1101:20465:4654 2:N:0:ACTGAGCG+AAGGAGTA
GACTACCGGGGGATCTAATCCTGTGTGCGCCCCACGCTTTCGAGCCTCAACGTCAGGTACAGTCCAGTAAGCCGCCTTCGCCACTGGGGGGCCGCCTAATATCTACGCAGTTCACCGCTACACTAGGAATTCCGCTTACCTCTCCTGCACGCTAGCGAAACAGGTTCCAAAGCAGTTCCGGGGTGGAGCCCCGGGATGTCACGTCAGACTGGCGTTGCAGTCTACGCACCCTGGACACCCAGTAAAGCCGGAGAGAGCGTGCGGCAGACGAAAAACAGCGGATGAGGGGACGGAGAGAGAG
+
@<8,@@CCCDD+7,,,66;,<6;,,-;@,6,++8+8+,,,,8CC,7,:C5:8,,8@,<FFEG?CEAA96<FFGB>+,,,94,6@8=<,7+**5*45*>:,7+,+4<:4:**2,2,,66)899,+?CCC:,++5<E*9B82+)*;*250.2)(*29<*:EE>?3/0/:+2CF7;6F+*26<CCC2153C8*24>>GB(*))-3-4(04<:)*,,)-)47*.+,.-.43(,*,(*(,,,.+*,2.594)-*-.-(0(1----,*((/((4(-((((,,.4,,-(--4).-(3(())2**4,4-
@M02996:162:000000000-B87FG:1:1101:7601:4659 2:N:0:ACTGAGCG+AAGGAGTA
GACTACCGGGGTATCTAATCCTGTTTGCTCCCCACGCTTTCGCGCCTCAGCGTCAGTTACTGTCCAGTAGACCGCCTTCGCCACTGGTGGTCTTCCTTATATCTACGCATTTCACCGCTACACAAGGAATTCCGTCTACCTCTCCAGCACTCAAGGAGAACAGTTTCAAATGTAGTTCATGGGTTAAGCCCATGGATTTCACATCTGACTTGCTCACCCGCCTACGCGCCCGTTCAACCCAGTAAATCCGGATAACGCTTCCCACCTACGTATTACCTGGGCCGCTGGACAGTGGGTAGA
+
CCCCCFGGGGGFGGFGC<F<DEDFC<FFF<@CCFDF7CF8EEGFEFEGGGGFCFGGECFGCFAFFFCFGGGGGGGGC,EFCGGGGFCEE,B=E,;?E,CAAE;EGF@FEEFF9E9FEA5+=EEFFGGGGF8>EGFFGGFF?DFGGG5=3A:DF82,66,@,,037?+ECF=;55;=CC0<DEFFE+1?C,*:9*9=7=*;@,3*08>C4;9BE1.+.9;:4/6>3//608:.:((()1=*3?E9A.5)2686-<<*-(-((*(.01<8?-..).:)).)(,(((-((-(.,4/10*2.(.
@M02996:162:000000000-B87FG:1:1101:7579:4661 2:N:0:ACTGAGCG+AAGGAGTA
GACTACCGGGGTATCTAATCCTGTTTGCTCCCCACGCTTTCGCGCCTCAGCGTCAGTTACTGTCCAGTAGACCGCCTTCGCCACTGGTGTTCTTCCTTATATCTACGCATTTCACCGCTACACAAGGAATTCCGGCTACCTCTCCAGCACTCAAGAAGAACAGTTTCAAATGAAGTTCATGGGTTAAGCCCATGGAATTAACATCTGACTTGCTCTCCCGCCTACGCGCCCTTTAAACCCAGTCAATCCGGATAACGCTTGCACCCTACGTATTACGGCGGCGGCGGGCACGGAGTAAGC
+
CCCCCGFGEGGCCGFFE9F<FCEFECFDG<FDFGGGD;,C,BFEGCBFFDFCB@BFEGGGGGGGGGEFCFGGGCFE7:AFG:FEEFF<=C?;,,,FC9,C=7@DFFBF8==F9=BDC>EDDFGG+EGFGGFEEF+++BFFG95@6;:=DFFBD8=FDDFFGF=,6+=DF>@B,=?C+CE+@DFC<FEGF<D0;?C5*7;5A7A*7+1294C36B8+:*;/45/55@F>BG91*./))/8/63.)29?.*.58(0.2,--,-1))*(-3(,..-.))(-(-,(711(4-(2(-))22+).)
@M02996:162:000000000-B87FG:1:1101:25936:4686 2:N:0:ACTGAGCG+AAGGAGTA
GACTACAAGGGTATCTAATCCTGTTTGCTACCCGCACTTTCGAGCATGAGCGTCGATAAGTCCCCAGCAAGCTGCCTTCGCCATCGGTGTTCTTCCTGATCTCTACGCATTCCACCGCTACACCAGGAATTCCGCTTGCCCCTGAACTATCCAAGAGAAACAGTCCAGTCTGCAGGTCCGGGGTTGGGCCCCGGTATTGTACAGACTGCTTGCATCTCCGCCTGCGCTCCCTTTACGCCCAGTGATTCCGAACAACGCTTGCACCCCTCGTATTACCGCGGCTTCTGGCACGAAGTTTGC
+
BCCCCGGGGGDGGGGGGGGGGGGGFGGGGGGGGGGGGGGGGGGGGGGGG8FFGGGGGGGGGGGGGGGGGFGGGGGGGGGGGGGGGGEFGGGFGGGGGGGGEFGGGGGGGGGGGGGGG=BDCEFGGGGGFGGGGGGGGGGGFDFGGGFFFGD=DFGFGGGGGGBFGFG8DFGFGFGFFGEF:CGEGGFGFGGAEFGABFFFCGFEFFE@FFGFFFCF=FG:=;;=69B>@CDDFFFEF?CCBFFF=4<AD?>:>B:>-----755C<((,4,,426448--436((4628:?:7)*2<<:B
@M02996:162:000000000-B87FG:1:1101:10365:4723 2:N:0:ACTGAGCG+AAGGAGTA
GACTACCGGGGTATCTAATCCTGTTTGCTCCCCGCACCTTCGCACCTCAGCGTCAGACATCTGCTGGTAACCTGCCTTCGCCATTGGTATTCTGCCTGATATCTACAGATTTCAACCCGACACCAGGAATTCGGATTGCCCCGCAGTGACGCTAGTTATGCAGGTCTCAACGCAATTCCGGAGTTGAGCTCCGGCAGTGAACACCAAGCTTGCAAAACCGCCGACAGGCCCGTTACGCCCAAGAAGGCCGAACAACGCTCGCAAGTGAAGTGTGACCGAGGCTGCGGGGACGAAAGAAGCG
+
B@B@ACEBCED7B,A,66B,;<@,;-;E,6,6,@@B7B,@,CC:8+,B@BC@66@C,CE,C6EFCCC9@EFEFAE=,?9A,8@7;9=:5,,,9,4AEB?499,69C4?49,9,9,591*66=+@DFDCB,,,+4@+6@,,8=*==>)DDD*)+6637@,68=D,,;+,5DD>+9C*9@;@>>?4,279455)@>CA(,).*,92-?7=B)+,4AEFFF*.1.,.(3(4:*(-1,(-,(**-8(4?(,(*-.4658*-(,(-)-3)).6).)..).).4(-20(,(((-(4(()0/**.34(
@M02996:162:000000000-B87FG:1:1101:20617:4724 2:N:0:ACTGAGCG+AAGGAGTA
GACTACCGGGGGATCTAAGCCTGTGTGATACCCAGGCTGTCGTGCCTGAGCGTCAGATGATCTCTGGACAGCTGCCTTCGCAATCGGTGGGCTGTGACATAGCTAAGCAGGTCACCGCGACACAGCACATTCCGCCATCCTCGACATCGCGCAAGGGGACCAGGATCAAGGGCAGTGCGCAAGGTGAGCATGAGAAAGTCACCGCTGACGTAATCCTCCGCCGGCGCAACCGGTAAACAAAAGAAATCCGGAGAAAGCACGCTCCCGAAGGAATAGCGAGGCTGCTGGCAAGGAGGGAGGG
+
@@A@AEF@CDD+@,B,66,;<@;;,6;@6@;,,@,6:6,,;:C@BA,@@?C@+,8@F6FG,E,E9CAFDAFFCB8,,,9A8=:,@@@,=++9>?9=FFA,9+=+9E>A9,+9,95,80*6=8+@3AB,=3,,3@@?D3,36:<D=C5@?>*)@:CFGGGG79/*=*3:C,>9=;D,)4(2:*:*,277(=+7=ADE(,35.+7;0269=)/6:))1./*-*-,,(4-7(/(-)--35<,*.4,3><))*-5:(03*.((,,),,)-2-(-((()))-(((,((.-).,(42-))/**-2((
@M02996:162:000000000-B87FG:1:1101:24814:4751 2:N:0:ACTGAGCG+AAGGAGTA
GACTACAAGGGTATCTAATCCTGTTTGCTACCCGCACTTTCGAGCATGAGCGTCGATAAGTCCCCAGCAAGCTGCCTTCGCCATCGGTGTTCTTCCTGATCTCTACGCATTCCACCGCTACACCAGGAATTCCGCTTGCCCCTGAACTATCCAAGAGAAACAGTCCAGTCTGCAGGTCCGGGGTTGGGCCCCGGTATTGTACAGACTGCTTGCAGCTCCGCCTGCGCTCCCTTTACGCCCAGTGAGTCCGAACAACGCTTGCCCCCCTCGTATTACCGCGGCTGCTGGCACGAAGTTTGC
+
CCCCCGGGGGDGGFGGFGGGGGGGGGGGGFFEGFEGFEFGGGFGGCFDF<FGGGFFGGDGGGGGGGGEGGGGGGGGGGGGGGGGGGGGGGGFGGGGAFGFAFGGFGGGGEG9EEGGG:A=CEGGGGDGFFGGFGGGGEFFGDFC68DD?DB=EGFFFF?D8DDF=;BCFGGFGFGGFGFF6@C@F>=DBFCAEFG2@FFECFC44?@=3FCBB;*)0;D3=;;?F9>6;C1@>;;EF<C86??47).-23043)3C---(-1()1-1(-24(4:-))32,(-((483>::?0.02/3)))
@M02996:162:000000000-B87FG:1:1101:23993:4761 2:N:0:ACTGAGCG+AAGGAGTA
GACTACAAGGGGAGCTAATCCTGTTTGCTCCCCACACTTTCGCGCCTCAACGTCAGTTGCGGTCCAGAAAGCCGCCTTCGCCACTGGTGTTCCGCCTAATATCTACGCATTTCACCGCTACACTAGGAATTCCGCTTTCCTCTCCCGTACTCAAGGGATGCAGGTTGAGCGGCAGATCCGAGGTGGAGCCTAGGGATTTCACAACTAACGGACGGAACCGGCGACGCGCCCTTTACACCCAATAACGCCGCATAACGCGCGAGCCCGACGTATGACAGCGACTGCGCGCACGTAGGGGTC
+
@66@@@AFEEC+8+6,6C5,,,@,,;CE,@,,,C6C,,,;;BFGGGGGGGGGGGGG,,,CCC64CEEDFDE4BCB@,,=A?B@B==A,9,,,@,8B,?A,A=8+9<@@=BCF,9EGE=?DCEECGGCFFGGGGGEGGGFGGFFDDF>B@DAE3@?,+@8@8<*,53+5=,+339D*3;6/>CE413<FFGC3?463>CAEEGE356;3;))6.),5<)*.*,(-,43,95(3>?2<4<;8(-(.9)((1,)--54*-((-,)(-)-(----,)..4).(-(-(-(-((-(((00***(,(
@M02996:162:000000000-B87FG:1:1101:12996:4779 2:N:0:ACTGAGCG+AAGGAGTA
GACTACAGGGGTATCTAATCCTGTTTGCTCCCCACGCTTTCGCGCCTCAGCGGCAGGTTCGGCCCAGCAAGTCGCCTTCGCCACTGGTGGTCCTCCCAATCTCTGTGCATGTCACCGCTACACTGGGAATTCCACTTGCCTCTGCCGGACTCAAGGCCGCCAGGTTCCAGTGCACTTCCGAAGTTAGGACTCGGGAGTTCAAAACAGACTTAATGGACCGCCGACGAGCGCGGTACGCCCAGGAACGCCGGACAAAGCTCGCCCCCTAAGGAGTACGGCGGCAGAGGGCAAGAGGGGAGCG
+
C@BBBFC@CED6@,6,;65C,<@6,<;E,6,,8CC:@,,,@@F:@F7F6?,@+6@B+:,:@FEGCCCACCF5CC7=,49?84?C89=,9,+4@,CF=<=A,5,8454,>,,4,9,548:==E,,@FDBA,,67=9=+@8D+3:=8B:+3=0)@8D,;7C:C:8*,*41=,,3,<:,699@CCC1256>*41056DB5*)90,1.(;8,/)3.6+1;=)*.24.:(3(72*4(),-,,,*/22(45((-/-)(-8(*..-),1-(13(-(.(.(,(.((-11,(-(-4<4-(())/**((,(
@M02996:162:000000000-B87FG:1:1101:23989:4788 2:N:0:ACTGAGCG+AAGGAGTA
GACTACAAGGGTATCTAATCCTGTTTGCTCCCCACACTGTCGCGCCTCAACGTCAGTTTCGGTCCAGAAAGCCGCCGTCGCCACTGGTGTTCCGCCTAATATCTACGCAGTTCACCGCTACACTAGGAATTCCGCTTTCCTCTCCCGTACTCAAGGAATGCAGGTTGAACTGCAGTTCCGAGGATGAGCCTAGGGATTTCACAACTAACTTACGAAACCGACTACGCGCCCGTTCCACCCAATAAAACTGGCTAAAGGTCGCGCCCTACGTAGTACGGCGGCTGCCTGCACGTCTGGATTG
+
C-ACCGGGFFD6C,6,6CB<C9C6,6;9,C,,,C+C:,,<;CFGGGEGGGGGFFGG,,,<BF6FFFEEGFFFFCCE+++@@F@FD=A,94,,4,8=,?A9@+4+@?DCE+8A,4EF8)<=>EE;EBFGGGGGGGGGGGFGGFFGGG5A@D<9@DC,,12@=9*,5;9@+4,;,;7,+?C0@CE*,;)*3C8)9**)-?AE4D*1)2.77++8*)()-/*/*.(..46;95,1).((.6CE0-43*)).*.71(*.0))))-)(,1,(((-..(-).(-,313,,(())42?000*/*))-(
@M02996:162:000000000-B87FG:1:1101:9033:4807 2:N:0:ACTGAGCG+AAGGAGTA
GACTACTGGGGTATCGAATCCTGTTTGCGCCCCGAGCTATCGCACCTGAGCGTCAGTGGCGGCCCAGCAGGCTGCCTTAGCCATCGGGGAGCTTCCAGAAATCTGCGCAATGCACCGCTACACATGGAATGCCGCCTGCCGCAACCGCACGGAAGATGTCCAGGTCGGGTCACGACCGGGGGTGGAGCCCGCGGGTGAGAAGACCAGGTGAAACATCCGCCTGCGCGCGGGGGAGGCCCAAAGAAGCGGGAGAACGGGGGCGCCGTACGGAGAGCGGCGGCGGCGGGCACGCGGTGAGCGG
+
@A<,A,;C<C@+B,6,96,8,,;,;-;A+6,+++7@++,,,88@87,4;;,@+,8@,C,BCGEEE@AD<AF7:?,<,,,4:,9,@6:+:+++,,9,,,9,9+,64<++6++,,6,838*0+3,6,C@=38,3,3@+3>,,+1*3<@=33@*)4:9>,==,,,0,41:CC,*)5091;9>ED8**194*(2*(0.944*5-)04:()4(.)*..*./))/4*(-,,-3(-*-,)4((,(+/((,.0.(1)-0(-.)/((,(()(()((((--(((((7((,,(-,96;((-4()02**.((-
@M02996:162:000000000-B87FG:1:1101:5201:4811 2:N:0:ACTGAGCG+AAGGAGTA
GACTACCCGGGTATCTAATCCCGTTCGCTCCCCTGGCTTTCGAGCCTCAGCGTCAGTTACAGTCCAGAAAGCCGCCTTCGCCACTGGTGTTCCTCCTAATATCTACGCATTTCACCGCTACACTAGGAATTCCGCTTTCCTCTCCTGCACTCAAGCACAATAGTTTCTTTCCCATCACGGGGTTGAGCCCCGAACTTTTCACAAAGACCTACTGTCCCGCCTACGCCCCCCTTACGCCCCATAATTCCGGCCAACGCTTGCCTCCCACGCATTTCCGCCGCCGCTGGCCCGTAGTTAGCC
+
CCCCCG,,CFGGGGGGGGFGF,CFG-FFGGGGG@,CFGGGGGGGGGGGG,EFGGGGGGGGGGGGGGC,EFGGGGGGGGGGGGGGGFFFFFFEFGEAFFFGGFGGGGGGEEFGGGGGG:<=CEFGGGGGGEFGGGGDG8DFF>DFGGECFGFE3@=,,,6D,=7@CDG,=,68DF=,+A)@@EEE<;@C@FG)*33-9@F*:,*.)3))(2075A>8);)/4(,//.((6C1>D).((3:*4?12*))62-)((0-1-(-((2).9((.-(,--)).4((-((-2(-204-((.)2<+)64
@M02996:162:000000000-B87FG:1:1101:9050:4811 2:N:0:ACTGAGCG+AAGGAGTA
GACTACTGGGGGATCTAATCCTGTTTGCTCCCCGAGCTTTCGCACCTGAGCGTCAGGGTCGGCCCAGCAGGCTGCCGTCGCCATCGGTGGTCTGCCAGATATCTGCGCATGTCACCGCTACACATGGAATTCCGCCTGCCTCTACCGCACTCAAGATGTCCAGGTCGGGGCCCGACCGGGGGGGGAGCCCTCGGGGTAGAAGACCCGCCAAAACATCCGCCGGCGCGCGGGGGACGGCGAATGAAACGGGAGAAGGCTGGCCCCCTACGAAGAACCGCGGCGGCTGGGACGAAGGGAGCCG
+
B<A<AE@CAFD+@@<,;6,6C,@,,<C;,66<,+8@76,,5@@@@@,;CB<@+8@B,C6CFGGGG@EF@DFEEB:E+8+>+4?,@CC4?++,@,C<F8?,9+439<>+=++4,6,588*===,E,C:>:,,,6==D8F88+:*==C=@>60)D@CD6E5@A28,4;C>>*4:*3:*?D>FDG5*1)2/-*0,85D(-*<<>9:?(04(()13.)4*.)/(2(3(-(-22*(()-(,((**,(.57).(/,0-:)(/.(.-(/-(1,-(-(,(((,(4(11((((,-((.(-().**/4((4
@M02996:162:000000000-B87FG:1:1101:18084:4815 2:N:0:ACTGAGCG+AAGGAGTA
GACTACTGGGGGATCTAAGCCTGTTTGATCCCGACGCTTTCGTGCCTCAGCGTCAATGTCGGATTCGTGAGATGCCTTCGCAATCGGTGTTCTGAGTAATATCTATGCATGTCACCGCTACACGACGCATGCCGCCCACGGCATCCGAAGTCAAGGCTGGCAGGATCAAGGGCAGTTCCGGGGGGGAGCACCGGGCGGTAACCCCTGACTTGGCAGGCAGCCGACGCACGCGTGAAACGCAAGAAATCCGGAGAAAGCGTGCAGCCGCCGGAAGACCGGGGCAGCGGGAACGGAGGAAGCG
+
@6A,AC,CADD+@,6,;6,,C,;,,6CF,,,,,8+7@,,,,8;@,:,56=CB,8:@,E<6CFF,,,8:C<FGFD9E,,,A8=B7DDC484,4@FFC5@B,,+9+9995=,,4,4,,8530=9:+@=8:>++,@+3=CG+>?=D+=B>C>=3*@;CGF,@7*7=*@*3@9C@>*9D,+=A>C*7**147(A84>BG>(*0((+).()4.4**-,)5@(7*-*.(3(7;9(*(417?(6.+*,(((72))*-52(0.9..---*--*,((--(-(-.(41(,,4(,((-,(,--.)2**,,(,
@M02996:162:000000000-B87FG:1:1101:5221:4816 2:N:0:ACTGAGCG+AAGGAGTA
GACTACCCGGGTATCTAATCCCGTTCGCTCCCCTGGCTTTCGAGCCTCAGCGTCAGTTACAGTCCAGAAAGCCGCCTTCGCCACTGGTGTTCCTCCTAATATCTACGCATTTCACCGCTACACTAGGAATTCCGCTCTCCTCTCCTGCACTCAAGAACACTAGTTTCTTTCCCATCACGGGGTTGAGCCCCGACCTTTTAAGCAATGCCTACTGTCCCGCCTACGCTCCCTTTACTCCCAATAATTCCGAACCACGCCTGCCGCCTTCGTATTACTGCGGCGCCTGTCCCTTATTTGGCC
+
CCCCCGGEE@GGECFFFC;CCC:FECEF@E:CFFF88FEDECCFEGGGGCEFGGECEFDECEFGGDC,CEE<E+FGEGGGEFGGG8FF8FEGEGGGDGFGF7CFDG>FG8BFFFGDG8?=0,BDDEF8,=ED,,==+@DFGFF8D@DDFFDEGDF,DD8,=6:CCEGGFG8<EBDF5?A9+>@:*;57):C8***:BGAA),*1)4*()128@4/+0;96:(/3((/(3;6)794)1/<3(())11/90()(()-*((.(.2((1(-,-.((,).)).(-((((-3)).3)-0*+++.44
@M02996:162:000000000-B87FG:1:1101:12334:4831 2:N:0:ACTGAGCG+AAGGAGTA
GACTACCGGGGGATCTAATCCTGTGTGCTCCCCACGCTGTCGTACCTCAGGGGCAGTTACAGTCCAGAAAGTCGCCTTCGCCACCGGTGGTCCGCCTGATATCTACGCATTTCACCGCGACACCAGGAAGTCCACTTTCGCCTCCTGCACGCAAGTCTTGCAGGTCGGAAGGCGAACCGGAGTTAAGCCCCGGGCGGTAACCCTACGCGAACAAAACCACCTACGTACCGCGAACGCCCAAAAAGACAGGACAACGGAGGACCCCCACGGATAACCGCGGACGCTGGCACGGAGGGACGCG
+
B@A<ACEC@CD+@,<@@@A,C@;;,;;C6,,,6C@@+6,,5:CC::,<@=,6+6:B:CFEGGCGGFDCDDG,C?+@,89?B,4@DCD7=++,@+@?C=D,=2,+9C>>8++9,4,:6:*68=>DDFDCC8,,@9=?7,3+=)*=+,38;C*)B:>77,<999>,,/;*3>EBC4CEEC;>:8**2;7+/2/.859((2),49:::)470)9(7@:F3)71:(::2(.,(*(()-(---*1,(.87(2(0-.(.)(1(((,-9(35(3(((-((-),--,1((4,(-,-,52405*2*((-4
@M02996:162:000000000-B87FG:1:1101:18099:4831 2:N:0:ACTGAGCG+AAGGAGTA
GACTACTGGGGGATCTAATCCTGTGTGATCCCCAAGCTTTCGTGCCTCAGCGTCAATGTCGGAGTCGTGAGATGCCTGCGCAATCGGTGTTCTGAGTAATAGCTATGCATTTCACCGCGACACTACACATTCCGCCCACGGCATCCGAAGGCAAGGCTGGCAGGATCAAAGGCAGTTCCGGGGTTGAGCACCGGGCTGTCACCCCTGACTGGGCAGACCGCCTACGCACCCGGTAAACCCAATAAAACCGGAAAGCGCGTGAAACCGCCGAGTTACAGCGGCGGAGGGGACGGGGAGAGCG
+
@@B,AFCCDFD+@;<,6;,6<<@;,<CC,6,,,;,;,;,,58;98,AD<ECB,6@@,C,CFFF+,9@C@CFGF?@=,,96+>@:DD@88,,,@FGG,CB,4+4,9,9<=,,4,9,,8=*==>+,@F,,8,,6>=CC>EC8D>B++@=@:00)@>=@7,@7@C=+A67C2,598*;1+?CBD*;**1.8)<@BF;C1(*0)61)/:):/6++/,.(2(.*-/-(-(4211:?1)4(--),*-3(56)).9-.-(.(*-((-,*()*.(42((((,.))..(27((-3,6(,7-))/*1420(
@M02996:162:000000000-B87FG:1:1101:26494:4833 2:N:0:ACGGAGCG+AAGGAGTA
GACTACCAGGGTATCTAATCCTGTTTGATTCCCGCACTTTCGAGCCGAAGCGTCAATCGCACACCAGCAAGCTGCCTTCGCAATCGGAGTTCTTCGTCATATCTAAGCATTTCACCGCGAGAAGAGGAAGGAGAAGGGATGGGCGGGGATTCAAGCCCATCAGTATCCACGGCATGCCAAGGTTGGGCCCTGACATTTGACCGCAGACTTAAAAGGCCGCCTACGCTCCCTTTAAACCCAATACATCCGGATAACGCTCGCATCTTCCGTATTACCGCGGCTGCTGGCACGGAATTAGCCG
+
CCCCCGGGGGGGGFGGGGGGGGGGGGGGGGGGGGGGGGGGGCFFGG+++4@FFGGGGGGGGGGGGGGGGGGGGGGGGGGGGCFGGGCBFFGGGGGGEE7FGFGGGGGGGFFGGGGGG)0++++,,,64,86,,44=68,6089+++)**3;>FFFGGGGFCC>FGFGFDFGAGFDCFGFFGGGF@C>C0EF?AFF?EG67CG>01<>:BF*:<86DB<99C6-.49(2;E0><):AB?GG0:44?9:?97<18F<1,--,4)447<)6(4.2:<.)(-(-(((-.).-(,390)/30,5>(
@M02996:162:000000000-B87FG:1:1101:18082:4835 2:N:0:ACTGAGCG+AAGGAGTA
GACTACTGGGGTATCTAATCCTGTTTGATCCCCACGCTTTCGTGCCTCAGCGTCAATGTCGGATTCGTGAGATGCCTTCGCAATCGGGGGTCTGAGTAATATCTATGCAGTTCACCGCTACACTACGCATTCCGACCACGGCATCCGAATGCAAGGCGGGCAGGAGCAAGGGCAGGTCCGGGGTTGAGCACCGGGCGGGCACCCCTGACGTGGCAGGCCGACGACGCACCCGGTAAACCCAAGAAAGCCGGAGAACGCGGGCAACCTCCGAAGTACCGCGGCTGCGGGGACGGAGGGAGCG
+
@@@@AE@EAED+@,,,66;,CC@;,CCF<,@,@C@@7,,,C@CCB<,E<?CC,,@:,E,;EFE,89@,CEGGEE<=,,@A,@=4@DD+=+8+>AFDAE=,9+,+9,9?>,,,,99,8=*0==,,@E+844+,@3+6@CFCDFF+6,:@?+**@9CFG+@D@E5*=)2:?FFA5?D*;<EAC*1**16<3C*:EBD>0*)--*-42)42>)/,(04@()1-*-(43>6;08(-)(,-.),/-:((734(*-.4(0,2--((-/-(1((.(-(-(,.-),(-,3((-(,,(,3-5582*-,((
@M02996:162:000000000-B87FG:1:1101:12352:4839 2:N:0:ACTGAGCG+AAGGAGTA
GACTACCGGGGTATCTAATCCTGGTTGCTCCCCACGCTGGCGTACCTCAGGGTCAGTTACAGTCCAGAAAGTCGCCTTCGCCACCGGGGGTCCTCCTGATATCTACGCAGTTCACCGCTACACCAGGAAGACCACTTTCACCTCCTGCACGCAAGTCTTGCAGGTCGGAAGGAGAACCGGAGTGAAGCACCGGGCTGTCAGCCTACGCATACAAAACCACCGACGGACACTGTACGCACAAGAAGTCCGGAGAAAGCGCGCCCCCCAAGGAAGAACGCGGCAGATGGGACGGAGGAAGCGG
+
B@A6@EEEEGD6@,6C66;6@,C,,;@:,,,,8CC@:,,+,8,88,,C<=,<6,9@,<FEFGFFGDEFDFGAFB@:,@,A664@D==+4++8>,;=E=?,4+=+>ED+@++7,65:8=0=89,3DFDEF,,8@=ED+69>?6*@D::5:F*)539,@::<9C8,49D*3BEB,/CFFF@EGD*,728;(A5:837(/+*1)361=4;((.9)<F<5:)>8:(91,(4((*).*.),2(*:2(2(/6))1,.(,0(2(((-(1(,1(((((,((.(.4-(-(-(4).2(,43(..2*0.(,-
@M02996:162:000000000-B87FG:1:1101:12337:4849 2:N:0:ACTGAGCG+AAGGAGTA
GACTACCGGGGGATCGAATCCTGTTTGCGCCCCACGCTTTCGTACCGCAGGGTCAGGTACAGTCCAGAAAGGCGCCGTCGCCACCGGGGGTCCTCCTGAGATCTACGCAGGTCACCGCTACACCAGGAAGTCCACTTTCCCCGCCTGCACGCAAGGCTTGCAGGTCGGAAGGATAACCGGAGGGAAGCCCCGGGCTGTCACCCGACGCTAACAAAACAACCTACGTACGCAGAAGGACAAAGAGAGCGGGAAAACGCACGCCCCCGAGGTAGTACGTGGGGGGCGGGGAAGTAGGGAGCGG
+
@@A@@EECCDD+@,:,86,,,,;,6-;=+8,++87@+,,,58CC6@,@:>6=666C,CEFGGDFFDCFFFG,B>7++8+84+4@?==+=3++63;>8==,7+3+3<>++++8,8,,4:*3*4,@>FC@,,,,5>E7+,,6;)8CD*028C)-:18*=0*/*+/,=8C*1;EB**:<?635:C5*//,/(*1-751(-**.)+.(-.4(()1,4=3)..C,*(4(-.5--2(-),(,.,,*,(.()(4(51)(.).7((,,-*3()(,(,())-.6(,(,(((-(2,(((--.*1+**(,(-
@M02996:162:000000000-B87FG:1:1101:19329:4853 2:N:0:ACTGAGCG+AAGGAGTA
GACTACCAGGGGATCTAATCCTGTGTGCTCCCCACGCTTGCGTGGCTCAGCGTCAGTGGTGGTCCAGTGAAGCGCCTTCGCCACTGGTGGTGCTCCCGATATCTACGCATTTCACCGCGACACCGGGAAGGCCAGTAACATATCCCACGCTCAAGATGTACAGGTTCAAGCGCAGGTCAGGGGGGGAGCACAGGATGTTCACGCCTGACGGGCACACCCGACGACACAACCGTGACAACAAGGAAGTCCGGATAAGGCGTGCCACCGACGGAATAACGGGGCTGCTGGCACGGAGGGAGGG
+
B@@AACFEDED+8,,,66,,,,;,,6;,,,,,,C+@+6,,,78@7+,,;?6@,,8B6CF9FF:9FACC,9F,BB++,,@98,4@8=A,9,,,9,9A<>?+6*9+4<@>8++,,4,,88*60=+4@FCC@=+,6D+6=@@,+*26+D8@9?*)@@FGCF@A;AA,4*;:;DE955CE;97*2:>**/4C0*;4)5<).+*..+.,,)4::5)317?F:))-*-(----4(;(4*(-(.)+*.,(37())0,.((0.*..---*-.0(4;(-(-(()),-((,,,-().3,..-).12*-3((
@M02996:162:000000000-B87FG:1:1101:26492:4857 2:N:0:ACTGAGCG+CAGGAGTA
GACTACCAGGGTATCTAATCCTGTTTGATTCCCGCACTTTCGAGCCGCAGCGTCAATCGCACACCAGCAAGCTGCCTTCGCAATCGGAGTTCTTCGTCATATCTACGCATTTCACCGCGAAAAGCAGAAGGAGAGGGGATGCGCGAGGATTCAAGCCCATCAGTATCCACGGCATGCCAAGGTTGGGCCCTGACATTTGCCCGCAGACTTACCAGGCCGCCTACGCCCCCTTTAACCCCCATCAATCCGCATAACACTCCCAACTTCCGTATTACCTACGCGCCTGACACGAGCTTAGCC
+
8ACC8FD@FD,C8<FGFEFFGGGGGGG;EEA<FCFGGGGFGCDCCE+@++@@C@F7FEFFGGGCFFEEGC,AFFGGGFGGG,@FGGEGCBDEFFFGB,9,9<EFG,@@8EGCA9BFC)0++++,,,8<,6,4,3+603+6+0*0++)+*5<>7=+,@FC43@>F,+9CCC*:C>CFACEFGCE9,:(7::*5669<CF+)70(668(,/;F)(;4>;DD4:14::6(,7E9(*.))5(;*(:(2*-671106(*.*,)(..*.-0)-.,.(,.-.6))(,(((--(((),(())/2+)).
@M02996:162:000000000-B87FG:1:1101:5981:4912 2:N:0:ACTGAGCG+AAGGAGTA
GACTACCCGGGTATCTAATCCTGTTTGCTCCCCACACTTTCGAGCCTCAGCGTCAGTTAGAGCCCAGCAGGCCGCCTTCGCCACTGGTGTTCCTCCGAATATCTACGCATTTCACCGCTACACTCGGAATTCCGCCTGCCTCTACTCCACTCAAGAACTACAGTTTCAACGGCAGTTTATGGGTTGAGCCCATAATTTTCACCGCTGACTTGAAGTCCCGCCTGCGCTCCCTTTCCACCCAGTACTTCTGGATAACGCCTGCCACCTACGTATTACCACGGCTACTGGCACGTAGTTACG
+
CCCCCGGGGGGGGFGGGDDGGGGGGGGGFEEFEGGGGFFFGGGGGGFGAFGCFEGGGGGFGGGGGGGGGGGGGGGGGFFFEGGGFF,CBF@F@FGGGGGCDFF,,FGGG6CGFGGGG:9@C9?;E7@=C:FFDGECDDCD?=DFG,13*==DF,6CDFG8>8:@=?GGGA69CBCFFD@F;F6CF*=7=EF)36D<2DFEAF35=@B25?FE38@C6BC=C6,,(6;32B?FGE39?EF=6364+5..*.*))0.C(-(.-CB2>:38(4.).()-)))((,4(,..).(4,8);?9).,
@M02996:162:000000000-B87FG:1:1101:5963:4922 2:N:0:ACTGAGCG+AAGGAGTA
GACTACCCGGGTATCTAATCCTGTTTGCTCCCCACACTTTCGAGCCTCAGCGTCAGTTAGAGCCCAGCAGGCCGCCTTCGCCACTGGTGTTCCTCCGAATATCTACGCATTTCACCGCTACACTCGGAATTCCGCCTGCCTCTACTCCACTCAAGAACTACAGTTTCAACGGCAGTTTATGGGTTGAGCCCATAATTTTCACCGCTGACTTGAAGTCCCGCCTGCGCTCCCTTTACCCCCAGTAATTCCGGATAACGCTTGCCACCTACGTATTACCGCGGCTGCTGGCACGTAGTTAGC
+
CCCCCGGGGGGGGGGGGFFGGGGGGGGGGGFGGGGGGGGGGGGGGGGGGGGGGGGGGGGGGGGGGGGGGGGGGGGGGGGGGGGGGGEFFGGFGGGGGGGGFFGFGGGGGGEGGGGGG@BDDFGDGGGGGGGGG,CDGGGGGDFGGGFGFGFFGFGGGGGCFGDCEFGGGGGFGAGGFGCFGGGGECCGEGGCFF7CEFFEFGFABD29BFFFFF@=CFG97:;7769.48?;?=CF)6<E@?ECB26<??8(4;4C----49>69:?B(-.46>)--3,4(-((4:?7????:F5;<692
@M02996:162:000000000-B87FG:1:1101:9041:4943 2:N:0:ACTGAGCG+AAGGAGTA
GACTACACGGGTATCTAATCCTGTTTGCTCCCCACGCTTTCGAGCCTCAACGTCAGTTACAGTCCAGTAAGCCGCCTTCGCCACTGGGGGTCCTCCTAATATCTACGCAGGTCACCGCTACACTAGGAAGTCCGCTTACCTCTCCTGCACTCTAGCTAAACAGGTTCCAAAGCAGGTCCGGGGTTGAGCCCCGGGAGGTCACTTCAGACTTGCTTTGCCGTCTACGCTCCCGTTACAACGAGGAAAGCCGGATAACGCGTGCACCATACGGAATACCGGGGATGATGGCACGGAGGGAGCG
+
@@AA@CFFCED6@@<6<6A9<C@666CF9,;,,C@@@,,,,8DAB@,BC=CC<,@B6CFGGG<FFCA<@AFAFC@=,,EA8,6C===,7+4,@,>AFED,@9=8@E>:>++9,9,B>=50=9,,@FFCE,,,@=C6=CD8B8+AF98DD60),8=C2@FFCC8,6+=<9DEF89D+;9*<>CD**3:D>,;7::DF(*)00,/)7ACCE)1.6+1+76;.1.(/181/(*(,*.--5)0*-6(4:>(1*-5>(74*,(--,1()0().(.(-((,.)-((,(4-().4(283))***-2,(
@M02996:162:000000000-B87FG:1:1101:25299:4961 2:N:0:ACTGAGCG+AAGGAGTA
GACTACCGGGGTATCTAATCCTGTTCGATCCCCACGCTTTCGTGCCCGAGCGTCAATGCAGGCCTGGCGAGCTGCCTTCGCTATCGGAGTTCTGTGGCATATCTATGCATTTCACCGCTACACGCCACATTCCGCCCGCCTCGACCGCATTCCAGCCAACCCGTATCAACGGCACTTCGGGGGTTGGGCCCCCGGATTTCACCGCTGACTTGGCCGTCCGCCTGCGCACCCTGTCACCCCATTGAACCCGGATAACACCCCCATCCTCCGTCTTACCGCGTCTGTCGGCCCCGGGTTAGC
+
@CCCCGGGGGGGGGGGGGGGGGGGGGGGGGCFGGGGGGGGGGG@FFGDG+@FGEC@FFGGGGGGGGCGGGGGEEFGGGGGGFFGGGFF@FEDF,=FFGEFF+=FGGGG9;AFGGGGG=<?CFFCEGFGFEGGGGGGGCEE>95DGE5FADB;@E+@CCFG7*18=AD,=FEDE)7?6C2?CBC5CD0C?FG;@E)4?E@B4<A:9)21:BF7>F40(0995(-4.,299CB:*5:5),;C6(-.*.),14)(-06C).(-()((0,))(--((())(((,(---.)-(,(,(0)*2*(()
@M02996:162:000000000-B87FG:1:1101:9360:4966 2:N:0:ACTGAGCG+AAGGAGTA
GACTACTCGGGGATCTAATCCCGTGCGCTACCCTGGCTGTCACACCTCAGCGTCAGGATATGCCCAGGAAGCCGCCTTCGCCACCGGTGGGCCTCCTGATATCTACGCATGTCACCGCTACACCAGGAATTCCACTTCCCCAGACATACCGCCAGGCGGACAGGATCAGAAGAAATACGAGGGTGAGACTCGCAGTGTCACATCGGAAGAAACCAACGGCCGACGCGCGGGGTACGCCCAGTAAAGGGGGACAACGCGCGGCCACGACGAAGGACCGCGGGAGCTGGCACGGAGAGAGCCG
+
B@A<AE<F@CD+@,96665,,C@,,8@F+66,;-;@,;,,56C@C6,;@BC@,8@CCF,C,EFFG@DFFFFGGE::,,@A684@4=:47+++@+@=FB?,9+4+9C@+>++4,9,9>8*==94@DFD@=,,,@=E83E,,A=0@DF=F?D*5C8>+@EGD@CC*@*;49DA9,;;,=C>?>C**62540,5-85C((7+969)6(:;2()2(6A:A1))3:,99;(7(-*-4),)2(4*/4.-69))(/,7,4;(),((-(/-,*(4(,(,((.,(,-2,((-4(.3,,.31.5***-(.7
@M02996:162:000000000-B87FG:1:1101:21265:4973 2:N:0:ACTGAGCG+AAGGAGTT
GACTACCAGGGTATCGAATCCTGTTTGATACCCGCGACTGCGAGCCTCAGCGTCAGTTACGGGCCGGAAAGCTGCCTTCGCGATCGGAGGGCTTCGTGAGATCTATGCAGGTCACCGCGACACCACGAGTTCCGCCTTGCTCTCCCGCACTCAAGGGCGACAGGTCCAACCGCGGGAGCGGGGGGAGCCCGACGAGGGTACGGCTGGCGGATCACGCCGCCTGCGCGCCCGGGAAACCCAAAAAAGCGGGAGAACGCGAGGACAGTCCGGAGGACCGAGGGGGCGGGGACGGAAGGAGGCG
+
@<@,@CCCDED-;,6,96,,6@;;,-;A6<<,;@6@+@++4@CC@@,B@?:@,8@B,<EFGGGEC@CFCCFFCE?,,,,?,7>+@=@CC+++9,@>,??+73,+4,65=,,8,4,58=*=6=+6>FC@<5+,7@4=33,6+*+;9E8@53*)6>;FGGGG7=5*48C?>?5858DGF)4@DD5*8<2)(/:2>.>((*)5.891(860()1(-.1.4)71*44:2----*(,)7-62(+*-(.(7(((/,0(4))/3-(-,)-(1),)-((((-(,4((,((-(-(,(-42,0)/**,(-9
@M02996:162:000000000-B87FG:1:1101:4849:4974 2:N:0:ACTGAGCG+AAGGAGTA
GACTACCCGGGTATCTAATCCTGTTTGCTCCCCCGACTTTCGCGCCTCAGCGTCAGTACTGTTCAAGGAATCCGCCTTCGCCTCCGGTGTTCTATAGGATATCAACGCATTTCACCGCTACACCCTATATTCCGATTCCCCCTCCCAGACTCGAGCAAGGCAGTTTCAAGCGCACTTTCCGGGTTGAGCCCGGAGCTTTCACACTTGACACCCCTCGCCGCCTACGCGCCCTTTCCGCCCAGTAAATCCGAACAACGCTTGCTCCCTCTGTATTACAGCGGCTGCTGGCCCCGGGTTAGC
+
CCCCCGGGGGGGGGGGFDEFFGGGCGGGGGGFEGGGGGGGGGGGGGEGGGGGGGGFGGGFCFGFEFGGGGGGGGFGGDGGDGEEFE:FEGEFFAFFCGGFGDGDEGGGG6BAAFGGG>@CDFG8CFF@EFA=>EED>>EFCADDDEDA?FFE=>CGGD8CFC=:B;7CFACED57?FGFFGGGCGDBG39FBFED>BGFB4;*(,8@E3+*/65().:C354-(.2211?69C:2):?EE1:8-9:9663<?B@0*(((-(*-)*-441,.).)-.)))(-((333:?(4((0)//2-.)
@M02996:162:000000000-B87FG:1:1101:9871:4982 2:N:0:ACTGAGCG+AAGGAGGA
GACTACAAGGGTATCGAATCCTGGTCGATCCCCGCGCTTTCGTGCCTCAGCGTCAGTTGCGGCGTGGTGACCTGCCTCCGCGATCGGCGGTCTGTGCGAGAGCTATGCAGGTCACCGCTACACCGCACATTCCAGCCACCCCAAACGCACGCAAGCCCCCCAGGTTCGACGGCAGGGACCGGGGGGAGCCCGGAAAGAGCACCGCCGACGTAAGGGGGCGCCGACGCAAGCGTGAAACGAAAGAAAGCCGGATAACGCAGGCAAGAGCGGGAGGACCGAGGGTGAGGGGGAGGAGGGAGGG
+
@@8,AE@EFFD6C,@,9658C@C,CECB6,,,,@+@:+,,,8C@B,,B6?C@6,6@,<CFGGG+8>=9C?CE9?,,,,48,==+@CC7>+8+684?F@=+@*++6,85;,,3,3,:8)3=9B,@CCC:<,,,@;EFFF>3;>?DC><>/;/-B@D*:FE5C73*2;75;1C:*5>*<F(<>>C*2/2/,1*-75D>(*...*.7(02,4)1-.7879)/,2-((-3(((*-(/-,(-)+2(,(.73,4*-.((0-*-(,(,1.(*(44(,(-((,(--(,,(,-,,3(-((-5);8*43((
@M02996:162:000000000-B87FG:1:1101:4858:4999 2:N:0:ACTGAGCG+AAGGAGTA
GACTACCCGGGTATCTAATCCTGTTTGCTCCCCCGACTTTCGCGCCTCAGCGTCAGTACTGTTCAAGGAATCCGCCTTCGCCTCCGGTGTTCTATAGGATATCAACGCATTTCACCGCTACACCCTATATTCCGATTCCCCCTCCCAGACTCGAGCAAGGCAGTTTCAAGCGCACTTTCCGGGTTGAGCCCGGAGCTTTCACACTTGACCCACCTCGCCGCCTACGCGCCCTTTACGCCCAGTAAATCCTAACAACTCTTGCCACCTCTGTTTTACACCGGCTTCTGTCACAGCGGTAGC
+
@CCC8FDGG>@FEFFGCE9FFFGFFGGGGFCFGGBFEGGAFEGFGEGGGGECFF7BFCFGCFEDCFF,EECFC@FGGEG=EGGFFGCFFEEGFAD<@FDFFDDDDFEFCEGCFFGFG:98==BDGF,AFBFGG,@=6EDBF=*@DCDDDF?D+,=FED89>C5:9CEEG;F58*;;FFA9:B*;*;<C4FF(/):90?B;EFE138AA3**(63(2,579=2-((-4((:90*)640,2?:(5)/6267)*62;->).).)2(6=64(),))),).)).(-(((()-)6:><1)**1(,3
@M02996:162:000000000-B87FG:1:1101:20119:5022 2:N:0:ACTGAGCG+AAGGAGTA
GACTACTAGGGGATCTAATCCTATGTGCTCCCCACGCTTTCGTGCCTCAGCGTCAGTAATGGCCCAGCAAGCCGCCTGCGCCACTGGTGGGCCTTCTAAGATCTACGCATGTAACCGCAACACTAGAAAGTCCACTTGCCTCTACCACACGCAAGTCTACCAGGTTCGAAAACGAACCGAGGGGAAGCCTCGGGCGATAAGCGTAGACGAAAGAAACAGCCTACGCACAAGTAACGCGCAAAAAAGCCGGAGAACGCACGCCCACCACGTAGGACCGCGGCGGCTGGGACGAAGGAAGCCG
+
@<A,@<,CEDF+@,9,;<,,;,6,,<<E9,,,,;67+6,6;86@,,<E@=6@6,@B,CF9FGG<FCCCA@FFGE+C,,=>6,4@8=@,:,+,9,,,5<E,9+,,4597=++94=,9>>*6+>+,@FECB,,,7EE9?FAF+)0=?CDE?=*5C8C,@,@=>E3+2+6+6@E>,9=E>D:?D>5*137*),46567((*26;@((6>@E():2(=6A@)22:(5:2-8,,2,)*.613(*1-(.8@(.(1,0(45,/(((-(*,(1(.32,,4(54(4911((40(-,(.(-()0***.(.4
@M02996:162:000000000-B87FG:1:1101:19377:5024 2:N:0:ACTGAGCG+AAGGAGTA
GACTACCCGGGGATCTAATCCTGTTTGCTCCCCGAGCTTTCGCACCTGAGCGGCAGGGTCGGCCCAGCAGGCTGCCTTCGCGATCGGGGTTCTGCCAGAGATCTGCGCATGTGACCGCTACACAGGGAAGTCCGCCTGCCCCGACCGCACGCAAGATGTCCAGGTCGGATCCCGACCGGGGGGGGAGCCCGCGGGTGAGAAGATCCGCGAAGACACCGGCCGGCGCGCGGTGTACGCCCAAGAAAGCCGGAGAACGAGGGCGCCCGACGAAGGACCGAGGCGGGTGGAAAGGAGGAGGCCG
+
@@A,@,CF@CC+@,,,66,,6,;,,6;C,;,,6+7@++,,,8B@68,;C=CB++7@+@6CCFG@C=CC<DFCB?,,,4,9,8@+@6=8=++,9,E9FBB,6+,368643++9,8,53)066=,@8D@>:+,,5@:D6DD4C)*;*@@>/;)(418F9B4=9:63,;CC<*3.*2>:5C9FDD**8721(2:(8:D,(*7<)24.)/429)9285404))1*,6>>9>29*--*4)3,,*1-,.37(.(1,0-95)1(-(--1-(/7,32(--(4((-(,,(-((,-3(,),().1**,((-
@M02996:162:000000000-B87FG:1:1101:22688:5033 2:N:0:ACTGAGCG+AAGGAGTA
GACTACAAGGGTATCTAATCCTGTTTGCTCCCCCGACTTTCGCGCCTCAGCGTCAGTGCTGTTCAAGGAATCCGCCTTCGCCGCCGGTGTTCTATAGGATATCAACGCATTTCACCGCTACACCCGAAATTCCGATTCCCTCGCCCAGACTCGAGCCCTGGAGGTTCAGACGCACGTCCCGGGTTGAGCCCGGAGAGTGCACATCTGACACGCAAGACCGCCAACGCGCCCGTTACGCCAAGTAAATCCGAACAACGCATGCGACACCGGTATTACCGGGGCTGCAGGCACAGGGGAAGA
+
C@C8CECFEFD-C6B@;;;,<,C,;CCA9@@,@+6@:@,,,@@@6@@F@=EC,@:@,C<,CCCFEFEFFF,CEC<F,?9BC6+@E@C+=4,,@<,9C<E,92=+9:>+>4+,,4,5==*===<==+4++,,,@DE>CFA?+8*=03:>?9*1>,3+4A,;34=*4*?79DEA5@7*3*7):EE/*16<>F8:58C@(2+)19;74+1).*0/(0,..)0-*-(((-(4987,1(-(,-*/(.).9<.)*,04>>?/,-((,0(,73((,,,,()-.)(((,-(-((.23:,1.)***--(
@M02996:162:000000000-B87FG:1:1101:25721:5049 2:N:0:ACTGAGCG+AAGGAGTA
GACTACAGGGGTATCTAATCCTGTTTGCTCCCCCGACTTTCGCGCCTCAGCGTCAGTTGCGTACAAGGAATCCGCCTTCGCCTCCGGTGTTCTATAGGATATCAACGCATTTCACCGCTACACCCTATATTCCGATTCCCTCTTCCGCACTCGAGTCACGCAGTTTCGGACGCACTTTCCGGGTTGAGCCCGGAGATTTCACATCCGACACACGCGACCGCCTACGCGCCCCTTACGCCCAGTAAATCCGAACAACGCTTGCGACCTCTGTATTACCGCCGCTGCTGGCACCGCGGTAAC
+
CCCCCGGGGGGGGFGGGGGGGGGGGGGGGGFGGGGGGGGGGGGGGGGGGGGGGGGGGGGGGGGGGGGGGGGGGGGGGGGGGGGGGGCGGGGFGAFEGGCFCDFFGGGGGGGGGGGGG:@CCFGGGGGGGGFGFGGGGGGGGFFGGGDGFGEE8FDGGGGDGGFGGAGGGCGEGDGGFGEFEEECFDB85FG2B)7(6:FFEFFFFFFFF>G;;:4823)(244?F1>09CB(91?FF:EE04.4@<<5C68?FF(1(-,-49(,139?<))).<2).(,(-(4,12)(41>6))*/2,-,
@M02996:162:000000000-B87FG:1:1101:19344:5068 2:N:0:ACTGAGCG+AAGGAGTA
GACTACCAGGGGATCTAATCCCGTTTGCTCCCCTGGCTGTCGCAGCTCAGCGGCAGACACAGTCCAGAAAGGCGCCTTCGCCACTGGGGTGCCTCCCAAGATCTACGCATGTCACCGCTACACTGGGAATGCCCCTTGCCTCTCCTGCACGCTAGTCAGCCAGGATCCAGAGCCATACGGGGTTGAGACCCGCATGGTCACGCCAGACGAAGAAAACGGCCGACATGCGGGTGACGCCCAATAAGTCGGGACAACGCGCGCCACCGACGAAGGACCGCGGCGGCAGGCACGGAGGGAGGCG
+
B<AA@CFCDDD+@,B,6;5C,C@;6-@=,,;,6-:@,,,,,:D@B@,B<?;@+8@@FGGFGG<?FFEFDFFFGG::,4,988=C44<,4++,9,9,@AA,90,+9948=++9,9,96:*=+6,4EFC=:8,,6=D+0,,,38*6==:,3=*1+8=,@D9<@C=+@5CACGGA,;>,;?@DDD*1595**4,0:D2((7495*799BFF1)927F;FD)7:5399B(509*(()-522(*1-.47*.-(12:4<585((--(/,4*(4,1(--(33:3(-,-(4((43(2220::8*/-(--
@M02996:162:000000000-B87FG:1:1101:14789:5081 2:N:0:ACTGAGCG+AAGGAGTA
GACTACCGGGGGAGCTAATCCTGTGTGCTGCGGACGCGGTCGTACCTCAGGGTCAGGTACAGTCCAGAAAGGCGCCGTCGCCACCGGGGGTGCGCCTGAGATCGACGCATATAACCGCGACACCAGGAAGTCCACTGTCCCCTCCTGCACGCAAGGCCGGCAGAGCGTAGGGCGAACGGGAGGTAAGCCCCGGGCGGGCACGCTACGCTGACAGAACCACCGACGTACGGGGAAAGCCCAAGAGGTGGGGATGACGTGCGGCCCCTACGGAGAACGGCAGGGGCGGGCACGGAGGAAGCGG
+
@@A<@FC@CED+8++,6,,,66;6,<C,,,,++8+8+++++7769,,96=,9,,9=,<FFFFBFG?EFDDG,BBC++++@++6@,=@466++6+8:B<>,7?,0>@433**,,2,,4/*918**6FCB:+++21>+*+3+2()/*26<89)(C8<*2C*1*53*209*/2A>*)9:<)4>88*/0:4*.*2-709((*)-,*-4(04(,)1(5@:?2)72*(-2,(4-,*,-)-(.((+1-.,(0.(()-.((0-/(-,-(1,()(,(-(,-(.)(((,-((,-(,-,((-(../*0.,(-
@M02996:162:000000000-B87FG:1:1101:12291:5111 2:N:0:ACTGAGCG+AAGGAGTA
GACTACCGGGGTATCGAATCCTGTTTGCTCGCCACGATTTCGCGCCTCACCGTCAGGTGTCGTCCAGCAATCCGCCGTCGCCACTGGGGGTCCTCCTAAGATCTACGCATGTCACCGCTACACTAGGAATGCCGATTGCCGCTCCGATACGCAAGATCAACAGGTTCAAATGAAGGTCACGAGGAAAGCCAGTGGAGAGCACATCTGACTGGACGACCCGGCGACAAGCACGATACAGCGAGGAAAGCCGGACACAGCGAGCCACAGACGGAGAACAGCGGCTGCGAGGACGTGGGACGCG
+
@<8,@CCB@ED68,C,665,,,;,,-;=,,,++8,7+6,,5;@:8+,8@A<@,8@@,CF6EFDGGDEFFC,?FC,?+@+>44?FC==,4+8+@,C8,?B,9+4+4C>6=6+4,6,,8808==,3@FDDA,,,@=C++@,6+109?E@*003)@:CF,<CFGC=,4*42:?,=,=:,;05AC:74*24</0*/21;@(,)/4*6))+1.9++,,)452))-:>11,3(4(*24*((-)),*(((,).((0-)--<(*.(((-)-8*((.(--,,(...:.,-((-(,(-(,(,0)***4(,,
@M02996:162:000000000-B87FG:1:1101:15283:5114 2:N:0:ACTGAGCG+AAGGAGTA
GACTACTCGGGTAGCGAAGCCTGGGTGAGCCCCACGATAGCGTGCATCAGCGGCAAGGACGGATTCGTGAGATGCCGTCGCAATCGGGGGGCTGAGTAAGATGGATGCAGGTCAACGCTACACGACGCAGGCCGCCCACGGCATACGAATGCCAGCGCCCCAGGAGCAAAGGCAGGCCCCGGGTGGGGCCCGGGCAGGGCACCCCAGACGGGAAGCACAGCCAACGAACCCGGAGAAAGGAAGAAAGCCGGAGAAGGCGTGGAAGCGCCGGAAGACCGGGGCTGCGGGGAAGGGGGGAGCG
+
@<86@C,CBCC;6,,+6+++,,;,,-8A,,,,,8+7+,,,,788,,,;6?;@++6:,CF<FFE,,68:C<FE<?,5+,+8+4>+99=4=4**4>CC,@;77+,*2,4,4,,,,2,,6,)1)2,*=<=*1*****197C*8<6B)*<8*0*))+02*:*7:5/-*:)/:<EF>*.9/)*4)885*//11(**-8394-*)(-*-49)423)*-,04)55C.24(.-30((*(()((-2(,*,.(.61((*-.--0,*,(-(-)-)*(((,-,((-.((-((1(,-((,2(483.)*2*--,(
@M02996:162:000000000-B87FG:1:1101:15301:5122 2:N:0:ACTGAGCG+AAGGAGTA
GACTACTCGGGGATCTAATCCTGTTTGAGCCCCACGCTTTCGTGCCTCAGCGGCAAGGACGGATTCGTGAGATGCCTTCGCAATCGGGGTGCTGAGTAAGATCTATGCATGTCACCGCTACACTACGCATTCCTCCCACGGCATCCGTAGTCCAGCGCCCCAGGATCAAAGGCAGTCCCCGGGTGGGGCCCGGGCAGTTCACCCCGGACGGGAAGCAAAGCCTAGGGACCCTGTAAACCCAAAAAAGCCGGATAACGCTGGCAGCCACCGGAAGACCGAGGCTGCTGGGAAGGGGGAAGCG
+
@<A<@C,C@@C+8,9,;<A,@@;,,<CF,,6,,B+@7,,,,8;<8,,;;?CB+77@,CFFGGD,BC@,CCFGEEE8,,=A,?@=DFD+44++9AEDC?E,9+,69,9C;,,4,9,,6:*6=9,4@E+66++=C,@@DGF=CAF8?E=+3+0*@,:@EEEGE>A*CACEDDFFF>D:?*7FCCC**/1/,2/.:8392+1)/346>)449551?>:54674*2(.(,(4(*(,*56.4:,*--(,034(*-)4(.)*-((-,*.,/.((.-(-(-.(.-(,1((,,)..(((-.)2**-,4(
@M02996:162:000000000-B87FG:1:1101:27196:5195 2:N:0:CCTGAGCG+AAGGAGTA
GACTACTAGGGTATCTAATCCTGTTTGCTACCCGCACTTTCGAGCATGAGCGTCGATAAGTCCCCAGCAAGCTGCCTTCGCCATCGGTGTTCTTCCTGATCTCTACGCATTCCACCGCTACACTCGGAATTCCGCTTGCTCCTGAACTATCCAAGAGAAACAGTCCAGTCTGCAGGTCCGGGGTTGGGCCCCGGTATTGTACAGACTGCTTGCATCTCCGCCTGCGCTCCCTTTACGCCCAGTGATTCCGAACGACGCTTGCACCCCTCGTATTACCGCCGCTGCTGTCACGCAGTTTGC
+
@BCC?FGGGGGGGGFFFGGGGGGGGGGGGGFGGGGGGGGGGGGGGGGGGGGGGGGGGGGGGGGGGGGGGGGGGGGGGGGFGGGGGGGEDEGFFGGGGG,:FDFGGACGDGDGFGGGE@DDCB899+88899999@DDG+4+156+8:A8CFEGGFFCEE88FDFGFGGFG8DEBFGF==DDEGEGGAGD>E=E*;5>;B?<A4@FFEEBFFB=4<A:8D>D6(,,(3(;C@@F;3C<6CE?0:4*4A<7,5:;)4<-(((-*,)72;B?((-,5))-,((-429B:>4<B2())22<4))
@M02996:162:000000000-B87FG:1:1101:7801:5199 2:N:0:ACTGAGCG+AAGGAGTA
GACTACCCGGGTATCTAATCCTGTTTGCTCCCCACACTTTCGCGCCTCACCGTCAGTTACTGTCCAGCAATCCGCCTTCGCCACTGGTGTTCCTCCTGATATCTACGCATTTCACCGCTACACAAGGAATTCCGATTGCCCCTCCAGCACTCAAGAAGAACAGTTTCAAATGCAGTTTATGGGTTAAGCCCATAGATTTCACATCTGACTTGCCCCCCCGGCTACACGCCCTTTACACCCAGTAAATCCGAACAACGCTTGCCACCTACGTATTCCGGCGGCTGCTGGCACGTAGTTCGC
+
CBCCCGGGGGGFFCFFE@EFGGGGGGGEGAFFFGGGGGDFFGGGGGGGG8FEGGEGGGGGFFGGGGGGGGFGFFGGGEGGGGGGCFGFGFEFFGEFG,AFE9FGCGGGDCE=AFGFGBBDDGGFGFG8FFFGGF+=C+@EA=FCDFB8DGF8D8DF8@CFGGDC==7DF,,BFFGGFDFFGGGGFGFGFCFCF5?EAA<;AGE58+;AEF78A*85>?D@5661==@0086>G;4454FEF<.)3).7*.)-().1--(,(14)222:?4..-().((,-(-916>02283(.0/;+)42
@M02996:162:000000000-B87FG:1:1101:7824:5200 2:N:0:ACTGAGCG+AAGGAGTA
GACTACCCGGGTATCTAATCCTGTTTGCTCCCCACACTTTCGCGCCTCACCGTCAGTTACTGTCCAGCAATCCGCCTTCGCCACTGGTGTTCCTCCTTATATCTACGCATTTCACCGCTACACAAGGAATTCCGATTGCCCCTCCAGCACTCAAGAAGAACAGTTTCAAATGCAGTTTATGGGTTAAGCCCATAGATTTCACATCTGACTTGCTCCCCCGGCTACACGCCCTTTACACCCAGTAAATCCGGACAACGCTTGCCACCTACGTATTACCGCGGCTGCGGGCACGTAGTTAGC
+
CCCCCGGGGGGFGGEGFEFDEFCFEFFGFEEFEGGGGDCECFEGGGEGGGGGGCGGEGGGGGGGFGGGGGGGGGGGCF?FGGGGGFFCE=CFF<EFEBFF,3;DGGGD>,B9FFGGG::CCEFFGGGFGGGGGFGGC6=EFDFDGGEG?F;DFGGGFGFGG80<6?FDF,=@EFDFFDDFGFFFCFAB*@ECFFGEF9BE<EE*@6CCEF>EFBC*:B79>66>B>=@@FF5C@FFCACC(6/>@<)126./6>;<.----*5<6:70(,...5-6)-((((,,3((((18B0);;+)..
@M02996:162:000000000-B87FG:1:1101:7820:5219 2:N:0:ACTGAGCG+AAGGAGTA
GACTACCCGGGTATCTAATCCTGTTTGCTCCCCACACTTTCGCGCCTCACCGTCAGTTACTGTCCAGCAATCCGCCTTCGCCACTGGTGTTCCTCCTTATATCTACGCATTTCACCGCTACACAAGGAATTCCGATTGCCCCTCCAGCACTCAAGAAGCACAGTTTCACATGCAGTTTATGGGTTACGCCCAGAGATTTCACATCTGACTTGCTCCCCCGGCTCACCACCCTTTCCACCCGGTAAATCCGGACAACACTTGCCACCTACGATTTACAGCCGCGACTGGCCCGTAGTTCGC
+
C9CCCGFGGGGGGFFGE<FFGGGGFGGGGAFGFGGGGGGGGGDGGGEGGEGGGGGGGGGGGGFGGGGGGG,AEGGGGGGGGGGGGGFGGFEGGFFG@5=FFCFGGGGG>EGGGGGGG:?CDDA9>EEB@F8EEF>?D>DECD?DGEE8DFDEG8DFFE8?BFDBCD9==DDDFFF9+C*+3@@ECF)=>C+:**0:AFF5AAEEC+0;A>:6116;=A95*-((**-*0=28F5))74CC(((68/57*3)((53/(,5.40()73<(5,(((,)-)))(,(((((-(.(((0./*3)(4
@M02996:162:000000000-B87FG:1:1101:12412:5220 2:N:0:ACTGAGTG+AAGGAGTA
GACTACTGGGGTATCTAATCCTGTTTGCTCCCCACACTTTCGAGCCTCAGCGTCAGGTAAAGCCCAGCAAGCCGCCTTCGCCACTGGGGTTCCGCCTAATATCTACGCAGGTCACCGCGACACTAGGAAGGCCGACTGCCTCTACAGCACGCAAGAACTACAGGTTCAGACGCAGCTAACGGGGGAGGCGAAAGAATGAAAAACGGAACGGCAAGCCAGGGCAACAAGCCCTGAAAACCAGGAAAAGCGGACAACAGCGGGCAACCACGGAAAAACGAGGGCGACGGGGCGGAGGGACGCG
+
BCC,AE<CCFD+@,@,6<5,CC@,,<C=,C,,:;@,86,,;@9@B:8E<8;@,,8@,CFE,E,FF@CFF,CDGC@F,,,968:F@=A,7++,9,8F7F:,=+,69CB+B++9:9,:850==8>4EFDFC,+,@=+6+@8,+5*==,5@36*1B8CF41,2@98,533,+,33*0C*3:16>8**<8()/1*(.5*/),/7)+4((0(((.*((73)-5*(*(-((.((.*-(/().)3+;130:40(()-.(-<6*,.(((1-(1,,310(((,(-2((2(404(71((((())2**(((-
@M02996:162:000000000-B87FG:1:1101:12433:5230 2:N:0:ACTGAGCG+AAGGAGTA
GACTACTGGGGGATCTAATCCTGTTTGCGCCCCACACTGTCGAGCCTCAGCGGCAGGTAAAGCCCAGCAGGCCGCCTTCGCCACTGGTGGTCCGCCTAATATCGACGCATATCACCGCTACACTAGGAAGTCCGCCTGCCTCGACTTCACGCAAGAACTACAGGTTCCGCCGCAGCTACCGGGGGAGACGAGAGAGTGAACAACGGACGGGCAATCCGGCCGACGCGCCCGGGACACCCAGGAAAGCGGGAAAACGCAGGCCACGAACGGAGTACGCGGGCGACGGGGAGGGGAGGAGGGG
+
@<A,AC6C@CD+8,9,665,,,;,,-;A++,++8+8,,,,,:D@,6,;6AC@6+@B+CFFFGFBECDFCEGFDC7+,6,A444C88A,:++,9+4::?B,@+9+98>:46+,,4,,68*0633,@FD<>:,,7=8==D8,+)*398)84;:8C@DDFF9C79=:<*@?364:*8DEFF@F:C5*<82*(:?(77C()+9<<C??>>?(()1(4.(08)/4:(2((((,(*4()4(-4(*22(4,)(.(),0,.)(/((-(3*4?)(3(,-(,(()(,(,((-(-30((-(-,))2**-((-
@M02996:162:000000000-B87FG:1:1101:13099:5268 2:N:0:ACTGAGCG+AAGGAGTA
GACTACTAGGGGATCTAATCCTGTTCGATCCCCGCGCTTTCGTGCCTCAGCGTCAGTTGCGGCTTGGTGACCTGCCTCCGCGATCGGCGTGCTGTGCGAGAGCGATGCATTTCACCGCGACACCGCACATGCCAGCCACCCCAAACGCACTCAAGCCCCCCAGGTTCGACGGCAGTGACCGGGGGGAGCCCGGAAAGAGCACCGCCGACTTAAGGGGCCGCCTACGCACCCGGTAAAACCAAAAAATCCGGAAAAAGCAGGCAGCCGCGGAGATAGCGCGGCTGGTGGGAAGGGGGAAAGG
+
@<A@@@6CEFF+86,,6656<CC,,CCF<@,,,7+@:6,,;8C@BA,B@BEC,6@C,CFFGGG=:@@CCEFGGE8,9A8>,=C+D@C>=4++9?4?FE?+8*++6,8+4,,,,@,,6:*6=83@EDF7>,,,4DFFGG,6?1<CDE=@9C*)?>C9C>GGD?5*468591=58>D0;F?FDC5/*/-/(1*-.09;(*0(,*.79@912)/659?FF3)-*-(((-23(*-437-,6),1(-((74((2-52-..*-(.(-),-*,(-(-((((.).((((((-((.-(,((.)*2*((((
@M02996:162:000000000-B87FG:1:1101:11737:5275 2:N:0:ACTGAGCG+AAGGAGTA
GACTACTGGGGTATCTAATCCTGTTTGCTACCCGCACTTTCGAGCATGAGCGTCGATAAGCCCCCAGCGGGCTGCCTTCGCCATCGGGGGTCTGCCTGAGCGCGACGCATGCCACCGCTACACCAGGAAGTCCGCCAGCCCCTGAGCTATCCAAGAGAAACAGGCCGGGCTGCAGGTCCGGGGGTAGGCCCCGGGAGGGGACAGACCGCTGGCATCTCCGCCGGCGCGCCCGGTACGCCCAGGGAGTCCGAACAAAGGGTGGAACCCGCGGAGTACCGGGGCAGCGGGGACGAAGGGTGGG
+
@@A@@C,CCFD+8,,,66;,6C@6,;;E,@C@<@+@+6,,58FCBB@@@DCB6,@@,CFGGFGGGEEF+@FG@B=?,;9A,4=4@=C+74++9,CF<?B,,*++6@>+>++8,6,34500=>,@FGD@C,,7@:3;DG5>D=?CCDE,/1)0B:8@EGGG?85,*:CC)**2*;DF.;<BDDC1*1-7)+;9<>D6(20(-14:<832,)),(7)).**-/-,,(---(1--)-,(-(**(.(,)(-(0-.4452*.(((-)-)*-((,---(-())-((,((-(((,(,(-))/2*,-((
@M02996:162:000000000-B87FG:1:1101:11752:5285 2:N:0:ACTGAGCG+AAGGAGTA
GACTACTGGGGTAGCTAATCCTGTGTGCTAGCCGCACTTTCGAGCATGAGCGTCGATAAGCCCCCAGCTGGCTGCCTTCGCCATCGGGGGTCTTCCTGAACTCTACGCAGACCACCGCGACACCAGGAATACCGCCAGCCCCTGAGCTAACGAAGAGAAACAGGCCGGGCTGCAGGTCCGGGGGGAGGACCCGGGAGGGTACAGACCGCTGGCAGCGCCGCCTGCGCGCGCAGTACGAGGGGTGAGTACGAACAACGCATGACACCCGCGCAAGACCGGGCGTGCTGGCAACAAAGGCGAG
+
B<A,AEFFAAC+@,B,,,,6,,@,,6C=,C,,6@6@++,,,8C@,@9@<E9@6,@@,CF9FGFGGDEF,CF7FC@<,,=966@,@==+4++64,9?,??,9?,+,<>:B++8+4++6=9=D=+@=DCF,,,6@:EGGC64*0:@3@5,3+3)@**61;,<>:),*8C5)*424)2:57=518=1:C21(*2850C01/7((+.640,39)),4>359E5,*-(,,-(,(*,(92-.2(+*(((,.4-):,0.10.*,-(--*))0-3(0,(((,,(((((((-(((..(.)())/2*(,--
@M02996:162:000000000-B87FG:1:1101:9779:5289 2:N:0:ACTGAGCG+AAGGAGTA
GACTACACGGGGATCTAATCCTGGGTGCTCCCCCGACTTTCGCGCCTCAGGGGCAGGGCTGTTCAAGGAATCCGCCGTCGCCGCCGGTGTTCTATAGGATAGCAACGCAGTTCACCGCTACACCCGAGATTCCGATTCCCCCGCCCAGACGCCAGGCCTGGAGGTTCGGACGCACTTTCCGGGTGGAGCCCGGAGATGGCACATCCGACACGCAGGACGACCGACGCGCCCGGTACGCCCAGGAAATGCGAACAACACACTGGGGCGAGGGAGTACAGCGGGTGAAGGCAGAGGGGGAGGG
+
@<88AC@ECDD+8,6,66,,66C,,;@F9,,,,@7@++,,,8B@76,B<?,<+86@+@F6C9,CECDFE@,5FB7:+4=>@84FECD8=++,95,55<=,4*6+4BB+=++,,6,56=*66=,@C7C+@3,,5<C++75,;:*30C:>9@9)B8<*/=,4*45*4/;7<E?>85)*;*9/;8C/214<<75-8.96(+)(.+.)5546;>)3(07D:)73*-(4(231(*(-1(4(-(**(.(-7.))2()-(73*(((((*.4)(-((-(,((,.)..(-((,().3,((-))*2*43((
@M02996:162:000000000-B87FG:1:1101:7147:5341 2:N:0:ACTGAGCG+AAGGAGTA
GACTACACGGGTATCTAATCCTGTTTGCTCCCCGCACCTTCGCACCTCAGCGTCAGTCATCTGCTGGTAACCTGCCTTCGCCATTGGTATTCTTCCTGATATCTACAGATTTCACCCCTACACCAGGAATTCTGATTGCCCCTCAGTGACTCCAGTCATGCAGTTCTCAACGCAATTTCGGAGTTGAGCTCCGAGATTTCACCACAAGCTTGCAAAACCGCCTCCATGCCCTTTAAGCCCAATCATTCCGAACAACGCTCGCAACCTACTGGTGACGGCGGCTGCGGGCACGTAATTAGA
+
C@CCCGGGEGDFFFFGFE,ECFFFGFFGFEFG:FGGDFGF8FEECCEGGFGGGEGGGGGGGGGGAFFFDFFFFEGF<;@FFGEFC=CEDF9AFGGGGGGGGFFGFEDFBEFGFFFFE:5?DFF8DGGGFFFGDC;?DEGF68DGFEDE<@9:6@DBEGGFFFEBAF6=DGFFGFGGBGDFGEGG8FEGFEC5AEDA>99*35**1@C=)9C@CFEF4A9:=4))/5*8765(26>**.?*-((/25)/+/5?@E;*(.(,.)-3)(,,(5.)6().(-(-3496(403661:0)**2.))
@M02996:162:000000000-B87FG:1:1101:24519:5354 2:N:0:ACTGAGCG+AAGGAGTA
GACTACCCGGGTATCTAATCCTGTTCGATCCCCGCACTTTCGTGCATGAGCGTCATTTACGGCCTGGTCTGCTGCCTACGCAATCGGTGTTCTTCGTCATATCTATGCATTTCACCGCTACACAACGAATTCCGCAAACCTCGACCGCAATCAAGCTCTCCAGTATCAATGGCGTGATGACGTTGAGCGTCACGATTTAACCACTGACTTAAAAAGCCGCCTGCGCACCCTTTAAACCCAATAAATCCGGATACCGCTCGGATCCTCAGTATTACCACGGCTGCTGGCCCGGAGTGGGCCG
+
CCCCCGGGGGGGGGGGGFGGGGGGGGGGGGDEFGGGGGGGGGGGGGGGGGGGGGGGGGGGGGGGGGGGFGGGGGGGGGGFCF:FCEFGGEGGGGGGFEFEFFDGGGFGGGGGGGGGG8BCC>FEFGGGGGGFFGGGGGGGG5?DGGFCBC>E@==F9E79DC@@EFFGD9<6@EGG>FFA;BEFCD@>4**5?A429C+94<5BBA*;4=BCFA3:8AC(*(,2:79(2*(,7A>92,2*877AB):017<?F42/(((,-)(,2)))(.)6)6.4))(--(4,4)2-((-,))2**.4-(
@M02996:162:000000000-B87FG:1:1101:14578:5357 2:N:0:ACTGAGCG+AAGGAGTA
GACTACAGGGGTATCTAATCCTGTTTGATACCCGCACTTTCGAGCCTCAGCGTCAGGTACACCCCGGACACCTGCCGTCGCGATCGGAGTTCTGCGTCATATCTAAGCATTTCACCGCTACACGACGAAGTCCAGCATCCCGGTGTGCACGCAAGACTTCCAGGTTCAATGGCGTGGTAGGGGTGAGCCACACGCAGGTACCACGGAATAAAAAGCCCGCCCACGACCCCCTGAAACCAAAGAAAACCGGAGAAAGCCCGGACCGGACGGAGTACCGAGGGCGGCGGGACGGAAGAAGGCG
+
B@A8AFFFDDD-8,,,66,6C@@;,-;E,;;,,666++,,@@DCC+,4@?CC6,8C,CEFFGGGGCDGF:CDDD<D+,=>+:@+@@CCC+,,9,C=486,9+,+9C99=,,4,4,C>)06==,@8F@CB++,@3DFF6,7=:9+0+1@+:*)@:?C:9,5@:;32*3<@,>619*4@/:+1;*/1*-2(<=3552((*29)<5),5>((*29>A?50)/,*(-(,,(-(*((*.3<)3+23.,3?(.()-.(-)(*(((--/(()((((((,(,4),((,((((,(,(-((3.)**+,(,4
@M02996:162:000000000-B87FG:1:1101:7143:5360 2:N:0:ACTGAGCG+AAGGAGTA
GACTACACGGGTATCTAATCCTGTTTGCTCCCCGCACCTTCGCACCTCAGCGTCAGTCATCTGCTGGTAACCTGCCTTCGCCATTGGTATTCTTCCTGATATCTACAGATTTCACCCCTACACCAGGAATTCTGATTGCCCCTCAGTGACTCCAGTCATGCAGTTCTCAACGCAATTTCGGAGTTGAGCTCCGAGATTTCACACCAAGCTTGCAAAACCGCCTACATGCCCTTTACGCCCAATAATTCCGAACAACGCTCGAAACTTACGTGTTACCGCGGCTGCTGGCACGTAATTAGC
+
CCCCCGGGGGGFEFGGEEFGGGGFGGGGGFFFGGGGGGGGGGGGGGGGGFGGGGGGFGGGGFGGFFGGGGGGGGGGGGFGGGGGGGGGGGGEGGGGGGFGGFCFCFCFEGFGGGGGG:FFGFGGGGGGGGGGGFGG?EGC?DFDGGFGFGFEFEFFGGGFGC>E;=+@FEFFGFCEFGEFEB>E@=ECD9D@DBDFDGFFF77=5>=8=FFB56AB>F*:C5:557?CEFB@8:**6@CED<@8=5<?+.::2A3*..//,).(16)).4.4:7).462>>92,(8:4((5:)0/;+-44
@M02996:162:000000000-B87FG:1:1101:14594:5362 2:N:0:ACTGAGCG+AAGGAGTA
GACTACAGGGGGATCTAATCCTGTTTGATACCCGCACTTGCGAGCCTCAGCGTCAGGTACACCCCGGACACCTGCCTTCGCGAGCGGAGTGCTGCGTCAGATCTAAGCATGTAACCGCTACACGACGAATGCCAGCAGCCCGGTGTGCACGCAAGACTTCCAGGTTCAAGGGCGTGGTAGGGTTGAGCCACACGCTGGTACCACTGACGAAAAAGCCCGCCGACGAGCCCGGAAAACCAAATAAATCGGGAGAACGCCCGGACCGGCCGAAGAAAGACGGCGACAGGGAGGGAAAAAGAGG
+
@<AAAC@EFDD+@,6,665,,<;;,6CE6C;,;@+@@+,,,@F@@@,B@ECC,,6@,CFCFGGGGEDF6=EFC?E8,4E?B>C+@=:FE+,,9,9>8>:+?+,64C@A=4,9,4,58>*==9:AE7C@<,,,@:EGG,:@?=>;33:79=/)C:>FG,52B98,0*4=8,>;:82=A*9+8>2*4242/<=;557/(*0.4+6?(9>:()9:>5()()11/(492(-,-*(-)438<(+1.).-7))(*-0(-8)),,(4-1--1(((-(-,(,(((((,(((((--(,(((.)***-((4
@M02996:162:000000000-B87FG:1:1101:24486:5368 2:N:0:ACTGAGCG+AAGGAGTA
GACTACCCGGGTATCTAATCCTGTTCGATCCCCGCACTTTCGTGCATGAGCGTCATTTACGGCCTGGTCTGCTGCCTACGCAATCGGTGTTCTTCGTCATAGCTATGCATTTCACCGCTACACAACGAATTCCGCAAACCTCGACCGCAATCAAGCTCTCCAGTATCAATGTCGTGATGACGTTGAGCGTCACGATTTAACCACTGCCTTAAAACGCCGCCTGCGCCCCCTTTAAACCCAATAAATCCGGATAACCCTCGGATCCCCCGTATTACAGCTGCTGCTGGGCCAGAGTTCGCC
+
CCCCCGGGGGGGGGGGFGGGGFFGGGGGGG:FFEGGGGFGGGGGGGGGGGGEFDGDGGGGGGGGGCGGGGGGCAEFFCGGGGCFFGFFGEFGFGGGGCAFF+@9DFGGGGAFGGCFG@EG>>FD@FFF@:DEF?EDGGGFGD>DGGAEBGFEBF6A?GG,3E@@9+;@+3E+7A>C6C7A,*4A,/4F=*:>*3*(7<+9>>>2()*(0+28C6*.,:C3C6((.,(,4:(46<29<38*2(24=<A:)40:BF?*((-(,)--*(-(-4-..)..4:)(,,54))((,((,0033+,-4
@M02996:162:000000000-B87FG:1:1101:24505:5371 2:N:0:ACTGAGCG+AAGGAGTA
GACTACCCGGGTATCTAATCCTGTTCGATCCCCGCACTTTCGTGCATGAGCGTCATTTACGGCCTGGTCTGCTGCCTACGCAATCGGTGTTCTTCGTCATATCTATGCATTTCACCGCTACACAACGAATTCCGCAAACCTCGACCGCAATCAAGCTCTCCAGTATCAATGGCGTGCTGACGTTGAGCGTCACGATTTAACCACTGACTTAAAAAGCCGCCTGCGCACCCTTTAAACCCAATAAATCCGGATAACCCGCGGACCCTCCGTATTACCCCGGCTGCTGGCACGGATGTTGAC
+
CCCCCGGGGGGGGFGGGGGGGGGGGGGGGGEGGGGGGGGGGGGGGGGGGFGGGGGGGGGGGGGGGGGGGGGGGGGGGFGGGGGGFGGCFGGGGGGGCFFFFFGGGGGG9EGGGGGGG:9=CEFFGGGGGGGGGCGGGGGGGDFGGGAGEGFFFGGGFFGGFF)@:7CCGEC?D9@E*7*9:>;FBFFGBECAAED>DFFE6>;=>AEFB8;C.87)/096*(/6(:9>9G<:4AB)<:E*(4)4@2>05(.4:44*(((--1((/(-((-(.5)))(,,-,---)).(48(40)*3+)).
@M02996:162:000000000-B87FG:1:1101:18535:5393 2:N:0:ACTGAGCG+AAGGAGTA
GACTACCAGGGTATCTAATCCTGTTTGCTCCCCACGCTGTCGAGCCTCAACGGCAGTTATCGTCCAGTAAGCCGCCTTCGCCACTGGTGTTCCGCCTAAGATCTACGCATTTCACCGCGACACGAGGAAGTCCACATACCTCTCCGATACGCTAGCTTGACAGGTCCAAATGCAGTCCAGGAGTTGAGCCCCTGCCTTGCACATCTGGCGTGCCATGCCGGCTGCGAGCCCGTTACACCCAGTAAAACCGGAAAACGCGTGCACCAGACGGGTAGCCGCGGGTGATGGGAAGGGATGAGG
+
@@@@@FFGFED-C<@<C@,<<C<,,CCE9<6,@E+@+8,,;CFC7B8FE5;@++@C:CF<CF,AFEDC@CFGGE@=,,9A:?4CD==,9,,,@,@F>BE,A;9,>CB=>++9,45,8=*==C=4@FDCD,,6>=E+2@DE+1;=DGF+:+*)+43@7,1@>,8+4974<D,4@8C:*;;A8>:4,28>6C55*3;B*,).5>803+9/6)*,,8716A0.23(.(.((4*-,)42(5-,:(3(<7:)59-0((0.*-(((-/(-24(,(-((-,(.),(,-(-,().2((.-))*2*5.(
@M02996:162:000000000-B87FG:1:1101:13547:5400 2:N:0:ACTGAGCG+AAGGAGTA
GACTACAAGGGGATCGAATCCTGTTTGCTCCCCACGCTGTCGTGCCTCAGGGTCAGGTACAGTCCAGAAAGCCGCCGTCGCCACTGGGGGGCCTCCTAATATCTACGCATTTCAGCGCGACACTAGGAATACCGCTTTCCTCTCCTGCACGCTAGCTTGACAGGGTCCAAAGCAGGTCAGGGGGGGAGCCCCCGCAGTGCACGTCAGACGTGCCATGCCACCTACGCAACCGGTAAAGCCAGGAAAGCCGGAGAACGCGTGAACCATACGGAGTACCGCGGATGCAGGGAAGGAGGAAGAG
+
@@@8@;C<DFD+@,6,86;,@@C,,-;C,,,,8;+8+,,,5::@66,,6=,@,,6C,<C@FGDFGFDGCCGCGC7>+>>>+84@D@C,7++3@+,@<<=371,+3<>*3**,,5,,4-*338*5?<@<<,,,,4:)**+21)+;*56,2>)6*49,11:7897**.2*9CG5*77*)*4>@CE**/,9(*;8D>C2(*/--3((-><<3)1-(06*5)2.+.(,(--4(*(-)(((.),*(,((74((2-53(0,*-(-(-*-)*,.,(.,-(,.))-((,(4-,)-3((,-)0***(,(,
@M02996:162:000000000-B87FG:1:1101:18539:5410 2:N:0:ACTGAGCG+AAGGAGTA
GACTACCAGGGTATCTAATCCTGTTTGCTCCCCACGCTTTCGAGCCTCAACGTCAGTTATCGTCCAGTAAGCCGCCGTCGCCACTGGTGGTCCTCCTAATATCTACGCAGTTCACCGCGACACCAGGAATGCCGCTTACCTCGCCGATACTCTAGAGGGGCAGGTCCAAATGCAGGCCAGGGGGTGAGCCCCGGCCGTTCACAACTGGCTTGCCATGCCGGCTGCGCGCCCGTTACACCCAGTAAATCCGGACAACGCGTGCAACAGACGAAGAACCGCGGCTGCTGGGACGGAGGGAGAG
+
@@8,AE,,;@C-C6,6;6,6C6;;,<;?9<6,,C:@@,,,58C@8@,B@,C@,:@C,CC,CD,=C@D6CDGGGECF+4=>@B:FD=A,:,,,9,94,,9,9+9,9C>7B++,49,,=>*===++@A7<,,,,@++=+@,>+>*=+@)+03+*,8=,,,4**4834394:?,=2::,/3<>8*:**)(1(2//8:)((*)(.+6)4/5(4)1-,).*.)*-*-(-((-((*,-).-344,*36(.75))*-)-(.,1,(-(-*,.*,(43-(--((..9,222(-(.34(42,05***-1((
@M02996:162:000000000-B87FG:1:1101:18522:5417 2:N:0:ACTGAGCG+AAGGAGGA
GACTACCAGGGTATCTAATCCTGTTTGCTCCCGACGCGGTCGAGCCTCAACGTCAGATATCGTCCAGTAAGCCGCCGACGCCACTGGTGGGCCTCCTAAGATCGACGCATGTGACCGCTACACGAGGAATTACACTTACCGCGCCGATACGCTAGCTGGACAGGTCAAAATGAAGGCCAGGAGTGGAGCACCTGCCGGTAACATCTGGCGTGCCAGGCCGGCGGGGAGCGCGGGAACGCGAGTAAAAGCGGATAACGATGGCACCAGACGGAGTACCGGGGATGCGGGCAGGAAAGGAGCG
+
@6A6@CC@CDD-;,;,;,5,6,;,,6C9,6,,+8+@+++++7@@66,<@=,@,,8@,<@<CF,:@:@<<CFDGBF76+68444@,=<,9+++@+4A,B=,9+,+6+@78++4,6,58:*069,+>FDC=,,,7@78+>7,+)0;?E8333/7*132,=EFFC9<,;*0:6,81=D,.>3>8=:*+/496/<3)026(*:(4<9))*-)))1,()-)45*421(-(-,(-*4()(((((+*-4-,04))1-70-.-*-(,-,0,)/.((-----(.-),(--(,-((-04120).+/*.2,(
@M02996:162:000000000-B87FG:1:1101:5856:5429 2:N:0:ACTGAGCG+AAGGAGTA
GACTACACGGGTATCTAATCCTGTTCGATCCCCGCGCTTTCGTGCCTCAGCGTCAGTTGCGGCTTGGTGACCTGCCTCCGCGATCGGCGTTCTGTGCGATATCTATGCATTTCACCGCTACACCGCACATTCCAGCCACCCCAAACGCACTCAAGCCCCCCAGTTTCGACGGCCGTGACCGGGTTGAGCCCGGAAATTTCACCGCCGACTTAAGGGGCCGCCTACGCCCCCTTTAAACCCAATAAATCCGGCTAAAGCTCGCATCCTCCGTATTACCGCGGCCGCTAGCACGGGGTTCGC
+
CCCCCGGGGGGGGGGGGFFGGGGGGGGGGGEGF@FGGGGGGGGGGGGGGGGGGGDGFG9EGGGGEGGGEFEGGGGGGDFEG@E7FGDGFGEGFFF9EFFCFBGGFGGGFGFGGGGGE5?DDEFGEGCGGGGGGGG6DDGGG=??FFDGEGEFGGFG*CEEE?>DC9F=<5*):):/:F=FCC==7C@>;FC>5>D14<6<>GFFFB96>FC)4@<)(076:4-(3-((,:7-78B)6<CE(4:4?A46938(-))*)..,-)(().)).,-(,3.-6(24(((,36(,.34())//14((
@M02996:162:000000000-B87FG:1:1101:20959:5443 2:N:0:ACTGAGCG+AAGGAGTA
GACGACCGGGGGATCTAAGCCTGTTTGAGCCCCACGCTGTCGTGCCTCAGCGGCAATCGCTGGTTCGTGAGATGCCGTCGCAATCGGGGTGCTGAGTAATAGCTATGCATTTCACCGCGACACTACGAATTCCGCCCACGGCAACAGTAGTCCAGCCCGCCAGGATCAAAGGAAGGTCCCGGGTGGAGCCCGGGTAGGGCACCTCTGACGGGAAGAACAGCCGACGCACCCGGGAAACAAAAGAAATGCGGAAAACGCGTGAAGCCGCAGAGATACCGGGGCTGGGGGGCCGGAGGACAGG
+
@@8,8@@@CDD:@,,,66,,,6;,,<;?,,,,,8+7+6,,,9C@@,,:9?:@+76=,CFD<F+:C,78C<FG9?5?+++8+4889=@+4+++7AEC7A>,3+,+3,673,,,,3,,88063>+,8D++5,*,73@75C5:9>DD*><,4+1/2226=7*C:53*=2*76?CA*8F*=C8::8C/*)45(*/->>)4(*)(,/-((*.4:)),8><7:)03*,(,,4(4(1(()(--4(,*.236>15)*-.-(0.*-(--,*-.*.((--(((-..,(((,(-(((4((((-.)/1*((((
@M02996:162:000000000-B87FG:1:1101:5844:5446 2:N:0:ACTGAGCG+AACGAGTA
GACTACAGGGGTATCTAATCCTGTTTGCTCCCCGCGCTTTCGTGCCTCAGCGTCAGTTCCGGCTTGGTTAACTGCCTCCGCGATCGGCGTTCTGTCCGATATCTATGCATTTCACCGCTACACCGCACATTCCATCCACCCCAAACGCACTCAAGCCCCCCAGTTTCAACTGCAGTCACGGGGTTGAGCCCTGTAAGTTCACCGCTGACTTACGGTCCCGCCTACACCGCCTTTCAACCCAATAAATCCCGTGAAACCTCCCATCCTCCGTTTTCGCGCCGCTGCTGGGCACGGTGTAAC
+
CCCC,CF,CFGGF,EECCEFFGGGG-C,B,CC:7CFFGGGGG<FEDFGDFGGGGEGGG9F7FE::+,CCD,C,<FFG,@BC6>:,6:+@FFGF59,,48FC5=8>,C<BAFGGFGDG:9=C>ED8=+6@F@BF,,+6,@DC8@+6@>EAGBCF3@CGGG*1=:8=BD2:B,;C*C5);9/**44<8=FEF5(8/+..7;7)>301),284+.))()-014=;142(.((2((14)6)6;E:?0)944<9)0(,)(*)((((1(.224)374).,.,(((((((-()4(((.())2223))
@M02996:162:000000000-B87FG:1:1101:20941:5446 2:N:0:ACTGAGCG+AAGGAGTA
GACTACCGGGGTATCTAATCCTGTGTGATCCCGACGCGTGAGTGCGTCAGCGGCAAGCGCTGTGTCGTGAGATGCCGTCGCAATCGGTGTTCTGAGTAAAAGCTATGCATGTGAACGCTACACTACGCATTCCGCCCAGGGCAACAGGAGGCCAGCCCGCCAGAATCAAAGGCAGTTCCAGGGGGGAGCACGGGTAGTTAACCACGGACTGGAAGAAAAGCCGAAGACACCGGTAAACCGAAGAAATGGGGAAAAGACGGGCAACCGCGTGATACACGGGGCAACTGGCAAGGGGGGAGAG
+
@@@AC<F@@ED8@,,;6;;,;,;6,6;C,,;6,8+8++++,8,;,+84@=C@+66@,:C:,@89<,?,?=FG,E<A+66@+44+99=+88+,9AEC9@;,9+,+9,6,4,,4,8,,68*603,,@B++3++,@,@CDE,=>>AC7DC,33*16,064A*@797,,++53DF6,/9,+=5+4:=**/27(*04>:)-(0*).32)4)44;)*(4/()455.*.((((-((*-3)((-.6,*-(--9,.)*.)((.,*,(-((/(,*(-((-((()).)((,((((((.(,()-))/**-,-,
@M02996:162:000000000-B87FG:1:1101:19222:5463 2:N:0:ACTGAGCG+AAGGAGTA
GACTACCAAGGGATCTAATCCTGTTTGCTCCCCACGCTTTCGTGCATGAGCGTCAGGTTTGCCCCAGGGGGCTGCCTTCGCCATCGGGGGGGTGCCAAAGAGCTACGCAGGTCACGGCGACACTTGGAATTCCACCCCCCTCTGACATACTCTAGTCGAACAGGCACAAAGGCAGTTCCCAGGAGAAGCCCGGGGAGGGAACACCTGGCGTAGCCGACCGCCTGCGCACGCGAGAGGGCGAGGAAAGCAGAGTAAGGCGTGCACCCGAAGGAGGACCGAGGCTGAGGGCACGTAGGAAGCG
+
@<@<@CCC8CC-C,,,6;,6,C;6,6;,,,,,,6+7+6,,,8;@,@,@C=C@+6@B,<,,BFG<F@CFDDFGFB4,,,4968?4@EC+4++*3/;;AC8*3.**0321/***0<,219)11//+0<8::+++3<<>DC*5)-)9:@<+02*)+2203>EF557*2<C7CC*0*0C*0:4/<87**1.2.*/->@GF(*)(./.41)5(4)*--04>>)/-/,(-.4(938(,)(4(,(+*(-(4>(.3*.0(.06*.(((,*-)*-47(-(.((-((((-,((.(.-1,2(-))12+),,-
@M02996:162:000000000-B87FG:1:1101:11000:5499 2:N:0:ACTGAGCG+AAGGAGTA
GACTACACGGGGATCTAATCCTGTTCGATCCCCACGCGGGCGTGCCTGAGCGTCAGGTGCGGATTAGTCAGCTGCCTTCGCAATCGGTGGGCTGGGACAGAGCGAAGCAGATCACCGCTACACAGCACATGCCGCCAACGGCATCCGTACTCGAGCGCGCCAGGTGCAACGGCAGGGCCGGGGTTGAGCCCCGACAGGGCACCGCTGACGTAACGAGCAGCCGGAGCACCAGGAAAACACAAAAAAGCCGGAAAACGCACGAAACGTCCGAAATACAGAGGGAGCAGGCAGGGAGGAAGC
+
@@-,@CACBED+@,666;@,C,@,,@@E,;,,,;@:+++++8678,,5@=EB+6@B,<EFFGC+45C<,CFFF=,9,,9=8?:+@=C+8+++9@+4AE:+8*=+6@>@=,,,,3,38=0=0=,=6>A8<=,4B:@69BD*9=?*4?5133**>>?**4CEE5380)2<7CEB55>*8C(<85=/*1.752@0<5C>(*)(,/(-1)--4)1-8)4)-)).0.(((--42/(4*((41(+*.,((03(3*-59().0--((-*((1(((--((((.-).),(,(-,(.-23((.0***.,.
@M02996:162:000000000-B87FG:1:1101:15413:5517 2:N:0:ACTGAGCG+AAGGAGTA
GACTACAAGGGGAGCGAATCCTGTTTGATACCCACGCTTTCGTGCCTCAGCGTCAGGTGTATCCTAGTAAGCTGCCTTCGCAATCGGGGTGCTGTGACATATCGAAGCATGTAACCGCTACACGTCACATTCCGCCTACCTCGTGTACACGCAAGAACGCCAGGTGCAACGGCGCGGTAGAGGAGAGCGACACAATGAGACCGCTGACTAAACATCCCGCCGACGCACCCAGGAAACCAAAGAAAGCGGGAGAACGAGCGCATCCGCCGTAGTACCGAGGGCGCAGGCACGGAGGGAGGCG
+
@@A,@EAEFFD+8+6+86+6@,;6,-;E,;<,6C8@+,,,58C@B,,@6?;@,,8@,<C6E,CE9CC9@@FG9?@<,,9A6@=,@=CEC++,4?9?FFA,9+4,9BC7B,,4,9,:80*6==9A,AC+7,,8===D+BF,+5<+08:C9?*)@==DF@ECE7835*5<@@E>83@CA*6)<<,,62515C*2).>)),2;<*6;(::;)+;;8?8?(0/4/4;>2(44(*(,*-34(,+21(.37(.()-0(-7)7((--3C((0(((,(-(,.)-4((2((40(4,(.(,3.5**/-(--
@M02996:162:000000000-B87FG:1:1101:10111:5525 2:N:0:ACTGAGCG+AAGGAGTA
GACTACCCGGGTATCTAATCCTGTTCGATCCCCGCGCTTTCGTGCCTCAGCGTCAGTTGCGGCTTGGTGACCTGCCTCCGCGATCGGCGGTCTGTGCGATAGCTATGCAGGTCACCGCTACACCGCACATTCCAGCCACCCCAAACGCACTCAAGCCCCCCAGGGTCGACGGCAGGGACCGGGTGGAGCCCGGAAAGATCAGCGCCGACGGAAGGGGCCGCCGACGCAGCCTATAAAACCAAGAAAGCCGGAAAACGCGCGCAACCGCCGGAGTACCGGAGCAGATGGGACGGGGGAAGGG
+
C@@<A<CF@@C+@,<,;;,;6@@6;ECE,,,;@@+@6+,,58C@@,,B@=C@,8@C,<FFGGG+8@@CCAEAFD8,,,@>,=C4D@@7>+8+6=CDFCB+=*,3783,36,,8>,>==*=+=,DEGGF<,,5>DFGFFC,91?CFD=@?73)?B9,;:>5CC5**2;5C1=588D*:C(788=1*/3<3*/-7.C;(**).+.60B>0())-4>874)1-*-,449;B(*(.*)-.4),*.4((735:*-59(),*-(---)-().((--(-(-.))(((-42.(.6)((((0)12*(,((
@M02996:162:000000000-B87FG:1:1101:23893:5540 2:N:0:ACTGAGCG+AAGGAGTA
GACTACAAGGGTATCTAATCCTGTTTGATACCCACGCTTTCGTGCCTCAGCGTCAGGTGGATGCTGGTAAGCTGCCGTCGCAATCGGGGTTCTGTGACATATCTAAGCATTTCACCGCTACACGTCACATGCCGCCTACCGCGTGTACACTCAAGATAACCAGGTTCAACGGCGGGGGAGGGTGGAGCAACACGCGTTCACCGCGGACGTAAGCATCCGCCGACGCACCCCGTAAACCCAATAAAACCGGAAAACGCACGGAGCCCACGAAGTACCGAGGCGACGGGGACGGGGGGAGACG
+
CBC<CFGGFGG-C,,6;C<9,,C6,;;EEE<,,CCC@,,,58CD@<,;CACB,8@@,<C,C6BECCC6@@DA@?<F+4@@@FE?F@CDD6+,@F9@AFE99+9,>CE8B,,9,95,889=>C?C=+??9C,>@>+=+@886=:++35,5?+)>DDF9ECDC==+,+=DG9@9@**4?)65*=*1*14*-:2,0<)(,/).:E:9(7>6()13.66*.)9:24633(,((2(,133().+*3(.57))(1-0(-7(1,(--(1-7*(3,-(-(,6-.(((4(,((--2(-,17)02**-((-
@M02996:162:000000000-B87FG:1:1101:21387:5542 2:N:0:ACTGAGCG+AAGGAGTA
GACTACTGGGGGATCTAATCCTGTTTGCTCCCCCGACTTTCGCGCCTCAGCGTCAGTACTGTTCAAGGAAGCCGCCTTCGCCGCCGGGGGGCTATAGGAGATCAACGCAGTTCACAGCTACACCCTAGATTCCGATTCCCCCTCCCAGACTGGAGCAAGGCAGGGTCAAGCGCACGTTCCGGGGTGAGCCCGGGGCTGGCACACGGGACACACCTCGCCGCCGACGCGCCCGGTACGCCCAGGAAAGCCGAACAACGGATGCGACCGCGGGAGTACCGCGGCAGCTGGGACGGGGGTAGGG
+
@@A@@CC@CCD+@,,,66,,,;;,,;;A,,;,,77@+8,,,8B:@B,BCEFC6,@C6CC@EC,,66EFCC,9B@@+,4,988+8=6:+++**4:2@FDC,6),*431*:**,,4,,51):6:,@@1<<<,+5?>ECDEE+C3)97;8F5>))2:92::E:*:3**0229CC;8;)*.*.0:8=**/492084B)9145)4,+.62)-(43*33)(.3)/-*43340370*395(--2-**-((372(40-043:.1-(((-*--)(4-(,,((,,))-,,14(-(,.4(.(())**2,(((
@M02996:162:000000000-B87FG:1:1101:4971:5544 2:N:0:ACTGAGCG+AAGGAGTA
GACTACTGGGGTATCTAATCCTGTTTGCTACCCGCACTTTCGAGCATGAGCGTCGATAAGTCCCCAGCAAGCTGCCTTCGCCATCGGTGTTCTTCCTGATCTCTACGCATTCCACCGCTACACCAGGAATTCCGCTTGCCCCTGAACTATCCAAGAGAAACAGTCCAGTCTGCAGGTCCGGGGTTGGGCCCCGGTATTGTACAGACTGCTTGCATCTCCGCCTGCGCTCCCTTTACGCCCAGTGATTCCGAACAACGCTTGCACCCCTCGTATTACCGCGGCTGCTGGCACCAAGTTTGC
+
CCCCCGGGGGGGGGGGGFFGGGGGGGGGG@DFEGGGGGGGGGGGGGGGGFGGGGGGGGGFGGGGGGGGGGGGGGGGGGGGGGGGFGGGGGGGGGGGGGGGGFGGAFGGGEFEEGGGG=@DDEFEGGDGGFGGGGGDGGGGGFFGGGDEFFFFGGGGFGDGGGFFGFFGGGGFGFGGFGFFGGGGEC=5=@>@DDGBFFF?EC?EEF:@BFGFFFFFFFGB=6:@<3;48C3(;;EFFFGGF??2/<<4C?@:071/,--(,1).96>16,,4256A2:699226:::BB0)(0)/03..)
@M02996:162:000000000-B87FG:1:1101:21373:5557 2:N:0:ACTGAGCG+AAGGAGTA
GACTACTGGGGGATCGAATCCGGTGTGCTCCCCCGACTGTCGCGCCTCAGCGGCAGGACTGGTCAAGGAAGCCGCCTTCGCCGCCGGGGGGCTAGAGGAGAGCAACGCAATTGACCGCTACACCCTAGATGCCGATTCCCCCGCCCAGACGCGAGCAAGGCAGGTGCAAGCGCACGTTCCGGGTGGAGCCCGGAGCGGGCACACGGGACAAACCTCGGCGCCGACGGGCCCTGGACGCCCAGTAAAGCCGAAAAAAGCGGGGGACGTGAGGATTACTGGGGCTGAGGGGCAGGAGGAGAGG
+
@<8,A<,CAED+8,,,6,,6;+67+68;,,,,,877+++,,:C@+6@F@E,@++@>+BD8C,,CCCDC<<,AF>++,+,98++8@=:+4+*1=<*<FDB*<)/088413**7,5,,10)19+,;C*:2<<+0AEGGDGE+5,)9)::E.9)-:89:EFGFC=:8:696>CE@=5>:5*37CCC*2/37(*/4>BG>(*.(-*.3()-6;>54(.(88)*-/-,32-(-(*4(/(((-,**-4(66:))2,0-(.(/((((,)(()((((-.)(),))))(-(--.3(,(-(())/**(((,
@M02996:162:000000000-B87FG:1:1101:27214:5563 2:N:0:CCTGAGCG+AAGGAGTA
GACTACTAGGGTATCTAATCCTGTTCGATCCCCGCACTTTCGTGCATGAGCGTCATTTACGGCCTGGTCTGCTGCCTACGCAATCGGTGTTCTTCGTCATATCTATGCATTTCACCGCTACACTCGGAATTCCGCAAACTGCGACCGCAATCAAGCTCTCCAGTATCAATGGCGTGATGACGTTGAGCGTCACGATTTAACCACTGACTTAAAAAGCCGCCTGCGCACCCTTTAAACCCCATAAATCCGGATAACGCTCGGATCCTCCGAATTACCGCGGCTGCCGGCACGGAGTTAGCC
+
CCCCCGGGGGGGGGGGGGGGGGGGGFGGGGGGGGGGGGGGGGGGGGGGFGGGGGGGGGGGGGGDGGGGGGGGGGGGGGGGGEGGGGGGGGGGFGGGGG:EFFGGGGGGGGGGGGGGG>AGGFC,9+88899999ADGD,4+53+6@>@AGFFFDGG?DEGGFEGGFCDGGFAGFC6*CE>98EE@DEDAEGFFFGFFGFE=>39BF*(0+=4C:BF265(2(6=9>990B(=4CECF?E*33<?B24459>:062*,,(((12442)2(((-().46;,216((((4163?20)/2+)62
@M02996:162:000000000-B87FG:1:1101:13513:5584 2:N:0:ACTGAGCG+AAGGAGTA
GACTACCCGGGGATCTAATCCTGTGTGCGACCCGCACTGTCGAGCATGAGCGTCGATAAGTCCCCAGCAAGCTGCCTTCGCCATCGGGGGTCTTCCTGATCTCTACGCAGTCCACCGCTACACCAGGAAGTCCGCTTGCCCCTGAACGAGCCAAGAGAAACAGGCCAGGCGGCAGGTCCGGGGTTGGGCCCCGGGAGGGGAGAGACTGCTTGCATCTCCGCCGGGGAGGCCGTTAGGCCCAGGGAGACCGAACAACGGTGGCAACCCACGGGTGAACGAGGGTGAGGGGAAGAAGGGTGCG
+
B@@6AEEFBCC+8,:6;65@F9@,,-;E,87+7@@C:7,6@CFCB@9@@B9@+8@C,CFGCFGGGFCFFFGGE??<,9DA8B=,@CC+=+++99CFC?=,4+,+4C>+>++8,3,,8>*669:DFGDC@,,,@::7+D6,;>*<CFF,9*0-?29DFGGG@97,;?8C91*035CG52=ADDE/*117(/:6@>)4,*0,4*-335).,**.(9)1.*0-/4-2(,(((*475(4(1(,*-2<6>8((*-.41).*,(-(-*4.*,-((-,(((().((-(((-((.3((,-0)+2*(,(-
@M02996:162:000000000-B87FG:1:1101:22560:5612 2:N:0:ACTGAGCG+AAGGAGGA
GACTACTGGGGTATCTAATCCTGTTTGCTCCCCACGCTTTCGAGCCTCAACGTCAGTTACCGTCCAGCAGGCCGCCTTCGCCACCGGTGGTCTGCCTGATATCTACGCATTTCACCGCTACACCAGGAATTCCGCCTGCCCATCCGGTACGCCAGTTAAACAGGTTCCAAAGCAAGTACAGGGTTAAGCCCGATGAATGCACTTCAGACTGGCTGTACAGTCGACGCTCCCGTTACACCCAGGAAATCCGGATAAAGCGTGCCCCCTACGTGAGACCGCGGCAGCAGGCACGTGGGAAGCG
+
CCCCCGFFFFD@@8@CC<@FFF@;C@CF9,;C@E@B7;,,5@DCC7,FAFEC<<@C<FFGGG<FGEFGGGGGGG7F,,@DCBCEF@C8>+4,@,@EAAF,A+=+>C>>C+49C4CC>@9??E,DGFDF@4,,@FEGDGFE?83=DE=800*1@==37E,=DF8,53=,?EGFFFG,9CEFGDD,,;:=*CC9?*;4*,+/15*.7A>7>)*/>)(;>8+1+/(6.39(,32:F;//978*3?(4<2))2,.4-0-*..,--1-2/,,-44(((-.),4(,,-(-,((((.4-))22*.,((
@M02996:162:000000000-B87FG:1:1101:22579:5621 2:N:0:ACTGAGCG+ATGGAGTA
GACTACTGGGGTATCTAATCCTGTGTGCTACCCACGCTTTCGAGCCTCAACGTCAGTTACCGTCCAGCAGGCCGCCTTCGCCACCGGGGGTCTTCCTGAGATCTACGCAGTTCACCGCTACACCAGGAATGCCGCCTGCACATCCGGTACGCAAGAGAAACAGTGTCGAAAGCAAGTACAGGGTGAAGCCCCAGGAGTGCACGTCAGACTTGCATTCCCGCCGACGCTCCCTTAGCGCCAGGGAAATCCGGAGAAGACTTGCGCCCGACAGATTACGGCGGCTGCTAGCACGGAGAGAGCG
+
C@CCCFFEFGD@@,,C6;A9@,@,,<CA<,;6<6@:7,,,;@F<B+,,;5CB,666<,E<C@:CFGFGG<FGC+8F,@,9B6=7@==+7+8+9,=???E,A9,+9CB=C++948?,68*==9:=FFC==,,,7C>=CFC,59=+=+0333*13>9,,14<,7<,,42*3D;?6A?EF796;BC4*1*16=8(.0333?5))5,(/:,.)0739*.+1+2/*-(,,42(,2-(*)))((**(,((0,-)2-)-,).*((-)-0(,14134(-(.).3(---(-(--,).().4..1**,-(2
@M02996:162:000000000-B87FG:1:1101:23877:5625 2:N:0:ACTGAGCG+AAGGAGTA
GACTACCAGGGTATCTAATCCTGTTCGATCCCCGCACTTTCGTGCATGAGCGTCAGTGTCGGCTTGGGAAGCTGCCTACGCAATCGGGGTTCTTCGTCATATCTATGCAGTTCACCGCTACACGACGAATTCCGCCTACCGCAACCGAAATCAAGCGCTCCAGGATCAAGGGCGGGAGGAGGGTGAGCCGCACGAGTTGACCACTGAACAAAAGAGGCGCCGGCGCAACCGTGAAACCCAAGAAAACGGGGTAACGCTCGGAGACGACGGAGGACCGCGGGCGCGGGAACGGAGGGAGGCG
+
CCCCCFFFFGD@C,6@<E@,,6@;CFCG,,8,6@:F7+,,;@CCB@,B@E@C+8@,;C,6BE@4+@@,C<CBAE,=,9@C@CG,@==CC++,9,CA9=?4@+4?9,@,@,,4,9,9>89===,=CBEF=,+,6@A++B==8@>DCD8>9D*1;CC,@@1*5@1,4*9@F,@>5?DGF)78BE5*114*(2*-7>C(-*9<<C?:(9))(*248?(7(.72*(3(4-2((*--*4-:<(+;2(.::(1(*-)((0)/(((--/((*,--,1.((4((-,,3((4,(42(4<?3)01**((-3
@M02996:162:000000000-B87FG:1:1101:5557:5664 2:N:0:ACTGAGCG+AAGGAGTA
GACTACAAGGGTATCTAATCCTGTTTGATCCCCACGCTTTCGTGCCTCAGCGTCAATGACGGCTTCGTGAGATGCCTTCGCAATCGGTGTTCTGCGTAATATCTATGCATTTCACCGCTACACTACTCATTCCTCCCACCGCATCCGTATTCCAGCATGACAGTATCAACGGCAGTTCCGGAGTTGAGCTCCGGCATTTCACCGCTGACTTGCCCACCAGCCTACGCACCCTTTAAACCCAATAAATCCGGACACCGCTTGCATCCTCCGTATTTCCTCGGCTGCTGGCACGGAGTTAGC
+
CCCCCGDEGGGGG8FGGGFGGGGGGGGFGGGGGGGGGGGGGGEGGGGGGGGGGGG:FCACFG+>@FFGGGG,5EFGGGGGGGGGCEFCGGGGCE,C?FCFCFDCEAEGGGGGGDFF>1:CDEGG@DGGFCFGGFG+CGG+=8@DGGFBF8DEFGGGGF8CDFDC:@+===EEEFGFAFF54+++@C<C)=D@B5727B@66D*799:@BF7*86))(2*(4/06;02(.=;(2.;);4:E0;8/939?C97((0(1(-((-1))25))47(((.)--.-(--4304)54(8:5:*2:).)
@M02996:162:000000000-B87FG:1:1101:17849:5668 2:N:0:ACTGAGCG+AAGGAGTA
GACTACTGGGGGATCTAATCCTGTTTGCTCCCCGCACCGTCGCACCTCAGCGTCAGTCATCTGCTGGTAACCTGCCTTCGCCATTGGTATTCTGCCTGATATCTACAGAGTTCACCCCTACACCAGGAATTCTGATTGCCCCGCAGTGACTCAAGTCGTGCAGGTCTCAACGCAGTCCAGGAGTTAAGCTCCTGCCGTTCACACCAAGCATGCAAAACCGCCAACATGCCCGTTACGCCCAAGAAAGCCGAACAACGCGCGCAACGTAAGGGTGACCGCGGCTGCTGGGACGGAAAAAGC
+
@<A@@FCCCFD+@;@,<<,,,C@;,<CC9,6@@@+@+F+,,8C@@:4F<EFC,,@B<CE9FEFF9CC@CDGDFB<?,,9AB=?,,9=65,5,9,C?<BE,@9;,@C>=D,,,,4,,9036=B:DFGDF:4,,,9E8=EF==D*=>C0A?8+*@=D3=+6=B?D,60+26@,:@9D7AC;@8:C,35;<6,<@*9CD)**:5<AEAFF>4)+00AEFF4:/4/(.1;(;3+/6)6/(3(4*3;(8?(((2-04(7,1-((--/-4)((...).,(-..2(2((((,),.(4:9).***(((
@M02996:162:000000000-B87FG:1:1101:8511:5679 2:N:0:ACTGAGCG+AATGAGTA
GACTACAGGGGTATCTAATCCTGTTTGATGCCCGCACTTTCGAGCCTCAGCGTCAATCGCACACCAGCAAGCTGCCTTCGCAATCGGAGTTCTTCGTCATATCTAAGCATTTCACCGCTACACGACGAATTCCACTTGCCTTGCGTGTATTAAAGCCCATCAGTATCCACGGCATGCCAAGGGTGGGCCCGGACATTTGACCGCAGACTTAAAAGGCCGCCTACGCGCCCTTTAAACCCAATAAAACGGGATAACAGTCGCATCGTCCGTATTACCGCGGGGGACGGGTGCGAATTACTGG
+
CCCCCGEGEEGFFDFG<CEEFGF<FFFCF,CC@B@FEE@CCEGFEFCGGFGFC7F@9EGGEGGGGGGC<CFFG@F@9;@EFFGGGGCCEFCFFDFDE=,?,?8DFGFGD9FGCEFGG85=CEACGGGEEF?DGGEFFGGFG7DDD@=80CC*@C33=DG@DFD,EDG,?FG>EA6FAFEFGF*@CD=C5C*:59D35FFE=F@>=>;D3;F9CA7.60162(;11(((-2((2)-)).2A<:,)*).(1-0(.*4*)),,258>*4(,-.,,(.--2(-(((,((,(((((-.0**+))).
@M02996:162:000000000-B87FG:1:1101:8491:5680 2:N:0:ACTGAGCG+AAGGAGTA
GACTACAGGGGTATCTAATCCTGTTTGATGCCCGCACTTTCGAGCCTCAGCGTCAATCGCACACCAGCAAGCTGCCTTCGCAATCGGAGTTCTTCGTCATATCTAAGCATTTCACCGCTACACGACGAATTCCACTTGCCTTGCGTGTATTCAAGCCCATCCGTATCCACGGCATGCCAAGGTTGGGCCCTGACATTTGACCGCAGACTTAAAAGGCCGCCCACGCTCCCCTTAAACCCAATAAATCCGAATAACGCTCGCAGCTCACGTATTACCGAGGCTGACGGCACGGAATTAGCGG
+
CCCCCGGGGGGCEGFA@CBEFGG@EEEFG@C,C@@C7FDFFFGGGEGFFEGGCBCCEEGGGGGGGFEFGGGFGFFGCGGGGGGFFDEBCBFFGGGFFFFGGFAFGEEEBEFG9;BFE8@CCEB>EGCFG88>FFGFFEFGG<6FC@88;?FDEDGAFGG8,,):6;FCF:C9:5=EAFCF8E<CFD=*:=*:;FF*>@@EFC>>9;(-)+B;ECC:/0>:E(/16(,66;((22--.,+;3(.48)447(0((145-(--(/(42).6283..4:.4(,-((.(((-(-489.)/3+)2((
@M02996:162:000000000-B87FG:1:1101:8505:5697 2:N:0:ACTGAGCG+AAGGAGTA
GACTACAGGGGTATCTAATCCTGTTTGATGCCCGCACTTTCGAGCCTCAGCGTCAATCGCACACCAGCAAGCTGCCTTCGCAATCGGAGTTCTTCGTCATATCTAAGCATTTCACCGCTACACGACGAATTCCACTTGCCTGGCGTGTATTCAAGCCCATCAGTATCCACGGCATGCCAAGGTTGGGCCCTGACATTTGACCGCAGACTTAAAAGGCCGCCTACGCTCCCTTTAAAACCAATCAATCCGGATAAAGCTCGCATCTTCCGTATTTCCGCGGCTGGTGGCACGGAATTAGCCG
+
CCCCCGGGGGGFGGFGD@FEFGGFEGGGGCFFFEGGDGFFFEGFGEFGGGGGFFGGFGGGGGGGGGGGGGGGGGGGGGGGGGGGFFEFEFGCFFGGFFFGAFAFGGFGDGGGGGFGE:5CDEFGGGGEFGGGGGGGGGGDG**@?@=@DD9CEDFFGFDDGDD,@FGGGGEBE>6CFGFFEFE7@9A;CG*:FFGFEF6<CFAFFA@BEFGCE+055)5(=165/.,4(B(.6>EE)7;C<)(.1.-,9,036B9:)-.-7C29*-62-.((()).(,,1-,((..1.(4,4.)/33.,)(
@M02996:162:000000000-B87FG:1:1101:8210:5714 2:N:0:ACTGAGCG+AAGGAGTT
GACTACTCGGGTATCTAATCCTGTTTGCTCCCCACGCTTTCACGCATTAGCGTCAGTTGAGTTCTAGCAGATCGCCTTCGCAATTGGTATTCTTCTTGATCTCTACGGATTTTACCCCTACACCAAGAATTCCATCTACCTCTCCCTCACTCTAGATTATCAGTTTCCCAAGCAGTTTAATGGTTAAGCCATTAGATTTCACAAAAGACTTGATAATCCGCCTACGCGTCCTTTACGCCCAGTGATTCCGAGTAACGCTTGCACCCTCCGTATTACCGCGGCTGCTGGCACGGAGTTAGC
+
CCCCCGGGGGGEFGFGFEGFFFEFGGGGGFFFGGGGGGEGFDGGGGGECEFGFGGGFFGGGGGGGGGGGGG?FGGGDGFGGGGGFEFFGGGGGGG<CFGGA?FGGGGGGGGG4EFGF5:=DEFFGGGGGGF9DG88DFGFGEBGGFBFFD79=>FFGGGDFDD?=D@EGGGFGFGGFGEF9DFGGGFGFDFFDFGED9DDFD<DDFFFBFCE@FEFFFC1+:8>CAAB>C=>FEEFF>CE=DFF8@<<C.:/9AC3/.//6:;.9(1=20628;.178.,42,41))4::??<<ECC694
@M02996:162:000000000-B87FG:1:1101:11634:5744 2:N:0:ACTGAGCG+AAGGAGTA
GACTACAGGGGGATCTAATCCTGTTTGATGCCCGCACTTTCGAGCATCAGCGTCAATCGCACACCAGCAAGCTGCCTTCGCAATCGGAGTTCTTCGTCATATCTAAGCAGTTCACCGCTACACGACGAAGTCCACTTGCCTGGCGTGTATGCAAGCACAGCAGGATCCACGGCAGGCCAAGGGTGGGCCCGGACAGTTGACCGAAGACTGAAAAGGCCGCCGAAGGCCCCCGTAAACCAAAAAAAACCGGAAAAAGACCGCAACCTCCGGAATAACTGCGGCGGCAGGACGGAAGGACGCG
+
B<A<CEFECED+8,6,;6,;CC@,,6;A,<,,,68@@@,,,@FCB+,B<EEC,6@,,CFFGGGGGFFFEFGG8A,,,99?:BC4D==FE4,,9,C=4B?9@+,+9CE<=,,4,9,<=>56=@<CGECF>++,73@?+E8DDE?G=+:8;2+*@=F=16@1B48+;3+@23+9*90@5;<A8C*,67-*(**/2.:(),;?@6(,(0,()););F;86)/-2-7(,(,((1(-*4-4)2+1.((-7(-,)-.(-)./-..,,1-(*(((-(-((,))).),((((,(-(-((().2**(((,
@M02996:162:000000000-B87FG:1:1101:8039:5783 2:N:0:ACTGAGCA+AAGGAGTA
GACTACTCGGGTATCTAATCCTGTTTGCTCCCCACGCTTTCGTGTCTCAGCGTCAGTTGTCGTCCAGTTAGCCGCCTTCGCCACTGGTGTTCCTCCCGATATCTACGCATTTCACCGCTACACCGGGAATTCCGCTAACCTCTCCGATACTCAAGACCGACAGTTTCAAATGCAGCCCAAGGGTTGAGCCCTTGCATTTCACATCTGACTTGTATGCCCGCCTACAACCCCTTTACACCCAGTAAATCCGGATAACCACCGCCCCCTACGTATTCCCTGCGCTGAGCGCGCGTAGTTACA
+
CCCCCGFGEGGGDFFGG9EFFGDGGGEEFD@CFFGGGGCFFEGGEFGGGFGGGFGGEFEGFEFFGGGGAFGGGGGFFEGGGGGGGGGFFFGDEF=8FCCF79;FGGGGDE7F;BFGG5@DDCB84CBCFEEEEFG++@@@==F6=@=+:?DDF=DFG6+1@C:@CFGGGAF1@85,0;7*6DC7D?EFB:C2)6DBCFF*1>@*7=>*9B+*)1/+6/062./((().(34(0)).)/?CFFBB4).694)-4@<*(.((,)((1402.(.5).)))))((,-44((,((,(0):;+.))
@M02996:162:000000000-B87FG:1:1101:8021:5797 2:N:0:ACTGAGCA+AAGGAGTA
GACTACTCGGGTATCTAATCCTGTTTGCTCCCCACGCTTTCGTGTCTCAGCGTCAGTTGTCGTCCAGTTAGCCGCCTTCGCCACTGGTGTTCCTCCCGATATCTACGCATTTCACCGCTACACCGGGAATTCCGCTAACCTCTCCGATACTCAAGACCTACAGTTTCAAATGCAGCTCAAGGGTTGAGCCCTTGCATTTCACATCTGACTTGTCTGCCCGCCTACACACCCTTTACACCCAGTAATTCCGGATAACGCTCGCCACCTACGTATTACCGGGGCTGCTGGCACGTAGTTCGC
+
CCCCCGGGGGGFCDFGFEFGGGFGGGGGGGGGGGGGGGDGGGGGCF<FGGGGDGGGGGGGGGGGGGGGGGGGGGGGDGFGGGGGGGGFFFGGFGGGGGGGDBFGGGGGGGGGFGGGG=ACDEFGGGGGGGFFGGGGDCFFCDFGGEFC9DDDD@8FFF6EFG@@CFGGGCCFGFGGAFFFGGGCCDEGFFEFFFGF<FFECG?<>AE?;FGE>A5AEAC946(1((/)/=6<FE6>?3FE<6()19772/:(-8<2-,,--)-8D?0(5<,..3)..,(-((34,)34((,3)021+),(
@M02996:162:000000000-B87FG:1:1101:8036:5807 2:N:0:ACTGAGCA+AAGGAGTA
GACTACTCGGGTATCTAATCCTGTTTGCTCCCCACGCTTTCGTGTCTCAGCGTCAGTTGTCGTCCAGTTAGCCGCCTTCGCCACTGGTGTTCCTCCCGATATCTACGCATTTCACCGCTACACCGGGAATTCCGCTAACCTCTCCGATACTCAAGACCTACAGTTTCAAATGCAGCTCAAGGGTTGAGCCCTTGCATTTCACATCTGACTTGTCTGCCCGCCTACAAACCCTTTACACCCAGTAATTCCGGATAACGCTCGCCACCTACGTATTACCGCGGCTGCTGGCACGTAGTTAAC
+
C@CCCGGGGGGFFFDGCAFFFGFFGFFFFFFDGGEFDFDFFEGGCEBGGFGECFGGDGGGGGGGGGFGCFGFFFGGEGFGGCCGGGFFGFEFGFGGEG7FC>DCDGFGC>FFGGGGG>5+==BFGGGGGGGGFGGGGGGGGFFGGDAC9=BEGDD>DFGG7A>@EFGGGGGFGFF7*9:ACCECCCEGFGEDFF4@FGC<7,96)+:<CFGE>B*8;670/65,:(//6B8;GF;E73CE0;6)3)7)745,()62--(,(/44C0<0((.,)4).)3(,-771:24>3(,-0)*13)))
@M02996:162:000000000-B87FG:1:1101:24682:5850 2:N:0:ACTGAGCG+AAGGAGTA
GACTACCGGGGTATCTAATCCTGTTTGCTCCCCCGACTTTCGCGCCTCAGCGTCAGTGATGTTCAAGGAATCCGCCTTCGCCTCCGGTGTTCTATAGGATATCAACGCATTTCACCGCTACACCCTATATTCCGATTCCCTCTCCCATACTCGAGCAAGGCAGTTTGAGACGCACTTTCCGGGTTGAGCCCGGAGATTTCACATCTCACACACCTCGCCGCCTACGCGCCCTTTACGCCCCGTAAAGCCCAACAACGCCTGCACCCTCCGGATTAACGCCGCCGCCGGGCACGGAGTAAC
+
CCCCCGGGGGGGGFGGGGGGGGGGGGGGGGFEGGGG:FFGGGGGGGGGGGGGGGGGGGGGGGGGGGGGGDGFGGGGGGGGGGGGGGGGGGGFFCE9EEFGAFGGGGGGGEGGGGGGG=<=CEGGGGGGGGGGGGGGGGGGGDFGG@DGFGFD6@?FGGGCFGFFFFF7CFGFG5CEFGAFBEEEGGEFEC@@BEC@FGCFFCCC=;;?9678?F8;1=C9=:084(4(3?41C8>)-,:C((-(.())2().4847(-(((*,(*-(((((,,(,)60((-(((-((-(((40)/*1(--
@M02996:162:000000000-B87FG:1:1101:10884:5853 2:N:0:ACTGAGCG+AAGGAGTA
GACTACCAGGGGATCTAATCCTGTTTGATCCCCACGCTTTCGTGCCTCAGCGTCAAGGACGGATTCGTGAGATGCCTTCGCAATCGGGGTGCTGAGTAATATCTATGCAGTTCACCGCTACACTACGAATTCCGCCCACGGCATCCGGATTCCAGCAATCCAGGATCAAAGGCAGGTCCGGAGGGGAGCTCCGGGCTGGCACCCCGGACGTGGACCACAGCGTACGCAACCGTGAAACCCACGAAAGCCGGAAAAAGGCGGAAAACACCGGGTGACCGCGGGTGCAGGGAAGGGGGGGAGG
+
B<A<BEFEEED+@,,66@B,C,@;,-;E,,,6C@8@+,,,,8;@B@,B@AC@,,8@,CECGGG7@C@,CAFF9?@,,,9988=8@D:+4++4@AEBCED,9+,+9,@,9,,9,9,:8:*6=9,,@E++8,+,@6ADGGD8DAF+6D:+:+**686:DD,4,<8,@*0@CFGF69D5@7@BD>;**355(,1(25D;(*)(/+229)6:15*-4B:8:)/.2(--(-(-(*(-*(-(6),2((((04((*-.4(03*,(((,)((*,((,-((--,)-4(,(,(,()).(,(-.)/:*(((-
@M02996:162:000000000-B87FG:1:1101:24663:5856 2:N:0:ACTGAGCG+AAGGAGTA
GACTACCGGGGTATCTAATCCTGTTTGCTCCCCCGACTTTCGCGCCTCAGCGTCAGTGATGTTCAAGGAATCCGCCTTCGCCTCCGGTGTTCTATAGGATATCAACGCATTTCACCGCTACACCCTATATTCCGATTCCCTCTCCCATACTCGAGCAAGGCAGTTTGAGACGCACTTTCCGGGTTGAGCCCGGAGATTTCACATCTCACACACCTCGCCGCCTACGCGCCCTTTACGCCCAGTAAATCCGAACAACGCTTTCGACCTCTGTATTACAGCGGCTGCTGGCAACGAGTTAGC
+
CCCCCGGGGGGGEEGGGGGGGGGGGGGGGGFEFGGGGGGGGEGGGGGGGFGGGGGGGGGGGGGGGGGGGGGGGGGGGGGGGGGGGGGGGGGGC<EFEFFGFFGCEFEGEEGFGGGGG=@DDFFGDGCFF=FGGGGGDEFFGFBGGGDEDGDD@DDG6FGE@FD@FFFGGGG>CFGGFFAFGEGEC>@4)AD@F6<@=FFFFGFFFA<..)C;FFFF@EG95646<(((-:7(9):A?0CE((.48.)-27734;(*(((((0--91(),5-))-6:6).(--4;::?:?0,-))2/;-.4
@M02996:162:000000000-B87FG:1:1101:22590:5871 2:N:0:ACTGAGCG+AAGGAGTA
GACTACTAGGGTATCTAATCCTGTTTGCTCCCCACGCTTTCGCGCCTCACCGTCAGTTGTCGTCCAGCAATCCGCCTTCGCCACTGGTGGTCCTCCTAATATCTACGCATTTCACCGCTACACTAGGAATTCCGATTGCCTCTCCGATACGCAAGATCAACAGGTTCAAATGCAGTTCATGAGTTAAGCCCATGGATTTCACATCTGACTTGCCGACCCGGCTAAACGCCCGTTACACCCAGAAAATCCGGACAAAGAGTGCAACCTACGGATGACCGCGGCTGCTGGGAAGGGAGGAGCG
+
CCCCCFGGFFF-CC@<@<EEAFC@,CCFE<@F7EFC7@78<CFC@@7FCEGC;@CCCEG<FG@FGEEFFG,FFFGG7CCBFFCGD?C,=,8,D,C?FFA=E;D8=C@CC8+E,9,9@>*==E,9@FCE=A,,@DEC8FC9+1*=DEB+3=*1@BCF2@D=@?=,@D7ADF,=,BF2BFE+;C?,3=C;5@D@*9F:*,**;@A*:1;9A8+19A>>-::/:>(8)0(4(*,./5(66)2/((((0/)(2.5((7(*(((--2)-*((.(-,2-(..(,(((4(--..4(((4))***((((
@M02996:162:000000000-B87FG:1:1101:4267:5872 2:N:0:ACTGAGCG+AAGGAGTA
GACTACTCGGGTATCTAATCCTGTTTGCTCCCCGCACCTTCGCACCTCAGCGTCAGTCATCTGCTGGTAACCTGCCTTCGCCATTGGTATTCTTCCTGATATCTACAGATTTCACCCCTACACCAGGAATTCTGATTGCCCCTCAGTGACTCCAGTTATGCAGTTCTCAACGCAATTTCGGAGTTGAGCTCCGAGATTTCACACCAAGCTTGCACAACCGCCTACATGCCCTTTACGCCCAATAATTCCGAACAACGCCCCCCACTTCCATGTTCCCGCGGCTGCTGCCCCGTATTTAGC
+
CCCCCGGGGGGGGGGGGFFGGGGGGFGGGGGGGGGGCFGFGGGGGDFGGGGGGGGGFGGGGGGGGGGGGGGGGGGGGGGGGGGGAACFFGGFFGGGGGGGGFGGFFE8EDGGGGGGG:@DCEFFGGGGGFE;FGFEF9EDF8*CGEE;DGD:EFDFGCGGGGEE;DFGDFD58B0CFGFFGCCC8FBGDDGFF>C50ECEFGFFAFD55AGD5>0<@?9>C):<@5856C>>FBEE>=CED0(46?CE73=(:)/;,.((-1(7<(92<-))..)6<((,,(4,3),)(.((00*336<2
@M02996:162:000000000-B87FG:1:1101:22605:5881 2:N:0:ACTGAGCG+AAGGAGTA
GACTACTAGGGTATCTAATCCTGTTTGCTCCCCACGCTTTCGCGCCTCACCGTCAGTTGTCGTCCAGCAATCCGCCTTCGCCACTGGTGGTCCGCCTAATATCTACGCATTTCACCGCTACACTAGGAATACCGATTGCCTCTCCGATACGCAAGATCAACAGTTTCAAATGCAGTTCATGAGGTAAGCCCAAGGATTGCACATCTGACTTGCCGACCCGGCGACACGCCCGTTACACCCAGGAAATCCGGACAAAGCGTGCCACCTACGTAAGACCGCGGCTGCAGGGACGTAGGGAACG
+
C@C<CF,FEFF6C,@,;6<<,CC@,@CF<C,@:CFC7B,<<@F@@@,C@E<C8:@C;FG<FGDGGEEGGG,AFEFD:,EACBFEG?C99,8,@+@FCCE,A+=,9CB+B++,;9,56=*==@,9@FFE=,,,7=C+=F8>+)*6ACA33631C=CD8EGGCC8,7?7@D>,4,5=,=CE+@;C6,;;9>?E@*3;C*,**1,.*0+12:;+1*302(/)/47(.,676(*6-)4-(6),*,,(35:94*-.4,53*..(-,*()2((,.-(,((.5(,(,(4(,4((,(4830)/1*3(((
@M02996:162:000000000-B87FG:1:1101:4250:5884 2:N:0:ACTGAGCG+AAGGAGTA
GACTACTCGGGTATCTAATCCTGTTTGCTCCCCGCACCTTCGCACCTCAGCGTCAGTCATCTGCTGGTAACCTGCCTTCGCCATTGGTATTCTTCCTGATATCTACAGCTTTCACCCCTACACCAGGAATTCTGATTGCCCCTCAGTGACTCCAGTTATGCAGTTCTCAACGCAATTTCGGAGTTGAGCCCCGAGCTTTCACACTAAGCTTGCACAACCGCCTACACGCCCTTTACGCCCAATAATTCCGAACCACTCTCGCAATCTCCATGTTACAGCGTCTTCTCGCACGGACTTAGC
+
CCCCCGGGGGGGGGGGG<FFGGGGCFGGGGGGFFEEGEFGGGGGGGGGGGGGGGGGGEDCEFCFFFDFGGEFFFGGGGGGEF7?,@FF5EFFFFCECF;F9DFFGGF8,9CFGFFGFAFFGEFG+=FCFFGFBGC=DDEE88D??>DE5DFD=EDGF,EEG8*:@C@,CEF>C>+=DGEF6+61>FEGB,D=9@7)1DFECF5))3308928>F6+)*955:5@B7((5B@2?3/97(48;(5/29??@3)3()//(().-*,,*).--4.).4-6.224(---)628607())/*2-49
@M02996:162:000000000-B87FG:1:1101:4281:5884 2:N:0:ACTGAGCG+AAGGAGTA
GACTACTCGGGTATCTAATCCTGTTTGCTCCCCGCACCTTCGCACCTCAGCGTCAGTCATCTGCTGGTAACCTGCCTTCGCCATTGGTATTCTTCCTGATATCTACAGATTTCACCCCTACACCAGGCATTCTGATTGCCCCTCAGTGACTCCAGTTATGCAGTTCTCAACGCACTTTCGGAGTTGAGCTCCGAGATTTCACACCAAGCTTGCAAAACCGCCGACATGCCCTTTACGCCCCATCATTCCAAACCAACCTCGCACACTACATTTTGCACACGCATCTGTCCATTTATTAGC
+
8ACCCGGGGGFGGGFFF@@FFGFGAFFAFFDGGDG7CFCEGFFGGGFGGGGGFDGGECFAFG9FF@FGGGGGF<FGGFGGDGDGG8:CEEEFFGGFFC,A;DGFFGGGGGGFCEFGG=FFFFEGGGD+AFDGFDFGDEFFFDFGGEE4<DEE>@=FCFGCE=*:6?D,?EF>EA+=?FDE>+=8@DE68ECB5*3))8<;;AE@)9=@9FC@C6A>56355)0//(-.6BB=*3)4;@@?(63(29<C;)1)/8(/((/,(1(()(((.3)).)).)))((,(,(.5..,6)**3+0667
@M02996:162:000000000-B87FG:1:1101:22592:5894 2:N:0:ACTGAGCG+AAGGAGGA
GACTACTAGGGTATCTAATCCTGTTTGCTCCCCACGCTTTCGCGCCTCACCGTCAGTTGTCGTCCAGCAATCCGCCTTCGCCACTGGGGTTCCTCCTAATATCTACGCATTTCACCGCTACACTAGGAATTCCGATTGCCGCTCCGATACTCAAGAGCAACAGTTTCAAATGCAGTTCATGAGGTAAGCCCATGGATTTCACATCTGACTTGCCGACCCGGCGACACGCCCGTTACACCCAGTAAATCCGGACAACGCGTGCCACCGACGTATTACCGAGGCTGCTGGGACGGAGGGAGCG
+
CCBCCF@FEFF-C<<E@;,<CF@;@<CF9<@C,E@@7B;,@@F@@7:BEDFB@FCE;FF,CFDACCCFDF,AFE7C,,=DBBCFFC@,:+6,@,9AEDE9@+4=9CDF=6+,,4<C>>5==>,9EFFF;,,=EGGDDGG9=)<CDGF+0=+0@=DF,@DFFG8,72?;CC,39@D2=CC+>C?,,4;C6<:@*9CC0,**;@8<)+:AE4+7*;::68)/48(.3:;<>*3(1(-(4),*-43<=<).*-.4>581-((,-*-6*:(37-(-.(.-)-(,(((.(...(.(,).8**-1((
@M02996:162:000000000-B87FG:1:1101:21341:5940 2:N:0:ACTGAGCG+AAGGAGTA
GACTACACGGGGATCTAATCCTGTGTGCTCCCCCGACTTTCGCGCCTCAGCGTCAGTACTGTTCAAGGAATCCGCCGTCGCCGCCGGTGTGCTATAGGATAGCAACGCAGGTCACCGCGACACCCTAGATTCCGATTCCCCCGCCCAGACGCGAGCAAGGCAGGTTCAAGCGAACGTGACGGGGGGAGACCGGAGCGGGCACACGTGACACACCTCGCCGCCTACGCGCCCGGGACGCCCAGTAAATGCGAAAAACGGCGGGGACAGAGGGAGGAGCGGGGCAGCGGGAACAGAGGTAGCG
+
@<A6@@@FBDD+@,,,66,6,<@;,<;C,,;,,67@++,,,8B@6@,B@B,@,8@B,CC,C9,CCAEGDC,CF>,:++6844+@C=:+7++,9<@EFFD,9*,34:488++,,6,58:0=03+6C+=3>,,,@DG6CG,7?5*@*>:FA;*)>88<?;EFCE7**270:E98*05*2*(8;CE**/-/(/*4@@G96*)(-*..-)4,-6*.-),7-5)-*-(-(419(*4(/((,-,**(4(-9)))*,0-().1-(((-)-4)((((-((,,-(,4((((,-,-31((-(.)0*3,.)-
@M02996:162:000000000-B87FG:1:1101:13962:5954 2:N:0:ACTGAGCG+AAGGAGTA
GACTACACGGGTATCTAATCCTGTTTGATACCCATGCTTTCGTGCCTGAGCGTCAGATGATCTCTGGACAGCTGCCTTCGCAATCGGTGTGCTGTGACATAGCTAAGCATGTCACCGCTACACAGCACATTCCGCCATCCTCGACAGCGCGCAAGGGGACCAGGATCAATGGCAGTTCGCAGGAGGAGAATGAGAATGGCACCGCTGACGTAAGCCTCCGCCTGCGAACGCGTTAAACCCAAGAAATCCGGAAAAAGCTCGGGTCCGCCGAAACACAGCGGCGGGGGGGACAAGGGAAGGG
+
@@A@AFEFCDD+8,6,665,<,;,,6;F,@@6,@,;,;,,B@@@B,,5;=C@+,8BACFG9F,C<@@CCCFGF?@<,,998:=,@=@88,,44?C=FEC,9+==9CE8=,,9,9,,683=+>,@4=B,?,,;EDCGD4,9+1:DDG)4*=*0BCDFEGG8@88+@0+@C,=9:?C54C5?CB@**089);,1;>FC*7*70,:92)5>>)*8B)58(0*,//(/(.,.3*6()(--6),1,3::?<).2-.,(0.*-.).,14()((,(-((((,((.((,2(((-(,(((())*2*((((
@M02996:162:000000000-B87FG:1:1101:21340:5959 2:N:0:ACTGAGCG+AAGGAGTA
GACTACACGGGGATCGAATCCTGTGTGCTGCCCCGACTATCGCGCCTCAGCGTCAGGACTGTTCAAGGAATCCGCCGGCGCCGCCGGGGGGCTATAGGATATCAACGCAAGTCACCGCTACAGCCGAGATGCCGATTCCCCGGCCCAGACGCGAGCAAGGCAGGTTCAAGCGCACGTTCCGGGGTGAGCCCGGAGCGGGCAAACGTGACACACCTCGGCGCCGACGCGCCGCGAACGCCCAGGAAAGCCAAAAAAAGCGTGCGACCGCAGGAGGGCAGGGGCAGGGAGGACAGAGGGAGCG
+
@@-6A<@C@CD+8,,,665,6<C,,<C;,,,,;-7@+++,,8@@6+8B6=C@,,8B,EF,F,,:CAAEAA,5B>,,++687+6>E6:+63**4:,3CC<,,+113,4*3**,,4,,12)1/0,<;*:***+++1:)/<7+9()9584;.1)(2/7*2CFC5:3****20<<>*7)*.*,.8C7*/1-7(*24<)90(*)((*4(,0,,-6*(-),)-)1-*-(3(4(30*(()(-(4(**-8(,02((2().(.,),((,,/--)-(((-(-,((-(,(,,((,((,-(4(,.)2**--(,
@M02996:162:000000000-B87FG:1:1101:6427:5980 2:N:0:ACTGAGCG+AAGGAGTA
GACTACAAGGGTATCTAATCCTGTTCGATCCCCACGCTTTCGTGCCCGAGCGTCAATGCAGGTCTGGCGAGCTGCCTTCGCTATCGGAGTTCTGTGGCATATCTATGCATTTCACCGCTACACGCCACATTCCGCCCGCCTCGACCGCATTCCAGCCAACCAGTATCAACGGCACTTCGGGGGTTGGGCCCCCGGAGTTCACCGCTGACTTGGCCGGCCGCCTGCGCACCCTTTAAACCCAATGAATCCGGCAAACGCTCGCATCCTCCGTATTCCCGCGGCTGCTGGCACGGGGTTAGC
+
CCCCCGGGGGGAFFGGEEGFFGFFFFGGGGGGGGGGGGGGGEGGFFFFFEFECCEFGGFGGGGGGFGGGGGGGEGGGGGGGBFFFECFEFGGGGGGGGGGCDFDGGFFGGGGGGEFE:5CCEFGGGGGGGGFFGGGGGGEDAFGGE@@?09EEFCFGGGGGG@@:=FGGFEFG>?CFFDFEGGC<CBGFGC9EFG9(2<9ACDB;7;>?FFBFF28>>>4:2444>F((:88406AADC8<FB?=A26240(().>-----)-,/4,524-.,.).),(-,(-14),.((,30):*:,.)
@M02996:162:000000000-B87FG:1:1101:18413:5982 2:N:0:ACTGAGCG+AAGGAGTA
GACTACACGGGGATGTAAGCCTGTTCGATACCGACGCTTTCGAGCATCAGCGGCAGGGGCGCTACAGTAAGCTGGCAACCAAATCGGAGTTCTGCGGCAGAGGTAAGAATGTAACCGCGACACGACGAATTCCGCCTACGTCAGGCGAACGCAAGAGCGCCAGGTCGCGCGGGAGGGCAGACGGAGGAGGCCGACATTACACAACACGCGAAAAGAAGGGCCTACGCACCGGAGACACCGAATAAATCCGAAAAAGGCCCGGACCATCCGGATACCGACGGCGGCGGGAACGGGAAGAAGG
+
@@<8ACFFBCC+8,,,6,,,,,;66C8A,,@E,B+6+8,,,8C<,7,,,5,@++6@+@@+>F+@:=C<5?<E,<8+,,+,4B:9@@:?>+,,9,9>++++8*+63C9,3,,,,6,,3:*6=B+;EC@C:,*33@:?*1:**)**3,:*))2(4*1+2=*:*16*+29:5:*.*07*07:5/*25*1-*(2*-)0)-(+*.-056(763()),35.)()*-2((.32(-4*(()(-(.(+*,-((0.))*-)(().*-(.(-),-7(5((((,((),(((,(3((-(-(((,,))***(((,
@M02996:162:000000000-B87FG:1:1101:25757:5984 2:N:0:ACTGAGCG+AAGGAGTA
GACTACACGGGTATCTAATCCTGTTTGCTACCCGCACTTTCGAGCATGAGCGTCGATAAGCCCCCAGCTGGCTGCCTTCGCCATCGGTGTTCTTCCTGATCTCTACGCATTCCACCGCTACACCAGGAATTCCGCCAGCCCCTGAGCTATCCAAGAGAAACAGTCCGGTCTGCAGGTCCGGGGTTAGGCCCCGGGATTGTACAGACCGCTTGCATCTCCGCCTGCGCTCCCTTTACGCCCAGTGATTCCGAACAACGCTTGCACCCCTCGTATTACCGCGGCTGCTGGCACGGAGTTTGC
+
CCCCCGGGGGGGGGGGGGGGGGGGGGGFGACEFFGGGGGGGGGGGGGGGGGGGGGFFGGGGGGGGGGGGGGFGGGGGGGGGGGGGGGFEGGFFGGGGGGGGFGGGGGGDEFFGGGGG=?DDGEGGGGGGFGGGFGDDC@@D>FGFEDC+?FFGGF8FGGGGCDDFCG+=>EFGFGGFGFFGGEEGC:DFGG@FEC@@F4))3<3;5702>342;<C9:FFC632:26;FDF:>>DDF0>?644465A97>.39D?7(-,--9),24((8,,(44.:.4((3413(.823(8()0*2;)-)
@M02996:162:000000000-B87FG:1:1101:17049:5996 2:N:0:ACTGAGCG+AAGGAGTA
GACTACAAGGGTATCTAATCCTGTGTGCTCCCCACACTGTCGTGCCTCAACGTCAGTTACTGTCCAGAAAGTCGCCTTCGCCACCGGTGTGCCTCCTAATATCTACGCAGTTCACCGCTACACTAGGAAGTCCACTTTCCGCTCCAGCACTCAAGGGTAGGAGGTGTAGTTGCAGTTCCTCAGTTGAGCCGAGGGATTTCACAACTAACTTGCGACGCCGTCGACGCACCCGTGACACCCAATAAAGCCGGATAACGCTTGCTCCCGACGAAAGACCGAGGCGGCGGGCACGAAGGGAGCG
+
B@AA@EDEEFD-C@<,66;@<CC=,=CF<@<,:;8C7<,,CCD@B@,B@=;@,9@B,CFE,F,EFFEFCFG<FB@:,,=?6B=@D@@+7,,,9,@F@FD9@+=,>C@@C+,944,,880====,@FFFD,,,4@E+=4,9+1*=DGDFD=*)@@DFG8DC+D=+6*+66,3466D699D2>=D,96;?5;CBFBGF),*32,;8@6:5>++//*//(22/*0(.6>>;B*3,*(//6)+1,4(4=9).0-.4(062-,-(,*))2-,4(-(-((.4(-(-1(,,(-42,232).1**41((
@M02996:162:000000000-B87FG:1:1101:6431:5997 2:N:0:ACTGAGCG+AAGGAGTA
GACTACAAGGGTATCTAATCCTGTTCGATCCCCACGCTTTCGTGCCCGAGCGTCAATGCAGGTCTGGCGAGCTGCCTTCGCTATCGGAGTTCTGTGGCATATCTATGCATTTCACCGCTACACGCCACATTCCGCCCGCCTCGACCGCATTCCAGCCAACCAGTATCAACGGCACTTCGGGGGTTGGGCCCCCGGATTTCACCGCTGACTTGGCCGGCCGCCTGCGCACCCTTTAAACCACATGAATCCGGAAAACGCTCGCAACCTCAGTATTACCACGGCTGCTGGCACGGAGTTCGC
+
CCCCCGGGGGGFGGEGF<EEFFGFDFGFGF:FFGGGGGC<ECEFGGEFGCDGGCFCCEGFFGGGGGGGGGGGGGGGFGGGGB@@DCEFEFGGGFE?DGGGCFEGFFFGCFFEFEGGG:@8CEGGGGGGGCFFGGGGGGGGGA?GGG9+<=<C;8=FGGEEG>),7;B,2D@BGF4F*C9*>E5::C3:=C=9>BD208=<AFF:9596?4>.2:))4>7(*,(((--,4::197)6-4C5(3))064<<0<?0).*-.((43((14(((....46<4)),(-(2(,4320<())2*2)-(
@M02996:162:000000000-B87FG:1:1101:17068:5998 2:N:0:ACTGAGCG+CAGGAGTA
GACTACAAGGGTATCTAATCCGGAGTGCTCCACACACTATCGTGCCTCAACGTCAGTTACTGTCCAGAAAGTCGCCTTCGCCACCGGTGGTCCGCCTAAGATCTACGCATGTCACCGCGACACTAGGAATTCCACTTGCATCTCCAGCACGGAAGGGTAGGAGGTTTAGGTGCAGTTCACCAGGGGAGCCGAGGGCAGGCACAACTAACATGCTACTCCGACTACGCACCCTGTACACCCAATAACACCGGAGAACGCGGGCGCCCAGCGCAATACAGCGGCAGAGGGTGCGGAGGGAGAG
+
@-@@@AEGDEC-C8,666;,6+@,+8CB9,;,6CB66,,,5@;6@,;A<=;@,,8C6CFD9F<EFACFEFG,C?+4,,4?,8=F=ED8>+,,9+84:FA=4C,6>ED7C8+E,95:>8*608+,8A:B44,6@FA=?,4,+*5=DA=D6=*)6=+8+,@8360++*+45,,540<,+5*+,,,***1*)14:>?D((*)((/8B2)6)/)+./+/+))*/*,(.(((/314(0)6525,*-((,1))(*-),(0(*(--((1(4)9(((-(,(-))-..,(4(-(-(-(((-.)*2*41--
@M02996:162:000000000-B87FG:1:1101:25768:5999 2:N:0:ACTGAGCG+AAGGAGTA
GACTACACGGGTATCTAATCCTGTTTGCTACCCGCACTTTCGAGCATGAGCGTCGATAAGCCCCCAGCTGGCTGCCTTCGCCATCGGTGTTCTTCCTGATCTCTACGCATTCCACCGCTACACCAGGAATTCCGCCAGCCCCTGAGCTATCCAAGAGAAACAGTCCGGTCTGCAGGTCCGGGGTTAGGCCCCGGGATTGTACAGACCGCTTGCATCTCCGCCTGCGCTCCCTTTCCGCCCAGTGATTCCGAACAACGCTTGCACCCCTCGTACTACCACCGCTACTTGCCAGAGTGTAGC
+
CCCCCGGGGGGG+CFFFFGFGGGFCGGGGFAFGGGGGGGGGGGGGGGGG<FGGGGGGGGGGGGGGGGGGGGFFGGGGGGGGGGGGGB=FFG=DFFFCFFGGFGGGGGGGEGCEGGGG85=CEFFFGGGGGGGGGGGDGGGGDFF+@DFDFF<DC6,,1A8,68C?@77+4@AAFFGFG@BGGEEGF5CF<?2B?/5>EF4?+77>F1(4;71;A68/2;6/326?491:C?(::)64(88:8(,*.:4C(0-7)3*(((-,1.)7:>1:4(((()-,))(.13(()).<0))0)322).6
@M02996:162:000000000-B87FG:1:1101:18416:6000 2:N:0:ACTGAGCG+AAGGAGTA
GACTACACGGGGATCTAATCCTGTTCGATACCCACGCTGTCGAGCATCAGCGTCAGTGGCGCTACAGTAAGCTGGCTTCCCAATCGGAGGGCTTCGTCATATCTAAGCAGATCACCGCTACACGACGAATTCCGCCTACATACTGCGTACGCAAGGGCTCCAGGTCGCGCGGCAGTGCAGACGTGGGGCGCCGACAGTTCACAACACGCATAAAGCAGGGCCAACGCCACCGGTGAACCCAAGAAAGCCGGACAAGGCCCGGACCCACCGGAGTACCGCGGCTGATGGCACGGAGGGAGCG
+
@<A@@@@F@CC+8,6,;6@,@6@;,<BF9@@,,C@@@,,,5:D@@@,B@=C@,6@B6CFEGG7=CCDCAAF9E=<,,,9,69?ADF:==++,9,@=989,92,+9ED?B,,4,9,,853=+>8AEECC=,+,7DCCCG?,+*;+6C>+36*)6:;+AC7:8?8,49D*9>*:*0C,;+>8?*=*413C1C57).94(+*-)+.)(0,--)*-6*564)/(/-(.(4(((/,-)4(-)-+2,4(4.4(2*-.3()4*.(.(-13()((,(,,,((.).4(,(((-(..2..5-).**2-(-(
@M02996:162:000000000-B87FG:1:1101:25749:6004 2:N:0:ACTGAGCG+AAGGAGTA
GACTACACGGGTATCTAATCCTGTTTGCTACCCGCACTTTCGAGCATGAGCGTCGATAAGCCCCCAGCTGGCTGCCTTCGCCATCGGTGTTCTTCCTGATCTCTACGCATTCCACCGCTACACCAGGAATTCCGCCAGCCCCTGAGCTATCCAAGAGAAACAGTCCGGTCTGCAGGTCCGGGGTTAGGCCCCGGGATTGTACAGACCGCTTGCATCTCCGCCGGCGACCCCTTTACGCCCAGTGCTTCCGAACAACGCTTGCACCCCTCGTCTTACCGCGGCTGCTGGCACGAAGTTGGC
+
CCCCCGGGGGGGGGGGGGGGGGGGGGGGGGFCFGGGGGFGGGGGGGGGGFGGGGEFGGGGGFGGGGGGGGGDEEGGGGGGGGGGGGEFCFFGFFFFGGGGGFGGGGGGCCEFFFGGG=@=CGGGFGGFGGGGGGGGDEFDG=FFFDDFBFFFFG6DEGG8BF=B?6DEGGGF7CCFFGED>CC=:>@FEGE285:9@EF4CFE<).42:DGDFA3;);>3>1(-4>((-8??FFAA?:>C(4:>*.-.7:)3>>8<(-(--72<C8B?B(((.464((-(((21(.).:8<0)0213)4:
@M02996:162:000000000-B87FG:1:1101:18773:6009 2:N:0:AATGAGCG+AAGGAGTA
GACTACCGGGGTATCTAATCCTGTTCGCTCCCCACACTTTCGCGCCTCACCGTCAGTTGTCGTCCAGCAATCCGCCTTCGCCACTGGTGGGCCTCCTGATATCTACGCATGTCACCGCTACACAAGGAATTCCGATTGCCGCGCCGATACTCAAGATCAACAGGTTCAAATGAACTCCAAAGGTTAAGCCTAGGTCTGTCAAACCTGACTTGCCAACCCGGCTACACGCCCGGTACACCCAGGAAATCCGGACAAAGAGCGCCACCGACGAATGACCGCGGATGGTGGCACGGGGGGAGGG
+
@<@6AEFCDDD+B,@9@@,6<C@,,CCF,6@C:C:F,C,,,@F@@@,BAFFC6,@C,CFCFG7DFCEFCF,AFE7:,,=A?,?FE=A5?4+,9,@F8,9,9<8+=CB+8++9,9,,6=*66E,@FFF<A,,,7@E6=E8E+=*=?E=+3++*73;D2@CF?98329*:?F7<;@D797@*5:9,,58C>0,0)021*,4*9,932)707++47)7;63D.26(/(73?0*(()(--4-,*2:(8>:-)*-.8>;:*(((,-1(4*3(-44(,((-55;132(-,().2.423))//*43((
@M02996:162:000000000-B87FG:1:1101:15735:6015 2:N:0:ACTGAGCG+AAGGAGTA
GACTACTGGGGGATCTAATCCTGTTTGATCCCCACGCTTTCGTGTCTCAGCGTCAGTTGTCGACCAGTGAACCGCCTTCGCAACAGATGTTCCGACCGAGATCGACGCAATTCACCGCTACACCGGGAATTCCGCCCACGGCACCGACGCTCAAGAAACGCAGGATCGGACGCAGGTCCGGAGGGGAGCCCGAGACGGTCACATCCGACTGGGACAACAGCCGACACACGCGGGACACCCAATAAAACAGGAAAACGCATGCAACCGACGGAAGAACGGGGCGGCTGGCACGGAGGACGCG
+
@@<,A@C9<DD+@6<;<<56@C@6,-;4,,,@<FF@:6,,,@C@;6,@;EEC68@66,,,,B,4@+::CE<A@>@@,4=98,6=DD,,:5,49,6+84>+8*=6=884=+88,6,58=*8=@,,63B+38,,@D3+3C:++1*3**)3*3*-42;:,,0*445**20*/B5535>E863)8*:**5172*;4)79((*.(-<)),.339)),()()()1.*4(4((,:6*(4)(((-,+/(-(.96),*.58(/.*,-(((*..*(,(,,-,((.(.4((,4(,((-,,(.-5./:*-(-,
@M02996:162:000000000-B87FG:1:1101:14308:6019 2:N:0:ACTGAGCG+AAGGAGTA
GACTACCCGGGGATCTAATCCTGTGTGCTCCCCCGACTTTCGCGCCGCAGCGTCAGGACTGTTCAAGGAATCCGCCTTCGCCGCCGGTGTTCTATAGGATAGCAACGCAGTTCACCGCTACACCCGAGATTCCGATTCCCCCTCCCAGACGCGAGCAAGGCAGGTTCAAGCGCACTTTCCGGGGGGAGCCCGGAGCGTTCACACTTGACACACCTCGCAGCCTACGCGCCCTGTACGCCCAGGAAAGCCGAACAACGCTGGCGAACTCGGGAAGACCGGGGAGACGAGGAAAGGGGGAGGG
+
@@AC@EFF@CD+8,,,665@,6@;6<CE,C,6,@@B++,,,8C@@:+@:>@B,8@@,CD,E9,CFEEFCD,CF>B:,,,?B8+CE=@+84+,9<4AFFF,A*=8=F>+=++3,65,88*===,@B+883+,,7<E?7F,7C59C>C8FAF*:B:D:EGGGFG9*4/:<:FE>?85*)21;:>C**/4C6E53<>CB6/)(.064(*6349*23>7>:3)-*4(.,36;9*((*).)-(**-3(4>8::*()--7.1(((((*--),(-(,-,(((.(-((2(((,,(-(-.(.)///4,((
@M02996:162:000000000-B87FG:1:1101:8687:6027 2:N:0:ACTGAGCG+AAGGAGTA
GACTACTAGGGGAGCGAATCCCGTGCGCTACCCGGGATGGCGCACCTCAGCGGCAGGATATGCCCAGGAAGCCGCCGGCGCCACCGGGGGTCCTCCTGAGATCTACGCATGTCACCGCTACACCAGGAATGCCACTGCCCCATACATACCTCAAGTCTGCCAGAAGCAGAAGCAATCCGAGGATGAGCGTCGGAGTGGCACATCGGACAGAACAAACCGCCGACGCGCGCGGAACGCCCAGGAAAACGGGACAAAGCACGACCCCACCGTAGTACCGCGGCGGAGGGAACGGAGGGAGGAG
+
@<A,AC@CDDD+8+7+66+86C@,,B@@+@86,66:++,,,7B@@@,A@B,@+8@>CC,C,CF<F<CFFCF,B=48++668648@?:+:++8@,@D<8=,>+,+5<>>:**3,3,34=*3;B,1>FCCC,,26<9;*?,;C5);8E*@8*4*?+7,4+=4+04,=)0+7:CA09<+;*6>CD*+3772(*/-77C,(*).38)5,>416)9:2;:F2351:,7;;2992*-()-(,--*/,(-1)(((/,7,87(54((-(14(*((,-(-((.).3(,,((4((-2(.(-,.02*/-((-
@M02996:162:000000000-B87FG:1:1101:19564:6028 2:N:0:ACTGAGCG+AAGGAGTA
GACTACTCGGGTATCTAAGCCTGTGCGATCCCCGCACTTGCGTGCATGAGCGTCAGGATCGGCTTGGTCAGCTGCCTACGCAATCGGAGGGCTTCGCCATATCGATGCAGTTCACCGCTACACGGCGAATGCCGCCAACCTCAACCGAAATCAAGCGTGCCAGAAACAACGGCGGGATGAGGAGGAGCGGCACGAAGGAAGCGCGGACGAAACAGGGCGCCTGCGCACCGCGGAAACAGAAGAAAACGGGAGAAGACGCGGAGCGGCGGAAGGACCGCGGCGGCGGGGAGGGGGGGAGGGG
+
@<A,@C,EBEC-6,,,66,,,6;6,=BF,,8,686@:+,,586@865;6=,@+,86,C,:FFG,+8:,9<F@@A,,,,@?+::,@=@C=++,9,@=@B6+4+,+9,9+9,,,,4,,8)*6+4,@B7=:=+,,,@8CDD8>+5:938:F5;*1>B9@C4;=::6,4*3;92:>*6DC>)6;88+/2721(**-))1(4*54(*-((04-4)/31?(.-57(*(432-4--*(-)4,-((,*.(52)(((*25(()(*.((--74()(4(((,-(,((-((,-,4066(((((-).:*130(-
@M02996:162:000000000-B87FG:1:1101:19583:6029 2:N:0:ACTGAGCG+AAGGAGTA
GACTACTCGGGTATCTAATCCTGTTCGATCCCCGCACTGTCGTGCATGAGCGGCAGTAGCGGCTTGGTCAGCTGCCGACGCAATCGGAGGGCTGCGCCATATCTATGCATTTCAACGCTACAGGGCGAAATCCGCCAACCTCAACCGAAAGCAAGCGGGCCAGGATCAACGGCGGGAAGAGGGGGAGGCGCAAGATGGAACAGCCGACGAAACAAGCCGACGGCGCACACAGAAAAACAAAGAAAACGGGGAAACGCACGGGACCTCCGGAGGACGGGGGACGGTGGAACGGGGGGAGACG
+
@@A6@ECFCCD-@,6,6<,;6C@;,CBE,6,,,86@7+,6,CC@8@,@<EC@++7+,C,CFFG7@@C::?CFFF,A++4>+>=8@=CF=+++,+@CCFE+7+,6488,>,,,,8,<6)306=,@CGEC=+,,4@+=CE680:C?0@:@>D*:EC>@C*C7EE5:=)2=C*=5*5CD.)-<8C**/),)(*237)2))+05:*41-790()931;(7:)/(:29;1,73(;-3*.4<12+13(..7(.(/()(471*(((-,),(*()(,41((4-(((,1((,(-(-,).,-))***4(-8
@M02996:162:000000000-B87FG:1:1101:14314:6037 2:N:0:ACTGAGCG+AAGGAGTA
GACTACCCGGGGATCGAATCCTGGTTGCGGCCCCGACTGTCGCGCATCAGCGGCAGTACTGTTCAAGGAATCCGCCGTCGCCGCCGGTGTGCTATAGGAGAGCAACGCATATCACCGCGACACCCTAAATTCCGATTCCCCCTCCCAGACGCGAGCAAGGCAGGTTCAAGCGCACGTGCCGGGAGGAGACCGGAGCGAGCAGAATGGGCACACAGCGCCGCCGACGCGGCCGGTACGCCCGGGAAATGCGAACAACGCGGGGGACCGCCGAAGAACCGGGGCTGATGGACAGGAGGGAGCG
+
@@@AA,CF@CD+8,,,6,,,,6;,,-8A++7++877+++,,9C@:+,@9=C@++=B,CC,C5,CFEDFEA,=FC,8+4E>+44CG=@+6++,35,AFFE,8*628:>@8++7,8<34:*3785@C*@,3,,,?<C4*>D,;)):CE5?6C)(348=EEGF*:3*2*02:CF0*7C5<*-.:8C**/-7(/*-..99(*)(-*.()*(((./2,).73))-*4(-(-(4(*4-)(-(-(*1(,(4...)2,04().*-(((()--),-((-(-((.4(-(,1((-().,,,.(.)/2*-(-(
@M02996:162:000000000-B87FG:1:1101:22032:6054 2:N:0:ACTGAGCG+AAGGAGTA
GACTACAGGGGTATCTAATCCTGTTTGATGCCCGCACTTTCGAGCCTCAGCGTCAATCGCACACCAGCAAGCTGCCTTCGCAATCGGAGTTCTTCGTCATATCTAAGCATTTCACCGCTACACGACGAATTCCACTTGCCTAGCGTGTATGCAAGCCCATCAGAATCCACGGCATGCCAAGGGTGGGGCCGGACATTTGACCGCAGACTTAAAAGGCCGCCGACGCCCCCGGTAAACCAAAAAAATCCGGACAACGAGCGCATCAGCCGTACTACGTAGGCGACAGGCAAGGAAAGAGCCG
+
CBCCCGGFFGG-@<9<;6;<@F@;;6CFCE@C,@@F7@,,<@F@8@8E@BEB,8@@,CFGGGGGGGGGFFGGFDE@,9D?BCE4DDCFE,,,@,C?AB=8A=8,>FECD9,,A4,,85*6=9BCGGGE=A+4EFGF?FGF+*5A=8:336+5E>ADFFG6>?8,@+=8DDG9:5+@AFCF>C*1695*0=*7?5C7*,=7C6@BFEF()+;>>FED()1.:19903(-,:(4)4-4),+/((--.((,11.(-.,)(-(-(/(-*,..,-,((-)((.,(.4(-(-,(((,-0.+*24(.-
@M02996:162:000000000-B87FG:1:1101:5298:6098 2:N:0:ACTGAGCG+AAGGAGTA
GACTACTGGGGTATCTAATCCTGTTTGCTCCCCACGCTTTCGAGCCTCAACGTCAGTTGCTGTCCAGTAAGCCGCCTTCGCCACTGGTGTTCTTCCTAATATCTACGCATTTCACCGCTACACTAGGAATTCCGCTTACCTCTCCAGTACTCTAGCTAAACAGTTTCCAAAGCAGTCCCGGGGTTGAGCCCCGGGCTTTCACTTCAGACTTGCTTTGCCGTCTGCGCTCCCTTTACACCCCGTAAATCCGGCTAACGCTTGCCCCCTACGTTTTACCGCGGCTGCTGGCCCGGCGTTAGC
+
CCCCCGGGGGGGGGGGFFFGGGGGGGGGGFFGGGGGGGGGGGGGGGGGGGGGGGGGGGGDFGGGGGGGGGGGGGGGGGGGGGGGGGGGGGEGGGGGGGGGGFGGGGGGGDGGGFFGG=@CC9FGGGGFGGGGGGGCCEGGD6DGGGEFFFFFGEDFFDGGGCDEFDGGGG=DFDDGFGEFGGGEGDEFEGGF>>58>CABEF?6BAE>BFGFC6>C3C8@C-(-4/8,/=;@FEEFEEFC((/,)377;:.(-70>,--((18?G908:8.(.-)-),,40211434((.(().2:*(,)
@M02996:162:000000000-B87FG:1:1101:25873:6141 2:N:0:ACTGAGCG+AAGGAGTA
GACTACTCGGGTATCTAATCCTGTTCGATACCCACGCTTTCGAGCATCAGCGTCAGTGGCGCTACAGTAAGCTGGCTTCCCAATCGGAGTTCTTCGTCATATCTAAGCATTTCACCGCTACACGACGAATTCCGCCTACTTCCTGCGTACTCAAGTGCTCCAGTTCGCGCTGCAGTGCAGACGTTGGGCGCCTACATTTCACAACACGCTTACAGCACGGCCTCAGCTCCCTTTAAACCCAATAAATCCGGATAACGCCCGGACCTTCCGTATTACCGCGGCTGCTGGCACGGAATTAGC
+
CCCCCGGGGGEGEGGGGGGGGGGGGGGGGGDFGGGGGGGGGGGGGGGGGGGGGGDGGGCGGGDFGGGGGGGGGGCEGGGGGGGGGG:FFGGGGFGGFGGGGFGGGGGGGGGGGGGGG>?CDFGGGGCGGFGEGGGGDBEEGDFG8EAGBGDDFGGGFGGGGG=DGF=CDE8*@ACC67*15@@CCC@GB7EAFFF=EGFCE1*.6859=AGD);;68A967:6(458)6E?17EC6C<F5?62?=)6-2472,)92((--,/(-1.2,28,,(()..-(-((4215)5,(4077*/8-),
@M02996:162:000000000-B87FG:1:1101:9770:6188 2:N:0:ACTGAGCG+AAGGAGTA
GACTACACGGGGATCTAATCCTGTTCGATCCCCGCACTGTCGTGCATGAGCGTCATTATCGGCTTGGTCAGCTGCCTACGCAATCGGAGGGCTTCGCCATATCGATGCAGTTCACCGCTACACGGCGAATGCCGCCAACCTCAACCGAAAGCAAGCGTGCCAGGATCAACGGCGGGATGAGGGGGAGACGCACTAAGTAACCGCTGACTGAACATGCCGGCCGCGCACCCGTGAAAACCAAGAAAACGGGATAAAGCGCGGAACATCAGGAGGACCGCGGCCGCGGGCGCGGAGGGAGCAG
+
@@B,AEDFEDD+@,D,CA9CF,;;,CCF<@,C<@@C:+,6B9:@,9;@@DCB+B@,,C9EFGGDCBC::EFGDBEF,CD?8?C=DDDB=++,9,@>FCC+A+9+99@6>,,9=9,5>>*==D,@CCCC=+,6>8CDGGF6+:CG7>=F>D*1DCC*A7C>FG7*4*;;<2=5/8DG3)4<?C:*1),*,/2,7)9()+16)+49(81(-*9.(*.??45(2(491(4,,*(,1416).+12(.4;(,(/,0(494*)((--1(-*.,).).((42141(1((-(-42(((-,)022*4((.
@M02996:162:000000000-B87FG:1:1101:4888:6278 2:N:0:ACTGAGCG+CAGGAGTA
GACTACCGGGGTATCTAATCCTGTTTGATACCCGCACTTTCGAGCCTCAGCGTCAGTTGCACCCCAGAAGGCTGCCTTCGCAATCGGAGTTCTTCGTGATATCTAAGCATTTCACCGCTACACCACAAATTCCACCTTCCTTATGTGCACTCAAGAAAACCAGTATCAACCGCAGTTCCGTCGTTAAGCGACGGGATTTCACGGATGACTTAATCTTCCGCCTACGCTCCCTTTACACCCAATAAATCCGGACAACGCTCGCACCTTACGTGTTACCGCGTCTGCTGGCACGCAATTATA
+
CCCCCGGGGGGGFFFGGG@FFGGFCFGGGFFGEFGGGG<FFFFGG>FGC8CFFCCFGGGFGGGGDEGGGCGGFFGGEFGGGEFGFGCFCGFFDGGGFGGGADGG9?EFFFCFAFGG85@DGFG?4F:FEFGGGGGDGBDGF;;B8@*3;885,@+A?FCFEGFFA+7DFC8?DECEFGE?DFECCG=F@E>:9AD=2<F48C=(0)/.7BD>*+9+9A:6/(6;;;(/,825:6)).78:?(339)6<2(8?(0.1(---(1-()(5)5:.4:7)6)(--(-(()))((.4:).**3.))
@M02996:162:000000000-B87FG:1:1101:4875:6290 2:N:0:ACTGAGCG+AAGGAGTA
GACTACCGGGGTATCTAATCCTGTTTGATACCCGCACTTTCGAGCCTCAGCGTCAGTTGCACCCCAGAAGGCTGCCTTCGCAATCGGAGTTCTTCGTGATATCTAAGCATTTCACCGCTACACCACAAATTCCACCTTCCTTCTGTGCACTCAAGAAAACCAGTATCAACCGCAGTTCCGTCGTTAAGCGACGGGATTTCACGGCTGACTTAATCTTCCGCCTACGCTCCCTTTAAACCCACTAAATCCGGATAACGCTCGCCTCTTCCGTGTTTCCGCGGCTGCTTGCACGGAATTAGA
+
CCCCCGGGGGGGGGGGGGDGGGGGGGGGGGGGGGGGGDFFGGGGGGGGGGGGGDGGGGGCGFGGGGGGGGGGGGGFGGGGGGGGGF?BFFFGFGGCFFFGGFGFFGGFGGGGGGGGG@DDGEF8FFG<FEFGGGGGG@FGGE+?DFD;=?FEF8FGGFFGGF=CDD9FGFGFDDDEFDCD3@C@CGDGFGD=>4D22FFE?EB@B>@F:AC<<A?FFF@(236;@;9(3B?@FEFFC<FE:(.:?B9<0,.((8)7-----)((*.465-.,.,(.)-((--(76)).-82:).228<:)
@M02996:162:000000000-B87FG:1:1101:12832:6310 2:N:0:ACTGAGCG+AAGGAGTA
GACTACTCGGGGATCGAATCCTGTTCGATCCCCGCACCTTCGTGCCTCAGCGTCAATCCGTGTCTCGCAGGCTGTGTCCACAATCGGCGGTCTGTGTGAGAGCGAGGCAGGTCACCGCTACACGACGAATGCCGCAAACCTCGACCGCACGCAAGCTCTCCAGAATCAAGGGCGGGACGGCGGGGAGCACCGCTATGTAACCACTGACTGAGAAAGCCGCCTGCGCACCCGGAAAACCCAATAAAACCGGATAACGCTCGGATCGTGCGTAGCACCGCGGCTGCGGGCACGGGGGGGGCCG
+
@@B<@ECFEDD+@,@,8<ABFA@6,C@F,;,CF@@C@F,,;9;@8<,B<EFC,B:C,C6F@FGG,,:CC,@FED,,,9=4:CA,@DC@>+4+>?9?C=F,A*8+@+6@B++6,68C>>*6=9:CGEDDE,,,@:CGGGG>5@?77@:>9*)/48<F,<,4:16,=3:<C+>5=8CEBG>>*:**1/1)4::-7)9(.+/.:72?(<A364D26@?F?47(1(-82(44(/,()-731(/*,(.5=),,5(0,4687,(,--9(-*.(4,(--(--4(-(,(((-(-(((,,3)./**(((-
@M02996:162:000000000-B87FG:1:1101:6234:6313 2:N:0:ACTGAGCG+AAGGAGTA
GACTACCAGGGTATCTAATCCTGTTTGCTACCCGCACTTTCGAGCATGAGCGTCGATAAGTCCCCAGCAAGCTGCCTTCGCCATCGGTGTTCTTCCTGATCTCTACGCATTCCACCGCTACACCAGGAATTCCGCTTGCCCCTGAACTATCCAAGAGAAACAGTCCAGTCTGCAGGTCCGGGGTTGGGCCCCGGTATTGTACAGACTGCTTGCATCTCCGCCTGCGCTCCCTTTACGCCCAGTGATTCCGAACAACGCTTGCACCCCCCGTATTACCGCGGCTGCTGGCACGTAGTTTGG
+
CCCCCGGGGGGFGFGGFEFGGGGGGGGGGFGDGGGGGGGFDEGGGDFFGFFGGGGGGFGA@FGGGGGGGGGGGGGGGGGGGGGGGEF?CFEEFGGGGGGGGFCFFFGGDGGGGGGGG>>+=EF8EGGCFGGFEGGGG?FFF5D=D,5,:?+3;BDD8,@=E8:CE6BGDFFD9?FGFGFFGGGGGCBGD@CBFF;25BB9?E??CAE>BFGFD=8@9=C7=/6;@FF.6:?@G@34;?EEB?42/446:4031<<G-----1,5>1((-((-,,-:42--33(2-))53()-)02;+-)(
@M02996:162:000000000-B87FG:1:1101:12848:6319 2:N:0:ACTGAGCG+AAGGAGTA
GACTACTCGGGTATCTAATCCTGTTCGATCCCCGCACCTTCGTGCCTCAGCGGCAATCCGTGTCTCGCATGCTGTGTCCACAATCGGCGGTCTGTGTGATATCTATGCATTTCACCGCTACACGACGAAGTCCGCAAACCTCGACCGCACGCAAGCTCTCCAGGATCAATGGCGGGACGGCGTGGAGCACCGCGATGGAACCACGGACTGAGAAAGCCGACGGCGCACCCTGAAAACCCAAAAAAAACGGAGAACGAGCGGATCCGCAGTAGGACCGAGGCAGGTGGCACGGGGAGAGCAG
+
CCCCCFFGEDD-@,@,C<@CF<@;,CBF,,8@CB@CCF,,B@C@BF9FDDEB+8@C,EFGFGCFEFEFD6FFGC:9<C@@CED:@FD7>8+8>?E?CD;49+,39<@:44,,9@5B>5*==E,@@7@C@+3,7=@CGGG++:@DDC=@9**1*33*2=,=F?=,;*@>C2>A@?DEAGFFGE/*2C676=C3<)9((/07818B(>BB()23>FFF?4<(:(491((-(/-4*.).(4/;6((,0(((/,0-7>:D,((-,1-(2(2(,(-)).)-4(,(((,(..2.2,3()5*2*-4).
@M02996:162:000000000-B87FG:1:1101:6251:6319 2:N:0:ACTGAGCG+AAGGAGTA
GACTACCAGGGTATCTAATCCTGTTTGCTACCCGCACTTTCGAGCATGAGCGTCGATAAGTCCCCAGCAAGCTGCCTTCGCCATCGGTGTTCTTCCTGATCTCTACGCATTCCACCGCTACACCAGGAATTCCGCTTGCCCCTGAACTATCCAAGAGAAACAGTCCAGTCTGCAGGTCCGGGGTTGGGCCCCGGTATTGTACAGACTGCTTGCATCTCCGCCTGCGCTCCCTTTACGCCCAGTGATTCCGAACAACGCTTGCACCCCGCGTATTACTGCGGCTGCTGGCACGAAGTTTGC
+
CCCCCGGGGGGFECGGFFFGGGFFGFGFGEFFEFGGGGGGGGGGGGGGGGGGGGGGGGGAFGGGGGGGGGGGGGGGFFFGGG@FDEFFEFBFFGGGGGGGGFGGGGGGGGGGGGGGG>B>>CFGGGGGGGGFFGDDCEED?DFFG>DFFF78EFGGGGGGGGDFGFCF?GG?FBFGFGBECECGGG=CCFEAFFDBFGF?<FCCCFBEFFGF>ACACFG>:6/489@:2:7=F;<C?@GEF:??4<<<:.0-(),1----8DFBF?1(-2---2).).),333908:4,(.().*2+-62
@M02996:162:000000000-B87FG:1:1101:27557:6321 2:N:0:AGTGAGCG+AAGGAGTA
GAAGAAGGGGGGAGAGAAGAAGGGGGGAGAGAAGGAAGGGAGAGAAGGAGAGGGGAGAAGGGGAAAGGAAGAGGAAGGAGAAAGAGGGGGGAGGGAGGAGAGAGAAGAAGGGAAAAGAGACAATCGGAAGGAGGAGGGATGAGGAACGACGCAAGAGAGAGAGGAGAGGGGGAAGGGGAGGGGGGGGGAGAGGGGAGGGGAAAGAGGGAGGGAAAGAGGGGAGGAGAGGGAGGGAAGGAGAGGGAAGAAGAAAAAAGGGGGAAGAGGGAGGAAGACAGAGGGTGGGGGGAAGGAGGGAGAG
+
8-68,6;;6:@@7>88,=:,9:6878:38+++,8,3388<>8+@3,8<,>388***4*,8:*11+,8+,,<4828281342,,,5321:///:***28*:57/*/,20+3///*+,3-7***0+3285*1/0*//158***,900*.*.))-2*1*2****/-/*./****0/)7=)/(08>C//7,7-**-5.7,-/5((*(.().,,0)-,)(0()/-*--((-(,(*(,/1((4(,*,-1()(-(*./,,)()-(((-)((*((,(,(,(.((..(.10(-(-,,-((-))2//(-((
@M02996:162:000000000-B87FG:1:1101:27455:6334 2:N:0:ACTGAGCG+AAGGAGTA
GAAGAAGGGGGGAGAGAAGGGGAGGGGAGAGAAGGGAGGGAGGGAAGGAGGGGAAGGGAAGGAAAAGAAAGGAGAGGAAGAAAAGGGGGGGGAGAGGGAGAGGGAAGGAGGGAAGAGAGAAAAACGGAAGGGAGAGGGATGAGAAACGACGCTAGGGGGGAAGGAAAAAGGGAGGAAAGGAAGGGGAGGGAAGGGAGGGAAAACGAGCCGGAAGAGGAAAAAGAGGAAAGAGGGAAGAGAAAGAAGGAAGGGAAAAGGGGGAAGAGGAGGGAGGAACGGGGGGGGGGGAAGGAGGGGAGGG
+
8-68,,;,6::7+88?,=?,,++87=:=>+++,:4:4846884>4,8+,?4:6++83+,,8:3,,,8+,,<<,535:3,83,,,,333://*/21881***)*1/*1**2/1**+02,0**+,**///*1/***/11/*25(9*0+(*)1),2*1**1/*//-/*)**/185*.7*)*,.**7///(1(**(.05(,85((*(.()-(()1((),0,)*(*(-((.(,(1((/(,(4(,*(,41)(.(*.0(,)(*.((,-)(-*(,,,(,,-(,((,(-,((-(,,,(((-))1**((-(
@M02996:162:000000000-B87FG:1:1101:27561:6339 2:N:0:ACTGAGCG+AAGGAGTA
GAAGAAGGGGGGAGAGAAGGAGGGGGGAGAGAAGAAAGGGAGAGAAGGAGAGGGGAGGAGGGAAGAGGAAGAGGAGGGAGAAAGAGGGGGGGGGGGGGAGGGGGAAGAAGGGAAAAGAGAGAAGCGAAAGGAGGGAGGATGGGGAACGATGCAAGAGAAAAAGGAAAGGGGGGAGGGAGGGGGGGGGGAAGGGGGAGGGAAAACAGGTCGGGAAGGGGAGGAGGAGGAAGGGGGAAGGAAAGGGAGGAAGAAAAAAGAAGGAAGAGAGAGGAGGAGGGGGGGGGGGGGGAGGGAGGGGGAG
+
6--8,,;66:::+=88,6:,,:6+44::>+3+,8,,,83388+81,88,>388***1*1*11**+,8+,,848:2*8134*,,5228+8//*88*//8***)*1/*20+3****+,3-05**,*+2***2/2*/**1//+*(0/**-1.*)-0+2*2*++**-/*)****1.*.155/-.8>51/7(7(*/,.5/,,/5((*(((),-.)1,(),.())-*,--,3(((0((/11(,(,*(..-)(-(0.)(,)()-((..*,.0,(-,,,,,,((--(,,(--((3,((4(.)1*/49((
@M02996:162:000000000-B87FG:1:1101:9394:6347 2:N:0:ACTGAGCG+AAGGAGTA
GACTACCCGGGGATCTAATCCTGTTTGCTCCCCACACTTTCGAGCCTCAGCGTCAGGTAGAGCCCAGCAAGACGCCTTCGCAACAGATGTTCCGCCCGATATCTACGCATTTCACCGCTACACCGGGAATTCCCGCCACCGCAACCCAATGCTAGTAGGCCAGGATCAAGGGCCGAACCGAAGGTGAGCCGAGGGATGTAACACCAGACGGGACATACAGCCGACGAACGCTTTACGACCAAGGAATCCGGACAAGGACGGCACCCCCCGGAAGACGGGGGCTGGTGGGAGGGGGGGAACG
+
CCCBCFFFCDD+@,F,C@9EEEC6,<CC,C<DCC@@@,,,B@C@FC,FDDFE:CC@,<E,CF,4,CC@,CF,9?@8,4@A88>4,@,9:,,4@,8,64@+=9;+>5>4>++,=@AC>>*=CDE?46:>>,,@D9+++6C,+1*3@C5+5=*:@@@,,,42@98*@9C,;C,3*/;?BC@FED?*,27C;**(25:((4/./56@@7?,3)*,4)-*649.34(42239>54(*(.),-//33010,4)2-.,-78*,(((,)--*--(,((,(-.(((((-((-((.1((((5)/:*-(((
@M02996:162:000000000-B87FG:1:1101:7207:6349 2:N:0:ACTGAGCG+AAGGAGTA
GACTACTGGGGTATCTAATCCTATTTGCTCCCCACGCTTTCGTGCATGAGCGTCAGTTACAGACCAGGTAATCGCCTTCGCCTCTGGTGTTCTTCCATATATCTACGCATTTTACCGCTACACATGGAGTTCCATTACCCCCTTCTGCACTCTAGTTTGCCAGTATTCGATGCTGTATTGAGTTGAGCTCAACGCTTTCACATCAAACTTAACAAACCGCCTGCGCACCCTTTACGCCCAATAAATCCGGATAACGCTTGCCACCTACGTATTACCGCGGCTGCTGGCACGTAGTAAGCCG
+
C<CCCGGGGGGCFFGGFEGFGFFGGGGGGGFFGGGGGGCFGGGGGGGGGGGGGGGGGGGGGGGGGGFCFGGGGGGGGGGGGGGGGFFEFFEFGGGGGFFGGFGGGGGGGGGG,EFGE8@=DFGGGGGGEFFFGGCEGGGGG>AGGFCGFGFDEEGFFGGGGGFCFF@FGFGFGFGGFG9+>EDF,9=FDCFDFBDDFGAC;@EEFFFEFFGC5+09@AC5C4:47:9A=E=2*/@>F@GEB=@EF)76:687<83:.///,;>EF(5;<05<8<.-(1-7460(,)3(,.-,05893640(
@M02996:162:000000000-B87FG:1:1101:7223:6358 2:N:0:ACTGAGCG+AAGGAGTA
GACTACTGGGGTATCTAATCCTATTTGCTCCCCACGCTTTCGTGCATGAGCGTCAGTTACAGACCAGGTAATCGCCTTCGCCTCTGGTGTTCTTCCATATATCTACGCATTTTACCGCTACACATGGAGTTCCATTACCCCCTTCTGCACTCTAGTTTGCCAGTATTCGATGCTGTATTGAGTTGAGCTCAACGCTTTCACATCAAACTTAACAAACCGCCTGCGCACCCTTTACGCCCAATAAATCCGGATAACGCTTGCCACCTACGTATTACCGAGGCTGCTGGCACGTAGTAAGCCG
+
CCCCCGGGGGGGGGGGFEGGGFFFGGGGGFEDFFGGGGGGGEFGGGGGGGGGGGGGFGGGGGGGGGGDFGGGGFGGDGFGGGGGFFFFFFFDFFGGGDCFFFFGGGGGGGGG,CFFG:>6?FFFFGGFGFGFGGGFGGGGG@E?FFEGFGDDFFGAFGGGGGFBAF8CFEGFGFGGFGFFGFGGGFED7FGDFFG==FFFFG7)*48>CBFAE9@FFFD>:5:B=AB=AGD=8C>9@@F*2=7)11)/1,.(/;;/.////27;<;E40,)-45.)-((,(,382)(,4?:B;>;9:.).(
@M02996:162:000000000-B87FG:1:1101:17381:6359 2:N:0:ACTGAGCG+AAGGAGTA
GACTACTCGGGTATCGAATCCTGTGTGCTCCCCACGCCGTCGAGCCGCAACGGCAGTTGCCGTCCAGTAAGCCGCCTTCGCCACCGGGGGTCCGCCTGATATCTACGCAGTTCACCGCTACACCAGGAATGCCGCTTACCCCTCCGGCACGCAAGAACCACAGGTTCCAAGGCAGTCCACGGGGGGAGCCCAGGCCTGTCACATCAGTCGTGCAATTCCGGCTACGCGCGCGGAACACCCAGTAAAACAGGACAAGGCAGGCCCCCTACGGAGTGCCGGCGCACGGGGGACGGAGGGGACG
+
@<A,ACEF@CD-7,,,9;56C6C;,<C;,6,,,C+@+C++4@FC8@+@@FFC+6@C,EFGGG64CCCC?DGGGECC,49988@FGCC+4+++6+8C:=>37+6+6B>+3++,,333=>*33>@CFGDCB,,,DCEC5CD,;=*CCG):/9)-418=FG7:EF3*+*;6:?+5*.>*;49ACCE*//(7(2*4).9:)1126<<:)14)-.*,3FA*)**.*-(4,34(4*,()(((.8:81:(6=)),*.53(.1*.(((()-4)2(-(,-,((()),((--((((-,,4915)2**(((,
@M02996:162:000000000-B87FG:1:1101:4556:6361 2:N:0:ACTGAGCG+AAGGAGTA
GACTACACGGGTATCTAATCCTGTTTGCTCCCCGCACCTTCGCACCTCAGCGTCAGTCATCTGCTGGTAACCTGCCTTCGCCATCGGTATTCTTCCTGATATCTACAGATTTCACCCCTACACCAGGAATTCTGATTGCCCCTCCGTGACTCTAGTTATTCAGTTCTCAACGCAATTCCGGAGTTAAGCTCCGGGATTTCACACCAAGCTTGCATAACCGCCTACATGCCCTTTACGCCCAATAAATCCGCACAACGCTTGCCACCTACGTTTTACCGCGGCTGCTGGCACGTACTTACG
+
CCCCCG<FGGGGEFFGGFEGGGGGGGGGFFFGE@FCF:FFGGE@EFGGGFGGGGGGGEGGGGFE9FFGFFGGDGFEFGGFEFG:,@CGFFFG=FGGFEAE=DFF9FC?9DFFGGGGF1@DFFGDFFEFGGGGF8DC+4@9=DFD+=56<DFDB;D=DG88EDDCFDDGGGGFGFCEFGEB+3@?FGEGC7@@D*@):FFEFFE)10)-/;C:B4*19;4-/0(8>09*6B@BGBEC(2CC@,649.9?8206,),1,-,,,*.)*,3572(,(,)-),-,(-((,.)(38<?8)*236)(
@M02996:162:000000000-B87FG:1:1101:15980:6366 2:N:0:ACTGAGCG+AAGGAGTA
GACTACCGGGGGATCGAATCCTGTTTGCTCCCCGCACCTTCGCACCTCAGCGTCAGGCATCGGCTGGTAACCTGCCTTCGCCATTGGGAGTCTGCCAGATATCTACAGATTTCACCCCTACACCTGGAAGTCTGATTGCCCCTCAGTGACGCTAGGTATGCAGGTCTCAACGCAGTCCAGGAGGGAAGCGCCTGCCTGTCACATCAAGCGTGCAAAACCGCCGACAGGCCCTTGACGCCCAAGAAAGCCGAACAACGCGCGCAACCAACGGGGTACCGCGGCTGCGGGAACGGAAGGCGGG
+
CCB@CFFCCDD+@,B,@<5BE@@,,;;E,;;6@@@@@F,,:9@F@:,<@?CB,B:B,CF=F,CF,>:4CCFGA?FE,9=A84?@@;<,B++44,CECDE,?78+>E==D,,9,88,@0*6=D,D,ACCF:,,,7ED9ED@D8*==DDFFD*1B39,27,@C:=,45+52@E>85<19CCFC>?**3/7-*/6)//7*,00.59.)2777)///=4A@F*./61434(4<*(-*(..23*:,-(,7(((*-049>?*--(--/-7)((,--(-(--564((19(,4(-1(-(-)0/1*(,((
@M02996:162:000000000-B87FG:1:1101:17366:6368 2:N:0:ACTGAGCG+AAGGAGTA
GACTACTCGGGGATCTAATCCTGTTTGCTCCCCACGCCGTCGAGCCTCAACGTCAGTTGCCGTCCAGTAAGCCGCCTTCGCCACCGGGGGGCCTCCTGATATCTACGCAGGTCACCGCTACACCAGGAATTCCGCTTACCCCTCCGGCACGCAAGAACCACAGGTTCCAATGCAGTCCACGGGTGGAGCCCAGGCCTGTCACATCAGACGTGCAATTCCGTCTACGCGCCCGTTACACCCAGTAAATCCGGAGAACGCTTGCCCCCGACGAATGACGGGGGCTGCCGGGACGGGGGGAGCG
+
B@B<BFCFCCD+@,@,<@,,<E@,,<CEE,,<,C6@@F++@@FD:C,EAEF@,9BB<EFGGG,CGEDCAEGGGEF:,89??B6CFED+:+**>*>B>>C,7+9+>?B<:**6,<3?::.77C<CGGDCF,++?FDG3EF6CD3DDG(*)90(18<FFG=CGD:*39>6:F<9CFG:FF<@ECD2*/-9:=84)5>?)*146<--)142).*-3@A*)10.+.(-6:;(481,)4-(63;*2?,<?A44*-)4(78*-(,(-/..53(434(-(())(-((2(,,((,,(,(-))//2-1(,
@M02996:162:000000000-B87FG:1:1101:15965:6377 2:N:0:ACTGAGCG+AAGGAGTA
GACTACCGGGGTATCTAAGCCTGGGTGCTCCCCGCACCGGCGCACCTCAGCGTCAGTCATCTGCTGGTAACCTGCCTTCGCCATTGGTAGTCTGCCAGATAGCGACAGATGGCACCCCTACACCTGGAAGGCTGATTGCCCCTCAGTGACTCTAGTTATGCAGGTCTCAACGCAGTCCAGGAGGTAAGCCCCTGCCTTTCACATCACGCGTGCAAAACCGCCGACAGGCCCGGTACGCCCAATAATGCCGAACAACGACCGCAACTTACGGGGAACCGCGGCAGCGGGCACGGAAAGAGC
+
CCC<CFGECDD+@,C,@C,CFC@,,;8C<EFCE@:FCF++8@FFBF8FD?C@,B@C9CF?F<EFCC@:CEFGC?BF,,E?CCB,@;<5C,,9E,CFGEG,A+=+>>C=D,,,9@5BB8*=?@BD,A@DF8+6,@D7?EC@DD?DGGCE+BDEG;=7,@2@CF8:1;+,?FF?:>D1@;AFD:9*63897,1:*/;3*,*187*96406=)2,3AEF345.2:(.643:?*4()(,422?E?6()/.)-2,0-27:*-(((-/-47()..---(((((3((11((,,,,(4:1).1**.24
@M02996:162:000000000-B87FG:1:1101:4559:6382 2:N:0:ACTGAGCG+AAGGAGTA
GACTACACGGGTATCTAATCCTGTTTGCTCCCCGCACCTTCGCACCTCAGCGTCAGTCATCTGCTGGTAACCTGCCTTCGCCATTGGTATTCTTCCTGATATCTACAGATTTCACCCCTACACCAGGAATTCTGATTGCCCCTCAGTGACTCTAGTTATGCAGTTCTCAACGCAATTCCGGAGTTAAGCTCCGGGATTTCACACCAAGCTTGCAAAACCGCCTACATGCCCTTTACGACCAATCATTCCGAACAACGCTCCCAACTTACGTTTTAACGCGGCTGCTGGCCCTTAATTCGC
+
CCCCCGFFGGGGGCFGDABEFGFGGGFFGGFGEFGGGEFCFFCFGGGGGGGGGEFGGFACFDEEGFFGFGGGGGGGGGGGGGGGDAEGGGGGAGGGFGGGGFGGGGGGFFGG=FGGG::@D@EFGFGFGFGGGGGFGGGFFDFGFEEFBDFEDGFGGGGFG8>FEEGGG,=ACE>EFGEFE8CEFFDG5,:=>BG9)@CEEGC@AF@@=AFCDFC17A*5C75>B=?8=EDBF5>F((4:>?@(07.6+/5?@D(C(.(,(1.,90)).(.(.()).4-(-(((18)4((-(.9+202(-
@M02996:162:000000000-B87FG:1:1101:13523:6406 2:N:0:ACTGAGCG+AAGGAGAA
GACTACAGGGGTATCGAATCCTGTTTGCTACCCAGACTTTCGCGCCTCAGCGGCAGTGATGTTCCAGTAAGCCGCCTTCGCATCCGGGGGTCTATGGGAGATCAACGCAGTTCACCGCGACACCCGAAAGGCCGACTCCCTCTCGCATACTCGAGCAAGGCAGGTTGAGACGCACGGGACGGGTGGAGCCCGGAGATGTCACATCCCACAAAAAGCGCAGCCGACGCGCCCGTTAAGCCCAGTAAAGCCGAGAAACGACTGGTCCCGCGGGAGGACGGCGGCGGCTGGGACGGGGGAAGCG
+
CCCCCGEFGGGGG8F,:@B:86;6,-;,,,;,C-,CC,,,58,7@6,B;=CB+8CC,:C<<CF,6CC<C6<F<@@@,?DA86,@8=@+7+4@8<9,,49+8*9+=4>8=++,96,:85*==@33++8+8+,,68**3*,3*)3;*>)F@GFE*48=CFF5C6=*4*;,2258*8)*))()1*7*//2742;-.))-(3/..+)).),).)*.3)(543)-2442,-469*41)(-,46,;11(.99)6*,0(-78*----(*))*(---,(--(-8(2(-1(((,(--(((())*2*-2.,
@M02996:162:000000000-B87FG:1:1101:15929:6429 2:N:0:ACTGAGCG+AAGGAGTA
GACTACTGGGGTATCTAATCCTGTGTGCTCCCCCGACTTTCGCGCCTCAGCGTCAGTGCTGTTCAAGGAATCCGCCTTCGCCTCCGGTGTTCTACAGGAGATCAACGCATTTCACCGCGACACCCGGGATTCCGATTCCCGCGCCCCGACTCTAGCCCCGCAGTTTCGGACGCACTTGCCGGGTGTAGCCCGGAGAGGGCACATCCGACACACCGGGCCGCCTACGCGCCCGGGACGCCCAGGAAATCCGCAACAACGTTGCCACACCCGTGTCACCGCGGCTGACGGGACGAGGTGAGA
+
CCCCCGGGGGGGGGGGGFFGGGGGEGGG,,CFFGGGGGGGGDEC6@,BFGGEFGGGGCGGFGGGGGGCFFGEGEG,BFCGFFGGGGCFEGEGGFF??F8C?;,6@FEGEGGGGFFF@0*0=846@43+6@FGGF8CDGF,+:*@CC)5<CA>,72DCGG>EE5=<FGC:**2*.:CF;6AEEEE:/)190=73)7(-*)-487A?@0:;))(()4315/1:34,.-43083()-4(2(*1,(((.()-99)4()(*((,..*))2,(((--(.().)(((((,((.--(-,())*2*)()
@M02996:162:000000000-B87FG:1:1101:8299:6440 2:N:0:ACTGAGCG+AAGGAGTA
GACTACTGGGGTATCTAATCCTGTTCGATACCCGCACCTTCGAGCTTCAGCGTCGGTAACACTCCGGCAAGCTGCCTTCGCAATCGGGGTTCTTCGTGATATCTAAGCATTTCACCGCTACACCACAAATTCCGCCTGCCTTGCGTGTACCCAAGCCAACCAGTTCGCGCTGCAGGGACGGGGTTGGGCCCCGCCATTTCACAGCACGCTTAATCGGCCGCCTACGCTCCCTTTAAACCCAATAAATCCGGATAACACCAGGACCCTCCGTATTACCGCGGCTGCTGGCACGGAACTAGC
+
CCCCCGGCFGGGGGGGGFGGGGGFGGGGGFFGGGGGGGGGGFGGG:FGGFGGGGGGGGGGGGGGGGGGGGGGGGGGGFCDECFGFGFGGFGEFGGGFB8EECFGGAEFGFFFGGGFG=BDGEFFGGGGGGGGFFEGDDFDC9BDGE9FFD9*E@FGGGGGGCCFGF6>CGGFGFGG*7<AGGG?GD9DBGGFFFG@6CFFEG3.2./(.0:,6*:F039,/--1((,3386(:2<2AAFGF<FFF26<99E(8569-(-((1(,1(.,4-(.,4).)4(-1,194:?B13),0)2*3530
@M02996:162:000000000-B87FG:1:1101:15919:6449 2:N:0:ACTGAGCG+AAGGAGGA
GACTACTGGGGTATCTAATCCTGTTTGCTCCCCCGACTTTCGCGCCGCAGCGTCAGTTCTGTTCAAGGAATCCGCCTTCGCCTCCGGTGTTCTACAGGATATCAACGCATTTCACCGCTACACCCTGTATTCCGATTCCCTCGCCCAGACTCGAGCCCCGCAGTTTCGGACGCACTTTCCGGGTTGAGCCCGGAGATTTCACCTCCGACACACGGCGCCGCCTACTCGCCCTTTACGCCCAGTAAATCCGCACAACGCTTGCGCCCCACGTCTTACCCACGCCGCTTGGTCTGCGTTCGC
+
CCCCCGDAFDEGFGGGG@EGGGGGGGGGGGFGGDEFGGGGGCF@:+++@@FFFGGGG9FFF@FGGGG,C,EEEFGGGGGGGGFFDEBFEFEGF<E?,BFFGBF+>FGGGGGGGGGGG@ACDFFG+4ABFFGGGD6DD>CFFD*+++)6;=9D8B;FEFEEEE9>=9CGG5?BGEGG6*9AECCEED1;/AF2)8:13<75)>).3F914)1.4.,)4>D0/-44().(-:3,9:)),-213(520))66(044343(-(--7(-9>((,4-(41)4(()(--(-(4((())))**2*(-3
@M02996:162:000000000-B87FG:1:1101:5013:6461 2:N:0:ACTGAGCG+AAGGAGTA
GACTACTGGGGTATCTAATCCTGTTCGATCCCCGCGCTTTCGTGCCTCAGCGTCAGTTGCGGCTTGGTGACCTGCCTCCGCGATCGGCGTTCTGTGCGATATCTATGCATTTCACCGCTACACCGCACATTCCAGCCACCCCACCCGCACTCAAGCCCCCCAGTTTCGACCGCAGTGACCGGGTTGAGCCCGGAAATTTCCCCCCCGACTTAAGCGGCCGCCTACGCACCCTTTCAACCCAATAAATCCGGATAACGCTCGACTCCTCCGTATTCACGCCACTGCTTGCACGTAGTTAGC
+
CCCCCGF,EFEGEFGGGFFFGGGGG@C8EE@FC:@FFGGGGG<FGFGGF<EGGGGGGGGAFE7:@CGFGG@E,EDFF,DFG++4@>:+@C=FEEE9CFGG?@F@,?=EFGGGG9FFG=B+=9FF7>7+@;DFF:3+66@E8@*++48:<??83>D:7E*;**7DCFG5?=*:E4DE)+9AE5CECGFF;CG9D)134CB:)92(,.76>>762=)5177159(3?,3(-2:(>:224:EC6(()*)66<2.((.-7-((-()-(/.5,.(-.(5-.4((((,()))-.1<>?0.1206A)
@M02996:162:000000000-B87FG:1:1101:5032:6462 2:N:0:ACTGAGCG+AAGGAGTA
GACTACTGGGGTATCTAATCCTGTTCGATCCCCGCGCTTTCGTGCCTCAGCGTCAGTTGCGGCTTGGTGACCTGCCTCCGCGATCGGCGTTCTGTGCGATATCTATGCATTTCACCGCTACACCGCACATTCCAGCCACCCCAAACGCACTCAAGCCCCCCAGTTTCGACGGCAGTGACCGGGTTGAGCCCGGAAATTTCACCGCCGACTTAAGGGGCCGCCTACGCACCCCTTAAACCCAATAAATCCGGCTACCGCTCGCATCCTCCGTATTACCGCGGCTACTGGCACGGGTGTACG
+
CCCCCGGGEGCGGGGGGGGGGGGGFGGGGGEFFFGGGGGGGGGGGGGGGGGGGGGGGGCGGGGGGGGGGGGGGGGGEGGGGFFGGGGGGGGGGGGAGCFEGDFGGGGGGGGGGGFFG>@DDEFGGGGGGGGGGGGGGCFGG>ECDFFGDGEFGGFGGGGGGGFGGFGE4C5?CAGGFG?ACCC>@D@F@GG65)>;AFFBAG<29B900.9A2@<>9@C12--33,,49EB(>3:44<CG:?B0=ADAC()(,0(2.(((,1,(75?A?F,,,.-.-,((42((,,53:()(..1*2.)(
@M02996:162:000000000-B87FG:1:1101:5792:6470 2:N:0:ACTGAGCG+AAGGAGTA
GACTACCAGGGTATCTAATCCTGTTTGCTCCCCACACTTTCGCGCCTCAGCGTCAGTTACAGTCCAGTAAGTCGCCTTCGCCACTGGTGTTCCTCCCAATCTCTACGCATTTCACCGCTACACTGGGAATTCCACTTACCTCTCCTGCACTCAAGCCAACCAGGATCCAAAGCAGTTCCCCCCTTGAAAGCAGGACTTTCACTCCAGACTTAGTCGGCCGCCTACGCGCCCTTTACGCCCAATCATTCCGGACAACGCTTGCCCCCTACGTATTACCGCGGCTGGTGGCCGGTATTTAGC
+
CCCCCGGGGGGGFCDEEFFGGGGFFFF9<E@F@FGCECFGFGGGGGDGGFGGGC@FFGGGGGGFGEEFFGGFG@@FEFGGC@FEE8CCE,=@@EFGGGFFG9DDCFCC,>@EAFEC@:9>C=BDGGG,AFGGCCFGFFFCDD5?F9DEDD@8=,=FGG8@CCD++5=FF,@*=D=FFGE+,@:9>63+*@68FFDF9CF5*@09@?E@=;296EC5293(4/((006..33(0)).61BCD6(//6<<?:54>5(14(3319?)9234:0.))..6F04((-,((.,-((((0)*30.--
@M02996:162:000000000-B87FG:1:1101:20502:6471 2:N:0:ACTGAGCG+AAGGAGTA
GACTACTCGGGTATCTAATCCTGTTTGATTCCCGCACTTTCGAGCCTCAGCGTCAATCGCACACCAGCAAGCTGCCTTCGCAATCGGAGTTCTTCGTCATATCTAAGCATTTCACCGCTACACGACGAATTCCACTTGCCTTGCGTGTATTCAAGCCCATCAGTATCCACGGCATGCCAAGGTTGGGCCCTGACATTTGACCGCAGACTTAACAGGCCGCCTACGCTCCCTTTAAACCCCATAAATCCGGATACCGCTCGCATCTTCCGTATTACCGCCGCTTCTGGCACGGAATTAGCCG
+
CCCCCGGFGGGGEGGGGGGGGGGGGGGGGEEGGGGGGGGGGGGGGGGGFDGGGGGGGGGG7F+AF7FGFFCFGFGGGGGGGEGGGGF,CFGGDFGGGGGGGFGGGEGGGGGGGGGGG=?=CBF+@FFCFGGGGAFDG9EFGEFFD=5CFGFF;CEGGGDEGFDFGFFGGGDFGDGFFFFFF?FGDC5CCGG@>A4ACG+>CF):=62:=++9*B3?BEC9G7/(((,6>C3777)9=3<*4?1)@4::9(0::401-----)(4*6A>6,((.-561(,-9((---442)(400;E+)(.(
@M02996:162:000000000-B87FG:1:1101:5037:6479 2:N:0:ACTGAGCG+AAGGAGTA
GACTACTGGGGTATCTAATCCTGTTCGATCCCCGCGCTTTCGTGCCTCAGCGTCAGTTGCGGCTTGGTGACCTGCCTCCGCGATCGGCGTTCTGTGCGATATCTATGCATTTCACCGCTACACCGCACATTCCAGCCACCCCAAACGCACTCAAGCCCCCCAGTTTCCACCGCAGTGACCGGGTTGAGCCCGGAGATTTCACCGCCGACTTAAGAGGCCGCCTACGCACCCTTTAAACCCAATCAATCCGGATAACGCTCGCATCCTCCGTATCACCGCGGCTACTGCACCCGACTTCAC
+
CCCCCGG@FEGGEFGGGGGGGGGGGGGGGGCFG@BFGGGGGFFGGGGGDEEFGGGGGF9CFF@BFEFA@EEFFEGGE,@:F+489@=4@F>FDAFCFGDC+<D8,@=FFGFGGGFFE8?=CFGG=>7+3@EGD,,60D@D=>:D?F)5<CDC?,9<CGE7*=/8=@F2+,,0:8)C?+9?C5=:FG@GEGG95:)./78))08(409>6)*-.94?(8<(/--23(429:8(252<)5@E8(..)8).2()41<47----,1(-933..(-..(-.(--(,(((.)))),((07**/)))
@M02996:162:000000000-B87FG:1:1101:7289:6481 2:N:0:ACTGAGCG+AAGGAGTA
GACTACTAGGGTATCTAATCCTGTTTGATCCCCACACTTTCGTGCCTCAGCGTCAGTCGTATGCTGGTAAGCTGCCTTCGCAATCGGGGTTCTGTGACATATCTAAGCATTTCACCGCTACACGTCACATTCCGCCTACCTCGTTTACACTCAAGACAACCAGTTTCAACGGCTTGGTATGGTTGAGCCACACGCTTTCCCCGCTGACTTAATCGCCCGCCTACGCACCCTTTAAACCCAATAAATCCGGAAAACACTCGCCTCCCCCGTTTTACCGCGGCTGCTGGCACGGATTTAGCC
+
CCCCCGGGGGGGGGGGGGGGGGGGGGGGGGGGGGGGGGGGGGGGGGFGGGGGGGGGGGGGGGGGGGGGGGGGGGGGGGGGDGGGGGGFGGGGGGGGGGGGGFGGGGGGGGGGGGGGGAEGGBFEFGGGGGGGGGGGGGGGGFFGGFDGFGFFFFDGGGGGG>DEFFGGGGGFGFGGFGCFGGGGGG=FC78@D>GDDFA*:DA>FBFDEFFEFFBF>6C5::5>=1779E(=*7?C<@@*33)7;?3(/.5-()(*.-.,,)(-*(32,-(.2:.46>-(49;30.((43:())/3+)-,
@M02996:162:000000000-B87FG:1:1101:15442:6485 2:N:0:ACTGAGCG+AAGGAGTA
GACTACCCGGGTATCTAATCCTGTTTGATACCCGCACCTTCGAGCTTCAGCGTCAGTTGCGGCCCAGCAAGCTGCCTTCGCAATCGGAGTTCTTCGTCATATCTAAGCATTTCACCGCTACACGACGAATTCCACCTGCCTCTTACGCACTCAAGGCGGCCAGTTTCAACTGCAGTTCAGACGTTGAACGACTACATTTCACAGCTGACTTGACCTTCCGCCTGCGCTCCCTTTAAACCCAATAAATCCGGCTAACGCTCCGATCCTCCGTTTTCCCTGCGCTGCTGCCCCGGGGTTACC
+
CCCCCGGGGGGGFGGGGFFGGGGGGGGGGFFFFFEGGGGGGGGGGGGGFGGGGGGGGG<FFEFGGC<FGGGGGGGGGGGGGEGGGGFBFFGGGGGGGG:FGFGG9AFFCFGGGGGGGBFGGGGC8CFGGGGGGGGGG@EFFDFGFG=G5D?DD8D,67+;C*8@FFGGGGG5FFFG6B9+2?CFGF2+0:*06:F:4FFC497>;;(7=AC73FE=EFD@GFD((2;(/:21C>>5:7F=3<2:B<).925(().0-,(((*,(18)-40().-.).)).(-7(().)(((-)0*/:4))
@M02996:162:000000000-B87FG:1:1101:5787:6490 2:N:0:ACTGATCG+AAGGAGTA
GACTACCCGGGTATCTAATCCTGTTTGCTCCCCACACTTTCGCTCCTCAGCGTCAGTTAATGTCCAGTAAGTCGCCTTCGCCACTGGTGTTCCTCCCAATCTCTACGCATTTCACCGCTACACTGGGAATTCCGCTTACCTCTCCTGCACTCAAGCCTAACAGTATCCAATGCAGTTCCCAACTTGAGACCCGGACTTTCACTCCAGACTTGTTCTCCCGCCTACGCGCCCTTTACACCCAATCAATCCGGCCAACGCTTGCCCCCTACGTATTACCGCGGCTGCTGGCCCTTCTTTAGC
+
CCCCCGG,@FECGGGGGGGGGGGGGGGFGFEDFGGGGGGGGGG,FEFGGGGGGGGGGGG9,CFFFGG<F<F,CFEGGGGGGGGGGGAFGGEGGGGGG,AFGFGGF,>FEEE;FFGGG=ADGFG4EGGGGFGGG,A8D+@EGDFGG,)A9DDEFFG:+,6,869A,?F,DG,;8@F,+?C+=,1@>FF+),+)<*+)1@FFEG<CC5=ECFGB6+*+*44:;55@D-62>EBBF;<F)3?C((/3;37>86=((88F,-,,->?093212:.)-4.5)(,((,-7<77??(((.)+336))
@M02996:162:000000000-B87FG:1:1101:12465:6491 2:N:0:ACTGAGCG+AAGGAGTA
GACTACTAGGGTATCTAATCCTGTTTGCTCCCCACGCTTTCGAGCCTCAGTGTCAGTTACAGTCCAGAAAGCCGCCTTCGCCACTGGTGTTCTTCCTAATATCTACGCATTTCACCGCTACACTAGGAATTCCACTTTCCTCTCCTGCACTCTAGTTTGATAGTTTCAAATGCAGTCCCGCAGTTGAGCCGCGGGCTTTCACATCTGACTTACCACACCACCTACACTCCCTTTACACCCAGTAAATCCGGATAACGCTTGCCCCCTACGTATTCCCGGCGCTTCTGGCACGTACTTAGC
+
CCCCCGGGGGGGGGGGGEFGGGGGGGGGGFDFFCFGGGGGGGGGGGGGGGGGGGGGGGEGGGGGGGGGFGCFGGGGGGGGGGGGGGFFFGGGGGGGGDEFGDEGGGGGGGGGGGGGG>DCDCFFDDGDFGGGGDFGGFGGGEFGGFDGFGFFGGGEGGGA=C;FGFGGFAGFFFGGFGFFEECEF?DGDG8>>5D@5DFFFGFEFAEEFFGCEF4*:;:>F67;E8:>BC=2:;))94FC=;6);9C?<28315;C(.//4CBFFF9(42.)-4)),(((-13(().-3(4?70**3)))
@M02996:162:000000000-B87FG:1:1101:24975:6491 2:N:0:ACTGAGCG+AAGGAGTA
GACTACTCGGGTATCTAATCCTGTTTGATCCCCGCACCTTCGTGCCTCAGCGTCAGTGTCGAGCTCGCCAGCTGCCTTCGCGATCGGTGTTCTGTGTCATCTCTAAGCATTTCACCGCTACATGACACATTCCGCCGGCGCCGTTCGCACTCTAGATAAGCAGTATCAATGGCAGCCTCCTAGTTGAGCTAGGATATTTCACCACTGACTTACTCATCCGCCTACGCACCCTTTAAACCCAATAAATCCGGATAACGCTCGTATCCTCCGTATTACCGCGGCTGCTGGCCCGGGGTTAGC
+
CCCCCGGGGGGGGGGGGGGGGGGGGGGGGGGGGGGGGGGGGGGGGGGGGGGGGEEGGGGGGGGGGGGGGGGGGGGGGGGGGGGGGGGGGGGGGGGGGGGGGFGGGGGGGGGGGGGGGBFGGFEGGGGGFGGGGGGGGGGCG@BDGGFGEGFFFGGGGGFFGGC@EFGGGGGFGFGGFGFFFGGGGGFGFCGEFADEFGFEFGFFFFEFFFFFA64:C=FDF;<FF01/9EF?GFEFFFFGFFFFFFFFFFD??F>C-(,--14(06.)47411>:4>:(((-(742051(47))**1-44
@M02996:162:000000000-B87FG:1:1101:15423:6497 2:N:0:ACTGAGCG+AAGGAGTA
GACTACCCGGGTATCTAATCCTGTTTGATACCCGCACCTTCGAGCTTCAGCGTCAGTTGCGGCCCAGCAAGCTGCCTTCGCAATCGGAGTTCTTCGTCATATCTAAGCATTTCACCGCTACACGACGAATTCCACCTGCCTCTTACGCACTCAAGGAGGCCAGTTTCAACTGCAGTGCCGACGTTGAGCGACTACATTTCCCAGCTGACTTGACCTTCCGCCTACGCTCCCTTTAACCCCATTAAATCCGCATAACGCTCGACTCCTCCGGTTTACTGCCGCGGCTGGCACGGAGTTATC
+
CCCCCGFGGGGG7FGGGFFGGGGGGGGFGCEFECGCGEFGGGGGGGFGFGGGGGGGGGEG7BFGGEFFFGGFGGGGGGGCFFFED@B8@FGGFFFGGGGGGFGFGGGGGGGGGFGGG>BGGFG6+@=>FGGGGDGGGDFDDDFGCDDGFGDE,>+,=,:+@CCDGFGF7DDFG8D<*2*353*=FC9F3C856?8>EGF**5>)(;5*(02/)9)17;7/:3/((/6//:(,;3).63CGF(.6*.-6*-),-)-2--(--)-(1,441(-(,((.-))(,(((-,,(,()-0):*8)).
@M02996:162:000000000-B87FG:1:1101:7296:6500 2:N:0:ACTGAGCG+AAGGAGTA
GACTACTAGGGTATCTAATCCTGTTTGATCCCCACACTTTCGTGCCTCAGCGTCAGTCGTATGCTGGTAAGCTGCCTTCGCAATCGGGGTTCTGTGACATATCTAAGCATTTCACCGCTACACGTCACATTCCGCCTACCTCGTTTACACTCAAGACAACCAGTTTCAACGGCTTGGTATGGTTGAGCCACACGCTTTCACCGCTGACTTAATCGCCCGCCTACGCACCCCTTAAACCCAATAAATCCGGATAACTCTCGCATCCTCCGTAGTACCGCCGCTGCTGGCACGGAGTTATCC
+
CCCCCGGGGGGGGGGGGGGGGGGGGGGGGFEFFGGGGGFGGGGGGGDGGGGGFGGGEFGFGGFGFGGGGGGGGGGGGFGGDGGGGGGCFFGCDFGFGGGGC9DDGGGGGGGGGGGGGBFGGEEGGGGGGFGGFF>=DEFFGFFFGG8EBFFFGFFGGGGGEGDDFFD:CDGEGFGE?FEFCFC7@;=FFGGFDEGF=FFEEC9@=?=BAAD*6B@FAEG2=:5:522(4C(4*5>CA;F:;8;3175./4:??F?0).,,-)-(0).(((((-).),((-44213)(-(4(,).2;+)).
@M02996:162:000000000-B87FG:1:1101:26876:6512 2:N:0:ACTGAGCG+AAGGAGTA
GACTACACGGGTATCTAATCCTGTTTGCTCCCCGCACCTTCGCACCTCAGCGTCAGTCATCTGCTTGCAACCTGCCTTCGCCATTGGTATTCTTCCTGATATCTACAGATTTCACCCCTACACCAGGAATTCTGATTGCACCTCAGTAACTCAAGTCCTGCAGTTCTCAACGCAGTCCAGGGGTTAAGCCCCTGCCTTTCACACCAAGCTTGCAAGACCGCCTACATGCCCTTTACGCCCAATAATTCCGAACAACGCTCGCAACTTACGTGTTACCGCGGCTGCTGGCACGTATTTCAC
+
CCCCCGFGGGGGGGGGGGGGGGGGGGGGGGFFGGGGGGGGGGGGGGGGGFGGGGGGGGGGGGFGGGGGGGGGGGGGGGGGGEEG;AFFGFFFFFGGGGFGGFGGGCEEAFFFGGGGE:FFF8FGGGGGGGGGGFGCFGG@8:9DFFFADFFEFGGFGGFGGG8B@FDFGGGEGFGGFF;:DEGEEDDC5@@AFFGB@CAEFGEFFFDFFA888A*08@;:9::::>48>C=B;)*/(-=CD?;;FF))36>163(/..//1)(4)4)54:.(5364)--(-4(16),2:7?<)7++3.).
@M02996:162:000000000-B87FG:1:1101:14147:6528 2:N:0:ACTGAGCG+AAGGAGTA
ACTACACGGGTATCTAATCCTGTTTGCTCCCCACACTTTCGAGCCTCAGCGTCAGTTAGCGCCCAGCAAGCCGCCTTCGCCACTGGTGTTCCTCCGAATATCTACGCATTTCACCGCTACACTCGGAATTCCGCTTGCCTCTACTCCACTCAAGAACTACAGTTTTGGATGCAGTTCCGAGGTTAAGCCTCGACATTTCACATCCAACTTGCAGTCCCGCCTGCGCTCCCTTTACACCCAGTAAATCCGGACAACGCTTGCATCCTACGTATTACCGCGGCTGCTGGCCCGTAGTTAGCC
+
CCCCCGGGGGGDFGGGFGFFFEGGGGGGGFGGFGGGGGGGGFFGGGGGDFGGGGGGG9C,@FGGCEFCGGFGFGGEFGDGG@FGGEFGFGFGGGEG+4@EGFGGGFGEEGFGGGFCE=AGGG9D8@@?FEFF>=ED6FGGFDFGGGFB?DFD8CD:EG,A>DDFGF?EFFFADA:FCGF5CGGGFGCFEFGF>?*>>FFC<>7;B36@FF+/79>;3A55E276>9;@;F=FFE<CEFG=@EFEFEC;793308(1-----*.:>2<?:(.-52-64((-34;?)).((-,40029+4)5
@M02996:162:000000000-B87FG:1:1101:4932:6563 2:N:0:ACTGAGCG+AAGGAGTA
GACTACCCGGGTATCTAATCCTGTTTGATCCCCACGCCTTCGTGCCTCAGCGTCAGTGCCGTCCTCGCCAGCTGCCTTCGCGATCGGTGTTCTATGTAATATCTATGCATTTCCCCGCTACATTACATATTCCGCCAGCGCCGTTCGAACTCTAGTCGCGCCGTATCCACGGCAGCCACCCGGTGGCTGTCTCTTATCACCATCTGACGCTGCCGACGATACACCTACTGTCGTCTTCGGCGGCTGCGTGTGCGTTGAAAAAAACACCAGTTATAGCGTAACACGTATGGCACATTCAGC
+
@-ACBFGGGGGG:<EAFGCGGGGGGGGFGFCFFGGGGGGFGGGGGGGGEFGGFGGFFGFGGGGGGGGEGGGGGGGGGGGE@FGGGGEGGGGFG<EGGFFGG7FGGGCFC;FCG,5EE=>CDFEDFGFGGGGF9DCC6BDEDADG6>>8:DFECEFGGGGC>+15:5*,2,A?CDG5AFDFC:5*497;50>6AF+)1,11(+)6)@C)/)//6A0)6)13/4)).((()+))*((,(.18(-,()-((1(0,))-*-()))*-21,,(-(-)))-)-4((-(-((.().(,(*)0++)))
@M02996:162:000000000-B87FG:1:1101:4947:6577 2:N:0:ACTGAGCG+AAGGAGTA
GACTACCCGGGTATCTAATCCTGTTTGATCCCCACGCCTTCGTGCCTCAGCGTCAGTGCCGTCCTCGCCAGCTGCCTTCGCGATCGGTGTTCTATGTAATATCTATGCATTTCACCGCTACATTACATATTCCGCCAGCGCCGTTCGAACTCTAGTCGCGCAGTATCAACGGCAGCCACCCGTAGG
+
CCCCCGGGGGGGGGGGGGGGGGGGGGGGGGFGEGGFEGGGGGFGGGGGGGGGGGGGGFGC@FGGEFGGEGGFGGGGGGGGGFFGFGGGGGEGGFEFFGGFGFGGGGGFGGGGGGGG@:?DGF<DDFFFFCFG9DEGDGG=DBBCCFA:;FFFGA@GGEGDE98FF9@AGG@@E?4CF>B4E>AC:4
@M02996:162:000000000-B87FG:1:1101:27567:6599 2:N:0:ACTGAGCG+AAGGAGTA
GACTACAGGGGTATCTAATCCTGTTTGATTCCCGCACTTTCGAGCCTCAGCGTCAATCGCACACCAGCAAGCTGCCTTCGCAATCGGAGTTCTTCGTCATATCTAAGCATTTCACCGCTACACGACGAATTCCACTTGCCTTGCGTGTATTCAAGCCCATCAGTATCCACGGCATGCCAAGGTTGGGCCCTGACATTTGACCGCAGACTTAAAAGGCCGCCTACGCTCCCTTTAAACCCAATAAATCCGGATAACGCTCGCATCTTCCGTATTACCGCCGCTGCTGGCACGGAATTAGCC
+
CCCCCGGGGGGGGGGGGGGGGGGFGGGGGGGGGGGGGGGGGGGGGGGGGGGGGGGGGGGGGGGGGGGGGGGGGGGGGGGGGGGGGGEFFFDGGGGGGGGGGFGGGGGGGGGGGGGGG>BGDEACGGGGGGGGGGGFGGFGG=DFDCAFFGFFGGGGGGGFDGEFGBFGGGGFGFGGACEFEGGGGGFGFGGCFF7:<D6EEF=A@BBBFAC=:FFFFFG923:@F3839F@FF)9988@E??:<*628C>FF:F<C(-.-,)-379)--887:>5214(42((,.4:6:??>5<CFFBFF
@M02996:162:000000000-B87FG:1:1101:27853:6613 2:N:0:AGTGAGCG+AAGGCGTA
GACTACTAGGGTATCTAATCCTGTTTGCTCCCCACACTTTCGTGCCTCAACGTCAGTTGCAGTCCAGAAAGTCGCCTTCGCCACTGGTGTTCCTCCTAATATCTACGCATTTCACCGCTACACTAGGAATTCCACTTTCCTCTCCTGCACTCAAGAAAAATAGTTCTAGTTGCAGTTCCTCAGTTAAGCCGAGGGATTTCACAACAAACTTATTATCCCGTCTACACACCCTTTACGCCCAATAAATCCGGATAACGCTGGCCCCCACTGTATTACCGCTGCTGGTGGCCGTTATTTAGC
+
CCCCCGFGGGFFFGGGGGGGGGGFGGGGGGEFGDGGGCFFFGC9FGGGG,EFGGGGG<6,;@,AA6F9EFF,;@CFGGGGGCF:DFGG,CFF@FFFGECFCEGGGFFCE>F=FEFG8:ADCEF;FGDFFFGG,4@DF,EFFDDF6@)9;D8D,EFE8D8A=FDFG+=AF7,=;DFFFDE7BFDFD9DFB,+5@5D:8>6EE3;>>*:8=AB0;?247+;:111=E*)*:>>=G4>A>2CEF(8)4/9CC@0((0.;/./((//3/,(.(6.195464(-,-().(((-2((-))*+3666
@M02996:162:000000000-B87FG:1:1101:27552:6613 2:N:0:ACTGAGCG+AAGGAGTA
GACTACAGGGGTATCTAATCCTGTTTGATTCCCGCACTTTCGAGCCTCAGCGTCAATCGCACACCAGCAAGCTGCCTTCGCAATCGGAGTTCTTCGTCATATCTAAGCATTTCACCGCTACACGACGAATTCCACTTGCCTTTCGTGTATTCAAGCCCATCAGTATCCACGGCATGCCAAGGTTGGGCCCTGACATTTGACCGCAGACTTAAAAGGCCGCCTACGCTCCCTTTAAACCCCATAAATCCCGATCACGATCGCATCCTCCGTATTACCGCTGCTGCTGGCACGGAATTAGCC
+
ACCCCGAEFGGGGGGGGGGGGGGFGFGGGFFFGGGGGGGGGGGGGGGDAGGECEGCGG,CFG>FB,CEF,EFGGGGGGGFGGGGGGF,>FEDFGGGGGBFFFGGGEGF9FFGGGFCE@BDDEF@EGEED8EGFFGGF,7>F=++=@DEFFFEDEDFFFD8>DDFGFGGFDEAEEDC6+*;4>9A:*:>=ED@AC*:EC1*::5@AF=B3A=;>A44>AD(=6(67>((6C;EC3)>E1B*:@?272<?*407(8,*,(.-4*(,*.34,4((8)-)(-(((,,587(,(5(-)0232)5:
@M02996:162:000000000-B87FG:1:1101:27851:6633 2:N:0:ACTGAGCG+AAGGAGTA
GACTACTAGGGTATCTAATCCTGTTTGCTCCCCACACTTTCGTGCCTCAACGTCAGTTGCAGTCCAGAAAGTCGCCTTCGCCACTGGTGTTCCTCCTAATATCTACGCATTTCACCGCTACACCAGGAATTCCACTTTCCTCTCCTGCACTCAAGAAAAATAGTTTTAGTTGCAGTTCCTCAGTTAAGCCGGGGGATTTCACAACTAACTTATTCTCCCGTCTACGCACCCTTTACGCCCAATAATTCCGGATAACGCTTGCCCCCTATGTATTACCGCGGCTGCTGGCACATATTTAGC
+
CCCCCGGCGGGGGGGGGGGGGGGGGGGGGGGGGGGGGFGGGGGGGGGGGGGGGGGGGFFFFFFFCEGEGGGGGGGGGGG:FFGCFFGGAFCGBFGGGFEG,=@FGGEGGGGGGGGGG89?>FE,@FGGCFEG,=DBD9@B=9DGCADF;DFDFGCE@E888E5CF?CF?G=DEB2E7+;4,,,7;6;+:8+)3900>FFEFCE95/:4=AD:*+*1:;;-,/72:((08:>DF:CF;@GGDD@EF)?CC52(/2)2/./(-9>8C((-)-.)6>-6-(--(4644),,-(5(**+336)-
@M02996:162:000000000-B87FG:1:1101:16835:6662 2:N:0:ACTGAGCG+AAGGAGTA
GACTACCGGGGTATCTAATCCTGTTCGATCCCCGCGCTTTCGTGCCTCAGCGTCAGTAAAAGCCCAGTAAGCCGCCTTCGCCACCGGTGTTCCTCCTGATATCTACGCATTTCACCGCTACACCAGGCATTCCGCTTACCTCTACTTCACTCCAGAACTACAGTTTCAAATGCAGCCCAGAGGTTGAGCCCCTGTATTTCCCATCTGACTTGCAATCCCGCCTACGCTCCCTTTCCACCCGGTAATTCCGGACAACTCTCGCTCCCTACGCATTACCGCCTCTGCTGGCATGGTGTTAGC
+
CCCCCFFGGGGFGGGGGAAFGGGGDGGGGG7C@FGGGGGGGGGGGGGGGGGGGGGGGGG,FDFGGFGGGGGGGGDGFGG?CFFEGCEFGF@FE9FFGGGGGFFFAFFGEDFEEFFGGBDGGGGGGF7::AFGGGGGDGGGGFFGGGEGFGFB,@+E8@F@;,:<CCCC7ECF7=FFCDBFCFE<<?E*8CEAFFF<ACFE2,6;@F9<CFFEEFC==F89C@F1346/,:6@03;43)8*((62>4)-24709:1*,)).-*4:GFFF:((((--<)(,-((,)).).(,)(.1+2*.))
@M02996:162:000000000-B87FG:1:1101:19880:6664 2:N:0:ACTGAGCG+AAGGAGTA
GACTACCCGGGTATCTAATCCTGTTTGCTCCCCACGCTTTCGTGCCTCAGCGTCAGTTAAAGCCCAGTAAGCCGCCTTCGCCACCGGTGTTCCTCCTGATCTCTACGCATTTCACCGCTACACCAGGAATTCCGCTTACCTCTACTTCACTCAAGCTCATCAGTTTCAAGCGCAGTTCAGTGGTTAAGCCTCTGCATTTCACGCCTGACTTGACAAGCCACCTACGCACCCTTTACACCCAGTAAATCCGGACATCGCTCGCTCCCTCCGTATTACCGCGTCTGCTGGCACGTAGTTAGC
+
CCCCCGGGGGGGGGGGCFFFGGGGGGGGGGGGGGGGGGGGGGGGGGGGGGGGGGGGFFF,CFF8FAFGGGGGGGGGGGGGGGGGGGGGGGEFGGGGGGGGGFEDDFGGGGGGGGGGG=@CCFFFGCEFF,EFGDGDGEEGGEF8D@EFBFFFFBDG?FFFGGDFFFFF+,E?GFCGFFE7EE6EGG@FAFFCA>F7=D67EE):59)):9C7*;>9:4DBF>3>=9@5@C>6>@)9?@G8<6;7A5?E8(239E)0((..65::D?0,,(-,....4(,((--(46)(2()40721+---
@M02996:162:000000000-B87FG:1:1101:28092:6669 2:N:0:ACTGAGCG+AAGGAGTA
GACTACACGGGTATCTAATCCTGTTTGCTCCCCCGACTTTCGCGCCTCAGCGTCAGTGCTGTTCAAGGAATCCGCCTTCGCCTCCGGTGTTCTACAGGATATCAACACATTTCACCGCTACACCCTGTATTCCGATTCCCTCTCCCAGACTCGAGCCCCGCAGTTTCGGACGCACTTTCCGGGTTGAGCCCGGCGATTTCACATCCGACACACGGGGCCGCCTACGCGCCCTTTACGCCCAGTAAATCCGAACAACGCTTGCGACCTCTGTATTACCGCGTCTGCGGTCACAAAGTTACC
+
@CCCCGGGGGGFGGGGGGGGGGGGGGFFGGFGGGGGGGGGGFGGGGGGGFGFFEFGGGFGGGGGAFGGGGGGGGGGGGGGGGCFGDFGGGCFF9E<FECGGFGFGGGGGGFGGGGGG=@=CEBDCGGG,EFFGF+=DFGEFDFGGGBDDGFEDC=ECFGGGD8@FFGGCCEED5DEFGEFEG>ECD;?=;C@))241<>CCE?C@F;@>)/2152517D>C3(-:((,4C93746<<0?C0:.5*-6<<67<FE:C(.--(/,(92())).644549(-3-3((6(((-42)*0*3+)).
@M02996:162:000000000-B87FG:1:1101:16851:6669 2:N:0:ACTGAGCG+AAGGAGTA
GACTACCGGGGTATCTAATCCTGTTCGATCCCCGCGCTTTCGTGCCTCAGCGTCAGTAAAAGCCCAGTAAGCCGCCTTCGCCACCGGTGTTCCTCCTGATATCTACGCATTTCACCGCTACACCAGGAATTCCGCTTACCTCTACTTCACTCAAGAACTACAGTTTCAAATGCAGCCCAGAGGTTGAGCCCCTGTATTTCACATCTGACTTGCAATCCCGCCTACGCTCCCTTTACACCCAGTAATTCCGGACAACGCTCCCCCCCTACGTATTACCTCGTCTGCTGGCCCGTAGTTCGC
+
CCCCCGGGGGGGGGGGGGGGGGGGGGGGGGGGFGGGGGGGGGGGGGGGGGGGGGGGGDC,CFFEGEGGGGGGGGGGGGGGGGGGGGEFFGEGGDGGGGGGGFGGGGGGGGGGGGGGG>DDDEGG7EFGGCFGGDGGG>EEGFB=DDEGFFFEGFG9DCGGF?@@;CGGG,<?FF8EFD9>@BFFGGFF>GGAF4FEECF<4AA7684748D@EA:+7??>E=721;B07E<8:@EF<8F=;1/);7E?:58<9509(-(,(1((9>F03(().,.<).-((,(()).5(,,-0)*/0-((
@M02996:162:000000000-B87FG:1:1101:27521:6685 2:N:0:ACTGAGCG+AAGGAGTA
GACTACCAGGGTATCTAATCCTGTTTGCTACCCGCACTTTCGAGCATGAGCGTCGATAAGTCCCCAGCAAGCTGCCTTCGCCATCGGTGTTCTTCCTGATCTCTACGCATTCCACCGCTACACCAGGAATTCCGCTTGCCCCTGAACTATCCAAGAGAAACAGTCCAGTCTGCAGGTCCGGGGTTGGGCCCCGGTATTGTACAGACTGCTTGCATCTCCGCCTGCGCTCCCTTTACGCCCAGTGATTCCGCACAACGCTTGCACCCCTCGTATTACCGCGGCTGCTGGCAAGAAGTTTGC
+
CCCCCGGGGGGFGGFG9FGGGGGGGGGGGGFFGGGGGGGGGGGGGGGGGFGGGGGGGGGGGGGGGGGGGGGGGGGGGGGGGGGGGC=FGGGDDGGGGGGGFFFFGGGGECFEFGGGG:@?CEG=BFGGDFEGGGGGGDFDGFFGGBEGDGFEGGGGGGF?DF)<=;DDGGGFGFG8FFEBGE>EEDFGFGG4?>D9=@FFEGEEFFB5=FFBDF*=4=D>C;0(66:118=@F39>13FE338?94>>C()49<:>-,---18>C12(33--8846)4(--3492:)(:(,-..32+)-)
@M02996:162:000000000-B87FG:1:1101:26464:6692 2:N:0:ACTGAGCG+AAGGAGTA
GACTACTGGGGTATCTAATCCTGTTCGATCCCCGCGCTTTCGTGCCTCAGCGTCAGTTGCGGCTTGGTGACCTGCCTCCGCGATCGGCGTTCTGTGCGATATCTATGCATTTCACCGCTACACCGCACATTCCAGCCACCCCAAACGCACTCAAGCCCCCCAGTTTCGACGGCAGTGACCGGGTTGAGCCCGGAACTTTCACCGCCGACTTAAGGGGCCGCCTACGCACCCCTTAAACCCAATAAATCCGGATTACGCTCGCCTCCTCCGTTTTACCGCGCCATCGTGCCCGGAGTTAGC
+
CCCCCFGFGGGGCCEGGGGGGGGGFGGGGGGGGGGFGFEGGGGGGGGGFGGGGGDGGGGGEGGGEGG<@EGFGGGGGGGEGEFGFEFFC@CEGGFGFF7DCDGFGGGGCGFFGGGGG>@===FFGGDG:@EFGGGFFFED8=>C?E=<?DFFGG5FGGGGGC78=9D=CEEFG4C6A+9F8EC=7C(8@FG1>3D(8CFFBGFBBF0(4>D).9)7157472-(446(4C6(9249AAC=224>F4)690@(-).2,-(-(1(,14:B71-)(,-54,-3(4(,,(-,(1(())*10-6<
@M02996:162:000000000-B87FG:1:1101:27527:6702 2:N:0:ACTGAGCG+AAGGAGTA
GACTACCAGGGTATCTAATCCTGTTTGCTACCCGCACTTTCGAGCATGAGCGTCGATAAGTCCCCAGCAAGCTGCCTTCGCCATCGGTGTTCTTCCTGATCTCTACGCATTCCACCGCTACACCAGGAATTCCGCTTGCCCCTGAACTATCCAAGAGAAACAGTCCAGTCTGCAGGTCCGGGGTTGGGCCCCGGTATTGTACAGACTGCTTGCATCTCCGCCTGCGCTCCCGTTACGCCCAGTGATTCCGAACAACGCTTTCACCCCTCGTATTACCTCGGCTGCTGGCACTAAGTTTGC
+
CCCCCGGGGGGFFFGGGGGGGGGGGGGGGGFFGGGGGGGGGGFGGGGGCGGGGGGGGGGGGGGGGGGGGGGGGGGGGGGGGGGGGGGGGGGGGGGGGGGGGFGFGGFG>CC;F;FFE:@8?9FGGFD<FFFFFGGGGEDDFDFD=EDFFGFEGGGFFFGGGGFFEF?,?EADFDFGFGFFGGGEEDB5@AEAEDGFDGF?*B<4;FF=FAF39A?F@@72=;6(,.41;ED(233;<1:C(.,)*.<AD>)4>;19---3(*)6:138:98(3><6)).((((,-8>0?07()0+30)-.
@M02996:162:000000000-B87FG:1:1101:11970:6762 2:N:0:ACTGAGCG+AAGGAGTA
GACTACTGGGGTATCTAATCCTGTTTGCTCCCCCGACTTTCGCGCCTCAGCGTCAGTACTGTTCAAGGAATCCGCCTTCGCCTCCGGTGTTCTATAGGATATCAACGCATTTCACCGCTACACCCTATATTCCGATTCCCTCTCCCAGACTCGAGTCCTGTAGTTTCAAGCGCACTTTCCGGGTTGAGCCCGGAGATTTCACACTTGACACGCCAGACCGCCTACGCGCCCTTTACGCCCAGTAAATCCGAACAACGACCTTGGCCTCTGCATTACCTCCGCTGCTGGCACAGAGTTAGG
+
CCCCCGGGGGGGDGGGGFFGGGGGGGGGGGFGGGGGGGGGGGGGGGGGGGGGGGGGGFGGGGGGGGG8EFFFGGGGGGGGGEGGGGFGDGGGEFGFFGGGGFGFFGGGGGEGGGGGG=EGGGGGGFGG9FGGGG>DGGGGFDFGDGD@5DDDEDDGGGGGGGEEFFGGGFG5CBGGFGCFECECEDFGEGGFE44)2CFE?C4>>=*758D@F4(.:AC(=:8<F?B31864C?BAB:?G(2.-84<AF>53>>79,(---*.(25?<()))..)6>)-(4:<9>:?2(,30008<C.)(
@M02996:162:000000000-B87FG:1:1101:11986:6773 2:N:0:ACTGAGCG+AAGGAGTA
GACTACTGGGGTATCTAATCCTGTTTGCTCCCCCGACTTTCGCGCCTCAGCGTCAGTACTGTTCAAGGAATCCGCCTTCGCCTCCGGTGTTCTATATGATATCAACGCATTTCACCGCTACACCCTATATTCCGATTCCCTCTCCCAGACTCGAGTCCTGTAGTTTCAAGCGCACTTTCCGGGTTGAGCCCGGAGATTTCACCCTTGACACGCAAGACCGCCTACGCGCCCTTTACGCCCAGTAAATCCGAACAACGCCCTTGGCCTCTGTATTACCTCCGCTGCTTGCACCGAGTTAGC
+
CCCCCGGGGGGGGGGGFFFGGGGGGGGGGGDFFC@FGGGGGGGGGGGGCEGGGGGGG<FGEGGGF<C6EFGFGGGGGGGDGFGGGG>FCFEEFFGF,CFGCFFFGGCFCGDGGGGGG>EDG,BFGGGG9FFFGGD=CGFGGFBGGGFFBD:86,=FGGFC,=CFGEGED,E>EEGDFAEF@5CEEDF*8CGF4B*)7CFFFG*8@F=>>=45@50)(;<6E::2;;6(-27(5:<<60CC(142144-24.825,/(-(-471(94?1(4.)).-))4)(,-4023)),3413):;=)))
@M02996:162:000000000-B87FG:1:1101:3602:6773 2:N:0:ACTGAGCG+AAGGAGTA
GACTACAGGGGTATCTAATCCTGTTTGCTCCCCCGACTTTCGCGCCTCAGCGTCAGTACTGTTCAAGGAATCCGCCTTCGCCTCCGGTGTTCTGCAGGATATCAACGCATTTCACCGCTACACCCTGCATTCCGATTCCCTCTCCCAGACTCGCGTCCTGTAGTTTCAAGCGCACTTTCCGGGTTGAGCCCGGAGATTTCACACTTGACCAGCAAGACCGCCTACGCTCCCCTTACGACCAGAAACTCCGAACACCGACCTTGGGCTCTTGACTGCCGCGGCTGGTTGCACCAGGTTAGC
+
CBCCCGGGGGDCGFGCCFGGGGGGGGGFGGCG:FEFGGCFEEGGGGGDGCEGGGFGGGGAFFGGGFGGGGGGFFFGFGGGGC>C8E:FFGC=C<EFFFEF:7=9@FGGGGGF;=EEG>BDCC<DEGGCGGGGCGECDCCFGBFFGFDDFGFFF+6@CE>GGGFGGFGCFEGFGEGEFFEF@CC;>C2CEGG=D4C2=>ACCF?BFFE<3/261),)/;*(*./681@(-1-293.:<(:C>(((0())717:>D:C(,(-(*.5*4:((..-).)((4,(((-((.)-1<2()0:2<6:)
@M02996:162:000000000-B87FG:1:1101:3286:6774 2:N:0:ACTGAGCG+AAGGAGTA
GACTACTAGGGTATCTAATCCTGTTTGCTCCCCGCACCTTCGCACCTCAGCGTCAGTCATCTGCTGGTAACCTGCCTTCGCCATTGGTATTCTTCCAGATATCTACAGATTTCACCCCTACACCTGGAATTCTGATTGCCCCTCAGTGACTCTAGTTATGCAGTTCTCAACGCAGTTCCGGAGTTGAGCTCCGGAATTTCACACCAAGCTTGCAAAACCGCCTACCTGCCCTTTACGCCCAATAATTCCGAACAACGATCGCAACTTACGTTTTCCCGCCGCTGCTGGCTCGTAATTAGC
+
CCCCCGGGGGGF<EFGFEFFGGGFGGGGGGFEEFGFGGGGGCCGGGFG@EFFGECFFGGFGGGFF@EGGGGGGDFFEFGGGGGDEDCFFCFFGGFGG9DDDFGGGGD,,DDFGGGFG=?DCEFF8<FFFEFGGFCDF>DDD8DDGED9+==:@9=FFGGGFGBFFD@EFFGBC>+@BDFDGC6AD77=B,@DB>7=CCAEEF*58*8==FGFFFE=8;?870/))).*067B439=@=F=((8.0?).:(83;55>.((/.*/()(4260.(46.).(,(,44(,52(-()488**<4)5
@M02996:162:000000000-B87FG:1:1101:3588:6785 2:N:0:ACTGAGCG+AAGGAGTA
GACTACAGGGGTATCTAATCCTGTTTGCTCCCCAGACTTTCGCGCCTCAGCGTCAGTACTGTTCAAGGAATCCGCCTTCGCCTCTGGTGTTCTGCAGGATATCAACGCATTTCACCGCTACACCCTGCATTCCGATTCCCTCTCCTAGACTCGAGCCCTGTAGTTTCAAGCGCACTTCCCGGGTTGAGCCCGGAGATTTCACATCTGACACGCAAGACCGCCTACGCGCCCCTTACGCCCAGTAAATCCGAACAACGCTTTTGCCCTCTGTATTACCGCGGCTGCTGGCACTGAGTTGCC
+
CCCCCGFCFGGGGGGGGFGGGGGGGGGGGGFFE-@;FGGGGECFGGGGG<FEGGGGG<CCFFGG<EFFGGGGGGGGGGGGGG,@,@FFGGCFA,@C<6@FGBF,9FEEECFGGFGGG@EDDFF?7AF8BFFGGG6CD4@EDDFGG,5,5?@D@=?+++6,3@;CEFG:F,=9>>+@C+8*4@@;C75*0CE)9*;>>FFFEF4*)1*:;*05>5()-2;4*6;?F@F16C@9F:B?(4?C-:7<*654C;),(7(1-,(((*-,:032(...646-)((-(-9>??::(.8(008<0)).
@M02996:162:000000000-B87FG:1:1101:19967:6785 2:N:0:ACTGAGCG+AAGGTGTA
GACTACCCGGGTATCTAATCCTGTTCGATCCCCACGCTTTCGTGCCCGAGCGTCAATGCCGGCCTGGCGAGCTGCCTTCGCTATCGGAGTTCTGTGGCATATCTATGCATTTCACCGCTACACGCCACATTCCGCCCGCCTCGACCGCATTCCAGCCCGACAGTATCAACGGCACTTCGGGGGTTGGGCCCCCGGATTTCACCGCTGACTTGACGGGCCGCCTGCGCACCCTTTAAACCCCATGAATCCGGCTAACGCGCGCATCCGCCGTCTTACCGCGGCTGCTGGCCCGGGGTTCAC
+
CCCCCGGGGGGGGGGGGFFGGGGGGGGGGGEGGGGGGGGGGGGGGGGGGGGGGGGGF9F,@@FEGGFGGEEFGEGGGGGGGGGGGEF+@FGGFFFFEGGAFFGGGGFGGGGGGGGGGADDG>FCEGBFFFGGGC8@DBEED=:=;E)FD>EEGGGGGG5@E57D:BC=DG5):?CFFG9>CEEC:C37<GG>@@C04>FA<E<?F59-3F7>))(0(5>-232037>39E:(70<4)8AC(:0(*.)62(0(7>)*(,,--148D?(232--40-),-,-(492:4)(((41.)*/2().
@M02996:162:000000000-B87FG:1:1101:19948:6786 2:N:0:ACTGAGCG+AAGGAGTA
GACTACCCGGGTATCTAATCCTGTTCGATCCCCACGCTTTCGTGCCCGAGCGTCAATGCAGGCCTGGCGAGCTGCCTTCGCTATCGGAGTTCTGTGGCATAGCTATGCATTTCACCGCTACACGCCACATTCCGCCCGCCTCGACCGCATTCCAGCCCGACAGTAACAACGGCACTTCGGGGGTTGGGCCCCCGGATTTCACCGCTGACTTTACGGGCCGCCTGCGCACCCTTTAAATCCTATGAACCCGGATCACGCTCTCATCCTCCGTATTACACCGGCTTCGCGCACGGATGGAGC
+
CCCCCGFEF>FG@FGGGFFGGGGFGGGGGGDFEGGDGGGGGGGGGGGG@EEGGGGGGFF<,CFFGG7FFFEFGFGGGGGGDCGCF=CCCFGGDCEDFFDFF9=?EEEGF=<FFFFG>19=CFFCEG+BFEGCG@EDG@>C>=@=CE5F>DDEGGFGGEEC@*58,+2,=F@9*)8,;C>5CEE:<:(98CGFFB301*=><788;3(-39F9)9:373C(:482(-3-4::(24226)3<).-8F<41*()(-).2(.(-,9550)).,((((()-)).,-2((,,((---,00***(..
@M02996:162:000000000-B87FG:1:1101:3276:6790 2:N:0:ACTGAGCG+AAGGAGTA
GACTACTAGGGTATCTAATCCTGTTTGCTCCCCGCACCTTCGCACCTCAGCGTCAGTCATCTGCTGGTAACCTGCCTTCGCCATTGGTATTCTTCCAGATATCTACAGATTTCACCCCTACACCTGGAATTCTGATTGCCCCTCAGTGACTCTAGTTATGCAGTTCTCAACGCAGTTCCGGAGTTGAGCCCCGGAATTTCACACCAAGCTTGCAACACCGCCTACATTCCCTTTACGCCCAATAACTCCGAACACCGCTCTCAACTTACGTTTTACTGCGGCTGCTTGGCCGTAATTAGC
+
BCCCCGGGGFCF8FFFEFFFGGGGGGGGGGFF@FGGGGFGGGGGGGGGFGEEGEGCFGFAF9,CFGGGGGGGGGGFEFFBFGGG=AEFFEFEEFGGGGFFGFGGDGGGFDDFFCEFG=FFGDFFFG=E,CEEEG8?D9AEF=DDF,*,0?DDFE+4@FGD;,>FFFGGGGGE>>>EFGF5C@8CFGCGB8D=*5+:1@+*C:EC9*)))3:089;*)394=))-8./18B=*:344(0<C0;3);)77;(2(48:1.,..,*))0))).(,(.-)5)))-,--40)))((567)/1344(
@M02996:162:000000000-B87FG:1:1101:3604:6794 2:N:0:ACTGAGCG+AAGGAGTA
GACTACAGGGGTATCTAATCCTGTTTGCTCCCCCGACTTTCGCGCCTCAGCGTCAGTACTGTTCAAGGAATCCGCCTTCGCCTCCGGTGTTCTGCGGGATATCAACGCATTTCACCGCTACACCCTGCATTCCGATTCCCTCTCCCAGACTCGAGTCATGTAGTTTCAAGCGCACTTTCCGGGTTGAGCCCGGAGATTTCACACGTGACACGCAAGACCGCCTACGCGCCCCTTACACCCAGTCACTCCGACCCACGCACTTGCCCTCGCAATTACAGCTGCGTCTGGCACAGAGTTGTC
+
CCCCCGGFGGGGGGGGFGGGGGDFGGGCFF,C7FGGGGGGGCEEGGGGG8FGGEGFFFGGFGGGGGGCGGGGFEGGGGGGGGCD8C7FEFDFFFF@=:FCE9D9@BCFC8@FCGGG>=?CCEEFEF=FFFFFDEEDGFGGG8;FG=D,;@9BD@C<C,@,8@*<<CGFG,@BDD?*;;CA>E*:<9BG=GC@):)8:AFECF9(.;266+*,35,8(.;322,(,-41(2493::B)2::(.,)0))-*,0((0.>(-(,(2))*.(((((-4)))),)).((,,(,(5,3()0++2)-)
@M02996:162:000000000-B87FG:1:1101:9559:6806 2:N:0:ACTGAGCG+AAGGAGTA
GACTACAAGGGTATCTAATCCTGTTTGATCCCCACGCTTTCGTGCCTCAGCGTCAGATGTATATTAGTGAGCTGCCTTCGCAATCGGTGTTCTGTGTGATATCTGAGCATTTCACCGCTACACCACACATTCCGCCCACTGCACATAATCTCTAGTCTGACAGTATCAACCGCACCTATAAGGTTAAGCCTTATTATTTCACGACTAACTTCACAAACCGCCTACGCCACCTTTAAACCCAATAAAGCCGGATAACGCTTGCATCCTCGGTATTTCCGCGGCTGCTAGCCGGGAGTTGGC
+
CCCCCGGGGGGGGGGGGFGGGGGGGGGGGGCFGGGGDGGGGGGGGGGGGGGGCFGGGGGGFGGGGGFGF<CFGGGGGGGGGCGGEGFFGGGGGGGGGGGFFBGGGCFGGGGGGGGGE:<CDEEFCFEG+AEEGG>CDE>D=:0?D,:=<EDEFEFFGFDGEFDFDFGGGGGFGFG>D?=D;D=ED76DEFFD67+;*8CE7A)):<AEFFD55AC5)@?:=>427/)-(=9:DEEC*5:C>B=)4.).06)6(8.7,.(//*))3(.)((-.(.)))312(42((.)-(((()0*20),(
@M02996:162:000000000-B87FG:1:1101:24676:6812 2:N:0:ACTGAGCG+AAGGAGTA
GACTACAAGGGTATCTAATCCTGTTTGATCCCCGCACCTTCGTGCCTCAGCGTCAGTGTCGTGCTCGCCAGCTGCCTTCGCGATCGGTGTTCTGTGTCATCTCTAAGCATTTCACCGCTACATGACACATTCCGCCGGCGCCGTTCGCACTCTAGATAAGCAGTATCAATGGCAGCCTCCTAGTTGAGCTAGGATATTTCACCACTGACTTACTCATCCGCCTACGCACCCTTTAAACCCAATAAATCCGGATAACGCTCGTATCCTCCGTATTACCGCCGCTGCTGGCACGGAGTTAGC
+
CCCCCGGGGGGGGDGGGGGGGGGGGGGGGGFGGGGGGGGGGGGGGGGGGGGGGGGGGGGGGGDGGGGGGGGGGGGGGGGGGEGGGDBGGGGGGGGGFCFFGFGGGFGGGGGGGGGGG0<CDECEGGGGGGGGGGGGGGCEGAFDGGFGDGFEFGG9EFDGGA@@EFGACCCFFFCEFG@FGGCGGFFFBFFEFFFEFGFEEGEFFFBFFFF4*+9ACFG@E?@?@06(7E@7CEF?EFFGBBB?F)).7>EB:369----492,0:AD7(,((4-.)2((41-34)8(0:2(0.**2..5
@M02996:162:000000000-B87FG:1:1101:18862:6819 2:N:0:ACTGAGCG+AAGGAGTA
GACTACCCGGGTATCTAATCCTGTTTGATACCCATGCTTTCGTGCCTGAGCGTCAGAAGCTCTCTGGACAGCTGCCTTCGCAATCGGTGTTCTGTGACATATCTAAGCATTTCACCGCTACACCTCACATTCCGCCATCCTCGACATCTCTCAAGGGGACCAGTATCAATGGCAGTTTTCATGTTGAGCATTAAAATTTCACCGCTGACTTAATCCTCCGCCTGCGCACCCTTTAAACCCCATAAATCCGGCTAACGCTCGGGCTCTCCGCATTACTGCGCCCACTGGCGCTGGCGTAGC
+
@CCCCGGGGEF@FGGGFDFGGGGGGGGFGGDFFGFGGGGGGGGFGGGGFGGGGGGGG9F,CFEGGGGGGGGGGFGGGGGGEFCGGGFFCFEGEFGG,BFFFFGGGFFFEFCGGGGGC:5CDFF,@FFFGGGGFD==+6=DF5AD>+:EFGFF9;D,8>EEGE=FADG:EGGFF?+,?DEFEFGGGFEF5,@*9;C7CCFF@E@A@5)=@AG=A?0B*04)4/5)2/:0::>(;B4?C3AC(63(0)79*()(.)/2/./((),()-55,((,(-)5)-)((((((.,(.(-(00**1(((
@M02996:162:000000000-B87FG:1:1101:9562:6824 2:N:0:ACTGAGCG+AAGGAGTA
GACTACAAGGGTATCTAATCCTGTTTGATCCCCACGCTTTCGTGCCTCAGCGTCAGATGTATATTAGTGAGCTGCCTTCGCAATCGGTGTTCTGTGTGATATCTGAGCATTTCACCGCTACACCACACATTCCGCCCACTGCACATAATCTCTAGTCTGACAGTATCAACCGCACATATCAGGTTCAGCCTTATTATTTCACGACTAACTTACCCACCCGCCTACGCACCCTTTAAACCCAATAAATCCGGATAACCCTCGGATCCTCCGTTTTACCCCCGCTGCTGGCACGGCGTTCGC
+
CCCCCGFFGGGFFFGGGFFGGGGGGGGGGGGGFGGGGGGGGGGGGGGGGGGGGGGGGGCFAFGEGCFGFF<AFFFGGGGGGGGGGGFGEGGGGFGGGCFFFFGG;6>F9@FGGGGGG>BDDFFGGFFGGFGGGGGGD6@C=:0ADED,?DFEFGGGGFF,EEDFEFGGGGGFG5D+D+;+7,@DF+:?D?F5?DFC@FCC@E501<1:@FGEF5);):<=@:475>A25C@(;=E4@3F=9BBEFCCCF;B(())*(//((/,,/6673;3),46<7(,(--1(4224((4(53//8(-(
@M02996:162:000000000-B87FG:1:1101:11226:6827 2:N:0:ACTGAGCG+AAGGAGTA
GACTACCGGGGTATCTAATCCTGTTTGCTCCCCGCACCTTCGCACCTCAGCGTCAGTCGTCCGCTCGAAGCCTGCCTTCGCCATCGGTGTTCTTCCAGATATCTACAGATTTCACCCCTACACCTGGAATTCCGGCTCCGCCTCGGCGACTCTAGCCCCCCAGTTTCCAACGCAGTTCACGGGTTGAGCCCGTGCATTTCACTCCATACTTCATCGGCCGCCTACATTCCCTTTACGCCCATTAATTCCGAACAACGCTCGCACATTACGTTTTACCGCTGCTTCTGGCACGTACTTTGC
+
CCCCCGGGGD7F7EFGEFFFGGFFFGGGGFF,@@CGFFCFFGD:FGGGFFF@FGCFCCCC@FFCFGE+<CEGGGFEFFD7F7@FFG,BFFEGFFFFEE,CFFG8DGCGGGFFGG9FG8:==,,=EF,E,C,CE=8=6@8BC>ADG+8+*C?AGF8DFGGGGEA:96=,55,*=**4BF4BC*:::<(*.=C9EBC6?GF<)1943))166F))+1;(:94:36042)).3.-:4544(2??09>*))-2.)(-).*,-(,,5(4))..)(.((-.2),-(((,).))5.84(00**3)-.
@M02996:162:000000000-B87FG:1:1101:24681:6830 2:N:0:ACTGAGCG+AAGGAGTA
GACTACAAGGGTATCTAATCCTGTTTGATCCCCGCACCTTCGTGCCTCAGCGTCAGTGTCGTGCTCGCCAGCTGCCTTCGCGATCGGTGTTCTGTGTCATCTCTAAGCATTTCACCGCTACATGACACATTCCGCCGGCGCCGTTCGCACTCTAGATAAGCAGTATCAATGGCAGCCTCCTAGTTGAGCTAGGATATTTCACCACTGACTTACTCATCCGCCTACGCACCCTTTAAACCCAATAAATCCGGATAACTCTCGTATCCTCCGTATTTCGGCGCCACCTTGCCCGGACTTAGC
+
ACCCCGFGGGGGGGGGGGGGGGGGGGGGGGGFGGGGGGGGGGGGGGGGGGGGGGGGGGGGDFFFGGGGGGGGGGGGGGGGGGGGGGFGGGEFG?EFGGGGGFGGFFGGGGGGFGGFGABDGDE;FGGGGGGGGFGGDEG6D@>=8EDGEGAB,,:FFFGCEGFF9FCGGFGFC>DGFGFF>,==FFEGFFFEA4C@EGF??G@E=?B3;FG**=8;;973=;<;@111>E@6CECFFACC?(44*:>491<:<>)*).-5:5844:)-46-:<726(--(((,(...4(4)(00**0-4<
@M02996:162:000000000-B87FG:1:1101:18865:6837 2:N:0:ACTGAGCG+AAGGAGTA
GACTACCCGGGTATCTAATCCTGTTTGATACCCATGCTTTCGTGCCTGAGCGTCAGAAGATCTCTGGACAGCTGCCTTCGCAATCGGTGTTCTGTGACATATCTAAGCATTTCACCGCTACACATCACATTCCGCCATCCTCGACATCTCTCAAGGGGACCAGTATCAATGGCAGTTTTCATGTTGAGCATGAAAATTTCACCGCTGACTTAATCCTCCGCCTGCGCACCCTTTAAACCCAATAAATCCGGTTAACGCTCCGTTCCTCCGGTTTACCGCCGCTGCTGGCACGGGGTTACT
+
CCCCCGGGGGGFFGGGGFGGGGGGGGGGGFFFFFGGGGGGGGGGGGGGFGGGGGGGG9E8FFGGGGG9EFEFGFGGGGGGGGGGGFFGGGGGFEGG9FGGFFGGGFGGFGGGG9FGG=@CG>F9BF:F:FGGGDGGCEGGGFF+@>@FFGFFDFGD>C>EEGFGGFGGGGFFG?CEFGFF@DDDGC;FDDGB5=8AEGFEFGFF=>=ACFGFCFEF7A7:=>==95>42C@BFFECC:FG@58664?<<@5(..7+(.(,(2(.9;))44(((-5<38((-31,7>5(((.-0.*1:(,)
@M02996:162:000000000-B87FG:1:1101:12684:6837 2:N:0:ACTGAGCG+AAGGAGTA
GACTACCAGGGTATCTAATCCTGTTTGCTCCCCACGCTTTCGAGCCTCAACGTCAGTTACCGTCCAGTAAGCCGCCTTCGCCACTGGTGTTCCTCCTAATATCTACGCATTTCACCGCTACACTAGGAATTCCGCTTACCCCTCCGGTACTCGAGCGAGATAGTTTCCAAAGCAGTCCCGGGGTTGAGCCCCGGCATTTCACTTCAGACTTACCTTGCCGTCTACGCTCCCTTTACACCCAGTAAATCCGGATAACGCTTGCCCCCTACGTATTACCGCCGCTGCTGGCACGTAGTTAGC
+
CCCCCGGGGGGGFFGGFFFGGGGGGGGGGGFFFFGGGGGGGGCGGGGGFFGGGGGGGGFGGCGGGFGGCEFGGGGGGGGGGGGGGGFFFFGFGGFFGFFG;DGGGGGGGGGGGGGGG@FGDFGGGGGFGGGGGGGGGDFEGFFGG=@CBGFFGGDGCEECFG=CFFGGGG76DF?FAGFEGG>>FCBF5EG=>?DBBGFFFE5?E6C4@FF;EFEC>;C6:3,678>62:<8DFFF?<CC(449=>9>D9>(4@29.-.(-97>D>>(8:.)..-..-((-(--2483((.8002*0)).
@M02996:162:000000000-B87FG:1:1101:6270:6840 2:N:0:ACTGAGCG+AAGGAGTA
GACTACCCGGGTATCTAATCCTGTTTGATACCCGCACTTTCGAGCCTCAGCGTCAGTTACACCCCGGACACCTGCCTTCGCGATCGGAGTTCTTCGTCATATCTAAGCATTTCACCGCTACACGACGAATTCCAGCATCCCTGTGTGCACTCAAGGCTTCCAGTTTCAATGGCGTGGTATGGTTGAGCCACACGCTTTTACCACTGACTTAAAAGCCCGCCTACGCTCCCTTTAAACCCAATCAATCCGTATAACGCCCGGACCTTCCGTCTTACCGCTGCTGCTGGCACGGAATTAGCC
+
BCCCCGGGGEGGGGGGGFGGGGGGGGGGGFCFEGGGGGGGGGGGGGGGFGGGGGGGEGFGGGGGEGGGGGGGGGGGGGGGGGGGGGGBFFGEFGGGGGGEFFGGGFFGGGGGGGGGG>@DDEFCGGDGGGGGGGGGFGGGGDF?DEDGFGFFGCGGGGGGDF;@CCFGGGFFFFGGFFEFFGFFFDE>@EGFFFD9>FFEBC4BEA3;BA+@:F:AD>C2:638;;FD(=(;C6.)7:>C42(.9<B:D:).,7<9(,--4)-40<412.,.(6.266(-,).5)).2:B067)/8+,4:
@M02996:162:000000000-B87FG:1:1101:8809:6853 2:N:0:ACTGAGCG+AAGGAGTA
GACTACCAGGGTATCTAATCCTGTTTGCTACCCGCACTTTCGAGCATGAGCGTCGATAAGTCCCCAGCAAGCTGCCTTCGCCATCGGTGTTCTTCCTGATCTCTACGCATTCCACCGCTACACCAGGAATTCCGCTTGCCCCTGAACTATCCAAGAGAAACAGTCCAGTCTGCAGGTCCGGGGTTGGGCCCCGGTATTGTACAGACTGCTTGCATCTCCGCCTGCGCTCCCTTTACGCCCAGTGATTCCGAACAACGCTTGCACCCCTCGTATTACCGCGGCTGCTGGCACGACGTTTTC
+
CCCCCGGGGGGGGGGGFGGGGGGGGGGGGGGGFGGGGGGGGGGGGGGGGGGGGGGEGGEFGGGGGGGGGGGGGGGGGGGGGGGGFGFFGGGGFFGFGGGGGFGGGGGGGGGGGGGGG::@DFGGCFGGGFGGGGGGGGGFGFFGG,=FFFFEGGG@8?FDEFDFGFGGGGGFGFDGFGFFGGGEGDBGDGGFEFDABGFFFGF?CF:@DFF=B4?F*+:,26/376;11CDDGFCF@6CC068)154:>:032;39(-,-(1)451(-2--((5)621((-37(27:2(.440)/*2((5
@M02996:162:000000000-B87FG:1:1101:6269:6858 2:N:0:ACTGAGCG+AAGGAGTA
GACTACCCGGGTATCTAATCCTGTTTGATACCCGCACTTTCGAGCCTCAGCGTCAGTTACACCCCGGACACCTGCCTTCGCGATCGGAGTTCTTCGTCATATCTAAGCATTTCACCGCTACACGACGAATTCCAGCATCCCTGTGTGCACTCAAGGCTTCCAGTTTCAATGGCGTGGTATGGTTGAGCCCCACGCTTTTACCACTGACTTAAAAGCCCGCCTACGCTCCCTTTAAACCCAATAAATCCGGATAACCCCCGGCCCTTCCGTATTACCGCCGCTCCAGCCCCAGATTTAGCC
+
CCCCCGGGGGGGCGGGGCFGGGGGGGGGFFFFFFGGGGGFGGGGGGGGFFGGGGGGGGGGGGGGGGDGGGGGGGGGGGGGGGGGGGFGGGGGGGFDFGGGGDGGFGGGFDEGGGGGG8?CDFFEEGDEFFFGGGDFGGGGGDDF==DFFGFFGGFEFGGGGFA@<CC7?FDCF*<C5F=FFCB9:?B>4*15@5?=@FF4;F;.;)578ACC*+9:@>:>E3(6(.3(6C8E6<)7A:?:37)-1:6,)-)-(9<*.(--3)-47313,4,.5).-((((--,-(((((-(()*++3.))
@M02996:162:000000000-B87FG:1:1101:6289:6860 2:N:0:ACTGAGCG+AAGGAGTA
GACTACCCGGGTATCTAATCCTGTTTGATACCCGCACTTTCGAGCCTCAGCGTCAGTTACACCCCGGACACCTGCCTTCGCGATCGGAGTTCTTCGTCATATCTAAGCATTTCACCGCTACACGACGAATTCCAGCATCCCTGTGTGCACTCAAGGCTTCCAGTTTCAATGGCGTGGTATGGTTGAGCCACACGCTTTTACCACTGACTTAAAAGCCCGCCTACGCTCCCCTTAAACCCCATAAAACCGGATAACGCCCGGACCTTCCGTATTCCCTCCGCTGCTCGCACGGCATTTGCC
+
CCCCCGGGGGEGCGFGAFGGGGGGGGGGGGF@EBGEGGGGG:FFGGAF<FFGGGGCGGGGDGGGGFECGGGGFBEFEGGGG++@DEFFCFEFFGGFGGGF,?4+C5EFGEEFGGFGC5>8C9F@CFFEEGGGGDFDDFFDFE*==E8F?FD58>+>FF?E><;BCFG,C;@CGFGEEG5B8875*;4777DBFFGFFGF4>C>=>)*088+*64958:8(/,/5/316:C(:C);.7<E8<1?)*-)-/()8(*,*,--,,1494)(.4)(.().3).((-,(-,)-(41(-)0133)..
@M02996:162:000000000-B87FG:1:1101:19926:6907 2:N:0:ACTGAGCG+AAGGAGTA
GACTACCAGGGTATCTAATCCTGTTTGCTCCCCACGCTTTCGTACCTCAGTGTCAGTTACAGTCCAGAAAGTCGCCTTCGCCACCGGTGTTCCTCCTGATATCTACGCATTTCACCGCTACACCAGGAATTCCACTTTCCCCTCCTGCACTCAAGTCTTGCAGTTCGTAAGGCTACCCGGAGTTAAGCCCCGGGCTTTCACCCTACGCTTACAAAACCACCTACGTACTCTTTACGCCCAATAATTCCGGATAACGCTCGCCCCCTACGTATTCCCGCGGCTGCTGCGCCGTAGTTACCCG
+
CCCCCGGGGGGGGGGGGGGGGGGGGGGGGGGGGGGGGGGGGGGGGGGGGGGGGGGGGGFGGGGGGGG9CFCGGGGGGGGGGGGGGGEFGFGGGGGGGGGGGFGGGGGGGGGGGGGGG@EDDEGGGGEFGGGGG8EGGFDFGFFGGGBGFGB<=EGGGGGGGGFDGF8E=DDFCFG,;D>AC+@CF7;?CGE>ABGFFGF@CGFFFFAB=>*:9B=4:AC6A=26>>36/?9;779;;0<*3=37A?EC*(.,(1)*-(-((14>G>01(().4).421-(((--..)(-347))23+))3(
@M02996:162:000000000-B87FG:1:1101:19416:6918 2:N:0:ACTGAGCG+AAGGAGTA
GACTACCAGGGTATCTAATCCTGTTTGCTCCCCGCACCTTCACGCCTCAGCGTCAGTCATCTGTTAGCCGCCTGCCTTCGCCATTGGTATTCTTCCAGATATCTACAGATTTCACCCCTACACCTGGAATTCTGACTGCTCCCCATTCACTCAAGTCCTCCAGTTCTCAACGCACTTCGGGCGTTGAGCTCCCGCCTTTCACACCAAGCTTACAGCACCGCCTACACGTCCTTTAAACCCAATAAATCCGAACAACGCCCGCAACCTCCGTGTTCCCTCGGCTACTCGCACGTATGTAGC
+
B<CCCGGFG>FGEGGGDEFGGGGGGFFFFFAFGEGGGGEGG,CFGGGGGGGGGGG7FFGCFG9?FCCD,@EFGEGGGGGGG:?F,@,FAFCFDEFB,A,E;CFGAF;E;DFFCFCGF>FCFEGG,,:EEEEFGGAD8,=,653=8,0,?DFE,>D4@DE,@85<=F9AFDDEGE+@6?A<++14@C80:AFFF>DFAGF5*@*1)//):A7*08:*094(4-(0-(86(6:(:))9)/?=68,;;)19;4.;;>12--(--7((9(5(423(4()))..,,,-(,))-((,-07+*0)))
@M02996:162:000000000-B87FG:1:1101:19390:6920 2:N:0:ACTGAGCG+AAGGAGTA
GACTACCAGGGTATCTAATCCTGTTTGCTCCCCGCACCTTCACGCCTCAGCGTCAGTCATCTGTTAGCAGCCTGCCTTCGCCATTGGTATTCTTCCAGATATCTACAGATTTCACCCCTACACCTGGAATTCTGACTGCTCCCCAGTAACTCAAGTCCTGCAGTTCTCAACGCAATTCGGGAGTTGAGCTCCCGCCTTTCACACCAAGCTTACAGAACCGCCTACACGTCCTTTAAACCCAATAAATCCGACCAACTCTCGACACTTACGTGTTACCGCTGCTGCTGGCACGTTATTAGC
+
CCCCCGGGGGGGDFGGGGGGGGGGGGGGGGGGGCGGGGGGGGGGGGGGGGGGGGGGGGGGGGGGGGGGGGGGGGGGGGGGGEGGGGGGGGGGGGGF?FFDFFGGGGDFDGGGGGGGGFFGGFGGGGG?:A=ED,@?D,@EDDFDG4:AEGFFGFGFGGGDFFEFFF8@F,DDGFGGFG5D=8+@:DD8>=EDF>DBAGAEFGCC5*8@CFCAE+0<5*7-;::7=>B)-*9(=E:44*8:(6:087?70.:(()/*(.)6;2(())/)6(..53).)(((.305)4876(26.)0*<647
@M02996:162:000000000-B87FG:1:1101:5899:6920 2:N:0:ACTGAGCG+AAGGAGTA
GACTACCGGGGTATCTAATCCTGTTTGATCCCCACGCTTTCGTGCCTCAGCGTCAATGACGGATTCGTGAGATGCCTTCGCAATCGGTGTTCTGAGTAATCTCTATGCATTTCACCGCTACACTACTCATTCCTCCCACGGCATCCGTATTCCAGCAATCCAATATCAAAGGCAGTTCCGGAGTTGAGCTCCGGGCTTTCACCCCTGACTTGGACCACAGCCTACGCACCCTTTAAACCCAATCAATCCGGATAACGCTTGCATCTTCCGTATTACCGCGGACACTTGCACGGAGTTGGC
+
@ACC<FGGGGGGCGEFGFFFFGGGDGGGGGGGDFGGGGGGFEGGGFCCEFFGGGGFGFGGDF7FFFGGCGGFGGGEFGGEEGGGGFCFE@EGFEFGCEFG,?F8;FGGFGGGGGFGD0<CDFFFGFGFGGFFGFGGDE?CCA*C?888:=?D3@DFFGGE8EDCC@DGFFA6FD66BCEBEEC@FFEFFG?@DD5=2>FB4E>BAFFDEFF3)25)/:C5:506(-((.=<(;=>647?C?(36;)).>1:(4)4*,--(-1).2))))4322(.))-(,(((((.).44263):;;4(.
@M02996:162:000000000-B87FG:1:1101:15367:6925 2:N:0:ACTGAGCG+AAGGAGTA
GACTACCAGGGATCTAATCCTGTTTGCTCCCCACACTTTCGTGCCTCAACGTCAGTTACGGTCCAGAAAGCCGCCTTCGCCACTGGTGTTCCTCCTAATATCTACGCATTTCACCGCTACACTAGGAATTCCACTTTCCTCTCCCGCACTCAAGGTTTACAGTTTTGGTTGCAGTTCCTGGTTTGAGCCCCGGGATTTCCCAACCAACTTGCAAATCCGTCTACGCACCCTTTACACCCAATAAATCCGGATAACACTTGCCCCCTACGTCTTCCCGCGGCTCCTGGTCCGTAGTTTGCCG
+
CCCCCGGGGGGCCFGGGGFFFGGGGFCFGFFGGGGGGGGCFGGGGGGGGGEFGGGGGAFEGGGFFCF<FGGGFEFEGFFGGGGFFEFGFFAFGFFF9<FFFFFGG7BFEEFFCFF@E19C?E5=,,AAAFCG;FGGFGFCFFFGGC>:ACFFE9FFGF=ED?;FGFGCFGCBFF=FFDEFF,6=++59CFE8593>CF9*@EB@A*7)5;+>*B*956)//8(*52(69E;D;4))/5F5=@@FF))()(./6+7*,-...7:?51(.3.,.---3:0-(4((-()((-.2:8.*2@22)(
@M02996:162:000000000-B87FG:1:1101:5925:6928 2:N:0:ACTGAGCG+AAGGAGTA
GACTACCGGGGTATCTAATCCTGTTTGATCCCCACGCTTTCGTGCCTCAGCGTCAATGACGGATTCGTGAGATGCCTTCGCAATCGGTGTTCTGAGTAATATCTATGCATTTCACCGCTACACTACTCATTCCTCCCACGGCATCCGTATTCCAGCACTCCAATATCAAAGGCAGTTCCGGAGTTGAGCTCCGTGCTTTCACCCCTGACTTGGACCACAGCCTCCGCACCCTTTCAACCCAATAAATCCGGATAACGCTTGCATTCTCCGTATTGCCGCGGCGTCTGACACGCAGTTAGC
+
AACCCGGFGDEG,CEFGFGGGGGGFFFFGGFFFGGEGGGFCGGGGGFGEFGGGGGFGGGGDGGGGGGGDFGFGGGGGFGGEGEFGGCF,B:FFFCFGGGGGFGGGDGGCGFAFGFFC8?+=9=FFFC8FEGFG8,6@>D4@=DGGGFF:8**EECGG82ADEE>FFGADA39??6=9DCBCB9CFFE?89<@?*;=8DFEEGFF=F27@97*.*:65A4-7>((006/.=8154)777<;;055=).)26221569-4--(9).*.<466(.(,)))4(((--7>F:)-8?()0220.))
@M02996:162:000000000-B87FG:1:1101:15348:6930 2:N:0:ACTGAGCG+AAGGAGTA
GACTACCAGGGATCTAATCCTGTTTGCTCCCCACACTTTCGTGCCTCAACGTCAGTTACGGTCCAGAAAGCCGCCTTCGCCACTGGTGTTCCTCCTAATATCTACGCATTTCACCGCTACACTAGGAATTCCACTTTCCTCTCCCGCACTCAAGGTTTACAGTTTTGGTTGCAGTTCCTGGGTTGAGCCCAGGGATTTCACAACCAACTTGCACATCCGTCTACGCACCCTTTACACTCAATACATCCGGATAACGCTTGGCGCCTACGTATTACCGCGGCTGCTCGCACGTAGTTTGCC
+
CCCCCGFFGGGFEGGFFGGFGGGGGG9FGGEGEFGGDGGGDFGGGFGGFFFGGGGFGFGGGGEGGGGGGGGGGGCFGFCDEF:FGGFGFFGGGGEFG?FGG7D@D7BF,@FFGFFGGABC?EA8,AAEFFGGFGFDGGGGGFFCFC>FA>D58DFEGG8EGC;C=;++@FGFG+6EFFDFFFGGGG@7=FFC5?9@)@AC@,85A5>AB+=463:@EAD/4))1>=9>(B(:8:48>)8*()9)11)3*.)2(2/9((//,2(:C:04(.4)54).((--,4(2))(-(39(..;@9)))
@M02996:162:000000000-B87FG:1:1101:19405:6933 2:N:0:ACTGAGCG+AAGGAGTA
GACTACCAGGGTATCTAATCCTGTTTGCTCCCCGCACCTTCACGCCTCAGCGTCAGTCATCTGTTAGCAGCCTGCCTTCGCCATTGGTATTCTTCCAGATATCTACAGATTTCACCCCTACACCTGGAATTCTGACTGCTCCCCAGTAACTCAAGTCCTGCAGTTCTCAACGCAATTCGGGAGTTGAGCTCCCGCCTTTCACACCAAGCTTACAGAACCGCCTACACGTCCTTTAAACCCAATAAATCCGACCAACGCTCGCACCTTACGTCTTACCTCTGCTGCTGGCACGTAATTAGC
+
CCCCCGGGGGGGFGGGGGGGGGGGGGGGGGFGGGGGGGGGGGGGGGGGFGGGGGGGGGGGGGDGGGGFFGGGGGGGGGGDEGEGGGFGGGGGGGGG9EAEFFGGGGGG9BFGGGGGGAFGGGGGGGG8FGGGGFFDGF8DFDFGG@DAFGFFE8DFGGGFGGBCADFFGGGFGF=EDFDB6+6AFGCGDDFEF>GFFGFFFG@CF?CFFFG;EFE+1;DAGB@@:)<>@;@2@E*9>:FG5B27?C<9*,8(:D?>/.//(22(914),-.(.4)).).).5<475>06:3()0*2<6)(
@M02996:162:000000000-B87FG:1:1101:5911:6938 2:N:0:ACTGAGCG+AAGGAGTA
GACTACCGGGGTATCTAATCCTGTTTGATCCCCACGCTTTCGTGCCTCAGCGTCAATGACGGATTCGTGAGATGCCTTCGCAATCGGTGTTCTGAGTAATATCTATGCATTTCACCGCTACACTACTCATTCCTCCCACGGCATCCGTATTCCAGCAATCCAATATCAAAGGCAGTTCCGGAGTTGAGCTCCGGGCTTTCACCCCTGACTTGGACCACAGCCTACGCACCCTTTAAACCCAATAAATCCGGATAACGCTTGCATCCTCCGTATTACCGCGGCTGCTGGCACGGAGTTAGC
+
CCCCCGGGGGGGGGGGGGFGGGGGGGGGGGFGGGGGGGGGGGGGGGGGGGGGGGGGGGGGGGGGGGGGGGGGGGGGGGGGGGGGGGEGGGGGGGGGGGGGGFGGGGGGGGGGGGGGD@BDGGGGGGGGDFFFGGGGGGG>C5@CFGFF??DEGGGGGGGGGFD9@FDFGGGFFFDGFGFBGGGGGG7DEA6=EBCAFGFFFGEFA?BB@FGFEFEFFFG5468;=8;22CD2<;EFEEGDF(5@44??4:37:B>G,----18<>72434-.,46)663-(-290)).3:??50:*;65)
@M02996:162:000000000-B87FG:1:1101:8286:6961 2:N:0:ACTGAGCG+AAGGAGTA
GACTACCAGGGTATCTAATCCTGTTTGCTCCCCACGCTTTCGAGCCTCAACGTCAGTATCTGTCCAGTATGGCGCCTTCGCCTCCGGTGTTCCTCCTAATATCTACGCATTTCACTACTACACTAGGAATTCCCCATACCCCTCCAGTACTCTAGATTAACAGTTTTCAAAGCAATTCCTGGGTTAAGCCCAGGTATTTCACTTCAAACTTGCTATTCCGTCTACGCTCCCTTTCCACCCAGACAACCCTGATAACGCTTCCCCCCAACGTTTTCCGCGGGCGTCTGGACAGTGTTTTGC
+
CCCCCGG8FGGGGGGGGGGGGGGGGGGGGGGGGEFEGDEGGE8FFEFFG<CCFGEFGCCFGGGGGDGF<AF,FFECCFGGGG7==EBCCFCGGEGGGGDF9<DGFGGG8BFFGGG9E:D+B,B=EF,5;BFF9,4+08@D+:?DG@571??D,>?G;=F,4@6CCB?3CE6==DCDBG7DDFFFCFDFDFF8;:787@FEEC*5>1:EEF:**+*+*42)2)))*101/>5)?469?EGD4(((20(-1()(*102((/((0(/92(//(,(//)51((((,((,-(().)3*/33*(..
@M02996:162:000000000-B87FG:1:1101:8298:6973 2:N:0:ACTGAGCG+AAGGAGTA
GACTACCAGGGTATCTAATCCTGTTTGCTCCCCACGCTTTCGAGCCTCAACGTCAGTATCTGTCCAGTATGGCGCCTTCGCCTCCGGTGTTCCTCCTAATATCTACGCATTTCACTACTACACTAGGAATTCCCCATACCCCTCCAGTACTCTAGATTAACAGTTTTCAAAGCAATTCCTGGGTTAAGCCCAGGTATTTCACTTCAAACTTGCTATTCCGTCTACGCTCCCTTTACACCCAGTCAATCCGGTTAACGCTTGCCCCCTACGTATTACCGCCGCTGCTGGCACGTAGTTAGC
+
CCCCCGGGGGGGGGGGFFGGGGGGGGGGGGGGDGGGGGGGGGGGGGGGGGGGGGGGGGGGGGGGGGGGGGGGGGGGGGGGGGGGGGGGGFFGGGGGGFGGGFGGGGGGGGGGGGGFFD@?D=FGGFGFFGGGGGGGGDFFGFFGGFDFFFBDFEDEFGGFGGEFD;DGGGFBDFGGFGFFCFGEEGDCEEFFFFGFFFFFFFFF@FAEEFGEEAAFA<C89:8=:)8)5CBFFEFF?=DED2>*;*09?>/(/)04((//,9@EF@F((////4<)),((-,,(2))50,5:7)1;+..)
@M02996:162:000000000-B87FG:1:1101:8313:6982 2:N:0:ACTGAGCG+AAGGAGTA
GACTACCAGGGTATCTAATCCTGTTTGCTCCCCACGCTTTCGAGCCTCAACGTCAGTATCTGTCCAGTATGGCGCCTTCGCCTCCGGTGTTCCTCCTAATATCTACGCATTTCACTACTACACTAGGAATTCCCCATACCCCTCCAGTACTCTAGATTAACAGTTTTCAAAGCAATTCCTGGTTTACGCCCAGATATTTCACTTCAACCTTCCTATTCCTTCTACGCTCCCCTTACACCCAGTAAATCCGGATAACGCTTCCCCCCAACGTATTACCGCCCTCTCTGGCACTTGTTTAGC
+
8ACCCFFGGGEGC@FGGFFGGGGFGGGGGGCECFGEGGCFFFFFGFGGGDF@GFGGGGGGGGGGGGFGGGGGGDGGGGGGGGE=DECF7,BFGGGFGDCAFFGDEFGG8CE9FFCCG:=CD>FG8FGGGGGFGGF+DDFFG89==8=AD??174?9=F;EAEDGGCCGGCFFDFGGFGFFA@,2@F7+1CE85*2;79CE7FE<C+:;5A*)3=;1;65*7:6**1))-4/)3-.66.84((0>=7*1;()(0))2(((/(26@3(((/3/,).))-(-(--11()))432(0*3+0)-6
@M02996:162:000000000-B87FG:1:1101:13329:6983 2:N:0:ACTGAGCG+AAGGAGTA
GACTACCGGGGTATCTAATCCTGTTTGATTCCCGCACTTTCGAGCCTCAGCGTCAATCGCACACCAGCAAGCTGCCTTCGCAATCGGAGTTCTTCGTCATATCTAAGCATTTCACCGCTACACGACGAATTCCACTTGCCTTGCGTGTATTCAAGCCCATCAGTATCCACGGCATGCCAAGGTTGGGCCCTGACATTTGACCGCAGACTTAAAAGGCCGCCTACGCTCCCTTTAAACCCAATAAATCCGGATAACCGTCGAATCTTCCGTTTTACCGCCGCTGCTGGCAGGGAATTACCC
+
CCCCCGGGGGGGEGGGFFFGGGGFFGGGGGGDFGGGGGGGGGGGGGGGFGGGGGGGFGFGDGGFGGGGGFFFGGGGGGGFGGGGEFF@FFFFFFFGGGGGGFGGGGE?,>EGGFFGG>BGGFGEEGGGFG@EFGGGGFGGFEFFGGDFFGBE>=DGFGDEGD>=CAFGGGGBDEGGFGEAF*@EGCA7<EC>*@CC4F+7>>(>=6@B3:8@6F9:15<9=6(5,((6:C149A225?CE?:?FF>B(1-5-2@2*((--,*)(*6)48)).3:.)-1(-(,4()),1(,(7002<:)),
@M02996:162:000000000-B87FG:1:1101:13354:6999 2:N:0:ACTGAGCG+AAGGAGTA
GACTACCGGGGTATCTAATCCTGTTTGATTCCCGCACTTTCGAGCCTCAGCGTCAATCGCACACCAGCAAGCTGCCTTCGCAATCGGAGTTCTTCGTCATATCTAAGCATTTCACCGCTACACGACGAATTCCACTTGCCTTGCGTGTATTCAAGCCCATCAGTATCCACGGCATGCCAAGGTTGGGCCCTGCCATTTGACCGCCGACTTAAAAGGCCGCCTACGCTCCCTTTAAACCCAATACAACCGGTTCACGCTCGCATCTTCCGTCTTTCCTCGGCTGCTGGCCCGGGATTTGCC
+
BCCCCGGGGGGGCFFCCCFGEGGFGGGGGGFFGEGGGGGGGDGGGGGGGGGGGGGGGGGG7F+AFFFFFFFFGFGGGGGGGGEGFDB?>FFFFFGGGE7:FFGGGGGFFFFGGDFGG:BGDFFE+CFEGGGGFGGGG3=EGFFGGEAFFFFFC;DGGG,@E,>FFFCFGGDBE5?6CD@5@DCFCC=77ED4**;ACF+;>C-2(/,31AC))178=F34C((333((3C(64<)6<1CE(.55?24()40((1.1.,-(,1((25))()(,--)..)(,-41(),.2(41-))**+.4<
@M02996:162:000000000-B87FG:1:1101:8091:7006 2:N:0:ACTGAGCG+AAGGAGTA
GACTACCAGGGTATCTAATCCTGTTTGCTCCCCACACTTTCGCGCCTCAGCGTCAGTTACAGTCCAGTAAGTCGCCTTCGCCACTGGTGTTCCTCCCAATCTCTACGCATTTCACCGCTACACTGGGAATTCCACTTACCTCTCCTGCACTCAAGCCAACCAGTATCCAAAGCAGTTCCCACCTTGAAAGCAGGACTTTCACTCCAGACTTAGTCGGCCGCCTACGCGCCCTTTACGCCCAATCCTTCCGGACAACGCTTGCCCCCTACGTATTACCCCCGCTGCTGCCACGTCGTTACC
+
CCCCCGGGGGGGFGGGGGGGGGGGGGGGGGGGEGGGGGGGGGGGGGGGGGGGGGGGGGGGGGGGGGGGGGGGGGGGGGGCEGGGGFFCACFFGCFGGGFEFFGCFGGGGGGFGGGGG=@=CFGGFGGFGGGGGDGGGCFGGEFGGGFGFGFFFEFGGFGF@85:E;CEGDCFGBFFFGFF,>=8D29D=DD@CFD=)>=7;E*6@;=:CA@7AAE9=>C)1:>=B(80(=9FF;CE(3=CD?8@4.5;F<3;9309(-(-,9:?F1,4?4.).4)))(-(((,,())).,,(0)*2/((.
@M02996:162:000000000-B87FG:1:1101:11049:7093 2:N:0:ACTGAGCG+AAGGAGTA
GACTACAAGGGTATCTAATCCTGTTTGCTCCCCACGCTTTCGAGCCTCAACGTCAGTATCTGTCCAGTATGGCGCCTTCGCCTCCGGTGTTCCTCCTAATATCTACGCATTTCACTACTACACTAGGAATTCCCCATACCCCTCCAGTACTCTAGTTTGACAGTTTTCAAAGCAATTCCTGAGTTAAGCTCAGGGTTTTCACTCCAAACTTGCCATTCCGTCTACGCTCCCTTTACACCCAGTAAATCCGGATAACGCTTGCCCCCTACGTATTTCCTCGGCTGCTGGCCCGTAGTTAGC
+
CCCCCGGGGGGGGGGGGGGGGGGGGGGGGGFGEGGGGGGGGGGGGGGGGGGGGGGGGAFGGGGGGFGGGGG8FFGGGGGGGFCGGDFFGGGGFFFGGGDFFFGGGGGGGGGGGGGGG:=DFFFGGCGGFGGGGFF?FGG?FDFGGEBFFGFEFGDFGGGGGFEFFFGGGG:DGFGGFGFFEEFFFGEFDDGFFFFDFGFFEFFFFFEFFFFFFF@BEF@:@:=CCC=/5>@@FE;CCBB:5>74:@EEFFFFD582/.///>@FFFFDF;37).))/)///4:;60,(,3(-00*;C64<
@M02996:162:000000000-B87FG:1:1101:7829:7163 2:N:0:ACTGAGCG+AAGGAGTA
GACTACACGGGTATCTAATCCTGTTTGCTCCCCGCACCTTCGCACCTCAGCGTCAGTCATCTGCTGGTAACCTGCCTTCGCCATTGGTATTCTTCCAGATATCTACAGATTTCACCCCTACACCTGGAATTCTGATTGCCCCTCAGTGACTCTAGTTATGCAGTTCTCAACGCAATTTCGGAGTTGAGCTCCGAGATTTCACACCAAGCTTGCAAAACCGCCTACATGCCCTTTACGCCCAATAATTCCGAACAAAGCTCGCAACTTCCGTGTTACAGCGGCTTCTGGACCGTAATTTGC
+
CCCCCGFGGGGGCGGGGGGGGGGGGGGGGGGGEEGGGGGFGGGGGGGGGGGGGGGGFGGGGGGGGGGGGGGGGGGGGGGGGGGGGGGA9EFGGGGGGGGA9DFGGGFFGGGGFGGGE8FGFDFGG8FGGFFGGGGFGEEE=DFGF@D=?FFDAECFFG8EFFEFF7=DDCD@6?8EFDDDE@CEGDBAD93D?EGACGFEFGFE=C=@CF>CB*;+);77?)/:7;C<BF@093CE05F8@;@4AC<?C=261>1*/////261),62)4.(.46>)).,-((((--))(,408229))6
@M02996:162:000000000-B87FG:1:1101:7847:7165 2:N:0:ACTGAGCG+AAGGAGTA
GACTACACGGGTATCTAATCCTGTTTGCTCCCCGCACCTTCGCACCTCAGCGTCAGTCATCTGCTGGTAACCTGCCTTCGCCATTGGTATTCTTCCAGATATCTACAGATTTCACCCCTACACCTGGAATTCTGATTGCCCCTCAGTGACTCTAGTTATGCAGTTCTCAACGCAATTTCGGAGTTGAGCTCCGAGATTTCACACCAAGCTTGCAAAACCGCCTACATGCCCTTTACGCCCAATAATTCCGAACAACGCTCGCAACTTCCGTGTTACCGCGGCTGCTGGCACGTAATTTGC
+
CCCCCGGGGGGGGGGGGGGGGGGGGGGGGGFGFGGGGGGGGGGGGGGGGGGGGGGGGGGGGGGGGGGGGGGGGGGGGGGGGGGGGGGGCFGGGGGGGGGGGFGGGGFGGGGFGGGGGAFFFEGGGGGFGGFGGGGGGFFGGDFGGGFEFGFFGGGGGGGGFADEFFGGGGGFGFGGFFEFGGGEF=BFFCGEFBGBBGFFEEFFFFFB=FFFFFFF@AD>>7>AB>EC=C=EGEC>22CED@@)/?3?;=BDFF1C.,(/.171>,))5::041).661((-4914)8????<5*;3)).
@M02996:162:000000000-B87FG:1:1101:24065:7189 2:N:0:ACTGAGCG+AAGGAGTA
GACTACACGGGTATCTAATCCTGTTCGATCCCCGCGCTTTCGTGCCTCAGCGTCAGTTGCGGCTTGGTGACCTGCCTCCGCGATCGGCGTTCTGTGCGATATCTATGCATTTCACCGCTACACCGCACATTCCAGCCACCCCAAACGCACTCAAGCCCCCCAGTTTCGACGGCAGCGCCCGGGTTGAGCCCGGAAATTTCACCGCCGACTTAAGGGGCCGCCTACGCACCCTTTAAACCCCATAAATCCGGATAACGCCCGCCCCCTACGGTTTACCCCCCGCGCTTGCAACGAGCTCGC
+
CCCCCGGGGGFGGGGGGGGGGGGGGGG@FFEGGFGEGGCGGGGGGGGGGGGGGEGGGGFC:FGBFFCFGDGGCFGGCED>F+6>@EFEEF@FCA@BCE=FCEGG9EEDFGGAFFFGE:<6=EGGEGGGGGGGGF,=D>DDD>B79C=>@GBE,DCGGGEGGD=?:@F*:E*:C5>*)/:DGCE:FCEC?GF>BB>9<FFFAGA<>>((45C427246:C(544(446(1>:-0.)64<FE(4:76<)6C>3(-)62--((,1((/3((.((((((.).-(((((-(((()))70/*242(
@M02996:162:000000000-B87FG:1:1101:23470:7190 2:N:0:ACTGAGCG+AAGGAGTA
GACTACCAGGGTATCTAATCCTGTTTGCTACCCGCACTTTCGAGCATGAGCGTCGATAAGTCCCCAGCAAGCTGCCTTCGCCATCGGTGTTCTTCCTGATCTCTACGCATTCCACCGCTACACCAGGAATTCCGCTTGCCCCTGAACTATCCAAGAGAACCAGTCCAGTCTGCAGGTCCGGGGTTGGGCCCCGGTATTGTACCGACTGCTTGCATCTCCGCCTGCTCTCCCTTTCCGCCCAGTGGTTCCGAACAACGCCTGCACCCCTCGTATTACCGCGGCTGCTGGCACGAAGTTCGC
+
CCCCCGGGGDGGGGGGGGGGGGGGGGGGGGDFGGGGGGGGGGGGGGGGGGGGGGGGGGGGGCGGGGGGGGGGGGGGGGFGDGGDGGGCEFGGGFGGGGFGGDFGGGGGD>FEFGGGG>?CDEGCFGGGGFCFFGGDC++888DFGFDGFGFDGGGDGCF88===,@FDDDADCF?D?=@DCEGEEDBGFCCABDG>>FFFFG5((/25>FFEDFEF3:F>:6610(/978((24;)((88(4:)).:>60569>(1--(((1485:;:?9221(6461(((3(-())(-4<6)./20)--
@M02996:162:000000000-B87FG:1:1101:13208:7192 2:N:0:ACTGAGCG+AAGGAGTA
GACTACACGGGTATCTAATCCTGTTCGATCCCCGCACCTTCGTGCCTCAGCGTCAATCCGTGTCTCGCATGCTGTTTCCACAATCGGCGTTCTGTGTGATATCTATGCATTTCACCGCTACTTCACACATTCCGCATGCGGCGGCACCATTCAAGCCCGCCAGTTTCAACGGCAGTTCCGGCGTTGGGCGCCCGGATTTCACCGCTGACTTGGCAAGCCGCCTACGCACCCTTTAAACCCAATAAATCCGGATAACGCTCGCATCCTCCGTATTACCGCGGCGTCTGGCACGGAGTTAGC
+
CCCCCGGGGGGGGGGGGGGGGGGGGGGGGGFFGGGGGGGGGGGGGGGGGGGGGGGGGGGGGCGFFGGGGGGGGGFGFGGFFGGGGGEGGGGGFAFGGGGGGFGCFFGGGGGGGGGGGBFGGEFGGGGGGGGGGGGGGGGGC=BGG7AGFGFFFFGGGGGGGG>DGFGGGGGFGFGGFGFF*4==EG=D@=?9DFD(2?FDAGFFFFFBFFGD)9393<C-24((,-312C?(9?><BAFD0::)7.)6C-8(-<<C-(((()-,1(<82(-(,564-(,-41((4(-3):<:8):C*).6
@M02996:162:000000000-B87FG:1:1101:22050:7198 2:N:0:ACTGAGCG+AAGGAGTA
GACTACAGGGGTATCTAATCCTGTTTGCTACCCGCACTTTCGAGCATGAGCGTCGATAAGTCCCCAGCAAGCTGCCTTCGCCATCGGTGTTCTTCCTGATCTCTACGCATTCCACCGCTACACCAGGAATTCCGCTTGCCCCTGAACTATCCAAGAGAAACAGTCCAGTCTGCAGGTCCGGGGTTGGGCCCCGGTATTGTACAGACTGCTTGCATCTCCGCCTGCGCTCCCTTTACGCCCAGTGATTCCGAACAACGCTTGCACCCCTCGTATTACCGCGGCTGCTGGCACGAAGTTTTC
+
CCCCCGGGGGGGGGGGGGGGGGGGGGGGGGFFFGGGGGGGGGGGGGGGGGGGGGGGGGGGGGGFGGGGGGGGGGGGGGGGGGGGGEFGGFGFGFGGGGGGGFGGGGGGGGGGGGGGG@BCDFFGFGGGGGGGGFGGGGGFGDFF?DDFFFFFCGFFG?F?E=:@FFDEGGGFGFGCFGFFGGGGGGFDDGGBBBD9BCFF4=578FFEFF>3>A<A<CC6:62:79@1<E?@F@3;?;:?1:>5=AFA::)4>E:>--,(-925D(7263-(.::<4:4(34;9?>?>634:))/1<)).
@M02996:162:000000000-B87FG:1:1101:10010:7199 2:N:0:ACTGAGCG+CAGGAGTA
GACTACTGGGGTATCTAATCCTGTTTGCTCCCCACGCTTTCGAGCCTCAACGTCAGTTACAGTCCAGTAAGCCGCCTTCGCCACTGGTGTTCCTCCTAATATCTACGCATTTCACCGCTACACTAGGAATTCCGCTTACCTCTCCTGCACTCTAGTTCTACAGTTTCCAGTGCAATCCCGGGGTTGAGCCCCGGGATTTCACAGCGGACTTATCCTACCGTCTGCGCTCCCTTTACGCCCCTTCACTCCGCATAACGGTTGACCCCTCTCATCTACCACCGCGGTCGGCCCGATGGTATG
+
CCCCCGGGGGGGGGGGFCFGGGGGGGGGGGCGGGEEGGC<<C@FGGFGG;CCEFCFGFFGG9BFGGFGGGCFGGCGGGGGGGGGGGFCBF7A>CEF@?=9,2EDGGGE6ECFGFGGG=@CDEFGGF:EA@FGGGGGG6DDFDF++>5EDGFE9C9C,@FFFFFD8;D,?,73@D=8DFEECEC+F38?878555*00?FEF;A*-*/(6B087B467886*/(/9(16(36(;837(/=*((((1,:9C4),(0.2--(((*.598(,(())).-64).((((,((--(,-4)01*<..(
@M02996:162:000000000-B87FG:1:1101:10027:7212 2:N:0:ACTGAGCG+AAGGAGTA
GACTACTGGGGTATCTAATCCTGTTTGCTCCCCACGCTTTCGAGCCTCAACGTCAGTTACAGTCCAGTAAGCCGCCTTCGCCACTGGTGTTCCTCCTAATATCTACGCATTTCACCGCTACACTAGGAATTCCGCTTACCTCTCCTGCACTCTAGTTCTACAGTTTCCACTGCAATCCCGCGGTTGAGCCCCGGGTTTTCACATCCGACTTGTCTTCCCGTCTGCGCTCCCTTTACACCCAGTAAATCCGGACAACGCTTGCCCCCTACGTATTACCGCGGCTGCTGGCACGTAGTTAGC
+
CCCCCGFGGGGGGGGGGGGGGGGGGGGGGGFGGGCGDGGGGG,EFGGGGBFGGGGGGGFGAFCFG<ECFFFFGFGGGGGGGEEFGGFFGGGFGFGG@FFGGFGGGGGEEEGGGGGGG>AGGFGG,C8EF=FGGGGGG+@FGDDCFG)FFFFE9ED@,@DAEFFGGFGCF,6@DD6,;FEE+>@EE7<F@F::9@C))>AEFGE*.*/::BG*0;5F44;5400-1.:08B@DGFEE5<F8(3/635??89::(809-----927CF><BB4).466)2-((-7;B?:(((447)*1<).)
@M02996:162:000000000-B87FG:1:1101:17827:7269 2:N:0:ACTGAGCG+AAGGAGTA
GACTACCCGGGTATCTAATCCTGTTTGCTCCCCACGCTTTCGCGCCTCAGCGTCAGTTATCGTCCAGTAGCTCGCCTTCGCCACTGGTGTTCCTCCTAATATCTACGCATTTCACCGCTACACTAGGAATTCCATCTACCTCTCCGACACTCAAGAAAAACAGTTTCAAGTGCAGTTTATGGGTTAAGCCCATAGATTTCACACCTGACTTGCTCCCCCGCCTACGCTCCCTTTACACCCAGTAAATCCGGACACCGCTTGCCCCCTACCTTTTCCCGCGGCTGCTGGCCCGTTGTTGAC
+
CCCCCFG@FDFCCFGGC<FFGGGGGGGAFE<F@CCCFGDGGGGGGGGGGGGGFGEGGFAFFDGGG:CFFD,CFF@EFEGGEFCGGGFFFGCFGFGGGE;F=EFFFGGGCGCGGDGFGAEGGGGGGGGGAFFCGFFDFAFGGBFGG@AG*=38=@?D8E,==DDGGFGCF,,+;?@EBF@FF6?EE6578E8=A;C@EGFFEF5@4?2:<AGFE88*)9;5E@993(:(6=8@>E96).?*(/5):)7.26)(2)(*(-,-(18)9;6:4()))5)))-(-(441(.).((,,0)2;1(),
@M02996:162:000000000-B87FG:1:1101:27438:7281 2:N:0:ACTGAGCG+AAGGAGTA
GACTACCGGGGTATCTAATCCTGTTTGCTCCCCACGCTTTCGTGCCTCAATGTCAGTATCTGCCTAGCAAGCCGCCTTCGCCACTGGTGTTCTTCCATATATTTACGCATTTTACCGCTACACATGGAGTTCCACTTGCCTCTGCAGTACTCTAGCTACCTAGTATCTATTGCCCTACTGGTTTTAGCCCAGCATTTTTACATAATACTTATTTTGACCTCTACGCACCCCTTCCGCCCCATAATTCCGGAAACCCGTCCGTCCCTACCTCTTTACGTTGGTTCCGGCACTGCGTTTAC
+
<CCCCDFFGGGG;CFGEFEFFFF6CG,CFFFFFEECGGGGGEGGGGEGGGGFFCEEF<FEECDF<FGGFFGGGGGGGGGGGGGGG,,C<C6AEGGFA,4@CDDFGEGGEGEGFGE<E=?DCFE9EDDF@A=FD,=BF9DFD8D+84:E9FFBDA9EC;C,99>:,CD,6EF9,+=,0=0383@D+C=DD??=A*=CEFFDE7;*>+5;;<+*0?*+)3**,3**1:)598):C)))05<*6>2;+97**()((),*(,/((*(./)/((.)))).-(.(((-(),((((,((*.2/*4)
@M02996:162:000000000-B87FG:1:1101:8228:7304 2:N:0:ACTGAGCG+AAGGAGTA
GACTACCGGGGTATCTAATCCTGTTTGCTCCCCCGACTTTCGCGCCTCAGCGTCAGTACTGTTCCAGGAATCCGCCTTCGCCTCCGGTGTTCTACAGGATATCAACGCATTTCACCGCTACACCCTGTATTCCGATTCCCTCTCCCAGCCTCGAGTCCTGTAGTTTCAAGCGCACTTTCCGGGTTGGGCCCGGAGATTTCACACTTGACTCGCACGACCGCCTACGCGCCCTTTACCCCCCGTAACACCTACCCACGCCCTTCTCCTCCGTTTTCCGTCGGCCGGTGGCACCAGCTTACC
+
ACCC8EEFGGDF@DFF9CEFGGGGGGGGGGFFBFGCFGGGGGGGGGGGGGGGGGGGFAGGGGGG,EFDGFGFFFGFFEGGGGGGGGCFEFGFEAE?AFCFEDG+@FDE>EEGGGGGG59>DEFCC@:BFFGGGD80CEGGGDDFCCD,*=DD63==DGCA>CCFCEGF+5@AE*<EFDAF@B>;:D)*/CE=DFD>DEFCCE5(3/)/6+1((0()65:3=3(-2(0-2>>(2.4:).1:912(7(),1(0(())1,,-,-0()*)-2,4-).4).(),((((-,,-(.()())*++-)(
@M02996:162:000000000-B87FG:1:1101:8218:7322 2:N:0:ACTGAGCG+AAGGAGTA
GACTACCGGGGTATCTAATCCTGTTTGCTCCCCCGACTTTCGCGCCTCAGCGTCAGTACTGTTCAAGGAATCCGCCTTCGCCTCCGGTGTTCTACAGGATATCCACGCATTTCACCGCTACACCCTGTATTCCGATTCCCTCTCCCAGACTCGAGTCCTGTAGTTTCAAGCGCACTTTCCGGGTTGGGCCCGGAGATTTCACACTTGACACGCAAGACCGCCTACGCGCCCTTTACGCCCAGTAAATCCGAACAACGCTCCTTGCCTATGTATTACCGCGGCTGGTGGCACAGAGTTCGC
+
CCCCCGGGGGGGGGGGGFGGGGGFGGGGFFFFGGDGGGGGGGGGGGGGGGGGGGGGGGGGGGGGAFGGGGGGGGGGGGGGGGGGGDFGGGGGFGGFGGGGG7E+@EECEGGGEGFGG=A>CEFGGGGGGGGGGGGGGGFFFFFGGGDFBCFDDD=EFFGGGGE@CCFGF9EE>>DEFGEF>EG?FGF4=GE=8B<@(7=C?FEFFFFE;CD:9>2>(0>0=.-3189>9C9(25<AFFEG1(,.1:<2>(0:>:<*----(*..942))..6.)-56((,-((((.4,477(06CC?)((
@M02996:162:000000000-B87FG:1:1101:9626:7375 2:N:0:ACTGAGCG+AAGGAGTA
GACTACACGGGTATCTAATCCTATTTGCTACCCACGCTTTCGTGACTGAGCGTCAGTTTCGGGCTAGTGAAGCGCCTTCGCCACTGGTGTTCTTCCATATATCTACGCATTTCACCGCTACACATGGAGTTCCCTTCACTTCTCCCGTACTCTAGTCAATCAGTTTCCAAGGCATAATGGGGTTGAGCCCCACGCTTTAACCTCAGACTTAATTAACCGCCTGCTCACTCTTTACGCCCAATAATTCCGGATAACGCTTGCCACCTACGTATTACCGCGGCTGCTGGCACGTAGTTAGCCG
+
CCCCCGGGGGGGGFGGGGGGGGGGGGGGGFGEGGGGGGGFGGGGGGGGGGGGGGGGGFFFE>7@FCEGGGG9B@FGFGGGGGGGGGGGGGGGGGGFGGFGGFGGGGGGGGGGGGGGG@BDD9F@F9FBFGGGGGGGGDFCGEFGFGBE5>DEGCFGEA8CG=DEECFCFGCFGFG8+CDB?+@E7=CCCGGFFFGFAFC<EAA@C6=@B>@AAF9=A@C7C25BE:EFCE4;C*@962<8,1./;5?47;),(;.2.///2947C?(:0.)-,).4<0((((-4,).(4)(.07CC3)).(
@M02996:162:000000000-B87FG:1:1101:7596:7375 2:N:0:ACTGAGCG+AAGGAGTA
GACTACCCGGGTATCTAATCCTGTTTGCTACCCACGCTTTCGCGTCTCAGCGTCAATATCGGTCCAGGTCGTCGCCTTCGCCACGAGTGTTCCTCCTGATCTCTACGAATTTCACCTCTACACCAGGAATTCCACGACCCTCTCCCGTATTCGAGTCCCGCAGTCTTAAACGCACGTCCCGAGTTAAGCTCGGGGATTTCACATTTAACTTGCGGTGACCGCCTGCACGCCCTTTACGCCCAGTAATTCCGAACAACGCTTACACCCCCCGTATTGCCGCGGCTCCTGGCACGGGTTTAT
+
CCCCCGGGGGGGGGGGGGGGGGGGGGGGGFFGFGGGGGGFGGGGGGGGGGGGGGGGGGGGGGGGGGCCGGGGGGGGGGGGGGGGGEFFGGGGGFGGGFACFFGGGGGFFFGGGGGGGDDFFEFGGGGGGGGGGGGGGGGGGF5DFGBGFGFD@D8FFGGGGEAFFFGEFGGFG>DCAFAFG8C?B=EDE7E>AED@DFFE4;7CEFEFFFG3>;154>C/2:6826::?D6>D?0<:35=1((586)-*-),(),*,--(414>C096(((-(.()-)(437BF(,,4(.(.08/2*,.)
@M02996:162:000000000-B87FG:1:1101:7615:7381 2:N:0:ACTGAGCG+AAGGAGTA
GACTACCCGGGTATCTAATCCTGTTTGCTACCCACGCTTTCGCGTCTCAGCGTCAATATCGGTCCAGGTCGTCGCCTTCGCCACGAGTGTTCCTCCTGATCTCTACGAATTTCACCTCTACACCAGGAATTCCACGACCCTCTCCCGTATTCGAGTCCCGCAGTCTTAAACGCACGTCCCGAGTTAAGCTCGGGGATTTCACATTTAACTTGCCGTGACCGCCTGCACCCCCTTTCAGCCCATTAATCCCGAACACCCCTTCCCCCTCCCGTATTGCCGCGTCGGCCGACAGGAGGTACG
+
CCCCCGGGGGGGGGGGG<EFGGGGGGGGG@EAFFGGGGGGGGGGDGGGGGGGGGGDG<EFFGGGDGG8CC@CFEGGGGGGDFGGGGEGGGGGGGGFGEFDGFGGGGGG,@DGGGGGG:@ACAF,=?EFEDFC;=FG6==EDDFGFD=A>DFE,C=FFFF8@@>>9B;CFGGF59DGFGD548=CEGFGE,>::8)6>@FE4>C?<;557AF4))1:3)9>*.(((/5.(29>D72A4-::410)0-6)*)0(45,*(((-(*.(27(43((.,3())-(-,-((-((((-(()02*2))-
@M02996:162:000000000-B87FG:1:1101:3133:7382 2:N:0:ACTGAGCG+AAGGAGTA
GACTACAGGGGTATCTAATCCTGTTTGCTCCCCCGACTTTCGCGCCTCAGCGTCAGTACTGTTCAAGGAATCCGCCTTCGCCTCCGGTGTTCTATAGGATATCAACGCATTTCACCGCTACACCCTATATTCCGATTCCCCCTCCCAGACTCGAGCAAGGCAGTTTCAAGCGCACTTTCCGGGTTGAGCCCGGAGATTTCACACTTGACGCACCTAGCCGCCTACGCTCCCTTTACTCCCATGAAATCCGAACAACGCCTGCGCCCTGTGTTTTACCGCGTCTTGTGGACCGTGGTTGTC
+
CCCCCGGGGGGGDGGGCFFGGGGFCFGGGGCFGBC+@FEFGDGGGGGGGFFE:B@FFGFCCEFFFFFGGGGEFFFE7FF@CEFE8ECFGECEGC9FFDCEFFFF;FEF88@FEGGGG>>GD9B,=F,8CFFGDF6DGGG9D8>>=EFGBF*8BFD@E8DF@8::=9CFG,,*+9CEAGEF58@9FG9FE?@=>:C25F=?CEE:288>))1.1:6));53*7088@0(4:,4:>>4)):*,)()9-)641)((74F(-(.(/,(93(()).(,(-5)(,--((()..(5(4(0)12/(-)
@M02996:162:000000000-B87FG:1:1101:19296:7395 2:N:0:ACTGAGCG+AAGGAGTA
GACTACTCGGGTATCTAATCCTGTTTGCTCCCCGCACCTTCGCACCTCAGCGTCAGTCATCTGCTGGTAACCTGCCTTCGCCATTGGTATTCTTCCTGATATCTACAGATTTCACCCCTACACCAGGAATTCTGATTGCCCCTCAGTGACTCTAGTTATGCAGTTCTCAACGCAATTCCGGAGTTAAGCCCCGGGATTTCACACCAAGCTTGCAAAACCGCCTACATGCCCTTTCCGCCCAATAATTCCGAACAACGCTCGCAACTTACGTTTTACCGCGGCTACTGGCACGTAATTCGC
+
CCCCCGGGGGGGGGGGGGGGGGGGGGGGGGFFGGGGGGGGGGGGGGGGGGGGGGGGGGGGGGGGGGEGGGGGGGGGGGGGGGGGGGFGGGGGGGGGGGFFGFGGGGFGFGGGGGGGGAFGGEFGGGCFFEEFGFEFFEEDFDFGG8D;FGFFGFGGGFGDFEDFGFGGGDGFGB0AFGFFC6@EG+;6=EGFEF6=>FFFFE;CA?=CFFGDFAE85A9>E@5@D>CCECB(8B**(2=E?2;E;7ECC35(:>@F((((()-->>24<0..(4).8(,-,-((4:B)(,5(0)2;9)-1
@M02996:162:000000000-B87FG:1:1101:3121:7396 2:N:0:ACTGAGCG+AAGGAGTA
GACTACAGGGGTATCTAATCCTGTTTGCTCCCCCGACTTTCGCGCCTCAGCGTCAGTACTGTTCAAGGAATCCGCCTTCGCCTCCGGTGTTCTATAGGATATCAACGCATTTCACCGCTACACCCTATATTCCGCTTCCCCCTCCCAGACTCGAGCAAGGCAGTTTCAAGCGCACTTTCCGGGTTGAGCCCGGAGATTTCACACTTGCACCACCTTGCCGCCTACGCGCCCCTTCCGCCCATAAAATCCGCACAACTCCTGCGACCTCCGGTTTCCCGCGGCAGCCTGCACAGAGTTAGC
+
A8CCCGCGGGGECGFGGFFFGGGGGGGGGFEFF7FFGGGGGFGEGEGGFGGGGGEGGAA9<FFEFFEE,EAFEGGGGGGGGEEG8EFFGGGGGC;<?AEFGFGDFGGFEGEGGGGFG:@?C=E8C7FAA=EGGG68=CF8885+=ED,*=FE>,6=E,D+@E>BE9+,5,5:E>;EFGEFG*=@<DE4:?C>4AC(5;=C?CFFBA))./;,1=()./*,*.((3(2(-:7(1.((((2:((()164:6-)-,)(*).)))2(,/490(((((-)6<(,,((((((((,(,45)<0<.))
@M02996:162:000000000-B87FG:1:1101:12617:7398 2:N:0:ACTGAGCG+AAGGAGTA
GACTACTGGGGTATCTAATCCTGTTTGCTCCCCGCACCTTCGCACCTCAGCGTCAGTCATCTGCTGGTAACCTGCCTTCGCCATTGGTATTCTTCCTGATATCTACAGATTTCACCCCTACACCAGGAATTCTGATTGCCCCTCAGTGACTCTAGTTATGCAGTTCTCAACGCAGTTCCGGAGTTGAGCTCCGGAATTTCACACCAAGCTTGCAAAACCGCCTACATTCCCTTTACGCCCAATAATTCCGAACAACGCTCGCAACTTCCGGTTTACCGCGGCTGCTGGCACTTAATTAGC
+
CCCCCGGGGGGGGGGGGGGGGGGGGGGGGGEEFGGGGGGGGGGGGGGGGGGGGGGGGGFGGGGFGGGGGGGGGGGGGGGGGFGGGGGGGGGGFGGFGFGGGFGGGGAFFGGGGGFGG@FGGGGGFGGFFGGGGGGGGFCFGFFGG8D@?FFFGGGGFDFGGGFFDFFGGFGFGFGGFGFFECCEDDDFDAGED?:>=FFF@C*5@5CCDFDDDAE8=C94E><>BEC4/6>8DB*829FG=5(.=C7?D18(4:@C..,/()(-9:4))((-(-5<)(((,2(-2.)56<D()*<:C4)(
@M02996:162:000000000-B87FG:1:1101:3142:7402 2:N:0:ACTGAGCG+AAGGAGTA
GACTACAGGGGTATCTAATCCTGTTTGCTCCCCCGACTTTCGCGCCTCAGCGTCAGTACTGTTCAAGGAATCCGCCTTCGCCTCCGGTGTTCTATAGGATATCAACGCATTTCACCGCTACACCCTATATTCCGATTCCCCCTCCCAGACTCGAGCAAGGCAGTTTCAAGCGCACTTTCCGGGTTGAGCCCGGAGATTTCACACTTGACACACCTCGCCGCCTACGCGCCCTTTACGCCCAGTAAATCCGAACAACGCTTGCGACCTATGTAATACCGCCGCTGCTTGCACCGAGTTAGC
+
CCCCCGGGGGGGGGGGGGFGGGGGGGGGGGFFGGGGGGGGGGGGGGGGGGGGGGGGGGGGGGGGGGGGGGGGGGGGGGGGGGFGGGFGGGEGGCGGGGGGFFGGGGGGGGGGGFGGG89?C@FCEFDFGGGGFFGGGCFD6AFGGGD>???D@DCGGGGFGF@FG?CGGAGBGEGGFGFFEGGGGGFGEGGA*):=3CF?*=8>>FEFFFGFDF@F?:D@=:7@FFF02/44>4ADFBGGF?749<<AD(7?2;:D1-(-19;(99,))..))))6400(,-((-.)4,).().2*;).4
@M02996:162:000000000-B87FG:1:1101:3160:7402 2:N:0:ACTGAGCG+AAGGAGTA
GACTACAGGGGTATCTAATCCTGTTTGCTCCCCCGACTTTCGCGCCTCAGCGTCAGTACTGTTCAAGGAATCCGCCTTCGCCTCCGGTGTTCTATAGGATATCAACGCATTTCACCGCTACACCCTATATTCCGATTCCCCCTCCCAGACTCGAGCAAGGCAGTTTCAAGCGCACTTTCCGGTTTGAGCCCGGAGATTTCACACTTGACACCCCTCGCCGCCTACGCTCCCTTTACGCCCAGTAAATCCGAACAACGCTTACCACCTCTGTATTACCGAGGCTGCGTCCACAAGGTTGCT
+
ACCCCGGDGGGFFFGGGGGGGGGGGGGGFFAFEGGCDGGGGGGGGGGGGGGFGGGGGGGGGGGGGGGGGGGGGFFGGGGFEEEGF8CFFEEFGEFG?9FGFDF8DGGGGGCEFGGGG:9=CCEFGGGGGGFFGGGGGGGFG>*==ED=?FDD@DCEGG?8>=>@C99EF;EDC>CCFGCF:C1*>DC;>CFAE4)(07=CFGFFBFFEE6*2(>;36))(1230:,--4:33:7DA:1::((.5/--.*()46<:9-4(--*()*-(())-..).66((-(((.(--(((.4))*0+,()
@M02996:162:000000000-B87FG:1:1101:20951:7403 2:N:0:ACTGAGCG+AAGGAGTA
GACTACAAGGGTATCTAATCCTGTTTGATCCCCACGCTTTCGTGCCTCAGCGTCAATAACGGATTCGTGAGCTGCCTTCGCAATCGGTGTTCTGTGTGATATCTATGCATTTCACCGCTACACCACACATTCCTCCCACGGCATCCGCATTCAAGACAACCAGTATCAATGGCAGCTCCCCGGTTGAGCCGGGACCTTTCACCACTGACTTAATCCTCCGCCTACGCACCCTTTAAACCCAATAAATCCGGATAACGCTTGCATCCTCCGTATTACTGCCGCTGCTTGCACCGAGTTAGC
+
CCCCCFDFFGGFFFGGGGGGGGGFGGGG9FFGG9F>F;FGGGGGGGGD@DGGGGGGG,@EFC,@:CFG7FG,CFGGGCGGGGGEGGF?CFGGDEEFFGGGGFGGFGAFGFGGFCGGG8@=CEGFCFEC+EEBEA;=DE8+8858=@)=56AEG,?CECCFGGDD8+?8CFGFG5DD0=85:CCC@7)*)@8@59;4><>EC?66);B;@AF:4C<+*42/::52,666(=?FFF47C;?=;@@@F)))23>6,7)9(-,-(1).02)534,(.,..).)(--12,8).(<2(00/22))-
@M02996:162:000000000-B87FG:1:1101:4635:7405 2:N:0:ACTGAGCG+AAGGAGTA
GACTACTAGGGTATCTAATCCTGTTTGATCCCCACGCTTTCGTGCCTCAGCGTCAGTCGCGTCCTCGCCAGCTGCCTTCGCGATCGGTGTTCTGTGTCATATCTATGCATTTCACCGCTACATGACACATTCCGCCTGCCCCGTTCGGACTCAAGGCCGACAGTATCAACGGCAGCCACCCGTAGG
+
CCCCCGFGGGGGGGGGGGGGGGGGGGGFGGGGGGGGGGGGGGGGGGGGGCFGGGGGG9FFC@@CC<:+@CGGAFFGGGGGG6B+4@FGEFGGD,9@FEEFGFGGGDDGFDFGGGGFG:@CDF9=EFGGGGGGGFGD6@=,=:@==>>=5?BD>D?D+DEGCEA@=CG:DD@DE5DCFFBF>:***;
@M02996:162:000000000-B87FG:1:1101:20936:7431 2:N:0:ACTGAGCG+AAGGAGTA
GACTACCGGGGTATCTAATCCTGTTTGCTCCCCGCACCTTCGCACCTCAGCGTCAGTCATCTGCTGGTAACCTGCCTTCGCCATTGGTATTCTTCCAGATATCTACAGATTTCACCCCTACACCTGGAATTCTGATTGCCCCTCAGTGACTCTAGTTATGCAGTTCTCAACGCAGTCCAGGAGTTAAGCTCCTGCCTTTCACATCAAGCTTGCAAACCCGCCTACATGCCCTTTACGCCCAATAATTCCGACCAACGCTCGCAACTTCCGTGTTCCCGCGGCTGCTGGCACGTTATTACG
+
CCCCCGGGGGGGGGGGGGGGGGGGGGGGGGGGGGGGGGGGGGGGGGGGGGGGGGGGGGGGGGGGGGGGGGGGGGGGGGGGGFGGFFFGGGGGGGGGGGFGGFGGGGGGGGGGGGFFG@FGFFFGGGGGGEGGGGFFGFFECDFGFEEADFFDFFFGGDGGGGBCFFFGGCGF>BDGFFFFFEGGF@EG=7DCFFFCBGFFF77E@F5:6AD@DFA4)<904:-:=>E:>EDEGF4==2FE>(:38?C736;(.)(*(((/,2,-704))-.(..).)((-3(11,))50031))2;0-)(
@M02996:162:000000000-B87FG:1:1101:15248:7448 2:N:0:ACTGAGCG+AAGGAGTA
GACTACTAGGGTATCTAATCCTGTTTGATCCCCGCACCTTCGTGCCTCAGCGTCAGTGTCGTGCTCGCCAGCTGCCTTCGCGATCGGTGTTCTGTGTCATCTCTAAGCATTTCACCGCTACATGACACATTCCGCCTGCGCCGTTCGCACTCTAGATCAGCAGTATCAATGGCAGCCTCCTAGTTGAGCTCGGATATTTCACCTCTGACTTCCTCATCCGCCTACGCACCCTTTAAACCCAGTAAATCCGGATAACGCTCGTACCCTCCGTATTCCCTCCCCTGCTGGCACGGCGTTCAC
+
CCCCCGGGGGGGGGGGGGGGGGGGGGGGGGGGF@DFGGGGGGGFGFGGFGGGGGGGG,CF@C,@CCCEGGGFGGGGGGGGG@CGGGFGGGGGGE4AFCGGGFGGGC9F@DFGGGGGD8ADDE,4,A,:EGFGG@ED++@+8:>GG=@GFGFFD9B;E,@DE=DF,1CCF;,;@A++;7=A3,7@F82*0,,1*3;):FFECC9*:F9;>AC*7:@+/;C5?56>D(3/6=8(;8)6.7FG;(/;+955835(4)6=--((-/((157(44-((.)).).((-3(32.40:?(8)**:1(-
@M02996:162:000000000-B87FG:1:1101:15231:7457 2:N:0:ACTGAGCG+AAGGAGTA
GACTACTAGGGTATCTAATCCTGTTTGATCCCCGCACCTTCGTGCCTCAGCGTCAGTGTCGTGCTCGCCAGCTGCCTTCGCGATCGGTGTTCTGTGTCATCTCTAAGCATTTCACCGCTACATGACACATTCCGCCGGCGCCGTTCGCACTCTAGATAAGCAGTATCAATGGCAGCCTCCTAGTTGAGCTAGGATATTTCACCACTGACTTACTCATCCGCCTACGCACCCTTTAAACCCAATAAATCCGGATAACGCTCGTATCCTCCGTATTACCGCGGCTGCTCTCCCGCGGTTAGC
+
CCCCCGGGGGGGGGGGGGGGGGGGGGGGGGGGGGGGGGGGGGGGGGGGFGGGGGGGGFGG@F@FFFGGGFFFGGGGGGGGGFGGGGCGGGGGGGGFGGFGGFGGGFGGGGGGGGGGG>@DGEB;EFEFFCGGGGGGCEGEG=@=CGDGBDDFGDF9E7=9EA@F,;CFGG7CGACGFGFFF><CCFEGBG9:/;D:EGFFFGEEDA:EFFGFFFE67AC;A:6;@<B;BE??GFE9>AEEF033=AABFB504369--(-4/(47AAAB,-,.,56.42(,390:7)))(42))*2*48<
@M02996:162:000000000-B87FG:1:1101:20995:7463 2:N:0:ACTGAGCG+AAGGAGTA
GACTACCCGGGTATCTAATCCTGTTTGCTACCCGCACTTTCGAGCATGAGCGTCGATAAGTCCCCAGCAAGCTGCCTTCGCCATCGGTGTTCTTCCTGATCTCTACGCATTCCACCGCTACACCAGGAATTCCGCTTGCCCCTGACCTATCCAAGAGAAACAGTCCAGTCTGCAGGTCCGGGGTTGGGCCCCGGTATTGTACAGACTGCTTGCATCTCCGCCTGCGCTCCCTTTACGCCCAGTGATTCCGAACAACGCTTTCACCCCTCGTATTAGCGCGGCTGCTGGCCCGAAGTTTGC
+
CCCCCGGGGGGGGGGGGGGGGGGGGGGGGFFGGGGGGGGGGGFGG:F,CFFGGGFGG,@9FGGGGGGGGFDDFGGGGGGGGGGGFGFFGGGGGGGFGFGGGFGGGGGGGGGGGGGGG=@=CFGGCEFBFGGGGDG+=>@@FDFF6,:FFDFFEF?:88,6@EDCEFFC@FCAGF?6?;@>CECCFGFGDGG>BEDBFG6?<F44>A=EDFD@FF?=4:>:E3/(6,7(6=;8FE3-((:E<<()*.6::8)-4)37--,-(2).>:>:0--(..)).,,(((4342:0-(,4))*2@))-
@M02996:162:000000000-B87FG:1:1101:27314:7493 2:N:0:ACTGAGCG+AAGGAGTA
GACTACAGGGGTATCTAATCCTGTTTGCTCCCCGCACCTTCGCACCTCAGCGTCAGTCATCTGCTGGTAACCTGCCTTCGCCATCGGTATTCTTCCTGATATCTACAGATTTCACCCCTACACCAGGAATTCTGATTGCCCCTCAGTTACTCTAGTTATACAGTTCTCAACGCAGTTCCGGGGTTAAGCCCCGGGATTTCACACACAGCTTGCAAAACCGCCTACATGCCCTTTACGCCCAGTGATTCCGAACCACGCTCGCACCCTACGTGTTACCGCGGCTGCTGGCCCGTACTTAGC
+
CCCCCG,FGGEFEGGGGGGGGDGGGGGGGFFGGGGGGEFGGGCCF@FEGGGGGGGEG,EE<,EC,6CCFF@FGGGGGGGGGGGG,@CGEFEGGGGGGGCF9CFGGG,,@FFAFGGD,:DFFDFGGGGGGGGG9E,?EFDDDDFDG4*,56+:,>D@,@;,8@D?;D+73,6:CE+6BGEFG+@EGC>FBFG=9@5:>@A=AGA4)*:9=AGBDF4+(27>=>56B5C)6B@=C@;;3;EE?(6)9)6?D18(,).1,--(-),,1(,,,442>B:A<?9-,1((4>>41(-4.8*23))-
@M02996:162:000000000-B87FG:1:1101:27311:7512 2:N:0:ACTGAGCG+AAGGAGTA
GACTACAGGGGTATCTAATCCTGTTTGCTCCCCGCACCTTCGCACCTCAGCGTCAGTCATCTGCTGGTAACCTGCCTTCGCCATTGGTATTCTTCCTGATATCTACAGATTTCACCCCTACACCAGGAATTCTGATTGCCCCTCAGTGACTCTAGTTATGCAGTTCTCAACGCAATTCCGGAGTTAAGCCCCGGGATTTCACACCAAGCTTGCAAAACCGCCTACATGCCCTTTACGCCCAATAATTCCGAACAACGCTCGCACCTGACGTGTTACGCCGGCGCCTGGCACGTAATTGCC
+
@CCCCGGGGGGGCFGGGGGGGGGGGGGFGGFFGGGGGGGGGGGGGGGGGGGGGGGGGGGGGGGGGGGGGGGGGGGGGGGGGGGGGFFGGGGGGGGGGGGGFFGGGGGGGGGDFGFGGAFGCEGGGGFGGFGGGDGGGGFD+:DGGCEF9D?:9C?FGFFGGG5CADFGGGGDGFDGFD7D>EEEGGE?DDFDFFG==FFFFGFFDFF9CFC25>C:BA4-@25=@>?8@CD@F=CC2;CE?(/4;?CCC4)6;>38..(-4)431,((4(-(..)6-(((,(((((,(21<())**0)..
@M02996:162:000000000-B87FG:1:1101:10717:7533 2:N:0:ACTGAGCG+AAGGAGTA
GACTACCAGGGTATCTAATCCTGTTCGATCCCCACGCTTTCGTGCCCGAGCGTCAATGCAGGCCTGGCGAGCTGCCTTCGCTATCGGAGTTCTGTGGCATATCTATGCATTTCACCGCTACACGCCACATTCCGCCCGCCTCGACCGCATTCCAGCCCGACAGTATCAACGGCACTTCGGGGGTTGGGCCCCCGGATTTCACCGCTGACTTGACGGGCCGCCTGCGCACCCTTTAAACCCAATGAATCCGGATAACGCTCGCATCCTCCGTATTCCCGCGGCTGCTGGCCCGGGGTTAGC
+
CCCCCGGGGGGGGGGGGFGGGGGGGGGGGGGGGGGGGGGGGGGGGGGGGGGGGGGFFFF,C8FFFDFGEGDFGGGGGGGGGGGGGGF:FGGGGFGF8FFGG7FGGGGGGGGGGGGGG:9=CEGEGGEGGEGGGGGDGEEGGFB6CG5FFGFCDFFGGG>EE7>F,?CEFGDBCBGGFGDA:EE=FG;C=GG@FEDBBGFF>DA(4<99:FF<<FBD6BD>G>:?<0649C:89:A4:2AE014472<A697((74>(-,-,903CF<41(-.(.--,(---3,46))(-4170)22C-.6
@M02996:162:000000000-B87FG:1:1101:23588:7550 2:N:0:ACTGAGCG+AAGGAGTA
GACTACCGGGGTATCTAATCCTGTTTGCTCCCCGCACCTTCACGCCTCAGCGTCAGTCATCTGTTAGCAGCCTGCCTTCGCCATTGGTATTCTTCCAGATATCTACAGATTTCACCCCTACACCTGGAATTCTGACTGCTCCCCAGTAACTCAAGTCCTGCAGTTCTCAACGCAATTCGGGAGTTGAGCTCCCGCCTTTCACACCAAGCTTACAGAACCGCCTACACGTCCTTTAAACCCAATAAATCCGAACAACGCTCGCAACTTACGTGTTACCGCGGCTGCTGGCACGTAATTAGC
+
CCCCCGGGGGGGGGGGGGGGGGGGGGGGGGFGGGGGGGGGGGGGGGGGGGGGGGGGFGGGGGGGGGGGGGGGGGGGGGGGGGGGGGGGDFGGGGGGGFFFGFGGGGGGGFFGGGGGF:9@FFGGGGGGGGGGGGGGGFGFGEFGGG8FFFFFGGGGGGGGGGF?DFGGGGGEGFGGFGFFG6EGGGFGFGGEFFGADGBFEG@:=?DBDFGEBFB>:FG9=>5=B3=>>B>@GFFFFFFEFFDFFE6?9:D?9B@C../--14,)(6-)(.(.:--4<((,49;FFFBFFB?771/<40?
@M02996:162:000000000-B87FG:1:1101:18777:7551 2:N:0:ACTGAGCG+AAGGAGTA
GACTACACGGGTATCTAATCCTGTTTGCTACCCCACTTTTCGTCCTCCGCCGCCAGTTAGGGCCCGGTAACCCGCCTTCGCCCCTGGTGTTCCTCCGATTATCTCCGATTTTACCCGCTCCCCCCGGAATTCCCCTTCCTCCTCCCCCCCCAAGGACCTCCGGTTTTGCTGCCTTTTCCGAAGTTTGCCCCCGGTATTCACCATCACACTGCCATTCCCCCCGTCCACCCCTTTCCCCCCGTAAATCCCGACCACCCTTTCCCACCTCATATCTACGCCGCCACCGGGACCGAGGTTGCC
+
<CCCCGFG@CFFFGGGGEFFGGGGCGGFGFD@,-,+,CF@,+;6C,,,6,8++6++C,,,,,:8+++6@,,9<+@4C,,9?,,+49,99E,A;,C,+4++6+4+45++4@4,,,:=41066>++6@8>++3>,,8=+,4,+0*3++1539*)*,*,0/,,,*(4C?48*++***+29C<)***2<7)+.+*,))/(,+*).<)).*))(0*)())*.9*.E((-(((.3?1073)-8:G*(,,(0)6804)-332*((,))25)940((..-).))-,(,(,-(,((((((())/2*.()
@M02996:162:000000000-B87FG:1:1101:25708:7559 2:N:0:ACTGAGCG+AAGGAGTA
GACTACAGGGGTATCTAATCCTGTTTGCTCCCCGCACCTTCGCACCTCAGCGTCAGTCATCTGCTGGTAACCTGCCTTCGCCATTGGTATTCTTCCTGATATCTACAGATTTCACCCCTACACCAGGAATTCTGATTGCCCCTCAGTGACTCTAGTTATGCAGTTCTCAACGCAATTCCGGAGTTAAGCTCCGGGATTTCACACCAAGCTTGCAAAACCGCCTACATGCCCTTTCAGCCCAATAATTCCGAACAACGCTCGCAACTTACGTGTTACCGCGGCTGCTGGCACGTAATTAGC
+
CCCCCGGGGGGGGDGGGGGGGGGGGGGGGGGFGGGGGGGGGGGGGGGGGGGGGGGGGGGGGGGGGGGGGGGGGGGGGGGGGGGGGFFFFFFGGGGFGGGCFFGGFGGGGGGGGGGGG=FGGGFGGGGGGGGGGGGGGGGFF5?DGEDCD@<DGGGGGGGGFD:CBDDFGGGFGFGGFGFFGGDEGGFGF@F=>>DFFCFEEGFFF>CDFFGDBFFF9FG:=4->DEECB?2>C3*/19CCBDDEFC))35:?0832..(/(27173<36:.(5?4:-8-((7(437)5<:?()02::572
@M02996:162:000000000-B87FG:1:1101:14221:7563 2:N:0:ACTGAGCG+AAGGAGTA
GACTACACGGGTATCTAATCCTGTTCGATCCCCGCACCTTCGTGCCTCAGCGTCAATCAGTGTCTCGCATGCTGTTTCCACAATCGGCGTTCTGTGTGATATCTATGCATTTCACCGCTACTTCACACATTCCGCATGCGGCGGCACCATTCAAGCCCGCCAGTTTCAACGGCAGTTCCGGCGTTGGGCGCCCGGATTTCACCGCTGACTTGGCAAGCCGCCTACGCACCCTTTAAACCCAATAAATCCGGATAACGCTCGCCTCCTCCGTATTACCGCGGCTGCTGGCACGGCGTTAGC
+
CCCCCGGGGGGGGGGGGGGGGGGGGGGGGGGGGEGDGGGGGGGGGGGGGGGGGGGGGGGGGGGGGGGGDGGGGGFGGFFGGGFFE6BFFFGGGFGGGGGGGFGGGGGGGGGGGGGGG>BCGEFFGGGGEFGGGGG8CCFCC:*+=@>FFGFEC@CGGGGEGEA@FFGGGG>BEFGGFGFD:EECGG;C?CGBEDC(2C9A<FD09540:?C>0?<F?FG77743::B86C:1>?A5>AG=B:(59AAAC>B??DAF--,-(1,,9<:7<1-.4:)5)-,,(-(435,26<<?@)::C,-5
@M02996:162:000000000-B87FG:1:1101:19613:7565 2:N:0:ACTGAGCG+AAGGAGTA
GACTACCAGGGTATCTAATCCTATTTGCTCCCCACGCTTTCGTGCCTCAGCGTCAGTTACAGCCCAGGTAATCGCCTTCGCCACCGGTGTTCCTCCATATATCTACGCATTTTACCGCTACACATGGAATTCCATTACCCTCTTCTGCACTCTAGTCTGCCAGTATTCAAGGCTTGATTGGGTTGAGCCCAACGATTTCACCCCAAACTTAACAGTCAGCCTCCGCACCCTTTACGCCCAATAAATCCGGATACCGCTTTCCACCTACGTCTTCCCGCCGCTTCTGCACACTCGTAAGCC
+
CCCCCGGGGGGGGGGGGFGGGGFGGGGGGGEFGGGGGGGGGGGGGGGGGGGGGGGGGGGGGC,AF@@,EFAGG@FGGGGGDGGGFCBFGGGGFFFG<FFFFFGGGGGGGGGG=CFCE::CDFF8FCFGGFFFGEED9DEFGDFGGGBDFGFFG@DGAFADGFDFFFGGG98DDFGC?CFFG?AE+=5C=G68AB+=@C7;7@@A=*0:C@:5C+1+1;5.1:)))/)/6B2B44@(59C5683;6)74/(),6)/*..///26)C<(,(.((-))((,((-(,---)-,)(())2*;(),
@M02996:162:000000000-B87FG:1:1101:18765:7567 2:N:0:ACTGAGCG+AAGGAGTA
GACTACACGGGTATCTAATCCTGTTTGCTACCCACACTTTCGTGCCTCAGCGTCAGTTAGAGCCCAGTAAGCCGCCTTCGCCACTGGTGTTCCTCCGAATATCTACGCATTTCACCGCTACACCCGGAATTCCGCTTACCTCTACTCCACTCACGACCTACAGTTTTGGATGCAGTTCCGAAGTTTAGCCTCGGTATTTCACATCCAACTTGCAGTCCCGCCTGCGCACCCTTTACACCCAGTCAATCCGGACAACGCTTTCACCCTCCGCATTACGCCGGCTGTTGGCCCTGATTTAGC
+
CCCCCGGGGECC:FGGGGGGGGGGGGGGGFCFEF>CBGGGGFGDGGGGGFGG:FFEGG,6CEFAFG8FG@DCEFEGGGGGGCFGGGCF8FFGG9EEF@,@FDFF9FCEB=CGGFGGG:<8C,:,@:+6+AECB8CGG8DFC6@+=3:DDDFDG,=:+6=@FFBDGFGF>DEF6*5@AFC>+6::FFADAC7:9>0=@FFFF?AC>6<7)?:*;F=F@AF>E9-58=6@FG@?<@))..287(..;5C48()(37(1--,,(2)):33(,-((-466,(,((3-(,).(()((.)++<<44
@M02996:162:000000000-B87FG:1:1101:14221:7581 2:N:0:ACTGAGCG+AAGGAGTA
GACTACACGGGTATCTAATCCTGTTCGATCCCCGCACCTTCGTGCCTCAGCGTCAATCAGTGTCTCGCATGCTGTTTCCACAATCGGCGTTCTGTGTGATATCTATGCATTTCACCGCTACTTCACACATTCCGCATGCGGCGGCACCATTCAAGCCCGCCAGTTTCAACGGCAGTTCCGGCGTTGGGCGCCCGGATTTCACCGCTGACTTGGCAAGCCGCCTACGCCCCCTTTAAACCCAATCAATCCGGATAACGCTCGCATCCTCCGGATTCACACCGCCTCTGGCCTGGGGTTCAC
+
CCCCCGGGGGGGGGGGGGGGGGGGGGGGGGGGGGGGGGGGGGGGGGGGGGGGGGGGGGGGGGGGGGGGGGGGGGFEFGGFGGGGGFFFGGGGFGGGGGCGGFGGGGGGGGFGGGGGG>>8@EGEBFAACFGGGGGGGGGEG5?+=+8@AFFFGGGGGG5CG>>>FFD;CGEFDEG:BF?)11/:CD@935E6BBC0(17:<?<69<(286C<?F<*:@G6>7<??0911?90F7)643E;1,4.9<)69(5:17AF(---(13(/47)8;((,,)))).(-3,(,,)),()-0)*/2())
@M02996:162:000000000-B87FG:1:1101:6823:7595 2:N:0:ACTGAGCG+AAGGAGTA
GACTACAAGGGTATCTAATCCCGTTTGCTCCCCTGGCTTTCGCATCTCAGCGTCAGACACAGTCCAGAAAGGCGCCTTCGCCACTGGTGTTCCTCCCAATATCTACGCATTTCACCGCTACACTGGGAATTCCCCTTTCCTCTCCTGCACTCTAGTCATCCAGTATCCAGAGCCATACGGGGTTGAGCCCCGCATTTTCACTCCAGACTTAGAAACCCGCCTACATGCGCTTTCCGCCCAATAATTCCGAACACCGCTCGCCCCCTACGTATTACCGCGGCTGCTGGCACGTAGTTAGCC
+
CCCCCGGGGGGGGGGGGGGGGGGGGGGGGGFGEGGGGGGGGGGGGGGGGGGGGGGGGGGGGGGGGGGGGGGGGGGGGGGGGGGGFFFGGGGGGFGGGGGGCDFGGGGGGGGGGGGGG>BGDEFGGGGGGGGGGGGGGCFGGFFGGGFGFGFEGFGFGGGGGG5EEFGGG?9DEFGGFGDBGECE@CEGFGGFE>D>ECFEE7CFEAEBEFCEF61*:958*/8:58*6-89;5).,6;C8=@))1<?3;(0:9)4/((-(-/(49,43(,.-,).--,(-242<7)(-,4(40);73.6)
@M02996:162:000000000-B87FG:1:1101:13650:7689 2:N:0:ACTGAGCG+AAGGAGTA
GACTACCGGGGTATCTAATCCTGTTTGATTCCCGCACTTTCGAGCCTCAGCGTCAATCGCACACCAGCAAGCTGCCTTCGCAATCGGAGTTCTTCGTCATATCTAAGCATTTCACCGCTACACGACGAATTCCACTTGCCTTGCGTGTATTCAAGCCCATCAGTATCCACGGCATGCCAAGGTTGGGCCCTGACATTTTACCGCAGACTTCAACGGCCGCCTACGCTCCCTTTAAACCCAATCAATCAGGATAACCCTCGCATCTTCCGTTTTACCGCCGCTGCTGGCACGGCATTACCC
+
CCCCCGGGGGGGGGGGGGGGGGGGGGGGGGGGGGGGGGGGGDGGGGGGGGGGGGGGGGCFCGEFGDFGGGGFFFFGGGGGGGGGFDF,CFGGGGGGFGEGGDFG;AEFGGFGGGGGGAFGG,EECF=>FGGGGDFGGBFGF95DDE0CDFFEDFGFGG86>=D@;;EFGGG>GEGFFGB588<E@D97>GGF*@CE6@+;=C82(0(-7=+94+(56>73>8/:?:184E09F44<A?C*433:FBB5*40,-95*..-(,/((*.4:37),-).-,,(-,(,()).2(.-4)029<))4
@M02996:162:000000000-B87FG:1:1101:13661:7702 2:N:0:ACTGAGCG+AAGGAGTA
GACTACCGGGGTATCTAATCCTGTTTGATTCCCGCACTTTCGAGCCTCAGCGTCAATCGCACACCAGCAAGCTGCCTTCGCAATCGGAGTTCTTCGTCATATCTAAGCATTTCACCGCTACACGACGAATTCCACTTGCCTTGCGTGTATTCAAGCCCATCAGTATCCACGGCATGCCCAGGTTGGGCCCTGACATTTGACCGCAGACTTAAAAGGCCGCCTACGCCCCCTTTAAACCCAATAAATCCGGATCACGCTCGCATCCTCCGTATTACCGCGGCTGCTGGCCCGGAATTAGCC
+
BCCCCGGCGGGGGGGGGGGGGGGGGGGGGGGFFEEGGGCFGFGGGGGGFGGGGGGFFFFGCFEGGGGGGGFFG@FGGGGGGCGGGCC:FFFGGGGGGGGGGFGGGAFGCDEGG9FGG=5=DEF6BFGG>FFGGGFGG9DFGF6FDE589F?C;DFGGGG8DEDFACGGFGCEDAGGFF)?8DEGGGFG>GGFAA>EEF98CC>@255>@AC*9+1:?FD2=36;6.(.6C9:62).37;A<(4)*-4(1(),(045.(---)-3*5724443:4<4(((-((-4873((((,0)2<<F0?
@M02996:162:000000000-B87FG:1:1101:6252:7711 2:N:0:ACTGAGCG+AAGGAGTA
GACTACCAGGGTATCTAATCCTGTTCGATCCCCGCACCTTCGTGCCTCAGCGTCAATCCGTGTCTCGCATGCTGTTTCCACAATCGGCGTTCTGTGTGATATCTATGCATTTCACCGCTACTTCACACATTCCGCATGCGTCGGCACCATTCAAGCCCGACAGTTTCAACGGCAGTTCCGGCGTTACGCGCCGGGATTTCACCGCTGACTTGGCAAGCCTCCTACGCACCCTTTAAACCCAATAATTCCGGACAACGCTTGCCTCCTCCGTATTACCGCGGCCGCTGGCACGGCGTTAGC
+
CCCCCGGGGGGGGGGGFGFGGGGGGEGFGGGGG:FCG@FGGGGGGGGGEGFGGGG@FCC@CFGG<@C@:@FF@F59<ADEF,9?8=?>C=CFFE@5F,CEFFGCF9EFFCF;EFGG=:<DC8,4@FF8?FGGGGG>C4@++19+@@8FF7@F;DCG+D@+@::FFF;AFC>5EDDGFGFE@5;CF*(/6/?>)):23FFFCF<(6:6;FF:.0))*-09(:.7271;07>B2D:)).5EGF-,)1))-24<?().9--((-9(.98?BF98(4464<F6-3(,,(-(3:(4,))*224(-
@M02996:162:000000000-B87FG:1:1101:28297:7734 2:N:0:ACTGAGCG+AAGGAGTA
GACTACCAGGGTATCTAATCCCGTTTGCTCCCCTGGCTTTCGCATCTCAGCGTCAGACACAGTCCAGAAAGGCGCCTTCGCCACTGGTGTTCCTCCCAATATCTACGCATTTCACCGCTACACTGGGAATTCCCCTTTCCTCTCCTGCACTCTAGTCATCCAGTATCCAGAGCCATACGGGGTTGAGCCCCGCATTTTCACTCCAGACTTAGAAAACCGCCTACATGCGCTTTACGCCCAATAATTCCGGACACCGCCCGCCACCTACGTATTACCGCGGCTGCTGGCCCGTAGTTAGCC
+
CCCCCGGGGGGGGGGGGGGGGGGGFGGGGGFFGGGGGGGGGGGGGGGGFGGGGGGGGGGGGGGGGGGGGGFFGGGGGGGGGFGGGGGFGDFGGGGGGGGGGFEDGGGGCGEGGGGGG:90=>FFFGGGGGGGGFGDGGFFGFFGGFEGFGFFEGGGGGGGGG6<EFGGGGGFGFGGFGF>GCCE>C@GFGGABDG=EGFFE@CFFFFDFF+>AFCF=BD2:(05;85:@G>?FFE;D0C86;/.7.)72939B)4)-((--99?C((0135<46.)8;(--372:4:1(4290)29+)-,
@M02996:162:000000000-B87FG:1:1101:22978:7747 2:N:0:ACTGAGCG+AAGGAGTA
GACTACTCGGGTATCTAATCCTGTTTGCTCCCCACGCTTTCGAGCCTCAGCGTCAGTAAAAGCCCAGTAAGCCGCCTTCGCCACCGGTGTTCCTCCTGATATCTACGCATTTCACCGCTACACCAGGAATTCCGCTTACCTCTACTTCACTCAAGAACTACAGTTTCAAATGCAGCCCAGAGGTTGAGCCCCTGTATTTCACATCTGACTTGCAATCCCGCCTACGCTCCCTTTACACCCAGTAATTCCGGACAACGCCCGCTCCCTACGTTTTACCGCCGCTGCTTGCATGTTGTTAGC
+
CCCCCGGGGGGGGGGGGGGGGGGGGGGGGGFGEGGGGGGGGGGGGGGGFGGGGGGGGGG<EFFFGFGGGGGFGGGGGGGGGFFGGCC@FFGGGFFFGFFGGFGFFGGGGGGGGCFGG@EGGGFGFFGG8FGFG8EGGEGFDDFGGGEGFGFDFEGF8DGGGFFGGFGGFGGFGFGFDDCA,@A@FC5?@GGA55@E7DFC=DEFE@=AEFG@E*9BEFG>C99@>5@9=EFBFF<EFAGD0;E<ACFC7;):9A;2(.((-1((96?B1-.(.3)3)--(40(,42)8())-0*3*/)-.
@M02996:162:000000000-B87FG:1:1101:4651:7749 2:N:0:ACTGAGCG+AAGGAGTA
GACTACAGGGGTATCTAATCCTGTTTGCTCCCCTAGCTTTCGCACCTGAGCGTCAGTGTCGGCCCAGCAGGCTGCCTCGCCATCGGTGTTCTTCCATATATCTGCGCATTTCACCGCTACACATGGAATTCCGCCTGCCCCTACCGCACTCAAGATGTCCAGTTCGGATCCCGACCGGGGTTTGAGCCCTCGGGTTAGAAGATCCGCTTAAACACCCGCCTGCGCGCGCTTTACGCCCAATAAATCCGTGTCACGCTTGCTCCCTTCGTTATACGCTAGCCGACGGCCCTGAGTTCGCCGG
+
CCCCCGGGGGGGGGGFGFFGGGGFGGGFAFDFEGGGGGGGGGGGGGGGGGGGGGGGGGGFEEGEFGGGGG@=EFGFAEGGG,@EEE?BFCFGGGGFFFEEFCEFG=EGC+CEFFFFG09>AE5DCFEEDFDEDGGGG?DDDD?GD3>=@CFDGEDFAFGGG,5>,:8?7@DAC5=EBG=B**44,;>?90;@?DD>5<A<>>4@@FF16BFFE=@595).1(/,24942*-(*64(,3+24)).1).,*()(.*-*--(,)244*).(((,..)(((((((-((-((-(((.)*++*,(4(
@M02996:162:000000000-B87FG:1:1101:22964:7759 2:N:0:ACTGAGCG+AAGGAGTA
GACTACTCGGGTATCTAATCCTGTTTGCTCCCCACGCTTTCGAGCCTCAGCGTCAGTAAAAGCCCAGTAAGCCGCCTTCGCCACCGGTGTTCCTCCTGATATCTACGCATTTCACCGCTACACCAGGAATTCCGCTTACCTCTACTTCACTCAAGAACTACAGTTTCAAATGCAGCCCAGAGGTTGAGCCCCTGTATTTCACATCTGACTTGCAATCCCGCCTACGCTCCCTTTACACCCAGTAATTCCGGACAACTCTCGCTCCCTACGTATTACCGCGGCTGCTGGGCAGTTGTTAGG
+
CCCCCGGGGGGGEGGGGGGGGGGGGGGGGGFGEGGGGGGGFGGGGGGGFGGGGGGGGG<<EFGGGFGGGGFFGGGGGGGGGGGGGGF@FFFFFAEFGG,?FFGGGGGGGEGGFGGFG=@=DEFGDGGBGGGGG?GGGEEDFDFGG=DFBFFFGGGGGFGGGEEFGFGGFGGFGF?FFDDF,DEFDGFFEGGDF9*;;F>AEE*;@B*2AF9*9F49:?F>G@62:5=59C9BC=CC)7F81=EEC??6+6.1>)/>)/))(*(4C613?3..4,6:A203--4(,53(((((0*0+/).(
@M02996:162:000000000-B87FG:1:1101:4668:7762 2:N:0:ACTGAGCG+AAGGAGTA
GACTACAGGGGTATCTAATCCTGTTTGCTCCCCTAGCTTTCGCACCTGAGCGTCAGTGTCGGCCCAGCAGGCTGCCTTCGCCTCCGGTTTCCTCCCCAATTCCTCCCCTTTTCCCCCTACCCCTGGAATTTCCCCTTCCCCTTCCGCCCCTCAAACTGTCCATTTTGATACCCACCCGGGGTGTATGCCCCGGGCTTAACAATTCGCCTAAACCACCCCCCTCCCGCGCCGTCCCCCCCATAAATACCGGATACCCTTTCTCCCTCTCTATTTCCGCTGCCCCCGTCACCGATTTCTCCC
+
CCCCCGFFGGGGEGFGGGGGGGGGGGGGGGDFDFCFFGGGGGGGEGFEFGGGFGGGG9FF:FGGGGFGGGGC,ACGF,4,8,,4,@+8+B,49,@4,,,,,1,,,:,4,9B,,,:,4)*++9<+9<9B,94@9,4++6@=+)30=+)600*)@,+,6,,7@,3C2++1+,6*5;+A*+10:**4,+*+1,4/9))0(,+**10412((/)*7=)(06)7356(,4(,-,*(-),4(7;**,(..*-6)1()((),2)...)241*.(()))-)).(((((.((((((,8)(,))1++)-(
@M02996:162:000000000-B87FG:1:1101:22988:7763 2:N:0:ACTGAGCG+AAGGAGTA
GACTACTCGGGTATCTAATCCTGTTTGCTCCCCACGCTTTCGAGCCTCAGCGTCAGTAAAAGCCCAGTAAGCCGCCTTCGCCACCGGTGTTCCTCCTGATATCTACGCATTTCACCGCTACACCAGGAATTCCGCTTACCTCTACTTCACTCAAGAACTACCGTTTCAAATGCATCCCATAGGTTGAGCCCCTGTATTTCACATCTGACTTGCAATCCCGCCTACGCTCCCTTTCCCACCAGTCATTCCGGACAACGCTCCCTCCCTACGTTTTACCGCCGCTGCTTGCACTTTGTTAGC
+
CCCCCGGFGGEGCFGGDGGGGGGGGGGFGGGFCCEFGGGGGDDFFGGG8EGGGGGGG9<,,<BAFFGGFFDFGEGGGGGGGGGGGGFGGFEFDFFFGF;FFFGGGGGG>CFGGGGGG=?=CECG+?4==AEGGCGGG6DED=F+DDEG7DDD8,DA=FFEF,:BEDGGGAFDDF2@CFB+63@E=C)089DAF>FC@CFF<<*;)+34>AC*9**306C):6@DFDF25C>D7))4))=;((7.69<CF18(6==<..(((1.8DB?244.((,)))((((((-1.).()3))*+30).5
@M02996:162:000000000-B87FG:1:1101:4646:7776 2:N:0:ACTGAGCG+AAGGAGTA
GACTACAGGGGTATCTAATCCTGTTTGCTCCCCTAGCTTTCGCACCTGAGCGTCAGTGTTGGCCCAGCAGGCTGCCTTCGCCATCGGTGTTCTTCCATATATCTGCGCATTTCACCGCTACACATGGAATTCTGACTGCCCCTCCCGCACTCAAGATGTCCAGTTCGGATCCCGATCGGGGGTTTAGGCTTCGGGTTTGAAGACCCACTTAGACACACGCCCGCGATCGCCTTACGCCCAATAAATCCGGAGAACGCCTGCCACCTTAGTATTTACGCGGGTGACGGCCCTCAGTTTGCC
+
CCCCCGG8FGGGGGGGGGGGGGGGGGGGGGFGB@6;E,CFGGGGGGG,CFFGGGGGG@C,6,6E,@F8F86@FFCFGGGGGGGGDGGGDCCFGGGGA9EFGFGGCF@@EGEGGGGG+:>DGGG8,EG@EFEGDF,+?>DDFDF886049DDEDD+,,7E,@E:<=<+6=3=*@*3+9+0:C8*=*0**0,,085DB@786;+.(6.(((++)9B>;(2/(=(.((((-,1(83,:286E5:(82@447)(0((0.)-(.(.*))1,)))-))-.--((((((-,)(((-(,()033+)).
@M02996:162:000000000-B87FG:1:1101:7653:7797 2:N:0:ACTGAGCG+AAGGAGTA
GACTACTGGGGTATCTAATCCTGTTCGATCCCCGCACCTTCGTGCCTCAGCGTCAATATGTGTCTCGCATGCTGTTTCCACAATCGGCGTTCTGTGTGATATCTATGCATTTCACCGCTACTTCACACATTCCGCATGCGGCGGCACCATTCAAGCCCGCCAGTTTCAACGGCAGTTCCGGCGTTGGGCGCCCGGATTTCACCGCTGACTTGGCAAGCCGCCTACGCACCCTTTAAACCCAATCAATCCGGCTAACGCTCTCATCCTCCGTATTACCGCGGCTGCTTGCACAGAGTTAGC
+
CCCCCGACFFGGGGGGGCFGGGGGGEGGFGEGG+CGG@FFGFFGGGGGGGGGGGGGGDF@FGFG<CFEGGGF@F95B,@;FFG?=88CFFGCFC@?FFGGGBFGG<FG9EFGGGGGG>@CDE,@FFFFEGGGGFG+C+@4+:9+=3)@*+B;;@7>CFECEC8DC1C2B>*9C>CFFGE5*4?EBC05=*:3385>DFFFFG2(3.26?B:)5@?*45C(/4163-,(4?<0754):<;E6:4392).247((7)*(---(2.)0-2<7(-4(2)).(-(,((-35)5:28)))332.)6
@M02996:162:000000000-B87FG:1:1101:9849:7797 2:N:0:ACTGAGCG+AAGGAGTA
GACTACAGGGGTATCTAATCCTGTTTGATCCCCACGCTTTCGTGCCTCAGCGTCAATCGCTGTTTCGTGAGATGCCTTCGCAATCGGTGTTCTGAGTAATATCTATGCATTTCACCGCTACACTACTCATTCCTCCCACGGCAACAGTATTCCAGCCTGACAGTATCAAAGGCAATTCCAGTGTTGAGCACTGGGCTTTCACCCCTGACTTACCAGACAGCCTACGCACCCTTTAAACCCAATAAATCCGGATAACGCTTGCATCCTCCGTATTACCGCCGCTGCTGGCACGGCGTTAGC
+
CCCCCGGGGGEGFGGGGGGGGGGGGGGGGGDFFDGGGGGGGGGFGGGGGGGGGGGFGFFGGGGGGGGGFF7FFGGGGGGGGGGGGGGFFFEGGGGGGGGFFFFGGGGGGGGGGGGGG=BCD@FG8FFG9ECAEFGGGGG=8:0+D,:F?F9;DFGGFE,=B,0:,?FFG=,;DBDGFGED>@D2@+;DDAC@AF6CDFFEEFE<AC=CEFG5AF*;)03:E>>E55A45C>@CFECE3CED28.*96CF6)1;D)8,.///179:=876./(.,-<A:0(34;9>?:5((560)22/((.
@M02996:162:000000000-B87FG:1:1101:7648:7815 2:N:0:ACTGAGCG+AAGGAGTA
GACTACTGGGGTATCTAATCCTGTTCGATCCCCGCACCTTCGTGCCTCAGCGTCAATATGTGTCCCGCATGCTGCCTCCACAATCGGCGTTCTGCGTGATATCTATGCATTTCACCGCTACTTCACACATTCCGCTTGCCTCGGCACCATTCAAGCCCGCCAGTTTCCACGGCAGTTCCGGCGTTGGGCGCCCGGATTTCACCGCTGCCTTGGCAAGCCGCCTACGCACCCTTTACACCCATTAAATCCGGAACACGCTCGCACCCTCCGTATTACCACGGCTCCTGGCCGGAGTTTAGC
+
CCCCCGG,CFFGGGGGGGGGGGGGG<F:FFFGG@FEG:FGGGEGGGGGGCFFGEG,C,6,9FGG,9@BGEGG9F,,C,@:F@9<,4B+CFGG,5,6@,@?FFGGG,EC9EFGGGGGGAFGGC9@E==?FFGGFCG+==D,+80+=+)AD7=DE,6F=CEDCE=FCAG,?F@5@AD71CA?58*=FC>D>7:58>50/==?<FA<>:((/AG344.8,897743,:22(4EB0C0:644AE:(.)994424),()(0(--(,92,73::(,-(.,)69))-(,4(-.)42.,()0*2+.)6
@M02996:162:000000000-B87FG:1:1101:13168:7822 2:N:0:ACTGAGCG+AAGGAGTA
GACTACCCGGGTATCTAATCCTGTTTGCTCCCCACACTTTCGCGCCTCAGCGTCAGTTACAGTCCAGTAAGTCGCCTTCGCCACTGGTGTTCCTCCCAATCTCTACGCATTTCACCGCTACACTGGGAATTCCACTTACCTCTCCTGCACTCAAGCCAACCAGTATCCAAAGCAGTTCCCACCTTGAAAGCAGGCCTTTCACTCCAGACTTAGTCGGCCGCCTACGCTCCCTTTCCGCCCACTCATTCCGGACAACGCTTGCCCCCTACGTATTACCGCCGCCTCTGGCCCGTGTTTACC
+
CCCCCGCCGGGGGGGGGGGGGGGGGGGGGGGFGGGCFGGGGDGGGGGGGFFGGGGGGGGGCFGGGGGGGGGEFGGGGGGGGGGGGD@FFGGFGFEFC<FGGFGGDGGG6CCGGGGGG>A+=CFGD8B,:AEFGCEGGCFGD>?DFBDCDGDDD3?FG8DDEEDF,?EF7=@?FFFFBFFF7@CFFF@?*7D@*908)@?=*@AEF>5@DFF7*4**)992?88(72:(-:==747>7;EGF//@.979;62(2>67---.8C?FGFFFFF3,55)6)(,(4,((-,).,,3277*286).
@M02996:162:000000000-B87FG:1:1101:13198:7872 2:N:0:ACTGAGCG+AAGGAGTA
GACTACAGGGGTATCTAATCCTGTTCGATCCCCGCACCTTCGTGCCTCAGCGTCAATCAGTGTCTCGCATGCTGTTTCCACAATCGGCGTTCTGTGTGATATCTATGCATTTCACCGCTACTTCACACATTCCGCATGCGGCGGCACCATTCAAGCCCGCCAGTTTCAACGGCAGTTCCGGCGTTGGGCGCCCGGATTTCACCGCTGACTTGGCAAGCCGCCTACGCACCCTTTAAACCCAATAAATCCGGATAACGCTCGCATCCTCCGTATTACCGCGGCTGCTGGCACGGAGTTAGC
+
CCCCCGGGGGGGGGGGGGGGGGGGGGGGGGFGGGGGGGGGGGGGGGGGGGGGGGGGGGGGGGGGGGGGGGEFGGDGFFFEFFGGGFCFGGGGFFGGGGFGGFGGGGGGDGFGFGGGG=ACD8EFDGGGGGGGGGGCGDF8D=AGD@@GFGFFCDCFGGGGGGAFFFGGFGGFGFCGFGF>*=C:FC7C@*?6DFDB<FF?<ED6>790:@GA0F)=:>77C1318?B?98??*4:6<>FEF(.49)667-)-4@)0-.--4790>?25(--424.4)42---64<:?01(2:.0:;;6).
@M02996:162:000000000-B87FG:1:1101:10318:7878 2:N:0:ACTGAGCG+AAGGAGTA
GACTACTAGGGTATCTAATCCTGTTTGATCCCCGCACCTTCGTGCCTCAGCGTCAGTGTCGTGCTCGCCAGCTGCCTTCGCGATCGGTGTTCTGTGTCATCTCTAAGCATTTCACCGCTACATGACACATTCCGCCGGCGCCGTTCGCACTCTAGATAAGCAGTATCAATGGCAGCCTCCTAGTTGAGCTCGGATATTTCACCACTGACTTACTCATCCGCCTACGCACCCTTTAACACCAATAAATCCGGATAACGCTCGTATCCTCCGTATTACCGCCGCTGCTGGCACGGCTTTAGC
+
CCCCCGGGGGFFGGGGGFFFGGGGGGGGGGGGGGGGGGGGGGGGGGGGGGGGGGGGFCFGCGCFFFGGGGCFGGGGGGGGGCGGFGFF@FGGGEGGGGFGFFFGG,;FGGGGGGGGG89CDEEGFGGGEEFGGGGGDBC6C@EGGG=FFDBEF9=@F:<EECCFFCGGDG7AF55CFGDFF:ECE+:C>C,0?;5@CGFFCC>3>F::BFGCE=;:;FG?F2;?8;>1:E76C;<:4)<A?B>5*49<C;.::>)2(--(49::CAAF2--..,.69(-(-71-37)4(4<:0)**3).-
@M02996:162:000000000-B87FG:1:1101:10337:7880 2:N:0:ACTGAGCG+AAGGAGTA
GACTACTAGGGTATCTAATCCTGTTTGATCCCCGCACCTTCGTGCCTCAGCGTCAGTGTCGTGCTCGCCAGCTGCCTTCGCGATCGGTGTTCTGTGTCATCTCTAAGCATTTCACCGCTACATGACACATTCCGCCGGCGCCGTTCGCACTCTAGATAAGCAGTATCAATTGCAGCCTCCTAGTTGAGCTAGGATATTTCACCACTGACTTACTCATCCGCCTACGCACCCTTTAAACCCAATAAATCCGGATAACGCTCGTATCCTCCGTATTACGGCGGCTGCTGGCACGGCGTTACC
+
CCCCCGGGGGGG@FGGGGGGGGGGGGGGGGFFFFGGGGGGGGGGGGGGFFGGGGGGGFGG7F,@CEEG@FEGGFGGGGGGG++CDE=FEGGGGFECFE;EEFFGGACE9EEGGFFGG:@CCFD;=FAEFGGGGGDGC6=@@A5==DDGDG@CDCFCGG,,@@:@2BGFFC,;<@FGFC>A8>E:FC6;>C,:6*=*9FFEEGB39ABEEFGEF+*+9;4:F?@F@(3/3=@6C;CC6<FED,.2*526C9.(4)67(---(1,.7<DBFB8(4364((-(--(3344((44<:)2:C-(.
@M02996:162:000000000-B87FG:1:1101:28066:7901 2:N:0:ACTGAGCC+ATGGAGTA
GACTACTGGGGTATCTAATCCTGTTTGATCCCCGCACCTTCGTGCCTCAGCGTCAGTGTCGTGCTCGCCAGCTGCCTTCGCGATCGGTGTTCTGTGTCATCTCTAAGCATTTCACCGCTACATGACACATTCCGCCGGCGCCGTTCGCACTCTAGATAAGCAGTATCAATGGCAGCCTCCTAGTTGAGCTAGGATATTTCACCACTGACTTACTCATCCGCCTACGCACCCTTTAACCCCACTAAATCCGGTTCACGCTCGTACCCTCCGTATTACTCCGCCTGCTGGCACGGAGTTACC
+
CCCCCGCFFGEGGGGGGFGGGGGGGFGGGGGGGGGGGGGGGGGGGGGGGFGGGGFEGGGGGGGEFFFGGGDFGEGGGGGGG@4>DEFGGGEGGFEGEG,AFFDGGDEDFGFGGGGFGA>DD>AFEFEFGGGGGGGG@E83C=5+6@@FEGFFEFF9;CEEBFCGGFGGGFGFGFGGFGBFF,=C9=AC>C;56)+*9@F4?GE9BFF==FFFF661;6F?5(20676/:E<@CEEC)78C?(,492)69>>(())2(.,-31((*.),-(-(,.).))(-(,44(,,4::<0..1204)-
@M02996:162:000000000-B87FG:1:1101:26679:7904 2:N:0:ACTGAGCG+AAGGAGTA
GACTACCGGGGTATCTAATCCTGTTTGATCCCCACGCTTTCGTGCCTCAGCGTCAATCGCTGTTTCGTGAGATGCCTTCGCAATCGGTGTTCTGAGTAATATCTATGCATTTCACCGCTACACTACTCATTCCTCCCGCGGCAACAGTATTCCAGCCTGACAGTATCAAAGGCAGTTCCAGTGTTGAGCACTGGGCTTTCACCCCTGACTTACCAGACAGCCTACGCACCCTTTAAACCCAGTAAATCCGGATAACGCTTGCATCCTCCGTATTCCCGCTGCTGCTGGCACGGAGTTAGA
+
CBCCCGGGGGEFGGGGGGGGGGGGGGGGFEFFGGGGGGGGGGGGGGGGGGGGGGGGGGGFGGC<FFGGGGGFGGGGGGGGGGGGGGGFF@EAEFFGFFGGFFD,@FFFCGGCFDFEEAFGGFF8FGCFGGGGCFGDDGGCD=BDGGF;DFFFFGGGGFGDEG=CD7DGGFEFGF?F?FC9EFG,EFECCGFF5C78@:AE?F:@4*:<BAC>A/8;2?<7,006(22(2:2=DFECC3<C?/6>F)??73)/6577,(-(-*,6*42281-(,5)..4((-,44)))(427107C?*.6-
@M02996:162:000000000-B87FG:1:1101:7232:7930 2:N:0:ACTGAGCG+AAGGAGTA
GACTACCCGGGTATCTAATCCTGTTTGCTCCCCACACTTTCGTGCCTCAACGTCAGTTACTGTCCAGAAAGCCGCCTTCGCCACTGGTGTTCCTCCTAATATCTACGCATTTCACCGCTACACTAGGAATTCCGCTTTCCTCTCCAGCACTCAAGAAATCCAGTTTTAGTTGCAGTTCCTCAGTTGAGCCGAGGGATTTCACAACTAACTTAAATTCCCGTCTACGCACCCTTTACACCCAATAAATCCGGATAACTCTTGCTCCCTACGCATTACCTCCGCTGCTGGCCCGTTGTTCGC
+
CCCCCGGGGGGGGGGGG9CFGGGGGGGGGFGF@FGEGGFEGGGGGGGFGCGGGFGEFGGGGGCGFGGGGGGGGGGGGGGGGGGGGGFCFGEGFGFGGG9FGFGFGGGGGDFFF;<EE:<DCEFGGGGFGGGGFGGGDFGGGF7FFC=GB6FEG8DFGFFGFEDF9CDFGGGFGFGGFGEFGGGFGFFGFG>)9@>ACEFFCFC@DFFFFC9*6B;=A=3)1/0>E5==9=@5?=CC<@A?(4(/2;)62.)62>46)))17;6><;@)/(((-,6.)).(,-(((.34(((40)22*.(-
@M02996:162:000000000-B87FG:1:1101:7211:7931 2:N:0:ACTGAGCG+ACGGAGTA
GACTACCCGGGTATCTAATCCTGTTTGCTCCCCACACTTTCGTGCCTCAACGTCAGTTACTGTCCAGAAAGCCGCCTTCGCCACTGGTGTTCCTCCTAATATCTACGCATTTCACCGCTACACTAGGAATTCCGCTTTCCTCTCCAGCACTCAAGAAATCCAGTTTTAGTTGCAGTTCCTCAGTTGAGCCGAGGGATTTCACAACTAACTTAAATTCCCGTCTACGCACCCTTTACACCCAATAAATCCGGATAACGCTTGCTCCCTCCGTATTACCGCGGCTGCTGGCACGTAGTTAGC
+
CCCCCGG8FGGGGGGGGFFGGGGGGGGGGGGGGGGGGGGGGGGGGGGGGGGGGGGGGGAECFFFFGGGGGGGGGGGGGGGGGGGGGFGGGGGGGGGGFGGGFGGGGGGGGGGGGGGG=@DDEFFGFGFGGGGDGGGGFGGGEFGG,:=DGFDDBFAF8EC@D<FFFDCFFGFGFGGFGEFG9@=EF9DEGG=BD6):DAEEGFEAFB@@AD>C6AFFFG>4:5:849/9:>BDEEFEBBED;1./.996()/6;)9(.//19;AFB7(,--..544.((-,((((.506(,())8;<))6
@M02996:162:000000000-B87FG:1:1101:4954:7951 2:N:0:ACTGAGCG+AAGGAGTA
GACTACACGGGTATCTAATCCTGTTTGCTCCCCACGCTTTCGAGCCTCAACGTCAGTATTTGTCCAGTATGGCGCCTTCGCCTCCGGTGTTCTTCCTAATATCTACGCATTTCACTACTACACTAGGAATTCCACATACCTCTCCAGTACTCTAGATCAACAGTTTTCAAAGCAATTCCTGAGTTAAGCCCAGGGTTTTCACTTCAAACTTGCTATTCCGTCTACGCTCCCTTTACACCCAGTAAATCCGGATTACGCTTGCCCCCTACGTATTACCGCGGCTGCTGGCACGTAGTTAGC
+
CCCCCG<<CEFGGGGGGEFFGFFEFF@FFF<DFFGEGFGGACGGGGGGG,;CCDFGG<,,,CFFEFFGG9F<@CEG@FGGDGCFDGCFEC?F,EEFGGGGGDGGGGGGGGEAFGG545<D=>FGGGGCF8FGF,@+=E49+5DDF48CBGFEFFF,E,2A>=:CDF93CE,=8F6E@FFFD;8E@FE+>,@)6DGFFGFAAE7*811;@FGFF9;+*?==48=>AC9)):)@7=6A*18=>28>1>?8;2:2()/*//,,/9.//66;??=<93<<413((4630442::3?87*;:):4
@M02996:162:000000000-B87FG:1:1101:4967:7966 2:N:0:ACTGAGCG+AAGGAGTA
GACTACACGGGTATCTAATCCTGTTTGCTCCCCACGCTTTCGAGCCTCAACGTCAGTATCTGTCCAGTATGGCGCCTTCGCCTCCGGTGTTCCTCCTAATATCTACGCATTTCACTACTACACTAGGAATTCCCCATACCCCTCCAGTACTCTAGATTAACAGTTTTCAAAGCAATTCCTGAGTTAAGCTCAGGGTTTTCACTCCAAACTTGCTATTCCGTCTACGCTCCCTTTACACCCAGTAAATCCGGATCACGCTTGCCCCCTACGTATTACAGCGGCTGCTGTCACGTATGTAGC
+
AC6CCE@<@FEGFGC@<,CEFECFAEEFFCEFEGGCCEFGECFFECDEDC<FAEGGGGGFCFGGEFGGAFFGC=:C@FE@CFGGDG:FC?,EBFGE<FFF;9FDC9DFC68@FA9?B:=DC=ACFGFFGGGGG?==8D=,6:*CC,=A=DD:DCDFGGGGA=:5=?CFGGGFFFGFFGEFDF8DCDDDD,,03A685FFCF7CC8C@688<A5A7BEF+)4)111-:=287=C=4A?3<?5=@=+8??*5A(()/2,,//,1/657>231/).6.<.8:(--1,22))))),0)3*3)-)
@M02996:162:000000000-B87FG:1:1101:7569:7981 2:N:0:ACTGAGCG+AAGGAGTA
GACTACTAGGGTATCTAATCCTATTTGCTCCCCACGCTTTCGTGTCTCAGCGTCAGTAACAGCCCAGCAAGCCGCCTTCGCCACTGGTGTTCCTTCTAATATCTACGCATTTAACCGCTACACTAGAAATTCCACTTGCCTCTACTGCACTCTAGTCTACCAGTTTCTAAGACGAACCGAGGTTAAGCCTCGGGCTTTAATCTTAGACTTAATAAACCGCCTACACACGCTTTACGCCCAATAAATCCGGATCACGCTCGCCCCCTACGTATTACCGCGGCTGCTGGCACGTAGTTAGCCG
+
CCCCCGGGGGGGGGGGGGGGGGGGGGGGGGGGGGGGGGGGGGGGGGGGGGGGGGGGGGGGGGGGGGGGGGGGGGGGGGGGGGGGGGFFFFGGFGGGGGGGGFGGGGGGDGGGFGGGE>BDGFGGGGGG9EFGGGGGGFDGGFFGGGFGFGFFF;FFFGDGDFEGGDGGGGFFED6CFGFAECCC@FCGF?GFDFGFFGF<E==E7<8>=FG=EFFFEFG4=>5@EDFF9C-:D<71(6=8=@)==E?3:()((06/((,-(149C(1888).45..39(-3,1(),50:?0.0);<+.).(
@M02996:162:000000000-B87FG:1:1101:9647:7985 2:N:0:ACTGAGCG+AAGGAGTA
GACTACCAGGGTATCTAATCCTGTTTGCTCCCCCGACTTTCGCGCCTCAGCGTCAGTACTGTTCAAGGAATCCGCCTTCGCCTCCGGTGTTCTATAGGATATCAACGCATTTCACCGCTACACCCTATATTCCGATTCCCCCTCCCAGACTCGAGCAAGGCAGTTTCAAGCGCACTTTCCGGGTTGAGCCCGGAGCTTTCACACTTGACACACCTCGCCGCCTACGCGCCCTTTACGCCCAGTAAATCCGAACAACGCTTGCGCCCTCTGTATTACCGCTGCTGCTGGCACAGAGTTAGC
+
CCCCCGGGGGGGGGGGGGGGGGGGGGGGGGGGGGGGGGGGGGGGGGGGGGGGGGGGGAFGFGGGFFG?EGGGGGGGGGGGGEEGGGFGGGGGGFGF@FGGGFG8DGGGGGGGGGGGG:?@DEFGGGGGGGGGGGGDGGGGGAFGGGF8DGFF@DGGC8DCFD8@CCGFGFGFGBGGFGEFEBEGGGFF@GGFE?5>BFFFFGFBFFEFF+;@?FFFFFD6::7;D?F09C;3<7>A0?EE?<:59AB<9972;5:C----494(94(8(5..)669A1-(--8><:?B0(8.0)2<<6:<
@M02996:162:000000000-B87FG:1:1101:7588:7987 2:N:0:ACTGAGCG+AAGGAGTA
GACTACTAGGGTATCTAATCCTATTTGCTCCCCACGCTTTCGTGTCTCAGCGTCAGTAACAGCCCAGCAAGCCGCCTTCGCCACTGGTGTTCCTTCTAATATCTACGCATTTAACCGCTACACTAGAAATTCCACTTGCCTCTACTGCACTCTAGGCTACCAGTTTCTAAGACGACCCGAGGTTTAGCCTCGGGCTTTAATCTTAGAATTAATAAACCGCCCACACACGCCTTTCGCCCCATAAATCCGGCTAACGCTCGCCCCCCTACTATTTCCGCGCCCAGCTGCACGTAGTTTGCC
+
CCCCCGGGGGGGFGGGAFGGGG<<FAFGFFFGGGGGEGGFGGGGDGGGGGGGGGGGG9FGGGGGGGCGGGGFGGFGGGGGGGGGGGFEGGDGFGFGGGGGGF89;FGGGGGGGGGGG5>DC9B=FDAFGGGGFGGGG9EFFFF7DEEFFGFFD;+,16ADEGFBA;D=FCD0=?D=38)9B+1@,=A+87@85A*1:D+3;:7A=+0/*42:A=:3.3/0:((806(/(*/35)1((,1:/883CF3=512((051-(,--149>0(42)-)5)6<(62--(((..30(.((0.*2+-))
@M02996:162:000000000-B87FG:1:1101:9661:7996 2:N:0:ACTGAGCG+AAGGAGTA
GACTACCAGGGTATCTAATCCTGTTTGCTCCCCCGACTTTCGCGCCTCAGCGTCAGTACTGTTCAAGGAATCCGCCTTCGCCTCCGGTGTTCTATAGGATATCAACGCATTTCACCGCTACACCCTATATTCCGATTCCCCCTCCCAGACTCGAGCACGGCAGTTTCAAGCGCACTTTCCGGGTTGAGCCCGGAGCTTTCACCCTTTACCCACCTCGCCGCCTACGCGCCCTTTACGCCCAGTAAATCCGAACCACGCTTGCGACCTCCTTATTACCGCCGCTGCTAGCCCAGAGTTAGC
+
CCCCCGGGGGGGGGGGGGFFGGGDDGFGGFEFGGGFGGGGG@FFGGGGDFGGGGGGGGEF<FFFF<96CCFFEGGGGGGFGEGGGD=FEGDFGFGA,CEFFFF?EFEGGGGGGGGGG8@D>@BDEGFGEFFGGGCDDCDF6:AGGGB,@DFE63=F+,@+@C@DGFGGG,@BDBDGFGEFE*9=@C)77AF@)896>CFFFC)4=A)/>**):EDF?BD9E63(4(9-3:49444A:(:8(4.5/.>AC1.,383>(-(--*-(147>0().-)-6)--(,4467))60(.(5.;A+-)-
@M02996:162:000000000-B87FG:1:1101:21978:8017 2:N:0:ACTGAGCG+AAGGAGTA
GACTACCAGGGTATCTAATCCTGTTTGCTACCCGCACTTTCGAGCATGAGCGTCGATAAGCCCCCAGCTGGCTGCCTTCGCCATCGGTGTTCTTCCTGATCTCTACGCATTCCACCGCTACACCAGGAATTCCGCCAGCCTCTGACCTATCCAAGCGAAACAGTCCGGACTGCAGGTCCGGGGTTAGGCCCCGGGATTGTACAGACCGCTTGCATCTCCGCCTGCCCACCCTTTACGCCCAGTGATTCCGAACAACGCTTGCCCCCCTCGTTTTACCGCCGCTGCTGGCCATAAGTTTCC
+
CCCCCGGFGGGGCGGGGFGGGGGGGGGGGACFF@F@FGFGGG8FGGGGGGGGGGDCF@66@EDEGFGGFGG@FGGGGFGGGGGGGGGGGGGG9FFGF<FGGFGGGGGGGGG;FGG<E>BGDEFC+AC@8FGGG88@6@EG+:DD+,5A0+:D;DD++++=BDDDGF+1+@CCGC>,;CC9>CGGGG447?E@BBD>FGFECG?3)),39EG=3=5CC@:::;202(2)-:38DF<AFBEE6(427)64D:0(-).*---,-1..C90(-(-((4)5514(((3(())(((((**+3:-)-
@M02996:162:000000000-B87FG:1:1101:21965:8035 2:N:0:ACTGAGCG+AAGGAGTA
GACTACCAGGGTATCTAATCCTGTTTGCTACCCGCACTTTCGAGCATGAGCGTCGATAAGCCCCCAGCTGGCTGCCTTCGCCATCGGTGTTCTTCCTGATCTCTACGCATTCCACCGCTACACCAGGAATTCCGCCAGCCCCTGAGCTATCCAAGAGAAACAGTCCGGTCTGCAGGTCCGGGGTTAGGCCCCGGGATTGTCCAGACCGCTTGCCTCTCCGCCTGCGCTCCCTTTACGCCCAGTGATTCCGACCAACGCTTGCACCCCTCGTATTACCGCCGCTGCTGGCACGAAGTTCGC
+
CCCCCGGGGGGGGGGGGFFGGGGGGGGGFEDFFFFGGGGGGGGGGGGGGGGGGGGGGFCAFGGGGGGGGGFFGGCGGGGGGGGGFEGFGGGGEFGEFFGGG?FGFFGGGGGGGGGGG=@CDFGGDCDCEFEFGGGGGCFED@DDF>8,;=FDGFF,=DE8DFDCFD?EDGGFGFGFFGFFGGDCFGDGBCGBEECB>FA>59@3<><2;:911)9A4AC9C367<(996C:0:>BF??E*((()/.<::()(->:9-----18?F69063--.:<:41-(-(-(-522022(0)*2:)42
@M02996:162:000000000-B87FG:1:1101:27243:8040 2:N:0:ACTGAGCG+AAGGAGTA
GACTACTAGGGTATCTAATCCTGTTTGATACCCACACTTTCGAGCCTCAGCGTCAGTTGCACTCCGGACACTTGCCTTCGCGATCGGAGTTCTTCGTCATATCTAAGCATTTCACCGCTACACAACGAATTCCGCCATCCCTGCGTGCACTCAAGACTCCCAGTTTCAACTGCAATTCCACGGTTGAGCCGCAGGATTTCACAGCTGACTTAAAAGTCCGCCTACGTCCCCTTTAAACCCACTCAATCCGGATAACGCCCGCACCCTCCGTAGTACCGGCGCTGCGTGCACTGAATTCTC
+
-BCCCGGFGGGGGGGGGGGGGGGFGGG;EFEFGGGCEFGGGECFGGGGGGGGGGGGGGFGGG9EFCGGGGGGFFGGGGGGG@F=DCEBFCDFGGGC4=FGGFGFGFGGGGGFGGGGG>@DDEGD=FEGGGGGGG+=DBDD?D5?8@=FFGDD@ED=D,=AD8DBDFG8EGGFGF7FFG7?C8CFEDC7CF*)3<D):FFFFG?;@36>DFGFFFF83BC>562(:@((0;=@<36?9=<ED(((2.46>0.;<:;>4((,3),,1(4,33-((-66)(((---(4,4802-4/*30+)))
@M02996:162:000000000-B87FG:1:1101:9079:8041 2:N:0:ACTGAGCG+AAGGAGTA
GACTACTCGGGTATCTAATCCTGTTTGCTCCCCGCACCTTCGCACCTCAGCGTCAGTCATCTGCTGGTAACCTGCCTTCGCCATTGGTATTCTTCCTGATATCTACAGATTTCACCCCTACACCAGGAATTCTGATTGCCCCTCAGTGACTCTAGTTATGCAGTTCTCAACGCAATTCCGGAGTTAAGCCCCGGGATTTCACACCAAGCTTGCAAAACCGCCTACATGCCCTTTCCGCCCAATACTTCCGAACACCGCTCGCAACTTCCGTGTTACCGCGGCTGCTGTCACGTACTTAGC
+
CCCCCGFGGGGGCFGGAFFGGGGGGGGGGGDDCFGGGGGGGGGGGGGG8AGGGGGGGF<FFF@EFEFGFGGGGGGGGGGGGFGGGGGGGGFGGFFFFEAFCFGGGGGG9EFGGGGGG=FGFFFG@A?<EAFFFF;DFDAEGDFG69;,<B<>@;DGGDGGGEDFGFFGG9FDEE=EFGF5+3@CFFFGDFGA?A+8>FFFFG*=>F88=FGFF4*+);95@26250>*7C>BC=:4(/<?62:6/597;73813(/.-,-,9((9(6)34.(41:A9:2(-439:::),541.)*2+6)6
@M02996:162:000000000-B87FG:1:1101:9060:8043 2:N:0:ACTGAGCG+AAGGAGTA
GACTACTCGGGTATCTAATCCTGTTTGCTCCCCGCACCTTCGCACCTCAGCGTCAGTCATCTGCTGGTAACCTGCCTTCGCCATTGGTATTCTTCCTGATATCTACAGATTTCACCCCTACACCAGGAATTCTGATTGCCCCTCAGTGACTCTAGTTATGCAGTTCTCAACGCAATTCCGGAGTTAAGCCCCGGGATTTCACACCAAGCTTGCAAAACCGCCTACATGCCCTTTACGCCCAATAATCCCGAACAACGCTCGCACCTTACGTGTTACCGCGGCTGCTGGTCCGTACTTAGC
+
CCCCCGGGGGEGEFGGGFGGGGGGGGGGGGGGEFGGGGFGGGGGGGFFAFGGGGGGGGGGGGDFFGGGGGGGGGGGGGGGGEGEGGFFFGDGFFGGGDFF9=FGGGFF9EFFGGFGG>FGFFGGFFFFC?EFFCDGGCCBGFFGGCE;BF=:>E+FFFFGC;6FAFFGGFGDDE8EFGFF=3+AED7@DFG>9@75)@FEEGCC>555CF87)9*+);;7C>(/:(846CBF4@EE>0CC01,6/7)9;1:(6858..-,,13(/.845(.(.(-:902(-4>9??.(().4.721<).6
@M02996:162:000000000-B87FG:1:1101:6417:8044 2:N:0:ACTGAGCG+AAGGAGTA
GACTACAAGGGTATCTAATCCTGTTTGCTACCCGCACTTTCGAGCATGAGCGTCGATAAGTCCCCAGCAAGCTGCCTTCGCCATCGGTGTTCTTCCTGATCTCTACGCATTCCACCGCTACACCAGGCATTCCGCTTGCCCCTGAACTATCCACGAGAAACAGTCCAGTCTGCAGGTCCGGGGTTGGGCCCCGGTATTGTACCGACTGCTTGCATCTCCGCCTGCGCTCCCTTTACGCCCAGTGCTTCCGAACAACGCTTGCACCCCTCGTATTCCAGCCGCTGCTGGCCCGACGTTCCC
+
<BCCCFFCGGEF<FFGFFFGGGGFAFFFFCAFECGEGGGGGGFGGGGGGGGGFGFFEG7EFFGGF8BFDFGGFGGGFGGGEGFFGECE7BFEAFGGGG9:FEGGCGGGGECEGGGGD:>+=CFGGGC+A=,@@=CDC>@BD8DFCE=;:CFFD,6F8@+@=,88@F2A299DDBDG*:8A+8@1*C1CBG5:@482BFFE?9*(-6>>@F:3==);68727;02;9@6;8:(0.-<08?=1::4*).671)(,7(9---,493?D6((-(--(,5:))0(((((,.,(,(40)022;((,
@M02996:162:000000000-B87FG:1:1101:6400:8048 2:N:0:ACTGAGCG+AAGGAGTA
GACTACAAGGGTATCTAATCCTGTTTGCTACCCGCACTTTCGAGCATGAGCGTCGATAAGTCCCCAGCAAGCTGCCTTCGCCATCGGTGTTCTTCCTGATCTCTACGCATTCCACCGCTACACCAGGAATTCCGCTTGCCCCTGAACTATCCAAGAGAAACAGTCCAGTCTGCAGGTCCGGGGTTGTGCCCCGGTATTGTACAGACTGCTTGCATCTCCGCCTGCGCCCCCTTTACGCCCAGTGATTCCGAACACCGCTTGCACCCCCCGTATTACCGCGGCTGCCTGCACGAAGTTTGC
+
CCCCCGFFGGGGFGGGGGGGGGGGGGGGGEFGFFGFGGGGGGFGGGGGGGGGGG@EEDGFGGGGGGGGGGGFGGGGGGGGGCBFGG@BCFEFGGGGGF=FFDFGGGGGGGGAEGGGG>DCDCGGEFDFGFGGGGGD>E?EF5DFD==,;998DF6E8=ECEF5BF?+,6@@@CFD,;DDF>C+:@7)3AFG>5B9>2@F*;F?E*;B=BF=.8A>=4=C@?;8;@>1(6:;054>96?GE:::>F466>:7(,8(*(,-,47).92>(-4-,,.))-,-(,2,,-().884?.)/2+)--
@M02996:162:000000000-B87FG:1:1101:27206:8052 2:N:0:ACTGAGCG+AAGGAGTA
GACTACTAGGGTATCTAATCCTGTTTGATACCCACACTTTCGAGCCTCAGCGTCAGTTGCACTCCGGACACTTGCCTTCGCGATCGGAGTTCTTCGTCATATCTAAGCATTTCACCGCTACACAACGAATTCCGGCATCCCTGCGTGCACTCAAGACTCCCAGTTTCAACTGCAATTCCACGGTTGAGCCCCAGGATTTCACAGCTGACTTAAACGTCCGCCTACGCTCCCTTTAAACCCAATAAATCCGGATAACGCCCGCACCCTCCGTATTACCGCCGCTGCTGTCACGCACTTAGC
+
CCCCCGGAFF8E,CFGGFGGGGGGGGGGGFEFGGGGGGGGGCGGEGGGAFGGGGGGGGGGFFGCFGDCF7FFGFFGGGGGG7@FFEF,@FFFGGGGFFDFADGDFGGGGGEGE;FFE=?=CEEEFGGGEGFGD4+=?B@EFD3?C85FDD?D,@D,6@8DFGBD,DG,CE:*@F=E5CEFE:+AFGC48C*:**9))7AC5F*>B9@:DFD4*=6*::?9E5/2:9>2;E=,;;CF)/?E2(6;/7C<*22(/846(((-4)49C(8(-441:?<:)--(((-177:.5<B6)0/22:4A
@M02996:162:000000000-B87FG:1:1101:14911:8055 2:N:0:ACTGAGCG+AAGGAGTA
GACTACAAGGGTATCTAATCCTGTTTGCTACCCACGCTTTCGCGCCTCAGCGTCAGTTGTCGTCCAGAAAGCCGCCTTCGCCACTGGTGTTCCTCCCAATATCTACGCATTTCACCGCTACACTGGGAATTCCGCTTTCCTCTCCGATACTCAAGATAAGCAGTTTCAAATGCAGCCCCGGAGTTAAGCTCCGGTATTTCACATCTGACTTACCTACCCGCCTACCCGCCCTTTACACCCAGTAAATCCGGACAACGCTTGCCACCTACGTATTACTGCGGCTGCTGTCACGTAGTTAGC
+
CCCCCGGFGGGGGGGGGFGGGGGGGGGGGGGGGCGGGGGGGGGGGGGGGGGGGGGGGGAFFGGFFFGDGGGGGGGGGGGGGGGGGGFFGGGGGGFFGFFGFFGGGGGGEEGGGGGGGAEGGFGGEFGF8FGGGGGGGFFGGEFGGC8FADFFFBF,DF8EFDDEGFGGGAFFGFGGFGFDGE5:CFA>C7DEB>D>=EFFCFCFFFEEEFGEFFEABFD@C>;?@(6;9C;;FFEFFEFED0593?CDF>B(4::4-----9:<F?<2?<.).4-.)).-,,(-124-3<AB77;;:.:>
@M02996:162:000000000-B87FG:1:1101:7953:8115 2:N:0:ACTGAGCG+AAGGAGTA
GACTACACGGGTATCTAATCCTGTTTGCTCCCCACACTTTCGTGCCTCAACGTCAGTTACTGTCCAGAAAGTCGCCTTCGCCACCGGTGTTCCTCCTAATATCTACGCATTTCACCGCTACACTAGGAATTCCACTTTCCTCTCCAGCACTCAAGGGTAGTAGTTTTAGTTGCAGTTCCTCAGTTGAGCCGAGGGATTTCACAACTAACTTGCTACCCCGTCTACGCACCCTTTACACCCAATAAATCCGGATAACGCTTGCCCCCTACGTCTTGCCGCGGCTGCTCGCACGTCGTTATC
+
CCCCCG<DGGDGGGGGG<EGGGGGGGGGGGFEEGGGGGGGGGAFGGGGGGGGGGGGGGGCDGGGGGGGFGFFGGGGGGGGGGDEGGFFCFGFEFGGFFGGGFGGGGGGGGGGGGGGG>B=>CEGFGG?FFGGFGGGD9@ECEFGGCBGFF;=>@+E81@CDD9ECD==DFEFG5=DDFEFGF8CFG98:F6)9@D)8FFEEF*3:9=@@AG*>F<1)/;::::56B2(/:52?38*9>FED(646>C<04):?:>F(./(,*(.11,3:?3(.,).,42(--(-())-404(0)2224(-
@M02996:162:000000000-B87FG:1:1101:7970:8121 2:N:0:ACTGAGCG+AAGGAGTA
GACTACACGGGTATCTAATCCTGTTTGCTCCCCACACTTTCGTGCCTCAACGTCAGTTACTGTCCAGAAAGTCGCCTTCGCCACCGGTGTTCCTCCTAATATCTACGCATTTCACCGCTACACTAGGAATTCCACTTTCCTCTCCAGCACTCAAGGGTAGTAGTTTTAGTTGCAGTTCCTCAGTTGAGCCGAGGGATTTCACAACTAACTTGCTACTCCGTCTACGCACCCTTTACACCCCATAAATCCGGATAACGCTTGCTCCCTACGTTTTACCGCGGCTGCTGGCACGTAGTTAGC
+
CBCCCGGGGGGGGGGGGGGGGGGGGGGGGGFGEFGGGGGGGGGGGGGGGGGGGGGGGGGGGGGGGGGGGGGGGGGGGGGGGCCFFEECEFEFGGGGGGGGFFGGGGGG8CFGGGGGG>BGDFGGDGGGG=DEFGGDGFFGGEFGF@DGFGFFG??GC?FGGA7CEDFGGDEDFFFGFGFFGGCDF7EC=FGFD>C=CFFEEGEF>9@@CFG5AA5@=FF==::9A=>2=E@5?=CF?BFC(6;1=E?6>302(87;/.(/417>F?:4:0,((-.4)(,,-,76:?420(,(0);;94<>
@M02996:162:000000000-B87FG:1:1101:14205:8124 2:N:0:ACTGAGCG+AAGGAGTA
GACTACCCGGGTATCTAATCCTGTTCGATCCCCGCGCTTTCGTGCCTCAGCGTCAGTTGCTGCTTGGTGACCTGCCTCCGCCACCGGCGTTCTGCGCGATATCTACGCATTTCACCGCTACACCGCACATTCCAGCCCCCCCTCACGCACTCAAGCCCCCCAGTTTCGACTGCAGTGCCCAGGTTGAGCCCGGTACTTTCACCGCCGACTTACTGGGCCGCCTACGCGCCCTTTACACCCAATAAATCCGGATACCGCTCGCACCCTCCGGATTACCGCCGCTGCTGGCACGTAGTTAGC
+
CCCCCGGCFGGGGGGGGGGGGGGGG<F,CCFGG:FGGGGGGD6CFGGGGGGGGGGGGG:E,C,5,6B6CFFF9=FGG:ECF,F,,@F+@FFGG9,++7@FF>FGG,>CEGGGGGGGG=@CDEFF3>:F+CEFF8,6=+6>7:*3*68F>DFFC>D,;F*9BC@?FFG*2:*:CAF<)+/5+2:=E9=F;GE())/(.<FFFGB(4)29>DG44/6)(096>448:(3(4?9(CBB)44EE?0,:F4<<C4)(-0)7--,(-9-19<60?(((-454.(-((,43;,)(,,4:0022<-.-
@M02996:162:000000000-B87FG:1:1101:23949:8131 2:N:0:ACTGAGCG+AAGGAGTA
GACTACTAGGGTATCTAATCCTGTTTGCTCCCCACGCTTTCGAGCCTCAACGTCAGTTACCGTCCAGCAGGCCGCCTTCGCCACCGGTGTTCTTCCTGATATCTACGCATTTCACCGCTACACCAGGAATTCCGCCTGCCCATCCGGTACTCCAGTTAAACAGTTTCCAAAGCAATTACAGGGTTAAGCCCTATGATTTCACTTCAGACTTGCTTTACCGTCTACGCTCCCTTTACACCCAGTAAATCCGGATCACGCTGGCCCCCTCCGTATTACAGCGGCTGCTGGCACGTAGTTCGC
+
CCCCCGGGGGGGFGGGGGGGGGGGGGGGGGGGGGGGGGGGGFGGGGGGFGGGGGGGGGGGGGGGGGGGGGGGGGGGGGGGGGGGFGGFGGGGGGGGGGGGGFGGGGGGGEGGGGGGG@BGDEGGGGGGGGGGGFEGG=DDFEFGG@>CDGFFGGGFEFFGGGFFGFGGGGAFGFC7FCEFFFDGGGFGFGGF*3C5CFFEFGC?EFEFFFGEFFCFCAG=*672@B>8=EBBC=<EFAG5?064A).7*62/,)/2,//((1.493;(3742<?65.52(,,39?FB7127:00*2<)-4
@M02996:162:000000000-B87FG:1:1101:22662:8133 2:N:0:ACTGAGCG+AAGGAGTA
GACTACTCGGGTATCTAATCCTGTTTGATCCCCGCACCTTCGTGCCTCAGCGTCAGTGTCGTCCTCGCCAGCTGCCTTCGCGATCGGTGTTCTGTGTCATCTCTAAGCATTTCACCGCTACATGACACATTCCGCCGGCGCCGTTCGCACTCTAGATAAGCAGTATCAATGGCAGCCTCCTAGTTGAGCTAGGATATTTCACCACTGACTTACTCATCCGCCTACGCACCCTTTAAACCCAATAAATCCGGATAACGCTCGTATCCTCCGTCTTACCGCGGCTGCTGGCACTGAGTTATC
+
CCCCCGGGGGGGEGGGGGGGGGGGGGGGGGFGDBFCECFGGGGFGGGGGCGGGGGEGDEFEG,?FFFCCFDFGGGGGGGGG+>FDCBFCFGGFFFGGGGDGFGGGFFBDFCGGGGGG::8CE,4EFAFDFGGG8CG+3@3=8?C8F>CB6DC,3=,==2EEF@@BAFCF9:9CF4?>9<>D6:BFFEGBC9*)28*8@FEFFE@@A:;BFGCE6.+1;C0C:31;19,6=<1C@3<6<C5:?:?FFF>C9>(4@<D---(-/(.*66)84,(.4--44((((-133870(4(0603:6).
@M02996:162:000000000-B87FG:1:1101:22644:8138 2:N:0:ACTGAGCG+AAGGAGTA
GACTACTCGGGTATCTAATCCTGTTTGATCCCCGCACCTTCGTGCCTCAGCGTCAGTGTCGTGCTCGCCAGCTGCCTTCGCGATCGGTGTTCTGTGTCATCTCTAAGCATTTCACCGCTACAAGACACATTCCGCCGGCGCCGTTCGCACTCTAGATAAGCAGTATCAATGGCAGCCTCCTAGTTGAGCTAGGATATTTCACCACTGACTTACTCATCCGCCTACGCACCCTTTCAACCCAATAAATCCGGATAACGCTCGTATCCTCCGTATTACCGTCGCTGCTGGCACGGAGTTAGC
+
CCCCCGGGGGGGGGGGGGGGGGGGGGGGGGFGGGGGGGGGGGGGGGGGGGGGFGGGGGFF@F,@DFGGGGGFFFGGGFGFG+FGF6BFGGGFGGGGGGCGGFGGFEFGGFGGGGGFG@>DD,:8EFFFG?FGGEGG>==CDAD8?FDGFGFECC?FGCCFFGDFGFG7EGDAG>DEFCBFGCGGFG6D5=1>66:8*@BFFGF@DA3>=AC<EF7+9AF1C;128;0,6B<@4=)152C*(-,)14<AF>@F6))2-(,--1,4><2).--3(3.6.(-(--3:15>30(488)1*0).6
@M02996:162:000000000-B87FG:1:1101:7966:8139 2:N:0:ACTGAGCG+AAGGAGTA
GACTACACGGGTATCTAATCCTGTTTGCTCCCCACACTTTCGTGCCTCAACGTCAGTTACTGTCCAGAAAGTCGCCTTCGCCACCGGTGTTCCTCCTAATATCTACGCATTTCACCGCTACACTAGGAATTCCACTTTCCTCTCCAGCACTCAAGGTTAGTAGTTTCAATTGCAGTTCCTCGGTTGAGCCGAGGCATTTCACAACTAACTTCACACTCCGCCTGCGCACCCTTTACCCCCAATAAATCCGGAAAACGCTCGCCCCCTACGTATTCCCGCGGCTTCTGGCACGTAGTTAGC
+
CCCCCGGFGGGGDGGGGGGGGGGGG<FAFGFGFGG@FGGGGGGGGGGAF8FEGGGGGGFGCFG<6FG,,CFEEFEGGGGGGCF=DEFGGGGG9@9,99EA;=FCGFFGGGGGGGGGG>ACDFG;>,4?DEFFE8E?8=E9?E96D,:::DF<,86,,,3,67;EAF+7+,,3@FFGFF9+@+1@CGF+:=+)3**:>CFC*@**1AEC5B91**1*563)*0:)(/-((46-85:>)(<8>66)*9.)065((0(;.,-(()-(112(,(..)(.-7(,((--(.44)5?>B702;+).)
@M02996:162:000000000-B87FG:1:1101:24367:8139 2:N:0:ACTGAGCG+AAGGAGTA
GACTACACGGGTATCTAATCCTGTTTGATACCCATGCTTTCGTGCCTGAGCGTCAGAAGATCTCTGGACAGCTGCCTTCGCAATCGGTGTTCTGTGACATATCTAAGCATTTCACCGCTACACATCACATTCCGCCATCCTCGACATCTCTCAAGGGGACCAGTATCAATGGCAGTTTTCATGTTGAGCATGAAAATTTCACCGCTGACTTAATCCTCCGCCTGCGCACCCTTTAAACCCAATAAATCCGGCTAACGCTCGGGTCCTCGGTTTTACCGCGGCTGCTGGCACGGAGTTAGC
+
CCCCCGGGGGGGEFGGGGGGGGGGGGGGFGFFGGGGGGGGGGGGGGGGGGGGGFGGGGGGGGGGGGGGGGGGGGGGGGGGGGGGGFFGFCFGGGGGGGGGGFGGGGGGGGFFGGGGG>DGGFGGGGGGGGGGGGGGGGGGGEFGGEDFFFFDGGGGDGEGEGDGGFGGGGFFGFGDF7>FFFFEGF>FEAE5D9D5AFFFFGFFFFF5@CGCEFABAAF=:5:44:>4:B98CE4EEEFED=:==3?C675(,26;6.(/(:165:<<(,-((,6).((((4((34)(4()-)0*/2).<
@M02996:162:000000000-B87FG:1:1101:23192:8172 2:N:0:ACTGAGCG+AAGGAGTA
GACTACAGGGGTATCTAATCCTGTTTGCTACCCGCACTTTCGAGCATGAGCGTCGATAAGTCCCCAGCAAGCTGCCTTCGCCATCGGTGTTCTTCCTGATCTCTACGCATTCCACCGCTACACCAGGAATTCCGCTTGCCCCTGAACTATCCAAGAGAAACAGTCCAGTCTGCAGGTCCGGGGTTGGGCCCCGGTATTGTACAGACTGCTTGCATCTCCGCCTGCGCTCCCTTTACGCCCAGTGATTCCGAACAACGCTTGCACCCCTCGTATTACCGCGGCTGCTGGCACGAAGTTTGC
+
BC@CCGGCCCGF,CEGGFGGGGGAFF@FCE@FFGGGGGFGGGGGGDFEEFGGCFGGEGCFGGGFGGGFGGGGGGGGDFGGCFCGGGECCFFGGGGGGGGGGFGFDFFEEGFFEGGDG>BDDGGGGGDGGGGGFGGGCDFFG8DCFEDFFGFEGDFGGGGGGGDDDFGGGGFFGFGGFFEFGGGGEGFGFFGAFFGBFGFFFGFFFFFFDFDEFFCF9CG6:2(:?@>9?E@FF8>>@@CC?F(5164>::>(()4<--,--15?>?6,23-(,5-:2:,--(37?BF?FFFF>;C;94<<
@M02996:162:000000000-B87FG:1:1101:8038:8181 2:N:0:ACTGAGCG+AAGGAGTA
GACTACTGGGGTATCTAATCCTGTTTGCTACCCGCACTTTCGAGCATGAGCGTCGATAAGTCCCCAGCAAGCTGCCTTCGCCATCGGTGTTCTTCCTGATCTCTACGCATTCCACCGCTACACCAGGAATTCCGCTTGCCCCTGAACTATCCAAGAGAAACAGTCCAGTCTGCAGGTCCGGGGTTGGGCCCCGGTATTGTACAGACTGCTTGCATCTCCGCCTGCGCTCCCTTTACGCCCATTGATTCCGAACAACGCTTGCACCCCTCGTATTACCGCGGCTGCTGGCACGAAGTTTGC
+
CCCCCGGGGGGGGGGGGGGGGGGGGGGGGGGGEGGGGGGGGGGGGGGGGGGGGGGGGGGGGGGGGGGGGGGGGGGGGGGGGGGGGGGFGGGGGGGGGGGGGFGGGGGGDGEFFGGGG>@DDEFFGGGGGFGGGGGDGGGFGD?FG@DGFCFFGFDFGGGGGGDCADDFGGGFGFFGFGFFGGDED7=DDGGFFFD9BGFC<C*8;A36>FFFB?CFEF:,=3:<719068=@C3C<1;CC?())16:<:8<39DB9-----935<:14:><B0>-:>?379996?BB?F?B600A8?2)6
@M02996:162:000000000-B87FG:1:1101:12458:8181 2:N:0:ACTGAGCG+AAGGAGTA
GACTACTCGGGTATCTAATCCTGTTCGATCCCCGCACCTTCGTGCCTCAGCGTCAATATGTGTCTCGCATGCTGTTTCCACACTCGGCGTTCTGTGTGTTATCTATGCATTTCACCGCTACTTCACACATTCCGCATGCGGCGGCACCATTCAAGCCCGCCAGTTTCAACGTCAGTTCCGCCGTTGGGCGCCCGGATTTCACCGCTGACTTGGCAAGCCGCCTACGCTCCCTTTAAACCCAATAAATCCGTCTAACGCCCGCATCCTCCTTACTACCGCCGCGGCTGGCACGCAGTTAGC
+
CCCCCGGCCGEFEFGGGFFGFGGGGGDGGCBAFFCEGGGGG?FFGGGGGCEGGGGFFEGFGCFCFC8FFGEFGFFGCEEGGG7<D96BF>CFEFE,EA,9@DE?9EF9F9FEFFEFD00@DBFD9FDFEFAFGGG6==D>=89DD7:>:AA<C=9FEG>C7:8DFFGFCEC*=*;EFGF4*4:/6?>)24C;D:310<AECFF<F50:?FG<)05*1)1-E9?B:39(-:4:C?))-4A::((.*)).0-)((.57(-(--)-35:?<(().(..-,(-(-,((47;(((54))2*3)))
@M02996:162:000000000-B87FG:1:1101:12442:8190 2:N:0:ACTGAGCG+AAGGAGTA
GACTACTCGGGTATCTAATCCTGTTCGATCCCCGCACCTTCGTGCCTCAGCGTCAATATGTGTCTCGCATGCTGTTTCCACAATCGGCGTTCTGTGTGATATCTATGCATTTCACCGCTACTTCACACATTCCGCATGCGGCGGCACCATTCAAGCCCGCCAGTTTCAACGGCAGTTCCGGCGTTGGGCGCCCGGATTTCACCGCGGACTTGGCAAGCCGCCTACGCCCCCTTTAAACCCATTAAATCCGGCAAACGCTCGCATCCGCCGCATACCCACGGCTGCAGGACCGGGGTTAGC
+
CCCCCGGGGGGGGGGGGGGFEGGFGGGGGEBEECGGGGGGGGGGGGGGGGGGCGGGG9FGGGGGFFFGGGGFGGA<BFFFFGGGFF@FC+@BEFFGFG9AEBFGGGGGGGGGGGG9B8D6CEFDEEFFGFGGFF6+@CEDC)96CC=FFCFEGFDGGGGCGC=C7=FECA5*@B4FAF?):::=*:;86586>)<;(=6CEF<41)(-1<*).<?6-./(2,((((-(-27,*)6<A2;*((-6F).49-0,(0./(-(-(1--9218,((((()(()-((-4,(((((((-.)2/*(,)
@M02996:162:000000000-B87FG:1:1101:5814:8192 2:N:0:ACTGAGCG+AAGGAGTA
GACTACACGGGTATCTAATCCTGTTCGATACCCGCACTTTCGAGCATCAGCGTCAGTTACGCTACAGTCAGCTGCCTTCGCAATCGGAGTTCTTCGTGATATCTAAGCATTTCACCGCTACACCACAAATTCCGCCAACTTCCCGCGCACTCAAGGACTCCAGTTCGCGCTGCAGTGCACCCGTTGAGCGACTACATTTCACAACACGCTTAAAGTCCCGCCTACGCTCCCTTTAAACCCAAGAAATCCGGATAACGCCCGGACCTTCCGTATTACCGCGGCTGCTCGCACGGAATTAGC
+
CCCCCGFGGGGGGGGGGFFFGGGGGEFGGDCEFFGGGGGGGGGGGGGGGGGGGGGFFGGGGGGGGGGGGGGGGDGGGGGGGGGGGGGCFFEFGGGGGGGFGFGGGEFGGDEFGGGGG>ACCFF8FGG<FFFGGFDD+@@EFEFCCCAE9?5=D>+88DCFFFC@B77@=EGFGFCCAFFFFE5CFG>GE9C58A8BEFACEG5BFAFF95D?EF<85@*.26;?@19(/:?:C>D>FACEB:((0,:644)-4;97-(-,,17671<5:6..15-.)824--2>?76<1;B>5>;/05:0
@M02996:162:000000000-B87FG:1:1101:10641:8230 2:N:0:ACTGAGCG+AAGGAGTA
GACTACAAGGGTATCTAATCCTGTTTGCTACCCGCACTTTCGAGCATGAGCGTCGATAAGTCCCCAGCAAGCTGCCTTCGCCATCGGTGTTCTTCCTGATCTCTACGCATTCCACCGCTACACCAGGAATTCCGCTTGCCCCTGAACTATCCAAGAGAAACAGTCCAGTCTGCAGGTCCGGGGTTGGGCCCCGGTATTGTACAGACTGCTTGCATCTCCGCCTGCGCTCCCTTTACGCCCAGTGATTCCGAACAACGCTTGCACCCCTCGTATTACCGCGGCTGCTGGTCCGAAGTTTTA
+
CCCCCGGGGGGGGGGGGGGGGGGGGGGGGFFGFGGGGGFFGGGGGGGGGGGGGGGGG8@EGGGGGGGGGGFGGGGGGGGGGGGGFGFFEGGGGGGGGGFGGFGGGGGGEGEGGFGGGAFGGGGGGGEGFBFGGGGGGGFEFDFFG,8ADGFDDF?B?DDFGG5CEFGFGFE7ED+AFGFFCGDEG@)9@FGBFFGA2FFEFCCCEFFFFFFFF*5=*=:6C;6=?>F9?DD8CECE63<C8?3<=<A4:8)015,*--,4:C)8FFF384-4.4.6.811347(4087(-4,0)2;C)))
@M02996:162:000000000-B87FG:1:1101:19666:8234 2:N:0:ACTGAGCG+AAGGAGTA
GACTACCAGGGTATCTAATCCTGTTTGCTCCCCACGCTTTCGTGTCTCAGCGTCAGTTGTCGTCCAGTAATCCGCCTTCGCCACCGGTGTTCCTCCTGATATCTACGCATTTCACCGCTACACCGGGAATTCCAATTACCTCTCCGACTCTCAAGAAGAACAGTTTCAGACGCAGTCTATGAGTTAAGCCCATAGATTTCACATCTGACTTGCTCCCCCGCCTACCCACCCTTTACACCCAGTACATCCGGATAACGCTTGCCACCTACGTATTCCCGCCGCTGCTGGCAGCTTATTAGC
+
CCCCCGGGGGGGGGGGGGGGGGGGGGGGGGGGGGGGGGGGGGGGGGGGGGGGGGGGGGFGGGGGGGGGGGGGGGGGGGGGGGGGGGCGGFGGGGFFGGFFGFGGGGGGGGGGGGFGG:@@DFGGEEFEGGGGGGFGGFFF?DFGGCAGFGDD>;D96@@EGGBFGFGF7,@>E5DGFG<FFCEFFC529FCCFFFC<FCE@AE?ECA<CFGFFBAFBBC5755>3(5;<E?(26)1)7FE@;;>+9?CF<>(,5)2,-,((15<FFF(4(.).,45331((--,4,).82((0*++06)(
@M02996:162:000000000-B87FG:1:1101:11759:8241 2:N:0:ACTGAGCG+AAGGAGTA
GACTACCCGGGTATCTAATCCTGTTCGATCCCCACGCTTTCGTGCCTGAGCGTCAGTTGCGGATTAGTCAGCTGCCTTCGCAATCGGTGTTCTGTGACATATCTAAGCATTTCACCGCTACACATCACATTCCGCCGACTTCATCCGTACTCAAGCTCGCCAGTTTCAACGGCAGTGCCGGGGTTGAGCCCCGACATTTCACCGCTGACTTAACGTGCCGCCTGCGCACCCTTTAAACCCAATAAATCCGGATAACGCTCGCATCCTCCGTATTACCGCGGCTGCTGGCACGGAGTTAGC
+
CCCCCGGGGGGGGGGGGGFGGGGGGGGGGGGEFGGGGGGGGGGGGGGGFGFGGGGGGFEFED@BFFFGGGFFFFGGGGGGGDGGGGFGGEGGGGGC,CFGGFGGGGFGFGGGGGGGG>EGDEF,@FEGDGGGGFGG>BCBDE?FFGFFFGFFDEDFEFEGGG5@FFGEGGG>CEDG*DCDCEGGGGBC;CC58/?@2CFFFGF8:8.4@FGFFF?A6899G91:14>9>EFFC?A2:BGE?<::?<FAC7),4>>6-.---)61C535<94(.(.5<02,4744:08(,12(0)2/;46.
@M02996:162:000000000-B87FG:1:1101:10849:8264 2:N:0:ACTGAGCG+AAGGAGTA
GACTACTAGGGTATCTAATCCTGTTTGCTCCCCACGCTTTCGTGCCTCAGTGTCAGTTACAGTCCAGAAAGCCGCCTTCGCCACTGGTGTTCCTCCTAATATCTACGCATTTCACCGCTACACTAGGAATTCCGCTTTCCTCTCCTGCACTCTAGCTTGACAGTTTCCAAAGCAGTTCAGGGGTTGAGCCCCCGCATTTCACTTCCGACTTGCCATGCCACCTACGCACCCTTTACACCCAGTACATCCGGATAACGCTTGCCCCATACGTCTTACCGCGGCTGCTGGCACGTATTTAGC
+
CCCCCGGGGGFEGFGGGGFGGGGFGGGGGGGGGGGGGGGGGGGFGGGGGGGGGG9FGFGGCFGGGFG,CFFFGGDGFGGGGGGGGGFFFEFGEAEFGF9FGFGGGGGGC>FFGGGGG:<CCCFG,?E8FEFFGGGGGGGGGFFGFEDG?FFBD9DFGDDDEDDCFFGGGD8;8DGGFGEBF8ECF8D=:?E=BBGF=FFF5:=7@*)1:@D:EA*95?CBE7:@@=9(8C==FE*85*<C0=4>/9?EC;5;1A3;/./(,2/)9(4:<1.(.,6<:(-((,473).56(.(00+3@4.6
@M02996:162:000000000-B87FG:1:1101:10829:8265 2:N:0:ACTGAGCG+AAGGAGTA
GACTACTAGGGTATCTAATCCTGTTTGCTCCCCACGCTTTCGTGCCTCAGTGTCAGTTACAGTCCAGAAAGCCGCCTTCGCCACTGGTGTTCCTCCTAATATCTACGCATTTCACCGCTACACTAGGAATTCCGCTTTCCTCTCCTGCACTCTAGCTTGACAGTTTCCAAAGCAGTTCAGGGGTTGAGCCCCCGCATTTCACTTCAGACTTGCCATGCCACCTACGCACCCTTTACACCCAGTAACTCCGGATAACGCTTGCACCCTACGTATTACAGCGGCTTCTGGCACGTATTTAGC
+
CCCCCGGGGGGGFGGGGGGGGGGGGGGGGGGFGGGGGGGGGGGGGGGGGGGGGGGGGGCFEDGGGGG,EFFFGGGGGGGGGGGGGGGGGGGGGFGGGGFGFFGFGGGGDGEGGGGGG=?DGCGGFFGGGGGGGGGGGGGGGEFGGGFGFGFFGFFGFFEGFE=CEFGGGG8:EFDEFGCFBDCGGGEGDGGAEFGFFEFFFGFFF>*>@F;9EA*8)9;>E::<=5@>BGDDDBCCE=CEDF;EC)<>C;)62>AC/./,/C8@G(3(44..6(65)).-(4,4()).41)30)2<<244
@M02996:162:000000000-B87FG:1:1101:9053:8266 2:N:0:ACTGAGCG+AAGGAGTA
GACTACCCGGGTATCTAATCCTGTTTGATACCCACGCTTTCGTGCCTCAGCGTCAGTTGTATCCTGGTAAGCTGCCTTCGCAATCGGGGTTCTGTGACATATCTAAGCATTTCACCGCTACACGTCACATTCCGCCTACCTCGTTTACACTCAAGAACGCCAGTTTCAACGGCGAAGTATAGTTGAGCTACACTATTTTACCGCTGACTTAACATCCCCCCTACGCACCCTTTAAACCCAATAAATCCGGATAACGCTCGCATCCTCCGTATTACCGCGCCTGCTGGCACGGAGTTAGCC
+
CCCCCGGGGGGGFGGGGGGGGGGGGGGGGFEEFGGGGGGGGGGGGGGGGGGGGGGGGGGGCGGGGGGGGGGFFGGGGGGGGDGGGFF@FGGGGGGE?FFGGFGGGFGGGGGGGGGGG>AGGEGCFFFGGGGGGGGGG>FGGEEFFDDGFFBDCFFD,D=EGGAFFFGF?F6BEE>+*<*<@;ECFFEFE7E8FFC;EFFFFD2>9:6=@C8*86<ADF*6E:,6(.(.6C(:6437331*/58AB)64/(0(3=,*((-(-).4C,384:(,,).)-(((-(((.4((.434))2*+).,
@M02996:162:000000000-B87FG:1:1101:10840:8279 2:N:0:ACTGAGCG+AAGGAGTA
GACTACTAGGGTATCTAATCCTGTTTGCTCCCCACGCTTTCGTGCCTCAGTGTCAGTTACAGTCCAGAAAGCCGCCTTCGCCACTGGTGTTCCTCCTAATATCTACGCATTTCACCGCTACACTAGGAATTCCGCTTTCCTCTCCTGCACTCTAGCTTGCCAGTTTCCAAAGCAGTTCAGGGGTTGAGCCCCCGCATTTCACTTCAGACTTGCCCTGCCACCTACGCACCCTTTACACCCAGTAAATCCGGATAACGCTTGCACCATACGTATTCCGGCGGCTGCTGGCACGTATTTAGC
+
CCCCCGG9FFEF@FGGGGGGGGGGFGGGGGGGGFGGGGGFGGGGGGGGGGFGGGGGGGGG@<FFFEG<FEEFGGGGGGGGGGGGDFFFGGGEDFEEF=FF9EFGGGGGGGEGGFGGG:AGDEFFF98FFGGGGDGC>DEBFE9=AADGFD<DD,=FCEE+@,)B=DGFGA9;DF+@DGC?F?EGE6DF8,@8@EG==FFFEF7764**:AF58F6A);40C::=:5>(/B@=D58@EEGG=;6619??C>)11)/2,./,6F@EG(7,.3.)60)5((-(,-99B?B7?0280)38<-)6
@M02996:162:000000000-B87FG:1:1101:10637:8315 2:N:0:ACTGAGCG+AAGGAGTA
GACTACTAGGGTATCTAATCCTGTTTGATCCCCACGCTTTCGTGCCTCAGCGTCAATGACGGATTCGTGAGATGCCTTCGCAATCGGTGTTCTGAGTAATATCTATGCATTTCACCGCTACACTACTCATTCCTCCCACGGCATCCGTATTCCAGCACCGCAGTCTCAATGGCAGTTCCCAGGTTAGGCCCGGGCATTTCACCACTGACTTGCGGCCCAGCCTACGCACCCTTTAAACCCACTCAATCCGGATAACGCTTGCATCCGCCTTATTAACGCGGCTGCTGGTCCGGGTTTAGC
+
CCCCCGGGGGGGGGGGGGGGGGGFGGGGGGDFGFGGGGGGGGGGGGGGGGGGGGGEFFFGCGEGGGGGGGEFGGGGGGGGGGGGGG@FGGGGFGFFGCEGGFGGGGGGGFEFFGGGG@BGGGGGFFEGGGFFGFFFD8D86:5DFG=D*=?DCE8B8AGGGGFG,+C:DDF5EF6FFGFF9DFF:FCG8CA5?ADFBFFF@CE*:A)>=FG9A*4B64C8C:>@@2723CDDF@33)7FE;1((0.11*6)--799-,(,,92.:0((((-.4<)))(-,(,4(47:(())())*/*5)-
@M02996:162:000000000-B87FG:1:1101:8628:8315 2:N:0:ACTGAGCG+AAGGAGTA
GACTACACGGGTATCTAATCCTGTTTGATACCCACACTTTCGAGCCTCAGCGTCAGTTGCACTCCGGACACATGCCTTCGCGATCGGAGTTCTTCGTCATATCTAAGCATTTCACCGCTACACGACGAATTCCAGCATCCCTGCGTGCACTCAAGACTTCCAGTATCAACTGCAATTTTACGGTTGAGCCGCAAACTTTCACAACTGACTTAAAAATCCGCCTACGCTCCCTTTAAAACCAATAAATCCGTATAACGCCTGGACCTTCCGTCTTCACCCGGCTGCGGGCACGGAATTAGC
+
CCCCCGGFGGGCGGGGFEFGGGGFGGGGGGGFEFGGGGGFFGGFGGGGGGGGGGGGGGGGGGGGGEGCEGGGGFGGGGGGGGGGGGC=FFGGGFGGGGGGGFGGGGFFGGGGGGFFG5>DDFE>EFFFGFGGGEFF?BAFGFFGD@=F??D=D8A:FFEFFEDDDFFGGGGFGFCFF?79>CDGGC)*3@*)9?D4:;FCCFE3@;)>BFBCEFC47A26:85:836(/=8(;;C?7)?53(/;FFCCC6).4?:0---(,1(49:252,)(.(.).)(((-,4((-(--,-00*10-.3
@M02996:162:000000000-B87FG:1:1101:11994:8318 2:N:0:ACTGAGCG+AAGGAGTA
GACTACTGGGGTATCTAATCCTGTTTGCTCCCCACGCTTTCGTACCTCAGTGTCAGTTACAGTCCAGAAAGTCGCCTTCGCCACCGGTGTTCCTCCTGATATCTACGCATTTCACCGCTACACCAGGAATTCCACTTTCCCCTCCTGCACTCAAGTCTTGCAGTTCGTAGGGCTAACCGGAGTTAAGCCCCGGGCTTTCACCCTACGCTTACAAAACCACCTACGTACTCTTTACGCCCACTAATTCCGGATAACGCTCTCCCCCTACGTATTACCGACGCTGCTGGCACGTCATTAGCC
+
BBCCCGGGGGGGGGGGGFFGGGGGGGGGGGFGGGGGGGGGGGGGGGGGGGGGGGGGGGEGF@FFGGGGGGGGFBFGEGGFGFGGF8@FGGGGGGGFGFGGFFGGGGG>CGGGGGGGG>??D@FGC@FGGGGGGFGGGGGGGFFGGGFGFGFFGEDGFGGDGG6CEF6@@@+*@3@8DD>*@CECC@EGEGGB59DBDFF@ACBB=F=BAB7:.156>BC2=7(62573(?6?;6C002BE16(.6))90.),(+.9((--.9:BC(48:,,....60(((,((48)(((.4:))22+634
@M02996:162:000000000-B87FG:1:1101:10963:8318 2:N:0:ACTGAGCG+AAGGAGTA
GACTACCCGGGTATCTAATCCTGTTTGCTCCCCACGCTTTCGTACCTCAGCGTCAGTTACAGTCCAGAAAGCCGCCTTCGCCACCGGTGTTCCTCCTGATATCTACGCATTTCACCGCTACACCAGGAATTCCGCTTTCCTCTCCTGCACTCAAGTCCTGCAGTTCGCACGGCTCACATTGGTTGAGCCTCTGCCTTTCACCATGCGCTTACAGGACCGCCTACGTACTCTTTACGCCCAGTAATTCCGGCCAACGTTCGCCCCCTACGTCTTCCCGCCGCCGCTGCCCCGTAGTTAGCCG
+
CCCCCGGGGGDF@FGGGGGGGGGFFGGGGGGGGGGFFGGGGGGGGGGGGGGGGGGGGGFG9CFFGEF<FGFFGFGGGGGGGGGGGG@FGFEFFFGGGF9FAFGGGGFGDEEGGGGGG>@DGGGFGGCCFGGGFGGDGFDFGFFGGGDGFGFF8EGGGGGDDDDFFFCGGGEEDBGCFCEF@DFFEGFG=F,:AFGB?FFFFF3>64))9:5@:*86>>?=G;,6(5)8;F5C:)9(61C8(6))3<A<9(),,)(*((.-(7199,,438.4:)6419((,(--49(..44-002A2))5(
@M02996:162:000000000-B87FG:1:1101:10656:8328 2:N:0:ACTGAGCG+AAGGAGTA
GACTACTAGGGTATCTAATCCTGTTTGATCCCCACGCTTTCGTGCCTCAGCGTCAATGACGGATTCGTGAGATGCCTTCGCAATCGGTGTTCTGAGTAATATCTATGCATTTCACCGCTACACTACTCATTCCTCCCACGGCATCCGTATTCCAGCACCGCAGTCTCAATGGCAGTTCCCAGGTTAGGCCCGGGCATTTCACCACTGACTTGCGGCCCAGCCTACGCACCCTTTAAACCCAATCAATCCGGATAACGCTTGCATCCTCCGTATTACCTCGGCTGCTGGCACGGAGGTAGC
+
CCCCCGGGGGGGGGGGGGGGGGGGGGGGGGGGGGGGGGGFGGGGGGGGGGGGGGGCFE<F@ECGGGGGGGGFGGGGGGGGGEEGFFCFEFEGFGDGGFFGFFGGGGGGGGGGGGGGG89DCFFGGFFFEFGGGGGFDGF@=:9DGGFFFFFFGBFG8DFEEG>B,;EFGGGFGFGFFGFF@FC?FFFG@CG=55C95CFEEGF*:A>EEBE@EB2B(5/8C50)-59;>E@1>EEE34<E?=,,;=5;<,)-4)69---,,184::>A?9((484A)).(--:9:77(-.5070**2).5
@M02996:162:000000000-B87FG:1:1101:8632:8334 2:N:0:ACTGAGCG+AAGGAGTA
GACTACACGGGTATCTAATCCTGTTTGATACCCACACTTTCGAGCCTCAGCGTCAGTTGCACTCCGGACACATGCCTTCGCGATCGGAGTTCTTCGTCATATCTAAGCATTTCACCGCTACACGACGAATTCCAGCATCCCTGCGTGCACTCAAGACTTCCAGTATCAACTGCAATTTTACGGTTGAGCCGCAAACTTTCACAACTGACTTAACAATCCGCCTACGCTCCCTTTAAACCCAATAAATCCGGATAACGCCTGGACCTTCCGTATTACCGCCGCTGCCGGCAAGGAATTAGC
+
CCCCCGGGGGGGGGGGGGGGGGGGGGGGGGGGFGGGGGGGGGGGGGGGGGGGGGGGGGGGAGGGGGGGGGGGGGGGGGGGGGGGDCF?FFFGGGGGGGDFGFEFGGGGGGGGGGGGG=ADDFFC7FEGGEFFFFAD8D@DFDBFGEAGFGFFGGGGGGFFGGFCFFGG=DFAFFCGFGFFG>>FGGF58EEAFF7=BFF;EGE*-;47BFGFF+11892(=59>=7>,1C?8C37<>@CEDF36=<5C4(864BA9,--,-/8:C:2420..34.64((---4(((-,10((0)2<<).(
@M02996:162:000000000-B87FG:1:1101:11982:8335 2:N:0:ACTGAGCG+AAGGAGTA
GACTACTGGGGTATCTAATCCTGTTTGCTCCCCACGCTTTCGTACCTCAGTGTCAGTTACAGTCCAGAAAGTCGCCTTCGCCACCGGTGTTCCTCCTGATATCTACGCATTTCACCGCTACACCAGGAATTCCACTTTCCCCTCCTGCACTCAAGTCTTGCAGTTCGTAGGGCTAACCGGAGTTAAGCCCCGGGCTTTCACCCTACGCTTACAAAACCACCTACGTACGCTTTACGCCCAATAATTCCGGATAACGCTCCCCCCCTACGTATTCCCGCGGCTGCTGTCACGCAGTTAGCCG
+
CCCCCGGGGGGGGGGGGGGGGGGGGGGGGGGCFGGGGGGGGGGGGGGGGFFGGGGGGFEGAEGGGGGGGGGGGGGGGGGGGGGGGGGFGGGFFFGGGGGGGFGGGGGGGGGGGGGGG@BGGFGGFGGFGGGGGEGGGGGFGDFGGFBGFGFFFFGGGFGFGGBCFF8@D+@?FFF=DGAA@+@CF7=F8EE=5*<58<A;9DFF49@49>*74B>)7?F6EB255>@F(81;<<;<D;B;?@@)16766(0(4*,*-(-(,1(4<;(.48)).)).-3-(49>:D:)..6<()022+)..(
@M02996:162:000000000-B87FG:1:1101:10965:8336 2:N:0:ACTGAGCG+AAGGAGTA
GACTACCCGGGTATCTAATCCTGTTTGCTCCCCACGCTTTCGTACCTCAGCGTCAGTTACAGTCCAGAAAGCCGCCTTCGCCACCGGTGTTCCTCCTGATATCTACGCATTTCACCGCTACACCAGGAATTCCGCTTTCCTCTCCTGCACTCAAGTCCTGCAGTTCGCACGGCTCCCATTGTTTGAGCCTATGCCTTTCACCATGCGCTTCCAGGACCGCCTCCGTACTCTTTACGCCCCGTCATTCCGGACAACGCTCGCCCCCTACGTTTTACCGCCGCTGCTGGCACTGCGTTAGCCG
+
CCCCCGGGGDFFEGGGGGFGGGGGGGGGGGGGGGGGGGEGGGGGGGGGFGGGEGGGGG<FFCGFGFF9FFFFFGGGGGGFEEGGG+@FCFEFEEEFGGFGBFFGGGGGGEEGGGGGG8*=CEFG7EFBFEFGGFGGDFFGGDBFD@)DDDDE8DFFFGFADF5CDF>>DE+<C56+?5=FC,@C>==>=A66*9CEE:6*25>=*?>DBE*)*+0)88/8C1(6:7,72;1?7)7/;1C*-4(4:4<<*(046731-((((18>C((.-((.,)..((((43(-,)((,<((*)*22-..(
@M02996:162:000000000-B87FG:1:1101:24100:8343 2:N:0:ACTGAGCG+AAGGAGTA
GACTACCAGGGTATCTAATCCTGTTTGATACCCATGCTTTCGTGCCTGAGCGTCAGAAGATCTCTGGACAGCTGCCTTCGCAATCGGTGTTCTGTGACATATCTAAGCATTTCACCGCTACACATCACATTCCGCCATCCTCGACATCTCTCAAGGGGACCAGTATCAATGGCAGTTTTCATGTTGAGCATGAAAATTTCACCGCTGACTTAATCCTCCGCCTGCGCACCCTTTAAACCCAATAAATCCGGATAACGCTCGGGTCCTCCGTATTCCCGCGGCTGCTTGCACGGAGTTAGC
+
8BCC<FGGGGDGGFFFFGGGGGGGGGGGG9CFFFCFGGGGGGGGGGGGGGGGGGGGGFGGFDEFFGGGGGGGGGGGGGGGGG7CGGDGGGCFGGFEGGGGFFGGGFGGGGGGGGGG@1:8CCFGEFGGGGFGGGGGGGGGGFFGGEFFFGFFEGCDGDGGGGDF9EF==EFBFFG,?9D?>6EE=+;8DA=DFFF6>@FEFGFFFEB5)0@E*<;A7;C8@>==D)::@C==4@E5;=FCDD(88@EF49)6(8>F(./,.).69;E<84-,(5))5<0(-46;<0),4>??77*2;).6
@M02996:162:000000000-B87FG:1:1101:27912:8352 2:N:0:ACTGAGCG+AAGGAGTA
GACTACCAGGGTATCTAATCCTGTTTGATTCCCGCACTTTCGAGCCTCAGCGTCAATCGCACACCAGCAAGCTGCCTTCGCAATCGGAGTTCTTCGTCATATCTAAGCATTTCACCGCTACACGACGAATTCCACTTGCCTTGCGTGTATTCAAGCCCATCAGTATCCACGGCATGCCAAGGTTGGGCCCTGACATTTGACCGCAGACTTAAAAGGCCGCCTACGCTCCCTTTAAACCCAATAAATCCGGATAACGCTCGCATCTTCCGTATTACCGCGGCTGCTGGCACGGAATTAGCCG
+
CCCCCGGGGGGGGGGGGGGGGGGFGGGGGGGGGGGGGGGGGFGGGGGGGGGGGGGGGGGGGGGGGGGGGGGGGGGGGGGGGEGGGGGFGFGGGGGGGGGGGFGGGGGGGGCFFGGDE@ED>EFGGGGGGGGGGGGGGFEG89;DDCAFFGFFGGGGGGGGFGEFCFFGGF=BEEGGFG5AFGGGCDBCCE>CFFGFFG6ACGFF=4>:3BGFFFEEBAG6///:?B@1>F(;74?9EDGG?@B<F4)./154:489-,-(-)-47<A:::(.8A>4(4(-(4787>33?3(4))*33).,(
@M02996:162:000000000-B87FG:1:1101:24099:8365 2:N:0:ACTCAGCG+AAGGAGTA
GACTATCAGGGTACCTAATCCTGTTTGATCCCCATGCTTTCGTGCCTGAGCGCCAGTAGATCCCTGGACGGCTGCCTTCCCATTCGGTTTTCTCTGCCATTTCAAAGCTTTTCCCCGCTCCCCACCACATTCCGCCATCCTCTACGTCTCCAAAGGCTCCCATTACCAATGGCAGGTTTCGTTTTGACACTCAAATTTTCACCTCTGACTTAGTCCCCCCCCTGCGCACCCTTAACCCCCAAAAAACCCAGATAACGCTCCTCTCCCGTCTTTTCCCGCCTCTTGGCACACGATTTGACC
+
CCC@,,,,CF,C,6,6C,,C@,;CF9,,,,<C<-,6,CF,5,;,8,C,;,66+86+,C,C,C,A6E@6;+++++B<F;4,,C,,,@:8,B6,@,,95,,,,+,,9,,,,4C,,,C4+)*+++8@++A=4ABF;,A++494A5++++),*++*44=,,,,686*53+67+,6*6*=6D2:1+@;+@D0+*2,)**+*;7+;03:*0*)**+2:1+3<);9)46(6>(6(61,=*)7;)6<*,,2(0((,*,.1)/5C(-(-(*,-*.,(.(10))))58-(((,.))()5((().**0)))
@M02996:162:000000000-B87FG:1:1101:27359:8374 2:N:0:ACTGAGCG+AAGGAGTA
GACTACTAGGGTATCTAATCCTGTTTGATCCCCACGCTTTCGTGCCTCAGCGTCAATCGCTGTTTCGTGAGATGCCTTCGCAATCGGTGTTCTGAGTAATATCTATGCATTTCACCGCTACACTACTCATTCCTCCCACGGCAACAGTATTCCAGCCTGACAGTATCAAAGGCAATTCCAGTGTTGAGCACTGGGCTTTCACCCCTGACTTACCAGACAGCCTACGCACCCTTTAAACCCAATAAATCCGGATAACGCTTGCATCCTCCGGCTTACAGCGGCTGCTGCCCCGGAGTTAGC
+
CCCCCGGGGGGGGGGGGGGGGGGGGGGGGGGGGGGGGGGGGGGGGGGGGGGGGGGGGGGGGGGGGGGGGGGGGGGGGGGGGGGGGGGFGGGFGGFGGGGGGFGGGGGGGGGGGGFFG>DDDEGGGGGGGGGGGGGGGGDCD=ADGGFGFFFFGGGFEFFGGGEFGFGGGGGFGFDFFGFFGGGGGGDGBAF5DFFDFGFFFGFDFFF9EFGFF5A68@*)410:=2>@FEADCEC?CBGG>DBBFC8@C5)62)7;(.//61.9@E8)3(((--52).)-(47>F?F).(((00*28644
@M02996:162:000000000-B87FG:1:1101:20756:8381 2:N:0:ACTGAGCG+AAGGAGTA
GACTACCGGGGTATCTAATCCTGTTTGCTCCCCACGCTTTCGTGCATGAGCGTCAGTTTTGCCCCAGGGGGCTGCCTTCGCCATCGGTGTTCTTCCACATATCTACGCATTTCACTGCTACACGTGGAATTCCACCCCCCTCTTGCATACTCGAGCCACGCAGTCCCGAATGCAGTTCCCAGCTTGAGCCCGGGGATTTCACCTCCGTCTTGCGCGGCCGCCTGCGCACGCTTTACGCCCAGTAATTCCGCTTAACGCTCGCACCCTACGTTTTACGCCCGCTGTCGGCATGTATTTCGC
+
CCCCCGGGGGGGGGGGGGGGGGGGGGGGGGDFEGGGGGGGGGGGGGGGGGGGGGGGGGGGGGGGGGG?:F:@FGGGGGGGGEGGGEFCFGGGGGGF<EGGGFGGGGGG6EGGGGFEF>FFF,BCE8?BFFFGGFFDDBCEGDFGCGDFFFFB8@DGG9CCGD@F?*;@C8EFFFDGFGFF,>,2?C2F;:EB485-(+AC?9)7=A@6@FGE<B>>(5CBG4-4:49(42,-/444:?C8:(42*.6-250(3)-2--(4359>)11.48.(.(-4((,(--4(-,,((((.1*++3-(,
@M02996:162:000000000-B87FG:1:1101:27338:8399 2:N:0:ACTGAGCG+AAGGAGTA
GACTACTGGGGTATCTAATCCTGTTTGCTCCCCACGCTTTCGAGCCTCAACGTCAGTTACAGTCCAGTAAGCCGCCTTCGCCACTGGTGTTCCTCCTAATATCTACGCATTTCACCGCTACACTAGGAATTCCACTTACCTCTCCTGCACTCTAGTTTGACAGTTTCCAATGCAGTCCCAGGGTTGAGCCCTGGGTTTTCACATCAGACTTGCCATACCGTCTACGCTCCCTTTACACCCAGTAAATCCGGATAACGCTTGCCCCCTACGTATTACCGCGGCTGCTGGCACGTAGTTAGC
+
CCCCCGFGGGGGEGGGGGGGGGGGGGGGGGFGGGGGGGGGGGGGGGGGGGGGGGGGGGGGGGGGGGGGGGGGGGGGGGGGGFGGGGEFGGGGFGGGGGGGGFGGFGGGGEEGGGGGGAEGDFGGGGGGGGGGGGGFGCFFCDDGGFEGFFFEDEFFFAFGGGFFFFGGGGGFGFGGBFDFGGGGEDDDBDGFFFGFFGFFFCEFFFBEEFGFFFCBCFGA:7:BE9A4>C=:C=4>C=CCB=;CF*>CF=2(/2;0/./((266C30203/.:269)42-73,(4?>::4)(00;;<-).
@M02996:162:000000000-B87FG:1:1101:16794:8406 2:N:0:ACTGAGCG+AAGGAGTA
GACTACACGGGAATCTAATCCTGTTTGCTCCCCCGACTTTCGCGCCTCAGCGTCAGTACTGTTCAAGGAATCCGCCTTCGCCTCCGGTGTTCTATAGGATATCAACGCATTTCACCGCTACACCCTATATTCCGATTCCCCCTCCCAGACTCGAGCAAGGCAGTTTCAAGCGCACTTTCCGGGTTGAGCCCGGAGCTTTCACACTTGACACACCTCGCCGCCTACGCGCCCTTTACGCCCAGTAAATCCGAACAACGCTTGCGACCTCTGTATTACCGCGGCTGCTGGCCCAGAGTTAGC
+
CCCCCGGGGGG7FGGGGGGGGGGGGGGGGGFFEGGGGGGGGGGGGGGGGGGGGGGGGGGGGGGGGGGGFGGGGGGGGGGGGGGGGGCGGGEGEEGGGFFGGFGGGGGGGGGGGGGGG:@CDEFGGGGGGGGGGGEGGGGFFFFGGGFEFGFFGGGGGCECGGFFGFGGGAFBCBGGFGEFDGGGGDFDEGGAB48>>FFFFGCEFF33=6C8<DFF;AD:G@;???F4>CB9CDFF?<EC0(()94)-2-)4>EF>---(-90-5208<8.--:4-6(-(4(,44,),1(((75*<@)))
@M02996:162:000000000-B87FG:1:1101:13315:8410 2:N:0:ACTGAGCG+AAGGAGTA
GACTACTGGGGTATCTAATCCTGTTTGCTACCCGCACTTTCGAGCATGAGCGTCGATAAGTCCCCAGCAAGCTGCCTTCGCCATCGGTGTTCTTCCTGATCTCTACGCATTCCACCGCTACACCAGGAATTCCGCTTGCCCCTGAACTATCCAAGAGAAACAGTCCAGTCTGCAGGTCCGGGGTTGGGCCCCGGTATTGTACAGACTGCTTGCATCTCCGCCTGCGCTCCCTTTACGCCCAGGGATGCCGAAAAACGCTTTCACCCCTCGTATTACGGCCGCTGCTGGCACGAAATTTGC
+
CCCCCGGGGEE:FFGGFFGGGFFFGGGGGGG8FFCCFGCGG@DGGGGGFFFGGGGGEG:DFFGGGGGGGGFFGFGGGGGGGFEGDE?6BBFFFGGGGGDGGFGGGGGEGE=EFGGGD=@DDEFGC@FFGCFGGGGGGD+6DD5+03:9:FFBF@6>@E,8B?D39;9==FABDFF8@D@?:>7CD>=CC9E5@*352,BC<>?E*?EFBC87>*9C48F6:6/616>(6C657;E>03CEF:(,533,6483()./--(((2).::;BF2-((..5(,((-((-(.).(.)().**3..4
@M02996:162:000000000-B87FG:1:1101:4047:8415 2:N:0:ACTGAGCG+AAGGAGTA
GACTACTAGGGTATCTAATCCTGTTTGCTCCCCGCACCTTCGCACCTCAGCGTCAATTATCTGCCAGCAACTTGCCTTCGCCATTGGTGTTCTTCCAAATATCTACAGATTTCACCCCTACACTTGGAATTCCAGTTGCCCTTCAGTAATTCTAGTCTTGCAGTTTCCATAGCAGTTCCTGGGTTAAGCCCAGGGATTTCACTACAGACTTTCATGACCGCCTACATGCCCTTTACGCCCACTAATTCCGAACAACGCTCGCCACTTACGTTTTACCGCGGCTGCTGGCACGTAATTCGC
+
CCCCCG9FGGGGCFGGGFFGGGGGGGGGGGGFCEGGGEGGGG:F:BDGGGGGGGGCFGGGFG<EFFF,CF<,9FEFGGGGGGGC4DEGGGGG;FGGFCFFGFGG>FD=EGFGGGG9E>FGF@FA9FGFGFGGG@4CF>=D8=FG+>;:+6CD>EFFGGFFFEDFFFGAFGCB?FCFFG*2@D?DCGD8DFG<FFDDDGFFF,**:5):@6FEF735*;?=:>@DB@=;@ED@C;CC>=CEF4:4)1/9=6:>5>>F0.//,/(/91))//6,3717=?,(,-4>0)).17?:8)2*<-26
@M02996:162:000000000-B87FG:1:1101:16736:8423 2:N:0:ACTGAGCG+AAGGAGTA
GACTACAAGGGTATCTAATCCTGTTTGCTCCCCACACTTTCGCGCCTCAGCGTCAGTTGTCGTCCAGAAAGCCGCCTTCGCCACTGGTGTTCCTCCTAATATCTACGCATTTCACCGCTACACTAGGAATTCCGCTTTCCTCTCCGATACTCAAGAATAACAGTTTCAATCGCAGCTCCGGAGTTGAGCCCCGGTATTTCACGACTGACTTGCTATCCCGCCTACGCGCCCTTTACACCCAGTAAATCCGGACAACGCTTGCCACCTACGGATTACCGCGGATGCTTGCACGTAGTTCGC
+
CCCCCGGGGGGGFGGGFFGGGGGGGGFFGGGGEGGGGGGGGGGGGGGGGGGGGGGGGGCFGFGGGGGDGGFFGGGGGGGGGGGGGGFFGFCFFFFFGFFEEFGGGGGGGCFGGGGGG>@GDEFGFCFFGGGGGFGGDFFGGFFGGGACDGFFGFFCDG8AFFDFGFGGFFGFGFDGFGFFBCEEF7;CCGGFBEDA=FFF?F4@@?2>@FB=EFEC@FF@GFFFD6@,:E>9FF4CFFFE03?)0)<694)4>F09---,,9>)>:7??1((-8546(-(,,(-1)))().()02;<)(-
@M02996:162:000000000-B87FG:1:1101:4063:8431 2:N:0:ACTGAGCG+AAGGAGTA
GTCTACTAGGGTATCTAATCCTGTTTGCTCCCCGCACCTTCGCACCTCAGCGTCAATTATCTGCCAGCAACTTGCCTTCGCCATTGGTGTTCTTCCAAATATCTACAGATTTCACCCCTACACTTGGAATTCCAGTTGCCCTTCAGTAATTCTAGTCTTGCAGTTTCCATAGCAGTTCCTGGGTTAAGCCCAGGGATTTCACTACAGACTTTCATTACCGCCTACATGCCCTTTACGCCCAATAATTCCGAACAACGCTCGCAACTTCCGTTTTACCGCGTGTGCGGGCACGTAATTAGC
+
88ACCGGGGGFF@FEFDAFGGGGGGGGGGGDF@FGGGGGGGGGGGGDGGGGDGGGGGGFGGGGFFGFGGGGGFFGGGCFFGGDGFDFGGGEGGGGGGGGGFDFGGGGGFFDGGGGGFADDDEFGGFGFGGGG,;DEFFFDD=6FFED,=CDEFA8EFGGA=?BFGDGGGGG?CD7@DFD?>F6@CF*DDD88DF>D5BFEDFE7D9=*:9C;;=C+5=5=@:888:E*8>8CC5AC@2CED):>4>87C>:8268C8(//6:;1:(4)7(/);;))71.,-(-,-(,(-(:(.0*2<4)2
@M02996:162:000000000-B87FG:1:1101:12760:8461 2:N:0:ACTGAGCG+AAGGAGTA
GACTACTGGGGTATCTAATCCTGTTTGATACCCACGCTTTCGTGCCTCAGCGTCAGTTGTATGCTGGTAAGCTGCCTTCGCAATCGGAGTTCTGTGACATATCTAAGCATTTCACCGCTACATGTCACATTCCGCCTACCTCGTTTACACTCAAGACAACCAGTTTCCATGGCTCGGTACGGTTGAGCCGCACGCTTTCACCACACACTTAATCATCCGCCTACGCACCCCTTAAACCCCATAAATCCTGATAACGCTCGCACCCTCCGTCTTACCGCGGCTGCTGGCACGGAGTTTGCC
+
CCCCCGGGGGGGGGGG9EEFFGGFGGGGGFGEFGGGGGGGGGGGGGGGGGGGGGGGGGFGFG9EFGGGGFGFGGGGGGGGGFDFGG:8:FFGDCFF<EFFGBFDGCFFACFGGDFGD:<=C=EFGGFG9EEGG?CGGEDBGDB=8@DGFGDD,8?EE,@EGEDGDCFFFFGFF?FEADBB++A>FFEC@>E>DBGF9D5*>D*>@*0:4A7>AA?669D4=95562(05B(42)/976<*/,54F?C11/:3)37:.(/(-1(-/,247((.,)).4(-(-4(4403(,,(-))*2+-))
@M02996:162:000000000-B87FG:1:1101:5133:8467 2:N:0:ACTGAGCG+AAGGAGTA
GACTACCGGGGTATCTAATCCTGTTTGCTCCCCACGCTTTCGTGTCTCAGCGTCAGTTGTGGTCCAGTAAGCCGCCTTCGCCACTGGTGTTCCTCCCGATATCTACGCATTTCACCGCTACACCGGGAATTCCGCTTACCTCTCCCACACTCACGAACCACAGTTTCAAATGCAAGCTATCAGTTGAGCCGATAGTTTTCACATCTGACTTGCAGTCCCGCCTACACACCATTTACACCCAGTAAATCCGAAACACGCCCGCCCCCTACGTTTTACCGCGGCTGCTGTCACTTCGTTGGC
+
<CCCCGGGGGGGDGGGGFGGGGGGFGGGGGCFDGGGG7FFGGGGFGGGGGGGGGGGGGGGDCFGFCFGGGFGGGDGGGGGGGGGGGCFEFGGCGGGGGGGE?FGGGGGGGEGGGFFC1<+=EFGGGGDEGGGC8C=DBEE9:?FCDDFBDDD@,=F9ECFFECEFFFGFGFFGF8,9C8?DFFCF>A0>EC)99:C<AFEFGFCEFFE;A=7:=0+6AC72(((66(./C();.<CCEC??(4)16.:740(,)(/.-((()((1-4280.(..6-.,-,43>B:22-)--)0/*0*((.
@M02996:162:000000000-B87FG:1:1101:12753:8479 2:N:0:ACTGAGCG+AAGGATTA
GACTACTGGGGTATCTAATCCTGTTTGATACCCACGCTTTCGTGCCTCAGCGTCAGTTGTATTCTGGTAAGCTGCCTTCGCAATCGGAGTTCTGTGACATATCTAAGCATTTCACCGCTACATGTCACATTCCGCCTACCTCGTTTACACTCAAGACAACCAGTTTCCATGGCTCGGTACGGTTGAGCCGCACGCTTTCACCACAGACTTAATCATCCGCCTACGCACCCTTTACACCCAATAAATCCGGATAACGCTCGCATCCTCCGTTTTACCGCGGCTGCTCGCACGGAGTTGTCC
+
CCCCCG<<EFGGEGGGGGGGGGGGGGGGGEEEGEGGGGGGGGGGGGGGGGGGGGGGGCF<;C,CCEFEGFCEFBFGGGGFGEGGGF@:FFGGG<9C,6CFEEGGE9EFGGGGGGGGG=D6CE,=@FBEGGGGGG6DG+DFGEFD6EDEFDFFBE8BFEEFGGFGGFGGG>,;@FGED=):C6DCCDDDC+:8@5DDAF9E;@:=@049BB>CCF*1:8*7C:5:59259E256>)9;@GGF;)=F5EED9)23+72,(/--1(4*,<7;().()-.-4--43(-4),(-462)0;:+).)
@M02996:162:000000000-B87FG:1:1101:5132:8486 2:N:0:ACTGAGCG+AAGGAGTA
GACTACCGGGATATCTAATCCTGTTTGCTCCCCACGCTTTCGTGTCTCAGCGTCAGTTGTGGTCCAGTAAGCCGCCTTCGCCACTGGTGTTCCTCCCGATATCTACGCATTTCACCGCTACACCGGGAATTCCGCTTACCTCTCCCACACTCAAGAACCACAGTTTCAAATGCAAGCTATCAGTTGAGCCGATAGTTTTCACATCTGACTTGCAGTCCCGCCTACACACCCTTTACACCCAATAAATCCGAATCGCGCCCGCCCCCTACGTATTAACGCGGCTGCTGGCACGTATTGCGC
+
CCCCCGGGGG+@AFEGGFFGGGGGFGGFGFCFEFGGGGGGGGGGGGGG9FGGGGEFFFFGGGGGGGGGGGDFEFGGGGGGGGGGGFCGFFFGFGGGGG>CF>DDFFFG=8BFFEG<@:*@CEFG+CCCCFGGAFEC8C?>+:6DGFDD>D*),6==EGGGG,1:@@GFGFA87BDEFGC6,,,,32;A@F5=AACAA99E*>?E@=*@CFF36A*;(/;(461334=)6B>DC;CE53?*(((.8)1.2-)(-.(*--,,-9(-96(231,)-,.).(--(---2:2>F0<())3++)((
@M02996:162:000000000-B87FG:1:1101:3069:8507 2:N:0:ACTGAGCC+AAGGAGTA
GACTACAGGGGTATCTAATCCTGTTTGATACCCATGCTTTCGTGCCTGAGCGTCAGAAGTTCTCTGGACAGCTGCCTTCGCAATCGGTGTTCTTTGACATATCTCAGCATTTCACCGCTACACATCACATTCCGCCATCCTCTACCTCTCTCAATGTGACCAGTACCTATGGCACTTTTCGTTTTGAGCCCGAAAATTTCACCGCTATCTTAATATCCCGCCTACGCCCCCTTTAAACCCAATAAATCCCGCTCACGCTCGGTTCTTCCGTATTACCGCGGCTGCGGTCACGGCTTTAGC
+
CCC@C@,6CCEG@EFEE<EDEEAFFFD,C,<FD6;;C6E<<8C,@FFFC,@@F@,8,,;6,<ACEFC,,C6AE?FFFFFBE,4@DFBFFGDGF5,9,C;AFFGG9C,,EDC;E;CC,8<=>,?==99,CEEF,=80=>==653+39*95=5:DE+,,,,7,68C,+6,69,04@+,;2*2+,1+3+:+:,+:5?=58:CAECEA9*))3?F5A?;+3?*)1//):0)))4/64)8/**8/2=@3*)./2))(.),2(/(,()/(1)).)45..()-6(,((-((((((-42())2*3.4-
@M02996:162:000000000-B87FG:1:1101:17956:8514 2:N:0:ACTGAGCG+AAGGAGTA
GACTACTAGGGTATCTAATCCTGTTTGATCCCCACGCTTTCGTGCCTCAGCGTCAATCGCTGTTTCGTGAGATGCCTTCGCAATCGGTGTTCTGAGTAATATCTATGCATTTCACCGCTACACTACTCATTCCTCCCACGGCAACAGTATTCCAGCCTGACAGTATCAAAGGCAATTCCAGTGTTGAGCACTGGGCTTTCACCCCTGACTTACCAGACAGCCTACGCACCCTTTAAACCCAATAAATCCGGATAACGCTTGCATCCTCCGTATTACCGCGGCTGCTGGCACGGAGTTAGC
+
CCCCCGGGGGGFFGGGGGGGGGGGGGGGGGEGFGGGGGGGGGGGGGGGFGGGGGGGGGGGGGGGGGGGGGDGGFFGGGGGGGGGGGFFGFFGFFDGGFGGEFGGGGGGGGGGGGGGGABDDEGGFFFGGFDFFGGGGGF@C85CD8DFFFFFGGGGGGGGGGDEFFGGG,@DFFCGFGFFGEGEEFCFDDF<*;7@CFFEEGFFFF5@@ACEFFF>CF>=@=BBFFF=AEDBF3@?6EGG@==3AEEEF@8;?EFC/.,///77C;EA=:3(,69))---(-4(83.(1<?B><=C;).)
@M02996:162:000000000-B87FG:1:1101:17978:8518 2:N:0:ACTGAGCG+AAGGAGTA
GACTACTAGGGTATCTAATCCTGTTTGATCCCCACGCTTTCGTGCCTCAGCGTCAATCGCTGTTTCGTGAGATGCCTTCGCAATCGGTGTTCTGAGTAATATCTATGCATTTCACCGCTACACTACTCATTCCTCCCACGGCAACAGTATTCCAGCCTGACAGTATCAAAGGCAATTCCAGTGTTGAGCACTGGGCTTTCACCCCTGACTTACCCGACAGCCTACGCACCCTTTAAACCCAATACATCCGGCTACAGCTTGCATCCTCCGTATTTCCGCAGCTGCTCGCACGGGGTTAGC
+
CBCCCGGGGGCFFGGGGAFFGGGGGGGCGGFGFGGGGGDFGGGDFGGG@GGGGGGGGGDFGGGGGGGGGGCFGGGGFGGGGGGFFD@FGGEFGGGGGGGGFFGGGGGGGGGGGGFFG>BCDEFGGGFF;FGGGGGGG?@6885=D,:FFGFFGG8FGE88EG5C,?D=C,7;DF+=FGEF@7@7@D>+>,=D65FCCGFFCFEBBFD=08?8C*0*:<3)=0-45<A45C92?B4/6>FCD9@)0.)1230(,.(*)/)//2.1+53;86,(,.)6)12(-31(())-(4600.*11-3)
@M02996:162:000000000-B87FG:1:1101:17965:8531 2:N:0:ACTGAGCG+AAGGAGTA
GACTACTAGGGTATCTAATCCTGTTTGATCCCCACGCTTTCGTGCCTCAGCGTCAATCGCTGTTTCGTGAGATGCCTTCGCAATCGGTGTTCTGAGTAATATCTATGCATTTCACCGCTACACTACTCATTCCTCCCACGGCAACAGTATTCCAGCCTGACAGTATCAAAGGCAATTCCAGTGTTGAGCACTGGGCTTTCACCCCTGACTTACCCGACCGCCTACGCACCCTTTAAACCCAATAAATCCGGATAACGCTTGCATCCTCCGTATTACCGCGGCTGCTGGCACGGAGTTAGC
+
CCCCCGGGGGFEFGGGGFGGGGGGGGGGGGGGEGGGGGGGGGGGGGGGGGGGGGGGGGGGGGEGGGGGGGGCGGFEFGGGGEG?FGFFGGEGGGGGGGGGGFCFGGGGFFFGGFFGG>ADGGGGGFGFCGFGGEGGGGGEG>9>FF<F7EFFFGFGGGC?FGEFGFGGFG=DCFDFBFEFB>ED;D9FD=EEFFGD5FFCC@@==5=5@FFC=6)<5**-4:/5((0-(=>(8>=CFEGE?D@EB<5.96B02)/2((,/,14-7:754--,.5..4(-3((,(42:223)-0)**0.--
@M02996:162:000000000-B87FG:1:1101:24350:8540 2:N:0:ACTGAGCG+AAGGAGTA
GACTACTGGGGTATCTAATCCTGTTTGATACCCACGCTTTCGTGCCTCAGCGTCAGTTGTATCCTGGTAAGCTGCCTTCGCAATCGGGGTTCTGTGACATATCTAAGCATTTCACCGCTACACGTCACATTCCGCCTACCTCGTTTACACTCAAGAACGCCAGTTTCAACGGCGAAGTATAGTTGAGCTACACTATTTTACCGCTTACCTAACATCCCGCCTACGCATCCCTTAACCCCCATTAATTCCGATTAAGCTCCGATCCTTCGTTATACCGTCGGCTCCTGGACGGAGTTACGC
+
CCCCCGFGGGEF7FEEEGFEGGGGGGGDFEFFGGGGGGGGGGGGGGGGGGGGGGGGGFCFGFFGFGGGGGGGGGGGGGGGGEDGEGFCEGFGD<,CAFDFGFFCFEFGGGGGGGGGC8@CDFGG8FGGGGGGGGGGCEFFFDF@8EDGFGBDEGGGFGEGCE>BED9EGGED696@>DC+8,,73BE*3@<*@CC;;BA@:FFBB*:5)4===8*)7;:5?--(-.4(6C0=F)/.),8=31)/6/19+60((0)0.))((),-1)).(,(-3)))(((-,-(-,()(,.(,.0;;74(4
@M02996:162:000000000-B87FG:1:1101:24366:8554 2:N:0:ACTGAGCG+AAGGAGTA
GACTACTGGGGTATCTAATCCTGTTTGATACCCACGCTTTCGTGCCTCAGCGTCAGTTGTATCCTGGTAAGCTGCCTTCGCAATCGGGGTTCTGTGACATATCTAAGCATTTCACCGCTACACGTCACATTCCGCCTACCTCGTTTACACTCAAGAACGCCAGTTTCAACGGCGAAGTATAGTTGAGCTACACTATTTTACCGCTGACTTAACATCCCGCCTACGCCACCTTTAAACCCAATAAATCCGGATAACCCTCGCATCCTCCTTCTTCACGCGGCTGCTGGCACGGAGTTCACC
+
CCCCCGGGGGGGGGGGGGGGGGGGGGGGGDFDGGGGGGGGGGGGGGGGFGGGGGCFGGGGGGGGGGGGGGGGGGGGGGGGGEEGGGGFGGGGFFGGGGGGGFGGGGGGGGGGGGGGGADDGFGGGGGGGGGGGGGGGEFGGFFC?8=FEGFDG8D,@D>GGGBFFFGCGGGFGFGC>F7EFGGGADCFEGG:FFGEEGFFEG=AA9=BECFEFFE8BFG845/0(,((/=8;>ECEE@F5/:4E6)6;80=2<*<*.(,,,),-2)).(.)-.)-)(.(,-4(-.,.3(.(-.)22+).4
@M02996:162:000000000-B87FG:1:1101:20287:8569 2:N:0:ACTGAGCG+AAGGAGTA
GACTACTGGGGTATCTAATCCTGTTTGCTCCCCCGACTTTTCCGCCTCAGCGTCCGTACTGTTCCAGGAATCCGCCTTCGCCTCCGGTGTTCTTTAGGATATCCACGCCATTCACCCCTACCCCCCTTATTCCGATTCCCCCTCCCCGACTCCAGCCAAGCAGTTTCAAGCCCCCTTTCCCGGTTGAGCCCCGAGCCTTCCCACCTTGCCCCACCCCCCGCCTTCGCGCCCCTTACGCCCCGTAAATCCCACACACGCCTGCCACCTCCGGTTTTCACCCGCCGCTGCGCCAGACGTCAC
+
CCCCCGGGGGGFGFGGGFFGGGGGGGGGGGGGGGE:@6BF,,;,,B,,,46+86::F,66,9C9,E,,@F89E+4@@F=,:F:,@=+8+BC=45,,9B,,9+,3@<+:++BF,,<F,00+=,<EC++,,4C4D,4+=,@@F=5=DG)3*=98,6+@1:,@>,)3@CC,?73*599*;;0@,3**5*)*)AF2A))5(685(*)((0).()*/(:22.08(/--(.(-(-87(9?)4((:8(,-2<0-)2)0(()-1(-(,-*..73(.(,(--4(..))((4(,((,(-(,()0**22(4
@M02996:162:000000000-B87FG:1:1101:23037:8578 2:N:0:ACTGAGCG+AAGGAGTA
GACTACAAGGGTATCTAATCCTGTTCGATCCCCGCACCTTCGTGCCTCAGCGTCAATATGTGTCTCGCATGCTGTTTCCACAATCGGCGTTCTGTGTGATATCTATGCATTTCACCGCTACTTCACACATTCCGCATGCGGCGGCACCATTCAAGCCCGCCAGTTTCAACGGCAGTTCCGGCGTTGGGCGCCCGGATTTCACCGCTGACTTGGCACGCCGCCTACGCACCCTTTAAACCCAATAAATCCGGATAACGCCCGCATCCTCCGTATTACCGCGGCTGCTGGCACGGGGTTAGC
+
CCCCCGGGGGGGGGGGGGGGGGGGGGGGGGEFGGGGGGGGGGGGGGGGGGGGGGGGGEGGGGGGGGGGGGDFGGGGFGGGGGGGGDCFGFGGGGGGGGGGF9FGGGGGGGGGGGGGG>DDDEFGGGFFGGGGGFG>D6E@=8@+=3:FFCFFCF7FGGGGGG><CFGG>G59CACCFGFFCEGGGGFGF5E>FFDB?G=EFGF?B>>>:8GD7F<*37C1C44:?:>(9EFFDD<A)4EE(6::FF<<>7.,4597--(--)((18)).,,4,865462,3244:4:>0:F:0)*2/14A
@M02996:162:000000000-B87FG:1:1101:20273:8580 2:N:0:ACTGAGCG+AAGGAGTA
GACTACTGGGGTATCTAATCCTGTTTGCTCCCCCGACTTTCGCGCCTCAGCGTCAGTACTGTTCAAGGAATCCGCCTTCGCCTCCGGTGTTCTATAGGATATCAACGCATTTCACCGCTACACCCTATATTCCGATTCCCCCTCCCAGACTCTAGCAAGGCAGTTTCAAGCGCACTTTCCGGGTTGAGCCCGGAGCTTTCACACTTGACACACCTCGCCGCCTACGCGCCCTTTACGCCCAGTAAATCCGAACAACGCCTGCGACCTCTGTCTTACTGCCGCTGCTGGCCACGGCTTGAC
+
CCCCCGGGGGGFEGGGGGGGGGGGGGGGGGGGGGGGGGGGGGGGGGEGGGGGGGGGGFGGGEGG,EF<@FGFGGGGGGGGEFGGGGCGDFGGE,EAECGEG7A@;FGGGGCFGGGGG>B=CFGGGGEEGFGGD8+=@DFFGFFGGGB,:FFF,CDFF=DFEG=DFFGGGACBGFGGFG@FBCEC@CE9.;F49*7>:FFFEGEEFA*07=FDFFFF(:73E::7@?@(4:9157>2((:?3((6=44-62.3>>:C-((.(/(-/-,5),)))6).-))(,(,(2))54(4:))/:2((,
@M02996:162:000000000-B87FG:1:1101:20300:8584 2:N:0:ACTGAGCG+AAGGAGTA
GACTACTGGGGTATCTAATCCTGTTTGCTCCCCCGAACTTTCCGCCCTAAGGTTCGTTCCTTTTCAAGAAACCCCCTTTCCCCTCCGTTTTTCTCTAGGTTATCAACGCATTTCACCCCTCCCCCCTTTTTTCCACTCCCCCCCCCCCGACTCGACCAAGCCAGTTCAACGCCCCCTTTCCGGTTTGGCCCCGCACCTTTCCCACTTGCCACACTCCGCGCCCTACCCCCCCTTACCGCCCAGTACACTCGAACACCTCTTGCTCCCCTCTTTTTACGCCGGCGCCAGGACTGCATTTGC
+
CCCCCGGGGFGFFGGGF9EFGGGFFGGGGFGFGG:++6CE<C;,,B@+,,,,6,6+6,6,C6C,CF,,,C,,B,,@+A,,,C,,6,76,,B,45,,,:,,4+,6E,,,+6CF,9,C,)*+6>+@B:+,7,8+@,,364@BC=*+6C)***/-:***=C7,*=3,4++,=,*)*09*:D)@9***4*(*)<E07)/-1;@))+.),>99))*.(0()4)93*--,,.(,,17>3:)538>C2(,(*)))*,),(0-*,,..)*.)*.(431())6.(4((-,((,(,(-(((())+++).)
@M02996:162:000000000-B87FG:1:1101:23052:8587 2:N:0:ACTGAGCG+AAGGAGTA
GACTACAAGGGTATCTAATCCTGTTCGATCCCCGCACCTTCGTGCCTCAGCGTCAATATGTGTCTCGCATGCTGTTTCCACAATCGGCGTTCTGTGTTATATCTATGCATTTCACCGCTACTTCACACCTTCCGCCTGCGGCGGCACCATTCAAGCCCGCCAGTTTCAACGGCAGTTCCGGCGTTGTGCGCCCGGCTTCCACCGCTGACTTCGCCAGCCGCCTACGCACCCTTTACAACCAATCAATCCGCATAACACCCCACTCCTCCATATTACCACGCCTGCTGTCACGGGGTTGGC
+
CCCCCGFGGGGGCFGGGGGGGGGGGGGGGGGGFGGGGGGDFFFFGGGGGCGGGEGFG<FFGFGGGF@FFGEFEFFCEC8=ECGGDGBC@FGGFFGGG,;=EDFFGGGG9ECFGGFG78@DGCDD;FFG+F@FCEG+C8DCC5@+=@=FFFF;;,+8@C+;C75DCFGG7FE*1:9CAGE5BC5:*)(1)*3:BBC00:).9C(39)46?F7)-),)-873C>63<2;:>?:,9:44).A*3:,(0)--*(.-(062),,,(*(.9()44(-).6.6)))((,.(((8.2666))*2/((.
@M02996:162:000000000-B87FG:1:1101:23022:8590 2:N:0:ACTGAGCG+AAGGAGTA
GACTACAAGGGTATCTAATCCTGTTCGATCCCCGCACCTTCGTGCCTCAGCGTCAATATGTGTCTCGCATGCTGTTTCCACAATCGGCGTTCTGTGTGATATCTATGCATTTCACCGCTACTTCACACATTCCGCATGCGGCGGCACCATTCAAGCCCGCCAGTTTCAACGGCAGTTCCGGCGTTGGGCGCCCGGATTTCACCTCTGACTTGGCACGCCGCCTACGCCCCCGTTAACCCCACTAAATCCCGATAACGCCACCCTCCTCGTTCTTACGGCCGCTGCTTCGACGGTGTTAGC
+
CCCCCFFGGGGGGGGGGFFGGGGGGGGDEGCFCBFGEGGGGFGGGGGGEGGGGGGGGC<@FFGGFGGGGE7EFFGGFGGGGGGGG6CCFGGEFFGGGG,CFBFFGGGGGGGGGGGFG=A?D@ED@F;FFFGGG?ECDC@++:?+=3:FFFCEGFCGGGGCGE=@CFGGDG5>CADGFGFA5>EEGGFC42?9>>5>?FAE?C=)26).6=:A:??4(7<4:4-:119(4C;(97:?A7A5,(.8)4)-2)7(,7(7(-(((*((13(4(((.--.6,,,(4(-(42))(,(,..*2/666
@M02996:162:000000000-B87FG:1:1101:23039:8601 2:N:0:ACTGAGCG+AAGGAGTA
GACTACAAGGGTATCTAATCCTGTTCGATCCCCGCACCTTCGTGCCTCAGCGTCAATATGTGTCTCGCATGCTGTTTCCACAATCGGCGTTCTGTGTGATATCTATGCATTTCACCGCTACTTCACACATTCCGCATGCTGCGGCACCATTCAAGCCCGCCAGTTTCAACGGCAGTTCCGGCGTTGGGCTCCCGGATTTCACCGCTGACTTGGCAAGCCGCCTACGCCCCCTTTAAACCCAATAAATCCGGATAACGCTCGCATCCTCCGTCTTACCGCGGCTGCTGGCACGTAGTTAGC
+
CCCCCGGGGGGGGGGGDGGGGGGGGGGGGGGGGGGGGGGGGGGGGGGGGGGGGGGGGCG9FFGGGGGGEGGFGGFC@BDFGFFGF88CFGGGGFGEFFGFFFFC;FGGGGGGGGFFE83=DBDFFGCFCGFFG=C=DCF,?85+=8:A98DEFECFGGEEEEBFD?DA+>8@6*+@FGF>5>@EGG=*/,48??426<FECD3;>56((8C33A)16>F(>6((3,(,4?93*46)-)2;0114?2<<9203:)6*----,1(-7:3)8--(,-.),3(,4464(...,(,-.)213--)
@M02996:162:000000000-B87FG:1:1101:6954:8618 2:N:0:ACTGAGCG+AAGGAGTA
GACTACTCGGGTATCTAATCCTGTTTGCTACCCACGCTTTCGAGCCTCAGTGTCAGTATAAGCCCAGTTGGTCGCCTTCGCCACCGATGTTCCTCCTAATATCTACGCATTTCACCGCTACACTAGGAATTCCACCAACCTCTACTTCACTCAAGAAAAACCGTTTTGAATGCGGATACCAGTTAAGCCGATATATTTTACATCCAACTTGTCTTTCCACCTACGCTCCCTTTACACCCCGTAATTCCTGACAACGCTCGCCCCCCACGTATTACCGACGCTGCTAGCACGTAGTTCGCC
+
CCCCCGGGGGGG7FGGGFGGGGGG9FFFGGFAEFGGGDEGGGGGGGGGF?C<EGGGGFGGGGGFCGGGGDFGGGGGEGFGGGGGGDCEGDGFDGEGGGGGFEF8BFGGG>EFACFFG:3=?9BAE9,,44EFF;9DG?EGG86?DEEFEF78>8+,@8@FG+:B@DDGD,@EFEGGB>EF?8@9=@EGFEGF*<CEEG+;8,;>CF3)-4B66B419AF6,:>:25-(6>(@6*9C:=:*(((/01)1+)+.)+61,(((()(-)(4-(-(.345)(((-24144))()201))*++,-4
@M02996:162:000000000-B87FG:1:1101:17801:8626 2:N:0:ACTGAGCG+AAGGAGTA
GACTACTCGGGTATCTAATCCTGTTTGCTCCCCACGCTTTCGCGCCTCACCGTCAGTTGTCGTCCAGCAATCCGCCTTCGCCACTGGTGTTCCTCCTAATATCTACGCATTTCACCGCTACACTAGGAATTCCGATTGCCTCTCCGATACTCAAGATCAACAGTTTCAAATGCAGTTCATGAGTTAAGCCCATGGATTTCACATCTGACTTGCCGACCCGGCTACACGCCCTTTACACCCAGTAAATCCGCACAACGCCTGCCCCCTACGTATACCCTCGGCTGCTGGCACGTAGTTAGC
+
CCCCCGGGGGGGGGGGGGGGGGGGGGGGGGGGGGGGGGGGGGGGGGGGGGGGFEGGGGFGGGGGGGGGGGGGGFFGGGGGGGGGGGFFF,?FGFGGGGFFGFGFGGGGGDGGGGGGD:@DGFFGDFGGGGGGGGED8@DGGFFGGC5@ADFFG8DGDGG8DDDFGFGFG9@DCDFGFGCA@AFGDFCF@GGFFFDE@FFEFC7=CBEFFF==A>)9@BC2*65(5=B2@F@05;CEFFGGD0=<=3CC>.).4:1*(,-.-14(*44(84.)))).(),((((44)).((,(0)22<..-
@M02996:162:000000000-B87FG:1:1101:18417:8635 2:N:0:ACTGAGCG+AAGGAGTA
GACTACTGGGGTATCTAATCCTGTTTGCTCCCCGCACCTTCGCACCTCAGCGTCAGTCATCTGCTGGTAACCTGCCTTCGCCATTGGTATTCTTCCTGATATCTACAGATTTCACCCCTACACCAGGAATTCTGATTGCCCCTCAGTGACTCTAGTCTTGCAGTTCTCAACGCAGTCCAGGAGTTAAGCTCCTGCCTTTCACACCAAGCTTGCAAAACCGCCTACATGCCCTTTACGCCCAATAATTCCGAACAAAGCTCCCCACTTACGTGTTACGGCGGCTGCTGGCCAGTTATTAGC
+
CCCCCGGGGGGGDGGFGGGGGGGGGGGFGGADEGGGGGGGGGGGGGGGGGGGGGGGGGFGGGGGGGGGGGGGGGGGGGGGGGGGGGFGGGGGFFGGGGCGGFFF9FFGADFGGGGGF:DFFFGGGF@DCFGGGDFFDBE@DDFGG,CFFFBDBC9FFGGGGGBC;EGGGAGEGFDGFFFBD6C=F9FGDDGDFDGFFGFFEG<C>:5@CFDDFA*8=?C>E@@DD=E<>?=>>=;A@9E:@2:=**89=(),65(*(///(1(/16<)/:/(/=.5((-((-96?>:8(,4(0*22<6-,
@M02996:162:000000000-B87FG:1:1101:6964:8638 2:N:0:ACTGAGCG+AAGGAGTA
GACTACTCGGGTATCTAATCCTGTTTGCTACCCACGCTTTCGAGCCTCAGTGTCAGTATAAGCCCAGTTGGTCGCCTTCGCCACCGATGTTCCTCCTAATATCTACGCATTTCACCGCTACACTAGGAATTCCACCAACCTCTACTTCACTCAAGAAAAACAGTTTTGAATGCGGATACCAGTTAAGCCGATATATTTGACATCCAACTTGTCTTTCCACCTACGCTCCCTTTACACCCAGTAATTCCGGACAACGCTCGCCCCCTACGTATTACCGCGGCTGCTGGCCCGTCTTTAACCG
+
CCCCCGGGGGGFFGGGGGGGGGGGGGGGGGFDEFGGGEEGGGGGGGGGGGGGGGGGGGGGGGGGGGGGGGGGGGGGGGGGGGGGGGFGGFGFGGGGGGGGGFGGGGFGGGFGGGGGD:<6?EGGGGCFGGGGGGGGGCEGGFFGGGBGDGFEEEFFFGGGGFDCEFGGGGGFGEGDDGEFGGGGAFACEGGFFFGFEGAECF<6@CEEFAFFFCEFEFF>9)):=@(85B:@C:CEE:F=04)9;7<C>9:11562,//,-)-7D11:1(4:046)(--4999?0>0((((())*3+-).(
@M02996:162:000000000-B87FG:1:1101:15097:8666 2:N:0:ACTGAGCG+AAGGAGTA
GACTACTCGGGTATCTAATCCTGTTTGATACCCACGCTTTCGTGCCTCAGCGTCAGTTGTATGCTGGTAAGCTGCCTTCGCAATCGGGGTTCTGTGACATATCTAAGCATTTCACCGCTACACGTCACATTCCGCCTACCTCGTTTACACTCAAGATAACCAGTTTCAACGGCTTGGTATTGTTGAGCAACACGCTTTCACCGCTGCCTTAATCATCCGCCTACGCACCCTTTAAACCCAATAAATCCGGATAACCATCGCATCCTCCGACTTACCGAGGCTGCTTGCCCGGAGTTCAGCG
+
CCCCCGGGGGCGGGGGGCFGGGGFGGGGGDAFDFFGGGGGGDGGGGGGGGGGGGGGGGFF9FE@FFFGGGGGGFGGGGGGGEGGGGB:FFGGGGGGFGGGCFGGGGFGGGFFGGGGG=@DDFFEEFFGDGGGGFGGGGGGGEFDFGDE?ADBEED=F=FFG?:CEFGGGG>9CEGG>2;C@CDE,=CF=,@@EFG=AFFFEGDBA9)4>>D4*=>BA+*-4-((//(/-=/@47?)43FC1;);A)7.26.;14)*/)/((*-4C).49(((()-5:((,-4342))-.)2(00;2+)))(
@M02996:162:000000000-B87FG:1:1101:15113:8681 2:N:0:ACTGAGCG+AAGGAGTA
GACTACTCGGGTATCTAATCCTGTTTGATACCCACGCTTTCGTGCCTCAGCGTCAGTTGTATGCTGGTAAGCTGCCTTCGCAATCGGGGTTCTGTGACATATCTAAGCATTTCACCGCTACACGTCACATTCCGCCTACCTCGTTTACACTCAAGATAACCAGTTTCAACGGCTTGGTATTGTTGAGCAACACGCTTTCACCGCTGACTTAATCATCCGCCTCCGCACCCTTTAAACCCAATAAATCCGGATAACGCTCGCATCCTCCGTATTACCGCGGCTGCTGGCACGGCGTTCGCC
+
CCCCCGGGGGGGGGGGGFFGGGGGGGGGGFGGGFGGGGGGGGGGGGGGGGGGGGEGGGEGGGGFGFGGGGFFGFGGGGGGGGGGGGGDFGEGFFGGCFFGGFDDF9EFGGGGGGGGG:ACGEGDGGEGGGGGGGGGGCFGGEBDCFDGFGFFD@D4ED,EFDDFGFGGGGDFGEDEEGEFGCDC:C@FE6FCFFGADGFFFG5AA55=6AFAEF?AAFC-=-(8>6(/8:(6<4?)73=*61)=F5?;972(683*((-,-)-9<22,2:(3....((,(,41885::(502))/21,46
@M02996:162:000000000-B87FG:1:1101:8147:8694 2:N:0:ACTGAGCG+AAGGAGTA
GACTACTCGGGTATCTAATCCTGTTTGATCCCCACGCTTTCGTGCCTCAGCGTCAATCGCTGTTTCGTGAGATGCCTTCGCAATCGGTGTTCTGAGTAATATCTATGCATTTCACCGCTACACTACTCATTCCTCCCACGGCAACAGTATTCCAGCCTGACAGTATCAAAGGCAATTCCAGTGTTGAGCCCTGGGCTTTCACCCCTGACTTACCAGACAGCCTACGCACCCTTTAAACCCAATAAATCCGGATAACGCTTGCATCCTCCGTTTTACCACCGCTCTCGCCACGGAGTTAGC
+
CCCCCGAFGGGGEGGGGGGGGGGGGCGFEFCFEFGGGGGGGGGGGGGGCGFGGGG,C<FGFG@FFACFGG7<FGGFFEGGGGGGGCF8BFEFFE,?AAAEFBFGGGGGFDFFGFFFG:@DGCF,@FDEBFFGGFD?DFE+619CG4=4;+CE==DGG8,===8::=@E8@EFGF8?8+>9,7@:FCD+88@)659CCFFF7CEBF*:=CFF5858*1<*:;5-))/:)-B@F4;=CF:FEF((6AE??C4)(6)/;/((/(1/):;;7;9,).1482).(-4((,,-(-(,(7)/2;<).
@M02996:162:000000000-B87FG:1:1101:15105:8701 2:N:0:ACTGAGCG+AAGGAGTA
GACTACTCGGGTATCTAATCCTGTTTGATACCCACGCTTTCGTGCCTCAGCGTCAGTTGTATGCTGGTAAGCTGCCTTCGCAATCGGGGTTCTGTGACATATCTAAGCATTTCACCGCTACACGTCACATTCCGCCTACCTCGTTTACACTCAAGATAACCAGTTTCAACGGCTTGGTATTGTTGAGCAACACGCTTTCACCGCTGACTTAATCATCCGCCTACGCACCCTTTACACCCAATAAATCCGGATAACGCTCGCATCCTCCGTATTACCGTCGCTGGTGGCACGGCGTTAGCCG
+
C6CCCGGGGGGGDFGGGEFGGGGDFGFCFFFGDGGGGGGGGDGFGGGGGGGGGGGGFGFGCFGFFGGGGDGFGGGGFFGGGGGGFDFCFFEGFFGGDGGGCFGGGGGGFFFGGGGGG>DGDEFCFF+?AEFGGGGGG8@DGDD?D@5E7=FB8E6DFGE?FFDFGFF8CFD>>DCG5F;F;>DEA;=+:1@@D5>))@?A=EABF?25;9:ACFFFFFC2=2(8>5=@(C=2;>973,*/2(;3+)141:03(;7*./---),2>?231,,.3).)4((-,((((.((3334)0*1/45:(
@M02996:162:000000000-B87FG:1:1101:8161:8707 2:N:0:ACTGAGCG+AAGGAGTA
GACTACTCGGGTATCTAATCCTGTTTGATCCCCACGCTTTCGTGCCTCAGCGTCAATCGCTGTTTCGTGAGATGCCTTCGCAATCGGTGTTCTGAGTAATATCTATGCATTTCACCGCTACACTACTCATTCCTCCCACGGCAACAGTATTCCAGCCTGACAGTATCAAAGGCAATTCCAGTGTTGAGCACTGGGCTTTCACCCCTGACTTACCAGACAGCCTACGCACCCTTTAAACCCAATAAATCCGGATAACGCTTGCATCCACCGACTTACCGCGGCTGCTGGCCCGGAGTTAGC
+
CCCCCGGGGGGGGGGGGGGGGGGGGCFGGFFGFGGGGGGGGGGGGGGGGGGGGGGFGGGGGGGGGGGGGGGFGGGGGFFGGGGGGGGGGEGFGGGGGGGFGFGGFGGGGGGGGGGFE>EDDBFFGGGGGGGGDGGGGDGCG8@DGFFGFGDEDCCFGGCDE?DFF9CGGFF5DFDGDGEFC>EFGGFF<DGEFFCCBFFFFGFBAFBBCFGFFFE9)99<=::B=>=/5C@BGBEF4>FE9B@>8:?C66B01572(.,//2)9:./(/2((--)4(((--(49?::??((40)*22:A4
@M02996:162:000000000-B87FG:1:1101:20467:8725 2:N:0:ACTGAGCG+AAGGAGTA
GACTACACGGGTATCTAATCCTGTTTGATACCCGCGCTTTCGAGCCTCAGCGTCAATCGCACTCCAGAAGGCTGCCTTCGCAATCGGAGTTCTTCGTCATATCTAAGCATTTCACCGCTACACGACGAATTCCACCTTCCTTGTGTGTATTCAAGCCCATCAGTATCAACGGCAGGCCAGCGTTGGGCGCTGACATTTGACCGCTGACTTAAAAGGCCGCCTACGCTCCCTTTAAACCCAATAAATCCGGATAACGCTCGCATCTTCCGTATTACCGACGCTTCTGGCACGGAATTAGCC
+
CCCCCGGGGGGGGGGGGFGGGGGGGGGFGGGEGGGGGGGGGGGGGGGGGGGGGGGGGGGG>GGGGGFE@FFFGGGGGGGGDFGGFEF6>CFFDGGGGGCFCDGDFFFGGGGGGGGGG>DDCFFE@CFCCFGGG8E==>DEFDFFC>=FFGFFF=EGGGEFGEDFFFGG7DEDEEC@@DDF>E>EFD=FBGG@5?DECF8*8A259>0=EF7C3;4:=FG6E:(38;B?9F:DF9468:CE:F)59:<0>1>??F<7-.---14979>:6.(,4<6)-((---,(..-048:>;:F8<)(.
@M02996:162:000000000-B87FG:1:1101:14056:8731 2:N:0:ACTGAGCG+AAGGAGTA
GACTACCAGGGTATCTAATCCTATTTGCTCCCCACGCTTTCGTGCCTGAGCGTCAGTTACAGACCAGGTTACCGCCTTCGCCGCCGGTGTTCTTCCATATATCTACGCATTTTACCGCTACACATGGAGTTCCATAACCCTCTTCTGCACTCTAGTCTGCCAGTATCTAAGGCTTAATTGAGTTGAGCTCAACGCTTTCACCCCAGACTAAACAGACCGCCTGCGCACCCTTTACGCCCAATACATCCGGATAACGCTTGCCACCTACGTATTACCGCCGCTGCTGGCCCGTAGTAAGCC
+
CCCCCGGGGGGGGGGGGGGGGGFGGGGGGGGGGGGGGGGGGGGGGGGGGGGGGGGGGGFG9E<FGDFCFGGFGGGGGGGGGGGGGGDFCFEFGFFF<FEFGDGGGGGGGGGGFGGGG:@DD>F8FDCFGGGGEFDD?DDBGDFD?D7FDFFFFDFFGGFFGDDFFFGEG;CBGDF81CEFEFFF,=5D1C,8FEGF=GFE;FBA9?4@EAC)5+)3<FC575:925926E1;73C08;GC?1.)21)/*-04:=<1((--(26<C0(:1?).5<:483(-16;9))(-((,-002:<62.
@M02996:162:000000000-B87FG:1:1101:26472:8732 2:N:0:ACTGAGCG+AAGGAGTA
GACTACTCGGGTACCTAATCCTGTTTGATACCCATGCTTTCGTGCCTGAGCGTCAGAAGATCTCTGCACAGCTGCCTTCGCAATCGGTGTTCTGTGACATATCTAAGCATTTCACCGCTACACATCACATTCCCCCATCCTCGCCATCTCTCAAGGGGACCAGTATCAATGGCAGTTTTCATTTTGAGCATGAAAATTTCACCGCTGACTTAATCCTCCGTCGGCGCACCCTTTAAACCCAATAAATCCGGATTACGCTCGGGTCCTCCGTCTTACCGCGGCTCCTGGCACGACGTTAGC
+
@96A<@FFGGCEG,EEFC@CFGA6;CF,@FE,C-,EEFFGGCFGGGEFGDFGGF:FGGDE,CFF<C,CEA@FE=FGBFG7@@>FEDFGFGGFFF@?FGCCG+@=FGCFGBAGEG9?C5*0=,BEEFE?EEFED,9=CD?,DDA60>>,==+*,66A++11@DDCBF9EC;F6=6=1D9;F9,,779)=)AC68D+8:FAE@DC880>8)<=A*?=1*0*1*1))-)6(8=25*>8**08=203;8977*.)/().0/,,/6)349(4609:(.8).31(((-(((,,5(472))*12(,6
@M02996:162:000000000-B87FG:1:1101:14056:8749 2:N:0:ACTGAGCG+AAGGAGTA
GACTACCAGGGTATCTAATCCTATTTGCTCCCCACGCTTTCGTGCCTGAGCGTCAGTTACAGACCAGGTTACCGCCTTCGCCGCCGGTGTTCTTCCATATATCTACGCATTTTACCGCTACACATGGAGTTCCATAACCCTCTTCTGCACTCTAGTCTGCCAGTATCTCAGGCTTACTTTAGTTGAGCTCAACGCTTTCACCCCAGACTAACCAGACCCCCTGCCCACCCTTACCGCCCAATCAATCCGTATACCGCTTGCCCCCTCCGTCTTACTGCGCCTGCTGGCAGTTAGTAGTCCG
+
CCCCCGGFGGGGFFGGGEFGGGEGGGGGGGFGE@FGGGEGGGGGGGGFEFFCGGGGGGAF@F9EFCF:FGAFGFGGGGGGGGEFGGCCCFEFGFEF,CEFCFFGFGGGEEEGF=FFG=@DDFG,8,,:AFGGG;F++@DEGDD?DEDGFD8=E98=EF,@D=DB,=D,+6@5@FGG*8C+7,@E9==C*@D5A**85BF*;A@>)*//:**)/3)*:9*6=((((/7@>G;;4(/(,3<*33=EA);37/08@*6*-,--(2)-14((--((-)-).)-(-(,,..,,(((.**3<+)..(
@M02996:162:000000000-B87FG:1:1101:2558:8767 2:N:0:ACTGAGCG+AAGGAGTA
GACTACTGGGGTATCTAATCCCGTTCGCTACCCTGGCTTTCGCACCTCAGCGTCAGGATATGCCCAGGAAGCCGCCTTCGCCACCGGTGTTCCTCCTGATATCTACGCATTTCACCGCTACACCAGGAATTCCACTTCCCCATACATACCTCAAGTCTGCCAGTATCCGAAGCAATCCGAGGTTGAGCCTCGGAGTTTCACATCTGCCTTAACAAACCGCCTACGCTCGCTTTACGCCCAGTAAATTCGGACCACGCTCGCCCCCTCCGTATTCCCGAGGCTGCTTGCACGGCGTTAGCCG
+
CCCCCGGGGGGGGGGGGGGGGFGFGFGGGGGGGGGGGGGFFCGGGGGGGGGGGDGGGGGGGGGGGGGGGGGGGGGGGGGGGFEEGGGGEGGGFFBFGFDFFFGGFFGGGGGGGFGFG=BGGEFGGGG7EFFGFFFF89AFG=5DFDEA?F78FDDGGGFFGGBDFFFC=CEDGF?FFGA>+@:9>9);8,@8*@75:FFECCEFEB**11;>BF=ADF5>?-6=?B(62:(6:3)((4CC1?2<8662737>(83*((--4C8(9(-43,.(.).5,((-4<62,).(4762).212-.5(
@M02996:162:000000000-B87FG:1:1101:20222:8776 2:N:0:ACTGAGCG+AAGGAGTA
GACTACCCGGGTATCTAATCCTGTTTGCTCCCCGCACCTTCGCACCTCAGCGTCAATCATCTGCCAGAAACCTGCCTTCGCCATTGGTGTTCTTCCAGATATCTACAGATTTCACCCCTACACCTGGAATTCCGATTCCCCTTCAGTTATTCAAGTTATGTAGTTCTCAATGCAGTTCCGGAGTTGAGCTCCGGGATTTCACACCAAGCTTGCATAACCGCCTACATGCCCTTTACGCCCAATAATTCCGAACAACGCTCGCACCTTACGTGTTACCGCGGCTGCGTGCACGTAATTAGC
+
CCCCCGFFGDGGGGGGFFFGGGFFGGGFF@EFEGGGGGGGGGGGGGGGGGGGGGGGGGGGGG9FFFFE<FGFGFGGGGGGEEGGGGEGFFGFGGGGCF:FAFGFDECFGA,FFEEEF>FGGF,DFF,BECFEGE+6=E;DDFFG6>C,5?FFGFFGGGGGGGFGDFCEDEFFGFFGFGFAB++@=+;DD@A=5>D98CFECEA@@5):86<8=F4=;>F>=:59B8C*0<3@?EC=((<=1(/)/1)7+.),6;;7.((/.1(-922.((((....),,.-44(4((-(-)20)**3))(
@M02996:162:000000000-B87FG:1:1101:20240:8777 2:N:0:ACTGAGCG+AAGGAGTA
GACTACCCGGGTATCTAATCCTGTTTGCTCCCCGCACCTTCGCACCTCAGCGTCAATCATCTGCCAGAAACCTGCCTTCGCCATTGGTGTTCTTCCAGATATCTACAGATTTCACCCCTACACCTGGAATTCCGGTTCCCCTTCAGTGATTCAAGTTCTGTAGTTCTCAATGCAGTTCCGGAGTTGATCTCCGGGATTTCACACCACGCTTGCATCACCGCCTACATGCCCTTTACGCCCAATACTTCCCACCAACGCTCGCACCCTACGTCTTACCGCGGCTGCTCGCACGTAATTACC
+
CCCCCGGGGGGGGFGGG,CFGGFGGGGGGGGFGGGGGGGGGFFFFGFGEEGGGGG@FGGGGGAFGFF8E<FFG@FGGGGGGGGGGE=FFGFFGGFF?,?AFFGGCFFGDDEFGGGGFAFC8EFGGGGFD,EFG,+=CEGFFFFGG;;,3?EEDEFGG,@=@FDEFCEFF,@CF7DEFGE:+6+@FDB+3<=:@B65:F;A=AEC50)1>DG2B**+)3*)485(86;0>:@3?B46(2<?@(68)15.0(/,/)(2/,//(1(47(-13(.(.-.65((,(,3(())((4260)*2+6))
@M02996:162:000000000-B87FG:1:1101:25720:8805 2:N:0:ACTGAGCG+AAGGAGTA
GACTACTAGGGTATCTAATCCTGTTTGCTCCCCGCACCTTCGCACCTCAGCGTCAGTCGTCTGCTGGAAACCTGCCTTCGCCATCGGTGTTCTTCCTGATATCTACAGATTTCACCCCTACACCAGGAATTCCGGTTCCCCCTCAGCGACTCCAGTCCGCCAGTTCCAAGCGCAGTTCAGGGGTTGAGCCCCTGGCTTTCACGCCTGGCTTGACAGACCGCCTACATGCCCTTTACGCCCAATGATTCCGAACAACGCTCGCACCTTCCGTGTTACGGCCGCTTCTTGCACTTAATTACC
+
CCCCCGGGGGGGGGGGGGGGGGGEGGGGGGFGGGGGGGGGGGGGGGGGGGGGGGGGFFGGGGFEFGGGGGGGGFGGGGGGGGGGGGFFFGEGGGGGGGEFEFFGGGGGDACFFFGGG>FGGGGGGFGGGGFGGGGGGGGGG8BGG@D>@GEDGGFCGGGGGGFBEFGGGCFFGFGGFGFAFGGGGCE;@;FAF5D>@7FEFGBD=AB9BFC@FFC=:AC:=9(6;(.);8@(76)98;FEFF0(1-)4>>>29).9--(-()((1(33(-.(426<((-(((,(-))).)))/*<<<)).
@M02996:162:000000000-B87FG:1:1101:13463:8806 2:N:0:GCTGAGCG+AAGGAGTA
GACTACCGGGGTATCTAATCCTGTTTGCTCCCCACGCTTTCGAGCCTCAACGTCAGTTACAGTCCAGTAAGCCGCCTTCGCCACTGGTGTTCCTCCTAATATCTACGCATTTCACCGCTACACTAGGAATTCCACTTACCTCTCCTGCACTCTAGTTCTACAGTTTCCAAAGCAGTTCCGGGGTTGAGCCCCGGCATTTCACTTCAGACTTGCAAAACCGTCTACGCTCCCTTTACACCCAGTAAATCCGGATAACGCTTGCCCCCTACGTATTACCGCCGCTGCTGGTACGTACTTAGC
+
CCC@@FGGGGGE7EFGFFFGGGGGGGGGGGC@CEFGGGGGGGGGGGGGFGGGGGGDGGAFCCFGGFFGGGGFGGGGGDFF:FCGGGFEFEEAEEFGGDFG9EGFGGGG8ECGGGGGG=<=DFGG,<=8=EGGGEGGGCDB@DFGGFEGFGFFG9BCFEEEFFD<EFGGFA3;,@DFFGFFECDEED5=8EGFDD>):FFEFFECE9**0@B:CF4+788/455>CD>17C?3CE<E3AFG;<56A?C<89503)67(----95?FFF020.).3)-)(-(((--().(().4.0*/0).6
@M02996:162:000000000-B87FG:1:1101:17824:8810 2:N:0:ACTGAGCG+CAGGAGTA
GACTACCGGGGTCTCTAATCCTGTTTGATACCCATGCTTTCGTGCCTGAGCGTCAGAAGATCTCTGGACAGCTGCCTTCGCAATCGGTGTTCTGTGCCATATCTAAGCATTTCACCGCTACACATCACATTCCCCCCTCCTCGACCTCTCTCAAGGTGACCAGTATCAATGGCAGTTTTCATGTTCATCATGAAAATTTCACCGCTGACTTAATCCTCCTCCTTCGCACCCTTTATACCCATTAAATCCGGATAACTCTCGATTCCTCCGTTTTCCCTGCGCTACTCTCAACGACTTATA
+
BBCCCEFGEEC8,CBFEE9@FGGEEAFFFGD<EFEFFFDFFCFGGGG,@FFGFGGEGA,;FGAFFFF9FCDFF<,AE9DDG7=FFG:C:FEEC9EF,?EFFDFGF,;AAF9EF,CEE:30?9E@FF:EEGFFG,9=+>@EG<5>C4=DDC+83@+F2,,6E,3C,2DDG;=DFD===DDD,6,,,+5+3,30+3+:8BBEFGF=53)):8+9*+*4180-=:5:A)746:(/*>**/13>5(*14)/926)/,0/2)7C;(*()27)././)(/).,))(((-(2)..4-)())*2*-))
@M02996:162:000000000-B87FG:1:1101:16059:8818 2:N:0:ACTGAGCG+AAGGAGTA
GACTACTCGGGTATCTAATCCTGTTTGATCCCCACGCTTTCGTGCCTCAGCGTCAATAACGGATTCGTGAGATGCCTTCGCAATCGGTGTTCTGTGTAATATCTATGCATTTCACCGCTACACTACACATTCCTCCCACGGCATCCGCATTCCAGACAGCCAGTATCAATGGCAGCTCCCCGGTTGAGCCGGGACCTTTCACCACTGACTTACCCGTCCGCCTACGCACCCTTTAAACCCAATAAATCCGGATAACGCTCACATCCCCCGTATTACCTCGGCTTCTGCCACGAAGTTAGC
+
CCCCCGGGGGGGGGGGGFGGGGGGGGGGGGGGGGGGGGGGGDGGGGGGGGGGGGGFGAFFFGCBFEGGGGGDEFGGGGGGGGGG@FFFGFGGGGGEGEGG9<E@;EFGGGGGGGGGG>BDDFFGGGFGFFGGGEFGGFF+@=?>DE=FFDEE@,?>81,@FFDF8FGD?>8?D*=8?=DFCEG@FC);8FC539D=>GFFFGEEB;>B@ACC4)()0:55:860/(./4C?6DEC?C@FE0:=36C6:96:(3549(--((25)>:(-3-(,.,-6-)-,-3(-.6<)),)-))/1+)).
@M02996:162:000000000-B87FG:1:1101:16676:8872 2:N:0:ACTGAGCG+AAGGAGTA
GACTACAGGGGTATCTAATCCTGTTTGCTCCCCACGCTTTCGAGCCTCAGCGTCAGTAATCGTCCAGTAAGCCGCCTTCGCCACTGGTGTTCCTCCTAATATCTACGCATTTCACCGCTACACTAGGAATTCCGCTTACCTCTCCGATACTCTAGTCCCCCAGTTTCCAATGCAATCCCATGGTTGAGCCTTGGGTTTTCACATCAGACTTAAAGAACCGCCTGCACTCCCTTTACACCCAGTAAATCCGGATAACGCTTGCCCCCTACGTATTACAGCGGCTGCTGGCACGTAGTTAGC
+
CCCCCGGGGGGGGGGGGGGGGGGGGGGGGGFFGGGGGGGGGGGGGGGGGGGGGGGGGDFGGGGGGGGGGGCFGGGGGGGGGGGGGG@FGEFGEFFFGFFDGFGGGGGGGGGGGGGGG@ADDEFFGCFFFFGGGFGGGGFGFEFGGE)@?DFDGFFGGGGGGG=BEFGGGDGFGFFGFFCFFFF<CDBFEGG@5FCDFGFFFGEFC;;BFFG;68>B=?;5C>:B=2@@FGFFFFFF?@G8?(67A?E?8:2,/)7;/./-,18:D996?:,)-5.))).--314??0((34<85*;<).6
@M02996:162:000000000-B87FG:1:1101:17821:8876 2:N:0:ACTGAGCG+AAGGAGTA
GACTACCAGGGTATCTAATCCTGTTTGCTCCCCACGCTTTCGAGCCTCAACGTCAGTATCTGTCCAGTATGGCGCCTTCGCCTCCGGTGTTCCTCCTAATATCTACGCATTTCACTACTACACTAGGAATTCCCCATACCCCTCCAGTACTCTAGATTAACAGTTTTCAAAGCAATTCCTGGGTTAAGCCCAGGTATTTCACTTCAAACTTGCTATTCAGTCTACGCTCCCTTTACACCCAGTAAATCCGGATAACGCTTGCCCCCTACGTATTACCGCGGCTGCTGGCACGTAGTTAGC
+
CCCCCGGGGGGFDGGGFEFGGGGGGGGGGGFGGGGGGGGGGGGGGGGGGGGGGGGGGGGGGGGGGGGGGGFGGFGGGGGGGGGGGGEFEB=EFEGGGGGFEFGGGGGGGEGGGGGFGD?DFGGGDFFFEFGGGGGGGGGGGDFGG=DEBFFEGGDEGGGGGGECFFGGGE:FGD=DFGFFGGGGGGDFEGGFFFGFFFFFEGEFE?7CEFGC@>@BEFFEBA>A==5=AGBDGFFFC=>=54<4BCCE<8)0>?@D0.///16@GFFF@F6)16C9/,..,466BFFFB0<8../2<4.5
@M02996:162:000000000-B87FG:1:1101:29038:8884 2:N:0:ACTGAGCG+AAGGAGTA
GACTACTCGGGTATCTAATCCTGTTTGATCCCCACGCTTTCGTGCCTCAGCGTCAATCGCTGTTTCGTGAGATGCCTTCGCAATCGGTGTTCTGAGTAATATCTATGCATTTCACCGCTACACGAGGCAGTCCGCCCAAGGCAACAGTATTCCAGCCTGACAGTATCAAAGGCAATTCCAGTGTTGAGCACTGGGCTTTCACCCCTGACTTACCAGACAGCCTACGCACCCTTTAAACCCAATAAATCCGGATAACGCTTGAATCCTCCGTATTACCGCGGCTGCTGGCACGGAGTTAGC
+
CCCCCGGGGGGGGGGGGGGGGGGGGGGGGGFGGGGGGGGGGEGGGGGGCGGGGGGGGGGGGGGGGGGGGGGFFGGGGGGGGFFGGGFFGGGFGGFGGFGGGFGGGGGGGGFGGGGFG=?DC9E+464+++@,,4+6=++4+1:+@8=FFGFFD9BGGGGGFF=CFB@GG,DFDF=EFGEFGE6CG67?CEGFF5688EFFCFE@5?DFFFGFFFE;:>C5;::>F=@55B=>FBFE*8FE;;8@FFCE>983?F3C/.//3*/-:4<AB7-,4:5<910-2,,(42:4:7<B)0/2*))6
@M02996:162:000000000-B87FG:1:1101:19273:8904 2:N:0:ACTGAGCG+AAGGCGTA
GACTACACGGGTATCTAATCCTGTTCGATACCCGCACTTTCGAGCCTCAGCGTCAGTTGCGCCCCAGCCGGCTGCCTTCGCAATCGGTGTTCTTCGTCATATCTACGCATTTCACCGCTACACGACGAATTCCGCCTTCCTTGTCCGCATTCAAGCCTACCAGTATCAACGGCAGGCCAGCCTTTGACACCGCCCATTTCACACTGACTTTGACTGCCGCCTCCCCCCCCCTTTAACCCCATAAAACCGGCACACCCTCCGAACCTCCCTCTTCCCCGCGCCTCCGCACACGGGTTAGCC
+
CCCCCGF,BFGGGGGGGGGGGGGGG9FGGCCFGFG@C@FGGC<FF+EEFGGGGEE8F,,C++,@C,B8C+6@FBFGGGG7BFEGGD:,8BFGFFFFFECDAFGGD,@F4CCFG9FGE:BCDEFECCCCFFGGG,=C8+6D=*56+,:+<+:C@EC@6,,@DF5@,?CCCC**;*/**35;=56C@1*+*0*-2))((?1))594(*)54@+/.+)238).:2(,(-((-:(,9)))).;5:023=)531-)((04/-(--()((1188,3(34))4((,,2(4(.(((,((-.)2//.44
@M02996:162:000000000-B87FG:1:1101:14334:8928 2:N:0:ACTGAGCG+AAGGAGTA
GACTACAAGGGTATCTAATCCTGTTTGATCCCCACGCTTTCGTGCCTCAGCGTCAATGTCGGATTCGTGAGATGCCTTCGCAATCGGTGTTCTGAGTAATATCTATGCATTTCACCGCTACACTACTCATTCCTCCCACGGCATCCGAATTCAAGGCTGGCAGTATCAAGGGCAGTTCCGGTGTTGAGCACCGGGCTTTCACCCCTGACTTGTCAGTCCGCCTACGCACCCTTTAAACCCAATAAATCCGGCTAACGCTTGCATCCTCCGTATTACCTCGGCTGCTGCGCCGGAGGTAGC
+
CCCCCGGGGGGGGGGGGGGGGGGGGGGGGGGGGGGGGGGGGGGGGGGGGGGGGGGGGDGGFG+FFGGGGGGFGGGGGGGGGGGGGGFGGGGGFFEFGGGGGFGGGGGGGGGGGGGGG>@DGBFGFGGGGGGGGGGGGEFBD=9?FGDFBGFEGEGFFGGDEF>BDFGGG??AEFDGFGFBCCGGGGEG82DC?DGFFGFFFGFBAF=@BFG=:FCFCFG9C6:=>/6/:C18C8CC)7FC@?=;FC7<C;:((052,-(--93:::?A?;4(.46<<))(-,((23?)(((-))**1,.8
@M02996:162:000000000-B87FG:1:1101:11539:8962 2:N:0:ACTGAGCG+AAGGAGTA
GACTACAGGGGTATCTAATCCTGTTTGCTCCCCACGCTTTCGAGCCTCAACGTCAGTTACCGTCCAGCAGGCCGCCTTCGCCACCGGTGTTCTTCCTGATATCTACGCATTTCACCGCTACACCAGGAATTCCGCCTACCCATCCGGTACTCTAGTTAAACAGTTTCCAACGCAATTACAGGGTTAAGCCCTATGATTTCACTTCAGACTTGCTTTACCGTCTACGCTCCCTTTACACCCAGTAAATCCGACTAACGCTTGCCCCCTACGTATTACCGCGTCTGCTGGCCCGTAGTTAGC
+
CCCCCGGGGGGGCFGGGGGGGGGGGGGGGGEFGGGGGEGGGGGGGGGGGFGGGGGGGFGDGEGGFCFCFF?FCFGGGGGGGGGEDGEFDFGGFFGFGGFGGFGGGGGGGGGGGGGGG>BDDEFGGGGGGGGFFGGDGEGGGEFGGCAFEDFEGGFFGF8DFEDFGFGGGG,<CB9EF+>AEDECFC=@CGG=AF>6AGFFFGEEE68*>FC=EB=CCFF5488>C>=04EDDGF<EFFGGF;4CF577;:)(..59---(,18>F2>60-.).,...-,-,-434<02:.077)*22).)
@M02996:162:000000000-B87FG:1:1101:11190:8971 2:N:0:ACTGAGCG+AAGGAGTA
GACTACAGGGTATCTAATCCTGTTTGATCCCCACGCTTTCGTGCCTCAGCGTCAATGACGGATTCGTGAGATGCCTTCGCAATCGGTGTTCTGAGTAATATCTATGCATTTCACCGCTACACTACTCATTCCTCCCACGGCATCCGTATTCCAGCACCGCAGTATCAATGGCAGTTCCCAGGTTAGGCCCGGGCATTTCACCACTGACTTGCGGCACAGCCTACGCACCCTTTAAACCCAATAAATCCGGATAACGCTTGCATCCTCCGTATTACCGCCGCTGCTTGCCCGGAGTTAGCC
+
CCCCCGGGGGGFGEFFFGGFGGGGGGGGGEDFGGGGGGGGDGGGGGGGGGGGGGFGGDGFG,BFGGGDGGFFGGGGGGFGGFGGGGFEGGGGGGGGGGGGGFGFGFGGGGGGGGGGG=ADFFFFGGGGGGGFGGGGFGGGGFFGG@DDDGFFG9D=DGEGGD>DFFFGG=@DFAGGFGFFGGGEFGDGFGGA>*75@=FFCD*:@;>EFFGEBA=)/8C7CB>>=2,62E(:27EC338*28;AFFE;D058?7)*-,-,(*-445<23<(4(-6>?((((-(()).1()410022+-))
@M02996:162:000000000-B87FG:1:1101:11814:8991 2:N:0:ACTGAGCG+AAGGAGTA
GACTACAAGGGTATCTAATCCTGTTTGCTCCCCACACTTTCGTGCCTCAACGTCAGTTACAGTCCAGAAAGCCGCCTTCGCCACTGGTGTTCCTCCTAATATCTACGCATTTCACCGCTACACTAGGAATTCCGCTTTCCTCTCCTGCACTCAAGACTAGTAGTTTTAGTTGCAGTTCCTCAGTTAAGCCGAGGGCTTTCACAACTAACTTGCTTTCCCGTCTACGCACCCTTTACACCCAATAAATCCGGTTAACGCTTGCTCCCTACGTTGTACAGCGGCTGCTTGCACGTAGTTAGC
+
CCCCCGGGGGGGGGGGGFFGGGGGGGGGGGGFFGGGGGGGFGGGGGGGGGGGGGGGGFDGGFGGGGGGGGFFGGFGGEGGGGGGGGFCFEGGGEEFGGGGGFGGGGGGDGGGGGGGG@EGGFFGGGGGGGGGGGGDGFGF?>BCFGFGFGFFGEDF,E9@FGFFGFGGGGFFGFFGFGFFGFFFGG9DDFCA5@D9:DFFFGE@=9:@CFF@5BAFF8>)40::C>=9=C=2C3>=C@GD5/5;A45CD7)(.=)1(./((//.24=3(,/((-..)))-,(433,))(,)(0.//06<2
@M02996:162:000000000-B87FG:1:1101:5052:9021 2:N:0:ACTGAGCG+AAGGAGTA
GACTACTCGGGTATCTAATCCTGTTTGCTCCCCCGACTTTCGCGCCTCAGCGTCAGTACTGTTCAAGGAATCCGCCTTCGCCTCCGGTGTTCTATAGGATATCAACGCATTTCACCGCTACACCCTATATTCCGATTCCCTCTCCTAGACTCGAGCAAGGCAGTTTCAAGCGCACTTTCCGGGTTGAGCCCGGAGCTTTCACACTTGACACACCGCGCCGCCTACGCGCCCTTTACGCCCAGTATATCCGAACAACGCTTGCGACCTCTGTATTACCGCCTCTGCTTGCACATAGTTAGC
+
CCCCCGFGGGGGGGGGGGGGGGGFGGGGGGE@C@CFGGGGGGGGEGGGC,FGGGGGG,C<<FFF9AFFFCFFFGGGGGGGGG@E,CFFGEGGBE,5??DFGDF8EGGGGGGGGGGGGAEGGFFC+4A8=FFGFG=CG;EF+:FGG,0,3ADDDDDG88=A@D5BADF=CCAAEFGGF7;<5ECEEDCFBCCA4/:@=:8>EF7BFA5*.+287)().:C:/:D013901:;>C?2:(8CC?B8:*.)-24031>1C----(/(,9(14)).69:).-8(((((.))),(5<2*0+33)-4
@M02996:162:000000000-B87FG:1:1101:11134:9030 2:N:0:ACTGAGCG+AAGGAGTA
GACTACCCGGGTATCTAATCCTGTTTGCTCCCCCGACTTTCGCGCCTCAGCGTCAGTACTGTTCAAGGAATCCGCCTTCGCCTCCGGTGTTCTATAGGATATCAACGCATTTCACCGCTACACCCTATATTCCGATTCCCCCTCCCAGACTCGAGCAAGGCAGTTTCAAGCGCACTTTCCGGGTTGAGCCCGGAGCTTTCACACTTGACACACCTCGCCGCCTACGCGCCCTTTACGCCCAGTAAATCCGAACAACGCTTCCGCCCTCTGTATTACCGCGGCTGCTGGCACAGGGTTAGC
+
CCCCCGGGGGGGGGGGGGFGGGGGFGGGGGFFGGGGGGGGGEGGGGGGGGGGGGGGGGGGGGGGGFG@FGGGGGGGGGGGGEFGGECFGGGGGBFFAEFEFFGGGGGGGGGGGGGGG=@DGEFGGGCFGFGGGGGGGGGGGFFGGGFFBFFE@DDGDDFCDFD>FFGGG;FEGFGGFCEFEEDCGGFC;?F@5?<@>CFFFGFED=44@1C3<>35(8C9G76:?6>16?;19?FA:6EE08?<F2469(0,45.1--(((2((*-(4().-)666-(--(-440.3,((.(0)/;*,.4
@M02996:162:000000000-B87FG:1:1101:11154:9033 2:N:0:ACTGAGCG+AAGGAGTA
GACTACCCGGGTATCTAATCCTGTTTGCTCCCCCGACTTTCGCGCCTCAGCGTCAGTACTGTTCAAGGAATCCGCCTTCGCCTCCGGTGTTCTATAGGATATCAACGCATTTCACCGCTACACCCTATATTCCGATTCCCCCTCCCAGACTCGAGCAAGGCAGTTTCAAGCGCACTTTCCGGGTTGAGCCCGGAGCTTTCAACCTTGACCCACCTCGCCGCCTACGCGCCCTTTACGCCCAGTAAATCCAAACAAAGCTTGCACCCTCTGTATTACTCCGGCTGCGTGCACAAAGTTAGC
+
CCCCCGFFGGEF@FGGGGGGGGGGGGGGGGCFEGGGDGGGGGGGGGGGGGGGGGGGG,FGFGGFEFG,FFGFGGGGGGGGGGGGGE@@=FEFGFG,,CFFFFF9DGEGGDCGGFGGG89=CCFGGGFEFFGGGG6CDGFEGAFGGGDF?DFE6D>G+@ECDCADFFGFC9D@GFGGFGEFCCGEEC=DEFGFDB)05:F=*1/33F<4@F*83=3F0=<;5.--3-4-2:9(97)63:EE:(.)1.-.6))),),*..)../))2((,(..--))6)).-(--1:1-(333)).03+)-4
@M02996:162:000000000-B87FG:1:1101:11141:9047 2:N:0:ACTGAGCG+AAGGAGTA
GACTACCCGGGTATCTAATCCTGTTTGCTCCCCCGACTTTCGCGCCTCAGCGTCAGTACTGTTCAAGGAATCCGCCTTCGCCTCCGGTGTTCTATAGGATATCAACGCATTTCACCGCTACACCCTATATTCCGATTCCCCCTCCCAGACTCGAGCAAGGCAGTTTCAAGCGCACTTTCCGGGTTGAGCCCGGAGCTTTCACACTTGACACACCTCGCCGCCTACGCGCCCTTTACGCCCAGTAAATCCGAACAACGCTTGCTACCTCGCTATTACGGCGGCTGCTGGCCACAAGTTACC
+
CCCCCGGGGGGGEGGGGGFGGGGGGGGGGGEFGGGGGGGGGDGGGGGGGGGGGGGGGAFGGGGFFFF<FGGGGGGGGGGGGFEGFGGGGGGGGGGFFGGGGFG@FGGGGGGGFGGGG>AGDEFGGGGGGGGGGGGGDGF9F85D8ED@BFBD+,=F=,=CFGAFFFGGCDGFGFDGFGEFGDGGGD@FEGG@DDG>3<BE4CE@DF3<E6CDFF3A1;D9E:;<?19-(23-98A<16EE?6:)9)).727:BB7/(---(1).:?)5((((-:)6((,(,-44145:0((,))*3+-).
@M02996:162:000000000-B87FG:1:1101:16490:9073 2:N:0:ACTGAGCG+AAGGAGTA
GACTACCCGGGTATCTAATCCTGTTTGCTCCCCGCACCTTCGCACCTCAGCGTCAGTCATCTGCTGGTAACCTGCCTTCGCCATTGGTATTCTTCCTGATATCTACAGATTTCACCCCTACACCAGGAATTCTGATTGCCCCTCAGTGACTCTAGTTATGCAGTTCTCAACGCAGTTCCGGAGTTGAGCTCCGGAATTTCACACCAAGCTTGCAAAACCGCCTACATCCCCTTTACGCCCAATAATTCCGAACAACGCTCGCAACTTACGTTTTCCCGCTGCTGCTGGCCCGTACTTATC
+
CCCCCGGGGGDFGGGGGGGGGGGGGGGFGGEFCFGGGGGGGGGGGGGGGGGGFGGGGGGGGGGGGGGGGGGGGGFGGGGGGGGGGGGGGEGGGGGCFGGGGFGGGGGGGFGGGGGGGAFGGGGGG8FFFFFGGGGGGCFGGFFGGEECFGFFGGGGGGGGGGECFFFGGFGEGADEBGFDGCECFGFG59F@A>DA>GCE5<*::98@CFD@DFCF);C:E>5>B(**0=>BGF=E((<E(385*955;55(6=@C..(,-964C392>1.((4)))-((,,4)4::02(448@**35)6
@M02996:162:000000000-B87FG:1:1101:3559:9073 2:N:0:ACTGAGCG+AAGGAGTA
GACTACTCGGGTATCTAATCCTGTTCGATCCCCGCGCTTTCGTGCCTCAGCGTCAGTTGCGGCTTGGTGACCTGCCTCCGCGATCGGCGTTCTGTGCGATATCTATGCATTTCACCGCTACACCGCACATTCCAGCCACCCCAAACGCACTCAAGCCCCCCAGTTTCGACGGCAGTGACCGGGTTGAGCCCGGAAATTTCCACGCCGACTTAAGGGGCCGGCTAGGCACCCTTTAAACCCAATAAATCCGGCAAACGCGCGCATCCTCAGTATTACCGCGGATGCTGGCCCGGGGGTAGT
+
CCCCCGGFGGFGG?EF<CFFGFGGGFGBFE7@DGGGDGGGFGGGGGFGF@FGGDEGGGGGGGGGGGGCEEGFEGFFE@DFFFG@EECBFF:EEFGGF@B:+5E9FGGGFGFGGGEFE>>CCCFGGDGGGF9D;,,=DDDE85*=7DDB0;9@F,;,1@CEEG7@,=EE5;=?CD)*;7?AGEC=<C;<3?/6>)53)3=94+4:2577>D/4)*4)45/3*42((.2808<(*544).;?1:<)=456*-0(()./-((,-9(,14).).))-).5),,(((-914<04.1-002*2(4)
@M02996:162:000000000-B87FG:1:1101:3580:9078 2:N:0:ACTGAGCG+AAGGAGTA
GACTACTCGGGTATCTAATCCTGTTCGATCCCCGCGCTTCCGTGCCTCAGCGTCAGTTGCGGCTTGGTGACCTGCCTCCGCGATCGGCGTTCTGTGCGATATCTATGCATTTCACCGCTACACCGCACATTCCAGCCACCCCAAACGCACTCAAGCCCCCCAGTTTCGACGGCAGTGACCGGGTTGAGCCCGGAAATTTCACCGCCGACTTAAGGGGCCGCCTACGCACCCTTTAAACCCAATAAATCCGGATAACGCTCGCATCCTCCGTATTACCGCCACTGCTTGCCCCGCGTTCGC
+
CCCCCGGGGGGGGGGGGGGGGGGFGGGGGGEFDGGGGGG,EFGGGGGGGGGGGGDGGGGGGGGGGGDGGGGGGGGGFCEFG@FFGECGGECFGGDEGGGGEDGGGGFFGCFGGGGFG>D?D=FFEGGGGGFGFGGDDFFGG>D+C@>F>DEFDE*FFGGGGG2>?EGGF:/8EFGC)?CF5C=/:C@>4CG@5)7(.<@9)<2:>D32;5D>AFF)4>D4:4(,,((,(:8-05<):7@E2<039))6948-,).2-,--(794C?))43,((..)48-((((..))4((5(0)2*1(((
@M02996:162:000000000-B87FG:1:1101:17908:9078 2:N:0:ACTGAGCG+AAGGAGTA
GACTACCGGGGTATCTAATCCTATTTGCTCCCCACGCTTTCGTGCCTGAGCGTCAGTAGCAGACCAGGTAACCGCCTTCGCCGCTGGTGTTCTTCCATATATCTACGCATTTTACCGCTACACATGGAGTTCCATTACCCTCTTCTGCACTCTAGTTTGCCAGTATTCGAGGCTGTATTGGGTTGAGCCCAACGCTTTCACCTCAAACTTAACAAACCTCCTGCGCACCCTTTACGCCCAATAAATCCGGATACCGCTTGCCACCTACGTATTACCGCGGCTGCTGGCCAGTAGTAAGCCG
+
CCCCCGGGGGDCFGGGFDFGGGGGGGGGGGFFEGGGGGGGGGGGGGGGGGGGGGGGGFGGGG@FGFFCFGFGGGGGGGGGGGGGGGGFGFFGFFGF<EEDCDG@EGGGGGGGGDFGG=@DGFG,EFGFFGFFGGGGGGFFGDFGGEDGFGFEGFGEGG,@ED8FDFGGGFF>E5+A+=E99FGG7*5>@G5=D>C>9FFCCF=@2/:;>9?AEF>)78*-4-73851.:C8@437/63<53833+1)5C;>::)5/-,(,-9<<C2250,.65)..<>-41168:?(-.3(.003<+624-
@M02996:162:000000000-B87FG:1:1101:16496:9089 2:N:0:ACTGAGCG+AAGGAGTA
GACTACCCGGGTATCTAATCCTGTTTGCTCCCCGCACCTTCGCACCTCAGCGTCAGTCATCTGCTGGTAACCTGCCTTCGCCATTGGTATTCTTCCTGATATCTACAGATTTCACCCCTACACCAGGAATTCTGATTGCCCCTCAGTGACTCTAGTTATGCAGTTCTCAACGCAGTTCCGGAGTTGAGCTCCGGAATTTCACACCAAGCTTGCAAAACCGCCTACATGCCCTTTCCGCCCAATAATTCCGAACAACTCCCGCACCCTCACGTTTACCGCGGCAGCTGGCACGTAATTAGC
+
CCCCCGGGGGGEFGGGG9FGGGGGFGGFGGFGEGGGGGGGGGGGGGGGGGGGGGGGGGGGGGGGGGGGGGGGGGFGFGGGGGDEDFFGGGGGFFFFGGEEEFF@EGGGGGFFGGFGG=D?FGGGGFFD8FGGGFGGFAFFF=FGGEEF?DDDD,BGGGGDGF5CEFCGGGF>EF>EFGDA@6@@F7;D@,<@9>CADCFF<EEFA5=CBFG5=>A849;>GA?@DEC>B?=7C=*8(-=8?01)17CEF158@8//)/)(()((),-((((...())(,-,(((-.((-4<?77;8:40?
@M02996:162:000000000-B87FG:1:1101:16477:9090 2:N:0:ACTGAGCG+AAGGAGTA
GACTACCCGGGTATCTAATCCTGTTTGCTCCCCGCACCTTCGCACCTCAGCGTCAGTCATCTGCTGGTAACCTGCCTTCGCCATTGGTATTCTTCCTGATATCTACAGATTTCACCCCTACACCAGGAATTCTGCTTGCCCCTCAGTGACTCTAGTTATGCAGTTCTCAACGCAGTTCCGGAGTTGAGCTCCGGAATTTCACACCAAGCTTGCAAAACCGCCTACATGCCCTTTCCGCCCACTAATCCCAAACAACGCCCGCACCTTACGTGTTACGGCGGCCTCTGTGACGAAATTCGC
+
CCCCCGGGGGGGGGGGGFEFGGGGGGGFGGFFCFGGGGGGG,CFGGGGGGGGCEGGGGGGGGGGGGGGGGGGGFEGFGGGGGGGGGGGGFGGFEGGGGGGG?FFFGFF@EGGGGGGG8??DFFDDBFFCFGGGE,=DDFGGFFGG,CE5DFFGG8FCFFFFG=CEFFGCCGEDA>GFFFFCCEECDEG@,D@5?DF5DFFCD7:A9C58ACCFAC6)33-4:/5:7803:>:C3*88@EDD((()1))0)0,6)11.(,.-)34),563:.24.6-((,(,(((.556)..())/*+.,1
@M02996:162:000000000-B87FG:1:1101:3567:9090 2:N:0:ACTGAGCG+AAGGAGTA
GACTACTCGGGTATCTAATCCTGTTCGATCCCCGCGCTTTCGTGCCTCAGCGTCAGTTGCGGCTTGGTGACCTGCCTCCGCGATCGGCGTTCTGTGCGATATCTATGCATTTCACCGCTACACCGCACATTCCAGCCACCCCAAACGCACTCAAGCCCCCCAGTTTCGACGGCAGTGACCGGGTTGAGCCCGGAAATTTCACCGCCGACTTAAGGGGCCGCCTACGCACCCTTTAAACCCAATAAATCCGGATAACGCTCGCATCCTCCGAATTACCGCGGCTGCTGGCACGGGGGTAGC
+
CCCCCGGGGGGGGGFGGGGGGGGFFGGGGGCEDGGGGGGGGGGGGGGGGGGGGGGGGGGGGGGGDGGFDGGGGGGGGGGGGEGGFGEEFFCGEGGGGGFGEBGFGFGGFGGGGGGGG=?DDBFCGGGDFAFGCFFDGDFFD5@DGGFFEDFFGGGGG*@EEE9?942;FGG>?BG?FGFFGGEE*/3C;FA3>DGB99@<FF)8>)(47>7<5*5425)4:(-,44(((1--*4)6<<;E??1?FFAA6(7<45.2--(--1-(154>:0((-1-).-1(4(((-::72:28031*2((,
@M02996:162:000000000-B87FG:1:1101:3584:9096 2:N:0:ACTGAGCG+AAGGAGTA
GACTACTCGGGTATCTAATCCTGTTCGATCCCCGCGCTTTCGTGCCTCAGCGTCAGTTGCGGCTTGGTGACCTGCCTCCGCGATCGGCGTTCTGTGCGATATCTATGCATTTCACCGCTACACCGCACATTCCAGCCACCCCAAACGCACTCAAGCCCCCCAGTTTCGACGGCAGTGACCGGGTTGAGCCCGCAAATTTCACCGCCGGGTTAAGGGGCCCCCTACGCACCCTTTAAACCCAATCAATCCGGAATACCCCCGCCTCCTCCGAATTACCGCGGCTGCTAGGCCCGAGTTGGC
+
CCCCCGFFEGGGGGGGECFGGGGGGFGEFGCADBFGGGGCGGGGGGGGGG<FFGGGGGCG>FECFGGGGGGGGGGGFFGGG@FC=>C=FF7F=?EFFGGGEFGFFFCCDEFGGFCFC1<CCFGGEGGGGDGGGG8?C==@CA*@CEAGFGEE?BDCGG>CEE58:=9;4:C8=BCFF>?B8:*148;>@GG3)09159F44CF0(7(((09:2/)01:C(*--4:86?6E?,9)549>?E(,((02))97>(().*)(((-)(-1214(((,((.6<?(((-((-))),(((8)12/)((
@M02996:162:000000000-B87FG:1:1101:19999:9110 2:N:0:ACTGAGCG+AAGGAGTA
GACTACCAGGGTATCTAATCCTGTTTGCTCCCCGCACCTTCGCACCTCAGCGTCAGTCATCTGCTGGTAACCTGCCTTCGCCATTGGTATTCTTCCTGATATCTACAGATTTCACCCCTACACCAGGAATTCTGATTGCCCCTCAGTGACTCTAGTTATGCAGTTCTCAACGCAATTCCGGAGTTAAGCTCCGGGATTTCACACCAAGCTTGCAAAACCGCCTACATGCCCTTTCCGCCCACTAATTCCGAACAACCCTCGCAACTTACGTTTTACCTCCGCTTCTGGCCCTTACTTATC
+
CCCCCGFCEDDGGGGGF9FGGGGGGGGGGGGGGGGGGFEGGGGGGGGGGGGGGGGGGGGGGGDFGGGGGGGGGFGGGGGGGGGGGG8GCFGGEFGFAF,EFFGGEGGGFFGGGGGGG8:8DBFG+4+BF=FFGF;DF>D>FFFGG=;4@FFFGCFGGCFFG@=FEFFGG9E?EF=EF+;*668CG+*+5=DE>9+8>FFFCC;@>9=9>C>)=A*33;3)=7-):7@7=C:59@*862CED(56)6C?C;)3:8(1(((,.:9(9(42<<:(3:)))))(,-(,(-.)),3())+03).)
@M02996:162:000000000-B87FG:1:1101:8985:9113 2:N:0:ACTGATCG+CAGGAGTA
GACTACAAGGGTATCTAATCCTGTTTGCTACCCATACTTTCGAGCCTCAGCGTCAGTTGGTCCCCAGTAGGCCGCCTTCGCCACTGGTGTTGCTCCCGATATCTACGCATTCCACCGCTACACCGCGAATTCCGCCTACCTCTTCCCCACTCAAGACTCCCAGTTTCAAAAGCAGGCCATGGTTTGAGCCCATCGTTTTCACTCCCACTTTGCCAACCCCCCTCCCCCCCCTTCCCCCCCATCAATCCCGCTCAACCCCTCCCACCCACTTTTTCCGACCCCTGCTGGCCTGTAGTCACC
+
CCCCCFF@GGCFCFGGGEFGGGGGGGGGG,CFF@,EFGGGGGGGGGGGFFGGGGGBF@;,B96EFEGCEDFF,@CFGGGGG>@:,@C6BFE84CE54+8CC@FGFGGGGGG9EEFGD89CCEFD+++84@=FG8CDG6DFG6:++,56@8FD838,@8,,@@5D,?;,2,43@*+5?*86,>27,09*)@F2*3*-/697*=6*0/5((4***/*)/:*(C0(/((,(68195(((.-:?1708*6)4*()(-))0(,(,(*-(0((,(,..535)((((-(,((()(-2,(**03+-..
@M02996:162:000000000-B87FG:1:1101:23663:9114 2:N:0:ACTGAGCG+AAGGAGTA
GACTACTAGGGTATCTAATCCTGTTTGATCCCCACGCTTTCGTGCCTCAGCGTCAATGACGGATTCGTGAGATGCCTTCGCAATCGGTGTTCTGAGTAATATCTATGCATTTCACCGCTACACTACTCATTCCTCCCACGGCATCCGTATTCCAGCGCCCCAGTATCAAAGGCAGTCCCCGGGTTGGGCCCGGGCATTTCACCCCTGACTTGAAGCACAGCCTACGCACCCTTTAAACCCAATAAATCCGGCTAACGCTTCCATCCTCCGTCTTACCGCGGCTGCTGGCACGGGGTTAGC
+
CCCCCGGGGGGGGGGGGGGGGGGGGGGGGGGGGGGGGGGGGGGGGGGGGGGGGGGGGGGGGGGGGGGGGGGGGGGGGGGGGGGGGFGGGGGGGGGGGGGGDFGGGGGGGGGGGGGGG@DDGGGGGGGGGGGGGGGGGGGCD8?GGFAFFFFEDFGGGGGGGGADDFGGGFFFGFGGFGFFGGGEGDFDC@CABAGFFGFF5FEDB8((8BC@3?5A(026:6(63(6,:B;68@C7>AGG08=?6<4427)(-7.2----(*62*4?5:0-(,3-6?:4(--343:47:(<00.?CC04>
@M02996:162:000000000-B87FG:1:1101:9004:9115 2:N:0:ACTGAGCG+AAGGAGTA
GACTACAAGGGTATCTAATCCTGTTTGCTACCCATACTTTCGAGCCTCAGCGTCAGTTGGTGCCCAGTAGGCCGCCTTCGCCACTGGTGTTGCTCCCGATATCTACGCATTCCACCGCTACACCGGGAATTCCGCCTACCTCTGCACTACTCAAGAATAACAGTTTTGAAAGCAGGCTATGGGTTGAGCCCATAGTTTTCACTTCCAACTTGTCATCCCGCCTGCGCTCCCTTTACACCCAGTAATTCCGTCCAACGCTTGCCACCTCCGTTTTACCGCCGCTGCTGGCACGTAGTTAGC
+
CCCCCGGGGGGFGGGGGGGGGGGGGGGFGFFGGGDGGGGGGGGGGGGGFGGGGGGGGFEEG@FGGDFGFA<CFFGGGGGGGGGGGGGFFGGGEEFFGGFEC?DGGGEGEEEGFGGGG:?DDCBF=::CFGGGGFGGGCFFGDFGG,:CDGFFGGF:@DAEFEEFF9EDDC,<CF77@F5FFGGGGGEGEGFDFFGFFFCEFFF?>4/:EFGFEF<FEAF=GFFFF2>@D>=;FECCC;FE1;467?E?+/)(.))2/-,.-9:2CB<0(,-.,44>2(((434>98).(,,(00*2:.).
@M02996:162:000000000-B87FG:1:1101:19978:9116 2:N:0:ACTGAGCG+AAGGAGTA
GACTACCAGGGTATCTAATCCTGTTTGCTCCCCGCACCTTCGCACCTCAGCGTCAGTCATCTGCTGGTAACCTGCCTTCGCCATTGGTATTCTTCCTGATATCTACAGATTTCACCCCTACACCAGGAATTCTGATTGCCCCTCAGTGACTCTAGTTATGCAGTTCTCAACGCAATTCCGGAGTTAAGCTCCGGGATTTCACACCAAGCTTGCAAAACCGCCTACATGCCCTTTACGCCCAATAATTCCGAACAACGCTCGCAACTTACGTGTTACCGCGGCTGCTGGCACGTAATTAGC
+
CCCCCGGGGGGGGGGGGGGGGGGGGGGGGGFGGGGGGGGGGGGGGGGGGGGGGGGGGGGGGGFGGGGGGGGGGGGGGGGGGGGGFGFGGGGGGGGGGGGGGFGGGGCGEGGGGGGGGAFGGGGFGFFDEFGGGFFFGDDEGFFGGEEEFDCDEGFFGFGGGCDBDFDFGGGFGFDGFGFF@8CEGGFGFFGFFFDABGFFCFFFFF5@FFGDFFE@=FD>E>>AB>F<EGB=CF4852=E@@@8*.?CC@=;@36;..,/(1--98A2)-.(...4.43-44726?07:07:778;C).5
@M02996:162:000000000-B87FG:1:1101:3809:9122 2:N:0:ACTGAGCG+AAGGAGTA
GACTACAAGGGTATCTAATCCTGTTTGCTCCCCACGCTTTCGAGCCTCAACGTCAGTTACAGTCCAGTAAGCCGCCTTCGCCACTGGTGTTCCTCCTACTATCTACGCATTTCACCGCTACACTAGGAATTCCGCTTACCCCTCCTGCACTCTAGCTAAACAGTTTCCAAAGCAGTTCCGGGGTTGAGCCCCGGGATTTCACTCCATCCTTTCTTTGCCGTCTCCGTTCCCTTTCCCCCCAGTACATCCGCATACCGCTTTCTCCCTACGTTCTTCCTCTGCTGCTTGCGCGTTTTTAGC
+
CCCCCGGGGGGG?FFGFFFGGGGGGGGGGFCD@EGEGEEGGGGGEFFFGGGGGGGGGGFA9FFGEFFFECFFF7BFFGGF7BFD?EF@,C=FBEFGGF9EFDFFCFDGGGEFFGGFC0@DDEE;CEF,FF8EDF>CCC8@+03=C8)A:@+8,8=9=,,3@8586<D===,3=D=EFGB*C>@4++)9@FGAA55>AGFFEF4*)3**)*+*1111/=;(4/((.-()/547:)).)/4:.666;)9<*4),(059-(,(-2.)24:240.((().))))..).),),(((-))228(()
@M02996:162:000000000-B87FG:1:1101:26669:9125 2:N:0:ACTGAGCG+AAGGAGTA
GACTACCAGGGTATCTAATCCTGTTTGATCCCCACACTTTCGTGCCTCAGCGTCAATCGCGGATTCGTGAGATGCCTTCGCAATCGGTGTTCTGTGTGATATCTATGCATTTCACCGCTACACCACACATTCCTCCCACGGCATCCGCATTCAAGCTCACCAGTATCAACGGCACGTCAAATGTTAAGCATTTGCATTTCACCGCTGACTTAATAAGCCGCCTACGCACCCTTTAAACCCAATAAATCCGGATAACGCTCGCATCCTCCGTATTACCGCGGCTGCTGGCCCGGAGTTAGC
+
CCCCCGGGGGGFF@EGGGGGGGGGGGGCFGFGGGGGGGGGGGGGGGGGGFGGEGGGGGGGGGGGGGGGGDFCGFGGGGGGDCBCGGFGGGDGFFGGFG9FFBECFGGFGGGGGGGGG8<CCCEFGCFECGGG;DGFGBDE=8BCDF>D?D?FFFGFDFDGFFDBDDGGGGGFGFD6CFA*EBFFGDE>5@EEFFG@AFFFEFE>):>B@FFEF6A=4;C(4659BD>79GDFGEFFFACEF;3;F>CCF>>(3<<C-(((-/-,18?42(,,4:56)((,-4342808?1(487*22.).
@M02996:162:000000000-B87FG:1:1101:22061:9141 2:N:0:ACTGAGCG+AAGGAGTA
GACTACAAGGGTATCTAATCCTGTTTGATACCCATGCTTTCGTGCCTGAGCGTCAGATGATCTCTGGACAGCTGCCTTCGCAATCGGTGTTCTGTGACATATCTAAGCATTTCACCGCTACACATCACATTCCGCCATCCTCGACATCTCTCAAGGGGACCAGTATCAATGGCAGTTCTCATGTTGAGCATGAGAATTTCACCGCTGACTTAATCCTCCGCCTGCGCACCCTTTAAACCCAATAAATCCGGATAACGCTCGGGTCCTCCGTATTACCGCGGCTGCTGGCACGGAGTTAGC
+
CCCCCGGGGGGFGGGGGGGGGGGFGGGFGFFFGGGGGFGGGGGGGGGGGGGGGGGGGGGGGGGGGGGGGGGGGGGGGGGGGGGGGGGGGGGGFGGGGGGGGFGGGGGGGGGGGGGGG8@CDFGGFGGGGGGGGGGGGEGGGEFGGGFGFGFEGGGGGGGGGGDFGFGGGDEFGFDFFGFFGGGGGFEFEDEDFFGFFFFFEGF>A@AFFFGFFFFAEF9:4=>DF=2:=EAFGFFFFEGGFFFFFEEE8>862>>C/,,(.2.()6>C@94488.<9:(--4>7-5::1???>5:;C<<A
@M02996:162:000000000-B87FG:1:1101:26677:9141 2:N:0:ACTGAGCG+AAGGAGTA
GACTACCAGGGTATCTAATCCTGTTTGATCCCCACACTTTCGTGCCTCAGCGTCAATCGCGGATTCGTGAGATGCCTTCGCAATCGGTGTTCTGTGTGATATCTATGCATTTCACCGCTACACCACACATTCCTCCCACGGCATCCGCATTCAAGCTCACCAGTATCAACGGCCCGTCAAATGTTAAGCATTTGCATTTCACCGCTGACTTAATAAGCCGCCTACGCACCCTTTAAACCCAATAACTCCGGATACCGCTCGCATCCTCCGTATTACCGCGGCTGCTGGCACGGATTTAGC
+
@CCCCGGGGGGGGGGGGGGGGGGGGGGGGGGGFDGGGGGGGGGGGGGGGGGGGGGGGFGGGGGECGGGFGGEGGGGGGGGGFEGGG7FEGGGGGGGGGEGFFGGGGEGGFFDGGGFE:@=CEFDGGGGGFGGGGGGG8D>68@CFFDFD6>DEGGGFC?GDFDDDEGFGGGFG*+;@DF>GFFCFGFGF:DEF+=A=AF<EGFF2*--4?DC*1*45AF(/(53306(.*33>E9?;8?E;7=3A39;80.1:>)*(((--/41)4)517,,.4)6936-,((-,547<??0))*23)--
@M02996:162:000000000-B87FG:1:1101:3811:9141 2:N:0:ACTGAGCG+AAGGAGTA
GACTACAAGGGTATCTAATCCTGTTTGCTCCCCACGCTTTCGAGCCTCAACGTCAGTTACAGTCCAGTAAGCCGCCTTCGCCACTGGTGTTCCTCCTAATATCTACGCATTTCACCGCTACACTAGGAATTCCGCTTACCTCTCCTGCACTCTAGCTAAACAGTTTCCAAAGCAGTTCCGGGGTTAAGCCCCGGGATTTCCCTTCAGACTTGCTTTGCCGTCTACGCTCCCTTTACACCCCGTAAATCCTGATAACGCTTGCTCCATCCGTATTACCGCGGCTGCGGGCCAGTTTTTAGC
+
CCCCCGGFGGCGGGGGGGGGGGGGGGGFGGCFFGGGGGGGGGGGGGGGGFFFGGGFGFGFGFGGGGGGGGGGGGGGGGGGGGGGGGFGGGCGFGFGGGGGGFGGGGGGGGEGGGGGG8:=DEFGGGGGEFGG9FGGG8?FF9DGGGFFFGFEB>FGGGGGGGBFDFFCGF,3@FGGFGFF>EEED+*?AFF=>ED==FA<*:A.:3AE@FC6EF89*4?24(8@:5(0/=18;@EFF<FC((/(./)/7);.)16;(--40/.9>())34437?44)--((-,2(((,(4((0*33842)
@M02996:162:000000000-B87FG:1:1101:5350:9151 2:N:0:ACTGAGCG+AAGGATTA
GACTACCCGGGTATCTAATCCTGTTTGATCCCCACGCTTTCGTGCCTCAGCGTCAATCGCTGTTTCGTGAGATGCCTTCGCAATCGGTGTTCTGAGTAATATCTATGCATTTCACCGCTACACTACTCATTCCTCCCACGGCAACAGTATTCCAGCCCTCCAGTATCAAAGGCAGTTCCCGGGTTGAGCCCGGGTATTTCACCTCTGACTTGAAGAACAGCCTACGCACCCTTTAAACCCAATAAATCCGGATAACGCTTGCATCCTCCGTATTACCGCGGCTGCTGGCACGGAGTTAGC
+
CCCCCGGGGGGGGGGGGEFGGGGGGGGGFFFGFFGGGGGGGFEGGGGGAFGGGGGFFGGFGGG9EEFGGGFGFGFGGGGGGGE:=DGGGGGGGG9FGFGG@DGGG<FGGGGGGGGFE>?=CEFGDGGGGDFFFC;=69@8DB*=DFFAECFFGGGFGGGGGGFF9FGGDGGFGFGGDDED8EGGEDC+0AFA>BD)8EAEEGB6:@3AEFGE*;>+:ACB?6:@FD@@=C764=C?EFGG;(6@4>CC<:80/));/----1).::?<B9-(,(.4<6216411608:B(4(7)2;8)-)
@M02996:162:000000000-B87FG:1:1101:22055:9159 2:N:0:ACTGAGCG+AAGGAGTA
GACTACAAGGGTATCTAATCCTGTTTGATACCCATGCTTTCGTGCCTGAGCGTCAGATGATCTCTGGACAGCTGCCTTCGCAATCGGTGTTCTGTGACATATCTAAGCATTTCACCGCTACACATCACATTCCGCCATCCTCGACATCTCTCAAGGGGACCAGTATCAATGGCAGTTCTCATGTTGAGCATGAGAATTTCACCGCTGACTTAATCCTCCGCCTGCGCACCCTTTAAACCCAATAAATCCGGATAACGCTCGGGTCCTCCGTATTACCGCAGCTGCTGGCACGGCGTTATC
+
CCCCCGGGGGGGGGGGGGFGGGGGGGGGGGGFFGGGGGGGGGGGGGGGGGGGGGGGGGGGGGGGGGGGGGGGGGGGGGGGGGGGGGFFGFGGGGGGGGGGGFGGGGGGFGGGGGGGG>>=DEGGGGGGGGGGGGGGGGGGGFFGGB@GFGFFFFGECGGGGGFGGFGGGGGFGFGGFGEFGFCGGGFCEDF<D6DEFGFFEFEAFFFADFGC8BABEF;:@>A8C5>:AEA=F3*>4@FEDFBEF=CE;>B?FFEG/.//.26=C@FC@;4..86548-(-4<BF?3?F:??>)*/:(,.
@M02996:162:000000000-B87FG:1:1101:13434:9160 2:N:0:ACTGAGCG+AAGGAGTA
GACTACCCGGGTATCTAATCCTGTTTGCTCCCCACGCTTTCGAGCCTCAACGTCAGTTACAGTCCAGTAAGCCGCCTTCGCCACTGGTGTTCCTCCTAATATCTACGCATTTCACCGCTACACTAGGAATTCCGCTTACCTCTCCTGCACTCTAGCTAAACAGTTTCCAAAGCAGTTCCGGGGTTGAGCCCCGGGATTTCACTTCAGACTTGCTTTGCCGTCTACGCTCCCTTTACACCCAGTAAATCCGGATAACGCTTGCTCCATCCGTATTACCGCCGCTGCTGGCACGTATTTAGC
+
CCCCCGGGGGGGEGGGGGGGGGGGGGGGGGFFGGGGGGGGGGGGGGGGGGGGGGGGGGGGGGGGGGGGGGGGGGGGGGGGGGGGGGEFGEFFGGGGGGGGGFGGGGGGGDFGGGGGG@>8CEFGGGGGGGGGGGGGDGFGGFFGGGFFFF?DDGGGGGGGGGDCDFGGGGGFGFGGFGFFGEDEGG)4:FGFE>GFFGFFFG4;>BEEFFGEEC4C=FG84-(-8@>61B;@CEFFFFGG?04);).7<9B<BB<7----496<D(4)((-.(,646(,(4314()4.10)())333464
@M02996:162:000000000-B87FG:1:1101:28886:9162 2:N:0:ACTGAGCG+AAGGAGTA
GACTACACGGGTATCTAATCCTGTTCGATCCCCGCACCTTCGTGCCTCAGCGTCAATCCGTGTCTCGCATGCTGTTTCCACAATCGGCGTTCTGTGTGATATCTATGCATTTCACCGCTACTTCACACATTCCGCATGCGGCCGCACCATTCAAGCCTGCCAGTTTCAACGGCAGTTCCGGCGTTGGGCCCCCGGATTTCACCGCTAACTTGGCAAGCCGCCTACCAACCCTTTAAACCCCATAACTCCGTGTAACGCTCGCCTTCACCGTATACGACCGTCAGTTGTCACTGAGTTAGC
+
CCCCCEGGGGGFCFGGF<FEFGGGGGCFG@CFDFEGGGGGGFFFGG<FFGGEFEEFEFFGGGGGGGGGGGGGGFFCCECDFGGFF@,BFF:?DEEFFCFGGBD8=F=EDFA=EEEEG:@+6><FGGGEFFEECEC6C+46+1*06@18*=5;@@+,1,5@@7),,15==E8>CDG78+33>**==)(/2*4/)3C9;<AECEEFB)(.66C6;65/4<9954:(,().-2(250-:43;*8((.*()6*(.((0)2,,((-)((*.)).-:(()-(-,(-(((-)...-.4)1*330)))
@M02996:162:000000000-B87FG:1:1101:11604:9168 2:N:0:ACTGAGCG+AAGGAGTA
GACTACCGGGGTATCTAATCCTGTTTGATACCCATGCTTTCGTGCCTGAGCGTCAGAAGATCTCTGGACAGCTGCCTTCGCAATCGGTGTTCTGTGACATATCTAAGCATTTCACCGCTACACATCACATTCCGCCATCCTCGACATCTCTCAAGGGGACCAGTATCAATGGCAGTTTTCATGTTGAGCATGAAAATTTCACCGCTGACTTAATCCTCCGCCTGCGCACCCTTTAAACCCAATAAATCCGGATAACGCTCGGGTCCTCCGTATTACCGCGGCTGCTGGCACGGAGTTAGC
+
CCCCCGGGGGGGGGFGGFFGGGGFGGGGGGFFGGGGGGGGGGGGGGGGGGGGGGGGFGGGGGGGGGGGGGGGGGGGGGGGFGGGGGGGGGGGGGGGGGGGGFGGGGGGGGGGGGGGGA>DDGFGGGGGGGGGGFGDGGFGGFFGGEAE;DEDGGGGCEGGGGDFGFGGFGGFGFGFDFEFGFGGGGEFEEFCAADEFDFFFG5=9*8>DFGFF6>+;9F5;@A9B@@F@G?FFECFFFGGF<3;FEEF<6)4?EAD/.//.1(.9349<6-4276>A:0-4419?034:?<B87EEC6))
@M02996:162:000000000-B87FG:1:1101:11622:9172 2:N:0:ACTGAGCG+AAGGAGTA
GACTACCGGGGTATCTAATCCTGTTTGATACCCATGCTTTCGTGCCTGAGCGTCAGAAGATCTCTGGACAGCTGCCTTCGCAATCGGTGTTCTGTGACATATCTAAGCATTTCACCGCTACACATCACATTCCGCCATCCTCGACATCTCTCAAGGGGACCAGTATCAATGGCAGTTTTCATGTTGAGCATGAAAATTTCACCGCTGACTTAATCCTCCGCCTGCGCACCCTTTAAACCCAATAACTCCGGATACCGCTCGGGTCCTCCGTATTACCGCCGCTTCTTGCACGGGTTTCGC
+
CCCCCGGGGGGGDGGGFCFGGGGGGGGGGECEFGGGGGGGGGGGGGGGGGGGGGGG,FGGGGGGGGGGGGGGGGGGGGGGGGGGGGGGGGGGGGGGGGGGGFG@@FGGGGFGGGGGG@EGDEFGGFFGGGGGGGGDDCGGGDDDG@AFFGCDE9DFCECEGGBGDFFFGFGFC*+@FGDFEGFAFGFFBFF<F7F@EGFFEGFAA>==@FECAFEC;BG494ABF9@254:5CEFFF@FC1;3=8)9;;;:2;5)*/...(1(./4AA:>?B7B4<A04(-(((-4).94<?5)2/2)-4
@M02996:162:000000000-B87FG:1:1101:24610:9174 2:N:0:ACTGAGCG+AAGGAGTA
GACTACAGGGGTATCTAATCCTGTTTGCTCCCCACGCTTTCGAGCCTCAACGTCAGTAATCGTCCAGTGAGCCGCCTTCGCCTCTGGTGTTCCTCCCAATATCTACGCATTTCACCGCTACACTGGGAATTCCACTCACCTCTCCGACACTCTAGCTTGACAGTTTCCAAAGCAGTCCCGCAGTTAAGCCACGGGCTTTCACTTCAGACTTGCCATGCCGTCTACGCTCCCTTTACACCCAGTAAATCCGGATAACGCTTGCCCCCTACGTATTACCGCGGCTGCTGGCACGTAGTTAGC
+
CCCCCGGGGGGGGGGGGGGGGGGGGGGGGGGGGGGGGGGGGGGGGGGGGGGGEGGGGGGGGGGGGGGGGGGGGGGGGGGGGGGGGGGFGGGGGGG<FGGGGFGGGGGGGGGGGGGGG>DGGEFGGGGGGGGGGGGGGGGFFDFGGGFEBGFFEGGGGGG8DG>:=CGGGG8DFFDGF6@BGBECFGFGFGG@DDDFFGF=EGEEEFEFB>C7;AEFEFF2467(>BF<<EFDGFE3).8:46;CA?EE*.0(/799--(-(14:7;>:(,....)--(,41,-46242:FFF57;::)))
@M02996:162:000000000-B87FG:1:1101:28897:9178 2:N:0:ACTGAGCG+AAGGAGTA
GACTACACGGGTATCTAATCCTGTTCGATCCCCGCACCTTCGTGCCTCAGCGTCAATCCGTGTCTCGCATGCTGTTTCCACAATCGGCGTTCTGTGTGATATCTATGCATTTCCCCGCTACTTCACACATTCCGCATGCGGCGGCCCCATTCAAGCCCGCCAGTTTCAACGGCCGTTCCGGCGTTGGCCGCCCGGATTTCCCCACTGACTTGGCCAGCCGCCTACACACCCCTTACACCCAATACCACCGGATAACGCCCGACTCCTCCGTCTTACCACCTCCGCTTGCACGGATTTCGC
+
ACCCCGGGGGGGFGGGGFGGGGGEFFFGGGGGGEGGGGFFGGGGGGGGGGGFGGEGGGGGGGGGDGGGDFEGGB@?,4CFGGGGG?,@F>4CBF=FFFFFFFG8AD;FFGGFG,BFC89==ECGFFEFCGGGG8@8C886+1<+;+1CA>5@FGCBF>EDC:>>FCF:FEE?5))=;FBA8>>=F)4*.*3:05376574)<?(-..)3=C)3?)9:57354-:7(,)(22(914())2:86:86)))1(03().7((,-(/-(/55(.(,(((-),),-(.(-((((,),(00//+.((
@M02996:162:000000000-B87FG:1:1101:5023:9181 2:N:0:ACTGAGCG+AAGGAGTA
GACTACTCGGGTATCTAATCCTGTTTGATACCCACGCTTTCGTGCCTCAGCGTCAGTTGTATGCTGGTAAGCTGCCTTCGCAATCGGAGTTCTGTGACATATCTAAGCATTTCACCGCTACATGTCACATTCCGCCTACCTCGTTTACACTCAAGACAACCAGTTTCCATGGCTCGGTACGGTTGAGCCGCACGCTTTCACCACAGACTTAATCCTCCGCCTACGCCCCCTTTAAACCCAATAAATCCGGATAACCGTCGCATCCCCCGTATTCCCTCGGCTGCCTGCACGGAAGTAGCCG
+
CCCCCGGGGGGGGGGGGGGGGGGGFGGGGFCFEFGGGGGFGGGGGGGGGGGGGGGFFGGGGGGGFGGGGGGGGFGGGGGGGEFGGGCFGGGGGFFGGGGGGFGGGEGGGGGGGGGGG8<CDFEAFGGGGFEGFGGGGGGGGFFGDF=EFGFFFFD:DF@FEEDF=DFDF,@D?DGGFG5:E=@EGGFGFEGBDBD))@9=5ECBFFFBEADC>9*1:A97:>>:2((003(/7)19A;:*:1)7;1)6262,68=C((--,5396((-(--44--)-.-(-(-((.44,,190)*206A7(
@M02996:162:000000000-B87FG:1:1101:5002:9181 2:N:0:ACTGAGCG+AAGGAGTA
GACTACTCGGGTATCTAATCCTGTTTGATACCCACGCTTTCGTGCCTCAGCGTCAGTTGTATGCTGGTAAGCTGCCTTCGCAATCGGAGTTCTGTGACATATCTAAGCATTTCACCGCTACATGTCACATTCCGCCTACCTCGTTTACACTCAAGACAACCAGTTTCCATGGCTCGGTACGGTTGAGCCGCACGCTTTCACCACAGACTTAATCATCCGCCTACGCCCCCTTTAAACCCAATAAATCCGGATAACGCCCGCCTCCTCCGTATTACCGCGGCTGCTGGCACGGAGTTACCC
+
CCCCCGGGGGGGEGGGGFGGGGGGGGGGGFDFEGGGGGGGGGGGGGGGGGGGGGGGGGGGGGGGGGGGGGGFFGGGFGGGGGGGGGFGGGGGGGGGGGGGGFGGGGGGGGGGGGGGG:@DGFCFGGGGGGGGFGGGGGGGGFFGDDDCDFFFGGGGGGGGGGDFGFGFGFGFCFGGEGFEGGGGGFEGDGGFFFGDDEFC7A8CFFFBBFFE;EAAEFD:45/35((00=(,075C<@FC@35)2)768:8;@F@1-(,-4)3(7(,.((,.44-),4(-,(((.)((48,1.)229).,
@M02996:162:000000000-B87FG:1:1101:15752:9188 2:N:0:ACTGAGCG+AAGGAGTA
GACTACCCGGGTATCTAATCCTGTTTGCTCCCCCGACTTTCGCGCCTCAGCGTCAGTACCGTTCAAGGAATCCGCCTTCGCCTCCGGTGTTCTATAGGATATCAACGCATTTCACCGCTACACCCTATATTCCGATTCCCTCTCCCGGACTCAAGTGGGGTAGTTTCAAGCGCACTTTCCGGGTTGAGCCCGGAGATTTCACACTTGACACGCCTCACCGCCTACGCGCCCTTTACGCCCAGTAAATCCGAACAACGCTTGCAACCTCTGTCTTACCGCCGCTGCTGGCACGAGGTTCGC
+
CCCCCGGGGGGGGGGGGFFGGGGFGGGGGGGGGGGGGGGGGGGGGGGGGGGGGGGGGGGGGGGGGGGGGGGGGGGGGGGGGGGGGGFGGGGGGEGGGFGGGFGGGGGGGGGGGGGGGADGGEFFGGGGGGGGGGGGGGGGGDFGGGF>BGDDGGGFGGGGGGDGGFGGCCGFGFGGFGFFGGGGGGFGFGGFFFGFFGFEFF?EDFEFE6;1;F@EF:C8=68B??B;>C36C:<D??GG08:DFA>69;B:>F:C-.,-(1)-280().)))..55(-(-,-(,.,5???())*204(3
@M02996:162:000000000-B87FG:1:1101:11609:9188 2:N:0:ACTGAGCG+AAGGAGTA
GACTACCGGGGTATATAATCCTGTTTGATACCCATGCTTTCGTGCCTGAGCGTCAGAAGATCTCTGGACAGCTGCCTTCGCAATCGGTGTTCTGTGACATATCTAAGCATTTCACCGCTACACATCACATTCCGCCATCCTCGACATCTCTCAAGGGGACCAGTATCAATGGCAGTTTTCATGTTGAGCATGAAAATTTCACCGCTGACTTAATCCTCCGCCTGCGCACCCTTTCAACCCAATAAATCCGGATAACGCTCGGGTCCTCCGTATTACCGCGGCTGCTGGCAGGGGGTTAGC
+
CCCCCGGGGGGGGC9FFGGGEFFFFGGGGGFDFG8FGGGGGGGGGGGGFGGGGGGGEFGGGFGGGGGGGGGGGCFFGFGGGGGEGGGGGGFGDFFGGGGGGFGGGGFCFAC;FGGGGB>DGGGGCGGFFGFEGCGGGGGGGEBGGE5:DFBDGGDFGGGGGFFCD+6==>EFFFDEFC7DE92@FFFGEGECFB738@BCEG@>A58))<;ACA;A**4747:)7:>(-B@B*>48<C<E?F@@FECCF9E@@DA6,,(/.2149(4..,-.(56)63,4(333-..56:(,))**2-,)
@M02996:162:000000000-B87FG:1:1101:4988:9192 2:N:0:ACTGAGCG+AAGGAGTA
GACTACTCGGGTATCTACTCCTGTCTGATACTCACGCTTTCGTGCCTCAGCGTCAGTTGTATGCCGGGAAGCTGCCTTCGCAAGCGGAGTTCTGTGACATATCTAAGCATTTCAACGCTACATGTCACATTCCGCCTACCTCGTTTCACCCCAAGACAACCACTTTCCATGGCGCGGTACGGTTGAGCCGCCAGATTTCACTACGGACTTATTCTTCCCCCTACCCACCCGTTTATACCAATCAATACCGATAACTCCTGCCACCTCCGTCTGTCACCCGGTGACTGCACGTATTTTGTC
+
A--A,6E<@,C@@EFG9CFG<6@F8FEEF,C,,C,C,B,<,,;68B,EF,668B:C6,CFG9,5,6+++8FFC<,9,4,=:F=+,,67+8,4>5,9,,9,FD,=FGF8=,CA=9,,@)*+=45949CF9;EGC?++0+4,68*+0=),+6*06B+,1,@,@>)3@5222,,3,*++3@>*6+143A)*)*@4*/3**7=/*,*0/)(((2=**+*+*+*(*(((,()(/1(/*(,))1,0))(6*.)/*-0(-0)2)).,(*),*((.-41(-).).)(((-(())).-((.)*+3+)(.
@M02996:162:000000000-B87FG:1:1101:7563:9227 2:N:0:ACTGAGCG+AAGGAGTA
GACTACAAGGGTATCTAATCCTGTTTGATTCCCGCACTTTCGAGCCTCAGCGTCAATCGCACACCAGCAAGCTGCCTTCGCAATCGGAGTTCTTCGTCATATCTAAGCATTTCACCGCTACACGACGAATTCCACTTGCCTTGCGTGTATTCAAGCCCATCAGTATCCACGGCATGCCAAGGTTGGGCCCTGACATTTTACCGCAGACTTAAAAGGCCGCCTACGCTCCCTTTAAACCCAAACAATCCGGAAACCGCTCGACACTTCCGTATTCCCTCGGCTGCTGGGACGGAATTTGACG
+
CCCCCGGGGGGGFFGGFFGGGGGGEGGGGGGGGGGGGGDGGGGGGGGGGGGGCFFCFGFGGGGGGGGGGGGGGGGGGGGGGGGGDFEGGGGGGGGGGGGGGFFGGGGFGGGGGGGGG>EGGGGGGGGGGFGGGFGGGGGFGDDGGDAC?D9CEFG,=FFFFGE@:<EFGGE?EAGG5DEFGGFGFD=FD758AFGFFF+*.>:))*6:3=D>C8/)/2/6=6,(/,(/68(.09?4)5+=(((..),()()(()(/(-.-(1(-2),)-).4()))).--0((()).((.(48)/++)-)(
@M02996:162:000000000-B87FG:1:1101:14419:9231 2:N:0:ACTGAGCG+AAGGAGTA
GACTACTGGGGTATCTAATCCTGTTTGCTCCCCGCACCTTCGCACCTCAGCGTCAGTCATCTGCTGGTAACCTGCCTTCGCCATTGGTATTCTTCCAGATATCTACAGATTTCACCCCTACACCTGGAATTCTGATTGCCCCTCAGTGACTCTAGTTATGCAGTTCTCAACGCAGTTCCGGAGTTGAGCTCCGGAATTTCCCACCAAGCTTGCAAACCGCCTACATGCCCTTTACGCCCACTAATTCCGAACACCGCTCGCCACTTACGTGTTACCGCGCCTGCTGGCACGTAATTAGCC
+
CCCCCGGGGGEGFGGGGFGGGGGGGGGFGGFGGGGGGGGGG@FGGGEGGGGGGGGGGGGGGGGGGGGGGGGGGGGGGGGGGGGGGFEGGGGGGGGGGG:FGDFGFGGGGGGGGGGGF8DDDEFGGFGFGFGGG=DDDEDFGFFGGGFFFGFDFEGGGGGFGGFFGFGGGGGFGFGGFGFD@+@EFFEFD9FE5?DBDFFF7FEFFF@CCFCCD*;+19C)4:-74>:>=EB>9CC6@=C8-6;1:???;()6948).,..-),,94)644.83>..124(-41(..3313110.2++,()
@M02996:162:000000000-B87FG:1:1101:7543:9233 2:N:0:ACTGAGCG+AAGGAGTA
GACTACAAGGGTATCTAATCCTGTTTGATTCCCGCACTTTCGAGCCTCAGCGTCAATCGCACACCAGCAAGCTGCCTTCGCAATCGGAGTTCTTCGTCATATCTAAGCATTTCACCGCTACACGACGAATTCCACTTGCCTTGCGTGTATTCAAGCCCATCAGTATCCACGGCATGCCAAGGTTGGGCCCTGACATTTGACCGCAGACTTAAAAAGCCGCCTACGCTCCCTTTAAACCCAATAAATCCGGATACCGCTCCCACCTTACGTCTTACCGCGGCTGCTAGCACGGAATTAGCCG
+
CCCCCGGGGGGFGGGGGGGGGGGFGGGEFGFCEGGGGGGGGGGGGGGGGGGGGEGGFGGGGGGGGGGGGGGGGGGGGGGGGGGGGGFGGGGGGGGGFCFFFFFGGGGGGGGGGGGGG@BDDEEEGDGGGGFFGGGGD,=EGE?GGCAFF8FEDGGGGCE1@DDD8D7:DDGE8>DG5CCFFGGCCC9D=CF8AA>ECFAEC<)))993>FG9E+*:=67>>(6;2.(/6C(70>CEE@<*=(676).(),0(-/)/-((((*.(*,)(((((-6)(-(-,4(3().)54<;>83*++),)(
@M02996:162:000000000-B87FG:1:1101:17668:9238 2:N:0:ACTGAGCG+AAGGAGTA
GACTACCCGGGTATCTAATCCTGTTTGATTCCCGCACTTTCGAGCCTCAGCGTCAATCGCACACCAGCAAGCTGCCTTCGCAATCGGAGTTCTTCGTCATATCTAAGCATTTCACCGCTACACGACGAATTCCACTTGCCTTGCGTGTATTCAAGCCCATCAGTATCCACGGCATGCCAAGGTTGGGCCCTGACATTTGACCGCAGACTTAAAAGGCCGCCTACGCTCCCTTTAAACCCAATAAATCCGGATAACGCTCGCATCTTCCGTCTTACCGCGGCTGCTTGCACGGAATTAGCC
+
CCCCCGGGGGGF@FFFGGGGGGGGGGGGGGGFFGGGGGGGGGGGGG8FGGGGGGGGFGGGGGGGGGGGGGGGGGGGGGGGGGGGGGCGGFFGGGGGGGGGCFGGGGGGGAEAFGGGG>ACDFFGGGGGGGGGGGGGGGGGGFFGGGDFDGFEFGGFFGGF>FEDGBGGFGEDG>CFACBFGGGFGGFGFGG=FFGFFFFFCDBF=?@@3=DFFFFFFFG0:(8@D;7(3C3469)9@::5<F7<B448D0<1(9)1,((-,1-3*)6424,.466(36(-(((-))5<?F2708;C@?:0
@M02996:162:000000000-B87FG:1:1101:13690:9251 2:N:0:ACTGAGCG+AAGGAGTA
GACTACAGGGGTATCTAATCCTGCTCGATCCCCGCACCTTCGTGCCTCAGCGTCAATCCGTGTCTCCCATGCTGTTTCCACAATCGGCGTTCTGTGTGATATCTATGCATTTCCCCGCTACTTCACACATTCCGCATGCGGCGGCCCCATTCAAGCCCGCCAGCTTCAACGGCAGTTCCGGCGTTGGGCGCCCGGATTTCACCGCTGACTTGGCAAGCCGCCTACGCCCCCTCCAAACCCCATAAATCCGGATCACGCCCGCCTCCTCCGGCCTACCGCCGCGCCTGGCCCCGCCCCCCC
+
BCCCCGFFA@F68;EE9CEFGFC,6FEECFGGG+FBFGC,FD6DFGAF8EGB6CC,6EFC@DFF9F,FFD@FEE@=,ADGGCEFD=,@=+8@DC=<9B=4,+@6,9,C4=,=F;FFC:06=,,@=EAF=E=BD4C6=ED868*8D+=FD7AE,,?FEGEGG*:*4*=,=F59C>50BFFB*=C5*:()3*=>FE)(-*164EA047(-8=*-)98*(0C(1--(2(4(-:;(*((()-;E((4.*)..2(.(-0(7,.(--1((9:(41(,(((.4,(-((-((,(((,.0-)02**((4
@M02996:162:000000000-B87FG:1:1101:13167:9253 2:N:0:ACTGAGCG+AAGGAGTA
GACTACCAGGGTATCTAATCCTGTTTGCTCCCCGCACCTTCGCACCTCAGCGTCAGTCATCTGCTGGTAACCTGCCTTCGCCATTGGTATTCTTCCAGATATCTACAGATTTCACCCCTACACCTGGAATTCTGATTGCCCCTCAGTGACTCTAGTTATGCAGTTCTCAACGCAGTTCCGGAGTTGAGCTCCGGAATTTCACACCAAGCTTGCAAAACCGCCTACATGCCCTTTACGCCCAATAATTCCGAACAACGCTCGCAACTTACGTGTTACCGCGGCTGCTGGCACGTAATTAGC
+
CCCCCGGGGGFEFGGGGGGGGFEFCFGGGGGECGGGGGGGGGGGGGGGGGGGGGGGGGGDGGGGGGGGGGGGGGGGGGGGGGGGGGGGGGGGGGGFGGGGGFGGGCEFGFGGGGGGG>DDCEFGGFFEGFEEGCFFDFEEGFFGGGFGDFFEEFGGGFFCFGFGCFCGGGGFGFGGBGD>EB>EEDDFD@FEFFG==DFFFGFB=CCFFFGFFFCBCFD:;752>7>*:B@BGEFFD=FCD2:BBE??:6:(2:=G..//6569C2936:334:69<B3,3(23647::BBF742/36:?
@M02996:162:000000000-B87FG:1:1101:14799:9287 2:N:0:ACTGAGCG+AAGGAGTA
GACTACTCGGGTATCTAATCCTGTTTGATACCCATGCTTTCGTGCCTGAGCGTCAGAAGATCTCTGGACAGCTGCCTTCGCAATCGGTGTTCTGTGACATATCTAAGCATTTCACCGCTACACATCACATTCCGCCATCCTCGACATCTCTCAAGGGGACCAGTATCAATGGCAGTTTTCATTTTGAGCATGAAAATTTCACCGCTGACTTAATCCTCCGCCTGCGCACCCTTTAAACCCAATAAATCCGGATAACGCTCGGGTCCTCCGTATTACCGCCGCTGCTGGCCCGGAGTTCGC
+
CCCCCGGGGGGGEGFGFFGGGGGGGGGGGGFFGFFGGGGGGGGGGGGGFFGGGGFFEGFGFGFGGGGAEGGGGGGGGGGGGFGGGFCFGGGGGFAFFGFGFDFGGDFGGGGGGGGGG>@=CEFCFGGGGGGGGFG>D@DGFD58CE>?19;DGFCC6+@EGGDAEFGGF,3?FFGED+;DF,,7DGDDD,@DFFF@EFF;@G<955=ADA9=EFEA@CF8@=DBF2>9=EDFGFC*@@CCD538B*@<C9:1:37C(.(/.),,24A<794(,,))-2,-4-((-0:(1(20))222)(-
@M02996:162:000000000-B87FG:1:1101:6740:9290 2:N:0:ACTGAGCG+AAGGAGTA
GACTACAGGGGTATCTAATCCTGTTTGCTCCCCACACTTTCGTGCCTCAACGTCAGTTACTGTCCAGAAAGTCGCCTTCGCCACCGGTGTTCCTCCTAATATCTACGCATTTCACCGCTACACTAGGAATTCCACTTTCCTCTCCAGCACTCACGGGTAGTAGTTTTAGTTGCAGTTCCTCAGTTGAGCCGAGGGATTTCACAACTAACTTTCTACTCCGTCTACGCACCCTTTACACCCAATAAATCCGGATAACGCTTGCTCCCTCCGTATTACCGCGGCTGCTGGCACGTAGTTTGC
+
CCCCCGGGGGGGGGGGFFGFGGGDEFGGGGF,@FEFGFCCGEGGGGGGGGGGGGGGEGGGGGGGGGGGGGGGGCEGGEGGGGGGGDGCGCFFFGGGGGFGGFGGGGGGECFFFFFGGAEDGFGGGGGBFEGGGGGGDDFGGECGFFBCDCDEF48C>EEEGCDFFFFADFGC9++@DFE;DFFDFD>=DFGFFFGFF:>E@77=8A=88++*11:BEF*547--:52/245:CEE48=F??1(/8497>3)(/8)7,.(//11>*614(--,.56:2(-((4;93.,:-2<B7F**+).-
@M02996:162:000000000-B87FG:1:1101:20550:9296 2:N:0:ACTGAGCG+AAGGAGTA
GACTACAAGGGTATCTAATCCTGTTTGCTCCCCACGCTTTCGCGCCTCAGCGTCAGTTGTCGTCCAGCAGGCCGCCTTCGCCACTGGTGTTCTTCCTTATATCTACGCATTTCACCGCTACACAAGGAATTCCGCCTGCCTCTCCGATACTCAAGAAATACAGTTTCAAATGCAGTTTATGGGTTAAGCCCATAGATTTCACATCTGACTTGCATTCCCGCCTACGCGCCCTTTACACCCAGTAAATCCGGACAACGCTTGCCACCTACGTATTACCGCCGCTGCTGGCACGTAGTTAGC
+
CCCCCGGGGGGGGGGGGFGGGGGGGGGGGFFGGGGGGGGGGGGGGGGGGGGGEGGGGGGGGGGGGGGFGGGGGGGGGGGGGGGGGGFFGGGGGGGGGGGGEFGGGFFGGECFGGGGG=@DGEF9FGGFFCFGFFGDGFGGGEFGGGFCDGFEFGGDEFFFFGFGFFGGGDFFGFGGFGEFDCFGGGBCEFGFAF>EEFFEEEFFFFCA699>EF>FFFC>:526@D>96EB6<@EFE8::(6(9:7<<C9EFFDBC(((--9(4=?3(4,.)67-.9(4(-314340:?FF60)2;?)66
@M02996:162:000000000-B87FG:1:1101:6758:9299 2:N:0:ACTGAGCG+AAGGAGTA
GACTACAGGGGTATCTAATCCTGTTTGCTCCCCACACTTTCGTGCCTCAACGTCAGTTACTGTCCAGAAAGTCGCCTTCGCCACCGGTGTTCCTCCTAATATCTACGCATTTCACCGCTACACTAGGAATTCCACTTTCCTCTCCAGCACTCAAGGGTAGTAGTTTTAGTTGCAGTTCCTCAGTTGAGCCGAGGGATTTCACAACTAACTTGCTACTCCGTCTACGCACCCTTTACACCCAATAAATCCGGATAACGCTTGCTCCCTACGTATTACCGCGGCTGCTGGCACGTAGTTAGC
+
CCCCCGGGGGGGEGGGGGGGGGGGGGGGGGFGGGGGGGGGGGGGGGGGGGGGGGGGGGGGGGGGGGGGGGGGGGGGGGGGGGGGGGGFEGGFDFGGGGGFGFGGGGGGGGGGGGGGG>ADGFGGGGGFGGGGGEFGGGGGGFFGGEDGFGFFFGGGGGFEFGECFFGGGGGFGFGGFGDFGDFGGGE+8@8>FFGF5FFEFGFFAFEEEFEFCFEFFF?<;>BB;752-:>BG=;CCEGGD--3;6CEF08;1)7>/./(/117<;1/=:48)5)666((74>9?08,33??..1;<6:9
@M02996:162:000000000-B87FG:1:1101:18685:9300 2:N:0:ACTGAGCG+AAGGAGTA
GACTACTAGGGTATCTAATCCTGTTTGATCCCCACGCTTTCGTGCCTCAGCGTCAGTCGCTGTTTCGTGAGATGCCTTCGCAATCGGTGTTCTGAGTAATATCTATGCATTTCACCGCTACACTACTCATTCCTCTCACGGCAACAGTATTCCAGCCTGACAGTATCAAATGCAATTCCAGTGTTGAGCCCTTAGCTTTCACCCCTGACTTACCCCACCGCCTACGCCCCCTTTAAACCCAATAAATCCGGATAACGCTTGCATCCTCCGTATTACCGCGGCTGCTGGCACGGAGTTAGC
+
CCCCCGA,EFEFFGGGG<FGGGGGGGG;FGCEFGGCEFGGGGFGGGGGGDGGFGG7E96FGGG9@@F6:E,?@FGGGGGGG:C7@FCGGF@FD94,C6FF;CFDG<EFEFFGGGGCE>ADDEF,ED,,AFGFG8,+699,0:*+=EB,<+5;,CD,A,=EEGEG:=F8DC,?FF+:;+*+@36@F+;DE,=5**6*:=FEED51::=@EFGFFF5*13*:47:-0))//C22C36?E3FG=B-594).;:5(().>/./((2))368)=3-(4:)).2-.(,4765:(,(547):**454
@M02996:162:000000000-B87FG:1:1101:15899:9312 2:N:0:ACTGAGCG+AAGGAGTA
GACTACTGGGGTATCTAATCCTGTTTGCTCCCCACGCTTTCGAGCCTCAGTGTCAGTTACAGTCCAGAAAGCCGCCTTCGCCACTGGTGTTCCTCCTAATATCTACGCATTTCACCGCTACACTAGGAATTCCACTTTCCTCTCCTGCACTCAAGTTTAACAGTTCCAAATGCAGTCCGCGGGGTTGAGCCCCGGGCTTTCACATCTGGCTTGCCAAACCACCTACACTCCCTTTACACCCAGTAAATCCGGATAACGCTTGCCCCCTACGTATTACCGCCGCTGCTGGCACGTTTTTAC
+
CCCCCGFGGGGGGGGGGGGGGGGGGGGGGGFGEGGGGGGGGGGGGGGGGGCFGGGGGGGGGGGFFGGGGGGGFGGGGGGGGGGGGGFEGGGGFFFGGGGGGFGGGAFGGGGGGGGGG><DDEFDCFDGFGGGGGGGCEEGGFFGGEDFFFBDDGG=CCGGFEEGG7FCGGGFGFGGFGDDGEGGGG=C5CGFEFGFFG46>EEFFA6?=;?2=;;+4)C6=(83;8@;3C8@D@@CEEFG@F<3*6A-::D(432:.(,,-*-4>099<434)4565<41((4339:?::34)0***(()
@M02996:162:000000000-B87FG:1:1101:15917:9317 2:N:0:ACTGAGCG+AAGGAGTA
GACTACTGGGGTATCTAATCCTGTTTGCTCCCCACGCTTTCGAGCCTCAGTGTCAGTTACAGTCCAGAAAGCCGCCTTCGCCACTGGTGTTCCTCCTAATATCTACGCATTTCACCGCTACACTAGGAATTCCACTTTCCTCTCCTGCACTCAAGTTTAACAGTTCCAAATGCAGTCCGCGGGGTTGAGCCCCGGGCTTTCACATCTGGCTTGCCAAACCACCTACACTCCCTTTACACCACGTAAATCCGAATACCGCTTCCCCCCTACGTATTACCGCCGCTGCTGGCAGTTGTTTAG
+
CCCCCGGGGGGGEGGGGGGGGGGGGGGGGFFGEGGGGGGGGGGGGGGGGGGGGGGGGGGGGGGGGGGGGGGGGGGGGGGGGGGGGGGGGFFGFFGGGGGGGFGGGGGGGGGGGGGGG=@DDEFGGGGGGGGGGGGGFEFGGEFGGGFFFGFFGGGFGFFGGGFGGFGGGGGFGFFGFFFFGGGGGGFGCGGFFED5@CAB4,9?CA4C44C>=FEF@4D6246=E@133B@@FE@>EEFC1(,45.3)25>((.-*,--2(*.,9-794241.64):9(-(422(-).(4(()1++1().
@M02996:162:000000000-B87FG:1:1101:14464:9334 2:N:0:ACTGAGCG+AAGGAGTA
GACTACCAGGGTATCCAATCCTGTTTGCTCCCCACGCTTTCGAGCCTCAACGTCAGTAATCGTCCAGTGAGCCGCCTTCGCCTCCGGTGTTCCTCCCAATATCTACGCATTTCACCGCTACACTGGGAATTCCACTCACCTCTCCGACACTCTAGTTCAACAGTTTCCAAAGCAGTCCCGCAGTTGAGCCGCGGGCTTTCACTTCAGACTTGCTATACCGTCTACGCTCCCTTTACACCCAGTAAATCCGGATAACGCTTGCCCCCTACGTATTCCCGCGGCTGCTGGCACGTAGTTCGC
+
CCCCCGGGGGGGGGG,EFFGGGGGGGGGGGGGGGGGGGGGGGGGGGGGGGGGGGGGGGGGGGGGGGGGGGGGGGGGGGGGGGGGGGGGGGGGGGGGGGGFEFGGGGGGCEEGGFGGG:?@DEFGGGGGGGGGGGGFGGDGGDFGGG=@>CFFAGGGFGGGGGFDGFGGG=DDGFGGFGFFGCEEGGCGCFD9>DDFFGFF494>B=<?EFGFF65:<AF<=//6C:9((:33FECFA<FD6:8A@AA59971(.-2--,-(1:?G>F(((,).5-62(4,(,,(,5)5<<B3.)2;946>
@M02996:162:000000000-B87FG:1:1101:26469:9369 2:N:0:ACTGAGCG+AAGGAGTA
GACTACAAGGGTATCTAATCCTGTTCGATACCCGCACCTTCGAGCTTCAGCGTCAGTTGCGGCCCAGCAAGCTGCCTTCGCAATCGGAGTTCTTCGTCATATCTAAGCATTTCACCGCTACACGACGAATTCCGCCTGCCTCTTACGCACTCAAGGAGGCCAGTTTCAACTGCAGTGCAGACGTTGAGCGACTACATTTCACAGCTGACTTGACCTTCCGCCTACGCTCCCTTTAAACCCAATAAATCCGGATCACGCCCGGATCCTCCGTATTACCGCGCCTGCTGGCACGGAGTTAGC
+
CBCC@FF@FGGGFEFGGCEFGGGGGGGGFFCCFFGEGGCFGGGGGGGGGGGGGGGGGGGGGGGGGGFGGGGGGFGGGGGGGCEFGGCBFFEGGGGGGGGGGFGG;FCFGGGGGFFGG@DDDGFEEGGGGGGGGGGGDGFGGFFGGFDFBGFFGFDF8@EECF>:=CF7FGG9DFDG9FEF>FECFG5>BG8AF*@;CEACEGFFBFB@DBF3>A3@:;C;=28?D11/6=;@DE;)93CEF(6>FA247>5(()(9-((--)--73<>?93(37)64,-((-44<7)(,(,-85*2:-52
@M02996:162:000000000-B87FG:1:1101:20285:9370 2:N:0:ACTGAGCG+AAGGAGTT
GACTACCGGGGTATCTAATCCTGTTCGATCCCCGCACCTTCGTGCCTCAGCGTCAATCCGTGTCTCGCATGCTGTTTCCACAATCGGCGTTCTGTGTGATATCTATGCATTTCACCGCTACTTCACACATTCCGCATGCGGCGGCACCATTCAAGCCCGCCAGTTTCAACGGCAGTTCCGGCGTTGGGCGCCCGGATTTCACCGCTGACTTGGCAAGCCGCCTACGCACCCTTTAAACCCAATAAATCCGGATAACGCTCGCATCCTCCGTATTACCGCGGCTGCTGGCACGGGGTTAGC
+
CCCCCGGGGGGGGGGGGGGGGGGGGGGGGGEGGGGGGGGGFGGGGGGGGGGGGGGGGGGGGGGGGGGGGGGGGGFGFFGGGGGFGGFEGGGGGGGGGGGGGFGGGGGGGGGGGGGGG8<8CEFGGGGGGGGGGGGGGGGEC>5=DCAFFGFFEGGGGGGGGGFGGFGGGGGFGFGGFGF::CEGGGFGFEG@FFGFFGFBDFF?B>>07=FDF?>=?>712444:?F69C8:5>B9<7FEFF7)1549C>D08397-----1187:<A?9,(.06A<<6-4341(,.4?07:5)/28((5
@M02996:162:000000000-B87FG:1:1101:20302:9381 2:N:0:ACTGAGCG+AAGGAGTT
GACTACCGGGGTATCTAATCCTGTTCGATCCCCGCACCTTCGTGCCTCAGCGTCAATCCGTGTCTCGCATGCTGTTTCCACAATCGGCGTTCTGTGTGATATCTATGCATTTCACCGCTACTTCACACATTCCGCATGCGGCGGCACCATTCAAGCCCGCCAGTTTCAACGGCAGTTCCGGCGTTGGGCGCCCGGATTTCACCGCTGACTTGGCAAGCCGCCTACGCACCCTTTAAACCCAATAAATCCGGATAACGCTCGCATCCTCTGTATTACCTCGCCTGCTTGCCCAGAGTTCGC
+
CCCCCGGCFEGGGGGGGFFGGGGGGGGFGGDGGGGGGGGGEGGFFGGGGGGGGGGFFGAFGGGGGGDGGGGGGGG@ACGGFFGGGFF@FFEGFGFGGGGGGFFFGGGGGGGGGGGGGAEGDB<DGGFFG:EFF8C6CE=6@5A=748FAFFE9DFFEGGGGCAFFFGGGGDDGBCGFGEEC8=EGD;:;7E>5@/2<G=<AGF<9;42:BGA))49,.14:9::<60(423,93>242@E:?074:<AC>7:?)69(((-(1-(1.5.),.-)6.4))5-(-,,4:)5053)00/<9)-2
@M02996:162:000000000-B87FG:1:1101:25941:9390 2:N:0:ACTGAGCG+AAGGAGTA
GACTACAGGGGTATCTAATCCTGTTTGATCCCCGCACCTTCGTGCCTCAGCGTCAGTGTCGTGCTCGCCAGCTGCCTTCGCGATCGGTGTTCTGTGTCATCTCTAAGCATTTCACCGCTACATGACACATTCCGCCGGCGCCGTTCGCACTCTAGATAAGCAGTATCAATGGCAGCCTCCTAGTTGAGCTAGGATATTTCACCACTGACTTACTCATCCGCCTACGCACCCTTTAAACCCAATAAATCCGGATAACGCTCGTATCCTCCGTATTACCGCGGCTGCTGGCACGGAGTTAGC
+
CCCCCGGGGGGGGGGGGFFGGGGGGGGGGGGGFGGGGGGGGGGGGGGGGGGGGGGGGGGGGGGGGGGGGGGGGGGFGGGGGGGGGGFGGGEGFFFFFGGGGFFGGCFGGFGGGGGGGAEGG=EFGGGGGGGGFGCDGCECGABDGF)+:CAEFGGGFGGGGGFFEBGGGFGFGFGGFFFFFDE:<DEGFEFFFFD4>FFEEGEE=AEEFFFEFFCAEFG;:66;DDB<>GF0;EE?C4@EF?<FF>B>993:?E29-----1449:A>?9434:65)4-44(--1348::??75::C4<<
@M02996:162:000000000-B87FG:1:1101:26730:9398 2:N:0:ACTGAGCG+AAGGAGTA
GACTACCCGGGTATCTAATCCTGTTTGCTCCCCACGCTTTCGCACCTCAGCGTCAATATCGATCCAGGTGGCCGCCTTCGCCACTGATGTTCCTCCAGATATCTACGGATTTCACTCCTACACCTGGAATTCCGCCACCCTCTCCCGAATTCTAGTCTTGCAGTATCAAAGGCAGTTCCACGGTTGAGCCGTGGGATTTCACCCCTGACTTACAATACAGCCTACGTGCGCTTTACGCCCAGTAATTCCGATTAACGCTCGCAACCTCCGTATTACCGCGGCTGCTGGCACGGGTGTAGC
+
BCCCCGGDGGGF:FGGGEFGGGGFFGFFGEEFGGGGGGGGGGGGGGGGGDGGGGGGFGGGGCFGGGGGGGGGGGGGGGGGGFGGGG?EFEEFGGGGGGGGGCFGGGGGGGEGGGGFGDFGC=BDFGGFFFGGGGGGGGGGGDFGFE=7@CF>BEGGCFGFGEDCEFGFF@AFGFGGFGFFFG6AEGE7@F>=BDGFBE4<AFE2>ABBFFGFFFEB=)004-0>@@F35*2;D?;976=?@16C;<EE@;=;63.:,(-(-)(,12::?1(.(.-46?(-32(-()).83<?0)1*2445
@M02996:162:000000000-B87FG:1:1101:26439:9425 2:N:0:ACTGAGCG+AAGGAGTA
GACTACTCGGGTATCTTGTGGTCGGCCAAATGCAGCAAGCCGATGAGAATACGGAGTTCAGGGGACAGATTCTTCCAACCAATGGGGCAGAGGTGTACCACCGCCACGACCTTGCCCTCACGCCCGTACGTGCATACGTATGGAAAGAGGTGGAGAACCAGAAGCCCGGGGAGCATGGCAGGATCGTGGTGCAGAGTGAATACCCCAAACGCAGGAAGATGGTGGTACTCAAGGGCGAGACCCTGGTAGGGGATTTCCGTCAGACCTCTGCTGCGTGCCCCCACTTCCGCTTTGCGGCTC
+
CCCCCGFGGGGGCFGGE<CCCFFEEE7F8CFCCFGFGGGDGGGGGGGGGGGFEGGGGGGGGGFGGGGGFGGGGGGGGFFGGFFGCFGGGGFFFF@FCGGFFBEGG:B+>CFGBEFGG5;DGEGG@FFFGDGEE?==FEFFGDFDCB8:;DDDGGG,AFGGGGB>FCGDGEEE>5;<F4>6:>*4>;>?==C4AFCB*?+9594>B)(6=)1:083)38*)457;(676)26(970:41*:9(4()4(4*(80,744.)-..146*3))52).).,,-(,.,,4(.63),:6:)7+/*-((
@M02996:162:000000000-B87FG:1:1101:5782:9428 2:N:0:ACTGAGCG+AAGGAGTA
GACTACCGGGGTATCTAATCCTGTTCGATCCCCGCACCTTCGTGCCTCAGCGTCAATCAGTGTCTCGCATGCTGTTTCCACAATCGGCGTTCTGTGTGATATCTATGCATTTCACCGCTACTTCACACATTCCGCATGCGGCGGCACCATTCAAGCCCGCCAGTTTCAACGGCAGTTCCGGCGTTGGGCGCCCGGATTTCACCGCTGACTTGGCAAGCCGCCTACGCACCCTTTAAACCCAATAAATCCGGATAACGCTCGCACCCTCCGTATTACCGCGGCTGCTGTCCCCGCGTTAGC
+
CCCCCGEEGGGGGGGGGGGGGGGGFFFFGGDGGFGGGGGGGFGGGGGGFGFGGGGGGGGFFGGGAFFGGGGGAF@5AADFGGGAD?BCFC@GGF;EGGCEGFGGGDFFFGFGGGGGG:?DD@ADGGGGGCGGGFGDGGG6?:5?DCAEF+BEEGGGGGDEBEA?CCGGGFCBCED6BGFD8:/=FD;3,*328><02?FAAG><7569:BF)4?<645C1:4:11(449EB,902)67CEF::06.)677>1::<F,--,(1-(14?011-(.4)))(-(4-((-.4))5.())*22((-
@M02996:162:000000000-B87FG:1:1101:21576:9444 2:N:0:ACTGAGCG+AAGGAGTA
GACTACCGGGGTATCTAATCCTGTTTGCTCCCCACGCTTTCGAGCCTCAACGTCAGTTATCGTCCAGTAAGCCGCCTTCGCCACTGGTGTTCCTCCTAATATCTACGCATTTCACCGCTACACTAGGAATTCCACTTACCTCTCCGACACTCTAGTCTACCAGTTTCCAATGCAGTTTCGGGGTTGAGCCCCAAGCTTTCACATCAGACTTGGCAAACCGTCTACGCTCCCTTTACACCCATTAAATCCCGATAACGCTTGCTCCATCCGTATTACCGCGGCTGCTGCCACTGCTTTAGC
+
CCCCCGGGGFFGDGGGGGGGGGGDGGGFFGCDCGGGGGEGGGGGGGGGGGGEFGGGFFGGGGGGGGGGGGGGGGGGGGGGGGGGGG8FGDCGGFFGGGGGGFGGGGGGGCFCFGGA@:98>EFECGGDFFEEGGGGGDGGGEFGGG5FAG@:@BFDFGGGGGBFFFFFG,=:EFFFFGFF6EGGGGEGE7F5?>FF=F=;6DCFFA7*>F@3;F**08F(46((/(.(258;C;C<)7C*8())31)12):,3)(2----(/.9C()).(-..5..)(,---;,,.5)(),()02<+-))
@M02996:162:000000000-B87FG:1:1101:25592:9449 2:N:0:ACTGAGTG+ATGGAGTA
GACTACAGGGGTATCTAATCCTGTTTGCTACCCACGCTTTCGCGCCTCAGCGTCAGTTACCGTCCAGCAAGCCGCCTTCGCCACTGGTGTTCCTCCTAATCTCTACGCATTTCACCGCTACACTAGGAATTCCGCTTGCCTCTCCCGCACTCAAGCTCGACAGTTTCCAATGCAACTCCGAAGTTAAGCCTCGGGATTTCACATCAGACTTAATAGGCCGCCTACGCGCCCTTTACGCCCAGTAATTCCGGACAACGCTCGCCCCCTCCGTATTACCGCGGCTGCTGGCACGTAGTTAGC
+
CCCCCGC,CFFGGGGGGGGGGGGGGGGGG,CEFGGGGGGGGGGGGGGGGGGGGGGGGGCG,F6@FGG,EFG,FFGGGGGGGGGGGG,CFF@FFGFF,EFF=DGG99DFGDFGGGFGG>BDGFGG,EFECFGGG,ADG4=DGEF+D,:+<CEFEGG:,616@E@ECF+,53@AFF7,0CCDC@7CGF*<AGGBFD*7@EFEFGE*8+*08AF**8/+)1252./6;270:E;27)3<?0EEF:?DF4AA::7:>B:9-(((-133>9B(-(4:0>64)434(-(-22).-(5<5022:652
@M02996:162:000000000-B87FG:1:1101:9662:9454 2:N:0:ACTGAGCG+AAGGAGTA
GACTACAAGGGTATCTAATCCTGTTTGCTACCCGCACTTTCGAGCATGAGCGTCGATAAGTCCCCAGCAAGCTGCCTTCGCCATCGGTGTTCTTCCTGATCTCTACGCATTCCACCGCTACACCAGGAATTCCGCCAGCCCCTGAGCTATCCAAGAGAAACAGTCCAGTCTGCAGGTCCGGGGTTGGGCCCCGGTATTGTACAGACTGCTTGCACCTCCGCCTGCGCTCCCTTTACGCCCAGTAATTCCGAACAACGCTTGCACCCCCCGTATTACCACGGCTGCTGGCACGAAGTTTGC
+
[truncated: 58,328,172 more chars]
