# Supplementary material for: Long-term storage of feces at −80 °C versus −20 °C is negligible for 16S rRNA amplicon profiling of the equine bacterial microbiome
Source: PeerJ. 2021 Mar 9;9:e10837. doi: 10.7717/peerj.10837 (PMC7953882; doi:10.7717/peerj.10837)
Supplement: Supplemental Information 28 [file peerj-09-10837-s028.zip › SI_2014_16S_S146_L001_R2_001.fastq]

@M02996:162:000000000-B87FG:1:1101:11124:1748 2:N:0:ACTGAGCG+CGTCTAAT
GACTACCCGGGTATCTAATCCTGTTCGATACCCCCACTTTCGTGCCTCAGCGTCAGTTACGCTACAGTCACCTGCCTTCGCAATCGGAGTTCTTCGTCATATCTATGCATTTCACCGCTACACGACCAATTCCGCCTACCTCCTGCGCACTCAAGTTCTCCAGTTCGCCCTGCAGTTCCTACGTTGAGCCCCTTCATTTCCCCACTCGCTTAAACTACAGCCTACGCTCCCTTTAAACCCATTAAATCCGCATCACGCCCGCCCCTTCCGTTTTCCCGCCGCTGCTCGCCCGGCTTTAGC
+
-6ACCF6;=+=@+CFFC,BFF@CEF@8:E8BEE-8+@;CEG,,,8,BB,,68CF7,<,,6,6,,7,999,,9::@AFEFCE,47998,8BCF9?@9A?,ACDGF>,:?=@A;E;E?8:?8?,=++8++4A>E=,80++6,6:*0+,0+0=<D,,=3,726@,8=2++6+6+5:*+7++*+,4*45*)*),41**3*27=A*2))/*)/457(*+*4*2*)0-0)-/(//:16:3)))/8:,()98)/992)(,),*-(((-)(-1,(4.4.).(54,(,(,--((,)(,(((.)**+)))
@M02996:162:000000000-B87FG:1:1101:21219:1824 2:N:0:ACTGAGCG+CGTCTAAT
GACTACCGGGTAGCGAAGTCCGTTTTAGACCCGCGCCTTTGACCACTAGCGTTAGTATCACGCCAGATGGCTCCCCTCGCAATCGGAGTTTGTCGTGACACTCACCCACTTCACCGCCACACCACGAACTTCACCATCCTCTCGCCCACTCAAGGGAGGCAGTTCCAACCGCGAGATTGAGTTGAGCTCAACGATTTTACGGCTGGCGTTCCCCTCCGCCCCCGCCCCCCCTAAACCCCATAACTCCGCATAACGCTCGGACCTCCCGTATTACCGCGGCGCATGGACCGGATTTTTCCC
+
CCCCCG<+@F@+,,++=+,<,,;CF-;,,;;C@@7:F@C,56,66,,,99@8,889,,<,<,69+666,,6,,,:,A,4+8+,5,6,+8C,,9,+4+,+,,*,+,,,++9C4CBE++)06=@C+8+6++6,CADA+=>E,200+++1+0+0:84++,++4*18>21+,3>**1*/*/+**244=,0.+0<,0))/(6B+7/*.,4)2(()1/).(.4)1(*(-(,(-4>>(,*(..28+2(()(/-.,*(0()),/44((-/7(2.,(.((()).,(-((((((-()),((,))++0.2)
@M02996:162:000000000-B87FG:1:1101:13517:1878 2:N:0:ACTGAGCG+CGTCTAAT
GACTACTGGGGTATCTAATCCTGTTTGCTCCCCACGCTTTCGCGCCTCAGCGTCAGTTATCGTCCAGTAGCTCGCCTTCGCCACTGGTGTTCCTCCTAATATCTACGCATTTCACCGCTACACTACGAATTCCATCTACCTCTCCCACACTCAAGACATACAGTTTCAAATGCAGTTTATGGGTTAAGCCCATACATTTCACATCTGACTTGCATCCCCGCCTACGCGCCCTTTCCACCCCGTAATTCCGGATAACGCTCGCCACCTCCGTCTTCCCGCGCCTGCTGGCCCGTTGTTAAC
+
-ACC@F,,CEFG7FFGGFFFGAEEG<CEFFFFE-@6F6@FGF6+8@FCC4@CFEE@E<,6<,9A@,:<,6,,:8@CFBEFGC,79@CC?ECG99CEE,9CEFGF,9=:8BC;EDFG8:5CC>F,,,++,9DGD;,36,7>+89==,1=9=;D,@?,,,7,8@*<=+92+,,5=++=@7*+,,,@F6*B*4:)5;+*;@CE5,**:?*;:A7****459;)*00-7(-(/:2(8;)754C=(((.)(/9;;)((.)2-(((-1-(14.(.4,(.(6:141((-:2<2).1(--0)*22))-
@M02996:162:000000000-B87FG:1:1101:17110:1927 2:N:0:ACTGAGCG+CGTCTAAT
GACTACTAGGGTATCTAATCCTGTTCGATCCCCACGCTTTCGTGCCCGAGCGTCAATTCAAGCCTGGCGAGCTGCCTTCGCCATCGGAGTTCTGTGGCATATCTATGCATTTCACCGCTACACGCCACATTCCGCCCGCCTCGACCGCATTCCAGCCAACCAGTTTCAACCGCACTTCGGGGGTTGGGCCCCCGGCTTTCACCGCTGACTTGGCCGGCCGCCTGCGCACCCTTTCAACCCAATGAATCCGCATAACGCTCGCCCCCTCCGTTTTCCCGCGCCTGCTGCCCCGGTGTTACC
+
CCCCCGE9FGGGGEFGGGFGGFFFG<C=FFEFG?@BG@FFGGC6@C,,88@FFEF@F,C,,,6A66CC::+=4=EFFGGGG,=:9@B,>CFF9,9,,99CEFGCE,EEFFGFGFGF=8<CD9?+=A=BEEFGG8C0++=>08*+63=BB+:;;5?:;6,4B7@@,5<,2>,3;*;9/9)*1**24)3)/:C685)2-:FBAE>073(,86>2)).)(0/,24-(4(3(4C:(9)))..A=((.38)66<9)((.)2-,(,-9((14(43(-).862)-1-(-4-1.8)(((-))22*)))
@M02996:162:000000000-B87FG:1:1101:8532:1964 2:N:0:ACTGAGCG+CGTCTAAT
GACTACTCGGGTATCTAATCCTGTTTGCTACCCGCACTTTCGTGCATCAGCGTCGATTCTTCCCCAGCAATCTGCCTTCGCCATCGGTGTTCTTCCTGATCTCTACGCCTTCCACCGCTACACCAGGTATTCCGCTTGCCCCTGCTCTATCCATGCTCAACCGTCCAGTCTGCTGTTCCGGGTTTCGGCCCCTGTATTTTACCGCCTGCTTGCATCTCCGCCTCCGCTCCCTTTACGCCCAGTGCTTCCGTACACCGCTTGCACCCCCCGTTTTCCCGCCGCTGCTTGCACTTCTTTCGC
+
--8A,CC,8@CF+CFFECCFGE@EF@CFE6CFE+7+@@EFG,,,8,C,,5C7BF++8,,,9<6AC,66,,,9::AEFFG7C@,896,B,BCFCE@EE,,9E@FG,<4>+>?,A,CA+:A+=9A=B,=,9C=,,=@=66@42:D++,591C+:;,+,,,,,8,1>10+,669?A++,32;*+++@F+0*14@1**3*9@+/*4*))*/55?C05**404:5=/8(/(((.:13C@)6(,4/((/)+/7;<8)(())2---34<)47,((,(-(.2-3,((((-714:4,(),))*+23)(,
@M02996:162:000000000-B87FG:1:1101:16299:1973 2:N:0:ACTGAGCG+CGTCTAAT
GACTACCAGGGTATCTAATCCTGTTTGATACCCGCGCTTTCGAGCCTCAGCGTCAATCGCACTCCAGAAGGCTGCCTTCGCAATCGGAGTTCTTCGTCATATCTAAGCATTTCACCGCTACACGACGAATTCCACCTTCCTCGTGTGTAGTCAAGCCCATCAGTATCAACGGCAGGCCACCGTTGGGCGCTGACATTTTACCGCTGACTTAAAAGGCCGCCTACGCTCCCCTTAAACCCACTAAATACGGACACCGCTCGCCCCCTCCGTATTACCGCGGCCGCAGGCACGGAATTTGCC
+
CCCCCGAEFGGGGGGGGGGGGFFGGDFGGGGFGCCCG:FFGG,;@FGGFEEFGGG7F@@7,@+9CCF,C@8E@EEGGGGGGCE@@FC:CFFE@C@<==FDEFGGF9EEGFFGGGGGE=?CDEF++@>>=FGGFAC==,@ED*0066:3C+CBDAFDC@?@>E6C:CFC7B6BE5D+:7=*431@*9575?*-)88*>F+95A@=()(6)3+7>F)88A70=(/3,.(/7C(7<))6.4CE(..:?)).*45(-03),(--,/(-)((-(-...).)(((--,4-((-,(423)023+.).
@M02996:162:000000000-B87FG:1:1101:16820:2024 2:N:0:ACTGAGCG+CGTCTAAT
GACTACTAGGGTATCTAATCCTGTTTGCTCCCCACGCTTTCGCGCCTCAGCGTCAGTTGTCGTCCAGCAAGCCGCCTTCGCCACTGGTGTTCCTCCTAATATCTACGCATTTCACCGCTACACTAGGAATTCCGCTTGCCTCTCCGATACTCAAGAACGACAGTTTCAAATGCAGTTCACGAGTTAAGCCCGTGGATTTCACATCTGACTTGCCATCCCGCCTCCGCGCCCGTTACACCCAGTAAATCCGGACAACGCTCGCCACCACCGGATTCCCTCGGCTGCTGGCACGTGGTTAGC
+
CCCCCGFFGGGFEFFGGGGGGGGGGGGGGGGGGGGEE;FFGG:@@FGGGEAFFGGGGEFFEEFCCCF<C8EDFFGGEEGGGCFFEDECDFFG>9CEFDEEEFFGFEFDEGGGGGGDG>ADCFF8,5,BFEGGDDG6=DGF8DFF?+:396+>FFF98DC@GE::<7CEC;CFF<8<;CCAF>CCBFECAFFA9:>)1?FEEFE6;+:?CFDBEF9=6?7540((/206982(238;E@FC,(,.*)-4645(7505---,(1--93((-(((-4)))).-,(((()).(4240)*2/.(4
@M02996:162:000000000-B87FG:1:1101:16342:2028 2:N:0:ACTGAGCG+CGTCTAAT
GACTACAGGGGTATCTAATCCTGTTTGCTCCCCACGCTTTCGAGCCTCAGCGTCAGTGATCGTCCAGTAAGCCGCCTTCGCCACTGGTGTTCCTCCTAATATCTACGCATTTCACCGCTACACTAGGAATTCCACTTACCCCTCCGACACTCTAGTTCGACAGTTTCCAATGCAGTACCGGGGTTGAGCCCCGGGCTTTCACATCAGACTTGCCGTACCGCCTGCGCTCCCGTTACACCCGGTAAATCCGGATAACGCGTGCACCATACGGATTACAGCGGCAGCTGGCCCGCATTTAGC
+
CCCCCGFEFGGCFGCFGFGFGGGGGEFGGGGGGDGCFCFFGG8CCFGGGFCFFGGGG,,CCF@=FEFFFDDFDFGGGGGGFEEEGFFCDFFF99CFCFGGGFGGFFFFD6CEFGGGGA5CCBF8,?BFFGGGGGGGF;DECDFGG+:B?C?5>=DFEE6DEEAC,=DEGCADCDFG8CEEEGGC:9=D:FGA>?C>>CFE*>CC=1**8AC7EF()(226C6(/626(6C7(;<(2<AFG((,(0)66*70:(7)9--(,-138C(-51((((-54.),-((,-:(.43((4)./2A6-4
@M02996:162:000000000-B87FG:1:1101:17541:2064 2:N:0:ACTGAGCG+CGTCTAAT
GACTACAAGGGTATCTAATCCTGTTTGCTCCCCACACTTTCGAGCCTCAGCGTCAGTTAGAGCCCAGCAAGCCGCCTTCGCCACTGGTGTTCCTCCGAATATCTACGCATTTCACCGCTACACTCGGAATTCCGCTTGCCTCTACTCCACTCAAGAAAAACAGTTTCAACGGCAGTTTAGGAGTTAAGCTCCTACATTTCACCACTGACTTGCTTTCCCGCCTGCGCTCCCTTTACACCCAGTAAATCCGGACAACGCTTGCCACCTCCGACTTACAGCGGCTGCGGGCCCGTAGGTAGC
+
CCCCCGFFGGGCFGGGGFGGFGFFGFGGGGFGECFGGCCGGG,@BEGGFGFGFFGGEFFE9ECAFFFEDFFFDFGGDFGGGGCEFFGCEFFF49CFEFGGFFGGGGGGDCFE;EGFC@@DCFF,>=?@CFGGGGGGG??EF8DCF,:E?C<8>DGA888@ED=<6DGFDFCBG>DFCF7FCDF:FDC>6,<:*;C5;FFC;D:CD956<BF761*4:B?7486/78=69C@@>@<CEEFE0;5)+9CCF3.,331/---(-159C61(.4((-,)-),.24((,((-(((46))/*3-32
@M02996:162:000000000-B87FG:1:1101:23472:2076 2:N:0:ACTGAGCG+CGTCTAAT
GACTACCAGGGTATCTAATCCTGTTTGATACCCGCACCTTCGAGCATGAGCGTCAGTAACGGACCAGCAGGCTGCCTTCGCAATCGGAGTTCTTCGTGATATCTATGCATTTCACCGCTACACCACGAATTCCACCTGCCTCTCCCGCACTCAAGGGATGCAGTTCCAACCGCGAGATCGAGTTGAGCTCAACGATTTTACGGCTGGCTTGCATCTCCGCCTGCGCCCCCCTTAAACCCAATAAATCCGGATAACGCTCGGACCGTCCGTATACCCGCGGCTACTGGCACGGAATAAGCCG
+
CCCCCGFGGGGFFGGGGGGGGGGGGGGGGGGFGGGGGDGGGG?FEGGEFEGGGGGGFGGGGGEEGGGGGGGGFGGGGGGGGGGGFGGEEFFFBAFDFFEFGFGGGEEGGGGGGGGGE@?DDFEEGGGGGGGCDGGF?FGGCEFGGF@CAD>5B=DDEGGEFF>CEFGGGGGFGFGGFG*0BFEG9F:7*=D=FED2)>6>:4>=>E@=56568@?6CAD8=(,:2.(.3C(9>>AA<7EE:058=)6,5(044*51-(,-4)49)4(-344().).4(--,((.).527)43002++.52,
@M02996:162:000000000-B87FG:1:1101:23345:2115 2:N:0:ACTGAGCG+CGTCTAAT
GACTACTAGGGTATCTAATCCTGTTCGATCCCCGCACCTTCGTGCCTCAGCGTCAATATGTGTCTCGCATGCTGGGTCCACAATCGGCGTTCTGTGTGATATCTATGCATTTCACCGCTACGGCACACATTCCGCATGCGGCGGCACCATTCAAGCCCGCCAGTTTCAACGGCAGTTCCGGCGGTGGGCGCCCGGATTTCACCGCGGACTTGGCAAGCCGCCTACGCACCCTTTACACCCAATAAATCCGGCAACAGCCCGCACCACCCGGATTACAACGGCTGCTGGCCCGGGGGACAC
+
CCCCCGGGGGGFGGGGFGGGGGFEGFEGGGGGGGGGGGGGGGGGGGGGGGGGGGGEGGEFGGGG<FGGGCFGGF,,:,@=EFFBDDC@>CFCFGGDFG9BF+@9E<EGGCFF9=FFG:<?D++6@FF<?E9FADECDGG>D>BCGC=DA+B*@EFFGGGGGGA@9BGFFE8BEFGFFGFFGGG*=>>53:E;DBD36C?:<F4:>)429DG234,=37/4:244??94;E<(9:9)6<FG(42:=9)-245,(0(*,.(--)4(9,((3(-(,,.4)).-(-(-()50((--).***((4
@M02996:162:000000000-B87FG:1:1101:22631:2116 2:N:0:ACTGAGCG+CGTCTAAT
GACTACTAGGGGGAGCGAAGCCCATTTGCGACCCTGGCTTGCGTTCCCCAGTGGCAATTACGGCCCAGTAAAGCGCTTGCGCCACCGATGTGCCTCCTGAGAGCGACGCATTCCACCGCGACACCAGGAATGCCCTTTACCTCTACCGCATGCAAGTCTGCCAGTATCCAGTGCTGAACCGAAGTCGAGCTTCGGGCTTTAACACCAGACTTAACAAACCACCTACGAACACTTCACGCCCAATGATCCCGGACAAACCTTGCACCCCCACGATCACCGCCGCTGCTGGACAGGGGTTAA
+
CCCCCGGGGGGG@B:+7@@+@CC<CF,4,+8@CF@C<EEFEFC86B,,CFC:E8FEEGCEFGDFGGD8CFFF9?=FCF@7:C@7@9@:+BF=@54ED,9,,1,+68@=B8>C7@DF@1*+68@@DDF@>:,3@:FFG,@EF9;>CFBCAD?@?;::BCE?EC43,=+=BFCB164,86=FEC:EC+/27G/(;>3:0CA(1>6CFA?33)2.)99475*-14-.,7?<?E01:>)622:;9?B(05:)*.5(4>9>((-.)02,9?B04((((-((.,(-(,,(((.).(4,)0///(()
@M02996:162:000000000-B87FG:1:1101:20598:2147 2:N:0:ACTGAGCG+CGTCTAAT
GACTACCGGGGTATCTAATCCTGTTTGCTCCCCACACTTTCGAGCCTCAGCGTCAGTTAAAGCCCAGTAGGCCGCCTTCGCCACTGGTGTTCCTCCGAATATCTACGCATTTCACCGCTACACTCGGAATTCCGCCTACCTCTACTGCACTCAAGAAAATCAGTTTGGGATGCAGTTCCGGGGGTAAGCCCCGACATTTCACATCCAACTTGAGTTCCCGCCTGCGCCCCCGTTACACCCAGGAAGTCCGGACAACGCGTGCCACCTAAGGATTCACGGGGCTGATGGGCCGGAGGGAAC
+
CCCCCFFCDEG+BCFD@@@EFFAC@FCFFE<8FEBECE9,C@<D@CEFFDCC,8@E6CFGGGFADDDEEFGGGEEC7F9DBB:F8DD6=:4;@,CEFFCBB?F+@9@+@@:E995C>=9=@@8,@4=C=:E,EEEDGG?DDDFFF=*A3=5)@BDDFGG=DD9,8?+136,:<;F,?CEDDDE*5/6C>F=@AACB0,+)696./=;485:6))1;676/2.//29>((:96/1(-628?(3(,<14.0-540.4/--,,-*.:661()..2..).44(-,((-()-)((33).2**((,
@M02996:162:000000000-B87FG:1:1101:16530:2148 2:N:0:ACTGAGCG+CGTCTAAT
GACTACCAGGGTATCTAATCCTATTTGCTCCCCACGCTTTCGTGCCTGAGCGTCAGTAACAGACCAGGTTACCGCCTTCGCCGCTGGTGTTCTTCCATATATCTACGCATTTGACCGCTACACATGGAGTTCCATAACCCTCTTCTGCACTCTAGCCTGCCAGTATCCAAGGCTGTATGGAGTTGAGCTCCACGCTTTCACCTCAGAGTTAACAGACCGCCTGCGCACCCTGTACGCCCAATAAATACGGATAACGAGTGCCACCGACGTATTACCGAGGCTGCTGGCACGCAGAAAGCAG
+
CCCCCGGGFGD;CFEFEEFGFFACCFFGFEEFEFFCCF@EGEGFFGGDEFFE:@BEFDGGGGEDDFFG,,CFFGEGCCFFFCBEECD6?664@5EFF5@EE7C94CDFE>:FFFD@>8@CDGF?8FF<=,@;FF8?DF8D+=6+=4:F?=<5,>@FF8@FFGD:@;DGGGCFG*==@=CFDF81=?821@FEFBG))5+;0@*8@A@**15A7B3A>?D4*(8>9>@=@8((29C;0(48=(/7;))./2262;35(---6*..C(40296:(56)(-,33(4(),.4..1()7*2850,.
@M02996:162:000000000-B87FG:1:1101:21469:2150 2:N:0:ACTGAGCG+CGTCTAAT
GACTACCCGGGTATCTAATCCTGTTTGATACCCGCACTTTCGAGCTTCAGCGTCAGACGTACCCCAGTGGACTGCCTTCGCAATCGGAGTTCTTTAGGATATCTAAGCATTTCACCGCTACACCCGAAATTCCATCCACCTCTAGTACGCTCAAGACAACCAGTATCAACGGCAAGGCATGGTTGAGCCACACTATTTAACCGCGGACTAAAGCCACCGCCCACGCTCCCCTTACACCCAATAAAACCGGATAACGCCCGCAGCCCCGGGATTACAGCGGCTGCCGGCACGGAGTTAGCCG
+
CCCCCGFGEGGFCGFEE@FGGGGFGGFGGGGGCCGGEGFGGG8AF+EFFEFEFGGGFFGGGGGFFEEFFGFGGFFFEFGEFFC7DFD:B,:EDA;@FFGFEBFGDAEGGGAF=EE<>ABDGGGGC+@FED9EFG,=DFDD+:DF?4;C*@*)@EF9FGGGGDD:=?EFF?E>E>CFFF5*>:@E7939)1:=>3;0>C97>EA>)2:@2)*00;(./;73/((616(1:F(6*53A<2:/4(.)1)3,/()(-955-(((,)((120(,(--,).).),-,,((((44(,--)022+6<0-
@M02996:162:000000000-B87FG:1:1101:21487:2150 2:N:0:ACTGAGCG+CGTCTACT
GACTACCCGGGTATCTAATCCTGTTTGATACCCGCACTTTCGAGCGTCAGCGTCAGACGTACCCCAGTGGACTGCCTTCGCAATCGGAGTTCTTTAGGATATCTAAGCATTTCACCGCTACACCCTAAATTCCATCCACCTCTAGTACGCTCAAGACAACCAGTATCAACGGCAAGGCATGGTTGAGCCACACTATTTAACCGCCGACGTAATCGCCCGCCTACGCCCCCCTTAAACCCAATAAATCCGGATAACGCTCCCATCCCCCGTATTACCGACGCGGCTGGCACGGAGTTAGCCG
+
CBCCCGFGGGGF@EFEE<FFCEFFGGGDGAAEFEGC:F8FDE?CC+@FCEFFFECFFFGG7FGFFEGGGFGGFFGGFFGGGFE7D=??B4CF>,=ECE;E9DDDFFFGGDGGFFGGE>5?CDF?C7EFEGG9FG@=8FGFC=B?=,;F*03)@=A9DCFGEDD,,+?ED8+9@?DGA6@6>>E97519)4D)@9C**7@4:FFA)2662/8,/A()/:C1:<;@2,(.4:((2))62:A82(.4/))(1()(,*55--(((*).*((--(,(.46.3((-((,4-(:(..(-.)*2+.),(
@M02996:162:000000000-B87FG:1:1101:16514:2158 2:N:0:ACTGAGCG+CGTCTAAT
GACTACCAGGGTATCTAATCCTATTTGCTCCCCACGCTTTCGTGCCTGAGCGTCAGTAACAGACCAGGGTACCGCCTTCGCCGCTGGTGTTCTTCCAGATATCTACGCATTTGACCGCTACACATGGAGTTCCAGAACCCTCTTCTGCACTCTAGCCTGCCAGTATCCAAGGCTGTATGGAGTGGAGCCCCACGCTTTCACCGCAGACGTAACAGACCGCCCGCGCACCCCGTACGCCCAAAAAATCCGGATAACGCCTGGCACCTACGGAGTACCGGGGCAGCTGGCACGGAGGAAGCCG
+
C<CCCGGFFEE;EEAE@<FF<966<CECGFFEEFFC7F,8FEEEFGG@CCFC@CEGEEFACFFFGFEF,6CFFE>@B7FF@FCCCCE:A,8CE5EEF,C,AF8E=EDFE8BED=<FCA5DCF8,=<=E:AE,@F,+67@C?=5?==DC??+),86=DADCGGD,25?E9F8FE*=,<7;A>3,,528+)+@8<9C:=F5;*<)0:5@55:*/0=*)-/)(?((..(.,:81(14411788<(48B1(4)45((1)*,((,(14./(,2(,(((())-(((((42.48177:97:*1*(.34
@M02996:162:000000000-B87FG:1:1101:9873:2161 2:N:0:ACTGAGCG+CTTCTAAT
GACTACTGGGATCTAAGCCGGTGTGCTCCCCCGACGGTCGCGCCTCAGCGTCAGGGACTGTTCAAGGAATCCGCCGTCGCCCCCGGTGTTCGATAGGAGAGCAACGAAGTTCACCGCGACACCCTATACTCCGATTCCCGCTCCCAGACTCGAGTCCTGTAGTTTCAAGCGCACTTTCCGGGTTGGGCCCGGAGATTTCACACTTGACACGCAAGACCGCCCACGCGCCCGTTACGCCCAGTAAATCGGAACCACGCTCTTGGCCTCCGTATATCCACGGCCGCCGGACCAGCGTTAACA
+
C@CCCGGGGGF-CED9@C8F:@@@FE<4,:BF@@C+8F,6@@@C,B@4C=,,68,:<F,<:<FFC?E8F==E:,B+7+=+++8@+>+@48,@,,@C,:,6@*@+@3+8+@<DDCFCC)089@@E87,@,8,,@C*<D3,*309?F7>@54;4D*2<CC,,@:9@78CF@C*:=5)2;C<DDBE:B),/6CC,571(49*4-A?(4952<)*,-345:>C(1(-32362(:4,*3:60-22,(.6*)6(*,0,,831((-()0)47),2,((.)).))((,-(24((((--4())//1())
@M02996:162:000000000-B87FG:1:1101:8512:2162 2:N:0:ACTGAGCG+CGTCTACT
GACTACTCGGGTATCTAATCCTGTTTGCTCCCCACGCTTTCGAGCCTCAACGTCAGTTACAGTCCAGTAAGCCGCCTTCGCCACTGGTGTTCCTCCTAATCTCTACGCATTTCACCGCTACCCTAGGACTTCCGCTTACCTCTCCTGCACTCCAGCTAAACAGTTTCCCACGCAGTTCCGGGGTTGACCCCCGGGCTTTCACTTCCGCCTTGCTTTCCCGTCTACGCTCCCTTTACACCCAGTAAATCCGGTTCACGCTTGCCCCCTACGTCTTACCGACGCTGCTTTCACTTATTTCGC
+
C<CCCG6CBFGGGFGGC9CFFGDEFEGGGDCFGGGEGG;F<F,,8@FFFCEGGGGEFF,CA<AFFCF@<C,9:@BFGGGF@F,@DDEF8FGGDFE=FAEF,4DF9EFEECC@EEEFE:A6C,BFB,9<A?EFF6C?>4=8@DBFD,8:*=D),8+:=,,7@,5DDCFE6,,3@*01B9C9C++4C08**78)*3*)-@A>4CC?=*5(5296>+/1)2;(2//(1/.33*35CE)9).<:,/.6*.6:74)(-))*,,-,(18)/16133.(.2)44(-((-3294))-)))1/30<),(
@M02996:162:000000000-B87FG:1:1101:18723:2173 2:N:0:ACTGAGCG+CGTCTAAT
GACTACTAGGGTATCTAATCCTGTTTGCTACCCACGCTTTCGCGCCTCAGCGTCAGTTACGGCCCAGTAAGTCGCCTTCGCCACTGGTGTTCCGCCCAATCTCTACGCATTTCACCGCTACACTGGGAATTCCACTTACCTCTTCCGCACGCAAGCCAACCAGGCTCCAAAGCAATTCCCACCTTGAAAGCAGGACTTTCACTGCAGACTTAATCGGCCGCCTACACGCCCTGTACGCCCAGGCATGCCGGACAACGCTTGCCCCCTACGAAGTACCGCGGCAGCGGGCACGGGGGGAGG
+
C@BBBE9FEFF-CE@A@C@CEFDCCEEFCEC@CEFB7B,,F@EDFFGGADCB68FCCFGGGGGGGGFFFFGEEE7C7?=?BB=FF=C:A,,9>,8@FGG8,DF8=?BCE=?F,@CEB=9C>EF8EFFCF8,4@FGFGDAF+*;+=EAFBC9)@=CFGGC8EEC+@*AEGGD:8AG<FGFAFCA,@:>CA9D2?FCB=98/7D*/19>4:4:>E+/?2?<,1.(/3;8;9*6,*6661(213<0?F)(,9-5;9B<*-(((,1..93(-84(,(-.662(214(--,-42143))/**-((
@M02996:162:000000000-B87FG:1:1101:21260:2177 2:N:0:ACTGAGCG+CGTCTAAT
GACTACAAGGGGATCTAATCCTGTTTGCTCCCCACACTTTCGAGCCTCAGCGTCAGTAAAAGCCCAGCAAGCCGCCTTCGCAACTGGAGTTCCGCCGAAGATCTACGCATTTCACCGCTACACTCGGAATTCCGCTTGCCTCGACTACACTCAAGAAGGTCAGGTTCAATGGCAGGTCATGGGTGAAGCCCACGCAGTTCACCAAGGACTAGATCTCCGGCCTGCGCCCCCGTTACACCAAGTAAATCGGGACAACGCGTGCAACCTACGTAGTACAGCGGCTGCGGGCACGGAGGAAGCG
+
C<A<CD@FEDD+@;B,@<@C@FC;6CC,<,;C@C:,6;,6,@6CBFEGCB,@,8@C,<<<FFE8D,:6<@FGB>@:6,=A8,6899=,:,,44?8:@@C:?+9+4,98=++,9=5,@)96=>,,8A48?+,,@@E6CDFG+8:?+8)80+10@@DFEFE5EC8,2*;<C,@9@6;C*3:+;BF,*3*50,=:*3;=)*1/*5*>()/884*.81/496),*.(//6((.=13*.-,--:*3<)694-)*-)1(0.1-(--(1,.*4(,.-.,(,.).)),,((,-(-,-43().2**(,.,
@M02996:162:000000000-B87FG:1:1101:8596:2177 2:N:0:ACTGAGCG+CGTCTAAT
GACTACCAGGGTATCTAATCCTGTTTGCTCCCCACACTTTCGTGCCTCAACGTCAGTTACAGTCCAGAAAGTCGCCTTCGCCACCGATGTTCTTCCTAATATCTACGCATTTCACCGCTACACCAGGAATTCCACTTTCCTCTCCTGCACGCAAGAATCTTAGTTTTAGTTGCAGTTCCCCAGTTGAGCCGGTGGATTTCACAACTAACTTGCTATCCCGTCTACGCACCCTTTACACCCAATAATTCCGGATAACGCTTGCTCCCTACGTTTTACAGCCGCTGCTGGCACGTGTTTACC
+
CCCCCGGGGGGGGGGGGEFGGGGGGGFFFGGGGFGGGGGGGGFD@FCFDCEB9BCGGFEA9CFFGFF,C<EACFFGGGGGGGGEDC6CEGGGFGGGG9CFFFGGGGGGD>EFFC?C>A>D=EE,@ACDE8,@DDFG8,@DFE?6D,::3=01@@6,,6,33,1C@F8=D@DFF5=FFDEFD8ADF+;68=3)03+):FFE7DA@=9:@ECG7*4*+:9;<40:4859-:B5=F:4/07,*((0)//)<:;)328)6/.//(/)7<2837;6(,().)).(--917:)(3()())+28:).
@M02996:162:000000000-B87FG:1:1101:12101:2272 2:N:0:ACTGAGCG+CGTCTAAT
GACTACCCGGGGATCTAATCCTGTTTGCTCCCCACGCTTTCGTGGATCAGCGTCAGGTGTCGTCCAGTAATCCGCCTTCGCCACTGGTGGTCCTCCCAATGTCTGCGCATTTCACCGCTACACTGGGAATTCCGATTACCCCTCCGACGCGCAAGAAAAACAGGTTCAAATGCAGCTCAGGAGTTGAGCGCCTGCAGTTCACATCTGACTTGCCTGCCCGCCGACACACCCGTTACACCCAGGAAAGACGGAGAACGGCGGCCAACGAAGGAATACCGGGGCAGCAGGGACGGAGGGAGGG
+
C<ACCFFG@CD+@,9,;6;,<,;;,;C?A,,,6C@@+,,,5@;C8@,B<?CB8,@@,<E,FFDGGEFCEC,EFCF7,4=?:B=FD=C6A,,4@,CFFE=A:=;+9:>8=++9,9,,8>*6=E<,CBCEB,,,@=60+CD9DD5CCGA@*?9=E89FFGGGG>@,23*2;E7:,:A2;>:F???,65786*40)2;>.,+17+<);+9<4+1..).*/01//.(33(4438((*,4(656*(.(4>(((2-.-(8,*-(((-)--*4((,4,(().))-(,,(,44(430,--))/2*,((,
@M02996:162:000000000-B87FG:1:1101:7571:2333 2:N:0:ACTGAGCG+CGTCTAAT
GACTACACGGGTATCTAATCCTGTTTGATACCCATGCTTTCGTGCCTGAGCGTCAGATGATCTCTGGACAGCTGCCTTCGCAATCGGTGTTCTGTGACATATCTAAGCATTTCACCGCTACACATCACATTCCGCCATCCTCGACATCTCTCAAGGGGACCAGTATCAATGGCAGTTCTCATGTTGAGCATGAGAATTTCACCGCTGACTTAATCCTCCGCCTGCGCACCCTTTCAACCCAATAAATCCGGATAACGCTCGGGTCCTGCGTATTACCGCGGCTGCTGGCACGGAGTTAGG
+
CCCCCGGGGGG@CDCFECFEFGEFFFFFGFGEFGFFGG9CEEGGGGFFEFGEB@CGCEGEFGGFGGFCFFGGGGGGGGGGGCFCFFDCF:@DFGFFGGFG:7DCCF=AEECF=EDFEAEDDFGGGGGGGGG9DFGGCB8DGEF>D@08<=;DDEFEGDGCEGDBEFGD?@DFFDC@+CDFGDE=DEEGFG,9DFGC5FCEC<EFA@AA50?CC?;<*@C:4::>DFFFAC@(;3*9?6FCFBDFF=C6*40((272/.//.96(::A).-,--5)-46,-4476:B?B???070?CC)6(
@M02996:162:000000000-B87FG:1:1101:21020:2336 2:N:0:ACTGAGCG+CGTCTAAT
GACTACAGGGGTATCTAATCCTGTTTGCTCCCCCGACTTTCGCGCCTCAGCGTCAGGGACTGTTCAAGGAATCCGCATGCGCCTCCGGTGGGCTACAGGAGAGCAACGCAGTGCACCGCGACACCCGGGATGCCGATTCCCGCTCCCAGACGCGAGTCCGGGAGTTGCAAGCGCACTTGCCGGGTGGAGCCCGGAGAGGGAACAATGGACACGCAAGACCGCCGACGCGCCCGGGACGGGCAGGAAAACAGAAAAACGGAAGGGGGAGCTGGAAGAACGGGGCTGACGGGAGAGGGGGAGG
+
CB@BCFEEFDD-@,6,;<,6,6;;,<;C,,6,,67@++,,,8B@7+,C6?6@,,@C,CFF<E,,C@<FFDF,C579+,6,7888@47=+@+@D,@AFEDC@6668E,=+4+89,@,41*66+=CDE+68:+>DFEG9+,,=)030CCC993:@:7>44=*445<*2++2BF)/2:5.*.;+::=*117228:>@C91*)-,24:(*.47/9(477<>@2(:4(-7(4-4*(()((,,,**,43402((2.03?),7--(((1(-7,(--(4:1(..,,((((((4((,-(-(0)*/202,-
@M02996:162:000000000-B87FG:1:1101:7557:2345 2:N:0:ACTGAGCG+CGGCTAAT
GACTACACGGGTATCTAATCCTGTTTGATACCCATGCTTTCGTGCCTGAGCGTCAGATGATGTCTGGACAGCTGCCTTCGCAATCGGTGTTCTGTGACATATCTAAGCATTTCACCGCTACACATCACATTCCGCCATCCTCGACAGCGCTCAAGGGGACCAGTATCAATGGAAGTTCTCAGGTTGAGCATGAGAATTTCACCGCGGACTTAAGACTCCGCCTGAGCACCCTTTAAACCCAATAAAACCCAATAACACTCGGGTCCTCCTTCATAGAGCCGCTGCTGGCCACGGGTTGGC
+
C<CCCGGGGGGGDGE9<@A<9FCCCCE;F9CCEE,C8<F9<CGGCFE@<?EGECCF,EFAF,,5CFF9,FC<FFCAE4@FG@C:EGD,86:,=FBFF<=;,2@=FDF@A,<;FCFF@=*+=9FD,AEF:,C>D@6=D+@@8>:>DE=G3+*044+,1++@@+:,8=C3=7ED,+6@++*26,62,=5=54350*B75D9**,51>3:2>>FCE8*;***/4005(7>@56/5056)9.8;04();>)7*()(())*./.,(2(.1226(.).).)))))(--((-845(.,(00/22(((
@M02996:162:000000000-B87FG:1:1101:23992:2351 2:N:0:ACTGAGCG+CGTCTAAT
GACTACAGGGGTAGCTAATCCTGTTTGCTACCCACGCTTTCGCGTCTCAGCGTCAGTCATTGTCCAGCAACCCGCCTTCGCCACAGGTGTTCCTCCTGATATCTACACATTTCACCGTTACACCAGGAATTCCAGTTGCCCCTCCAAGACTCCAGGTAATCAGGTTCAGGCGCAGTTCCTAAGTTGAGCTGAAGGATTTCACACCTGACTTAACTAACAGCCGACACGCGCTTTACGCCCCGGAACGCCGGACAACGCTCGACCCCTACGGAATACCGCGGCATGATGCCCGTCTGGATC
+
C<ACCGFFFED-@,6@;C9,,,;66-CA@FC,<E@C7,,:ECGGFGEGGGGCFEGG,6C,6C@FCFE@@@69FB7C,@@A@=CEDFF696,,@,9A=E;,A+;,9C;A>DFD,,<EE)<>CEGGFGGF@FGG9@DC=>EDGD?GD88=6D5=FC8,63C3,@*,6++A=A3<+:=+;+;+6@=@,=;+),D@FAC@CFFFFGF)8*8)0+23A8*@CF;11/)0):(/5*(57()9?@ED(,(::,--/43(3.2*-,((-)(-)-(-,,--((.).4-92(--()).)57(00*/*)-5
@M02996:162:000000000-B87FG:1:1101:19164:2359 2:N:0:ACTGAGCG+CGTCTAAT
GACTACTAGGGGATCTAATCCTGTTTGCTCCCCACGCTGTCGAGCCTCAACGGCAGTTACAGTCCAGTAAGCCGCCTTCGCCACTGGGGGGCCGCCTAATATCTACGCAGGTCACCGCTACACTAGGAATTCCACTTACCTCTCCTGCACTCTAGCAACACAGGTTCCAATGAAGTGCCGGGGTGGAGCCCCGGGCTTGCACATCAGACTTGCATCGCCGGCGACGCGCCCGGTACACCCAGGAAAGCCGGAAAACGCTGGCCCCCGACGGATGACGGGGGGTGCTGGCACGGAGGGAGGG
+
@@A,@CCECEF+@,6,665,<@@,66CE,;,,,C8@+,,,,9FCB@<E@=;,++@B,CFFGGB=E@D,@<FAFC@:,,4?,,4@,=@,4++3@+>>3C<,73,+3<65>**6,6,84-*/893,?FC<C7,,6>C78E?C+//2;+6F57/(+4:7CFFEEC3*3*0<CF+8+;>3?7>BDDE**/37,:88@>G>(*),.+6)5FF??)*.6?)/43/-*(,--4(((2(().(-4.,*(((-73.(*-.4(.,*-((((*.4C07>0--(-(..(-(,1(-,()..-,,-0)1*2:(((
@M02996:162:000000000-B87FG:1:1101:14204:2366 2:N:0:ACTGAGCG+CGTCTAAT
GACTACCCGGGGATCTAATCCTGTTTGCTCCCCACGCTTTCGAGCCGCAACGTCAGTTACAGTCCAGTAAGCCGCCTTCGCCACTGGTGGTCCTCCTAATATCGACGCATATCACCGCTACACTAGGAAGTCCACTTACCTCTCCTGCACTCTAGTTCGACAGGTTCCAAAGCAGTTCAGGAGGTGAGCCCCCGCAGTGCACTGCAGACTGGCCAAACCGGCGACGCTGCCGGTACACCCAGTAAAACCGGAGAACGCGTGCCCCCGACGGAATACCACGGCTGCAGGGGCGGGGGGAGGG
+
B@AC@CCF@ED+@,,,;6,6C<;,,;;C,6;,,C8@:,,,,8DC8++8@BCC,,6@,<FGGGFFGG@<CAFGGEFC,,@C:B=F,=@,9,,,9,9AB=D,9+9+>@>+>++4,9,,88*==9,,@ECBA,,,>=EC+ED3+1+=?>:@0=4),8=,2==@7C8+,*5,5@FFD0;,1=2BC8@5*0896=*:/58>21)//,0(.;E67)*(/)6A@:*4*6(6(3(((*(()-((.-,*2:(-96).1-.44;<*-((,,1-.*-(((--,((.)))),1(-,-(.1(((-0)1**-(((
@M02996:162:000000000-B87FG:1:1101:9143:2373 2:N:0:ACTGAGCG+CGTCTAAT
GACTACCCGGGGATCTAATCCTGTTTGCTCCCCACACTTTCGCGCCTCACCGTCAGGTACTGTCCAGCAATCCGCCTTCGCCACTGGGGGTCCGCCTGATATCTACGCATTTCACCGCTACACAAGGAATGCCGAGTGCCCCGCCAGCACTCAAGAAGAACAGGTTCAAATGCAGGTTATGGGTGAAGCCCAGAGAGGTCAAATCTGAATTGCTCCCCCGGCGAAACGCCCTGTACAACCGGGAAAAGCGGACAACGCGTGGCACCGACGAAGTACCGAGGATGCGGGCAAGGGGGAAGAG
+
B<A8BFFG@CD6@,6,66@,,C;,;<C4,,;,8@:@:,,,,8B@8@,BCFD@98@C,CEF9F6FE@CECC,AF>B=,49A=8=C,==,=++8@+@@F7A,@7=+9998B++9,4956>*6+>,EFGF@C,,,@=E++6,7680@DG=@9+*)7@37CGGGC7=,,*45?C,=,=+,3***6:C,*;5:)=:52/25(*/(.,9))39.)++/)+)285).23(-(7366*-(*,.4<4,*(,(4@1((*-.43>(*-((,,)(.*(,31-(,--.-.--21(((.,-1-4(-))/1*(((,
@M02996:162:000000000-B87FG:1:1101:18520:2380 2:N:0:ACTGAGCG+CGTCTAAT
GACTACCAGGGGATCTAATCCTGTTTGCTCCCCACGCTGTCGTGGATCAGCGTCAGTTGTCGTCCAGTAAGCCGCCTTCGCCACTGGGGTTCTTCCCAATCTCTACGCATTTCACCGCTACACTGGGAAGTCCAATTACCTCTCCGACGCTCAAGAGCCGGAGGTTCAAATGCAATTCAGCCGGTGAGCAGCGGCAGTTCACAGCTGACGTACAGACCAGCCGACGCACCCGGTACACCCAAGAAAGCCGGATAACGCGTGCCACCGACGGATTACCGCGGCGGCTGGCACGGAGGTAGCG
+
B@A<C<FECCD+@,6,;6,66C@,,<;A,,;6,;6@:6,6,::@,8,A<?CB66@B,CF,FF7AE@C6CD,CFC@F,,EAB8=FD==,76+,@A@FE?A,,3,,9C>+=++9,9,98=*==9,4CFFD=+,6@AG+3E,>61+=DGBCB6*)@9=D,@=>+48+4*+@=>,==9C,;=;C;D;*1/5>.?FF*/:@(,1011?)6)636)*34BCF;3*/2/(.3(46(*,()(,(46,*3:,.;?(3*-.7(06*--((-*-.*4(---(-((.).3(,2((-2(-1(.,-))/**.2,,
@M02996:162:000000000-B87FG:1:1101:13072:2398 2:N:0:ACTGAGCG+CGTCTAAT
GAACAGGGGTATCTAAGCCGGTGTGCTCCCCGCACCGTCGCACCGCAGCGGCAGGCATCTGCTGGGAACCGGCCGGCGCCAGTGGTATACTGCCTGAGATCTACAGAGGGCACCCCGACACCAGGAAGGCTGAGTGCCCCTCAGTGACGCGAGGGATGCAGGTCTCAACGCAAGTCCGGAGGGAAGCGCCGGGATTGCACACCAAGCGTGCAAAACCGGCGACAGGACCGTTACGCCCAAGAAGGCCGAACAACGCACGCAACGGACGGGGGACCGCGGGCGAGGGGACGGAAGGAGCAGG
+
@@C6@@EDD,6-=6;<CCFF:776@C,C,9@78@@8C;,8@:@@@CCC6>++6@879CF9FGFDF,6CCF+@F+++88+8=+4A@@<8,,<A@=,8A,8,8+6=AFF@68+A+=>7+1099+>DGFF,*3:363,;C@,@@);F+@A>*@*0B*)=,AFCF*(2+13<>EC>C)2<A>@FD**187(1(*:18:)((314<52?:@?(,.9:AF?>25)(24(4-4(::*-(14,--4?C(4:()(,,1,04<),1(,-(-C2(12(-(3((,-0,-3(((-((-,(,--407)***((,-
@M02996:162:000000000-B87FG:1:1101:23287:2419 2:N:0:ACTGAGCA+CGTCTAAT
GACTACTCGGGTATCTAATCCTGTTCGCTCCCCACGCTTTCGCGCCTCAGCGTCAGTTACGGCCCAGTAAGTCGCCTTCGCCACTGGGGGGCCTCCCAATCTCTACGCAGTTCACCGCTACACTGGGAATGCCACGTACCTCTGCCGCACTCAAGCCAACCAGGCTCCAAAGCAATTCCCACATTGAAAGCAGGAAGTTCACTTCGGACGTAATCGGCAGCCTACACGCCCATTACGCCGAGTCAACCCGGACAACGCGCGCCCCCTACGAATGAGCGGGGCTGATGGCACGGAGGGCAGG
+
B<A,@F<C@BD-@,,,6C,;6,;;,<8:,@+,:C@@7,,,5@@8++,86E@B,66@6,C6BC+@BBD:CCE,CB::,,,?8=6@8=C,=+++5+@>+@<,,<3+7<>*>31,,28,>7*93>,,6<E<:,,645<)1<:*+)/0;+.*22.(5<921:=A8:3**0*:9<EF692+*24?CC5<:2:?<EC?FF9:(0*).0.).7:B;)*-2)4>:>)-24(.428<013(*6-)4(**--(4*))(/-0((0.*-,((-)-(9((,,((.(()).((261(-()67(.)-))/1*(((-
@M02996:162:000000000-B87FG:1:1101:20926:2428 2:N:0:ACTGAGCG+CGTCTAAT
GACTACAAGGGTATCTAATCCCGGTCGCTACGCCGGCCTGCGTACCTCAGCGTCAGTGGATGTCCAGGAACCCGCCTTCGCCACGAGTCGGCTTCGTGATATCTACGCATGTCACGGCTACACCAAGAATTCCGGTTCCCCCTCCATCACTCCAGCCGCACAGGATCACGCGCAATCCAGGGGAGGAGCCCCGGCCGTTCACGCGCGACGTAGGCGGCAGCCGACGTACCCGGTACGCCGAGGGAGTCCGAACAAAGCGTGAGACCACGGGAAGACAGGGGCTGCGGGAGAAGGGGGGGGG
+
@@@<@@CEEFD-@,,,6;,,,C,++@@C,@@,+87:+@,,,7B@86,99?6@,,8@6CFG<F,C@<EFFCEAC>4+,,,98,4@EC=+,+++9+9+9==,9+,+4<988++4,4,885*=83:6DDECC,,,3@C=DE89D)0;?F7F:C+37;;>?ECED>8,=*;;FGC?*8)*2078CCE**//7(*32)099(1).4+48979937)30@BFF37-*.(--9(-(*)3),-(-,**(--,.-((2-.4458*.(-(-/(.*-(((-(,(-,.(.(,,0(,((-,-((..)/**(,(4
@M02996:162:000000000-B87FG:1:1101:6880:2453 2:N:0:ACTGAGCG+CGTCTAAT
GACTACTAGGGTATCTAATCCTGTTTGCTCCCCGCACCTTCGCACCTCAGCGTCAGTCATCTGCTGGTAACCTGCCTTCGCCATTGGTATTCTTCCAGATATCTACAGATTTCACCCCTACACCTGGAATTCTGATTGCCCCTCAGTGACTCTAGTTATGCAGTTCTCAACGCAGTTCCGGAGTTGAGCTCCGGAATTTCACACCAAGCTTGCAAAACCGCCTACATGCCCTTTACGCCCCATAATTCCGAACAACGCCCGCAACTTACGTGTTACCGCGGCTGCTGGCACGTAATTAGC
+
CCCCCGGGGGGEDFFGFCFECFFFGGGGFEFGGGGGGGFEFFGGGGGGGGGGGGGGFFGFGGGGGGGFGGGGGGGGGDGGGFGGGFFGGFGGGFFGGGGGGFAFGGGFGGCEFGGGC19DG@FGGGGG8?EFGGGGGGGGGDFGGGEG<DCDCFGDGGFFGD*:@F8;CFGFGEGC+CDEGGGEGGFGF8DDE>CBFFFEFCEEFFCCDFFFDFCF0@?=9:/>B<:EB,7595;C>9F:(6@DF19C+38((26D6((.639>C2)46:8<?B)<A0,-4,9><B0?(()-)0*/3650
@M02996:162:000000000-B87FG:1:1101:24360:2487 2:N:0:ACTGAGCG+CGTCTAAT
GACTACAAGGGTATCTAATCCTGTTCGATCCCCACGCTTTCGTGCCCGAGCGTCAATGCAGGCCTGGCGAGCTGCCTTCGCTATCGGAGTTCTGTGGCATATCTATGCATTTCACCGCTACACGCCACATTCCGCCCGCCTCGACCGCATTCCAGCCAACCAGTATCAACGGCACTTCGGGGGTTGGGCCCCCGGATTTCACCGCTGACTTGGCCGGCCGCCTGCGCACCCTTTAAACCCACTGCATCCGGATAACGCTCGCATCCTCCGTATTCCCGCCGCTCACTGCACGGAGTTCGC
+
CCCCCGGGGGGGGGGGGGGGGGGGGGGGGGEFGGGGGGGGGDFGGGFFG+CFGGGFGCGGGGGGGGGGDCGFGGGGGGGGG:FGGGGCEFFG,AF,FGGGFFE@CEFFFFGGGFFGG=@DGEGGGGDGGCFGDFGGGCGG6>*=CEBB9CEC9DCCFGFGG55FAACEDGC5C*;CAG5?CCE*<DBC0>EBB:D0(:4<AGD:;507BFD22??59BG95442003(7:<(92)).4A53(.4*.).2476(06*-.---1,(152313(.(().5?0(--,(()).822(.)2;*)(4
@M02996:162:000000000-B87FG:1:1101:21355:2488 2:N:0:ACTGAGCG+CGTCTAAT
GACTACTCGGGGATCGAATCCTGTGTGATACCCAGGCTTTCGTGCCTGAGCGGCAGATGATCTCTGGACAGCTGCCTTCGCAATCGGGGGGCTGTGACAGATCTAAGCATGTCACCGCTACACATCACATTCCGCCATCCTCGACATCGCGCAAGGGGACCAGGATCAATGGCAGTTCGAAAGGGGAGCAGGAGAAGGTAACCGCTGACAGAAGCCTCCGCCGGGGCACCCGTTAAAACCAAGAAAGCCGGATAACGCGCGGGGGCGCCGGAATAACGGGGATGCAGGGAAGGAGGGAGGG
+
@<A<AF,C@@C+@,,,86,8<6;6,6CF,<,,6@,6,6,,,8;@B<,;@=CB+@@BFFGG,EBFA@AF<<FFCE<,,,9986C7@=@+4+++5>@<F9=,6+,+3>B:9,,2,2,,6:9;998C,?C:>,,,BFGCD*+3*3:C)4(75750BCCCCGGGCC3*:)2:7+<008>2*2,)2*2**13<(:*-<>F?(*0).+.4()-,4**.4).0(85-*---(-(46*(-*,--62,*,8635:(42-.,-0.*-((((14()-(-(-(-(-).)-((-((-()-.(-2,7)**/,-((
@M02996:162:000000000-B87FG:1:1101:10119:2496 2:N:0:ATTGAGCG+CGTCTAAT
GACTACCAGGGTATCTAATCCTGTGTGCTACCCACGCTTTCGAACCTCAGCGTCAGGTACAGACCAGAGAGCCGCGTTCGCCACTGGTGGTCTTCCATAGATCTACGCATTCCACCGCGACACAGGGAGAGCCACTCGCCTCTTCTGCACTCAAGTCGCCCAGGTTCCAAGGCAATTCCTCGGGTAAGCCGAGGGCGGTCACATCAGACTGAAAAGACCGCCGGCGTGCCCTGTACGCCCAAGAAAGCCGGACAACGCGTGCCACCGACGGATGACGGGGGCTGAGGGAACGAAGGGAGAG
+
@<A<AEFFDDD-C,@,;65,@,@;,6;F<@C,;C@@+6,,,8DA6+,B@?;@66@C,CFDGGGGGFDFDCF=F>@>6+666,4@8=@6:,,,9,95F,A,99@,9<>+>++9,9,98>*==8+@,A@4=+++@=D6=+=C+1*++,59;@+)@6=,@+;;C>8+,3:,5@,9*9C78C547>:*2;59*=EAFFGD(*).3+9).=@<3)*6<BEF@4*-/4((41-(-*..*,.)-(**--3:54((0-.--73*-(((-*(.2((,--(,-(.-((((,(--((-2(413))2**.,(,
@M02996:162:000000000-B87FG:1:1101:18255:2500 2:N:0:ACTGAGCG+CGTCTAAT
GACTACTAGGGGATCGAATCCTGTTTGATCCGCGCACCGGCGTGCCTCAGCGTCAGTGTCGTGCTCGCCAGCTGCCTTCGCGATCGGTGTGCTGTGTCAGCTCTAAGCAGATCACCGCGACAGGACACATTCCGCCGGGGCCGGGCGCACTCTAGATAAGCAGGAGCAAGGGCAGCCTCCAAGGGGAGCGAGGAGATGACAGCACGGACGTACGCAACCGCCTAGGCAACCGGTAAACCCAAAAAAGCCGGAAAACGCACGAAACCGCCGGAATACGAGGGCTGCGGGAGCGGGGGACGCG
+
@68@AC@FDFF7C;<,8,;,,=@6,<;C,,,,,6+7+@++878@8,,B<BCB,,8@,C,<CCFF,688@:FGAD8,,,9?,=B+D@D4=++4@D@<,,9,,+4+9CEE=,,8,6,,6:*==>8DFFA<>,,,6DCDGG+85)@**>7*//)(62=@,:B?9::*:0/:8*=5=):*2*(.*+3**1,/(*:4@B*4,+*-5+(40)4(()/-(),.()2-*-(-(,(.(*(4)(((.),*--(,03((*-.7(.(*,(--,*((/(-(,,(-((..,((,,2(-((,,-(4-.)***(,((
@M02996:162:000000000-B87FG:1:1101:18237:2507 2:N:0:ACTGAGCG+CGTCTAAT
GACTACTAGGGGATCTAATCCTGGTTGATCCCGGCACCTTCGTGCCTCAGCGTCAGGGTCGTGCTCGCCAGCTGCCTTCGCGATCGGGGTTCTGTGTCAGCTCTAAGCAGGTAACCGCTACAGGACACAGTCCGCCGGCGCCGTGCGCACGCTAGATAAGCAGGATCAAGGGAAGCCTCCGAGGGGAGCAAGGAAAGGGCACCACTGACGTACCAATCCGCCTACGCACGCGGGAAACACAATAAATCCGGATAACGCTCGAAGACACCGGAGAACCGCGGCTGATGGGACGGAGGGAGGG
+
@@6,8C@CECF+@;,666,,6,;,,68A6,6;,7+6+C,,49C@86,B<=CB,,8@,C6CF@FF7E@F6@FGGE@<,,,A,7>+D=@+4+4,@E9?,<=,,+9+9BE,=,+9,999>5*60=5@FEA,4,,,7A@=CE687AB+*6:5973)*49C,=F:,<51:)248,A>,8?:;23A*11**/274*56>A*.(*)-,*-:0/5-5)1-())0))2-*-(,.4(46*,(),4,3(,2.3).75).*-.4(06*,(((-),(*.(.,-(,(((,.((,,(,-().)(.(,5)/**-1((
@M02996:162:000000000-B87FG:1:1101:11107:2519 2:N:0:ACTGAGCG+CGTCTAAT
GACTACTAGGGGATCTAATCCGGTTTGATACCCGCACTTTCGAGCGTCAGCGTCAGACGTACCCCAGTGGACTGCCTTCGCAATAGGAGGGCTTTAGGAGATCTAAGCATTTCACAGCTACACCCGAAATGCCATCCACATCGAGTACGCTGAAGACAACCAGGATCAACGGCAAGGCATGGGTGAGCCACACTAGGGAAACGCGGACGAAAGCGACCGACAGAGCGCCCGGAGAACCAAAGAAAACGGGAGAAGGCAAGCATCGCACGGAGGACAGCGGCAGCAGGGCAGGGGGGAAGAG
+
@<6,AC,ECDF+7,6,66;,6+66+68=,6,,,8+8++,,,8C@8@4:6=6@,,8B<EF7FFDFG:@9@DA?@?,,,,99,8@4,9=E=,+,@,,99<=,,*,64C=,,,,9,99,9)*624:4@=4>4,,,,6,6+>,,+8:D?,:308*)6BDFGDD,8C8+@*=9:>+0@99CF50*6>E,@>540<D)****),3(006(().(()24(.()6))(2(((,,(-4*(-)(-(),,2.(,4)(((*,)(-)(*(((-(2))*(((--,-(2((,((,((4((.4(--(-).1**(((.
@M02996:162:000000000-B87FG:1:1101:18254:2520 2:N:0:ACTGAGCG+CGTCTAAT
GACTACTAGGGTATCTAATCCTGGTTGATCCCCGCACCGTCGTGCCTCAGCGTCAGTGTCGTGCTCGCCAGCTGCCTGCGCGATCGGTGTTCTGTGTCATCGCTAAGCAAGTCACCGCTACAGGACACAGGCCGCCGGCGCCGTTCGCAATCTAGATAAGCAGAATCAAAGGCAGCCTCCGAGTTGAGCGAGGATAGTTAACCACTGACTTACGCATCAGCCAACGCACCCGTGAAACCCAATAAAGACGGAGAAGGCCCGGAACCTCCGGAGAACCGGGACTGAGGGGACGGAGGGAGCG
+
@<A,AC6ECDF-C6@,66,,<6;,,-8A,,;,676@+@+,478@6B,B<?C@,,8@,C<CF<B@,6BB:@FFFF8B,,96+=B+@@C4=4,,>?9?,<=,,*++6@E8@,,4,9,568*6=6:=EDC46,,8CCCDDG6>C5?**,1<9**),2=@,55<,57,=++<?,;648DC;254*14**1)2/*36>;*/(,1))37/=).)./*.4)(7,7*.+.(.(-961*32*(-4-.,*-4(.0:2)*-)-,<?*,(((-)-(/(((.,,(,(()(((((((.))(,(((-0)**2-,-(
@M02996:162:000000000-B87FG:1:1101:24745:2534 2:N:0:ACTGAGCG+CGTCTAAT
GACTACACGGGTATCTAATCCTGTTTGATCCCCGCGCTTTCGTGCCTCAGCGTCAATCGCACTCCAGAAGGCTGCCTTCGCAATCGGAGTTCTTCGTCATATCTACGCATTTCACCGCTACACGACGAATTCCACCTTCCTTGTGTGTATTCAAGCCCTCCAGTATCAAAGGCAGACCAGTGTTGGGCCCTGACATTTCACCACTGACTTAAAAGGCCGCCTACGCTCCCTTTAAACCCAATAAATCCGGCTACCGCTCGCCCCCTCCCTATTACCGCCGCTTCCGGCCCGGAATTAGCC
+
CCCCCGGFGEFGGGGGGGGGGGGGGGG,C,CCFBGEGGGGGD,:FGGGGGFFGGG@E,,CF7@EFGGGG,FC<FFGGGFGG,@=EFE4CFFGBEEFGGGGFFGGG,DCEEGGGGGGG@>DDEF8CFFGEGGGGGGGGGGGC*56+@D8?+?EFGF,68DDCF@E91;,2,3:D*3+;?5A59EE,*5;):1:*/*2>F+2*>6<;**808=*1B4)8A)5746=?.(89F(;C3<)7=E*4@;<8:<:32)44),1-((,(/(-),(-(().6).-((((,((-)(-(,(-3)):0+)()
@M02996:162:000000000-B87FG:1:1101:11091:2537 2:N:0:ACTGAGCG+CGTCTAAT
GACTACTAGGGGATCGAATCCTGTGTGATACACGCAAGTTCGAGCGGCAGCGTCAGACGTACCCCAGTGGACTGCCTTCGCAATCGGAGTTCTGTAGGAGAGCTAAGCATGTCACCGCTACACCCTAAAATCCAGCCACCTCTAGGACGCTCAAGACAACCAGGATCAACGGAAAGGCAGGGAGGAGGCACACAAGGTAACCGCTGACTAAAGAGCCGGCCGACGCGCCCCTAAAACCAAAGAAAACCGGAGAAAGGACGCAACCGCCGGAATACCGGGGCCGGGGGCACGGAGGGAGGCG
+
@@A68C,CDEF+@,@,66,6,,;6,;;F,6;,68+@++,<,8CAC@+@@>@@,,8@<FG,FFGGC@C9C@EDD=,=,,9A8==49=@C=,,,9,49AA=,A*++9B,,9,,944,:65<8=9,,8+88,,,4@=,6=D,3+)+6=,:>>G*)@9==@EG,3@1+5005C349*<C765=*:8**5//*/4;-;):((,49*,59(:93)+;5)+/),))(1.112(-(-*((*.,.54+;803,0(((/,0(-0(*(,(-(9(,2,4,(41((.).3(,(((-((,((-(,-).2**-(2-
@M02996:162:000000000-B87FG:1:1101:17757:2552 2:N:0:ACTGAGCG+CGTCTAAT
GACTACCGGGGGATCTAATCCTGTTTGCTCCCCACACTTTCGAGCCTCAGCGTCAGTTAAAGCCCAGTAGGCCGCCTTCGCCACTGGTGTTCCTCCGAATATCTACGCATTTCACCGCGACACTCGGAATTCCGCCTACCGCTACTTCACTCAAGAAAATCAGGTTTGGATGCAGTTCCGGGGTGAAGCCCCGACATGTCACATCCAACTTGAGTTCCCGCCAGCGCTCCCGTTACAACCAGGAAGTCCGGACAAGGCGTGCCACCAACGAATTACCGCGGCTGCTGGCACGGAGGGAGGG
+
C@ACCFGEDDD+@@<,@6;C<C@;,;CF<CC<:C@@@C,,C@FC6@,EC?CC,6@C<CFGGGFEFGFEEEGGGEF7,,@A:B:FC?D,?,+,9,CEFEE7?+,+9A>@B++4,8,,8:*6=@=,@ACC@+,,>DEC=E?G+89CD,*>;;+*@@FFFFG9>C@,=*549B2;,9F=+CCBDDE**17:;:EDEFGF;,+9/+95)5;;@)*-5))16@7-24(-,41((1-9*,-(.),*,4(45.5)2,0--78*.(((-*-:*:(.--(((()))--(3((((..3,..3))/2*.3((
@M02996:162:000000000-B87FG:1:1101:13680:2566 2:N:0:ACTGAGCG+CGTCTAAT
GACTACCAGGGTATCTAATCCTGTTTGCTCCCCACGCTTTCGCGCCTCAGCGTCAGTTACAGTCCAGTAAGCCGCCTTCGCCACCGGTGGGCCGCCTAAGATCTACGCAGTTGACCGCTACACTAGGAAGTCCGCTTACCCCTCCAGCACGCAAGAAGAGCAGATTCAAAAGCAGCTCCGGGGTTGAGCCCCGGGAGGTCACATCAGAATTGCACCGCCGGCTACGCGCCCGATAAACCCAGAAAATCCGGACAAAGCTCGCCACCGAACGAATAACGGCGGTGCAGGGCCGGAGGTAGCG
+
BB@BBF,FCEC-C,@,;;<<@C@;,<CD9C@C@F@@:6,,;@F@CF,C<8C@,,@@6<E,,CEFGGECFCFGGE@=,,=?:86F,==+8++,9+8@7BF,CD,+9C>7C++9,9:C>>*60E,7EECEC,,3=+8+=C83=)*68>5@6D*>38;5519,498,,49=CF7056C,*;)/>B94*)02)4*/28>@(4.(/+1)6/7))++))+/.(0),*-(((((--*4()(-(..,*-2(.91).*-0((.4*.()),)-(*40((((-(.(.2(((-((-().1((1-00/2*..,(
@M02996:162:000000000-B87FG:1:1101:7725:2572 2:N:0:ACTGAGCG+CGTCTAAT
GACTACAAGGGTATCTAATCCCGTTTGCTCCCCTGGCTTTCGAGCCTCAGCGTCAGTTACAGTCCAGAAAGCCGCCTTCGCCACTGGTGTTCCTCCTAATATCTACGCATTTCACCGCTACACTAGGAATTCCGCTTTCCTCTCCTGCACTCAAGAACAACAGTTTCCTTGCCATTACGGGGTTGGGGCCCGCACTTTTCGCACAGACTTACTGACCCGCCTACGCACCCCTTACGCCCCATAAATTCGGACAACGACTTCCGCCCACGTATTTCCGGGGACTGTGGGAACGTCGTAGCG
+
CBCCCG8<FFGEFFEGF<FEF,BFF-B=F9CDE-9F8FFEFGFGFCAGF?FCBFEGFFF,CFGGGGG9FFGFFGGGCFGGFFDGFFF:ECFEFGGGGGFGDFDFCEDFCC=DEFGGG85=CCAFFEFF9ECFFDECD+@,9:9DF,),;8D84@68=DC?,,)<@EF,+3,*6<2,26:*>C@E7+0+1@88***))@B6)*:->;;B3A4*/=*)025=5(/6(((((3(=C.((6:C54023*))-/(.-()3/-(,-)2,:C((-,-(.,)..(((-,,(()-((,((())*2*(40
@M02996:162:000000000-B87FG:1:1101:7738:2593 2:N:0:ACTGAGCG+CGTCTAAT
GACTACAAGGGTATCTAATCCCGTTCGCTCCCCTGGCTTTCGAGCCTCAGCGTCAGTGACAGTCCAGAAAGCCGCCTTCGCCACTGGTGTTCCGCCTAATATCTACGCATTTCACCGCTACACTAGGAATTCCGCTTTCCTCTCCTGCACTCAAGGACAATAGTTTCATGCGCAGCACGGGGTTGGGCCCCGAGCCTTTAAGAAAGACTTACTCTCCCGCCCACGCCCCCCTTACGCCCAATACATTCCGACAACGCCTGACCCCCACGTATTTCCGAGGGCGCCTGCACGTGGGTAGCC
+
CCCCCGG,EFEFFGFG,CFAF,BFG9FDGFEFG-6FEFC@GGCFGEFGGGGEGEGCF,CFFF6A<<C6,CE,9@FGGGGGGCFC?EFFGFGFA:,,?CCFEFFGFCFGDGGGGGGGG>@DG=EGF<F8CFFFGDEDDDE,+:++==>6;?FEDDD,1,1,,@:<:DG,+,7*@A=+*=59CECG7*)*1=:)/**(0<A=E,9>()((*4+**+*)(0/4>((1,((.6C(37),,33E8:1,)*.)-*.)(-)4),(.,(2(,9((4((.-().-4((,((((((-((381.5/:+-22
@M02996:162:000000000-B87FG:1:1101:20522:2595 2:N:0:ACTGAGCG+CGTCTAAT
GACTACTAGGGGATCGAATCCCGTGTGCTCCCCGGGCTGGCGCAGCTCAGCGTCAGACACAGTCCAGAAAGGCGCCTTCGCCACTGGGGGGCCGCCCAATATCGACGCAGGTCACCGCTACACTGGGAAGTCCCCTTTCCCCGCCTGCACGCAAGTCCCCCAGGATCCAAAGCCATACGGGGGGGAGCCCCGCATGTGCACGCCAGACGGAAAGGACCGCCGACATGCGCGGGACGCCAAAAAAGTCGGGACAACGACGGCCAACCACGAAGGACGGGGGACGCGGGGAGGGAGGAAGCGG
+
@@A,@CEECDF+@,,,865,6C8;,;:A,6,,,+6@++,,,8B@8+4@6=:@8,6@FFGGGG<5C@EFDFGGGEC7,,9A,,6@8=C,74++@5*3FC:,<+,*41414**6,4,84()8):,+?FD<<*++?@*953+37=)>C*42.9)(:87+3+<*:=32:/9*9CF@;7>+994DDD5**/3)-*;-8<*()+*6)14?9@B6()9:9FFF7)7(2(799,554*32)4(-(-*/.((,0)-(/,.-:5(/24(42)3(/(-(,((((44(-((1,,(((-2(-(,().2**.((-
@M02996:162:000000000-B87FG:1:1101:13096:2628 2:N:0:ACTGAGCG+CGTCTAAT
GACTACTCGGGAGCGAAGCCGGTGTGCGACCCGCACGTGAGAGCAGAAGCGGCGAGAAGTCCCCAGCAAGCTGCCGTCGCCAGCGGGGTTGGTCCGGAGCGCGACGCAGTACACGGCGACACCAGGAAGGCGGCTTGCCCCGGAACGAGCCAAGAGAAACAGTACAGGCGGCAGGGCCGGGGTGGGGCCCCGGTATGGTACAGACGGCTGGCATCCACGCCTGCGGTCCCGGTAGGGCCGGGGAATCGGAACAACGCGTGGACCCCGCGGAAGACCGGGGGCGGCGGGACGAAGGGGGCCG
+
@<@,@C,C@B@:@@F:::+;@B6+8B,@66++76@7@6,,86CC<6BBCEC++77+4BFCEEGFFC4EEDB5E,,>+@6++84A@C+C+++8@>=6@C7++*@35>1141,@<@+14(/1/4*=CGF<=*4*3/*)1;+2C17C7:(?>GD.8><;CFGEC7.009:*/*2017D*./4@DD*2?<6*-*2->01(.;*)-+))4)44(071?*,).)1(2(4(,(,-,/,4),(,((+*-47()(.(*,0(..(/--(-(9(.*4;61(-(,.,,4,(1(((((-,(((,(0.:**-(,4
@M02996:162:000000000-B87FG:1:1101:15729:2637 2:N:0:ACTGAGCG+CGTCTAAT
GACTACCAGGGGATCTAATCCTGTTTGCTCCCCACGCTTTCGTGGCTCAGCGGCAGGTGTGGTCCAGTGAGCCGCCTTCGCCACTGGTGGGCCTCCTAAGATCGACGCATATCACCGCTACACGAGGAATGCCACTCACCTCTCCCACACTCAAGATACACAGGCTCAAGCGCAAGTCATGGGGTAAGCCCATGATGGTCACGCCTGACTTGCATACCCGCCGACAGACCCGTTACACCCAGGAAGTCCGGATAGCGCGCGCCACCGACGTAAGACTGCGGCTGCGGGCACGAGGGTAGCG
+
BCB,AEEEDDD+7,,,;6;,,;;,,-;?9,,,6C@@+,,,B@CD,+,@<ACB+7:@+CF9FG<,CCECCDFGGEB@,,4?8,4F?8=5:,+,9,9E,FC,9+,+68>+8++,,4,4880609:+@FDE:3,,=DF8?F,@+)+=8F=3:=*3DD9@,@BCC9C,10*<9EFA*9DG88:3>?>**36C7<87)0;*1,*//,855)63=++/););@);.*..336(40*417(4444,*,(3<;())0-0-(0(*-,,(-/(4*4269-(-(().).(,,(4,.(-3--33))/2*.,3,
@M02996:162:000000000-B87FG:1:1101:14389:2695 2:N:0:ACTGAGCG+CGTCTAAT
GACTACTCGGGGATCTAATCCTGTTTGCTCCCCCGACTGTCGCGCCTCAGCGTCAGTACCGCTCAAGGAATCCGCCTTCGCCTCCGGTGTTCTGCAGGATAGCAACGCAGATCACCGCTACACCCGGCAGTCCGATTCCCTCTCCCGGACTCCAGTCACGCAGGTTGGGACGCACTTTCCGGGTTGAGCCCGGAGAAGTCAGATCCCACACACGCGACCGCCGAGGGGGCCGGTACGCCCAAGAAAGACGAAAAAAGAGGGCGACCGACGGAGGACCGCGGCAGCAGGGACGGGGGGAGCG
+
@<A,@EEFCCD+76<6;6;C<<@,,-CB9<6,66@B7++6,CF@@::B<=EB,8@C6CCFG++@FFDFCD,CFC7:,,,AB=8@F=@+=++,4EFGGFE,=*,+=B>8=4+4,6,4>5*6+6,6>+=+>+,,@=E=8,,@2)5;=F=F?D*)7;9,2@A98C5*,/;776=8/89*206ACD=**/.2.*33=)/3(**)6+6-(13.4553:BFFFF)3*-(-(,(((*--)(,(--**((.4:?F(0,03()./,(,(,*-,)((((-(-((--,4(,2((-((,-(,(())2**41(,
@M02996:162:000000000-B87FG:1:1101:8346:2699 2:N:0:ACTGAGCG+CGTCTAAT
GACTACCCGGGTATCTAATCCTGTTTGATACCCATGCTTTCGTGCCTGAGCGTCAGAAGATCTCTGGACAGCTGCCTTCGCAATCGGTGTTCTGTGACATATCTAAGCATTTCACCGCTACACATCACATTCCGCCATCCTCGACATCGCTCAAGGGGACCAGTATCAATGGCAGTTTTCATGTTGAGCATGAAAATTTCACCGCTGACTTAATCCTCCGCCTGCGAACCCTTTAAACCAAATAAATCCGGATAACGCACTGTCACTCCGGTTTACGCAGGCTACTGGCAGGGAGTGTAC
+
CCCCCGGGGGEFGGFGE,ACFGDCCFFGGGGEGGFGFFCEACGGGFFFFFGECE@BCEGFFG<F9FGGGGGGGCFE@E,F@F7C?FCB@6B,EFEFCF9D9@AFADEEDE<E,9CFE89+=>BEC<BEE;;BEFEDDCCD=*<=D8)8*6@<@EDGDC=C7+:,=2=@C,@9=*66+=*3E>,6FD*38<,:8AG**8=7C;*1::A==ADEE+;+*4;:4:79-)0-0*0-83:E47<8=;3.8<36*60,()/*,(((,2))0-)..((((-,6(((,,(.),.441:(100***.).
@M02996:162:000000000-B87FG:1:1101:8362:2709 2:N:0:ACTGAGCG+CGTCTAAT
GACTACCCGGGTATCTAATCCTGTTTGATACCCATGCTTTCGTGCCTGAGCGTCAGAAGATCTCTGGACAGCTGCCTTCGCAATCGGTGTTCTGTGACATATCTAAGCATTTCACCGCTACACATCACATTCCGCCATCCTCGACATCTCTCAAGGGGACCAGTATCAATGGCAGTTTTCATGTTGAGCATGAAAATTTCACCGCTGACTTAATCCTCCGCCTGCGCACCCTTTAAACCCAATAAATCCGGATAACGCTCGGGTCCTCCGGATTACAGCGGCTGCTGGCACGGAGTTAGC
+
CCCCCGGGGGGFGGGGECFFEGFFFGGGGGFFFG8EFGGGFEGFFGGGFFGGCCEGFEF8DGGGGGGGGGGGGFFEFGGGGGGGGGECFFCDEGGGGGFG99=FFFFFCCFGGGGGG:*+6CFEEFGFGGGGGGGGG=EFGEFGGEDGBD7DFF?8=8EGGGDAFFGGC,EDGBG@FG*CD>E=D?;DEF3:FF7>8<AECAEFFBB>CFGEA>AF5?;:=5/5<9)7246=9>=?CBF8@5(;FFFC;6:373.*/.((,1./9<)6:((--2,..).-44((44>22,3?7)22*)-)
@M02996:162:000000000-B87FG:1:1101:7914:2716 2:N:0:ACTGAGCG+CGTCTAAT
GACTACCCGGGTATCTAATCCTGTTTGATACCCGCGCCTTCGAGCATGAGCGTCAGTAACACGCCAGATGGCTGCCTTCGCAATCGGAGTTCTTCGTGATATCTATGCATTTCACCGCTACACCACGAATTCCACCATCCTCTCGTGCACTCAAGGGAGGCAGTTCCAACCGCGAGATTGAGTTGAGCTCAACGATTTTACGGCTGGCTTGCCTCTCCGCCTGCGCTCCCTTTAAACCCAATAAATCCGGATAACGCCCGGACCTTCCGTATTACGGCGGGTGCTGGCACCGAATTAGCC
+
CCCCCGGGGGGFGCFGFFGFGGFFGGGGGGGGGGGGGGGGDFGGGGGGGGGGCEGGGGGGGGGGGGGGCGGGGGGFFFGGGGGGFFEFECDEGGGGGGGGFFAFGGFGGFFGFFFGG=B>DGG?GGFFGFCFGGGGGFGFGEFGGGFGFGDEDEFFGGGEGGFFGFFGGGGFGFCEFGCFGGGGGGFF6FGFAFGDBGFF=CDF>EFFB=50=A=)3)/1::==90.3:E(4*.6AFFCGB<450)639104(*454(--()7942((-)(,(.6(((--(((--64-()(,0)**+48:
@M02996:162:000000000-B87FG:1:1101:8360:2727 2:N:0:ACTGAGCG+CGTCTAAT
GACTACCCGGGTATCTAATCCTGTTTGATACCCATGCTTTCGTGCCTGAGCGTCAGAAGATCTCTGGACAGCTGCCTTCGCAATCGGTGTTCTGTGACATATCTAAGCATTTCACCGCTACACATCACATTCCGCCATCCTCGACATCTCTCAAGGGGACCAGTATCAATGGCAGTTTTCATGTTGAGCATGAAAATTTCACCGCTGACTTAATCCTCCGCCTGCGCACCCTTTAAACCCAATAAATCCGGATAACGATCGGGTCCTACGTATTACCGCGGCTGCTGGCACGGAGTGCGC
+
CCCCCGGGGGGGG?FGE<FAEDEFFGGGGGEFFG?FFFCFFBFGGF9FGGGG@CGGFGGFFGGGGFGGGGGGGGGGCFFGFGG>DFECCCFEGGFGGGGGGFFGGGGGDGFGAF9FE@DDDFFF8AFGGGGFFFGGDEGGGEFGG85:+=?DGC+A8CCCEGDFD+6=DFFFFDD8+2;9D,2@DFEDEF,:ACGE7:A*0@C=@9AADFFC5<;FCFG==07>5>94:E5(;)8943@8@234;E39*40/487;,(,,,23/544).4.)-(.).3,(-(-4:)..6()4>):/*)-4
@M02996:162:000000000-B87FG:1:1101:16389:2729 2:N:0:ACTGAGCG+CGTCTAAT
GACTACCAGGGTATCTAATCCTGTTCGATACCCGCACCTTCGAGCGTCAGCGTCAGTTGCGGCCCAGCAAGCTGCCGTCGCAACAGGAGGTCTTCGTAATATCTAAGCAGTTCACCGCTACACGACGAAGTCCGCCTGCCTCGGACGCACTCAAGAAAACCAGGTTCAACGGCAGTGCAGAAGGTGAGCGACGACAGTTCACAGCTGACTTGACAGGCCGGCGACGACCACGTTAAGCCCAAGAAAACCGGAGAAAGGCTGAAGCCGACGGGATACCGCGGCTGCTGGAAGGGGAGGAGCG
+
CCC@BC8FECD-;C@966,6,C@,,=@:,,8@@6@6+@,,@C@@78+@:4C@,8@C,C<A@FB7FEF@EDGG@?<<+,4>+8>+==@C=,+,,,9+9,9+9+9+99@4>,,,,9,:6)36+>,@C+:@=+8,@C@=+=,8=0*+68:+<+*)@:C=EGG6C>=*,*:=:,*31:<,1B@+,,4,,28*.=*6))/((,3)19<7().),**-56)*(0/-*-(-(4(-(*--*(.4)),*4?(1<((.*-5((027(((,,1))0,(-,4(,(-())((,16--,.42,((,..**2((((
@M02996:162:000000000-B87FG:1:1101:7928:2732 2:N:0:ACTGAGCG+CGTCTAAT
GACTACCCGGGTATCTAATCCTGTTTGATACCCGCGCCTTCGAGCATGAGCGTCAGTAACACGCCAGATGGCTGCCTTCGCAATCGGAGTTCTTCGTGATATCTATGCATTTCACCGCTACACCACGAATTCCACCATCCTCTCGTGCACTCAAGGGAGGCAGTTCCAACCGCGAGATTGAGTTGAGCTCAACGATATTACGGCTTGCTTGCCTCTCCGCCCGCGCTCCCTTTAAACCCAAAAACACCGGAGAACGCCCTGACCTTCCCTATTACCTCGGCACCCGGGCCCGAGATGACG
+
CCCCCGGGFEFFEFGGC,EAFED<FGFFFEF;FEGCCFGEF@FGGEGGGGGGGGGGGGGGGGDEGEFGGGGFGBF8<FEFGG7FGEEEEE8ADFFFGG8A49==E<@F9D,E;EFFC>>8@EFG7D?+:B+EFGA?F,@DFFFGDE)@9AFE@BDD@D8=66)32+=CF6A?CAG>BFCFGGG7,+041CE@4?DB)4B?44-2-)0(6=0((+.)()/(2((.(.(,-;(-7).)).;*,((-)(,-1(0(,0,)((-((0.,*)(.()-,-..))-(((((-(-((4(((0)**+.)(
@M02996:162:000000000-B87FG:1:1101:15062:2735 2:N:0:ACTGAGCG+CGTCTAAT
GACTACTCGGGGATCTAATCCTGTTCGATCCCCACGCTATCGTGCCTGAGCGTCAGGTGCGGATTAGTCAGCTGCCGTCGCAATCGGTGGTCTGTGACATAGCTAAGCAGTTCACCGCTACACAGCACAGTCCGCCAACGTCAGCCGGACTCGAGCTCGCCAGGTTCAACGGCAGTGCCGGGGTTGAGGCCCGACAGGTCACCGCTGACATAACGTGCCGCCGGCGCACGCGGGAAACCCAAGAAATCCGGAGAACGCCGGCAGCCGACGGAAGACCGCGGCTGCAGGGACGGAGGGAGAG
+
B@AA@E6F@CD+@;<,;6<<@,@,,CBF<,,,,CC@:@,,,8;@,B956?C@86@C,C@ECFF+,CEE<@FG<?B=+,@>:B@4@=C,?+,,,A,5C<?,4+,+9C>4=,,,,9,,88*0+=,@,86,8,,8==8C>C6661@8DD1+<@*0@::8+9CC89=84*:AC@E>*9D1/=BDDDD**167(2;(::)667A3.0)60.43:**.694)-)/-*-(-(,(4(*(()-426(,*-303?7)-*-.3(0.2-(((,)-,*,((-,(,(,.,31(,((-(-(..(-(-5.1**(,(,
@M02996:162:000000000-B87FG:1:1101:15284:2769 2:N:0:ACTGAGCG+CGTCTAAT
GACTACCCGGGGATCTAATCCTGTGTGCGCCCCACAGTATCGCGCATCAGCGGCAGGTACAGTCCAGTTAGTCGCCATCGCCACTGGGGTGGCACCCAATGTCGACGCAGTTCACCGCTACACTGGGAATTCCACTAAGCGCTCCTGCACGCAAGCCCGACAGGAGCCAAAGCAAGTCCAAAAGAGAAGCGGGGACGTGAAGTACAGAATGACCGGGCGGCCGACGAGGGAGTAAGGCCGAAGCAGGCGGGACAACAGGCGCCCCCGACGGGGTACCGGGAGGAGTGGGAAGAGGGGGAGG
+
@<-8@<C<@@C+@,,,66;,,,;,,-;C,6,++@+8,;,,,8B@8+88@=,@++@@+CCCFGEFGEC6,9E,@>+8,,968,48,9=4:+++9,94CB:,,5,6>C>+>++,,3,,6)*6+8,3CFD<,,,,73=+=D,6+)3++,1,3A*1C89**4=E*C7*=)**2BC6,;C,:=C+<2=**2/733*,=5C(4/)((+.))16:)/*.-)-)4))(2----346(*--/(-)4(+*-((-0((-),),(0.*((((-)-,)49>((-((-,)),((((((((.-((.-))*1*(-((
@M02996:162:000000000-B87FG:1:1101:15300:2780 2:N:0:ACTGAGCG+CGTCTAAT
GACTACCCGGGGATCTAATCCTGGTTGCTCCCGACACTTTCGCGCCTCAGCGGCAGGTACAGGCCAGTGAGTCGCCTTCGCCACTGGGGGTCCACCCAATCTCTACGCATTTCACCGCTACACTGGGAAGTCCACTAACCTCTCCTGCACTCAAGCCCGACAGGATCCAAAGCAAATCACAAATTGAAGCCGGGACTGTCACGTCAGACTGACCGGGCCGCCGAAGCGCCCGTGACGCCGAAGCAGGCCGGACAACGCAGGGCCCCGACGAAGGACGGCGGGGGCGGGGAGGGGGGGAGGG
+
@<8A@CCF@CD+7,6,66;,,6;,,;8A,,,,+86@+,,,,8B@@+8:6=:@+66@+CFEGG8DFF@C6?F9FC=7,,,984=C8,<4=+++9,C?F@D,,+,+6C>+8++4,6,:>5*==9,3CFD<B+,,@=D+=FE,=)*39,:>;?+)@3;3AFEE@E/*;3*=9FFA,9F,+;5FFC7,,1*:504/::D1(**)11(((2/).)*/3;3<7)1,2-(4(3(90*(-/(-(3(**-64-9(((*-)74.3*-,-(-)(,1(-4(4(-((.,(,-,(((,-(-3(2(-))1**4,(,
@M02996:162:000000000-B87FG:1:1101:9632:2789 2:N:0:ACTGAGCG+CGTCTAAT
GACTACCAGGGGATCTAATCCTGGTTGCTCCCCAAGCGGTCGAGCCTCAACGTCAGTTACGGTCCAGTAAGCCGCCTACGCCACCGGGGGGATACATAAGATCGACGCAGTTCACCGCGACACTAGGAAGACCGCTTACCGCTCCAGCACGAAAGGCAAACAGGTTCCAAAGGAGGTCCGGGGGGGAGCCCGAGGCATGAACGACAGACGGGCTAAACGGACGGAGCTGGCGGTACACGCGGGAAAGCCGGAAAAAGGGTGGCACAAAAGGATAGACGCGGGTGGAGGAGCGGAGGAGAGG
+
B@A8@C<EC@C+@,,,6,;,,6;,,;8A,,,,,;,;,,+,+7@@8+,;<<,@,66@,6C@,BBF:@C69@CAFB++,,98+66CF==+4+***,4,,37,71,*454*44*,,238:2)8)1*+5>::2+++33*/*2++*-)97FB?59)(2/7**:C0/:3*3**+:<C?*575844<>C7**/,5(*2()099(+)))+((-771:)1,()(0.)*-*((((-(((*-4)(-(-)+/(3(2<<03*-)(,..*,(,.-)(.2((((.(())(.)((,(3,,((.,(((-../:*(((-
@M02996:162:000000000-B87FG:1:1101:13377:2833 2:N:0:ACTGAGCG+CGTCTAAT
GACTACCGGGGGATCTAATCCTGTTTGATACCCGCACCTTCGAGCATGAGCGTCAGTAACACCCCAGGCGGCTGCCTTCGCAATCGGAGGTCTGCGTGATATCTATGCATGTCACCGCTACACCACGAATTCCACCGCCCTCTGGTGCACGCAAGGGATGCAGGTCAAACCGGGAGATGGAGTGGAGCGCAACGATGGTACGGCTGGCGGGCAGCTCCGCCTGCGCTCCCGTGAAACCCAAGAAACCCGGAGAACGAACGGACCGTCCGAAGAACGGCGGACGACGGCACGGAAGGAGCCG
+
B@BC@FFGDDD+8,9,665,,<@,;<CF96<,,76@:C,,,:D<:@,@CB@@+,B@,CFAGFGCGEEGGEGG:>+4,9E?+=@:==:F6++9@,>=@B+,,5,+6565;3,3,3,,6:*6==,6DFEF:,+,,@9DD:+**8*;77:30A*5C8>FGGC9B98,,2;<8?:?*2>EE>=AFD<21;32.:::F:F((**66840(8,31)7(4),)5)1(1(442(-,-*44*((..(+134335(((1(),-..1((-4,1(-)(((-(,-((.(2((,4(((--,(,(-1.0*/0(-(-
@M02996:162:000000000-B87FG:1:1101:13894:2844 2:N:0:ACTGAGCG+CGTCTAAT
GACTACCCGGGGATCTAATCCTGTTTGCTCCCCAGGCTTTCGCGCCTCAGCGTCAGATGTCGTCCAGCAGGCCGCCTTCGCCACTGGGGTGCCTCCTAAGATCTACGCAGTTCACCGCTACACTAGGAATTCCGCCTGCCTCTCCGGAACGCAAGGGGTACAGGTTCAAAAGCAGTTAAGGGGTGGAGCCCAGAGATTTAACGCCGGACTAGGAAAGCGGCCGAAAGGGCCGTAAGACCCAGGAAAACCGGACAAGGGAGGCCACCAAGGAAGAACGGGGGCGGCGGGAAGGGAGGAGGCG
+
B@<8AEE<@@C+8,66;6;;,,;,,<CF,@,6,@,<@;,,58C+86,B@=CC,,@@,<C,,CBFGDF<C<F:FB7+,,=?:84@8==,47++9,@EAEE,A+4+9CB+=++9,9,,>=*=+>,64A=A;,,,@8>D8FF,210A++)6393)@8?@7**1><;,,33E9AGAD9C,++*49:;*4)-/0/*/22*/),1/)+(6(8,7;)*((/-)(0),/41(-,(((/,31(,(6.,*,.4?:,((*,),,7,*,((--/,,*4(((4((,((((((((-7(-(-,(((-0)2**(((,
@M02996:162:000000000-B87FG:1:1101:13881:2857 2:N:0:ACTGAGCG+CGTCTAAT
GACTACCCGGGTATCTAATCCTGTTTGCTCCCCACGCTTTCGCGCCTCAGCGGCAGGTGTCGTCCAGCAGGCCGCCGTCGCCACTGGGGGTCCTCCTAATATCTACGCAGGTCACCGCTACACGAGGAAAGCCGCCTGCCTCTCCGATACGCAAGGGATACAGGGGCAAAAGCAGTTTAGGGGGGGAGCCCATAGAGTGAACGCCGGACGTGCAGCACGGCCAAGACGCCCTGTGCACCCAGGAAAGCCGGACAACGCGTGCAAACGAGGTGTGACCGCGGCTGGGGGGAAGGGAGGAGGG
+
B<@A@FCF@CC+@,,,66;66,@,,6;;,,,,,;8@+,,,58B:6+,86?C@+66@+CE,CF@FGCEE<DFFDC>B+4+>=+6F,=A,4+++@,C=EEC,9+=+6<86=++,,6,,8=00==,+@FCCA,,,@?>+*@,6*)3;*:163;35E8>E5?=8,=>,*))4/B@;*2811+9+88:**/,1(/;2))25)+*).+(--.313)*,-7)9(.)-24(,(,(3(*-(1))).),*-2((.,(,*-.44..*-,(-(*-.*.,-(,-()(-..--,(7(((((((((-0)*2:-0(,
@M02996:162:000000000-B87FG:1:1101:24775:2869 2:N:0:ACTGAGCG+CGTCTAAT
GACTACTGGGGTATCTAATCCTGTTTGCTCCCCACACTTTCGCGCCTCAGCGTCAGTTGTCGTCCAGAAAGCCGCCTTCGCCACTGGTGTTCCTCCTAATATCTACGCATTTCACCGCTACACTAGGAATTCCGCTTTCCTCTCCGATACTCAAGATTTGCAGTTTCAATCGCAGCCCCGCAGTTGAGCCTCGGTATTTCACGACTGACTTGCATACCCGCCTACCCGCCCTTGACACCCAGTAAATCCGGACCACGCTCGCCCCCTCCGTCTTATCGCGGCTGTGTGCCCGTCGTTAGC
+
AACC,EF@FE@F,CFGGFGGGGGGGGGGGGCFECCGGGGGGGGGGGGGCGGGGGGGFGGGCE<DFCF<F8FEFGGGGGGGEGGGGGFCFF@FFFGGGGGGCDG8,EEGGGGFG9EFG=ACCEFGGCFGC4>FGCGGGCEFF:+=FCA+9=@8@>D>,@,,,=:CFDGDGE,:DA:?6C@@+@CCF2>>5FCB*:D):@EECFB4:52)09F:=F*+0;F2*:;?;1((686(0(.6.)=8(((-92<AG9E((.-1---((14-990((,-(.2)).((--,(-(.-,5)22))22223)
@M02996:162:000000000-B87FG:1:1101:24755:2869 2:N:0:ACTGAGCG+CGTCTAAT
GACTACTGGGGTATCTAATCCTGTTTGCTCCCCACACTTTCGCGCCTCAGCGTCAGTTGTCGTCCAGAAAGCCGCCTTCGCCACTGGTGTTCCTCCTAATATCTACGCATTTCACCGCTACACTAGGAATTCCGCTTTCCTCTCCGATACTCAAGATTTGCAGTTTCAATCGCAGCCCCGAAGTTGAGCCTCGGTATTTCACGACTGACTTGCATACCCGCCTACGCGCCCTTTACACCCAGTAAATCCGGACAACGCTTGCCACCTACGTATTACCGCGGCTGCTGGCACGTAGTTCAC
+
CCCCCGGGGGGGGGGGGGGGGGGGGGGGGFEFFGGGGGGGGGGGGGGGGBFGGGGGGGGGGGGGGGGGGGGGGGGGGGGGGGCGGGFGFFGGFFGGGGGG9EGGGGGGGDGDGGGGGAADDFGFGGFGGGGGGGGGGGGGGFFGGEBGFGFEFGGGGFFADFEFGFGGGGGFFED7ADAF3@>CFCECEF6)9?GFFFFFFGBAFA@=FF@3@F@BEFG-48;@;036:C>0>EFFFFGEF??A8<<)99><1),9-----92474<?B<4).564-4((--416:?0:?><));;<)).
@M02996:162:000000000-B87FG:1:1101:22824:2878 2:N:0:ACTGAGCG+CGTCTAAT
GACTACTAGGGTATCTAATCCTGTTTGCTCCCCACGCTTTCGAGCCTCAACGTCAGTTACAGTCCAGTAAGCCGCCTTCGCCACTGGTGGTCCTCCTAATATCTACGCATTTCACCGCTACACTAGGAATTCCGCTTACCGCTCCTGCACTCTAGCTAAACAGGTTCCAAAGCAGTTCCGGGGTGGAGCCCCGGGAGTTCACTTCAGACGTGCTTTGCCGTCTACGCGCCCTTTACACCCAGGAAATCCGGAGAACGCGTGCTCCAGACGGAATACCGCGGCTGCTGGGAGGGAAGGAGCG
+
CCCCCGGGFFF;CCB<C<@<<FC6,;CFE9CC:E@B@6,,@@F@BF,E@EFE,@@C6CFGGGBFGGF<AECFGGEE,F?C@CBFG=@6A,,4@,CFFFD;@9;,>FBFE,,=;=9,=80=@C,4@FFCB,,,@EEG6E8@+89CC,:A:D+:,==C=EGFFC=,6:D8DDGF8DFE9FFDDEC4+38987@>E>DF)6)*1,*17CC55)95()*4>AD.*.(/.6:((=2(*))-.),/,4(478)6*-5:(73*--(-(/(.9:(464--(-)..-(-309-(..,(4(,))***.3-(
@M02996:162:000000000-B87FG:1:1101:17389:2878 2:N:0:ACTGAGCG+CGTCTAAT
GACTACACGGGTATCTAATCCTGTTTGCTCCCCACGCTTTCGAGCCTCAACGGCAGTTACCGTCCAGCAGGCCGCCTTCGCCACCGGTGGTCTTCCTGATATCTACGCATGTCACCGCTACACCAGGAAGGCCGCCTGCCCCTCCGGTACGCAAGCCGAACAGGTGCCAAAGCAGTTCAGGGGTGAAGCCCCTACATTTCACTTCAGACTGGCGATGCCGTCAACGCTCCCGTTACACCCAGTAAATCCGGAAAACGCGTGCCCCCGACGGATTACAGCGGCGGCTGGCACGAAGGAAGCG
+
@@A6AEEGEDD+@@6@6;,,66;6,6CF,@,,8C@@@8,,B8FE:C8FA=;@++7B6EFGGG7F:CEFFFGGGE@@,,@?:6=@F@C77++9;,C9,?A,9+,+>CB+B++9,9,:>=*==9,DFGDC=,+8@C=C>FCE650@DGB+9+*)@:C>E7@E7?5,4*;7:?FF:9C,=88BDF=**:5:6=C6):>;),1)13))/;>C@)0,,)6)6)*-*-(--4,((*-(*(,,54,*(44586))*-)((0(*---,-/(./(---4(-((,--.),,22,-(-3((.-))2**,.((
@M02996:162:000000000-B87FG:1:1101:17488:2879 2:N:0:ACTGAGCG+CGTCTAAT
GACTACCCGGGTATCTAATCCCGTGTGCTCCCCTGGCTGTCGCAGCTCAGCGTCAGACACAGTCCAGAAAGGCGCCTTCGCCACTGGGGGTCCTCCCAATATCTACGCAATTCACCGCTACACTGGGAATGCCCCTTGCCCCTCCTGCACGAAAGTCCCCCAGGATCCAAAGCCATACGGGGGTGAGCCCCGCATTGTCACGCCAGACGGAAAGGACCGCCTACATGCGCGGAACGCCCAATAAGTCAGGACAACGCACGCCAACCACGTATGACGGCGGCAGCCGGCACGGAGGGAGACG
+
@<A@@CEFBED+8;,<6<566E@,,6:=6,,,,-:<,;,,,:DB6@,B@AFC@,@BEFGFGG<AFEDFFFGGGG7B,,9A,6?FDDD,4++,@,CF=BE,?+4+@F>+>++9,9,,6=5==B4,CFFA=,,,6@F6=,,3AD5CD,:89=*)@=C7@FFG>C83@*5,3DDA6@F,95=BDD*4</22(786;D*(),39;*636>@?()9:>F?F?)/1:(418)65,*--)-(-((*/-(..0-6)2,0-:585,((-276(*(43241)(6.(3(-121(,(42,4(-4..:*/-((-
@M02996:162:000000000-B87FG:1:1101:12602:2883 2:N:0:ACTGAGCG+CGTCTAAT
GACTACTGGGGGATCTAATCCTATTTGCTCCCCACGCTTTCGTGGCTCAGCGTCAGTTGTGGCCCAGCAAGTCGCCTTCGCCACTGGGGGGCCTTCTAATATCTACGCAGGTCACCGCTACACTAGGAATTCCGCTTACCTCTACTTCACGCAAGAACCGCAGGTTCAAATGCAGTCTACCAGGTGAGCCGGAATATGGCACATCGGACGTACAGTCACGCCAAAACTCCCGGTACACCCAGGAAGTCCGGAAAAAGCGTGCGCCCGACGGATGACCGGGGCTGCAGAGACGGAGGGAGCG
+
B@AABFDECFD+@,@,66,6,C6,,6<E9,,,6C7@+,,,,8;@88,B6?C@,,8@,C,,BFGEE:EFDCG5EB+4,64A684C8=A,7++3@+,8@B=,7+3+7@>*:**334,3>>//9932?FDBA,,,?<:CCG8,=5/;:,*71;),C8DFGGGC8C34/0:::<+9+7D09:6@9:<*+047(2:2).*.)+*..+4)5)3,-)*--><*5**-*4(,.(.))3,()4(-.),1,3(-744)*-.4(.4*-.(--1(-*-(4(-,(,-().-((1((,-(.)(.48))1**(,-,
@M02996:162:000000000-B87FG:1:1101:17007:2884 2:N:0:ACTGAGCG+CGTCTAAT
GACTACAGGGGGATCTAATCCTATTTGCTACCCACGCTTTCGTGACTGAGCGGCAGGTTCGGGCTAGTAAGTCGCCGTCGCCACTGGTGGTCTTCCAGATATCTACGCATTTCACCGCTACACAGGGAGTTACACTTACGTCTCCCGTACTCTAGGTGAGTAGGTTCCAAGGCTTGAGGGAGGTGAGCGCCACGCTTTAACCTCAGACTGGACCAACCGCCGGCCCACGCTGAACGCCCAAAAATGCGGGATAACGCGTGCCACCCACGTATGACCGCGGCGGCTGGCAGGGGGGAAGCCG
+
B@@8AFAEFDD+88CA;<,;6C66,<<E,@;,;C@@+6,,58C@@@,@<=CB+7@B+C,CFGGGCAD<@AF,FC=F+4@>4B=F?=D,9+4,9,9CF,?,92,+9C>==++9,9,56=*==D8=,A:8:6,6@E,=?F,3=:*=F8:89+**33=,,@E,,53,7=FC<BE9:3**3*3**6*455430=59569(-*4>>7*749@34;>3@46A3./1:(49((44(/-4)4412(*/3(.(0.)(/,.(.8,5,((-4*6)*(-(,(.-(66(-(,1,(42(46(3(,-)02**4((7
@M02996:162:000000000-B87FG:1:1101:19071:2890 2:N:0:ACTGAGCG+CGTCTAAT
GACTACCAGGGTATCTAATCCTGTTCGATCCCCGCACTTTCGTGCATGAGCGTCATTTACGGCCTGGTCGGCTGCCTACGCAATCGGGGGTCTGCGTCAGATCTATGCATTTCACCGCGACACAACGAATTCCGCAAACCTCGACCGCAAGCAAGCTCTCCAGGATCAATGGCGTGATGACGGTGAGCGTCACGAGAGAACAAATGACTGAAAAAGCCGCCTGCGCACCCAGAAAACCAAAGAAAGCGGGATAACGAGCGGAGCCGACGGAGGACGGCGGGGGAGGGCAAGGAGGGAGCCG
+
@<A@@CEFFDD-C,;6;6,66,;,,C@E,6,,,@+@:+,,,8C@@@;@@A,@+,8,,CFAGGGC7CC9:7@EFE78,49?8:=,@=C+74++>,E>+8?+9+,+7,8:4,,4,@,5>)*668+@DGDF:,+,7@ECCE83+):>9@=55?9)D:36,=,0C:6,4)24;,>/,8*==*9A+;*2=C703*36:>D((*843*(,.9>))*9<<FFE()14*43:6(74(*(.*4,.(4+23,52.(.(/-5-472/(---,)(-*-((((--(4:(2(,((((((-3(-(-1..1:*4((-
@M02996:162:000000000-B87FG:1:1101:11697:2891 2:N:0:ACTGAGCG+CGTCTAAT
GACTACCCGGGTATCTAATCCTGTTTGCTCCCCGCGCTGTCGAGCCTCAGCGGCAATCGCACTCCAGAAGGCTGCCTTCGCAATCGGAGGGCTTCGTCATATCTAAGCATTTCACCGCTACACGACGAATTACACCTTCCTTGTGTGTATTCAAGCCCTCCAGGATCAAGGGCAGGCCAGGGGGGGGCACGGACAGTGGACCACTGACGAAAAAGGCCGCCGACGATCCCCGGAAACAAAAAAAAGCCGGAGAACGGTAGCAGCAGACGAAATAGCGAGGCTGCAGGCACGGGAAGAGCGG
+
@@6A@CEFBED+@,6,66,;<,;;,-;C,,,,676@+6+,,:DC@+4E<?CB++7@,CFGGGFGGCEFDFGGE?B,,,498?=7A@CBB+++@,@=98=,92,+4CE,=,,,,6,:6>*===4AEGE:>,+,7@AD+,3,+*56;,:81++*@@<,@E,A718,@*;@F,@>59CEFD5@*>**2/2/3**-<)7(-+8<:*8<(?A?()932>2<()13*(432-(,(*(()-,-.(+2,(-,7(.()35(45)5(,,-);2.*((.-(-((-).-((-,.,(,4.,3.-().*/*..(-
@M02996:162:000000000-B87FG:1:1101:11716:2891 2:N:0:ACTGAGCG+CGTCTAAT
GACTACCCGGGGATCTAATCCTGTTTGCTCCCCGCGCTTTCGAGCCTCAGCGGCAAGCGCACTCCAGAAGGCTGCCTTCGCAATCGGAGGTCTTCGTCAGATCGAAGCATGTCACCGCTACACGACGAATTCCACCTGCCTGGTGTGTAGTCAAGCCCTCCAGGATCAAGGGCAGGCCAGTGGTGGGCACGGACATGGGACAACTGACTGAAAAGGCGGCCGACGCGCCCGGAAAACGCAATAAATAGGGAGAACGCACGCATAGGCCGTAGTACCGCGGGCGCGGGCACGGAAGAAGCGG
+
CCBCCEFGBDD+@,6,66,,CCC,,;CB,,,,B@@@7@,,;8DC,7BADEEE++@@,CFGGGFGGGFFFDGGGD?=,4,94=C@F=CFC++,9,C=9BA+9+=+6FC>8,,8,6,,6=*6=9<?EDEC@,+67@AD7,3>+*:+331,3+1*7=;@C5?9CF;,=?49?,>9*9CED556,<0,69213=*.:):))+:=8*:@)8;17+;@FF:<:)/42(732-(-(*(-)-,.((/2,(.57)))*,0,4)35((,--5((*)(,-((,(.)-(((,((,3139,(3315.**0.((-
@M02996:162:000000000-B87FG:1:1101:17388:2897 2:N:0:ACTGAGCG+CGTCTAAT
GACTACACGGGTATCTAATCCTGTTTGCTCCCCACGCTTTCGAGCCTCAACGTCAGTTACCGTCCAGCAGGCCGCCTTCGCCACCGGGGTTCTTCCTGATATCTACGCAGGTCACCGCTACACCAGGAATTCCGCCTGCCCCTCCGGTACGCAAGCCAAACAGGTTCCAAAGCAGTTCAGGGGTTAAGACCCGACATATCACTTCAGACTTGCGATGCCGGCGACGCGCCCGTTACACCCAGGAAATCCGGATAACGCTGGCCCCCTACGTAATACAGCGGATGATGGGACGGAGGAAGGG
+
BBC@@EEFBDD+8C<,;6@,6CC;6CCC<F,C7E@@@7,6<@F@6@,@EA<C,,B@,CFGGG@CGCEEFFGGGB@@,,4ABB=@FCD+4+4,9?EFGEF94?,==C>@=++9,9,:683===,@FGDD>,,,7DCD6D,,=D*@DGB+30*)@87@A,4:CG:82*=7;FD9,9C5:+9BCFD**18C*=,7)2C@(,+1.3))/395=)3.7):.::6.*(---7>((/(-9(4-6<8/2<1?:>4)2-52(0-2-((--1,-1,(-(-,,((..)6,-,(,4().,(413002**.,((
@M02996:162:000000000-B87FG:1:1101:11718:2909 2:N:0:ACTGAGCG+CGTCTAAT
GACTACCCGGGGATCTAATCCTGTTTGCTCGCCGCGATGTCGAGCCTCAGCGTCAATCGCACTCCAGAAGGCTGCCTTCGCAATCGGAGGGCTTCGTCAAATCTAAGAATATAACCGCGAGACGACGAATTCCACCTTCCTGGGGTGTATGCAAGCCCTCCAGGATCAATGGCAGGCCAGGGTTGGGCACTGACATTGGACCACGGACGTAAAAGGCGGCCGACGCACCCGGTAAACCAAAGAAAACGGGAAAAAGAGAGCAGCGACCGGAGGACCGCGGCAGATGGCACGGAGAGAGCCG
+
C@A@AECFBCC+7,9,66;,,<;6,;;?,,,++8+7+8,,,;CC@+,99=C@,,8@,CFFGGFFF<CCCEGG@A,A,9,?,?B?D=@FC+++4,,6989+9+4+9CB,4,,,,8,468*=+>3@EGC@>,+,,7@C6,3,=>6*33:*42+2B2@:9C9=*96,=/9C86>;,;DE588?482*4521,2*/=;C6),2;3*=1()4(,)926F<>6)57*(-(-((,(2(2)-34:2+;((425(3(*,.((0(5(((-(2(()(-(,134(,4(,-((,(-,.).(,)--0)*254((-
@M02996:162:000000000-B87FG:1:1101:15945:2931 2:N:0:ACTGAGCG+CGTCTAAT
GACTACTGGGGGATCTAATCCTGTTTGCTCCCCACGCTGTCGAGCCTCAACGGCAGGTATCGTCCAGTAAGCCGCCTTCGCCACTGGTGGTCCTCCTAATATCTACGCATTTCACCGCGACACGAGGAATTCCACTTACCGCTCCGACACTCTAGCTTAACAGGTCCAAAGGCAGTTGGGGGGTGGAGCCCCCACCTTTCAAATCTGGCGTGCTATGCCGGCGGCGCTCCCGGTACACCCAGGAAAACCGGAAAAAGCGTGCACCATACGGAGTACCGCGGCGGCGAGGAAGGAGGAAGGG
+
C@ABBFAECED+@8,6;<,,C6C;,6;C,,,,,;@@+,,,5CF@B+,;@BC@+6:B+CE,CFEFGECC@AFFGE>:,8,A,B4F8=C,:,,,9,CF<E?,@2,+9C>+>6+,4@,,8=*6+=4+@FDCD,,3@DF7=F8608*@>G>@?+*)75=>,7@ECC=82;>9>F,9:9D,=+0@DDE*213C3:88@@3:(+*6.+6.)169>)1,-).*682-*-(,(4(,-*(-/(,--),*(40<>2(,*-5-()./-.,--1--*.)...(,(-...4(,16(-(((-(((.)0***.3((
@M02996:162:000000000-B87FG:1:1101:15935:2946 2:N:0:ACTGAGCG+CGTCTAAT
GACTACTGGGGGATCTAATCCTGGGTGCTCCCCACGCTTTCGAGCCTCAACGGCAGGTATCGTCCAGTAAGCCGCCGTCGCCACTGGTGGGCCTCCTAATATCGACGCATATCACCGCTACACTAGGAAGGCCACTTACCTCTCCGACACTCTAGCGTAACAGGTCCAAAGGCAGGTTGGGGGAGGAGCCCCCACCTTGCACACCGGGCTTGCGATGCCGGCGGCGCGCGCGGTACACCCAGGAAATCCGGAGAAGGGGGGCACCAGACGGAGAAACGGGGCTGCAGGCAAGAAGGAAGG
+
@@8,A<@CADD+7B,,66,,,;;,,68?,,,,,;+7+,,,;8FA@+,BC?,@+8:B+:C,CF,4B:CCCCGGGEC@++=>@84C88<,:+++9+9E,A;,9+409@6@=++,,8,:8=9===,,@FFA>,+38@=++@98+:+=7E@<0;*)5357**@9CA8,23*4:D,9,6;7**76C>C**/,722835>),(,+(/+/(4)9,-)*,-04)45>-*,(---((-*-3)(-446,*(,(474))0-.4(74*((((-)-(*,(4,-(--(((.,((,,((-(53((.())3**(,(
@M02996:162:000000000-B87FG:1:1101:22849:2952 2:N:0:ACTGAGCG+CGTCTAAT
GACTACACGGGTATCTAATCCTGTTTGCTCCCCACGCTTTCGAGCCTCAACGTCAGTTACAGTCCAGCAAGCCGCCTTCGCCACTGGTGGTCCGCCTAATATCTACGCATTTCACCGCTACACTAGGAATGCCACTTGCCGCTCCTGCACGCTAGGATGAGAGTTTCCAAAGCAATTCCGAAGGTGAGCCGCGAGCGTTCACGTCAGACTTACCACACCGTCTACGCTCCCGTTACACCCAGGAAATCCGGAAAGCGAGTGCGCCATACGTATTACCGCGGCTGCTGGCACGGAGGGAGCG
+
C@CBCFFGCDD+@<@<C@@@EE@6,EEF<9@C,CFC@C7,C@FC::@EDFFC<6@C6EGCFGFFGGFFFFGFGEFE7?8ABCCGF?C,A,8,@+@C7FEEE+=,DFBFC++,=@,9=>*6=@<=EFFEC,,4@FGGGGFG6>?CD,:D:?*8+8=,@,@D8=8,71CFCEGF6FG7AFAFEDE*6089=E*:@DGF(4820,(-6??<8);779;=D>D32/(/9;B(688,>?--57,/1:(153).2-54(0(0-((,-2(->;(.44).-(.-)(---4,4(.,2-,5,002**-,,(
@M02996:162:000000000-B87FG:1:1101:22840:2971 2:N:0:ACTGAGCG+CGTCTAAT
GACTACACGGGTATCTAATCCTGTTTGCTACCCACGCTTTCGAGCCTCAACGTCAGTTACAGTCCAGCAAGCCGCCTTCGCCACTGGTGGTCCTCCTAATATCTACGCATTTCACCGCTACACTAGGAAGTCCACTTGCCTCGCCAGCACGCTAGTATGAGAGGTTCCAAAGCAATTCCGAAGTTGAGCCGCGAGCTGTCACTGCAGACTTACCACACCGTCTGCGCGCCCTGTACACCCAGTAAATCCGGAAAACGCGTGCACCATCCGGATTACCGGGGCTGCTGGCACGGAGGGAGAG
+
CCCCCFGGGGG@@<<@C@B@CA@;,<CAA,6,,CF@7@78,@DC:7,,CBFE,@6@CCFEEFEFGFFGGFFGFGDG7:DACFEGC=<:=,,,9,CFE5A9=+=,=FF>E,+,,95,>)3==B8,@FCD=,,,9,9=?GGF+:*=++0806*166=,,,7,,73+6:8,=F=0@D+,:FEFC8;+,;;:8C*:@/;4:,1.97**.?E*52+14AC?B>5(*/(().:3;C(.*/)1)),*3:(4=44-*(.-(0.2,-(--*()2(),(-(-(()---(,34(-(,..((,-)0/**-3-(
@M02996:162:000000000-B87FG:1:1101:6911:2992 2:N:0:ACTGAGCG+CGTCTAAT
GACTACCGGGGTATCTAATCCTGTTTGCTCCCCACGCTTTCGAGCCTCAGTGTCAGTTTCAGTCCAGTAAGCCGCTTTCGCCACTGGTGTTCCTCCTAATATCTACGCATTTCACCGCTCCACTAGGAATTCCGCTTACCTCTCCTGTACTCCAGCCACGCAGTTTCAAATGCAGTCACGGGGTTGAGCCCCGGGTTTTCACATCTGACTTGCATGGCCACCTACGCTCCCTTTACACCCAGTAAATCCGGATAACGCTTGCCCCCTCCGTATTACCGCGGCTGCGGGCACGTGGTTAGC
+
CCCCCGGGGGGGGGGGF<FCFGFFGGGFGGFFGGGGGGGGGGGGGGGGG@<EEFGGFF9FFGGGGGGGFFGGGGG+CBDFGGGGGGFCFFEEDFFGG9EFFFGGGGGGDCFFC;FFG=>?CEG8FFGGGGGGFGGCGCFG?DFGGF>CDFBEF@=FFGGEG8:8ACGG7@FFGFFCFDEFGGGG7C@F@F>ABBD=AGF<EFFEE+:EEFCEEA5A=FF@:506=@(,3=;(:3C<CAFE<F@<A<?<;28(()-2----414:C;0(-4.(.5--)-(--3(,-((--66?5)/*261-
@M02996:162:000000000-B87FG:1:1101:6891:3008 2:N:0:ACTGAGCG+CGTCTAAT
GACTACCGGGGTATCTAATCCTGTTTGCTCCCCACGCTTTCGAGCCTCAGTGTCAGTTTCAGTCCAGTAAGCCGCTTTCGCCACTGGTGTTCCTCCTAATATCTACGCATTTCACCGCTCCACTAGGAATTCCGCTTACCTCTCCTGTACTCCAGCCACGCAGTTTCAAATGCAGTCACGGGGTTGAGCCCCGGGTTTTCACATCGGACTTGCATGGCCACCTCAGCTCCCTTTACACCCAGTAAATCCGGAAAACGCTTGCCCCCTCCGAATTGCCGGGGCTGGTAGGCGGGCGTTAGC
+
CCCCCGDGGGEF;CFF@CF<FEEEFFDEC9C@CFGGGDCE<CFGGF<FFECEEEFGGF<FEGGGGCFAFGGGGFG+BDFFG@FGGDECFEFBC<EEFFDFAD,?EFGGC8CAEFBFG=96@EG;CEFFFGGD,@EGGGGE+8?+=EDAFFFD=DFGGCGEEGB:DF@,?;:?EFFFFDEEGGGGDG@584@=B5C:5C4/*=A*)//>@FGEF4*+5?*(*,(((/.//821+66)).832;=)+9?6615(().0-(-(-1(,1--(-2(((-)).-((-,-4(.))()(())/22(-)
@M02996:162:000000000-B87FG:1:1101:11532:3014 2:N:0:ACTGAGCG+CGTCTAAT
GACTACAGGGGTAGCTAATCCTGTGTGATCGCCACGATATAGTGCCTCAGCGGCAAGGACGGATTCGTGAGATGCCGTCGCAATCGGGGGGCTGAGTAAGATCGATGCATGTAAGCGCGACACTACGCAGTCCGCCCACGGCAGCCGGATACCAGCGCGACAGGATCAAAGGCAGTTCCGCCGGTGGGCGGCGGGCGTGCACCCCGGACTGGGGGCAGAGCCGACGCACACGGTAAACACAAAAAATCAGGATAAAGCGTGCAGCCACCGGAAGACCGGGGCTGCAGGGAAGGAGGGAGAG
+
@<-,8;CDDDD-@,,,66,,66;,,<;A,6,,,8,@+,,+,;66,;,B6A,@++6@,CFFFGG,,C@CCABFC?,,+,+8+>=,@=@+4+**5@F:3@<2;+2*6,6*4,<7,2,,4567/1*5?C**4**+5*::CCC8C;D)*;4*0*).30<1CGEG*13*:)*07<F:17D*8*<>5*2/*117(>:355>90*)(-+.((.-,(096()(04)/32((-(,491*(,)(,(.6,*.-(,71(,0./,.*-*..(-,/-.*.(.(4((((.(,-((,,(--(,4((,-))2*24(((
@M02996:162:000000000-B87FG:1:1101:10319:3032 2:N:0:ACTGAGCG+CGTCTAAT
GACTACCAGGGTAGCTAATCCTGTTTGCTCGCCACGCTTTCGAGCCTCAACGGCAGGTACCGTCCAGTAAGCCGCCTTCGCCACTGGGGGTCCTCCTAATATCTACGCAGTTCACCGCGACACTAGGAAGGCCGCTTACCTCTCCGGCACGCAAGCTCTGGAGGTTCCAATGCAGGCCAGGAGTGGAGGCCCTGCCGTTCAAATCAGACAGACAAAGCGGACTACGCGACCTGTACAAGCAGTAAAGGCGGATAACGAGGGCCCCCGAAGCATGACGGAGGCTGCGGGGAAGAGGGGAGCG
+
@@-6AC,CCCD-;,;<;6,C,6;;,-;,,,,+8@8@+,,,,8C@66,;C=;@++@@+:EFFG@EE:C@@<FEFE+:,,9A884@,==,:+++9,9,=?B,@+9+9B>+6++444:,68*===+3@FD<A,+,6=6++@8,+0*3;BBF5<*)@:C*,=,4,571*;8,:>,;,1;,/?9?C>=4,/77(13(22/(4*)//+1)36).6)*/6=4<1;),*((.(-4((*(-*6-..:,*(,.)0..)1-),())*--((,*(()-(20-(().-4,-(-,(,,(,(-(((-))2*24-(-
@M02996:162:000000000-B87FG:1:1101:14805:3171 2:N:0:ACTGAGCG+CGTCTAAT
GACTACTGGGGGATCTAATCCCGTTCGCTAGCCGGGCTGTCGCAGCGCAGCGTCAGACACAGTCCAGAAAGGCGCCGTCGCCACTGGTGTTCCTCCCAATAGCTACGCAGTTCACCGCTACACTGGGAAGTGCCCTTTCATCTCCTGCACTCAAGCCTCCCAGGATCCAGAGCCATACGGGGGTGAGCCCCGCATTGGCACGCCGGACTGAGGAAACGGACGACAGGCGGTGAAGGCCGAATAAAGCCGGACAAGGCACGCCACCGACGTAAGACAGCGGCGGAGGGCACGGAGGAAGGGG
+
@<A,AEEDCFD+@,6,6,,,,C@,,;B+:8+,;+6:++,,,9C@,++76>8@,,8@<EFEGG6EFCCFFAFFGC>C+648++4?==A,9,+,9,9AFFE,A+,+4,86=++,,6,,65*=+3,38FD<=3@,7@8?+33,+*5=DC:<?63)74;@C,@6C9@7C*0,3>AF,;C,;DDFCD5*412*(1/.)8*(/,)/)/4<3>693)0.-9<F?)*(*(--2(41-*-4*5),,(**,,-.*))(/2.(9)(*(((-(*42*(44,(-(().(34(2(-01(,((,,-())2*0,((4
@M02996:162:000000000-B87FG:1:1101:14802:3191 2:N:0:ACTGAGCG+CGTCTAAT
GACTACTGGGGGATCTAATCCCGGTCGCTACCCGGGCTTTCGCAGCTCAGCGGCAGACACAGTCCAGAAAGGCGCCTTCGCCACTGGGGGGCCTCCCAATATCTACGCATTTCACCGCTACACTGGGAATTCCCCTTTCCTCGCCTGCACGCAAGCCTCCCAGGATCCAGAGCCATACGGGGGTGAGCCCCGCATGGTCACGCCGGACCAAGGAAACCGCCTACAGGCGCGGGACGCCCAGTAAAGCAGGACAAAGCGCGCAACCGACGTATGACCGCGGCGGCAGGGCCGGAGGGAGCGG
+
BBC<@C;ECDD+8,,,;6;C,C@++@@@,8@,,+6:+8,,58C@8+,B6ACC++7@CFGEGGBFGFFFGFGGGG=:,?E?=8:F,==,74**4*>>CFA,<+,+>?>*;**7,6,3;=)19985BFGB<2++30C8*++5+9):>*6<57)(:8C;E+:CEC:*194C7@F@65C+?<:DDC*/2*.*.:8-071((+*6)*.47BF9()1.404<:)/(1(-42)44(12()-313-*;(...*.)(0,)4:4(0,-(-(),3*(-(,-(-(.-(-((((((-(4-(((-(../**,((-
@M02996:162:000000000-B87FG:1:1101:6398:3191 2:N:0:ACTGAGCG+CGTCTAAT
GACTACTGGGGTATCTAATCCTGTTTGCTCCCCACGCTTTCGAGCCTCAACGTCAGTTACAGTCCAGTAAGCCGCCTTCGCCACTGGTGTTCCTCCTAATATCTACGCATTTCACCGCTCCACTAGGAATTCCACTTACCTCTCCTGCACGCTAGTTCGACAGTTTCCAAAGCAGTTCAGGAGTTGAGCCCCCGCATTTCACTTCAGACTTGCCAAACCGTCTACGCTCCCTTTACACCCAGTAAATCCGGATAACGCTTGCCCCCTACGTATTACCTCGGCTGCGGGCACGAAGTTAGC
+
CCCCCGFGGGGGEGFGC,CAFFFGDGGGFDFDGGG77BC8AFGGGGGGGCEFFGEGFGGEGGGFFGGGGGGGGGGGDGFGGFGGGGFFFCFECEFG@FCAFF8DFGGGDD7FFGGFE>?++,BEEGGFG8FAF;FFGGGGGEFGGED85?*:8@0,@EEGGG=C=9D:DD9:DFFA?F*D9D6DDGEG@CCA5?C55CCCEF7ECB=446C:EAA949;:*0((16:(/=>B83>EFFGG<1;;ACC?76:8637F6((,,9(3/2((243<6,).)).-,-:90(-4((8?))220).)
@M02996:162:000000000-B87FG:1:1101:24139:3193 2:N:0:ACTGAGCG+CGTCTAAT
GACTACTCGGGTATCTAATCCTGTTTGATACCCGCGCCTTCGTGCATGAGCGTCATTTACGGTCCAGGAGGCTGCCTTCGCAATCGGAGTTCTTCGTGATATCTATGCATTTCACCGCTACACCACGAGTTCCACCTCCCTCTGCCGCAATCAAGGGATGAAGTTCCAACCGCTGAATGGGGTTGAGCCCCACGATTTTACGGCTGGCTTGCATCTCCGCCTGCGCACCCTTTAAACCCAATAAATCCGGATAACGCTCGGACCTTCCTGATTACCGCCGCTGCTGGCACAGAATTAGCGG
+
CCCCCGCGGGGGGFGGGGGGGGGGFGGGGGFDGCGGGGGGGGGGGGGGGGGGGEFFGGGGGGGGGGGGGGGGGGGGGGGGGGGGGGGFEGFGEGGGGFCEEFGGGGGGDFFFGGFFG>BDCEFGGGGDEEGGGGGDFGGGGFFGGGFEBDFEFFFCEFGDFG5<EFGGGG>DGDDGFGEFCEGEGC@F@FGAFFGF>FFE=E2=@:9>BA3=F+;@CBD;E83;1669FE0;7652<1?*2(.49-:.1(78<6)1,(-(()-444?0).).))..(((.1,2-))(((.((0/+30.(((
@M02996:162:000000000-B87FG:1:1101:6380:3200 2:N:0:ACTGAGCG+CGTCTAAT
GACTACTGGGGTATCTAATCCTGTTTGCTCCCCACGCTTTCGAGCCTCAACGTCAGTTACAGTCCAGTAAGCCGCCTTCGCCACTGGTGTTCCTCCTAATATCTACGCATTTCACCGCTACACTAGGAATTCCACTTACCTCTCCTGCACTCTAGTTCGACCGTTTCCAAAGCAGTTCAGGAGTTGAGCCCCCGCATTTCACTTCAGACTTGCCAAACCGTCTACGCGCCCTTTCAACCCAGTAAATCCGGATCACGCTTGCCCCCTCAGTATTCCCGCGGGTGCTGGGACGTGGTTAGC
+
CCCCCGEFGGGFEFEFE@FAFGGEFGFGCFGCGGGGCFED@BFGEGCGGGGGGGGGGGGGGGGDFGGFGGGGCCFCCFGGGGGGGFFFFGEFCFGFFGGGFFFGGG7F6BFFFDDGG0<@C=ED8FFEFGFGG,@BGGGGGF5DD,>A5D88>>FA=DC8@818@;FFGGGFGFFFFFEFF>8DFGC7@@FAFF*:5CCEEGF*1196./:>E*:*0@>540/-65@((:19*))))1=C((46F?..2.0(().*(((--98)/((3((..-6).)((-((((())5(,((0)2**.()
@M02996:162:000000000-B87FG:1:1101:16136:3243 2:N:0:ACTGAGCG+CGTCTAAT
GACTACTAGGGTAGCTAAGCCTGTTCGATCCCCGCACTTGCGTGCATCAGCGTCAGTCGCGGCTTGGTGCACTGCCGTCGCGAGCGGAGTTCTGTGTGAGAGCTATGGAAGTCAGCGCTACACCACACAGACCATGCACCCCAAACGAACACTAGACCCCCAGGCTCAAGGGCAGGGCCAAGGGTGAGGCCTGGCAGTGCAACACAGACTTGAGAAGGCGCCGACGAACGCAGAGAACCCAAAAAAGACGGAGAAAGAGAGGGAGCGGCGGAAGACCGGGGCTGCGGGGAGCGGGAGGGGG
+
@<8,A,,CECC-;,,,66,,,6;6,=@E,,,,,8@@++,,,8766,,,6=;@,,8C<CFCGGG++7@C=,CA9?,<+,68+4>+@=:+=+,,99,959=,4*++,,8,7,,,,8,,303063,6@7C+8,,,6@,2+D8,01@:C>>+***0633,799:@>/****,46</*89*8*(06:55+//5(=*):)*/(+).1+6=(A?8()+../3*4)1-/--,(-(4(*,,1((.3,+*-4(..,-(*,.4().0,.((-1(-*((((-,((-.2,(((((-,-(-1((((.)1*/,,(,
@M02996:162:000000000-B87FG:1:1101:11461:3245 2:N:0:ACTGAGCG+CGTCTAAT
GACTACCAGGGGAGCTAATCCTGTTTGATCCCCACGCTATCGTGCCTCAGCGTCAAGGACGGAGTCGTGAGATGCCTTCGCAATCGGGGGTCTGAGTAATATCGATGCATTTCACCGCTACACTACTCAGTCCGCCCAGGGCAACCGGAATCCAGCGCGACAGGATCAAAGGCAGTTCCGCCGTTGGGCGGCGGGCAGTCAGCCCTGACTTGGCGCACAGCCGACGCAGCCTGGCAACCCAAAAAAACCGGAGAAGGCGTGCAGCCACCAGAAGACGTAGGCTGCAGGGACGGGGGAGGGG
+
88-,AC<CCCD+8++,66,,,,;,,-CC6,,,,;+8+,,,,8C<86,B@A,@,,8@,CFCFGG76C@C@CFG<?,,,,,?,8=4@@=+4+++99@?A@A,4+9+@,9+4,,,,4,,6)*669,,@D,,8,3,6+68=E,3=@F+5,:+9+*0,4;,@EGG7*/1=)*:;?=6,;?4141/4;:**1,/6EC(<5D((10(.+.(40428*2-3<,02)/451(-,2(-(*((2((,.(,*,-((0-,(/,)--73*.(-(,/4.*(((((.,(.(.(,,,,)),((.,((,(.)/:*((((
@M02996:162:000000000-B87FG:1:1101:13743:3246 2:N:0:ACTGAGCG+CGTCTAAT
GACTACACGGGGAGCTAATCCTGTGTGCGCCCCGAGCTGGCGTGCCTCAGTGGCAGTTACGACCCAGTAAGCTGCCTTCGCGGTTGGCGGGCTCCCAGATAGGTACGCATGCCAACGCGACACCTGGAAGGCCAATTACACCTTACGCACGAAAGACCAACAGAATGGAAAGAAAGTCCCCGGGTGAGCCGAGGGAGGTCACACCCAACTGATCGAAGGAACAACGAACCAGGAGAGAACAGAAGTGCCGAACAAAGCACGCAAGACGCGGGAAAACGCGAGCAGCGGAGAGAAGAGAGGG
+
@@@,8CEEBCC+@++,;65,<,;,,-;4,6,+++87+6,,48,+8,,B6=<9,,6@6CFGGGGCFAEC??ACFBB<,,,96+@@+68,>+++6+@<EE?,7+,36:>@3+8,,3,+6)*3+38D,8633,*,33,*+79,=7**+6:63/2(:88,=CFC:/-,=;7+8C@A*08+;:)6BCC**11*(28>F>D?:*0(,3-(()4-,)2))*,).)).23(.32:3(*.,*(((-(,+(.(4).))2,0--0,/..((-)(()..(((,((((.(,(,((((((-,(((,)/0+070((
@M02996:162:000000000-B87FG:1:1101:16157:3252 2:N:0:ACTGAGCG+CGTCTAAT
GACTACTAGGGGATCTAATCCTGGTCGATCCCCGCACTGTCGTGCCTCAGCGTCAGTCGCGGCTTGGTGCACTGCCTGCGCGATCGGCGGGCTGTGTGATATCGATGCAGGTCACCGCGACACCACACAGGCCATGCACCCGAAACGCACGCTAGCCCCCCAGGTTCCAGGGCAGGGCCAAGGTAGAGCCCTGACAGTTCACCACAGACTTGAGAGGCAGCCAACGCACGCAGTAAACCCAATAAATCCGGAGAACGACAGGAGCCACCGGAGGACCGCGGCGGCTGGAACGGGGGGAGCG
+
@@@,@C;FCDF+8,9,6;,,,C@,,C@F,6,,,87@@:,,;9:@8,,B@?C@,6B@,CFFGGG78@:CCCEFFB<8,,9>:>C8DC@4=+++6>8=CA;87+,+638+=,,6,3,:6:*;98*@EEF*>,,*4=,;>FD8C):CCB@1/:)(3192=7E=@=7:3*;6:+25;>G*7DB>CCD++04>6**(7?FD2+1)6+5?6>??6)*.8F?)4)*-*.(.(-(4(*-()(.4<),*-:()96-)0-.8(0.2-(((,96-/(((,-(--(--17((,-(-((--((5-0)/2*-,(,
@M02996:162:000000000-B87FG:1:1101:12762:3256 2:N:0:ACTGAGCG+CGTCTAAT
GACTACTAGGGTATCTAATCCTGTTTGATACCCGCACCGTCGAGCATGAGCGTCAGTAACACCCCAGGCGGCTGCCTGCGCAATCGGAGGTCTTCGTGAGAGCTATGCAGGTCAGCGCTACACCACGAATGCCACCGCCGTCGGGTGCACGCAAGGGATGCAGGTCCAACCGCGAGAGGGAGTTGAGCGCAACGACTGGACGGCGGGCTGGCAGCGCCGCCTGCGCGCCCTGGAAACCCAAGAAAGCGGGATAGCGCACGGACCGGCCGAAGAACGGCGGCGACGGGAGCGGAAGGAGACG
+
@<AA@E<CECC-C,=,;6,6@@@,,-;E,@;,,@@@+C+,,8@:@@;5@ACB+88B,<ECFF@FE@CFFCGGC=,4,,@=8@=8@@=FC++44,9=4AA+?0++9,959,,,,9,5=5*064:6DFCCC,,,>9@D>B++01*=9,::92*)539:CC,4,,1,4;99=?;846?=A)(28:**7342.:?>)09((*).,/((()4(()1(8)-)4)14:(4:3((--*,4*4(44(+1((.,0.(()-.,,).5(----/72/43(-(-(((.(-(,,-441-(4((,-10)***,.-4
@M02996:162:000000000-B87FG:1:1101:13754:3269 2:N:0:ACTGAGCG+CGTCTAAT
GACTACACGGGGAGCTAATCCTGTGTGCTCCACGAGCTGTCGTACCTCAGTGTCAGGTACGACCCAGTAAGCTGCCTTCGCGGTTGGCGGGCGACCAGAAATCAACGCATTCGACCGCTACACCAGGAATGCCACTTACCCCTTGCGCACTGAAGACCAACAGGATGGAAAGAAATTCCCGGGTGGAGCCGAGGGAATGAACCACCAACGAAGCGAACAACCTACGAACCCGGTAAGCCCAGTAATGAAGAACAAAGAGCGCAGAGCAAGAAGAAACGGGGCTGCTGGCAGGAGAGAAGGG
+
@@@,A6EFCDD+8++,;6,,,6@,,<;4,,,,;-67++,,,:6,9,,,6;,;6,6C,CC<FGGCEFE,C@FF9=,,,9,9,8+7@=@,>+++++8+@DB,8+4+6:=+6++7,6++60*034,4+8:8,,,,753;8F,,30*00@:55*3)62;,4AF6B55:CAFC8?AA6)2++27A*1:**)/9(A:9D>D?(*)).3-.2041:)*-()-5>))(*-(,(4641*--),,(.),*,.(57)))*.05<58*.(,(-),(1,()(.((((.((((-(,,,(,40(((,))***.1(,
@M02996:162:000000000-B87FG:1:1101:12748:3274 2:N:0:ACTGAGCG+CGTCTAAT
GACTACTAGGGTATCGAATCCTGTGTGATACCCGCACCGTCGAGCATGAGCGTCAGGAACACCCCAGGCGGCTGCCGTCGCAATCGGAGGTCTGCGTGATAGCTATGCAGGTCACCGCTACACCACGAATTCCACCGCCCGCTGGGGCACTCAAGGGATGCAGGTCCAACCGCGAGATGGAGGTGAGCGCAACGATTGTACGGCAGGCTGGCATCGCCGCAGGCGGGCCCCGGAAACACAAGAAAGCGGGAGAACGCTCGGACCGCCCGAAGTACCGCGGACGCGGGGACGGAAAGAGCCG
+
@@A<@C6CEFF-@,C,96;,C9@,,=;F@@C,@@+C:B+,87C@7@5<@BC@6@:@,CEEFACCGGCFFEGGDC=?+8@68>=@DDCFB+4,9,>=@?=9@+=+6,65>>,4,6,56=*==9,3DFCEE,+,7:ECG+:++10=7*1>03*)@8>BCFC1,:9,4;*2;?:8C?DE>8);BC5*=232.*C185>-(**.-842(8>0(5C(4*..4)/3*(-,2((,(1(,)4332(+2-.,,0(,(/,5(45)/(,(-,14(/(((,(--,)))((,,(((-,-1,462;55*1*.((-
@M02996:162:000000000-B87FG:1:1101:13427:3288 2:N:0:ACTGAGCG+CGTCTAAT
GACTACTCGGGGATCTAATCCTGTTTGCTCCCCACGCTTTCGAGCCTCAACGGCAGTTACAGTCCAGTAAGCCGCCTTCGCCACTGGTGGTCCTCCTAATATCAACGCAGTTCACCGCTACACTAGGAGTGCCACTTACCTCTCCTGCACGCAAGCGCGACAGGTTCAAATGCAGACACAGGGTTGAGCCTCGGGCTGTCAAATCAGACGGGCCTGGCCGCCGACGCGCCCGTTACACCCAGTAAAGCCGGAGAAAGATTGAACCAGACGAAGTACAGCGGCTGCGGGACAGGAAGAAGCG
+
BBC<AC@,8@C+8,9,665,,<C,,6C;,,,,,C+@+,,,,8DA@+,B@5;@++7B,CFFCFCGGFF,6CEFGC@7,8,A?64C89=,9,,,,9,=BEA,A7=+9:@@=++9;95,65<==9?,EFFF,,,,@,@++7@433+=6,:A?D*0+6=8++1;B7=+2**,5@,<,9D,?0:A:874,/6C.4,-:8?((*25/,@478>@E)*,18()/)/.*((--23-4*-2/(41<2,*-4.-94))2-)-(03*,()).*-.*((.4-(,((.6).)--((-,(-2(((-)0*2*,,.(
@M02996:162:000000000-B87FG:1:1101:20031:3297 2:N:0:ACTGAGCG+CGTCTAAT
GACTACCCGGGGATCTAATCCTGTTTGCTCCCCACGCTATCGAGCCTCAGCGTCAGGAAAAGCCCAGTAAGCCGCCTTCGCCACCGGGGGTCCTCCTGATATCTACGCAGGTCACCGCTACACCAGGAATGCCGCTTACCGCTACGTCACGCAAGAACTACAGGTTCAAAGGCAGCCCAGAGGTTGAGCCCCGGTATGGCAGATCGGACGTGCAATCACGACTACGCTCACTGTACACCCAGTAAAGACGGACAACGCGCGCGCGCGACGGAATACAGGGGGAGCGAGCACGGAGGTGAGG
+
B<8ABEEF@@C+8,6,66,;66;,,6;C,,,6,;+7+,,,,8D@8@,BC?;@,,6@,CEFGGF<C@C:@<FEFCC+6,,A8,48@@C+4+++9,9,A?A7=+,+6<644++6,6,,68*66=,=DGDDA,,,3@E67BA,*)*3;*3@9**)>:;FGF7:,A6,42;9@?,046:4;*/8:>C++0.2)*3,)0)6(,).,*4)(.4<9)*-,74*.)0-*-(-(-(-3*.)0)-.6),*-4547)))*-.-,56*,(---)(-)-((((-,((..))((,((-(-(3(-,2)0*/*,)(.
@M02996:162:000000000-B87FG:1:1101:20012:3298 2:N:0:ACTGAGCG+CGTCTAAT
GACTACCCGGGGATCTAATCCTGTTTGCTGCCCACGCTTTCGAGCCTCAGCGGCAGGAAAAGCCCAGAAAGCCGCCGTCGCCACCGGGGGGCCGCCTGATATCTACGCAGGTGACCGCTACACCAGGAAGGCCGCTTACCTCGACTGCACGCAAGAACGACAGATGCAAATGCAGCCAAGAGGATGAGCCCCGGTAGTGCACAGAGGACTGGCAATACGGCCGACGCGCCCTGTACACCGAGGAAGTCCGGACAAAGCGCGCCACCGACGAGGAACAGCGACTGCAGGAGCGGAGGGAGCG
+
@@@@@6@F@CC+@,,,66,,,;;,,<;=,,;,,;,7+,,,58C<6+,,6;,8+8@B@B<FGGA9C@C,@<FFFC++++6>+84@@=:74+**4*1**8<,2;++2<:43**4,5,,41)/19,2@FCC8***1:E)/:++*))99*3;7D)(:/9C6**:C73,+*0<CF+1+/:00*(0*2:*+04<)*1-).)-(+).-36(()-74)/(.820)0*-*-431;3(-*((*...4),*-7(95(,.*-0425(*.(-(-)((1((-(-((((.,,.(,(((,.).,((((0)2*244(,
@M02996:162:000000000-B87FG:1:1101:13435:3305 2:N:0:ACTGAGCG+CGTCTAAT
GACTACTCGGGTATCTAATCCTGTTTGCTCCCCACGCTGGCGAGCCTCAACGTCAGGTACAGTCCAGTAAGCCGCCTTCGCCACTGGGGGTCCTCCTAATATCTACGCAGGTCACAGCTACACGAGGAAGTCCACGTACCTCTCCTGCACGCTAGCTAGACAGGGTCCAATGCAGTCCCAGGGGGGAGCCTGGGGGTGTCACATCAGACGGGCCGTGGCGGCGACGCTCCCGTTACACCCAGGAAATACGGAAAACGGTGGCACCAAAAGGAGAAACGCGGCTGCAGGGAGGGATAGAACG
+
@@A,A@<F@CD-8,;,66,,;<;,,-;C,,,,6C+7+,,+48CC+:,B<FC@,,8@,CFGGGFFGCE9C@FFGE+>,6=A684@==<,4+4,9,@,A?;49;,+9<>+>++9,9,,98*=2=,+@CC@D8,,6@E6=EF6+:+6+,:@9D*8+36,,@EFA98++0053@,3,1=29*0;38:**)370*2(7.>(-20).+.))9<72)/1(0(04)1-*---(-,((*,49(,(.-,*-31053-)*-.(().*,(-((0.)*((.(.(.,(((,3--,((--(,.((((0)**3-))-
@M02996:162:000000000-B87FG:1:1101:14540:3312 2:N:0:ACTGAGCG+CGTCTAAT
GACTACTCGGGTGCGAAGCCGAGTTGAGCCCCACGCGTGCGGGCCGGAGCGGCAGGAACAGACCAGGTTACCGACGTAGCCGCTGGGGGGGGTCCATAGAGAGACGAAGTGTACCGCGACACATGGAGGTGCAGAACCCGCATCGGCACGCGAGCCTGCCAGGATCCAAGGAGGGATGGAGGGGAGCGCCACGCGTGGACCCCAGACGTAACAGACCGGCGGCGCAACCGGGACGCCGAAGAAAGCCGGAAAACGATGGCAAACGACGCAAGACCGAGGCGGCCGGAAAGGAGGAGGCCGG
+
@@A,@C,C@@C-88@:688,@C:,,C6A;C,,866+6@+,4+878@@F=7=+477+,:CFGGG+A?C,5:BFG++8++6454++=88>+*12:/;@:@@+3*2/*2*2;;,<30,/2()1/*23<CEC;/*03+29>2**1()1/C>GF*82:81:*:CCF6(*+05C7@F)/0)207178**:*5()(*:6:)/,(/0(,*4237:4-.>:9F40-.)-*-(-(--31*((/(-(-(*246:1/(.,),)-8),)--4((0((*42-(,((,.(,(-(--,((41(((.,,))1**-((4
@M02996:162:000000000-B87FG:1:1101:14319:3348 2:N:0:ACTGAGCG+CGTCTAAT
GACTACCAGGGGATCTAATCCTGTTTGATCCCCACGCTTTCGTGCGTCAGCGTCAAAGACGGATTCGTGAGATGCCGTCGCAATCGGTGGGCTGAGTAATATCGATGCAGTTCACCGCTACACTACGCATTCCGCCCACGGCAGCCGTAGGCCAGCACCGCAGGAACAATGGCAGTTCCCAGGGTAGGGCAGGGGCGGTCACCACGGACGTGCAGCACAGCCTGAGCACCCGTTGAACCCAAGAAAACCGGAGAAAGACGGAAACCTCCGAAGAACCGCGACGAGAGGGACGGGGGGAGGG
+
@@AA@CCECED+8,,,;65,,6@,,=CE,,6,,;@@+8,,;@CCB+,@6?CB66@:,:E@FFE,,C8:@CCGGB@<+4=>+>:4@@C,8++,9?EC9C=,9+9+9,944,,,,9,:>>*6==<,>E++6++,@8CD6>68DAF++>=63+*038?+@,,48?8:E*;A92>6,;D,=@E9;BC*,0-2(0*/?>7::*)(-08<()4(4)*-(75)::C4*3((..(5(*(4/((-.)+1,-(404((*-.4(0,*.((((*((2(((,-(,((((,((,((((((,-(((-.)12*--((
@M02996:162:000000000-B87FG:1:1101:7683:3390 2:N:0:ACTGAGCG+CGTCTAAT
GACTACCGGGGTATCTAATCCTGTTTGCTCCCCGCACCTTCGCACCTCAGCGTCAGTCATCTGCTGGTAACCTGCCTTCGCCATTGGTATTCTTCCAGATATCTACAGATTTCACCCCTCCACCTGGAATTCTGATTGCCCCTCAGTGACTCTAGTTATGCAGTTCCCAACGCAATTCCGGAGTTAAGCTCCGGGATTTCACACCAAGCTTGCAAAACCGCCTACATGCCCTTTACGCCCAATAATTCCGAACAACGCTCGCAACTTACGTGTTACGGCGGCTGCTGGCACGTAATTAGC
+
CCCCCGGGGGDFCGGGGCGGGFGGGFFGGCEFEFCFGFCDFGGEGGFGFFGFFFGGCFGGGGGFEFGGGGGFGFGFDGGFFFEF=AFEDFFGGGF<EFAECFEFGCFE=DCFFGGGE:5+6@FCEFGGEFGGGG8=DFFFD9FGFEDEFG7>,@DC;FEFFGDCED+,?=C?EE8CFGFFGED6DFEGF<8:BFDB5<95ACEEDFBFFFGFFFEFDAC6:5((08*>@E:>C;9),(=:?FF;A)96:/0((2(*.-(,-1,(979)6-..5().(((-,0((-442,2410./*3-.4
@M02996:162:000000000-B87FG:1:1101:16444:3410 2:N:0:ACTGAGCG+CGTCTAAT
GACTACCGGGGGATCTAATCCTGTTCGATCCCCGCACTTTCGTGCATGAGCGTCAGTTACGGCCTGGTCTGCTGCCTACGCAATCGGTGGGCTTCGTCATATCTATGCAGTTCACCGCTACACAACGAATGCCGCAAACCGCGACCGCAATCAAGCTCTCCAGGATCAATGGCGGGATGACGGGGAGCGGCACGATTGAACCACGGACGAAAAAAGCAGCCTGCGCACCCGGAAAACGCAATAAAACCGGATAACGCACGGAGCCGACGGAGGACGGCGGAGGCGGGCACGGAGGAAGCCG
+
B@A@AEEECDD+@,@,;;A@9C@,6CCF,6,;,@8B++,,:89@6A<@@ECB66@8<CFGGGGGBCCCC,CEFB<A,4@?8BC?D@C8=+++9,@>98=,95,3956C=,5444,8>8*6==>DFFEFE6,,7@@CDG6608@D>CA>>>*)?9924<1ACC7,=)0;8,>6,6)/893;2:**29213*/4759((*1<0/:?(796()139F>@<)54:(3(--4,3*(,)4(.4(*22(648))(/-)(40)52,(-3C((1-(-,42-(43(-,(2(((((-,(-,31)0***4((3
@M02996:162:000000000-B87FG:1:1101:12962:3413 2:N:0:ACTGAGCG+CGTCTAAT
GACTACTGGGGTAGCGAATCCTGTGTGCTCCCCACACTGTCGCGCCTCAGCGTCAGGTACAGTCCAGTAAGCCGCCTTCGCCACTGGTGGAACTCCCGAAGTCTACGCATTTGACCGCTACACCGGGAAGTCCGCTTACCGCTCCTGCACGCAAGCTCTCCAGGATCCAAAGCAGTTCCCACAGTAAAAGCAGGACGGTCACATCAGACAAAGAAAGCCGCCTACGCGCACGTGACGCCCAAGAAAGCCGGACAACGAGTGGCCCCTACGGAGTACCGCGGATGATGGGACGGAGGAAGGG
+
B68@8C=@@DD+8,6+664,C,@,,-;A,,,,,;+6,,,,;9C@+8,86?6@6,@@,<E,CFFF,ED,CCAEFEF7,84A,84?,96,:,,,9,95A>:++3,+9BB+4++9,9,,8=*=89,@CF:8>+8,@=@+08D=+:*=83083=*)5:9+2@5,@<8,@;7,;>DF,;9,=+29D8=CB+:97=;(;)*((*22/3).6A@E@)*(/A@A;A4.1.(/6,2((*47*((,-,**-3(30(,.*-0-17(/,,,(-*(.*-,(.,--(-(..-.(,((-(...(4.()./1*42((
@M02996:162:000000000-B87FG:1:1101:7691:3414 2:N:0:ACTGAGCG+CGTCTAAT
GACTACCGGGGTATCTAATCCTGTTTGCTCCCCGCACCTTCGCACCTCAGCGTCAGTCATCTGCTGGTAACCTGCCTTCGCCATTGGTATTCTTCCAGATATCTACAGATTTCACCCCTACACCTGGAATTCTGATTGCCCCTCAGTGACTCTAGTTATGCAGTTCGCAACGCAATTCCGGAGTTAAGCTCCGGGATTTCACACCAAGCTTGCAAAACCGCCTACATGCCCTTTACGCCCAATAATTCAGAAACACGCTCGCAACTTACGTTTTACAGCGGCTGCTAGACCTGAATTCGC
+
CCCCCGGGGGGFEGGFD<FFGEEFFFFFGFFGGGGGGFGGGGGEGDGGGEGGFGGGGGGFGGGGFFGGGGGCGFGGCCGGGGGE,9CCEFFFE?EFFGGGGFGGGGFFCFDEGGGFE8D8D@FFCEFGFGFGFFGDFDFEC:DGGFF98?;D=EG,@E8AEFE<,++@CGGFGFD6;DEFCCE6DFEGF@D@>?7>=F>**@EFAFD=B>CDBFFF:A284555>7*9;C@;FE<EFFF5(3;;A66/21+.)2/2/---(),4C0)5<(.((,).),)-,(-,47):)-4.08A@7)-(
@M02996:162:000000000-B87FG:1:1101:25308:3422 2:N:0:ACTGAGCG+CGTCTAAT
GACTACCCGGGTATCAAATCCTGTTTGCTACCCGCACTTTCGAGCCTCAGCGTCGATGAGTCCCCAGCAGGCTGCCTTCGCCATCGGTGTTCTTCCTGATCTCTACGCATTCCACCGCTACACCAGGAATTCCGCCTGCCCCTGAACTATCCAAGAGACCCAGTCCAGTCTGCAGGTCCGGGGTTGGGCCCCGGTATTGTACAGACTGCTTGCGTCTCCGCCTACGCTCCCTTTACGCCCAGTGATTCCGAACAACGCTTGCACCCCTCGTATTACCGCGCCTGCTGGCACGACGTTTGC
+
BCCCCGGGGGGGGFGFGGFGGGGGGGGGGGGCGGGGGGGGGGGGGGGGGGGGGGCCGGFGGGGGGGGGGGGGGGGGGGGGGGGGGGFFFFEFGGGGGGGGGFGGGGGGGGGFGGGGG=@DDFGGGGGGGFGGGGEDGFGFGDFGGFDEDGBEGGCD88E6D?DBEFGC7@E;EFGGFGFFECECGGFDBFE@DFDB=FB@CF55CFEE;AC@DA>>;8F9:8?;;191;E??D?AF:6C82(53*4:<:>E1;@39-----9,8<?>031-1:B)6)-37((461:)(412150:8;06>
@M02996:162:000000000-B87FG:1:1101:12944:3425 2:N:0:ACTGAGCG+CGTCTAAT
GACTACTGGGGTATCTAATCCTGTTTGCTCCCCACACTTTCGCGCCTCAGCGTCAGTTACAGTCCAGTAAGCCGCCTTCGCCACTGGTGTTCCTCCCGATCTCTACGCAGTTCACCGCTACACCGGGAATTCCGCGTACCTCGCCTGCACGCAAGCGCTCCAGGATCCAAAGCAGGTCCCACCGGAAAAGAAGGACTTACACTGCAGACGTAGAAAGCCGCCTACGCGGCCTGAAGGCCCAAGCAGTCCGGACAAAGCGGGCCCCCGACGGAGAACGGGGGCTGGTGGCGAGAAGGGGGCG
+
C@BCCEFEFFD+@,@,@65,C<C;,6;=,,66,@@@,,,6<8@@66,8<?CC,,@C,CFFFGAFDFCCEAFFFC@C,,=AB::@,=<,9,,4@AE,:=6+8*,69<>7=+84,9,5=8*0==,@CFD:B4,,6@E+=C===**6=+5868:)C:CC+@+*>78,@*;,;>F?<>G*;9**2,***2-:-4*0AAF=(,+)/>))/A=C(0*/6868;5;,*3(((-(,(*-(*(.)((+*-,((8().*-)21>6*,(((-)-4)-4((-(,(((,-((-(30((.41(((4))2*1(((-
@M02996:162:000000000-B87FG:1:1101:8155:3458 2:N:0:ACTGAGCG+CGTCTAAT
GACTACTGGGGTATCTAATCCTGTTTGCTCCCCACACTTTCGCGCCTCAGCGTCAGTTGTCGTCCAGAAAGCCGCCTTCGCCACTGGTGTTCCTCCTAATATCTACGCATTTCACCGCTACACTAGGAATTCCGCTTTCCTCTCCGATACTCAAGATTTGCAGTTTCAATCGCAGCCCCGAAGTTGAGCCTCGGTATTTCACGACTGACTTGCATACCCGCCTACGCGCCCTTTCCACCCAGTAAATCCGGACAACGCTTGCCACCTCCGTATTACCGCGGCTGCTGGGACGTAGTTAGC
+
CCCCCGGGGGGFEFFGCCFCFGFFGFGGGGFGGGGGGGGGFGGFGGGGGFGGGFGGGGGGGGGGGGGGGGGGGEGEEGGGGEGGFEFCEEFFGGGGGGFE;F8EGGGGDEFGFGGGGAADDEFGGGGGGGFFGGGDDGCFDEFGGG>:?C98=@D>FGAFGGF:@F@GG99@DBCEFGAFGGG@FGEGFE4=?B;B9FFF?,79A*6>=FFFFFEFBAC>*/(/5600,B964)).7@FG<?>A66)5>-8-4>?7----4C:AFF(2(4-.355-)-(-44BF6B:B(((4.)2*0))5
@M02996:162:000000000-B87FG:1:1101:15745:3469 2:N:0:ACTGAGCG+CGTCTAAT
GACTACCAGGGGATCTAATCCTGTTTGCTACCCGCACTTTCGAGCCTCAGCGTCGATGAGTCCCCAGCAGGCTGCCTTCGCCATCGGTGTTCTTCCTGATCTCTACGCATTCAACCGCTACACCAGGAAGGCCGCCTGCCCCTGAACTAGCCAAGAGACACAGTCCAGGCTGCAGGTCCGGGGTGGGGCCCCGGTAGGGGACAGACTGCGTGCGTCGCCGCCGAAGCGCGCGATACGCCCAGGGAGTCCGAACAAGGGCTGCACCCCAGGGAAGACCGCGGCTGCTGGCACGAAGGGGGGG
+
@@@8@CCEDED+8,,666,6,@@,,<CE,@C6,7+7+6,,5@DCB:,B6BCB6,@:,CFGEFG,F@BFFFGGFF:<,,,A,848@==,8,,,9,CE5?A,4+,,9C>@8++9,9,48>*=+49@FFDCC4+,@CEG6F?3=)*==EE,0+;)E=DFFEG?EF8,,;;?+3,3+3CG6CCBD>:*13255*45?>16(*:(.*/:DF)/6)1/(8,8(0*4*4(4(3(((*-7)(-(,-*2,4<6::((*,.4354*.(((-*5,*(41(43-(((.4>(,13---..,(()-.)/**(-(,
@M02996:162:000000000-B87FG:1:1101:8166:3472 2:N:0:ACTGAGCG+CGTCTAAT
GACTACTGGGGTATCTAATCCTGTTTGCTCCCCACACTTTCGCGCCTCAGCGTCAGTTGTCGTCCAGAAAGCCGCCTTCGCCACTGGTGTTCCTCCTAATATCTACGCATTTCACCGCTACACTAGGAATTCCGCTTTCCTCTCCGATACTCAAGATTTGCAGTTTCAAACGCAGCCCCGAAGTTGAGCCTCGGTATTTCACGACTGACTTGCATACCCGCCTACGCGCCCTTTAAACCCAGTAAATCCGGACAACGCTTGCCACCTCCGTATTACAGCCGCTTCTGGCACGAGGTTAGC
+
CCCCCFGGGGGCC8EDACECFDDFFAE?E@;CFGGGGCDEFCGGGGGGGEFGGCCFFGGGFGFFFFGGGCGFFEGGDGGGGGGGGFFFFE7CDGEEFF,FBF;@FCFGECEFEEECE:0?>9:E8EFGGGB9DGGG>=E,D9?F++1+3=5>FFFGGFG,;CDDEFFGF,3@CE0@6@:0B5*@F=AG@G<:?>/75CFEEC459?@5>AG3C?*40?9@5./2336(,=;6FEC))/0;1(569))60-)4()./-(--41,)04(,,4-,.()..))(-(((-))-4:210)/2;.(-
@M02996:162:000000000-B87FG:1:1101:13695:3516 2:N:0:ACTGAGCG+CGACTAAT
GACTACTGGGGTATCTAATCCTGTTTGATACCCGCACTTTCGAGCATGAGCGTCAGACGGACCCCAGTGGACTGCCGTCGCAATCGGAGGGCTGTAGGAAATCTAAGCATTCCACCGCTACACCAGAAATTCCAGCCACCCCGAGAACAATCAAGAGAAACAGGACAGACGGCAAGGCAGGGGTGAGGCACAGGAAGTAAACGGAGAGGTAAGCGCCCGCCCAGGCTCCCCGTGACCCCAAGAAAACGGGAACACGGGCGGAGCCCCCGGAGTAACCAGGGAGGTGGGGAGAAGGGGGGAG
+
CCBCBF,,@AC+8,6,66,,C9@,6<C;,;C6,@:@++,,,8DD:7@,6;,@+,,,,,8,8FGGGEE,6,,A<AB<+88@++68@@@,8++,9+99,?,,,+9+9<@,>,,,,9,,48066=,@4=,A=,,,@,,0=,,,+1*+++)8*++)@==,,@C,>98,,*5+:DC>*9*@C5)/8:E4:*/4(*=-);95(,+1)5((,)((,/0176.0.))(*-1,(((((*(-*(-().+*-4(()(.(*(0-(0,*((-((1(-*(-,(3((-,65),(,((((-,((((-().11*(((-
@M02996:162:000000000-B87FG:1:1101:25469:3521 2:N:0:ACTGAGCG+CGTCTAAT
GACTACCGGGGTATCTAATCCTGTTTGATACCCGCACTTTCGAGCTTCAGCGTCAGACGTACCCCAGTGGACTGCCTTCGCAATCGGAGTTCTTTAGGATATCTAAGCATTTCACCGCTACACCCTAAATTCCATCCACCTCTAGTACTCTCAAGACAACCAGTATCAACGGCAAGGCATGGTTGAGCCACACTATTTAACCGCTGACTTAATCGCCCGCCTACGCTCCCTTTAAACCCAATAAATCCGGATAACGCTCGCATCCTCCGTATTACCGCGGCTGCTTGCACGGTGTTAGCC
+
CCCCCGGGGGGGGGGGFGGGGGGGGFGGGGFFFGGGGGGGGGGGGGGGGAGGGGGGGGGGGGGGGGGGGGGGGGFFGGFGGGGGGGGFEFFGGGGFGGGGCDFCGEEFGGFCFGGGGADDCEFFGGGGGGGGGG;DDDFGG=BG8CDFFGFFFGGGGGGG>C=BEFGGGGGFGE69?+09DCCC7AC>8,@:??FAAC1AEGFF=?BFEFGEEF2)>BD9=927@9?@FG;9*;)97;@C;@3421<1963((989((-.(/2,724(41(44<64(2,(3(71))51.,89)0;;3.6,
@M02996:162:000000000-B87FG:1:1101:16891:3598 2:N:0:ACTGAGCG+CGTCTAAT
GACTACAGGGGGATCTAATCCTGTTCGATCCCCGCACTGTCGTGCCTCAGCGGCAGGCGCGGCTGGGTGCACTGCCTTCGCGATCGGCGGTCTGTGTGATATCTATGCAAGTGAACGCTACACCACAAATTCCATGCACCCCAAAAGCACGCAAGCCCCACAGGATCCAAGGGAGGGCCAAGGGGGAGCCCTGACATGTCAACACCGACAGGAGAGGCAGCCGAGGACACGGATAAAACAAAGAAAGACGGAAAACGGACGGAACACGCGGGATACCGGGGCTGAGGGGAGGAGGGGAGAG
+
@@@@AEEF@ED+@86666,,,<@;,C@E9,,,,@+7++,,,9:86:,,@;;@++8@+@@FEGD++4=,?,CE?E9?,,4?+468@=:+6++++A,?5=383+,+6,8,3,,3,8,,8)0063,5D+<,8,,,@D,<;B,@7)<;9,:5/**)*1*11//4*7-8,2*4*,5)*2>*2>(>:85**/-/(*2(07C?)+*).+4<()((-))(,),)471-*4(((-4(.*(-).,-.),/,.3:71(.*,.-(0(*(((-(1-()(.(,-(((-...,(((40(.,,((-(,))**/(,(-
@M02996:162:000000000-B87FG:1:1101:22324:3599 2:N:0:ACTGAGCG+CGTCTAAT
GACTACACGGGTATCTAATCCTGTTTGCTCCCCACGCTTTCGAGCCTCAACGTCAGTTACAGTCCAGTAAGCCGCCTTCGCCACTGGTGTTCCTCCTAATATCTACGCAGTTCACCGCTACACTAGGAATTCCACTTACCTCTCCTGCACTCTAGCCTGACAGGTTCCAATGCAGTCCCGGGGTTGAACCCCGGGTTTTCACATCAGACTTGCCATGCAGGCTACGCGCCCGTTACAGCCAGGAAAGCCGGAAAACACATGCCCCCTACGGATTACCGCGGCCGCGGGGACGGAGGAAGCG
+
CCCCCGFGGGG+7C<C@@B9CAC;,<CE99C,BEC@EB7,<@F@,@8ACFFC,,@B;CFGGGDGGGFFFCFGGEFC,:@DBF=FD?C9?,,4@,@FADEB;7=,9CD+B+,9,9,5>5@==B=,EFFE;,,9@FG?DGGC+:+DG,:E??+)466AFAFFC?8+6+===F,;,BFADGEFDDG;+90<8>@>BBG0)**:7,:*>A>6@4+5;)5+6/*0,(-005>(.33,)/((1),*((,4A;(4*-52(..0(((,.25,/,,4(4((((.).,((,4(--(43(-,4).8**,..,
@M02996:162:000000000-B87FG:1:1101:8497:3600 2:N:0:ACTGAGCG+CGTCTAAT
GACTACAAGGTTATCTAATCCTGTTTGCTCCCCCGACTTTCGCGCCTCAGCGTCAGTACCGTTCAAGGAATCCGCCTTCGCCTCCGGTGTTCTGCAGGATATCAACGCATTTCACCGCTACACCCTGCATTCCGATTCCCTCTCCCGGACTCGAGTCCTGTAGTTTCAAGCGCACTTTCCGGGTTGGGCCCGGAGATTTCACACTTGACACGCAAGACCGCCTACGCGCCCTTTACGCCCAGTAACTCCGAACAACGCCCGTGGCCTCTGTATTACCGACGCTGAGGGCACAGGGTACGC
+
CCCCCGGGGGCEEFEFECFGGGFFGGGGGGGGGGEEEGGGGEGGGGGGGGGGGGGGFGGGGFGGGGGGGGFFGGGGGGGGGGFGFGEGGGGGFFGFGGEGGFGFGGGG>CFGFGGGGAEDDEBDGFFGGGGAGFEGGGGGGDFGGGFGFGB8DBC8DFFFFF3<CAFFDCC?EBGCF8AFGEEECC=CBGGFFFGFFGFE<C5=@4@AEF6;>E>3();3G:,4(,479CB;GF<9,(224(4BF)-69-7(()./--(((1-(1328(..)..)..1(((-33(((-((-.0)/2+),(
@M02996:162:000000000-B87FG:1:1101:7371:3645 2:N:0:ACTGAGCG+CGTCTAAT
GACTACAAGGGTATCTAATCCTGTTTGCTCCCCACGCTTTCGAGCCTCAGTGTCAGTTTCAGTCCAGTAAGCCGCTTTCGCCACTGGTGTTCCTCCTAATATCTACGCATTTCACCGCTCCACTAGGAATTCCGCTTACCTCTCCTGTACTCCAGCCACGCAGTTTCAAATGCAGTCACGGGGTTGAGCCCCGGGTTTTCACATCTGACTTGCATGGCCACCTACGCTCCCTTTACACCCAGTAAATCCGGATAACGCTTGCCCCCTACGTATTGACGCGGCTGCTGGCACGGAGTTAGC
+
CCCCCGGGGGGFGDFFFCGFGGDEFFFGGFFFFGGGDFCFGCGGGGCGGFCE@FFFFFEFGGGGGGGGGGGGGGG6BFCFGCEGGFGEF@FFF?FGGGGGGFF@DEFGEGGGGFEGG=5??@EFFGGFGGGADGGGGGGGF=?8FEDADF9D=>?FFGGE@>>8@CGGGGEFEFGGFGEFGGE8CCCGECFABDDA=:C*7DE*:BCEEFCECF<65AC5=9>>>@=(-:>:FF<>)/C?DD@EA?57;.56(./;(./((*(5960112(.5())-(((,-,2(4433:21).*/*-))
@M02996:162:000000000-B87FG:1:1101:21638:3645 2:N:0:ACTGAGCG+CGTCTAAT
GACTACCAGGGTATCTAATCCTGTTTGCTCCCCACGCTTTCGAGCCTCAGCGTCAGGTAAAGCCCAGTAAGCCGCCTTCGCCACTGATGTTCCTCCTAATATCTACGCAGTTCACCGCTACACTAGGAATTCCGCTTACCTCTACGTCACTCAAGAACCGCAGGTTCAAATGCAGTCTGCCAGTTGAGCCGGCAGATTTCACATCTGACTTACAGTCCAGCCTACACGCCCGTTACACCCAGTAAGGCCGGATAAGGCTGGCGCCCGACGAATGACCGAGGCTGCTGGGCGAAGGGAAGCG
+
C@CCCGFFEED-C<@,;6B<9EC,,;CF9<C,,CB@:B,,,@F@@@,ED?EB6,@B,CFGGGGAFFFCAEGFGEFC,?EA@8?FF=<9?,,,@,9EBDE;@+=,>F>:C+89,99,88*==9,,@FCCD8,,@DG68EED+8+AF+:F9?9*DEFGGFGEEC=+6:?DGGE=3=D9D+;B,>42352:);CBFE*:0,+*2,>6>:C7A4+1.@>+:@+0<((8(75(5B>99;/677,*36(;A))6*..:(06*,,((-*(,1(291-((((.-,3(,,,,.(,.5(((-))/2*.(,(
@M02996:162:000000000-B87FG:1:1101:7369:3668 2:N:0:ACTGAGCG+CGTCCAAT
GACTACAAGGGTATCTAATCCTGTTTGCTCCCCACGCTTTCGAGCCTCAGCGTCAGTTACAGTCCAGTAAGCCGCCTTCGCCACTGGTGTTCCTCCTAATATCTACGCATTTCACCGCTCCACTAGGAATTCCGCTTGCCTCTACTGTACTCCAGCCCTGCAGTTTCAAATGCAGTCCCGGGGTGGAGCCCCGGGTTTACACAACTGCCTTGCATGGCCACCTCCGCTCCCTTTACACCCAGAAAATCGGGACAACGCTTGCCCCCTACGTATTCCCGCGGCTGCGGACACGTAGTTACC
+
CCCCCGC,CFDEFGGGFCGFFGGEGGGGGF<DFGGCGGDGGEGGGDGGGE,@CFGGGG,CFG@FGFF@F9FFGEG7F=DGGGEGFFEFEFF9EGGGFGFGGFGGFGGGEEFFCEGGG@B+=>FCFGGGDGGGGGGCD+@DFEF+=FB,?EFD,@FB?+,6@FDCFFG83,,5@DG=*+53BECE++8*:9*)*94>>E*18E=-/)..0;+..?E=3?68C2((/.((.3//;3)6?AF5(,((2(16*-)-(8(*(-((-9(471(((,.4)().),--,-(21(4((-3:0)/*2)))
@M02996:162:000000000-B87FG:1:1101:11883:3717 2:N:0:ACTGAGCG+CGTCTAAT
GACTACTGGGGGATCTAATCCTGTTTGCTCCCCACGCTTTCGAGCCTCAACGGCAGGTATCGTCCAGTAAGCCGCCTTCGCCACTGGTGGTCCTCCTAAGATCTACGCATGTCACCGCTACACTAGGAAGGCCACTGACCTCTCCGACACTCTAGCTTAACAGGTCCAAATGCAGTTTGGGGGTTGAGCCCCCACCTTGCACATCGGGCTTGCGATGCCGGCGGCGCTCCCTTTACACCCAGGAAATCCGGAAGAAGCGTGCACCAGACGGGATACAGGGGCAGAGGGGACGGAGGGAGGG
+
C@BACF<EADD+@8A,@6A9<<C,,;;A,;,,,C6@+6,,,8CD@B,E<EF@++8C+CF,CFEFGEFCCCFGGE@=,49A=8:F8=@5:,,,9,C=B=E,9<,+9<>@8++9,4,:=>*==9,,8ECCC,+,6=DC+E=8+)0+=E>@0=*)73==7,@<CA@,,;+25;,4,=D,123<CCC**36>:;*85?)5(,+07,0*5)326.1,().)6)2.*-(-(33(-*-(*,))64,1-3((03-)*-0-().*.((-,*,.*4(4((-(((.).)(((,((---,(-,175*:*(((-
@M02996:162:000000000-B87FG:1:1101:15398:3721 2:N:0:ACTGAGCG+CGTCTAAT
GACTACCCGGGGATCTAATCCTAGTTGCTCCCCACGCTGTCGTGACTGAGCGTCAGGAGCGAGCTAGAAAACCGCCTTCGCCACTGGTGTTCCTCCAAAGATCTACGCATTTCACCGCTACACAAGGAATGCCGCTTACCTCTCGCGCACGCAAGCTTGACAGGTGGGGGAGCGGGAGGGGGGGGAGGCCCAGGCGTTTAGGGCAAACGTAGCAGGCAGCCCGCGCACGCCGTACGCCCGAGAAGAGCGGATAACGCACGCAAACCACGAAGAACCGAGGACACGGGGAGGGAGGGAGGCG
+
@@A,@C66@@C+7,,;6;;<9C,,,;<=9,,,8C66+6,,CC98C,<,@B6@+8:B,:@,7+@F6@E,@@,AFC::,,@9846C==A59,,,9,CA8,?,934?>E>@>++9,9,988*==9B,+8:AE,,,6=+0=C,6230==3:@0=*0+3;*,,@9DC=34**1/4/2/0?:5),21**:/),)-:/4)5*-(*)()0.4:73(-)9:BB)86)*,*(-(((--1*-,1,41(,/*-(,(0((,)-)--05*((,-()(,1(,(,(,,((((-((,((((,(-(-(,().***-((-
@M02996:162:000000000-B87FG:1:1101:11899:3729 2:N:0:ACTGAGCG+CGTCTAAT
GACTACTGGGGGATCTAATCCTGTGTGCTCCCCACGCTATCGAGCCTCAACGGCAGGTATCGTCCAGTAAGCCGCCTTCGCCACTGGGGTTCCTCCTAATATCTACGCATTTCACCGCTACACTAGGAATTCCACTTACCTCTCCGACACGATAGCTTAACAGGTCCAAATGAAGTTTGGGGGGTGAGCCCCCACCGGTCACATATGGCGGGCGATGCCGGCGGCGCGCCCGTTACAACCAGTAAATCCGGGTAACGCGGGCACCATAAGTGTTGCCTGGGACGCGGGCACGAAAGACGCG
+
C@C<CECFACD+@,,,;6,;6,C,,-;,,66,,;+7+6,,;@FD,:<E<=C@+66@+CF9<FFGGGDCCCGGGEC+,,@?,8?F8==,48+,9,9=8?=4=;;+9C=+=++,,9,,8>5+04474CA<A,,,7E9?DD,@+00=DGF@9?*)6+082,=<9A8,,;C?C@5=,4+,++30::C*1/->:*;-)59((*)4(+6:)*.46))-3)4)-)2-*-43(3(-(23,),(-5)32(,).7.))*-)(-0,*-,(--/4(*.3))-))-)(--)),,((-((,((-32))***((((
@M02996:162:000000000-B87FG:1:1101:13241:3734 2:N:0:ACTGAGCG+CGTCTATT
GACTACACGGGGAGCGAATCCTGTTTGCTCCCCGCAACTTCGCACCTCAGCGTGAGTCATCTGCTGGTAACCTGCCTTCGCCATTGGTATTCTGCCAGAGATCTACAGAGGTCACCCCGACACCTGGAATGATGATTGCCCCTCAGTGACTCTAGTTATGCAGGGCTCAACGCAGGTCCGGAGTGGAGCGCCGGAAGGTCAAACCAAGCTGGAAAAACGGCCGACAAGCCCGAGACGGCAAAAGAGTCCGGACAAGCGACGAACAAGACGGGTGACCTGGGGTGGAGGCACGAAAGAAAAG
+
@688@6@EBCC+@+++664,C6C,,<;E,,,,,8+8+7,,,8@B@:,<6=CC,,8@6CF9F,<F<CC96CCEA=B,,,D?8,6,94=,5,,,,5@,FEC,9+,+9<4==,+944,,,1*?88>F,A@<A,,,,6@=9E8,A)*+6@1C<++0,3=,,87=;,9,+36+5>:3403+3*89:8:45*:90*4700?@(1)*)+./(0=28)2(3;72/)),2.--,-(.(*(()-((,(*/,,((..))*()-4).*((((-1-()(..(-(----).)(,(-((((.((,(-))//*..(,
@M02996:162:000000000-B87FG:1:1101:15390:3737 2:N:0:ACTGAGCG+CGTCTAAT
GACTACCCGGGGAGCGAATCCGAGGTGCGGGCGACGCGATCGTGACTGAGCGGCAGGAGCGAGCTAGTAAACCGCCGTCGCCACTGGGGGGCCACCAGATATCTACGCATATAACCGCTACACAGGGAATGGCGGTTACCTGTCGCGCACTGTAGCGGGACAGGGTGGGGAGCGGGATGGGGGGGAGCCACACGCTGGCACGGAAAACGAAACATGCCGACGGCGCACGGGGAAGGCCCAAGAAGTCGGGATAAAGCGCGCAACCAACGTAGGACAGAGGCGGCGGGAGAGGAGGGGGGCG
+
@6-68;;E@@C+8+6+664,,+8++8::+++++7+8++++,769<,,95?,>++4>+B+:CFGG+9=:??F?FB++++6>++33,6<,33**3*4=BC<,2+++202*1**++20,14)110,3*28/*2++*1*))/++*)12*:420))(022<**2>558**.**1:?@5)9*8)48>E5*273/(+*.85)((*0.4C((-><7()9(45)00)7(/4990(,(-*(4)-(4.(+1-(.,9))(/,0(.1-0)((-()-,*(((,-((,3),-((,(((-(-(-((,-).***-((4
@M02996:162:000000000-B87FG:1:1101:13230:3749 2:N:0:ACTGAGCG+CGTCTATT
GACTACACGGGGATCTAATCCTGTGTGCTCCCCGCACCTTCGCACCTCAGCGGCAGTCATCTGCTGGTAACCTGCCGTCGCCATTGGTATTCTTCCAGATATCTACAGATTTCACCCCTACACCTGGAATTCTGATGGCCCCTCAGTGACTCTAGGTATGCAGGTCGCAACGCAGTTCCGGAGTTGAGCTCCGGAATGTCACACCAAGCTTGCAAAACCGCCTACATGCCCGTTACGCCCAATAAAGCCGAACAAGGCGCGCAACAGACGAGTTAACGCGGCTGAGGGGAGGGAAGAAAG
+
B<AA@CAFBCD+@,<666,6,<;;,<;C,,,,,88@+@,,;CFC@@,B@BCB++7B,CF<F6FF,C<6@EFFFB=E+4+>78=,99=,9,,,,,CAFED,9+4+9<=?D,,94=,,@):08=,@,ACCF,,,,6DD+@D,=A*==D;FDF+1,6=,3@:=3=9,1;++6CE?@?D@19;@CDE1,5;C),5:@ADF),+8/,9BDFF=B)055AEFDF*.2,///4)<.53(/(//2/**33337)))*-0425?*.((--).7)((4(-(-((-))4,3(1(,((,-(3(,)01**(.(
@M02996:162:000000000-B87FG:1:1101:18766:3761 2:N:0:ACTGAGCG+CGTCTAAT
GACTACCCGGGTATCTAATCCTATTTGCTCCCCACGCTGTCGTGCATGAGCGGCAGGTACAGACCAGGTAATCGCCTTCGCCGCTGGGGGTCTGCCATAGATCTACGCATTTGACAGCTACACAGGGAGTGCCAGTACCCCCTGCTGCAATGTAGGTGGCCAGGAGTCGATGCTGTATGGAGGTGAGCGCAACGCTTGCACAGCAAACTAAACAAACGGCCGGCGCACCCGGTAGGCCCAAGAAAGCAGGAGAACGATGGCCAACCACGTAAAACCGGGGCGGCTGGCACGGAGGAAGGCG
+
B@A<@EEF@CD+@,@,;6,,,,66,<CF9@,,,C+@+8,6B9C86A,@@=CB+6@@+CFGGGFD@<CF9CF,CB<C,,9A?B+C=8C8:+++9,CFE<A,4+4+9<>+=++9,85,68*6=9,@,A@<=8,,7@,ADB==?5*+0,5,3++*,66,@,@C8E8+@*5136*?*+?2=5*;5>**655304C>6>9((*87*>(11AE1)+;56=;FD3*4729>1-344*(()-(,)5+;2(.4?..(*-71?F))((--1*5(1,-42-(((..((((,-(-(--((,),()02**((.-
@M02996:162:000000000-B87FG:1:1101:18781:3770 2:N:0:ACTGAGCG+CGTCTAAT
GACTACCCGGGTATCTAATCCTAGGTGCTCCCGACGCTTTCGTGCATGAGCGGCAGTTACAGACCAGGGAATCGCCATCGCCGCTGGGGGTCTTCCAGATATCGACGCAGTGGACCGCGACACATGGAGTTCCAGTACCCCCTGCTGCACGCTAGGTTGCCAGGATGCGAGGCGGTATGGAGTGGAGGTCAACGCAGTCAGAGCAAAGTAAAAAAAACGCCAGGGCAACCAGAACGCGAGAAAAAGGCGGAAAAAGAAGGGCAAAGAAAGAAAGACGAGGGCAGGGGGAGCGGAGGAACAG
+
@@<6AEEF@CD+@,,,6;;,,66,,;C:9,,,+8+7+,,,,8;96655CAC@++7@,9CCFGE<CDCF,CF,FE@=,,9?,,+@E6=,4+++4,9CF,4,45,+>:>=6++,,8,36836=8+6,CA<<,,,77,2=,,@+8**043@69*5*49,25=?C26*:**,2;*0*)2*0*()23+*10,*/2<4/77(,*)-)3.(,7:()*2)-*-7,./(*(-((--((*,4*(,(((**,(...-(()-)((),*,.(((/((0((((.(((((.,((,((4((-,(-((-))/*/(((.
@M02996:162:000000000-B87FG:1:1101:6903:3784 2:N:0:ACTGAGCG+CGTCTAAT
GACTACCCGGGTATCTAATCCTGTTTGATACCCGCGCTTTCGAGCCTCAGCGTCAATCGCACTCCAGAAGGCTGCCTTCGCAATCGGAGTTCTTCGTCATATCTAAGCATTTCACCGCTACACGACGAATTCCACCTTCCTTGTGTGTATTCAAGCCCATCAGTATCAACGGCAGGCCAGCGTTGGGCGCTGACATTTGACCGCTGACTTAAAAGGCCGCCTACGCTCCCTTTAAACCCAATAAATACGGATAACGCTCGCATCTTCCGTATTACCGCGGCTGCTGGCACGGAATTACCCG
+
CACCCGGGGGGF7CFFF@EFEGFFFGGGGDFFGGGGGGGGFEGGGGGGFFGEFGGGGGGGGGGGGGGFGGGFFFGGFGEGGGGGGGGGGFEGGGGGEBCFFFGGGGGGGGGGGGDGG>BDDGGEEGGGGGDGFGFCFFFGFE?DFFDA;C7DEFGFGGC,@DD@AFGGGFEFDAGGFDDC8ECCEGAC9**/0;F?4BA?:>>>BEB1;AF<FFEE@FC0::D881--4:(6><FBBFEEF<).1))-/,.,46<D,(-,()(-2.-.44.,(6..39(440(().3-()-408/0+)-.(
@M02996:162:000000000-B87FG:1:1101:6917:3801 2:N:0:ACTGAGCG+CGTCTAAT
GACTACCCGGGTATCTAATCCTGTTTGATACCCGCGCTTTCGAGCCTCAGCGTCAATCGCACTCCAGAAGGCTGCCTTCGCAATCGGAGTTCTGCGTCATATCTAAGCATTTCACCGCTGCACGACGAATTCCACCTTCCTTGTGTGTATTCAAGCCCATCAGTATCAACTGCAGGCCAGCGGTGGGCGCTAACATTTTACCGCTGACCTAACAGGCCGCCCTCCCTCCCCTTAACACCAATAAATCCGGGTAACGGCTGCAGACTCCGTATTACCGCAGGCTGTGGGCACGAATTTGCC
+
CCCCCDDEFCDFFCGG9CFGFGGGGGGCC,FF@BFEEFDDCEEGEG?FGFGEGEG,,66,,6@EFGG99C6,@ECDFGGGGEG7EGE,@4CFC,9464@E,;DDF<DGFFCGGGGGG:5+6@E=>+@C:FEFFF9+=66D@*<+==16+65;FF7BEF8,8E8@@CCGC,3;DBFFFCC5***@*;9>4?*))2;C?CF4*>(2(/-((18.(;=)385:7((((((.-A(8C)6).4;;:).4/)-.140((63*(,(-(*()*,).--.3426)--(-((:((,4(34(4)0*/0)).
@M02996:162:000000000-B87FG:1:1101:20089:3805 2:N:0:ACTGAGCG+CGTCTAAT
GACTACCCGGGGATCGAATCCTGTTTGCTACCCACGCTTGCGCGGCTCAGCGTCAGTCATTGTCCAGCAACCCGCCGTCGCCACAGGGGTGCCGCCTGAGATCTACACAGTTCACCGGTACACCAGGAATTCCAGTTGCCCCGCCAAGACGCAAGTTAATCAGGTTCAGGCGCAGTTCCACAGTGGAGCGGAAGGAGGTCAAACCGGACTGAACTAACCGCCAAAACGCGCGATACGCCCAGGAACTCGGGAAAAAGCGCGCCCCCAAGGGAGAACAGGGGGTGCGGGGCAGGGGGGAGGG
+
B@@BAFFG@CD+@,A,86,,6<;,,-;C,;6,,;,@6,,,,7@@@++B@=C@,6@@9CE@6C@AFCEE<AC9F>@:+++8++48@ED8:+++9+@=7==,81,+6<44=,,,,8,561*6==,3DFC@B,3,@DEFCFF,==*@9EAG6**)*49,,=C,,5:,,3*0:?=?*6D4+=<+,2;+,0.7/::48:C;(*0(.+6520490)*,59.739*-*4(-(4(4(*2()(--,,**-803;()-*,.(,0,*,(((,)(4)4(4(2,,(,(5.4((((,-,(-((((-))12*-,(,
@M02996:162:000000000-B87FG:1:1101:22787:3817 2:N:0:ACTGAGCG+CGTCTAAT
GACTACAGGGGTATCTAATCCTGTTTGCTCCCCACGCTTTCGAGCCTCAGCGTCAGTCATCTGCTGGTAACCTGCCTTCGCCATTGGTATTCTTCCAGATATCTACAGATTTCACCCCTACACCTGGAATTCTGATTGCCCCTCAGTGACTCTAGGTATGCAGGTCTCAACGCAATTCCGGAGTTAAGCTCCGGGATGTCACACCAAGCTTGCAAAACCGCCGACAGGCCCGTTACGCCCAATAATGCCGAACAACGCTCGCAACGTACGTGTTACCGCGGCTGCGGGAACGTAAGAAGCG
+
CCCCCGGFGGG8@@<@CCAEFFC,,<CF9<CEEFC@:B,,B@C<8@,BC=;@8,@F6EG9F@FF,CC6<FCFEBBA,?D?B8=,4=A,5,6,@,CFGFFFEDD8=F;=@999,4<998*0=@9D,AAEAE,4,@ED+EFAGD*=?FDF<D+*99=,9ED=EC=,6;+@=EFBC>D6:FFFC8@1,=;D*268@ADB)+3*;@:@AF@8:*+31AEFDF;/4)-65>29286()(/3;(*3(6(5=))9*.099>:1--(--/--)((((-...(.))-(--7(,-(-42,,-002*+.3((
@M02996:162:000000000-B87FG:1:1101:20102:3818 2:N:0:ACTGAGCG+CGTCTAAT
GACTACCCGGGGATCTAATCCTGGGTGCTACGCACGATGTCGCGTCTCAGCGGCAGTCATTGTCCAGCAACCCGCCGTCGCCACAGGGGGTCCGCCTGATAGCGACACAGGTCACCGGTACACCAGGAATTCCAGTTGGCCCGCCAAGACGCCAGGTAAGCAGATTCAGGAGCAGTTCCTCAGGTGAGCGGAAGGAGGGCACACCTGACGGAACGAACAGCCTACACGCGAGGTACGCGCAGAAACGCGGGACAACGCGCGCCGCCTAAGGAAGACCGGGGCGGCGGGAACGGAGGGAGGG
+
@668A8CF@CC+@,,,6,;,,,;,,-84,66,+8+7,,,,,;97++8,9@@@+7@C,CEC,C@EE<EF@@E<F>+++4+8+84CCFC+:+++6+8+48=?4+6+683+6,,3,6,:6)3003,5DF@CA,,,7;D++@,,4)*37C>F>4*)>B8*,4:,,07,,12:=?,8*8>++3<++2<*70/91*::DACB(*)(-*..3)525))-:82>:51.2((.(51031,7)-.-(,**-4(,0(-(),.4(03*-((--/,(),-,).,.(.,((-((3((-(,,4(-(-..2*/-3(-
@M02996:162:000000000-B87FG:1:1101:14767:3830 2:N:0:ACTGAGCG+CGTCTAAT
GACTACAAGGGGATCTAAGCCTGTTTGCGCGCGGCAGCGTCGCACGTCAGCGGCAGTCATCTGCTGGTAACCTGCCTTCGCCACTGGTATTATTCCAGAGATATACAGAGGTCACCCCTACACCGGGAAGTCGGATTGCACATCAGTGACGATAGTGATGCAGTTCGCAACGAAATTCCGGAGGAAAGATCCGGGATGTCAAACCAAGCTTGGAAAACCGCCGACAGGCCCGTTACGCGCAATAAGTCCGAACAACGCGAGGAACGGAAGGGGGGCCGCGGCAGCAGGGACGGAAAAAGCG
+
A@<,A<@6CEE+@,,,6,,,,;;,,-6;+8+++7+8+8+,,8876+,,6:,@+++>,CF,C9EF<9=9<<EAEAF8,9=9++4+49<,9,,,9,9,EA:,91,+994?>,+4,88,,1*608:@+@::C:,,+3@6+@97=*+3=F;F9B*)+*0,,7,25@3,7?**3B?5*:@,+29;*6::*27C(+5);594(1)1)+.)(;222)+,(27??5*-242660(4(*(,)(-(,(*1(,(.6)-)2,.(45(1----,)444((-3-(-(((--(-,,3(--(,,(,,-)0***(,((
@M02996:162:000000000-B87FG:1:1101:20924:3844 2:N:0:ACTGAGCG+CGTCTAAT
GACTACAGGGGTATCGAATCCTGTTCGATCCCCGCACGTGCGTGCCTCAGCGTCAGTCGCGGCGTGGTGCACTGCCGTCGCGAGCGGCGGGCTGTGTGAGATCGAGGCATGTCACCGCGACACCACACATTCCATGCACCCCAAACGCACGCTAGCCACCCAGAGTCCATGGCAGAGCCAAGGGTGAGCCCGGACAGTTCAACACAGACTAGAGATGGCGCCGAAGAAGCCGTGAAACACAAAAAATGCGGACAAAGCACGGAGCCGCGGGAGAACAGGGGATGCGGGCAAGGAGGAAGCG
+
@B@,@CCDDDD-8,A,:6,6<,;,,C@F,,,,,@+@:+,,,7666@,A;?;@,86@6CFFGGG:@==,C:EF9?=,+,68+==+@4=+4++++8838>@,7+,*4*458,,7,5,347*9784/BF@*<,++5<+:CFF8D@BC5B345:)(*190:+2:>:3**1*00+35*5C*09,92/7**/,/(2;1>BD3(+*--+634:63()*,.7:*.)*,*-(,(--4(0(4*(--:2,*.2(.76()2,),(..*.(,,,1,(),41(-(,,(.)(4((1(--4(,1,,(-.)1**422,
@M02996:162:000000000-B87FG:1:1101:14775:3846 2:N:0:ACTGAGCG+CGTCTAAT
GACTACAAGGGGATCGAATCCTGGGTGCTCCCCGCAGCGGCGCACCTCAGCGGCAGGCATCTGCTGGTAACCTGCCTTCGCCATTGGTATTCTGCCAGATATCTACAGATTTCACCCCTACACCTGGAATTCGGATTGCCCCTCAGTGACTCTAGTTATGCAGGTCGAAACGCAAGTCCGGAGGTAAGCTCCGGGAGGTCACACCAAGCGTGCAAAACCGCCGACAAGCCCGGTAGGCCGAAGAAGGCCGAACAACGCACGCAACGTACGGGTAGCCGAGGCTGCTGGAGCGAAAGAAGCG
+
@<86AEAFDFE+@,,,66,6,CC,,;8@,6,6,88@+@+++7@:8+,B9?6@+6=>+@A,E?FGCCCCC<EFED4<,,@?B==494=9?,,,@,CAFDD,?+,+4<;?@,,,,4,,40*6=8,@,AAD3,,,+6A++DA,A)5=0@;D9D+0,8=8,@,<9A9:,;++;CCC50;*489@>:;**286.,,8:;DB(*)(/+7608;7=)*/(:7;@4/-1-,9(-(,(*-()4((-),*-128?,(.*()--04*-(-(-)-,),(,((-,,(().-((13,,,).2(((4)0/**(.((
@M02996:162:000000000-B87FG:1:1101:15101:3849 2:N:0:ACTGAGCG+CGTCTAAT
GACTACCAGGGGATCGAATCCTGGTTGCTCGCCACACTGTCGCGCCTCAGCGTCAGGTACAGTCCAGTTAGTCGCCTTCGCCACTGGTGTGCCTCCCAAGCTCTACGCAGTTCACCGCTACACTGGGAATTCCACTAACCGCTCCTGCACTCAAGCCCAGCAGGATCAAAAGCAATTCCCACCGGAAAAGCAGGAAGTTCACGCCAGACTTAACGGGACGCCTAAGAGCCAGGTACGCCCAGGGAAGCCGAACAAAGCAGGAAACCCGCGGAGTAGCGGGGCTGCTGGCACCGAGGGTGCG
+
@<86@CCEDDD+@6,,8,;,,,;,,;8,,,,++86C,,,,;9C@8+,8<B@@,6:B,CFFGG<FFFAC,9F,ECF7,,@?684@4==,::,9@,,A:E=,,*,+4<>486+9,4,,6:*0==,,9FCC=,,,4==+6@,6+0*=+8:B6D+)@,=3=@D@==D+@;=,2DD:@9F2*=79E,:**3:C4=87A>C)0,+9/,(0-?@==)+090:BD39.2((/)/)/(2((*)11-(*1(.(-)(((2-04,7,*.(((-*((*,-4(3(((-.))-((,((-().2-()()0/:*(,-(
@M02996:162:000000000-B87FG:1:1101:18709:3867 2:N:0:ACTGAGCG+CGTCTAAT
GACTACTGGGGGATCTAATCCTGTTTGATACACGCACTTTCGAGCCGCAGCGGCAGGTGCACCACAGAAGGCTGCCTTCGCAATCGGAGTGCTTCGTGATATCTAAGCAGTTCACCGCTACACCACAAATGCCACCTGCCGGATGTGCACGCAAGAAAACCAGGATCAACCGCAGTTCCGACGTTAAGCGACGGGAGGTCACGGCGGACGTAAGCGTCCGCCTACGCTCCCGTTAAAACCAAGAAATCCGGAGAACGATCGCAGCCTCAGGAGAACAGCGGCTGCGGGAAAGGGAAAAGCG
+
C@A<BFECDFD+8,@,CC,;<<@,,<;E@@;,6@:C::,,;@F@,@+@:C@B+6@@+CFEGGF4CEFFFGGGFB:,,,9A8=C4D==CC+,,,,94,B=,4+,39EE8=859,9,,6:*6==,@B<=C=,,,@@=+==,6+)3+6,5,26*)@B?C6:EC+:8*@3*49,,9*9;*8DEE**4**;5:*=:(=:GF(*8(/+6<>)4,9)*-()5)())-1-(,.89(,*-9/(-,64,*236?@:))2-)-(..*-(,(-*4-)((((.(.((,.(..-(4(-(-2-(((..)***((((
@M02996:162:000000000-B87FG:1:1101:5288:3880 2:N:0:ACTGAGCG+CGTCTAAT
GACTACAAGGGTATCTAATCCTGTTTGCTACCCGCACTTTCGAGCATGAGCGTCGATAAGTCCCCAGCAAGCTGCCTTCGCCATCGGTGTTCTTCCTGATCTCTACGCATTCCACCGCTACACCAGGAATTCCGCTTGCCCCTGAACTATCCAAGAGAAACAGTCCAGTCTGCAGGTCCGGGGTTGGGCCCCGGTATTGTACAGACTGCTTGCATCTCCGCCTGCGCTCCCTTTACGCCCAGTGATTCCGAACAACGCTTGCACCCCTCGTATTACCGCGGATGCTGGCACGAAGTTTGC
+
CCCCCGGFGGGGGFGGGFFFGGGGFFGGGFCFEGGGCBFGGGGGGGGGGGGG:CFGGGGAFGGGGGGGGGGGGGGGGDDFEFGD@@BFFGEGGGGGGGFGGDGGGGEGGCFEEFGGG>ACDFGGGGGBFGGGGGGGGGGGFDFGGEDF:=98E,=,@E8D,=:=DFDGDE=FGFFGFGEFEGGC@DAGFGG4B>CBB@F?EGFFF4>):AFE>F?=9AD(262=?0966>?@+4);;<=:(8321<AA72.:9::>-(---945>((--380(5))-(,((-,-,628:(),0)//2.62
@M02996:162:000000000-B87FG:1:1101:5269:3888 2:N:0:ACTGAGCG+CGTCTAAT
GACTACAAGGGTATCTAATCCTGTTTGCTACCCGCACTTTCGAGCATGAGCGTCGATAAGTCCCCAGCAAGCTGCCTTCGCCATCGGTGTTCTTCCTGATCTCTACGCATTCCACCGCTACACCAGGAATTCCGCTTGCCCCTGAACTATCCAAGAGAACCAGTCCAGTCTGCAGGTCCGGGGTTGGGCCCCGGTATTGTACAGACTGCTTGCATCTCCGCCTGCGCTCCCTTTACGCCCAGTGTTTCCGAACAACTCTTTCACCCCTCGTATTAACGCGGCGTCTGGCACGAAGTTTGC
+
CCCCCGGGGGGGFFGGGGFGGGGGGGGGGGFFFGGGGGGGGGGGGGGGFDGGGGGGGGGFGGGEEGGGGGGGGGGGGGGGGGGGGGGGGFEFGFGADCFGGDGGFFGGGGEGGGGGGAD>CEFGFGGFGEFFF?EDC8EFFDFGFEEFFEFEGGFDFDF,@85B=*+=DFFFC+08DGEEGECC:7>9CFC@FFG=2@C?EFCE:F3)7CD39=8B4=C>5/(6/.31:C31+6>9?;<?<:?F*479>18:>@0C)..))*))0.2((4(,45)..-(41(,4(23()(),..*20))-
@M02996:162:000000000-B87FG:1:1101:5294:3897 2:N:0:ACTGAGCG+CGTCTAAT
GACTACAAGGGTCTCTAATCCTGTTTGCTACCCGCACTTTCGAGCATGAGCGTCGATAAGTCCCCAGCAAGCTGCCTTCGCCATCGGTGTTCTTCCTGATCTCTACGCATTCCACCGCTACACCAGGAATTCCGCTTGCCCCTGCACTATCCAAGAGAAACAGTCCAGTCTGCAGGTCCGGGGTTGGGCCCCGGTATTGTACAGACTGCTTGCATCTCCGCCTGCGCTCCCTTTACGCCCATTGATTCCGAACAACGCTTGCCCCCCCCATATTCCCTCGGCTTCTCGCACGAATTTCTC
+
CCCCCGGGGGGG,,FGFAEFFFEFGGGGGGFFEFGFGCEEGFFGGGFFFFF@FG@FGFE,EEGGGGGGGGGGG8FG9EGFDGGGGGGE7CEGFFFDE?EGE7FGFC7CECCEEFGG7:9CGEGGFFC<FFFF=DGCDDCFGD?+0@:7:B=DG86,8D8,@FFAFDGEGGD;EFF,3=C53B+9**:98CE>**;)/@@@8@?8*653:F:*5**=*2;35(381.7:<B;;C@4>2;C?4())14).:(),472F-,,-(1(,1((((((.))).)-,-,,(-(.),-(3()0**3)).
@M02996:162:000000000-B87FG:1:1101:15331:3926 2:N:0:ACTGAGCG+CGTCTAAT
GACTACAAGGGGATCTAATCCTGTGTGATACCCATGCGGTCGTGCCTGAGCGTCAGATGATCTCTGGACAGCTGCCGTCGCAATCGGGGGTCTGTGACAGATCTAAGCAGGTCACCGCGACACAGCACATTCCGCCAGCCTCGACAGCGCGCAAGGGGACCAGGATCAATGGCAGTTCGCAGGAGGAGCAGGAGAAGTTCACCGCTGACTTAAGCCGCCGCCTGCGCACCCGTTAAACCAAAGAAAGCCGGAGAAAGCGCGGGACCGCCGGATTACCGCGGCTGCGGGGACGGGGGGAGGG
+
@<88@C@DFFD+@,@,66,;<@;6,6;E,@;,,C,;,++,778@,6,;@=C@+,@C<CFG<F,@CCAE8CFF<?:4+4=>8@=,@=C+:+++9?9@FE=,90=+9CB==,+4,9,:6=*6=88@,>=3>,,3@=@CD+++01@D9C)89D0)>8?DGGGDG59*=)2=<,>6=6D2++(0:*2**/28(:*,=>DF;,+)-+)46)42:*2.6*.9())-2-(,.31>6*41*(4342,*-1(.<7(,*-.4(04*.(-,-14(1((((-(,((..62(-,(--,-22(3195)8**(-((
@M02996:162:000000000-B87FG:1:1101:15091:4015 2:N:0:ACTGAGCG+CGTCTAAT
GACTACCCGGGGATCTAATCCTGTTCGATCCCGGCACTTTCGTGCATGAGCGGCATGTACGGCCTGGTCGGCTGCCTACGCAATCGGTGTGCTTCGTCATATCTATGCAGGTCACCGCGACACAACGAATGCCGCAAACCTCGACCGCAATCAAGCTCTCCAGGATCAAGGGCGTGATGACGGTGAGCGTAACGAGGGAACCACAGACTAAAAAAGCCGCCGGCGCACCCCGGAAACCCAATAAAGCCGGACAAGGCACGGATGCGCCGAAGTACGGGGGCGGCAGGGACGGAGAGAGAGG
+
@@@A@ECFCCD+@,,,66;,@,;,,6BF,C,;,77@@6,,,8C<B6;@<B;@++6+,:EGGGGGD@C:C8CG7BB=,99?+8=,@@C48++,4,C=989,@+9+9,99>,,,,6,56=*=0=+@EEDD@,,,@=@DGE,3+0<DCC>@0@*.?;C?,=,=B?6,=*8C<2>6=8/4.09F2;**472*.**/88>((*0:(;8?(8>:)*94<FFD()74/(44,23-(*(()-32(4+21,).8)-(/,0(-.(*-(.-,1((0-,(,(-4(6)(((,(-((((-2(-,-1)5*/*4((-
@M02996:162:000000000-B87FG:1:1101:23280:4019 2:N:0:ACTGAGCG+CGTCTAAA
GACTACAAGGGTATCTAATCCTGTTTGCTCCCCACGCTTTCGTGGCTCAGCGTCAGTAATGGTCCAGTAAGCCGCCTTCGCCACTGGTGTTCCTCCCGATATCTACGCATTTCACCGCTACAACGGGAATTCCGCTTACCTCTCCCACGCTCAAGAATTACAGTTTCAAATGCAGCTCCGGAGTTGAGCCCCGGTATTTAACAGCGGACGTGAAATCCAGCCGACACACCCTTTAAACCCAGTAAATCGGGAGAACGCTGGCCACCGACGGATTACAGAGGCGGCTGGCAAGAAGGGAGCG
+
@@A@AFFGGGD-C6,,;C@<9CCC,6CEA@<87FEEC,,6<@CD,8,@CFFEB@CE;EF@EF<FCFF<FFE<FE@C,F9F:F=FC=A,9,,,@9E,@CB>>*@,>CB7B++,9;,:@@5=@@,9@CFECE,47@6+@ED,+*0=@D:83@*:BEGGG,7EE=8,,3+DGG,3@BC7@?@>EEC4,5A>@,3:?B3:),4**,:*7//-()*/6>?76A*/+6(.39(8?50(22).))2*-8.-0:44*4044540((-((/4(5((-2(----.-..).2(((-(4(8221))<**,-2(
@M02996:162:000000000-B87FG:1:1101:23270:4037 2:N:0:ACTGAGCG+CGTCTAAA
GACTACAAGGGTATCTAATCCTGTTTGCTCCCCACGCTTTCGTGGCTCAGCGTCAGTAAGGGTCCAGTAAGCCGCCTTCGCCACTGGTGTTCCTCCCGAGATCTACGCATTTCACCGCGACACCGGGAATTCCGCTTACCGCACCCACGCGCAAGAAGTACAGGTTCAAAAGCAGCTCCGGAGGTGAGCCCCGGCATTGCACAGCTGACTTGAAAACCCGCCAACACAACAGTTACACCCAAGAAAGCGGGAAAAAGGTCGCCAACGACGGAATACCGCGGCGGCAGGGACGGCAGAAGA
+
C<@CCGAFEFD-C,,,6C,66,C,,<CBD<,66E6@+,,<,@CC,@,A;A<@,6@C,CE,CF<ADE@C@CEFFEC7,@8DFF@@?=A,?,,4@,C<FCF+854,>,@=>++,,@,,@:0====9@:@C=3,,,@666C,@+:*+6+:+*3*)5B339,,,@<A,,/3A9?,;:A?6*7:>>;5*4/*1(=*6>B)3,,*19+7(6)67(;+./;4*,7*45(((438((2,.0-).6)0*(,.:?7..),74()(1(()--)-(),(,,-(-(-.-.4(-(1((((47(303))***,,(
@M02996:162:000000000-B87FG:1:1101:11065:4051 2:N:0:ACTGAGCG+CGTCTAAT
GACTACCCGGGTATCTAATCCTGTTCGCTCCCCACGCTGTCGCACCTCAGCGTCAGGGACGGCCCAGCAAGCTGCCTTCGCCATCGGGGGTCTGCCAGAGATCTGCGCATTTCACCGCTACAAAGGGAATGCCACTTGCCCCTACCGCACTCGAGCCTGCCAGGTCGGAACACGGCCGGGGGGGGAGCCCTCGGACGAGAAGGTCCGCAGGGCAAGCGGCCTACGGCCGGAGAACGCGCAAGGAATCGGGAAAAGGGCGGCCCCCGAGGGAGGAGCGCGGACGCAGGCACGGAGGAAGGCG
+
@@@C@C@F@CD6@,,,;6@,@6C,,C@B:,+,,C@@:@,,59DC@:,BC=C@,6@B,FFFGGGGGEEFCCFF=?<=,,=AB,@8D=@+7+6+9,9<F,A,6+@+6<>==++7,6,,>=*66>,@,@:=:8,,6<@+<E7,;=??D>:@9;0)6>>:C,:7,40*42:5CEE4,8C75C2>DC**2)-1-*2,057((*0-(2(,-*41()9,(8:52)/4:1,81(((,*(().,,1(**,(-.7),(/40-3)(/(((--/(-)(-(((--(-(-,(,2(((4(4,,(.,().***(((-
@M02996:162:000000000-B87FG:1:1101:8293:4057 2:N:0:ACTGAGCG+CGTCTAAT
GACTACTCGGGTATCTAATCCTATTTGCTCCCCACGCTTTCGTGTCTCAGCGTCAGTAATGGCCCAGCAAACCGCCTTCGCCACTGGTGTTCCTTCTAATATCTACGCATTTAACCGCTACACTAGAAATTCCACTTGCCTCTACCACACTCAAGTCTACCAGTTTCTAAAACAAACCGAGGTTAAGCCTCGGGCTTTAATCTTAGACTTAATAAACCGCCTACACACACTTTACGCCCAATAAATCCGGATAACGCTCGCCCCCTACGTATTACCGCGGCTGCTGGCACGTAGTTAGCCG
+
CCCCCGGGGGGFGDFGGDFFGDFGGGGGGFGGGGGGGGGFGGGG@FFGGFGGGGGGGGGGGGGFFGGGGGGGGGGGGEGGGGGGGFGFF=CEFAEGGGGGGC;EGFGGEBCFCGFGGABDD@FFGFGGGGGGGGGGGGGGDD6DGF=FFGFBGGGFGGGGGGF?ADF,D=EDFFGGFGABCGECDGEF5,<>BDGF)DA;*7;;@;ABCAGFEFEBEFCA?2>>>==@?C=EDEE@<9=E?;@@F3?;C9BFDF3>.,/,(98>G9?(-..4,6.6?0-49136:7318??30<:<C664(
@M02996:162:000000000-B87FG:1:1101:11081:4061 2:N:0:ACTGAGCG+CGTCTAAT
GACTACCCGGGTATCTAATCCTGTTCGCTCCCCACGCTTTCGCACATCAGCGTCAGTGACGGCCCAGCAAGCTGCCTACGCAATCGGAGGTCTTCGACATATCTGCGCATGTCACCGCTACACGGGGAATTCCACTTGCCGCAACCGCAATCAAGCGTGCCAGGTCGGAAGGCGGGCGGAGGGGGAGCCCGCGGAGGAGACGGTCGACTGGACAAGCGGCCTACGCACGGCTGAAGCCAAATAAAGCCGGAAAAGGACGGCACACGAAGAAGAACCGAGGCGGCGGGCACGGAGGGAGCGG
+
BCA<BF8=@@C+8,@<6;,6CC@;6EC+,6+C,-8++6,,,@:,8+,,;?CB,6@C,,:6BFG+8,:9CCFG@AA<,,4?+B=@DFD,=+,,4,C+4+6+A+9+,58866+,,9,:6>*===<+@3=B>,,,3,72+,7,0:*=CD=+3+0),6?:*1@**<8*2/3*34**,0?*.:4)18**113)(**(00C((*73(*2-,0((()*((98FF)3(1(,,,-(-(*(().)),8,;,)).1.6(/,.(-0(/,,--(/4(/-((4(,.(.((-(,,(-7((-,(-,33../**-,(-
@M02996:162:000000000-B87FG:1:1101:13016:4073 2:N:0:ACTGAGCG+CGTCTAAT
GACTACCCGGGGATCTAATCCTGTTCGATCCCCGCACTTTCGTGCCTCAGCGTCAGGCGCGGCTTGGTGCACTGCCTTCGCGATCGGCGGTCTGTGTGATATCTATGCATTTCACCGCTACAACACAAATTCCATGCACGCCAAACGCACTCGAGCCCCCCAGGTTCCATGGCAGTGCCAAGGGTGAGCCCCGACAGATCACCAAAGACTGGAGAAGACGCCGACGCACCCGGTAAAACCAAAAAAGCCGGAAAACGCTAGGAACCGACGGAATACCGGGGATGGTGGGAAGGGGGGAGGG
+
@<6,@CCF@@D+@,B,;6,6C<@,;CBE,,8,C@:B+6,,58;@6B,B<A@@B::@,6@FGGG7C=CC=,EEFF9<,9=?,==+@@C+664+6A4?CEE,7+,+6,6567,7,3,58800=9,@FGC+8,,,,@,=:>@+0)<CCDA*9C*0*49*4?EEC?/8,20=;2>5*8C*0@@FC>C*+7(*/*=(00)4(**..;,2()4229*.27:)4)2-*-(4(2(-(*-,)-(4<),*.((.7>0(0-)(-5.*-(-(-2)-*((((--((()-.(((-((-(---(4(,.)*2*,,(,
@M02996:162:000000000-B87FG:1:1101:7250:4084 2:N:0:ACTGAGCG+CGTCTAAT
GACTACCAGGGTATCTAATCCTGTTTGATACCCATGCTTTCGTGCCTGAGCGTCAGATGATCTCTGGACAGCTGCCTTCGCAATCGGTGTTCTGTGACATATCTAAGCATTTCACCGCTACACATCACATTCCGCCATCCTCGACATCTCTCAAGGGGACCAGTATCAATGGCAGTTCTCATGTTGAGCATGAGAATTTCACCGCTGACTTACTCCTCCGCCTGCGCACCCTTTAAACCCAATAAATCCGGCTAACGCTCGGGTCCTCCGTATTCCCGCGGCTGCTGGCACGGAGTTAGC
+
CCCCCGGGGGGFGGGGFAFGGGFFGGGFFAECFC8EEGGGGGGGGGGGGFGGGGGGFFGGFGGGGGGGGGGGGGGGFDGGGGGGGGGFG@FFFGFFGGGGFFDGEGGDDGFGGGGGGAFGGGFD@FGGGGGGGGGGDEEDDEA68C=ABDFEGGFGGCEGGDDCE9FGG>:DDFGGFF*<D@,8CFDFEGD8?*2;:AEBEFFFBEFFFFFE*+9*96;:4:)):>))/>>B4=C?E3CEFF@EFCCF82),(:;F/./,6:23:1>;:(,.(,).,--7>492245>0(43..2*;).:
@M02996:162:000000000-B87FG:1:1101:7234:4089 2:N:0:ACTGAGCG+CGTCTAAT
GACTACCAGGGTATCTAATCCTGTTTGATACCCATGCTTTCGTGCCTGAGCGTCAGATGATCTCTGGACAGCTGCCTTCGCAATCGGTGTTCTGTGACATATCTAAGCATTTCACCGCTACACATCACATTCCGCCATCCTCGACATCTCTCAAGGGGACCAGTATCAATGGCAGTTCTCATGTTGAGCATGAGAATTTCACCGCTGACTTAATCCTCCGCCTGCGCACCCTTTAAACCCACTAAATCCGGATAACGCTCGGGTCCTCCGTAGTACCGCGGCTGCTGGCACGGGGTTAGC
+
CCCCCGGGGGGFFCFGC@FAAFFFFGFGGGEEGG@GFGFGFGGGFFFGGGGGGEGGFFGFCFGGGGGGFGGCFFE@D9EFFGGGFDEBFBBAFGGGGGCFBD8FGGEFFFFGFEAFG=ECDFEG8FGFGGGDEGGGD>CDFDBDGG5E7D;=GFGGGGCEEG85@CDFDDFFEDGG7D*CF,@D,?DDEG=DFFGFBFB;*@CAF5A5@F7*8+01>9?:4:5:4AA/754);6@E*.<:@2(.28@CC52/2=A*/.//.13(/(/)/4(.(---:3,-21,40.488:21.)*2*42)
@M02996:162:000000000-B87FG:1:1101:7244:4105 2:N:0:ACTGAGCG+CGTCTAAT
GACTACCAGGGTATCTAATCCTGTTTGATACCCATGCTTTCGTGCCTGAGCGTCAGATGATCTCTGGACAGCTGCCTTCGCAATCGGTGTTCTGTGACATATCTAAGCATTTCACCGCTACACATCACATTCCGCCATCCTCGACATCTCTCAAGGGGACCAGTATCAATGGCAGTTCTCATGTTGAGCATGAGAATTTCACCGCTGACTTAATCCTCCGCCTGCGCACCCTTTAAACCCAATAAATCCGGATAACGCTCGGGTCCTCCGTTATACCGCGGCTGCTGGCACGGAGTTAGC
+
CCCCCGGGGGGFFFEFCCEFFEEEEGFGG9ECFECFFF9CFCFFGFGGGFGFFCGGFFGFGDFGFGGGGGG?FGGFFFGGGFFCFFE@FBFFGGFFGGFGF7EFGAEF9,CEAEGGG>ACC=BDEFGGGGGGGGGGGDGFF<@DD@5E9BC>EF646=8CEFDFD7FFG,,3@D=@@F7+B=DEGGDF5,,*+3D>5;E*0@*)8*1):FG=A9AFCF*:410:4>24:B=)9699==FCD9:>B4*9*/5715)*/.//.2(,2,))/(,)(,.<),-(,--20:27?3<(87:*;).)
@M02996:162:000000000-B87FG:1:1101:20670:4115 2:N:0:ACTGAGCG+CGTCTAAT
GACTACACGGGGATCTAATCCTGTGTGATACCCGCGCCGTCGAGCATGAGCGGCAGTAACACGCCAGAGGGCTGCCTTCGCAATCGGAGTGCTTCGTGATATCGATGCATGTCACCGCGACACCACGAATGCCACCATCCTCTCGTGCACTCAAGGGAGGCAGGTCCAACCGCGAGATGGAGTGGAGCGCAACGAGTGTACGGCGGGCGGGCCGCTCGGCCTGCGCGCCCAGGAAACCAAATAAAACGGGAGAAGGCGCGGACCGGCCGTAGGACAGCGGCGGCAGGCAGGGAAAGAGCAG
+
@<6,@;@FCDC+86,,66,6,C;;,<;E,@<,67+@+@+++7@C8@9@@=:@+6@B6CEFGGGFFCEG,=FFEB:,,,9A8==+@@@F@+,,,,9>,??,93,+9,949,,9,4,88=0==8+6>DC:@,,,6=@CC,,4+*+=:+560=+)@39F>FEE@C=513;98?:8*8DE>*);BC2*4932,*=4:8>((**.)890(79>()91937)4)71:(809(((-*(.*4(211+/.).67),(1,)(-.(/.-(-291(1(-(,(--(.)(4((2((-((-3(.(-2).*/*4(,.
@M02996:162:000000000-B87FG:1:1101:14191:4147 2:N:0:ACTGAGCG+CGTCTAAT
GACTACAGGGGTATCTAATCCCGGTCGCTACCCCGGCCGGCGTACCTCAGCGTCAGTGAATGTCCAGGAACCCGCCTTCGCCACGAGTCTTCTTCGTGAGATCTACGCATTTAACGGCTACACCAAGAATTCCGGTTCCCCCTCCAGCACTCCAGCCGCACAGGATCACGCGCACTCCAGGGGTGGAGCCCCTGCCGGGCACGCGCGACGGAGGCGGCAGCCGACGGAGCCGTTACGCCCAGTGATGCCGAACAACGCGTGAGAGCTCAGGAATACGGCGGATGAAGGGACAGGGGGGGCG
+
@<B<BCEEDED-@66<;<<6,C,++@@F@@@CCC@:+@++87@@8,,:<?C@68@C,CFF<F6AFACEFAEEGB@:,499,+=FGE:8,,,,9,C+99?+A+,+4<>+>++9,8,+4=5=63,@FFFC=,,,@?E6+>,,=59C;C)@3=*3@;C<:CGGGD:,C*9CCGGBC6C*9*);9>C**/37(*=(.0;/(*)-,1(44)71;5)40><F(.7-2449(4(((*4471(.4(**-3(,0)))*-0-4).*-(((-9(.*(),).((()).(,((3((-()..(461.)**1(,(-
@M02996:162:000000000-B87FG:1:1101:25701:4153 2:N:0:ACTGAGCG+CGTCTAAT
GACTACACGGGTATCTAATCCTGTTTGCTCCCCACGCTTTCGTGCATGAGCGTCAGTTTTGCCCCAGGGGGCTGCCTTCGCCATCGGTGTTCTTCCACATATCTACGCATTTCACTGCTACACGTGGAATTCCACCCCCCTCTGACATACTCTAGTCTGGCAGTCACAAATGCAGTTCCCAGGTTAAGCCCGGGGATTTCACACCTGTCTTACCAAACCGCCTGCGCACGCTTTACGCCCAGTAATTCCGATTAACGCTTGCACCCTACGTATTACCGCGGCTGCTGGCACGTAGTTAGC
+
CCCCCGGGGGGGGGGGGGGGGGGGGGGGGGEFGGGGGGGGGGGGGGGGGDGGGGEGFGGG?GGGGGFGDGGGGGGGGGGGGGGGGGCCFGGGGGGGGGGFGFGGGGGGCEFFFFGGG>DFCEFGGGGGGGGGGGGGGGGGG>FGGGD;DGFEFGGGGGGGFGFFG5CF7FGFFFCFFGFFFGGFFGFGFGG>?B79AGFFFGEEDFFEEFFEFFEFBA761:;;D0749B>/:?AFF:CC?B>)84:<C?.8<:4D----498?CBFFBF()-.)-6:1(349B??B0:(,(..*/3...
@M02996:162:000000000-B87FG:1:1101:14189:4166 2:N:0:ACTGAGCG+CGTCTAAT
GACTACAGGGGGATCTAATCCCTGTCGCTACCCCGGCCGTCGTACCTCAGCGTCAGGGAATGTCCAGGAACCCGCCTTCGCCACGAGGCTTCTTCTTGATATCTACGCATTTAACGGCTACACCAAGAATTCCGGTTCCCCCTCCATCACTCCAGCCGCACAGGATCACGCGCACGCCAGGGGTGGAGCCCCGGCCGTTCACGCGCGACGTAGGCGGCAGCCGACGTAGCCGTTACGGCCAGTGGCGCCGAACAACGCGTGAGAACTGGGGAGGAGCGCGGATGCTGGCACAGGGGAGGG
+
@@AABCAECDD+@,:,;6;,,C,,,CCD@@@,,C@@+@+++76C,8,C@?CB,6@B,EFG8F<FFFFGGFGGGEB7,,@A4B?FGC@++:,,@,C,A?@,9+9+9C>:=++4,6,+=8*6==,@FDC>:,,37=E>==,>=5*9CG*@05+*78:BFGGG>E8,@*9>DEFA56C*:58ACDD/1/2<1=5:)09>0/)44+41281215/-(82@>5721.,406(4(*),*(-,3(**--,.)(,(1-04(0.1-(--,144*)))(.(-((-((((,,((-(.-,(,)())*:*,((
@M02996:162:000000000-B87FG:1:1101:15758:4203 2:N:0:ACTGAGCG+CGTCTAAT
GACTACTCGGGGATCTAATCCTGTTTGATACCCGCACCTTCGTGCATCAGCGTCAGTGGCACCCCAGGCGACTGCCTACGCAATCGGAGGTCTTCGTGAGATCGATGCAGTTCACCGCTACACCACGAAGTGCATCGCCCGCTAGTGGACTGAAGGACGCCAGGTGCAACCGCGAGAGCGAGAGGAGAGCGACGAGTGTACGGCGGAATGGGCAGCCGGCCGACGCACCGCGGAAACCCAATAAAGCGGGAGAACGCTGGCAGCAGCAGAAGTACGGCGGACGGAGGCAGGGAGGGACGCG
+
@@@6@CCFCDD+7,,,;6,66C@,,<CF,C<,,@@C7C,,;@C@B65;<E@@,,:B6CFEGGG:F:BFFBEFFC,4,448+6=,@@CFE+,,9,C?AB=+9+906:=+9,,9,9,5689869,6@B@=>++,7E,??C+6+)3==,5,3+3)739<@CG67?8*2*34:,@:59DGF)>?CC**1;2*(*3.88D14:@978:>,>>((0C1(7()4)/(1,4,,-6(4*,(/4421(+2,,.39))(/,0-34)/4((-(9((*(4(,(.(-.6(,112,(4((-1--(,3).::*((-4
@M02996:162:000000000-B87FG:1:1101:8819:4209 2:N:0:ACTGAGCG+CGTCTAAT
GACTACTGGGGGATCTAATCCTGTTTGCTCCCCACGCTTTCGAGCCTCAACGTCAGTTACAGTCCAGTAAGCCACCTTCGCCACTGGTGGTCCTCCTAATATCTACGCAGTTCACCGCTACACTAGGAATTCCACTTACCTCTCCTGCACTCTAGCTAGACAGGTTCCAATGCAGTCCCAGGGTTGAGCCTGGGGTGGTCACATCAGACTTGCCTTGCCGTCTACGCACCCGGTACACCCAGTAAAGCCGGATAACGCGTGCCCGCTACGGATGACCGCGGCTGCGGGCACGGAGGTAGCG
+
B<AACE@@CFD+@,,,;6@@@9C,6-;C,,;6@C:@7,,6,@DA@C,BA<,@,,@B,<EFGGFFFD@6CCFEG<B=,,@A68=CC?C69,,,9,C=FD?,99,39C>>>+,9,@?,=>9===,,@FCED4,,9=E?DGE=+:+=D,883=+0766C6=FFGD8+6;C,=E,:,=D7:D8:6=>1,08?>6,5<?D1)*0*35:*0<CC@*+.99/1:**/4)(/15>(-*--).,/.),*,/(>@C340.5,(:.0--(--*-.*,(,,-((-((..4(-11(,-(-2(((48.:5*..5-
@M02996:162:000000000-B87FG:1:1101:15762:4220 2:N:0:ACTGAGCG+CGTCTAAT
GACTACTCGGGTATCTAAGCCTGTGTGATACCCGCACCGTCGTGCATCAGCGTCAGTGGCACCCCAGGCGACTGCCGACGCAATCGGAGTTCTGCGTGAGATCGATGCAGTTCACCGCTACACCACGAATTCCATCGCCCTCGAGTGGACGCAAGGACGCCAGGTTCAACCGCGAGAGCGAGGTGAGCGAGACGAATGTACGGCAGACGAGGCATCCGGACTACGCACCCGGGAAACCCAATAAAACGGGATAACGCGGGCACGCGCCGAAGAAGCGAGGCTGCGGGCACGGGGGGAGCCG
+
@@A,ACCC@@C-8,6,66,,C@@;,<CA,;<,,67++@+,,7@@6@,C<BC@,,8C,<E,FFGFF@@F<66@F>?=+46>+>=,=@:B=+,,9,C=8=@+9+,+6,94=4,9,8,58=0===,6@F:C>,+,3@,=C=6>+5*=9,:+0500C:C:CC>>C75*,*2<=>,2*0:C?/(:885*40/2,*3,).9((+*))/-2(<:(()1(35))5)),1(54-42(3*,()4322(+2,(.4/).(/,5-.7)/(((--1((1-((3(,-(.(.23,,-(4((4,11222))2**4(-4
@M02996:162:000000000-B87FG:1:1101:21442:4234 2:N:0:ACTGCGCG+CGTCTAAT
GACTACAAGGGTATCTAATCCTGTTCGATCACCACGCTTTCGTACCTCAGCGTCAGTTACAGCACAGAAAGCCGCCGTCGCGACCGGGGTGCCGCGTGAGATCGATGCATTTCACCGCTACACCAGGAATGCCACTCACCCCACCCGCACTCAAGCCCCGCAGGTCGGAGGGACAAGCGGAGGTAAGCCCCGGGACGTCACCCGACGCCAAGAGAAGAACACAAGAACAAGTTAGGCCCAGGAAATAGGGGAAAGCGCGGGCACCAGCGGAGAACGTGGGCGAGCGGGAGCGGAGGAGCGG
+
@@A@@FEFCDD-;,@,6C,6,C;6,-8;BC,,,66@:,,,5@C<C:9FAD,@6,@CCE,E9F,,6,;;,99,48+++8+8++=8@=:+4+++94++46@+7+,+6,8@=,,9,88,6:*=89>=>87DD,,3@F960,5,==*++31@9D*)@D2241**875*,)149*CB*)*/)26)*32*+0)*(:?9@39((27:0C?14>>(-)1(.>1)()2(*,.(((((,*(.*))(((+/(,-())))*.)(4)(*((((()((*((((((-(,,(((((,,-(,,,(((,(.)2**((,-
@M02996:162:000000000-B87FG:1:1101:21289:4234 2:N:0:ACTGAGCG+CGTCTAAT
GACTACTAGGGGATCGAATCCTGTGTGCTCCCCACACTGTCGTGCCTCAACGGCAGTTACGGTCCAGAAAGCCGCCTGCGCCACTGGGGTTCCTCCTAATATCGACGCATTTCACCGCTACACTAGGAAGTCCGCTTTCATCTCCCGCACGCAAGAATAGGAGGTTTAGGTGCAGGTCCTCAGTGAAGCCGAGGGCTGGCAAAACTAACTTGCGTTCCCGGCGAGGCACCCGGTACACCCAAGAAAGCCGGATAAAGCGGGCTCCCTAAGTATAACCGGGGCTGCGGGGAGGGAGGGAGGG
+
@@A,@CCCDDF+@,,,86;,,6;,,<;4<,6,,;+@,6,,5:C@8,,B<5;@++8@6<FFFG,@F<EFCCFFFE::,,988,6F8=A,=++,9,C<,A=,9+,+97>>4++,,9,:8=0==9,,@FC==,,,,63==+7,+;+6=D:@9=*0@83@A,EC7C8*4*+4=,,3,3D,*97+,2A2,56:),==A>G90*)(/+,:3)74/++.1)(.(;*/1.(-(-(4(/(-),(-6)0*24(4772(*,.-(0.*.)((,)((*-()(..))).)((((,(-,-(,-(2(,0.2**-(((
@M02996:162:000000000-B87FG:1:1101:16979:4321 2:N:0:ACTGAGCG+CGTCTAAT
GACTACCAGGGTATCGAATCCTGGTTGCTCCCCCGACTTGCGCGCCTCAGCGTCAGTACTGTTCAAGGAATCCGCCTTCGCCGCCGGTGTTCTACAGGAGATCAACGCAGTTCACCGCTACACCCGGGATTCCGATTCCCTCACCCAGACTCGAGGAAGGGAGGTTCAAGCGCACTTTCCGGGGTGAGCCCGGAGAGTGCACACGTGACACGCCGTACAGCCGACGCGCCCAGTACGCCCAGGAAAGACGAAAAAAGAGTGGGACCGCGGGGAGAGCGCGGCAGAGGGAACAGGGAGAGGG
+
@@A6@CCFDDD6@6<,9<5@@C;,;;8E@,;,,@7@@7,,;7@@@C,C@DCB,B@@6CF9F<,AECFGFF,CFE@F,,=9888CE@@4=8+94,EBFFD+=*,29BC==++,845,81*0=B,DE=:+>+,,@DC?=B:?+1*53D>F93*)6>9*@:CCEG5*4*35=FCD869*1**;:CE*41374:@:B>GF(+*6-363104(-6*3(8108)*.+-(-49>>6*-(*(-.3,**-433::<(9,0-(88),((..*.4*3,6(4,(((((-((,,,(--,(-(.(,.)/*/32((
@M02996:162:000000000-B87FG:1:1101:8207:4322 2:N:0:ACTGAGCG+CGTCTAAT
GACTACCGGGGTATCTAATCCTGTTTGATACCCGCACCTTCGAGCGTCAGCGTCAGTTGCGGCCCAGCAAGCTGCCTTCGCAATCGGAGTTCTTCGTCATATCTAAGCATTTCACCGCTACACGACGAATTCCACCTGCCTCTTACGCACTCAAGGAGGCCAGTTTCAACTGCAGTGCAGACGTTGAGCGACTACATTTAACAGCTGACTTGACCTTCCGCCTACGCTCCCTTTAAACCCAATAAATCAGGATAACGCTCGGATCCTCCGTAGTACCGGGGCTGCTGGCACGGAGTTAGC
+
CCCCCGGGGGGFEGACC@FEFFEFGGFFGCFCCEEGGGCCCFGGG+@FFEGGEEEGEFGGGGGEGFFEGGGGDGGGG;AEFGGGFFDCCB=FGGDFFEGGCFADFFFFADFFAFFGG856C@FECEGGDG7EGGGFFFFGGDFFGGFDBDFFGGGGGFEEFC8,5BGF93,3@FG,*2;=E6;9DC>?@@E=5:*0><C*/;57>)6;@FDFFFE8AFG;/633=;3(/=(,045>>3;C:?029><<*493)049--(--/73<2)),334(4)6)((--31-45??:776@BG5;..6
@M02996:162:000000000-B87FG:1:1101:8228:4328 2:N:0:ACTGAGCG+CGTCTAAT
GACTACCGGGGTATCTAATCCTGTTTGATACCCGCACCTTCGAGCTTCAGCGTCAGTTGCGGCCCAGCAAGCTGCCTTCGCAATCGGAGTTCTTCGTCATATCTAAGCATTTCACCGCTACACGACGAATTCCACCTGCCTCTTACGCACTCAAGGAGGCCAGTTTCAACTGCAGTGCAGACGTTGAGCGACTACATTTCACAGCTGACTTGACCTTCCGCCTACGCTCCCTTTAAACCCAATAAATCCGGCAACAGCTCGGACCATCCGTATTACCGCGGCGGCTGGCCCGGGATTGGC
+
C<CCCGGGGGGFGFGG@@EFFGFFGGGGGGFFGGGGGGDFGGGGG+@FFFGGECGGEGGGGGGGFDEGGGGFGGGGCFGFGGGGGGGGGFGFEGGGFGFGFFGGGGGGGGFFFGGGG>ACDEFGGGGGGG?DDGDFC=EFGDFFFGBFEGEDGFFGGFGGGFCDFFGGGG<>FA?AFFEFGFCCBF9>3CC>?B43*C6<C;88>;>=@ADFFFE6AF<;://((/36:E<6>@FFFFGGBBBFFFA<C40((.(0.,..,)((/(,5.3.,.5)).4-,40((23(-((,4))**04(,
@M02996:162:000000000-B87FG:1:1101:10030:4332 2:N:0:ACTGAGCG+CGTCTAAT
GACTACAAGGGTATCTAATCCTGTTTGCTCCCCACGCTGTCGCGCCTCACCGTCAGGTGTCGTCCAGCAATCCGCCTTCGCCACTGGTGGGCCTCCTGATATCTACGCAGTTCACCGCTACACAAGGAATTCCGATTGCCTCTCCGATACTCAAGATCAACAGGGTCAAATGCAGTTCATGAGGTAAGCCCATGGAATGCACATCTGACTGGCCGACCAGGCGACACGGGCTGTACAGCAAGAAAAGGCGGACAACGCGGGGCACCGACGGAATACCGGGGATGATGGCACGGAGGGAGCG
+
C@CCCF@EDFD6C,,,;6C,@,C,,6;C,,,,,C+@+8,,5:C@@7,C@FGC,8@B,CF@FG<FE@EGC@,9FB@:,,@?88=FC==69,+,9,@=EB?,9?4,>CDBC+49,99,65368=BEFGGFC,,,4=C==DFA+)*=AGA+:=1*@8=C6@FFCC8,+504:C3=38C71?C+;;?,,;=C*@:8*39:*,0/121*04:<A+5/)*6)(0)/=-(.(3(2(*.(1(/17),*,3(,7:2(1-5,(0.*-(,(,)-2*(-,,-(,(-)))4((2(--(..)(.)-7)1**-1(,
@M02996:162:000000000-B87FG:1:1101:9065:4362 2:N:0:ACTGAGCG+CGTCTAAT
GACTACCGGGGTATCTAATCCTGTGTGCTCCCCACGCTTTCGCGCCTCAGCGTCAGTTATCGTCCAGTAAACCGCCGTCGCCACTGGGGTTCCTCCTAATATCTACGCATTTCACCGCTACACTAGGAAGTCCGTTTACCGCTCCGACACTCAAGAAAAACAGGTTCAAATGCAGTTTCGGGGGTGAGCCCAGAGAATGCACAGCTGACTGGCTTTCCCGCCTACGCGCCCGTTACAACCAGAAAAGCCGGACAAAGCGTGCAACCTACGGATGACAGGGGATGCAGGCACGGGGGGAGCG
+
C@BCCFFCDED6@,B,;6;,;C@,,;;E9,66,;8@+,,,,8CC@+4BC?<B@6@C<CE6FGEFGDFECDEFFC@F+8C>44=F8=C,>++,9,C<FD=;9<,+9C=8>++9,9,9=>*6=@4,@FDDD,,,@=62+6@=+1*=6@>@>9*0B:9EFGGFCF8,4*:<CF,=,=C,45;*:>C5*8/95*33=5<6(,+)/+7(/)/.6++,..().19-24(-(3(-(*(-1(-,6),*(.(.92(.0-.477,*.(((,1(.21(.(-,-((.3),(,,(-,().,-(48.)/**-(-(
@M02996:162:000000000-B87FG:1:1101:13085:4372 2:N:0:ACTGAGCG+CGTCTAAT
GACTACCCGGGGATGTAATCCTGGGCGATCCGCGCACTTTCGTGCATGAGCGGCAGTGTCGGCTTGGTAAGCTGCCTACGCAATCGGGGGGCTTCGTCAGATCTATGCATGTCAACGCTACACGACGAAGGCCGCCTACCTCAACCGAAAGCAAGCGCCCCAGAATCAAAGGGGGGATGAGGGTGAGCAGCAAGATTAGACCACTGACTAAAAGCGCGGCCGGCGAACCCCGTAAAACCAATAAAGCCGGAAAACGCACGGGCGCGCCGGAAGAACGCGGCAGAGGGGACGGGGGAGGCGG
+
@@8A@<CFBCC+8,BC;6;,;C@,,CBF+,6,9@+@++,,,8:6,65@C=CB++@6,:,CFFG46==6C?FCDE<,,C==:BC:A=@CC+**1,6:@C<*2=,+2,4,2,,7,4,21(02/:,=C@C<1***28:>3C@**59F2C9?>C.(A<7:=E*:873*:**30+<5*0C7)*468C**21(0)02(009.)+1.-+36,;A0)*042/051)),*(4(,(-((*(,*-((-)+*,),.9-)(),.--)()-,(,()((1((-((-(,((.4((,-(--31,(2(,,))***-((-
@M02996:162:000000000-B87FG:1:1101:11613:4399 2:N:0:ACTGAGCG+CGTCTAAT
GACTACCAGGGTATCTAATCCTAGTTGCTCCCCACGCTTTCGTGGCTCAGCGTCAGGAACGACCCAGCAAGCCGCCGTCGCCACTGGTGGTCCTTCTAATAGCTACGCAGTTAACCGCTACACTAGAAATTCCACTTGCCTCGAGCGCACGCAAGTCTACCAGGTTCGAAGACGAACTGGGGGGGAGCCCCAGGCTTAGACCTTAGACTAAAAAAAAGGCCGACACAAGGCTGACGCCCAAGAAAACGGGAAAAAGCAAGCCCCGGAAGTAGAACCGCGGGGGCGGGCACGTGAGGAGACG
+
B@A@@EFGFDD@C,66;<C,6C@,,<CE,,,6B;@B7,,,;@C@,@<F@DCC,6@B,CFFGGGGGGFGGFGCGCFC>4@>:?=F8=C,?,8,@,,5CE4,=+4+9B>:=++,9@,:=8*6==4,@FCFA,,,@AFD8FC88D0=0@:+9=*)@39,@,@9=?8+,*2*3@:5,3@ED4:AFD5*172)(*2->5*((+14)0,..9>2-*9,)14.()/(1,4(-(4-,*((*.(,-(*242,4?(4(*-.(45(*(((.(1((/(-,134)).),--((((,(,--((-(.)0**0-((4
@M02996:162:000000000-B87FG:1:1101:19223:4410 2:N:0:ACTGAGCG+CGTCTAAT
GACTACTGGGGTATCTAATCCTGTTTGCTACCAACGCTGTCGCGGCTCAGCGGCAGTCATTGTCCAGCAACCCGCCTTCGCCACAGGGATACCGCCTGAGATCTACACATGTCACCGGTACACCAGGAAGTCGAGTTGCCCATCCAAGACGCCAGTCAAGCAGGTTCAGGCGCAGTTCCTCAGTTGAGCTGAAGAGTGGCAAACCTGACATAACCAACCGCCGACACGAGCTGTACGACGAGTAACGCCGGACAAAGACCGCCCCCGACGGAGAACAGCGGCTGGTGGCAGGGGGGAAGCG
+
@@A,AC<CCDD+8,66665,66;,,6CF<@;,,;6@+,,,,9:@++846AC@+67@,:E,6C@FE@EF<AFACB>7,4,9884@CFF,=,,9@+8@7??,A+,+4<4:4,,4,95:=)3===,@BFDC@,,,+6@D8F8=D)*6=FDFD=3563385EA,E?8+50::CFDA*9C*3973,5<,258;),>>FFF(*,)(7,7>=)-56*+09;4F?)*.*..6(6(3(/--*)..3(**-4(47)-(1-5;;:3*.(((-)-(124,4-(--(.,(..(,2,-(,.,(.(1))*2*(,.(
@M02996:162:000000000-B87FG:1:1101:10139:4422 2:N:0:ACTGAGCG+CGTCTAAT
GACTACACGGGGATCTAATCCTGTGTGATACCCGCACCTTCGCGCCTCAGCGTCAGGGGCACCCCAGGAGACTGCCTACGCAATCGGAGGGCTTCGTGAGATCTATGCAGTTCACCGCGACACCACGAATTCCAGCGCCCCCTAGGGAACGCAAGGCAGACAGGTTCAACCGCGGGACCGGGGTGAGCCCGGGGAATGTACGGACGGATGGACATGACGGCGACGCAACCGTGAAACCCAAAAAAACGGGAAAAAGAACGGACACGCAGGGGTAACGGGGAGGACGGGAGGGGAAAGGACG
+
@@<@@C<FCED+@,@,;6,6<@@;,<CF@F<<8@@C+F,,,:,+87,B<ECB,6@:,96+886CF:C@,6695AB,,9=?84449==?=+++9,@:4+?+9+,+9,,,9,,,,4,54=*=88++3+8>=,+,@A,6=++3+)*503:,3**)539<*,?1:77*2*4=:2,2/0:E:D?BDD5*:/1*(/2().)((+*.)/(4()(-()912)4*)0*(2(4(((((,*(-*4-)).+;3(,3:(((*-01(5(*-(.46C46*(((((((,((.3((-((-(---,(((-)0***..,-
@M02996:162:000000000-B87FG:1:1101:22110:4430 2:N:0:ACTGAGCG+CGTCTAAT
GACTACCCGGGTATCTAATCCTATTTGCTCCCCACGCTTTCGTGGCTCAGCGTCAGTAACGACCCAGCAAGCCGCCTTCGCCACTGGGGGTCCTTCTAATATCTACGCAGTTAACCGCTACACTATAAATGCCACTTGCCTCTAGCGCACTCAAGTCTACCAGGTTCGAAGACGAACGGGGGGTGAGCCCCAGGCTGTGAGCGTAGACTTAAGAAACCGGCGACACAAGGATTACGCCCAAGACAACCGAATAACGCGCGCCCCCTACGTATTACCGCGGGCGCGGGGACGGAAAAGGACG
+
CCCCCGFGCED:BC@,6;@CA<@;,CCF,;,C7E@@+,,6,@C@6+,E@E@B,@:CCFGGGGGGFFFGFFCGGEFD,4=A@F=FFCE,4+++@,,9CE=4A+9+9C>=C++99@,,=8*=+44,@,C<=A,,DGCFGG8>303A+EACAD*3D=C,@,@<>20+5?D+=EE559CCE*7::C5/:5,24*?:D5D((09668((-86<6*;<)8-8()/(2(.,7-((.*()*.<:36**,(..6((,1()--9<5((,(()-2)(-4112)(.-)4,(,((-4(--(36(()0**+((.-
@M02996:162:000000000-B87FG:1:1101:25953:4436 2:N:0:ACTGAGCG+CGTCTAAT
GACTACCGGGGTATCTAATCCTGTTTGCTCCCCACACTTTCGTGCCTCAACGTCAGTTACGGTCCAGAAAGTCGCCTTCGCCACTGGTGTTCCTCCTAATATCTACGCATTTCACCGCTACACTAGGAATTCCACTTTCCTCTCCCGCACTCAAGAAAACCAGTTTTAGTTGCAGTTCCTCAGTTAAGCCGAGGGATTTCACAACTAACTTAATTTCCCGTCTACGCCCCCTTTACACCCAATAAATCCGGATAACGCTTGCTCCCTACGTATTACCGCGGCTGATGGCTACTGGTTAGC
+
CCCCCGGGGGGFFDGGGFFGGGGFGGGGGG@FFGGFGGGGGGGGGGGGGA;BBACECFFA@GDFGGGGGFGGGEGGDEGGGGGGDCFFFEFGFFGFGGGFGFGGGGGGBE>ECFGGE=<C>EFFGGGFFGFFFFGDFEDAFDFGGGACDGBDEECEDD8@7F::=DFGF@=D=?FDFDEC;;CCFGFGFFGFE>D5@FAECFFE>92)6BCEF9E=CC98467@EF2(-:(.2).;?3C53(()/9?C*6>11540---(-1.67172:24))(.--(,---6,(-68?()(/*+3+)()
@M02996:162:000000000-B87FG:1:1101:23035:4445 2:N:0:ACTGAGCG+CGTCTAAT
GACTACCGGGGTATCTAATCCTGTTCGATCCCCACGCTTTCGTGCCTCAGCGTCAATGCAGGCCCGGCCAGCTGCCTTCGCGATCGGGGGTCTGTGGCATATCTATGCATTTCACCGCTACACGCCACATTCCGCCGGCCTCGACCGCATTCAAGGACGCCAGGATCAACGGCACTGCCCCGGGTGAGCCGTCGCCGGTCACCGCTGACTTAAAACCCCGCCTGCGCACCCGTTAAACCCAAAAAATCCGGAGAACGCTCGCACCAGCCGGAGTGCGGCGGCAGATGGGAAGGAGGGAGGG
+
CCCCCDFCDED+8C9@C@@<<E@6,CCF<C:<,C:@7;,,,8C@B@9F@BCC,6@@6FGGGGGFFECECCFGFDE86,@A=6@+@>CEC+++,AEAFCE,7+,+7,8,=4,C,65,>=*6=98CC>F+6,,,@D4CGG58*:<DDEAC9***6@:CFGGEG//*=);=FCEE505*/6(;*:5**1(/(2?4:558(*.(-<<<9)4(4*0.4*.183C,23,,.3(79*4-*(,,.4,*,2(.0,(.*-)-(7,*-((,,/4(1((4,,(,,((.(-(-,7(-(..2(4(-5.1/*(,((
@M02996:162:000000000-B87FG:1:1101:25943:4452 2:N:0:ACTGAGCG+CGTCTAAT
GACTACCGGGGTATCTAATCCTGTTTGCTCCCCACACTTTCGTGCCTCAACGTCAGTTACGGTCCAGAAAGTCGCCTTCGCCACTGGTGTTCCTCCTAATATCTACGCATTTCACCGCTACACTAGGAATTCCACTTTCCTCTCCCGCACTCAAGAAAACCAGTTTTAGTTGCAGTTCCTCAGTTAAGCCGAGGGATTTCACAACTAACTTAATTTCCCGTCTACGCACCCTTTACACCCAATAAATCCGGATAACGCTTGCTCCCTACGTATTACCGCGGCTGCTGGCACGTAGTTAGC
+
CCCCCGGGGGGGGGGGGGGGGGGGGGGGGGFGGGGGGGGGGGGGGGGGFAFFGGGGGGGGGGGGGGGGGGGGGGGGGGGGGGGGGGFCFGGEGGGGGGGGGDGGGGGGGDGGGGGGGAFGGFGF@EEGGGGGFCCDDFGGGEFGGGFGDGFFGGFDFG8DEG=:EFGGGDFFFFGGFGFFGGGGGGFGFGGFFFDFDGAEE;8>AFFFFFGFF9>EEFF:===5>>@2>CDDGFFFFFGGFFDEBC9?;;EFFF;C,-,--16<C?B>:<445>4-.43,4441<?::?F7-7)2*<)-6
@M02996:162:000000000-B87FG:1:1101:18069:4464 2:N:0:ACTGAGCG+CGTCTAAT
GACTACTCGGGGATCTAATCCTGTGTGCTCCCCGCACCGTCGCACCTCAGCGGCAGTCATATGCTAGAAACCTGCCTTCGCCATTGGGGTTCTGCCAGATATCTACAGATTTCACCCCTACACCTGGAAGTCCGGTTGCCCCTCATGGACTCAAGTTATGCAGATCGCAAGGCAGTGCCGAAGTGGAGCCGCGGAAAGTCACACCAAGCGTGCAAGACCGCCTACAGGCCCGTTACGCCCAAGAATGCCGAACAACGCACGCACCGGACGGGGAACCGGGGCGGGGGGCACGGAAAGAGAG
+
@@A,AC6F@@C+@@<,;6,66C@;,<CE,;;,,78@+F+,,8CB@@,A6?CB+6@B,CF9FE@?,@CFCAFFEDEE,,4A,86,99=,4++,@,>FAEB4=+4+9C4=@,,4,9,,9)*6=8,@,AA==,,,@AE@++,3=0*==,*CD?+3,,63,7768=9,,;++3@+356D4*=>AEDE1,279:**0?5D2(*1..5;63>@22)*/(:7;=)*.*(--.2,4(*-2)(-(3-**-4(..))-2,0-,04*-((--)-,)((--((-((,-(-(11(,((-31(-43))/**,,((
@M02996:162:000000000-B87FG:1:1101:6963:4477 2:N:0:ACTGAGCG+CGTCTAAT
GACTACACGGGTATCTAATCCTGTTTGCTCCCCACGCTTTCGAGCCTCAACGTCAGTTATCGTCCAGTAAGCCGCCTTCGCCACTGGTGTTCCTCCTAATATCTACGCATTTCACCGCTACACTAGGAATTCCACTTACCTCTCCGATACTCTAGCTTGACAGTTCCAAATGCAGTCCAGGAGTTGAGCCCCTGCCTTTCACATCTGGCTTGCCATGCCGTCTGCGCCCCCTTTACACCCAGTAAATCCGGATAACGCTTGCACCAGCCGTATTACCGCGGCTGCTGGCACGTATTTAGC
+
CCCCCGGGGGGFFFGGE@@FFGFFFGGGCEEFGGGGGGGGCFGGGGFGGFGGFFGGFFGGGGGGGGGGGGGDFFGDCEFGFGGGGDF<EEFDFEGGGGGGFDEGGFFGECCFGGGGGAB>DEFGGGGGGGGADFCFGGG8DDFGCGFFDGFE,@FFGFFGGGDADDGFGF@FCFGGFFBDF=CFFCECBFF=9FG:@FAEEGFAE8E@CFGFBFA9BF>74/05/6((-=2-9=7CCEFE@((9:CEE7::;137*,(((-/55C(((--(3345)),,-170,(,.5(.)4)0000).6
@M02996:162:000000000-B87FG:1:1101:10934:4487 2:N:0:ACTGAGCG+CGTCTAAT
GACTACCCGGGGATCTAATCCTGTTCGATCCCCACGCTTTCGTGCCTCAGCGGCAGGGGCGCCCCAGCGGACGGCGTCGCGAACGGAGGGGGGCGACAGAGTGAAGGAGTTCAACGGCACGAGTAGCAGGTCCCCGAAGCCGACAACACCACAGGCCGACAGGAACAAAGGGAAATTCGCAGGGGAGCCGGGGAAATTCACGGCCGGACAAACAAGCGGCCGACGGAGCCGTGAAACCCGAGAAAATGGGAAAAGGGCGGGACCCGACGGAAGAACCGCGGCGCGGGGAGCAGGGGAAGGG
+
B@A<ACEFCED+@6<6;<@E9E@;6CCE,,8,,C@@:,,,,8,98B,B@?CC+6@C+7+@B6=+@=,9::>+++==++4++++8=C+@:++31*/::::6+*+*30+01;,:00,**())/*/2*<+:+//++*297//*2,7CD*3*)9),;*1;7EG*8*-**0*2*02);55+*21.8/:*:)()(//()09()+/)-*--()(-()1((0.0())(2,4,((,(4*(()1(6),+*,-(49(-)*.0..8(*((-((1((1,((((,(((.((((-((((((,(-(((0)2*/-,(-
@M02996:162:000000000-B87FG:1:1101:6979:4491 2:N:0:ACTGAGCG+CGTCTAAT
GACTACACGGGTATCTAATCCTGTTTGCTCCCCACGCTTTCGAGCCTCAACGTCAGTTATCGTCCAGTAAGCCGCCTTCGCCACTGGTGTTCCTCCTAATATCTACGCATTTCACCGCTACACTAGGAATTCCACTTACCTCTCCGATACTCTAGCTTGACAGTTTCAAATGCAGTCCAGGAGTTGAGCCCCTGCCTTTCACATCTGGCTTGCCATGCCGTCTGCGCTCCCTTTACACCCAGTAAATCCGGATACCGCTTGCACCCTACGTATTACCCCGGCGTCTGGCACGTATTTGGC
+
CCCCCGGGEGGEGGGGFCFGFFFEGGFGGFFFEGGGGGGFGGGGFFGGGFGDFFEGGGGCFGGGGGGGGGGGGGGGGGFGGGGGGFFFFEGFFGGGGGGGFECDFFGG,B7FFDAFG@BCD>EEGGGFFFCFEC9D8DEFGFFFG@=@*=DDFCDDFFGDEFDFF+==DF:DGFDD9AEF?>9@DF@A<EG95?6@EGFC*@EEC4=*:AF4>FA>EA9A4/-86@=(-B57C=4**/?E0((.3.7?;3:<?D)*/../(*))9((,,,4)43)64((,42(-(487),,,0.320)).
@M02996:162:000000000-B87FG:1:1101:13042:4502 2:N:0:ACTGAGCG+CGTCTAAT
GACTACCGGGGTAGCTAAGCCTGGTTGCTGGCCACGCTAGCGAGCCTCAGCGTCAGTTATCGTCCAGTAAGCCGGCTTCGCCACTGGGGTGCCTCCTAAGATCGAAGCAATTCACCGCTACACTAGGAATACCACTTACGCCTCCGACGCTGTAGGTCGACAGGTTCAAATGAAGGACCGGGGAGGGGGCCCGGGCGATAGAAACAGACTTGCGGGAGGGCCGGGGGTCCCGGTACACCCAGGAAAGCCGGAGGACGCAGGCACGAGAAGGGATACGAGGGGTACAGGGCAGGAAGACACG
+
@-66@,;@@ED+8,,,66,6,,C,,-8,,,,,,;,88,,+,7@:8@,;C?CB,,8@,9CCEFCGG@C@C@FGGE+4+8,84,8?44:4>+++9,4,49A,=9=+6,8+4,,,,4,,61*+6,,4@=:,3,,,6630+,,+0)*+=C:6*+*)4,5,7;91@*)8,*4,5224,+5,;?):8CC**)()(13.>599(*)((06)351139*-.)4)4))-*-,(((((,*.(1--()6,*-.(45,((*-)-(),*-(((-),(*4(--,(((,(,(,((,((()).(((-,0)***((((
@M02996:162:000000000-B87FG:1:1101:10930:4504 2:N:0:ACTGAGCG+CGTCTAAT
GACTACCCGGGTAGCTAATCCTGTTCGATCCCCACGCTTTCGTGCCTCAGCGTCAGGGTCGCCTCAGCGGATGCCGTCGCGAGCGGGGTTAGGAGACAGAGCGAAGCAGTTCACCGCGACGGGTCGCAGTACGCCGACGCCGACAACACGCCAGGCCGACAGGAACAACGGCAAGTTCGCAGGTGAGCCGCGAAAGGGCACGGCGGACTAACCAGACGGCCGACGCACCCGGAAAAACAAATAAAACGGGATAACGCAGGCACCCGACGAAGAACCGCGGCAGATGGCACGGAGGAGGCCG
+
B@B8BFFGCED+@,6,66;,C,@,,<BE,66;,;6@+,,,;8;@86,B<B,@,8@B,C,9FEG,FA,E@CF+@,:C6+648:6CCD=C+4+8@,@=DCB@3;@0>@==@@,C;>3=@)033@<55C><<*,,*4C8DG:*:3>:9EDGE3)1:>*2:CGG8C(**8<C>EG585*+1*4)/8**322*(2/-75D((*.4(*-(-892()948??F00/(*(4(--9,(*-1)4628<+;1)).8).(*-.-.7)5-((-4C04*(-(-(,-(.,(-(,1-(-().,,.3--)0/**((-4
@M02996:162:000000000-B87FG:1:1101:24833:4505 2:N:0:ACTGAGCG+CGTCTAAT
GACTACTAGGGTATCTAATCCTGTTTGCTCCCCATGCTTTCGTGCCTCAGCGTCAGTTAAAGCCCAGCAGATCGCCTTCGCCACCGGTGTTCCTTCCAATATCTACGCATTTCACCGCTACACTGGAAATTCCATCTGCCTCTACTCCACTCAAGCCATGCAGTTTCAAGCGCAGTCCAGAGGTTAAGCCCCTGAATTACACGCCTGACTTACTTAGCCGCCTACGCACCCTTAACACCCAATAAATCCGGACAACGCTCGCCCCCTACGTATTACCGCGACTGCTAGGCCGTAGGTATC
+
CCCCCGGGGGGGGFGGGGGGGGGGGGGGGGFFGGGGGGGFGGGGGGGGGGGGGGGGGGGGGGGGGGGGGGGGGGGGGGGGGGGGDGGFGCFGGGGGGGGGGFGGGGGGGGGGGGGGG>BCDFFGGGFGFGFGGC;DD;DFF=DGGFEGFGFDDGCFGGGGGGFFGFGGGGEEGDDEDFDB,6DAFDE?BDGFFFGE@C8EFG)8>A>DFFGCAF@EFFGA7:55:9A>=C@9*3;B5;C8BF3)/175;>88@>0C(.//(1(-992,8B4>4:6523(-(-(,()-.(((-0.**3)))
@M02996:162:000000000-B87FG:1:1101:10949:4507 2:N:0:ACTGAGCG+CGTCTAAT
GACTACCCGGGGATCTAATCCTGTTCGATGCCCACGCTTTCGTGCCTCAGCGTCAGTGGCGCCTCAGCGGATGCCGTCGCGAGCGGGGAGAGGAGACAGAGCGAAGAAGTGCAGGGCCAGGGGACGGAGTGCGGCGACGCCGACAACAATCAAGACCGACAGTATCAACGGGAAAGTCGCAGTTGAGCGGCGAAATAGCACGGTGGAGATAGCAGACGGCCTACGCACCCGTGAAACACAAAAAAACCGGGAACAGCAGGAACACGCAGGAGAACAGTGGCGGCGGGCACGGAGAGAGAGG
+
A@@,@C<EC@D+@,:;@6A<,<@,,<B,,,,;;@@@+,,,,8;@6@,B@=8B6,8B,C,8CFC,:C,<@:@+>,,4,@4+4>FCED+>++48@,8AF@,,,0=8+++,3,,97,,++)0+58<*5@*8*6,5>**:?=8*1.09C*6:)*))30*22:E*2/-,39:0***)*7**9:8B88*+02.0(22,7)>()216)*-(()4(()2)49>57553*-.4(,,--*4,*4(6-.//-(,,)(((1()(-)(*((,(-*3(0,(((--((,)..)),(((((-((,,(,.0*2*(((-
@M02996:162:000000000-B87FG:1:1101:13020:4510 2:N:0:ACTGAGCG+CGTCTAAT
GACTACCGGGGGATCTAATCCTGTTTGCTCCCCACGCTTTCGAGCCTCAGCGTCAGGTATCGTCCAGTAAGCCGCCTTCGCCACTGGTGGTCCTCCTAATATCTACGCATGTCACCGCTACACTAGGAAGGCCACTTACCCCTCCGACACTCTAGGTCGACAGGTTCAAATGCAGTACCGGGGTGGAGCCCCGGGCTGTCACAGCAGACTGGCCGGAGCGGCTGCGCGGCCGGTGAACCCAGTAAATCCGGATAACGAGTGCACCAGACGGATGGACGGGGGTGAGGGAACGAGGAGAGCG
+
@@A<@CFCCDD+@,B6;<5CE<@6,CCE,6,,@C@@66,,;@FCB@,B@BCB,,8@,CF,CFFFGGD?DCGGGC@=,,EA:B:C8=A,:++4@,C==D=,=+4+9CB+46+9,6,86=*6=@,3@FCAC,+,,@==+>=@DD*=CEA+9?*)73<,7@CE7:18,**,5;,4,1D,==9BD8E*45-83*/3=AG;(*./1+1./;,.(0*,,04)4)/-*-(-(,(((*-()((,.)+*(..594).*-.3-..*,(-(-*.)0316(443(((.37(-((,-(((--(,-))***(,(-
@M02996:162:000000000-B87FG:1:1101:14328:4526 2:N:0:ACTGAGCG+CGTCTAAT
GACTACCCGGGGATCTAATCCTGTGTGCGCCCCACGCTTTCGAGCCTCAACGGCAGGTACAGTCCAGTAAGCCGCCTTCGCCACTGGGGGGCCACCTAATATCTACGCATTTCACCGCTACACTAGGAAGTCCACTTACCTCTCCTGCACGCGAGCTAAACAGGTTCCAAAGCAGTTCCAGGGAGGAGCCCCGGGAAGACAGTTCAGACTTGCGGTGCCGGCGACGCGCCCTGTACAACCAGAAAATCGGGAAGACGCAGGGCCCCGAGGGAGTACCGGGGAGGCAGGCACGGAGGGAAGG
+
@@68AFEF@@C+8,:,66,;<6;,,<;;,+8++8+7+,,658D@,+,:99,@+66B+:EFFG<EE@CC<<FEGC++,8,?,448=9=,4++*5*@:<@B,7+,+2<6*:**2,5,869)1993,6?CC<:,+?997+?+2+.2;C5/5;*)(3181*3ACC?.*3*2+:C@;*)23**69?CC**)2/,/*(8594(2),.*)))1624)*-)0(04)*-/---(-(-,*((*,-))),*(.((/(),*-.-,).*-((,,)--)-(-(,(,4(.4)(((,((,((-3-(((00:/*((((
@M02996:162:000000000-B87FG:1:1101:26403:4549 2:N:0:ACTGAGCG+CGTCTAAT
GACTACTGGGGTATCTAATCCTGTTTGATCCCCACGCTTTCGTGCCTCAGCGTCAATGACGGATTCGTGAGATGCCTTCGCAATCGGTGTTCTGAGTAATATCTATGCATTTCACCGCTACACTACTCATTCCTCCCACGGCATCCGTATTCCAGCACTGCAGTATCAAAGGCAGTTCCGGTGTTGGGCACCGGGCTTTCACCCCTGACTTGCAGCACAGCCTACGCACCCTTTAAACCCAATAAATCCGGATAACGCTTGCATCCTCCGTATTACCGCCGCTGCTGGCACGGAGTTCGC
+
CCCCCGGGGFGGGGGGGGGGGGGGGGGGFFEFGGGGGGGGGGGGGGGGGGGGGDGFGFFGGGGGGGGGGGGGFFGGFGGGGEGGFGFCFEGGGGGGGGGGD=FGGGGGGGGGGGGGGAEGDFGGGGEGFGGGGFGFDGD>D8ADGE>AD?FFFGCGGGGGFGEFGFGGGFFFGFGGFGEB66@@FCBGDFGCBADFFGFFFGFBBFF@EB>=EFBFFF*7;BBEB@@@BG;6<;CCEAFE?;34=EC?C>><<89C--,--1567:7>?B0(.4--480(-4((-,43<BB070*18)(-
@M02996:162:000000000-B87FG:1:1101:15531:4564 2:N:0:ACTGAGCG+CGTCTAAT
GACTACTCGGGTATCTAATCCTGTGTGCTCCCCACGCTTTCGAGCCTCAACGGCAGTTACAGTCCAGTAAGCCGCCGTCGCCACTGGGGGTGCACCTAAGATCGACGCAGTGCACCGCTACACGAGGAAGTCCACTTACCTCTCCTGCACGCTAGGTCGACAGGTTCGAAAGCAGGTAAGGAGTGGAGCCCCCGCAGGTCACGTCAGACTGGCCAAAGCGGCGACGCGCCCGGTACGCCCAGGAAAGCCGGACAAGGCGAGGCACCGACGGATGACCGGGGCAGAGGGGACGGGGGGAGGG
+
B@A8@C,,8@C-7,;,;6,,,;C,,;;A,,,,,;+6+,,,;8C@B+,;<?;8+7@B,<C@6E<E,CC,C@@EFC@C++@>88,@9==,4+++6,9,,,9,9+,+488+=++,,6,B6=*069,+8C@7=,,,733+6D,D+:*=+,58970)+33,22@**:5*2*2**649,;D56+//:,:,,/.2(*;().)6(*)6.+,,(26)4)*,8545?)7,*-(--24>>*4-)4((((**(.-:5.((9-.3(04*.(-(,)-(*-(((,(,,(.4.-((11(-((26(((-))11*-2((
@M02996:162:000000000-B87FG:1:1101:12071:4566 2:N:0:ACTGAGCG+CGTCTAAT
GACTACTAGGGGATCTAATCCTGTTTGATACCCGCACTGTCGAGCCTCAGCGTCAGTTGCACTCCAGACACCTGCCTTCGCGATCGGAGGTCTTCGTCATATCTAAGCATGTCACCGCTACACAACGAATTCCAGCATCCCGGCGTGCACGCAAGACTAACAGGTTCAATGGCGAGGTAGGGTGGGGCGAAACGAGTGTACAACGGAATGGAGAAACCGCCGACGCGCCCGGAAAACCCAAGAAAACGGGAAAACGACAGGACCGTCCGGAGGACCGCGGCAGACGGCACGGAAAGAGACG
+
C@AACE<EDFF+@,@,;<<,;6;;,6CF@@@,;@7@@:,,;CDCB+,B<BE@,8@B,<FFGGCGGGDFDDFGFD@A,,=AB@C7DCCB=+4,9,C=98=,9+9,9FB<>,,9,9,:6=*0=9:EFGGFD,+,7@EFF,,7D)<C=8:C5=*:E@>DF,E@D?@,@*2@C,@6,33@B37*4:1*>791(=*6)0C((*39)+9@(8<0()24(9:)4)12*(403,(-4*(,)-24.-+231375(3(*-0(.725--(-,13(/(-(,-3-(-3-3((,-,41(-,(--,45.***.((-
@M02996:162:000000000-B87FG:1:1101:13300:4585 2:N:0:ACTGAGCG+CGTCTAAT
GACTACTAGGGTATCTAATCCTGTTTGATACCCAGGCTTTCGTGCCTGAGCGTCAGTTCATCTCTGGACAGCTGCCTTCGCAATCGGAGTTCTGCAGCATAGCTAAGCATTTCACCGCTACACGCGGCATTCCGCCATCCTCGACAGGACGCAAGACAACCAGGAGCAACGGCAGTTACAGAGTTGAGCCCCGAGAAGTCACCGCTGACTTAAACGCCAGCCTGCGCACCCGTTAAACCCAAGAAAGCCGGAGAACGCGCGCAACCGCCGGATTACCGCGGCTGAAGGCACGGAGGGAGCG
+
@@@6AFCFEFF-C,@6;6@C@E@;6CCF<CC,CE,@@,,,5@C@C<,56?C@6,@@,<<EEEGGC<ADC@F<B?@F,9,A,@=4D=@BB,,4@AEA=64,?+,,9C>44,,9,9,,8=*6=9:AE+C7>+,,@==CG+6,+5@C?E)FD=:9EC=>EFCGECD+@*+4;>C>+9D,+2*+>,<,,599)4*/9**6(,+9048@2)85=++/91.)()).2/(,/3,:2*1(*(-445,*-3(.<:(.2-.4(042--((-1-().,((--,((..)-(,3(--().4(,.(0)1/*(,((
@M02996:162:000000000-B87FG:1:1101:18871:4591 2:N:0:ACTGAGCG+CGTCTACT
GACTACCAGGGGATCTAATCCTGTGTGCTCCCCGCACCGTCGCACCTCAGCGTCAGTCATGGGCTGGTAACCTGCCTTCGCCACTGGTATTCCTCCAGATATCTACAGAGGTCACCGCTACACCGGGAAGGCGGATTGCCCCGCAGAGACTCTAGGTATGCAGGTCGCAACGCAATTCCGGAGTGAAGGCCGGGGAGGTAACACCAAGCGTGCAAAACCGCCGACATGCGCGTGACGCCGAAGAATTGGGAACAACGACCGAAACGTACGGGGAACCGGGGCTGCTGGGAGGGAAGAAGCG
+
@<A<ACF,;@C+@8<,665<,;6;,<;E9,,,,6+++8+,88868@,B,;;@,,8@,:C,,,@E,6@6CE@A,AB8,9=?,,8,49=,5,,,,,9A<<=,=3,69C;<=,+,,4,,+)*6=4,4+8+==++,+=>8+3,,2:*+6>)@3+3),85,,7,1@A8,43**0>134/;**=*;86:*,458(,4(:586(<5))+7(/<422)1,(85047/-/-(4(4-4)*(-)(-(,(**-((-7).)*,..(04*-(((,)-,14,.(4(-(((-(.(,(1(-()..(.(-).*1*(,(,
@M02996:162:000000000-B87FG:1:1101:18890:4600 2:N:0:ACTGAGCG+CGTCTAAT
GACTACCCGGGTATCTAATCCTGTGTGCTCCCCGCACCTTCGCACCTCAGCGTCAGGCATCTGCTGGTAACCTGCCTTCGCCATTGGTATTCTTCCAGATATCTACAGAGGTCACCCCGACACCTGGAATGCGGATTGCCCCGCAGTGACTCGAGGTATGCAGGTCTCAACGCAATTCCGGAGTTAAGCGCCGGGATTGCACACCAAGCGGGCAAAACCGCCGACAGGCCCAGTACGGCCAAGAAGGCCGAACAAAGCACGCAAAGGACGGGTGACCGAGGGTGCTGGGAAGAGAAGAGCG
+
C@A<BEFF@CD+@,6,;6,6,6C,,<;C,,,,,@+@+@,,,:B@8@,B<=C@8,6@,6C<F@F9,9A<CDFGFD,E,,,986@8E9=,5,,,9,C<CFB,=3=8=E;A>,4,44,,,0*6=8+9,A:=:,,,+6@=+@,6=5*66B)A<9+*+66+6@8=,=9,,3+,5@DB+3@**=;@CC:*,59:6**7:6D@(,/0007=0>037)).(>@F;5*-*-,223(4:52(*,..3(*2,4(.7(((*-.47@(*..(.-)44),(..----(-,)4(,-(,-().((.44))0+2.(,(
@M02996:162:000000000-B87FG:1:1101:22530:4621 2:N:0:ACTGAGCG+CGTCTAAT
GACTACCGGGGTATCTAATCCTGTTTGCTCCCCCGACTTTCGCGCCTCAGCGTCAGTGCTGTTCAAGGAATCCGCCTTCGCCGCCGGTGTTCTATAGGATATCAACGCATTTCACCGCTACACCCGAGATTCCGATTCCCTCTCCCAGACTCGAGGCCTGGAGGTTCAAGCGCACTTTCCGGGTTGGGCCCGGAGATTTCACACTTGACACGCAAGACCGCCTACGCGCCAATTACGCCCAGGAAATCCGAACAACGCACTTGGCCGCCGTATTACCGGGGCTGCGAGCAAAGAGGAAGGG
+
CBCCCGGCDGG+@,<,C<@<,@@,,<CF996,@@:@:6,,<@C@6@@CC?ECB@@C6CF<F9@FGGECEF,CFCD@,@FDFC+CE?C7=++,@?9FGGF,?+=9>F>@>++7,6,:6:*6=@,=B+>@=7,3EFGDGCDD+)*AF>8>AG6)>:0*4@@;FF8*4;CCDCF9;AD*;49AEDE**2252=53=BC6,,+1.59@(/7/2=034B>>?4*-2-(-,42,3?((*.-.2(*/-<0:7>))*-081<(*-((-(*.,*5(-(-(((().)(((,,(-(((-(,(4668C*((((
@M02996:162:000000000-B87FG:1:1101:26719:4655 2:N:0:CCTGAGCG+CGTCTATT
GACTACCAGGGTATCTAATCCTGTTTGCTCCCCACACTTTCGAGCCTCAGCGTCAGTTAAAGCCCAGTAGGCCGCCTTCGCCACTGGTGTTCCTCCGAATATCTACGCATTTCCCCGCTACACTCGGAATTCCGCCTACTGCTACTTCACTCAAGAAAATCAGTTTTGGATGCAGTTCCGGGGTTAAGCCCCGACATTTCACATCCAACTTGATTTCCCGCCTGCCATCCCTTTCCACCCAATAATTCCGGCCAAATCTTCCCACCTCACGTTTCACTCGGTTGGCTGCACGTAGTTTAC
+
CCCCCGGGGGGGGGFGGGGGGGEFFGGGGGFCEGGGGGFGGGGGGGFGGGGGGGGGFGGGGGGGGGGGFGGGGGDGGGGGDGGEGG@D@8CGGDGGGGCE@DGGGCGCCEEFG,BEG>*86>,99+8+8+9876@D>C,4+03++8;3?FF*6@FGGFGGGGFDFFC?CFCDCFFDFGE5C>EEDGFG;9CA>4445@FFECE*);=EFFG4==5CFFC2*(1((()/.;7;C@)7C4:*2((/2).6>(8((),*)))))*.27(((((,((,546)),-(,(((((,4((.)**+)))
@M02996:162:000000000-B87FG:1:1101:26700:4660 2:N:0:CCTGAGCG+CGTCTATT
GACTACCAGGGTATCTAATCCTGTTTGCTCCCCACACTTTCGAGCCTCAGCGTCAGTTAAAGCCCAGTAGGCCGCCTTCGCCACTGGTGTTCCTCCGAATATCTACGCATTTCACCGCTACACTCGGAATTCCGCCTACTGCTACTTCACTCAAGAAAATCAGTTTTGGATGCAGTTCCGGGGTTAAGCCCCGACATTTCACATCCAACTTGATTTCCCGCCTGCGCTCCCTTTCCACCCAGTAATTCCGGACAACGCTTGCCACCTACGTCTTACCGCGGCTGCTGGCACCTGTTTAGC
+
CCCCCGGFGGGGGGGGGGGGGGGGGGGGGGFGGGGGGGGGGGGGGGGGGGGGGGDGGGGFACFFGGFGGGAFGDGGGGGGGGDGFFCGGGGGGCEGGD:CFFFFGGGGGGGGGGGGGA5CCE,99+668499996=D6,4+1566,17?FFFFFCF?DCGCFEFFF=F+6=DDFGGF7D5EDGGGGFGFGG=5@DBFGFFFGE?:ABEEFGC3+*=58D2?==(6(:6;C<(>E)7?<FG(3;E65C?:.)(2<?G,--((9()940(.83(4:5<.12-(4616:?2?:2())++2.)4
@M02996:162:000000000-B87FG:1:1101:10680:4687 2:N:0:ACTGAGCG+CGTCTAAT
GACTACACGGGGATCTAATCCTGTTCGATCCCCGCACTTTCGTGCCTCAGCGTCAGGCGCGGCTTGGTGCACTGCCTTCGCGATCGGCGGGCTGTGTGATATCGATGCATGTCACCGCGACAACACAAATTCCATGCACCCCAAACGCACTCTAGCCCCCCAGGTTCCAGGGCAGGGCCAAGGAGGAGCCCGGACAGTTCAACACAGACTGGAGATGCAGCCGAAGCAACCGGTAAACACAAGAAATACGGAAAAAGCGCGGAGCCGCGGGAATACCGCGGCGGGAGGGAGGGAGAGAGAG
+
@<A,@CFFCDD+@,,;;65,,6@,,C@F,6,,6@@@+7,,,@C98,,B6?C@6,@C,EFDGGG:6>::C6EE?B=<,,,9,==8@=@+=+++6@,69>A,7+3+6,636,,9,3,:4:*304*@DCF*5,,,6<,=7F,,9:9DCB@*88)(,22,ACEDC=7*3*;+32=530:7BG(818C**/25(113>>C;4+*))3-5<<8700704F4)5**.2.---34,8*4>34-,4),*.22<@2))*-.4(.,*-.,-,1-(/(,,(3(,(().)--,1((,((-1(-(,.)/*242,,
@M02996:162:000000000-B87FG:1:1101:23895:4700 2:N:0:ACTGAGCG+CGTCTAAT
GACTACAGGGGTATCTAATCCTGTTTGCTCCCCACGCTTTCGCGCCTCAGCGTCAGTTGTCGTCCAGCAGGCCGCCTTCGCCACTGGTGTGCCTCCTAATATCTACGCATTTCACCGCTACACTAGGAATTCCGCCTGCCGCGCCGAGACTCAAGGGGAGCAGGTTCAAAAGCAGTTCACGGGTGGAGCCCATGGATTGCACGTCTGACTTGAGCCTCCGCCTACACGCCCTTTACACCCAGGAAATCCGGACAACGCTTGCCACCTACGAAGTACCGCGGCTGCGGGCCAGAGGGGAGGG
+
CCCCCGFFFDD8@;<6CE5C<C@;,;CF<,C,6CCEC6,,@@:C@C,B<FC@68@C,,C,CF,ACFEFCFGEFEFC6,EDC?=F8=@,9,,9@98FEEF9@+=+@BD=>++,4=<<>>*=>@,9>EFG;:,4=,+++4@,=A*=DGF+<;*8CFFFGGG**@8*4*4CFEFFCFG:+28BGGE=*8@G=:85/;CE),))1>,66)3>>+37<)6)/8*.16(68:?<B@((*)6)67,*3:(8>3)-2-043.4*-,(--*.62(,5(-(.((..),(--2(-(((,(((-))2;*-2((
@M02996:162:000000000-B87FG:1:1101:12015:4710 2:N:0:ACTGAGCG+CGTCTAAT
GACTACAGGGGGAGCTAATCCTGTTTGATCCCCACGCTGTCGTGCCTCAGCGGCAAGGACGGATTCGTGAGATGCCGTCGCAATCGGGGTGCTGAGTAATATCTATGCAGGTCACCGCTACACTACACATTCCACCCACGGCAGCCGTATGCCAGCAATCCAGGATCAAAGGCAGGTCCGGAGTAGAGCTCCGGGCTGTCAACCCTGACTTGGACCAGAGCCGAAGCACCCGGTAAACCCAAAAAATCCGGAAAAAGCAGGAAGCAGCCGGAGTAACGCGGCTGGTGGCGCGGGGGGAGGG
+
@@A@@EAFFDD+8+7,665,66;,,-;C9@,,,;+@+8,,,::@86@<6?C@++7:,CFCGGG,8C?:CCFGB?:,+88>+7>,@==+4+++4CEC5C;,9+,+9,@56,,8,4,88:*=89,,@F,,=,,,8,36=D88=8A+0D:80*3333;7CF,@DC8,7**9;CFF86;*;9*:864*,402/,,/=0::.4))7+7=;./(3++.66=58)9.2((-(-3:(*(3)((-.),*,((.0,(,2-.,().1-((,(*.(*.,(.---((().-(,,,--((.(.(,-5)1**-(((
@M02996:162:000000000-B87FG:1:1101:14511:4735 2:N:0:ACTGAGCG+CGTCTAAT
GACTACAAGGGGATCTAATCCTGTTTGCTCCCCACGCTATCGAGCCTCAACGGCAGTTACAGTCCAGTAAGCCGCCTTCGCCACTGGTGGGCCTCCTAATATCGACGCAGATCAGCGCTACACTAGGAATGCCACTTACCGCTCCTGCACGCTAGTTCGACAGGTTCAAAAGCAGGTCAGGAGGTGAGCCCCCGCATGTCACGTCAGACGGGCCAAACCGGCTACGCGCGCGGGACACCCAGTAAAGCCGGATAACGCGAGCCCCCGAGGTAGTACCGCGGCAGCGGGGACGGAGGGAGCG
+
@68,AC@EDFD+8,,,665,66;,,6;;,,,,,;8@7,,,,8C@,+,B<?C@++7@,<CCFG6BFADCC@FFGC@+,,496,6C,=<,9,+,9,9<FF=9=+,+988+>++9,9,9=)3=0=,,@FDE;,,,,=?8+6,7+130+6:33=*)636,,8AC7?=+,*2,5DF9,3;799CFC>***399)41)98:@(*+/0,((6>@4;)*(..626)/.*,(-.-1(,*,()(-(41+2,1.6@A<2*-)-(0.*-(-(-)-,*-(-(--),.-).(((,4(-(,(-((,-))//*-3-,
@M02996:162:000000000-B87FG:1:1101:26685:4736 2:N:0:CCTGAGCG+CGTCTATT
GACTACTCGGGTATCTAATCCTGTTTGCTACCCACGCTTTCGCACCTCAGCGTCAATAATGGCCCAGAAAGCCGCCTTCGCTACTGGTGTTCCTCCCAATATCTGCGCATTTCACCGCTACACTTGGAATTCCACTTTCTGCTACCACATTCAAGTCTACCAGTTCGAGGTGCGGGCCGAAGTTGAGCTCCGGGCTTTAACACCTCGCTTAATAGACCGCCTACGCGCGCCTTACGCCCAATAAATCCGGATAACGCTTGCCCACTACGTTTTTCCGCCGGCTCCGGCACGTCGTTACGC
+
CCCCCGFGGGGFGGGGGGGGG9FFG9EFGGGFGC@FGGGGGGGGDCGGGGGGGGGGGCGGCGGGGGGGGGGGGGGGGGGGG7FGGGGGGGGEGGDBFEFDGFGDAEEEDGGGGGGGG=?CDF,9,,9:999999DFFC,4+556?83AD6;DFGG=EGFDGGFFGFG88C6*=>DD>DABCEFCBF@**@<)*97))?+*/>BF(6(59AC=E:5:<A3:C(/5(,322:0:C2:?FBGD<FBFF9)./3)41?<*(,-((25)1(((((((-(()((((((,(((,0-4(,)02**((4
@M02996:162:000000000-B87FG:1:1101:24769:4742 2:N:0:ACTGAGCG+CGTCTAAT
GACTACACGGGTATCTAATCCTGTTCGATCCCCGCACTTTCGTGCATGAGCGTCATTTACGGCTTGGTAAGCTGCCTACGCCATCGGGGTTCTTCGTCATATCTATGCATTTCACCGCTACACGCCGAATTCCGCCTACCTCACCCGCAATCAAGCGCTCCAGTATCAATGGCGGGATGAGGGTGAGCCTCCCGACTTGACCCCTGAACTAAAGCGCCGCCCTCTCCACCTGTCAAACCAATACATACGGATCACGACCGGAGCCCTCCGTGTACCGCCGCTGCTGGTACGGCGTTTGGC
+
CCCCCGGGGGDGGGGGGGGGGGGGGGGGGG:@FGGGGGGGGGGGGFEFGDFGGGGGGGGGGGEECGGGGGGGGGGG@;DGG++@==BFCFGGGGGFFFBFFFGGFFGFFFGGFGFFG89C>EGE++8+>F=>DF8CDCDFGEF++@=FDC*)@@7:?E6@CF:@CFDFG3,0<?>E45-)?C*4<C(8,**(.0/(,=*7@6(,(),)(3::>?9>B:522((((,,-.2((2.))).2*-...1)).*(0((.41-(,,,/,(/((.((((.3.)((,23(42:0...6((00**2(,4
@M02996:162:000000000-B87FG:1:1101:26702:4743 2:N:0:CCTGAGCG+CGTCTATT
GACTACTCGGGTATCTAATCCTGTTTGCTACCCACGCTTTCGCACCTCAGCGTCAATAATGGCCCAGAAAGCCGCCTTCGCTACTGGTGTTCCTCCCAATATCTGCGCATTTCACCGCTACACTTGGAATTCCACTTTCTGCTACCACATTCAAGTCTACCAGTTCGAGGTGCGGGCCGAAGTTGAGCTCCGGGCTTTAACACCTCGCTTAATAGAACGCCTACGAGCGCTTTACGCCCAATAAATCCGGATAACGCATGCTCCCCACGTATTACCGCGCGTGCTGGCACGTGTGTCGCCG
+
C@CCCGGGGGDGGGEGACFGGGGF9FGGGGGCGGGGGGGGGGGGGGGGGGGGGGGEFGGGGGG8FGGGGGGFGGGGGGGGGGGGGGGGDCEGGFFGGGGGGFGFGGGGGGGGGGGCEAFGGG,9,,9:,9999@DFCA,4+5466==FFGF7@DDADDGGGG5CACGGGGG?F@8=57>?EC@A;D5D@6C=B>GFFCFC8,>((6>=@FGEF67A)083*(//((,19C;(26)(,(2/:?)4=)).70),(/2*-(,-2062*(3((-,.4).)(71(,,((,)5(()-.)0*/+(-,(
@M02996:162:000000000-B87FG:1:1101:14518:4753 2:N:0:ACTGAGCG+CGTCTAAT
GACTACAAGGGTATCTAATCCTGTGTGCTCCCCACGCTTTCGAGCCGCAACGGCAGTTACAGTCCAGTAAGCCGCCTTCGCCACTGGGGGTCCGCCTAATATCTACGCAGTTCACCGCTACACTAGGAAATCCACTTACCTCTCCTGCACGCTAGTTCGACAGGGTCCAAAGCAGTTCAGGAGGTGAGCCCCCGCAGTTCACTTCAGACGTGCCAAACCGTCGAGGGTACCGTTACACCCAGGAAATCCGGAAAACGGTGGGCCCCGACGGAAGAACGGGGCAGCAGGGAAGGAGGAGGCG
+
@<@,@CAEEFD6;,,;66C@<9@;;6C9<,;,,;+7+,,,,8CAB@+@@CF@+8@B,CFCFG@FGFC<@CFFGC@>,,=A7B:@==<,77++@+8@@CE9@+,+9B>+>++9,9:8>806==,,@FFAD,,,@9=6+EA,+:9=F,:=6=*1+63,,7A?CE8++33;9EF?40;,++;;9>9**31301*5)6/6/*+19+)))+95.)/,3)1;;5*.*((.(-(((0.(1:,(.4,*(,(-74))*-.-().*-((-()-(1,(324,-((((,4(,,4(--((,04((.)*2*,((-
@M02996:162:000000000-B87FG:1:1101:10998:4757 2:N:0:ACTGAGCG+CGTCTAAT
GACTACTGGGGGATCGAATCCTGTTTGATACCCGCACTTTCGAGCGTCAGCGTCAGACGTACCCCAGTGGACTGCCTTCGCAATCGGAGGTCTGTAGGAGATCTAAGCATTTCACCGCTACACCCGAAATGCCATCCACCTCGAGAACGCGCAAGACAACCAGGATCAACGGCAAGGCAGGGTTGAGCCACACGATGTAACCGCTGACTAAAGCGCCGGCCGACGAGACCGGAAAACCCAAGAAAACAGGACAACGCACGCATCGTCCGAAGAACCGAGGGGGCGGGCACGGAGGGAGCGG
+
B@A@@E@ECFD+@,A,8<B6@@;;,;CE,@<,,7+@:+,,58FCB@+B:BCC,,8CACF@FGGFGDCCEDFF@DB8,,9A6==4@=:FE+,,9,,9CAD,9*4+>F=A99,9,95,85*6=9:@>+8=B,,,@=,==D?,+5*=?,1@5C55E8CFGGG7C>=*@*3:C,C>=9DGFGB)48,44;62-?88>):((+;?6073(89@)+;=4+4:9)/(:3>B>(((-*43)44::(+13(.47(((0,.(.)(/-((-(9(-*-(,-(((((,,7960((1(-,,(-,,-)./**,-(-
@M02996:162:000000000-B87FG:1:1101:22509:4758 2:N:0:ACTGAGCG+CGTCTAAT
GACTACCGGGGTATCTAATCCTGTTTGCTCCCCACGCTTTCGAGCATCAACGTCAGTTACAGTCCAGTAAGCCGCCTTCGCCACTGGTGTTCCGCCTAATATCTACGCATTTCACCGCTACACTAGGAATTCCACTTACCTCTCCTGCACTCTAGCTGGACAGGTTCCAATGCAGTCCCGGGGTTGAGCCCGGGGGTGTCACATCAGACGTGCCAAGCCGGCAACGCGCCCGTTACACCCAGGGAATCAGGAGAACGCTGGCGCCCTACGTATTACCGGGGCTGCGGGGAGGGAGGAAGGG
+
CBCCCEFCDGG7@<<E@<,@C@@6,-CF<,,66CCBC@,,,8C@B+,BCBFB69:B6CEEEGGFGGECE@<=FCC@@,E??,?F?8C:,6,,9,84@4A;=D8==CB+@++9,95,489==949@=:E;7,6@EF?8EF?=*+6=8:A?F9)73=,,,6=888+6;?=DG33@?F,*=)9>EE*3*)0)4;)/*;--*.)1+9)/;3.6)//,.))/.*.*-(,(4(-,/-()(-()),2,,((0(4)*.).(7.*-(-(,1(-)4(.(-,,)...)-((-((--((-(-(-8)2/*41((
@M02996:162:000000000-B87FG:1:1101:9807:4765 2:N:0:ACTGAGCG+CGTCTAAT
GACTACCGGGGGATCTAATCCTGTGTGCTCCCCACGCGTTCGCGCCTCACCGTCAGTTGTCGTCCAGCAAGCCGCCTTCGCCACTGGTGTGCCTCCTAAGATCGACGCATTTCACCGCTACACTAGGAATTCCGATGGCCTCTCCGAGACTCAAGATCAACAGGTTCAAATGAAGTTGATGAGTTAAGCCCATAGAGTGCAAATCTGACGTGCCGACCCGGCTACACGCGCATTACACCCAGTAAAGCCGGACAACGCGGGCCAACGACGAATAGCCGCGGCTGCAGGCACGGAGGAAGAG
+
@68,8C,@@DD+@,9,6<@,<6C,,<;;,6C,8@@@:6++,8C@+@,8E8F@,8=B,<C,9C,DFCEG@=,9BB=7++@AB+=F,=@599+,9,9<FFF,?+=+>C>@>++,,38:>)3==B83@FCAA,,,@:E++@8:+5*3;:>*3<*0@8>F,2C6DC5,4325=5,=,8C14+114=C,,47C4A85);9>>,+76+9))19<C)*,4>32,)9-1-((,),-,*,(*(.--.,*-3,:46))2-.46>19-,(((/,(*-(-(,(((()))-((,3(,-(5((((-008**(.(,
@M02996:162:000000000-B87FG:1:1101:10655:4774 2:N:0:ACTGAGCG+CGTCTAAT
GACTACCGGGGGATCTAATCCTGTTTGCGCCCCACGCTTTCGAGCCTCAGCGGCAGGTAAAGCCCAGTAAGCCGCCTTCGCCACTGATGGTCCTCCTAATATCTACGCAGGTCACCGCTACACTAGGAATTCCGCTTACCTCTACTGCACGCAAGAACCGCAGATTCAAATGCAGTCTACCAGTGGAGCCGGGATAATGCACATCTGACTGACAGGCCCGCCGAAAATCCCGGTACACCCAGGAATGCCGGATAACGCGTGGCACCGACGGAATACCGAGGCTGCAGGGACGAAGGGCGAG
+
@<8A@CCCCDD+786,;<@<@,C;,;;C++6++88@7,,,58FC8+,<<?6@++7>+CFGGGGFCACC?CFEFC@:++9?+86C8=<,9,5,9,C?FD=,@+4+6C6@=++6,6,,8>*==@,3@FDCA,,,>=E++BF,=6*=C,*@0=*1C8?EGGGC8C5*445=CF,=,8D4A+0:,640,009-:E2)8)6),+.7+7)/+9668+6(2.)-)/-*.(-(-(),+),)(--6),*22(-7),)2,04(..0-(-(-)((24(3(-(-((,..4(,23(.-(4,(-(3))/**(--(
@M02996:162:000000000-B87FG:1:1101:10192:4803 2:N:0:ACTGAGCG+CGTCTAAT
GACTACAAGGGGATCTAATCCTGTTTGATCCCCACGCTTTCGTGCCTCAGCGGCAATGACGGAGTCGTGAGATGCCTTCGCAATCGGGGGTCTGAGTAATATCTATGCATTTCACCGCTACACTACTCATTCCGCCCACGGCATCCGTATGCCAGCGCGACAGGATCAAAGGCAGTTCCGCCGGGGGGCGGCGGGCGGTCACCCCGGACTTGTCGCACAGCCGACGCACCCGGTAAACCCAAGAAATCAGGAGAACGCTGGGAACAGCCGGAGTACCGAGGCTGCAGGCACGGAGGGAGCG
+
B@@A@CCDFFD+@,,,;<5;<C@6,<CC,C66,C:@@B,,,8;@:,;E@BC@+86@,CFFGGG+8,79B@FGED,5,,@A,8=8D=@64+++9AEDCAA,=+4+9,9,>,,9=4,:880===,,@3,,8,,,7,@=DG68DFE+=>=+3+**6;=FGGGDE>5*;/9?FG9A58C,4=*?C5:**/17(:E1B>GB0*)--0,49)410.0.)1484)1,*-43(419(*((/(,--.,*-3(3;3))*./5(..*-(((-*.(1(((-(-((,(.)4,,,(4(.(.1-(.-0)2**-4((
@M02996:162:000000000-B87FG:1:1101:10178:4815 2:N:0:ACTGAGCG+CGTCTAAT
GACGAGAAGGGAAGCTAATACAGAATGAAGGGCAGGCAGGAGTGCCGGAGCGAGAAAGACGGATTAGTGAGATGAGGTAGCAAACGGGGTTATGAGTAATAGGTAGGAAGAGAACAGCTACAAGACGAAAGCCAACGACGGCATCCGGAACAAAGCGAGACAGGATAAAAGGAAGATAGGCCGGTGGGCGGCGGGCAGGAAACCCGGACAGGGAGCAGAGGCGAGGCAGAGGAAAAACAAAAGAAAGCCGGAAAAAGCGAGAAGGCAAGGAAGGACATGGGCGGATGGACAGGGGGGAGCG
+
@@A<<++BCDC-C;A,,<,,;,6,,-;4,,,,,:,6+,,+,6;6,C++6+86++66,9E<CCC,66:,:<F<<5,,,,,4,,9,96=87++,,9EA5?,,93,3,,+:9,,4,4594)3+6=,,@,++@++,,,,6+@=+=)90=,:+:+*),3;31111>,83@*+,2@;>,00,8+*;,2;7*254(*37>3/408),,+.4(),-()*(-<()-)2-/((-(-(-(*(-*4(.2(+*..((0,4(*()(-)(*-(,(-),(*((((,(,((.(,))((((,((,-())(.)/**4((-
@M02996:162:000000000-B87FG:1:1101:14845:4844 2:N:0:ACTGAGCG+CGTCTAAT
GACTACTGGGGGATCTAATCCTGTTTGCTCCCCACACTGTCGAGCCTCAGCGGCAGTTAAAGCCCAGTAGGCCGCCTTCGCCACTGGTGGTCCTCCGAATATCTACGCATTTCACCGCTACACTCGGAATTCCGCCTACCTCTACTTCACACAAGAAAATCAGTTTGGGAGGCAGTTCCGGGGGTAAGCCCCGACATATCACATCCAACGTGAGTTCCCGCCTGCGCTCCCGTTACACCCAGGAAGTCGGGGCAACGCTTGCCACCTACGAAAGAACGCGGCTGCTAGACCGGGGGGAAG
+
C@C<CF9CCDD+@,9,;,;,6<;,,<CF9@,,,C6@@,,,;:F@B@,B@?;@++8@6CEFFGG8FFEFCCFFFE:C,=8AB86F8==,9,,4@,9AFEC=A+,+4<@:=++C,4,5>=*0+44,@F:==+,,,6@?0BE82:+D7C*C3=+3B@=FGGG<898,7+517D+9*9D,?CEACCE**:5=>,:85>GF0,176+7)4A@@E3//3))*.9>-/4(-(41((*4(/3(---,:(4(:@845*-.((0-/((((-1.6*((,.-(,((.(,7((-4(-(,).,.,4.)1:*-((
@M02996:162:000000000-B87FG:1:1101:7823:4898 2:N:0:ACTGAGCG+CGTCTAAT
GACTACCCGGGTATCTAATCCTGTTCGATCCCCGCACTTTCGTGCATGAGCGTCATTTACGGCCTGGTCTGCTGCCTACGCAATCGGTGTTCTTCGTCATATCTATGCATTTCACCGCTACACAACGAATTCCGCAAACCTCGACCGCAATCAAGCTCTCCAGTATCAATGGCGTGATGACGTTGAGCGTCACGATTTAACCACTGACTTAAAAAGCCGCCTGCGCACCCTTTAAACCCAATAAATCCGGATAACCGCCGGAACCCACGAATTACCGCGGCTGCTGGGCCCGAGGTAACC
+
CCCCCGGGGGGGGDFEEEFFFGGGGGGGGFGGGGGGGGGGDGGGGGGGGFGGGGGGGGGGGGGGGGGFGAFGGGGFC=?FFFEGFFEFEBFEGGCGFFGGCFCGGFEFGCGGGFFGE>@DDFBEGGGGCFGFFFGGGEGGGDDGGEBGFGFEGC6@@EFFGGC@CCFGGCFFFF;EBGAF9E>FCF>>A?5<>EGD(<8@448@@FEEE8DEFF38@F51=3/(.1:9@D(:*5:<)(2A(3:B=--25,0(-@)*((-,29,(1(--,((.-.-41,199614.4(((((-)0/206).
@M02996:162:000000000-B87FG:1:1101:7839:4910 2:N:0:ACTGAGCG+CGTCTAAT
GACTACCCGGGTATCTAATCCTGTTCGATCCCCGCACTTTCGTGCATGAGCGTCATTTACGGCCTGGTCTGCTGCCTACGCAATCGGTGTTCTTCGTCATATCTATGCATTTCACCGCTACACAACGAATTCCGCAAACCTCGACCGCAATCAAGCTCTCCAGTATCAATGGCGTGATGACGTTGAGCGTCACGATTTAACCACTGACTTAAAAAGCCGCCTGCGCACCCCTTACACCCAATAAATCCGGATAACGATCGGATCCTCCGTATTACCGCGGCTGCCGGCACCGAGTTAACCG
+
CCCCCGGGGGGGGGGGCEEEFGFFGGGGGGGGFGGGGGGGCFGGGFGGGGGGGGGGGGGGGGGGGGGGG,FFEFGF@AFGGEGGGGGFGGGCCEGGGG?FEFFGEFFFGGGGGFEFE:ADDFEFFGGG7FCAEGGDDEFDFDDDGG@+*6@=DDDF?79<@A=@C=C:C,E6@B**3A7E,@C>7C7AAEGAFFGB9:A4/579()068+CE9F@)3AD(=2;4.3633B(47>(6<1:*:05<FB44C072<F)1((.-(139F9821-..().)3(-4,(,((-(,42(,)0*125A4(
@M02996:162:000000000-B87FG:1:1101:13194:4927 2:N:0:ACTGAGCG+CGTCTAAT
GACTACGGGGGTATCTAATCCTGTTTGATCCCGACGCTGTCGTGCCGCAGCGGCAAGGACGGATTCGTGAGATGCCGTCGCAATCGGGGGGCTGAGTAAGATCGATGCAGGTCACCGCGACACTACTCATGCCGCCCACGGCATCCGTAAGCCAGCAATCCAGGATCAAAGGCAGGTCCGGCGGTAAGCGCCGGGCGGACACCCCTGACGGGGACCACAGCCGACGAAGCCGTTAAAACCAAGAAAGCCGGAGAAGGGTGGAACGCACCGAATGACCGAGGATGCAGGGAGCGGGAGAGGG
+
@-A<BE,@@CD+866,;65,;6C,,<CC,,6,,8+@+,,,,:C@,,+87BCC++7>,CF8@FG,,<8,C=FF,A?,+4@6+>48@D=44+**4=E<?:<,7;+*=*5122,*,5,84:3<C>*2<E+030++0/:)7E*/9(7)2+-/0*))<@5*:C+<8?2,:)227<F:;:C*7*3>8?:/*/475E51@>C3(*)-,*-90)42>))(()()-)9.23,407(-(*(,/(,-)),*,4128:(4*-)--0,*((.(,*..*-(,(4(((.)),,,39(,(.).(((((0)1**(-((
@M02996:162:000000000-B87FG:1:1101:10201:4933 2:N:0:ACTGAGCG+CGTCTAAT
GACTACACGGGGAGCTAATCCTGGTTGCTGCGCACGCTGACGAGCCTCAACGTCAGGTATCGTCCAGTAAGCCGCCTTCGCCACTGGTGTGGCACCTAATATCTACGCAGTTCACCGCTACACGAGGAATACCGCTTACCTCTCCGACACGCAAGATCAACAGGTGCCAATGCAGTCCAGGAGTTGAGCCCCGGCCGTGCAAAGAAGACGAGCGGTGCCGTCTACGCGCGCTGTACACCCAGGAAAGCCGGATAACGCGTGCACCAGACGTATGACAGGGGCGGAGGGCACGGGGGGAGAG
+
A@A@8C8;@CD+@++,66;,6<;,,684,,,++7+7+,,+,88@8+,B@<:@,6@B,<E,,8:AC6C,<CFGF>@+,,998,4@89<59,++9,9+9=:,A+,+4<>@>++,,45:6)*6=98+@BCCA7,,7=@66==,+1+6=EAF59*1@39D,@?C?<8,2*4,+2,34:85;*:A68:,,+0878*()/)6(*)(,+1((./56)).()-),0*-*((-),--(*4()-.))),*-4,45:3.0-02-.-*-----*,)*41<0--,...)).(-,4(-(((,,(22))*/1-((,
@M02996:162:000000000-B87FG:1:1101:13212:4938 2:N:0:ACTGAGCG+CGTCTAAT
GACTACTGGGGTATCTAATCCTGTTTGATCCCCACGCTTTCGTGCCTCAGCGGCAAGGACGGATTCGTGAGATGCCGTCGCAATCGGGGGTCTGAGTAAGATCGATGCAGGTCACGGCTACACTACGCATGCCGCCCACGGCAGCCGTATGCCAGCAATCCAGGATCAAAGGCAGTTCCGGCGGTAAGCGCCGGGCGGTCACCCCGGACGGGGACCAGAGCCGACGCACCCGTGAAACCCAATAAAGCCGGATAACGATGGAAGCCGCCGGAAGACCGCGGATGCGGGGCGGGGGGGAGCG
+
@@A8AFFDCFD+@,6,66;66,;,,-;A,6,6,C+@+,,,,8;@,6,@6=<B++77,CFEGGG7,,89:@FF@?A=+,+@+>:7@@@+=+++99;?ABA,9+9+646+6,,4,8,+6=*=+=,,@F773++3@+@CCG+>DAE*9D:*3*36>,41=C,9B,7,=;*:<2>6,0C,+=*:C8=**1,7)282>><>(*)((2)3()49;))(4<9>3)132((-490;0*2(*(--53,*,((.96))*-.-(0.*-(((-*..*,((,-(,((.,,4(,,(,,.(-,(2(45)11*-4(,
@M02996:162:000000000-B87FG:1:1101:16708:4948 2:N:0:ACTGAGCG+CGTCTAAT
GGCTAATGGGGGATCTAATCCTGGTTGATACCCAAGGTTTCGTGGCTGAGGGGGAGGTCATCTCTGGACAGCTGGCTTCGCAATCGGAGGTCTGCAGCATAACGAAGCATTTGAACGCTACACGCCGCATTCCGGCAGCCTCGACATGAATCAAGACAACCAGGAGCAAAGGGAGGTTCAGAGGTGAGCCCCGAGAAGTCACCGGCGACTTAATCGCCCGGCTGCGGACCCATTAAACCCAATAAAACCGGAGAAAGGACGCAACCGCCGGGATACCGGGGATGCAGGGACGGGGGGCGCG
+
8--88,,C@DC7@,,6,<,666C,,CB,,,6,,C,C,6,,,6,:,7;8,4,6++866C<F9C,FFCDA,CF8BE,:,,9=,?=,@=CB++8,,A>EF,?,4+,+4B4+9,,9,:,99)3+08,@8+8+@++,8D+=C++6+::?+B)@3+4*7;7:CGG,:E8*9*3@;,<9*3/***.9;20*7247(440:)13(++)1+7;().,,)*.6*.0,)9-*-,-(4(-,*-(*)).4),*-4()94),*-.2(0.*.((.,).(1.(1(-(((,.323((,((,.-),(4(,.)*/*((-(
@M02996:162:000000000-B87FG:1:1101:7369:4949 2:N:0:ACTGAGCG+CGTCTAAT
GACTACTAGGGTATCTAATCCTGTTTGATCCCCACGCTTTCGTGCCTCAGCGTCAATGTCGGACTCGTGAGATGCCTTCGCAATCGGTGTTCTGAGTAATATCTATGCATTTCACCGCTACACTACGCATTCCTCCCACGGCATCCGAATTCAAGCATGCCAGTATCAATGGCAGCTCCCGAGTTGAGCCAGGATATTTCACAACTGACTTACTCATCCGCCTACGCACCCTTTAAACCCAATAAATCCGGATAACGCTCGGACCCTCCGTATTCCGCCGGCTGCTGGCACGGGGTTCAC
+
CCCCCGGAEGGFGGGGFFGGFGGFGFGFFEFGGGGGG@CFFEEDFGCFG8EFGEG,CF<FCF7++6CFCFGG,?FGCEFGGCGB==CBEFFGCGCEFG=FCDDFFFFGDGFGCGEFG:5+6>EFGF+4=CCFC,@++@DBDA50=@:=:0<DDDFG,,=8DFD>,?D=F7EDGFDC*+:03+@CCF@FE,,8F9;9<FFEFG0:=*=*8?9*:+*4*;:44:):725(0B@9F@=E4=FEFF@E=39<642,6><*/./(()(,18?0:,-(..)4(,,-(-(1(5,801)40.**/,))
@M02996:162:000000000-B87FG:1:1101:12876:4950 2:N:0:ACTGAGCG+CGTCTAAT
GACTACCAGGGTATCTAATCCTGTTTGCTCCCCACGCTTTCGAGCCGCAACGTCAGGTACCGTCCAGTAAGCCGCCTTCGCCACTGGGGGGCCTCCTAATATCTACGCAGTTCACCGCTACACTAGGAATTCCGCTTACCCCTCCGGTACTCGAGCGAGATAGGTTCCAAAGCAGGTCCGGGGGTGAGCCCCGGCAGGTCACTTCAGACTTACCTGGCCGGCGACGCTCCCGTTACAACCAGTAAATCCGGAAAAAGGTGGCCCCCTAAGAAGACAGGCGGGTGGTGGCACGGAGGGAGCG
+
@@@A@CFFFGD6C,A,66,;C@@,6;;E,,C,,C6@+,,,5@FCB@+@@C@@,:@@,CFEFGFGGDFCCCGFGECF,,=A?,4@8=<,=+++5+@FFFF,@+5+5@>@:3*37=,8:>*/;;32?FCCC,,,6<8C4E,,6-)/7C6*.2+)387<CEGG*<.,31:6:<F5*/9*)0)8C>E**1(1(224>:99,*0)4+)-4?A9?0*6)7<7:.1-*1,--24(-/86*(,-.6,*(.-:@4..2,0(,0(*-(.,-*,-/6(-(.))(((((-(,,(,-((,,(.53).1:*-2(,
@M02996:162:000000000-B87FG:1:1101:18896:4951 2:N:0:ACTGAGCG+CGTCTAAT
GACTACTAGGGTATCTAATCCTGTGTGATACCCGCACTGTCGAGCGTCAGCGTCAGACGGACCCCAGTGGACTGCCGTCGCAATCGGAGTGCTGTAGGATATCTAAGCATGTCACCGCTACACACGAAATTCCAGCCACCTCGAGTACACTCAAGACAACCAGGAGCAACGGCAAGGCATGGGTGAGGAACACAATGTAACCGCGGAATGAAGCGCCCGGCGAGGAGCCCCGTAAAACCAAGAAAACCGGGAAAGGCAGGGAGACCACGGAAAAGCGAGGCGGGCGGGAGGGGGGGAACAG
+
B@B8@E@<CCC-@@@6;6,CE@@;,=;E<C@,66+@++,,5:DC@++B@?C@,,8@C6@,B+@7B@B66CEF,::=+,@>8@=,9==8=,,,,,4CE9A,95=+9CE<99,4,95C8>*66=,,4448:,,,7=7===8@+8*==8:C+64)@3=FF?F=C=8+4*;9?@CD+9*;?*8*43@1>;4*)4::;*;63,198,5(()2(()2.)2,23)/(2(3((((--*,4*44(),+2((.47(.(/,)--<(*(,,((/-(*((((3(((.(.(((((,(((-3,3((-))/**,((.
@M02996:162:000000000-B87FG:1:1101:7560:4951 2:N:0:ACTGAGCG+CGTCTAAT
GACTACCAGGGTATCTAATCCTGTTTGATACCCGCACTTTCGAGCTTCAGCGTCAGACGTACCCCAGTGGACTGCCTTCGCAATCGGAGTTCTTTAGGATATCTGAGCATTTCACCGCTACACCCTAAATTCCATCCACCTCTAGTACTCTCAAGACAACCAGTATCAACGGCAAGGCATGGTTGAGCCACACTATTTAACCGCTGACTTAATCGCCCGCCTACGCTCCCTTTAAACCCAATAAATCCGGATAACGCTCGCAGCCTCCGTATTACCGCGGCCGCTGGCACGGAGTTAGCC
+
CCCCCGGGGGGFGGGGFFGFGGFFGGGGGCFFFGGGGGGGGGGGG@EFGFGGEEGGGGGGGGGGGGGFGFFGGGGGGGFGGGGEGGGFFCFEDGGGGGDD9+@ECCEFCFFGGGGCG=?8DFGGGFGGGG9EEF,6=DFD68DGGEEF7@CDDGGEGGGGGGDC@?CFC=EFGFCE5=D*>8EFGGCF)1,)*5A=@CFFEA)08>=BEAC9*454)97==(05252>==(;06CEFFGG73;3A<3/82024+75.(,-39(-901348:?82.)-((-(((-(-,,44,4)012+.<0
@M02996:162:000000000-B87FG:1:1101:10208:4952 2:N:0:ACTGAGCG+CGTCTAAT
GACTACACGGGTATCTAATCCTGTGTGCTCCCCACGCTGTCGAGCCTCAACGGCAGGTATCGTCCAGTAAGCCGCCTTCGCCACTGGGGGTCCTCCTAATATCTACGCAGGTCACCGCGACACTAGGAAGTCCGCGTACCTCGCCGACACGCAAGAGCAACAGATTCCAATGAAGTCCAGGAGTGGAGCCCCGGCCTGGCAAATCAGACGGGCGGGTCCGTCAACGCACCCGATACACCCAGGAAATGCGGAAAACGAGGGCACAAGACGAAGTAGCGAGGCAGAGGGCACGGAGGGAGCG
+
@68,8C@FCCD+8,,,;6C,C,;6,<;,,6,,,;7@+,,6,9C@,+,;@=C@++7@+CC<CF@AC@CC<<EAFB++,,9=,,6?,9<,4++8@,4,A94,9+,+9<>+4++9,9,,6:*6=>+6@FC=;,,,76=++@+++**3+@=*03/)4:/6,4=0245,,+2,2=,8=1;,12/;88=*+*/5(2/())/.6*),.+.-)9<)))/(-),)()*-2.(--34(3*,4)(-(65,*-,(,.36)*-.-(.(*-((((*-,*464(4(-((6))-((,(--1((,,-2-))/**----
@M02996:162:000000000-B87FG:1:1101:21034:4955 2:N:0:ACTGAGCG+CGTCTAAT
GACTACAGGGGGATCTAATCCTGTGTGATACGCGAACTGACGAGCGTCAGCGGCAGACGTACCCCAGTGGACTGCCTTCGCAATCGGAGGACTGTAGGATATCTAAGAATGTCAGCGCTACAACCTAAATGCCAGCCAACGCTAGTACGCACAAGACAACCAGGAGCAACGGCAAGGCAAGGTGGAGCAACACGATGAAAACGCGGACGAAAACGGCCGCCTAAGCCAACGGTAAACCAAAGAAAACGGGAAAACGCGCGGAAGCGACGGAGTACGGGGGGTGCTGGGACGGAGGGGGCGG
+
@@A,AC@EDED+8,,,66,666;,,6;@,6;,,7+6+,,,,8B@7C+C:?:@++6@FEG7CDF<C:=9C<F<??,,,,99,4:89=@=B++4,,49FC=,4+,+4C=,4,,7,6,,6)3063,66,6==,,,,6,=8D,>+0*6932839*)53:@AEE4*18*4*/;C,15*:CCF5>):8,,4/-*(2*6.21/2,17)56((29(()1,()()()/(/((),((((2((*-3)).+21(420(4(*,)(.7(/(-,-(9-(742(((,4(55(1((,(-4().,(.3--05***(((-
@M02996:162:000000000-B87FG:1:1101:19111:4959 2:N:0:ACTGAGCG+CGTCTAAT
GACTACCAGGGGATCTAATCCTGTGTGCGCCCCACGCTTGCGAGCCTCAGGGGCAGTTGCAGTCCAGTAAGCCGCGTGCGCCACTGGTGGGCCGCCTAATATCTACGCATGTCACCGCTCCACTAGGAATGCCGCTTACCTCGCCTGTACTCCAGCCACGCAGGTTCAAAGGCAGTCACGGGGTGGAGCCCCGGGGAGGCACATCTGACGGGCATGGCAACCGACGCGCCCGTGACACCGAGTAAAGCCGGAGAAAGCGGGGCACCGAAGGATGACCGGGGCTGCAGGGACGAGGGTGAGG
+
@@@6ACEEDCD+@,,,;65@@@;;,<;C,8,++8+@6,,,:@FC6+,B@=,6+6@C9C9EFGE<FCC<@<FFGEEF=+,884=CC=C,94++9+@>+B=,9+,+9<@46++9,6,5>>*0+33,@FDCA,,,@@E+6B=,5**=9+5,4?+*439@AE>C:77*,**5=E,3,/C,;C:BDCC/4/3C(2=;>BG((*)(-*4))*6.6))(4<(7:F*.1.4444;(-*11)(,(.)+*29((946)0-.4(0,*.(((,)-(1-97(-(,)..)(,(,,(4--(.1(-(-))1**,-((
@M02996:162:000000000-B87FG:1:1101:16727:4964 2:N:0:ACTGAGCG+CGTCTAAT
GACTACTCGGGGATCTAATCCTGTTCGATCCCCACGCTTTCGTGCCTCAGCGTCAGTGTCGCCTCAGCGGATGCCGTCGCGAGCGGGGTTGGGCGACAGAGCGAAGCAGTTCACGGCGACGGGTCGCAGGACTCCGACGCCGACAACACTCCAGACCGACAGTATCAACGGCAATTTCGCAGGTGAGCCGCGAAAGTTCACCGCGGACTGACCAGACGGCCGACGCACCCCGGAAACCCAATAAAGAGGGAGAAAGAGGGCACCCGCCGTAGAACCGAGGACGCGGGCAGGGGGGGAGCGG
+
@@B,AECGCED+@,A,C<B<@F@6,CCE9;@@@C+@7,,,,8C@@85F@DCC,6@C9E,CFF7,CF,CCEF+@A8C,+688@+CE>+@84+468C>@C+=A5CDDGEA@3,C3;,:>)5;9><4>FF:<*6*,5ACGG81/4>DDE6G:2)4C:*2:>E=EC)0+1>:9E=>8>*+*::D8C*/3:.*,:C2@<D()+*.4+42,<;>1)98(??><57(2(471,,40*(3)42641+;8(.4?2)(/,0(4)(0.(((,980<-,,-(,-(--,4(,((((((4((-(,-)02**-((-
@M02996:162:000000000-B87FG:1:1101:7383:4969 2:N:0:ACTGAGCG+CGTCTAAT
GACTACTAGGGTATCTAATCCTGTTTGATCCCCACGCTTTCGTGCCTCAGCGTCAATGTCGGATTCGTGAGATGCCTTCGCAATCGGTGTTCTGAGTAATATCTATGCATTTCACCGCTACACTACTCATTCCTCCCACGGCATCCGAATTCAAGCATGCCAGTATCAATGGCAGCCTCCTAGTTGAGCTAGGATATTTAACCACTGCCTTACTCATCCGCCTACGCACCCTTTAAACCCAATAAATCCGGATAACGCTCGTATCCTCCGTATTCCCGCGGCAGCTAGCGCGGGGGTAGG
+
CCCCCGGGGGGGCFGFG<FGGFDFFFGGGGGGGGGGDGGGFEFGGGGGGGGGGEFGDF@FGGGEG9FFGGGGGGGDFFGGGGGGGGGFECC;DFFGEGFG9+=,EEFGBCFFAFEFE>DCDFFGGGCFGGGGG8A6+@DEDAFDGEAE5=F9F=DGGGFCEGB=DDFG8=E?FBG>?=DF,6,@CD2=1,@:AF+>7AF7*79@5?C*:6=88?==7<<8@1/5:9=5>E56C3><>EG8@9@;FC<?;9.67)78/.(/.//(21)/3:(.2.)-.-(-(((-4()4(((,0)**243(
@M02996:162:000000000-B87FG:1:1101:21025:4973 2:N:0:ACTGAGCG+CGTCTAAT
GACTACAGGGGGATCTAATCCTGTTTGAGACGCGCACTATCGAGCGTCAGCGTCAGACGTACCCCAGTGGACTGCCTTCGCAATCGGAGGGCTGTAGGAGAGCTAAGCAGTTCACCGCGACACCCGAAATTCCAGCCACCGCGAGGACGCGCAAGACAACCAGGAGCAACGGCAAGGAATGGGGGAGACACACGAGGGAACAGCTGACGAAAACGCCCGCCTACGCGCCCGGGAAACCCAAGAAAACGGGAGAACGCGCGAAGGCCGGGGAGGACGGGGGGAGCCGGCACGGAGGAAGCCG
+
@<868;@DDDD+@,,,66,66,;,,-;A,;6,+7+@++,,,8CC@@+@6?:@,,8@FFG<F?C,C:BCCCFF=BB,,,9988=,@@@F=+++,+99FAA,9*++4B>99,,,,4,,6)*603+68+>==,,,7@,+=C6@9)*39*:69?*)419F0AC,*75*=)1:5==5*0<:F*:)38**1/,*-:;:>)1((*048*4()0<7()14(0-0()1(*(41--(((/-()3,24(+2,(..7(4(/-0,8.)/(((-(1((*(((,-,3(43(-(((((90(-1(-(-1).1**.((-
@M02996:162:000000000-B87FG:1:1101:23390:4990 2:N:0:ACTGAGCG+CGTCTAAT
GACTACCAGGGTATCTAATCCTGTTTGCTCCCCGCACCTTCGCACCTCAGCGTCAGTCAGCTGCTGGTAACCTGCCTTCGCCATTGGTATTCTTCCAGATATCTACAGATGTCACCCCGACACCTGGAATTCGGATTGCCCCTCAGTGACTCTAGGTATGCAGTTCTCAACGCAGTCCAGGAGTTAAGCGCCTGCCTTGCACATCAAGCTTGCAAAACCGCGTACATGCCCTTTACGCCCAAGAAGTCCGAACAACGCGCGCAACGTACGGGTTACAGCGGCTGCGGGGACGTAAAAAGCG
+
CAC@CFFGFGD-C,66;E,,6<C,;6CF9,,,,@FF@B,,<CE@87,BCECC8@@C6;F,C,EFCEF,CECEDEDF9;ED:CC:E=C:?,,,@5@FEFF9E+9,@FEEE,,9,=?5>:*==8==@ADF@,,4+9A6+B8,==*@=@;FDD+07>@,3@:DDAD,3=+3?DFD@BG8D=;?DFG,,?CFE4+89?CC5,*):9A*:CFCF5+:<ACF=F*:*)/055*8@,38*.178:*37?(=A(<)+/:86>82-(,(-)-3)((.-3(--,-,)5)429(-,--6(4(40./*+.2((
@M02996:162:000000000-B87FG:1:1101:9691:5011 2:N:0:ACTGAGCG+CGTCCAAT
GACTACTGGGGGATCTAATCCTGGTTGCTCCCCACGCGTTCGAGCATCAACGTCAGTTACAGTCCAGTAAGCCGCCTTCGCCACCGGGGGTCCGCATAATATCAACGCAGTCCACCGCTACACCAGGAATGCCACTTACCGCTCCCGCACGCGAGCCTGACAGGTTCAAAGGCAGGCCCGGGGTGGAGCCCGGGGAGGGCGCACCAGACACGCAATGCAGGCGACGCGCCCGTGACGCCCAGTAAAGCCGGACAACGCGCGGACCCGACGAAGTACCGGGGCTGCTGGGAAGGAGGTAGGG
+
BBA<BD@9@DD+@,6,;6,;<<@,6;@A9,,6,C++6++6,@FCB+,;@,:B9@@@,6@6@FF?CEE6<6@<FBC:,,9A=8,C,6=+4+++4+@8:+8,,+4+6B64>++8,6,8>>*6=9,,8D::<,,3@,5++3;D+1*<**)*3;*:*497*0;4247*0**+23+088<*)*/:>CC/*/(98A8(8)C((*5?(*-((0(.3)*-4)405)*.0--4(41((*,9/142((**(.5)14:<02)4-0.*(((,-)(-),(((-(-(-.).4((31-(-)..(.,-))2*2.4((
@M02996:162:000000000-B87FG:1:1101:19275:5030 2:N:0:ACTGAGCG+CGTCTAAT
GACTACTGGGGGATCTAATCCTGTTCGAGCCCCGCACTGTCGTGCATGAGCGGCATTTACGGCCTGGTCGGCTGCCTACGCAATCGGGGGGGTGCGTCAGATCTATGCATGTCACCGCTACACAACGAAGTCCGCAAACCTCGAACGCAATCAAGCTCGCCAGGATCAAGGGAGGGATGACGGGGAGCGGCACGATAGAACCACGGACTGAAAAAGCCGGCGGCACACCCGGAAAACGAAAGAAAACGGGAAAAGGGCAGGAGCATCAGGAGGACCGCGGAAGAGGGACAGGAGGGAGCCG
+
B@A8AE9ECCC+@6,,;6;,66;6,<@B,,6,,8+@:+,,,9:@@@,@@DC@++7+,<CFGGG::C=6:6@CAB=8,49?+==+@=:+=+**2*;:*28/2*0*002+0+,3+2,32(.11:,<CED@>**+3;:CGD82*,7D*A4;57))39=0+3*:5:3*:)2:C+<>*7):>44?3:**272/,/24.57((*957*:6(741()24>FBF0)/(/(3(--4.(1,7)4238(*/,-4,7(.(*,.(.8(*(((-3<(,*))).).((--(--(1,(4(.21(,(-2)01**--(-
@M02996:162:000000000-B87FG:1:1101:12311:5032 2:N:0:ACTGAGCG+CGTCTAAT
GACTACCAGGGGATCTAATCCTGTTTGCTCCCCAGACTTTCGCGCCTCAGGGTCAGGGACGTTCCAGGGAACCGCCTTCGCCGCCGGGGTTCTATAGGAGAGCAACGCATTTCACCGCTACACCCTAGATACCGATCCCCTCTCCCGGACGCGAGCCAAGCAGGTTCGGGCGGACTTTCCGGGGGGAGCCCGGGGAGGGCACATCCGACACACTTGGCCACCGACGCGCCCTGTACGCCCAGGAAAGCAGAAAAAGGGTCTGGGCCGCTGAATGACCGGGGCTGCAGGACAAGAGGGAGCG
+
@@A<ACFGCCD6@,B,;<5<@,@,;-;?9,;,B-6;,,,,58C:@@,C@A,66;<C,CFFF8<FGCCFC@,AFC:B,69?7?+@@CC+4++,9<4@FFA,=*++9:>7=++4,6,,8:*66=8D=+6,88,,76=6=>6:=869CD:+3<*)>:95=EGC@C:14*044*/8*8)*006?C8C5*/(/-2/-8)/4(*)4-*4.5)-,43).,))14)2,2.-3(-(3(*3(*4)),(**(.(8>:(4*.)5)84*-((((0.29(-((-())..4(-((,(,-,(.2-(.(0.2**3(,(
@M02996:162:000000000-B87FG:1:1101:6956:5036 2:N:0:ACTGAGCG+CGTCTAAT
GACTACACGGGTATCTAATCCTGTTCGATACCCGCACCTTCGAGCTTCAGCGTCAGTTGCGGCCCAGCAAGCTGCCTTCGCAATAGGAGTTCTTCGTCATATCTAAGCATTTCACCGCTACACGACGAATTCCGCCTGCCTCTTACGCACTCAAGAAAACCAGTTTCAACTGCAGTGCAGACGTTGAGCGTCTACATTTCACAGCTGACTTGACTTCCCGCCTACGCTCCCTTTAAACCCAATAAATCCGGATAACGCTCGAATCCTCCGTATTCCCGCGGCTGCTGGCACGGGGTTAGC
+
CCCCCGGGGGGGEGGGGGGFGGGGGGGGGCCFGGGGGGFFGGGGG7FFGEGGGGGGGGGGGGGGGGGGGGGGGGGGGFGFCFEGGGGGFFFFGGGGGGFGEFAFGGGGGGGGGGFGG@BDDGGGEGGGGGCFDGGDGGGGGEFFGG=F>D>DFFFDDCGGGGB<@?GGGCEFGFGGFG@6;:@:FGDGFG1::FGC;CB<ADEEFA=EFFDEF;8BCF4>?3/((:>48B;=75>EEAFGFFFFFE<:99>1(..9--(--9(.14)-4--...)).-,--420:0::((.:0)::C8?A
@M02996:162:000000000-B87FG:1:1101:13264:5038 2:N:0:ACTGAGCG+CGTCTAAT
GACTACAAGGGTATCTAATCCCATGTGCTACCCCGGCTTTCGTGCCTCAGGGTCAATTACGGCCCAGTAAAGCGCGTACGCCACCGATGGTCCTCCTGATATCTACGCATGTCACCGCTACACCAGGAATGCCCGTTACCTCTACCGCATGCTAGTCTGCCAGGATCCAGTGCCATACAGAAGGTGAGCCCCTGCCTGTAACACCAAACATAACAAACCACCGACGAAAGCAGTAAGGCAAAAGAATGCGGACAACGCTGGCAGCCACGGAAGTAGCGCGGCAGAGGGAGAGGAGGAGGCG
+
@@A<AFEEEFD-C,6,6<5,CF<6,<CE<@C,;D@:+8+,;@C,,B,@<?,;,,6@,CFFGGGGEECCCDGFGE7@+8=>>8:CFC:4?,,,@5CE<=E,A+,+>E>+=++9,9,:6>*===BDFGDBA,,,6D86DE8==8+?=EAF9+*),3=,@6E,E28+@;D,=F5?,3=,9>8BDC,,,039)4*)*34:*,;:A,>B)::=@)*0>9>ADF*/4-(.,1;>2*5(*1.).)2*63(,.(.)0-0-37,*-(,,-*3-*.(4(-(-()6)),(-(((-((,--(,-0)2;*((((
@M02996:162:000000000-B87FG:1:1101:21182:5052 2:N:0:ACTGAGCG+CGTCTAAT
GACTACCAGGGGATCGAATCCTGTTTGCTACCCGCACTTTCGAGCCTCAGCGTCGATGAGTCCCCAGCAGGCTGCCTTCGCCATCGGGGGTCTGCCTGATCTCTACGCATTCCACCGCTACACCAGGAAGTCCGCCTGCCCCGGAACTATCCAAGAGACACAGGCCAGGCTGCAGGTCCGGGGGGGGGACCCGGGAGGGAAAAGACTGCTGGGGGCGCGGCCGACGCCACCGGTACGCCCAGAGGAGCCGAACAAAGCGGGCACCCGGCGGAATAGCGCGGCTGCGGGGCAGAAGGGGGCG
+
@@@@ACCDDDD+86@,86,,;,;,,;;C,;;,,7+@++,6,8CA6@,B@?;@,87@,CFGCFG<E<BF@DGCFB,9,4=9,867@=@+4+++9,C,5??,,+,+9C>684+9,4,,6=*0==36@FDBA33,@@@CCG,6@=5CCCA,4+4)@B?FFGFFDF5,49D>;>,3*9CG);7:CCC/*/17(2;2<:59(*7((*.53)).(**,(0(0(.)-*-43(4(((*(4)(,(-(**,3(.)((,*,0-4.,*.(-(-),(*((((-((((.))4(,2(,-((-,,(-,./2*/(-(-
@M02996:162:000000000-B87FG:1:1101:15477:5056 2:N:0:ACTGAGCG+CGTCTAAT
GACTACACGGGTATCTAATCCCGTTCGCTACCCGGGCTATCGCAGCTCAGCGGCAGACACAGTCCAGAAAGGCGCCTTCGCCACTGGGGGGCCTCCCAAGATCGACGCATGTAACCGCTACACTGGGAATTCCCCTTTCCGCTCCTGCACGCAAGCCTCCCAGGATCCAGAGCCATACGGGGTGGAGCGCCGCAGGGGCACGCCGGACTAAGGAAACCGCCGACATGCGCGGAAAGCCCAATAAGGACGGACAAGGACAGCAACCGCAGGAGAACGAGGGATGCAGGAACGAAGAAGGCAG
+
B<AABFDFCDD+8,;,66,,,C@=,;@C7:+,;+7@++,,,8B@,+;A<AC@@@@CCFG,FF,EFFCFCFGGGG+4,,@98?:F8==,4++*5*@DFFD,6*,*45>>84*7,4,,1-)19:8+?F@<C+++5+:*72+>*2)1)+6F5;.(:*9;72C5C64*:6>66AF>A5D+=*8BDD**8732(2?-)7)((*)-:=;13034()933*30(07(1-912(5)-*(()((,(,+2,(,.*))(/,0-45(*.((-(*,44(((-,-,((.((((,((-4)60(((-().*++4.(4
@M02996:162:000000000-B87FG:1:1101:23704:5061 2:N:0:ACTGAGCG+CGTCTAAT
GACTACCGGGGTATCTAATCCTGTTTGCTCCCCACGCTTTCGAGCCTCAACGTCAGTTATCGTCCAGTAAGCCGCCTTCGCCACTGGGGTTCCTCCTAATATCTACGCATTTCACCGCTACACTAGGAATTCCACTTACCTCTCCGACACTCTAGCTTAACAGATCCAAATGCAGTTTGGGGGTTGAGCCCCCACCTTGCACATCGGGCTTGCTAGGCCGGCTGCGCTCCCTTTACACCCAGTAAATCCGGAGAACGCTTGCACCATACGTATTACAGCGGCTGCGGGCACGGAGGTAGCG
+
B@B<CFFFDED7@,@<;F<@CC@;6<CF9<,@@ECC76,6,@DF8@,B@FEC,:@C66E,CF9A@FCCCDF=FCFE,:@AB6=F8=A,4++4@,>F,FB;@;D+><@:B4+,4=,9@>*=?9?,>BDFA,,,6@9++@A,+5+6DEAC98*8,C=@2,@=9D=,,*6@DE3?;CC5++3?EEE4*;6?4,=2??7>(7+77181>6@5>5/6219+/;*6/.../76((:3(*4-.<)2:-4496<))*-7-(042-,(,-*.,*4).....)(..-.)-114-,(-3(7:4)0***..4(
@M02996:162:000000000-B87FG:1:1101:23714:5076 2:N:0:ACTGAGCG+CGTCTAAT
GACTACCGGGGGATCTAATCCTGTTTGCTCCCCACGCTTTCGAGCCTCAACGTCAGTTATCGTCCAGTAAGCCGCCTTCGCCACTGGTGGTCCTCCTAATATCTACGCAGTTCACCGCTACACTAGGAATGCCACTTACCGCGCCGACACTCGAGCGTAACAGGTCCAAATGCAGTTGGGGGGTGGAGCCCCCACATTTCACAGCAGGCTTGCGATGCCGGCGGCGCTCCCGTTACACCCAGGAAATCCGGAAAAAGCGTGCACCAACCGTATTACCGGGGCAGCTGGGACGGAGTAGGGG
+
C@CCCFEFDED+8,,6;C,@@,C,,-;9,,,,6C6@:,,,A@CE,+,4CA<@,,8@,9C,<C:,@CC<?DFFGGEG,?DD7?BF89=,A++4@,>F=EE,A+@+9CD:=+8,94:,@8*0=9,,@BFFA,,,6=?6DDAB8=5+=@>>30*)6@?**44A8@1,2/9<CE,4<AC,4+08>EG**9,9(**455C(,0*).3.).)4,4)*,,)4)4)232((407(((*-4*4--6),*2:(458).*-<:()(*-(((-*-)*.((--,((..)-((,,-(4-(,.(((40)2*+).((
@M02996:162:000000000-B87FG:1:1101:9769:5080 2:N:0:ACTGAGCG+CGTCTAAT
GACTACTGGGGTATCGAATCCTGTTTGCTCCCCACGCTGTCGAGCCTCAACGTGAGGTACCGTCCAGCAGGCCGCCTTCGCCACCGGGGGGCTGCCTGATATCTACGCAGGTGACGGCTACACCAGGAATTCCGCCGGCGCCGCGGGTACTGAAGATCAACAGGTTCCAAAGAAGGTAAGGGGGGGAGCCCGAAAAAGACAAGTCAGACGGGCGATTCAGTCGACGCTCCCGGGACACCAAGGAAAGCGGGAGAACGGTGGCCCCCGACGTATGACCGCGGCTGAGGGGACGGGGGAAGCG
+
@<A<BE,CCDD+8,C,965,C,;;,-;,666C,C+@+6,,,6C:@+,B6=;@6,6B,;FF<FBF+:@9,@D8@>@+,4,9,,6@,6=8=+**5*3><8527=,+5,6*1**6,6,*16)2*?,=8FC::2++23AC)B**91)1):7*02*)30*3++<<8032+**+2<C?+.97/*.9?C=**/,/(*1()0)((/)(.*,--*.94)*(-)-)(**.0.(-,,-((*-3)(---(+*(.(45.4()-)2-0(0-((((*.,)-4-(--(.()6(.(,-(4,(.,-(-(-))*2*-2,,
@M02996:162:000000000-B87FG:1:1101:18657:5086 2:N:0:ACTGAGCG+CGTCTAAT
GACTACTAGGGTATCTAATCCCGTTCGCTACCCCGGCCGTCGTACCTCAGCGTCAGTGAATGTCCAGGAACCCGCCTTCGCCACGAGTCTTCTTCTTGATATCGACGCAGGTCACTGCTACACCAAGAATTCCGGTTCCCCCTCCATCACTCCAGCCGCACAGGATCACGCGCACTCCAGGGGTTGAGCCCCTGCCGGTCACGCGCGACTTAGGCGGCAGCCGACGGACCCGGTACGCCCAGGGGGTCCGAACAACGCGTGAGACCGCGGTGTTACCGCGGATGCTGGGACAGGGGGTGGG
+
@C<8BFFFEFF-C6<9;@<C,F,6,C@F:@@CEFBC7F++@@@CC@<C<B@B6B@C,CFG<F,CEDDFFFGGGGCF,@EC=B4@ECC8:5,;@<E5C?E,=29+9@>@B++9,9,,98+=D94@FGFFE,,=E?EC=EDGGA*@DF7D9=+*@=DBFEGGGGC,@*;FCGGDE?D9AF>FDDD441;850@>.8>@0*2(:CDD18969)1:99>BB393*4(((4(4183()-3,2(1*(.(,)(-(*,.((0.1(--(-/,-*--(((((-()..8(,2((-.).3(.8::)/:*(-((
@M02996:162:000000000-B87FG:1:1101:9784:5090 2:N:0:ACTGAGCG+CGTCTAAT
GACTACTGGGGTATCGAATCCTGGTTGCTCCCCACGCGTTCGAGCCTCAACGGCAGGTACCGTCCAGCAGGACGCCTTCGCCACCGGGGGGCTGCCTGAGATCGACGCATTTCACCGCGACAACAGGAATGCCGCCTGCCCCTCCGGGACGCAAGATCAACAGGTTCCAAAGCAGTTCAGGGGGGGAGCCCCGAAATTGCAGTTCAGACGTGCAATTCGGGCTAGGCTGCCTACACAACCGGTAAAGCCGGAAAAAGAGTGCCCCAGAAGGATGACCAGGGGTACTGGGTGGGGGGAGGA
+
@68,AC,CAED+B,6,96;,,<;,,-8:,6,,,;+8++++,8C@,6,;@5;@++8@+CFF@FBFF@CC<EF,B>@+,,,9,8489@:+=+**4*>,?<5,?+5*14:*:**7,2,,4()111*3=<C82+++<8*/98*21:)9CG>*.9)(287;++<0893*3/:6:EE?6/>2*:6@DFE**/-1(2;:)0/7(+*.4+).)16<87*-4).*)**,*,(.(,.,(1()*((..-+*(((47<D)*-0((..*-(().*),*((((,,,)(,.()(,((((,).3(((,))/1*(-(
@M02996:162:000000000-B87FG:1:1101:17565:5155 2:N:0:ACTGAGCG+CGTCTAAT
GACTACCAGGGTATCGAATCCTGTTTGCTCCCCGCACCTTCGCACCTCAGCGTCAGTCATCGGCTGGTAACCTGCCTTCGCCATTGGTATGCTTCCTGATATCTACAGATGTCAACCCTACACCAGGAATGCGGATTGCCCCGCAGTGACGCTAGTTATGCAGGTCGCAACGCAATTCCGGAGTTAAGCCCCGGGAGGTCACACCAAGCTTGCAAAACCGCCTACATGCCCGATACGCCCAAGAAGGCCGAACAACGCACGCAACCGACGGGTTACCGCGGCTGCAGGGAAGGAATGAGCG
+
@@<,AEEFCED6C,,,96,,,C@,66C9,66,,8+@+@,,;9C@7+,@@?C@,,@B,:E,F,BF,@@6CDFGCD@=,,@?886849=:5,,,4,@=9?B,@+499C;=A,,9,9,94:*66=ADFGDFB,,,+6@6+@=EF=*==C8FDD*)33=37@,=;A9,6;+13@C?+9D*0<;;>:C*,59:94:>@?GF(*:(0,9;0F@31)0/,;?FD55.2((/6;)6)+.-)(-23(**,-((5(((1(0--73*--(,-)-3)((-4-(-(,,.)4(,,4-3((.2(-(45.0+3.6)(
@M02996:162:000000000-B87FG:1:1101:17578:5168 2:N:0:ACTGAGCG+CGTCTAAT
GACTACCAGGGTATCGAATCCTGTGTGCTGCCGGAACCGGCGCACCTCAGCGTCAGTCATCTGCTGGTAACCTGCCTACGCCATTGGTATGCTGCCTGATATCTACAGAAGTCAGCCCTACACCAGGAAGGCGGATTGCCCCTCAGGGAATCGAGGTAGGCAGGTCTAAACGCAATTCCGGAGGTAAGCACCGGGATTTCAAACAAAGCTGGCAAAAACGCCTACAGGCGCGTTACGGCCAATAACACCGAAAAAAGGGCGCAACCAACGAGTAACCGGGGCGGCGGGGACGGAAGACACG
+
B6A6ACC@CCC-;,C,6,;,,,;;,;C,,,,,+7+7+C+++7@@76,B6=C@,,8B6CF,C,<E,9@<CEG,@?<,:,9?++8499=55,,,,,E,,?A,44;+,C;=4,,,99,,,1*669,@@ED=:,+,+@@8+@9B+):8DG)@D+**,,6++5,;,<:5,;+,+5@5*9?*45*;5:>*13/9*54950CB2,*/1+)/,;736**,35)8():(*.(,,().,*(-)(((-(**(.(5/))(*(),-)()((--,/--)((((-(-(()).3(-(4((-(4((4(4))/**((((
@M02996:162:000000000-B87FG:1:1101:24770:5189 2:N:0:ACTGAGCG+CGTCTAAT
GACTACCAGGGTATCTAATCCTGTTTGCTCCCCACGCTTTCGAGCCTCAACGTCAGTTACAGTCCAGTAAGCCGCCTTCGCCACTGGTGTTCCTCCTAATATCTACGCATTTCACCGCTACACTAGGAATTCCACTTACCTCTCCTGCACTCAAGCCTGACAGTTTCCAATGCAGTCCCGGGGTTGAGCCCCGGGTTTTCACATCAGACTTGCCATGCCGTCTACGCTCCCTTTACACCCAGTAAATCCGGATAACGCTTGCCCCCTACGTTTTACCGCGGCTGAGGGCACTGAGTTAGC
+
CCCCCGFGGGGGGCGGGGGGGGGGAFGFGGEFGGGGGGGGGGGGGGGGGACBDEFGGGGGGGGGGGGGGDGGGGGGGGGGGGGGGGGGGFFGGGGGGGEGFFGGGGGGGEGGGGGGGADGGGGGGGGGGGFGCGGGGGCFFDDGGFEFFGFBGGFGGFGGFGDC:CFCGF9DFFGGFGEACEGGFGCD@CGFEE55=CFFCEE4=AEEEFFBEF=B3AG9=-094@>(5=3;C;<<<4C5(454@<?524>0;A77/--4:9:?F;>?B?,(.()5-,-43(-((((-22(()/+++)-4
@M02996:162:000000000-B87FG:1:1101:16120:5190 2:N:0:ACTGAGCG+CGTCTAAT
GACTACCAGGGGATCTAATCCTGTGTGCGCCCCACGCGTTCGAGCCTCAGCGGCAGGAAAAGCCCAGTAAGCCGCCTTCGCCACCGGTGTTCCTCCTGAGATCTACGCATGTCACCGCTACACCAGGAATGCCGCTTACCTCTACTGCACGCAAGAACTACAGGTTCAAAGGCAGCCCAGAGGGGGAGCCCCGGTAGTTCACATCTGACGTGCAAGCCCGCCGACGCTCCCGTTACACCCAGGAAATCCGGACAAGGCACGCCCCCGACGGAGTACCGCGGCTGCGGGCACGAGGGGAGCG
+
@<A@@CCEDDD+@,6,665,CC@,6;;,,+8+6@@@+++6,8EAB@,B<?:@+8@B+BFGGGG,CCCC?AFFFB>+,,,A4468D@@+8++,9,CA,=E,A+,+9<>+=++,,8,,653==9,@DFDF:,,8=CE++C,>+**=8,*@:3*:C:CGFG9A878,,04:@F,>,9CA4@:AFD=**/6C6A82)5)6(,+)9+9)6196>)110>.*-./-/-,4(49(3*,,*(((.-,/-:(47(.)2-0--.:*.((.,)(,/4,--4(--(.6)-(,2((,-(,,,243))**/,,-,
@M02996:162:000000000-B87FG:1:1101:26693:5213 2:N:0:CCTGAGCG+CGTCTATT
GACTACTCGGGTATCTAATCCTGTTTGCTACCCGCACTTTCGAGCCTCAGCGTCGATGAGTCCCCAGCAGGCTGCCTTCGCCATCGGTGTTCTTCCTGATCTCTACGCATTCCACCGCTACACTCGGAATTCCGCCTGCTGCTGAACTATCCAAGAGACACAGTCCAGTCTGCAGGTCCGGGGTTGGGCCCCGGTATTGTACAGACTGCTTGCGTCTCCGCCTACGCTCCCTTTACGCCCAGTGCTTCCGAACAACGCTTGCACCCCTCGTATTACCGCGGCTGCTGGCACGCAGTTTGC
+
CCCCCGGGGGGGGGGGGGGGGGGGGGGGGGGFGGGGGGGGGGGGGGGGGGGGGGGGGGGGGGGGGGGGGGGGGGGGGGGGGGGGGGGCCCCFFGGGGGGGGFGFGGGGGGGGFGGGEAACDF,99+84888876@CDG,4+30668=AF?DBFEFFCCGFGGFFGFGGFGCFGFGGFG@EGEEECGFGFFEAFF<@FGFFEGEFFFEE9F>==>2:0;D6*17?@;9<DEF(;8A<F?CC(((3*-69<<)307:*---((1..*36?0--,(.6946((((,--)).2:22)01/+-:A
@M02996:162:000000000-B87FG:1:1101:15359:5256 2:N:0:ACTGAGCG+CGTCTAAT
GACTACAGGGGGATCTAATCCTGTTTGCTCCCGACGCTTTCGAGCCTCAGCGGCAGGTATCGTCCAGTAAGCCGCCGTCGCCACTGGGGGGACTCCTAATATCTACGCATGTGACCGCTACACTAGGAATTCCACTTACCCCTCCGACACGCTAGGTCGACAGATGCCAAGGCAGTACCGGGGGGGAGCCCCGGGCGGTCACATCAGACGGGCCGTACCGCCGGCGCTCCCGGTACAGCGAGGAAAGCCGGAGAACGCGTGGACCAGACGTAAGACCGCGGCGACAGGGACGGAGGTAGGG
+
@<6,@CEEFED+@,6,66;6,,;,,-;;,;,,+8@@7,,,58DA8+,@@?6@++7@+:E,CF<EECCC?EFFGE7++4=>78:F,8<,4+**5,4>>C<,<+,+536*:**7,4,,48)1)2,+?FC<22++51>+0?+5;()8DG6<57)(*/7*03CC*73,0**30C*5*./09:<8>CC**16C(/*,<:D0(*)(,+.),88<?>*1()-)4)*,*-,,(3(((*,()--(6),*(,-3)2((*-.-(0.*---,,)-(*41(,-((((..(-(,,(((((-2(-(,00/**))((
@M02996:162:000000000-B87FG:1:1101:26643:5260 2:N:0:CCTGAGCG+CGTCTATT
GAATAAAAGGAGAAAAAATAATAATCAATCCCAGAAAAATCGTGCATGAGCGTCATTAAAAGGAGGAAAAAATGCCTACGAAAAGAGAAGAAAACGTAAACACCAACCATTTCATCGCTACACTCGGAATTCCGCCTACTGCGACCGCAATCAAGTCAAACACAAGAAAGTGAAGGACCAAACTGAGCCTCACGCATTTACCACTCAATGAAGGAGAAAAGCACCACAACCTTAAACCCAATTAATCGCGATAACCCCAACAAGAAAGGGAAGAATGGGAAAACTGGCCCGGAGTTAGCC
+
6-6886,6@;,;6,;,,@,;6,,,,<,,666<,;66;,,;;8;;@F9@,ECEGGGGCC,6,;,4;6,,,,,6,::96448,,,+4,9,,9,9,,,8,6,,,+,,4,,46,5,::,@=5:=C>,99+888999998DD>84+10+688CDDBEC,AD,,22,,),+30,+,,3,+576+)*,,*2,3303,5095*)0<+**>*).*-0*31/.6(0()*(0(.((((,(*(/*//1)(8*=,)9+)/(*6;1:B74,((((/,.0(((,,((,(,).,1(,(,(.-.((,-,)0**+.-3
@M02996:162:000000000-B87FG:1:1101:18127:5261 2:N:0:ACTGAGCG+CGTCTAAT
GACTACACGGGGATCTAATCCTGTTCGATGGCCACGCTGGCGTGCCCGAGCGGCAATGCAGGCCTGGCGAGCTGCCGTCGCGATCGGAGGTCTGAGGCAGATCGATGCAGGTGACCGCGACACGCCACAGTCCGCCCGCCGCGACCGCAGTGCAGCCCGACAGGATCAACGGCACGTCGGGGGGGGGGGCCCCGGAAGTCACCGGCGACGGGAAGGGGAGGCGGCGCAGGCGTGAAAGACAAGGACGCCGGAGAAAGGACGGCAGCGCCGGAATGCAGAGGGTGCTGGCACGGGAGGAGCG
+
@6888,@E@@C+@,,,66;,6,;6,<@F9,,,,;:@68,+,767,6;86=@@++8@,CFFFF7F8C==BBGGC?,,+4+678>+@C@C:++4@B,8A+?+6+,06,836,,6,8,,8)*60>+@@F:85,,37A3@*B*4*):D)=6<0/)(54;,:7EE7E-*2)*2928;*5C*0*4>CC7**/21(*2(85D3(*)))+.2()-(,0),3)4@<3)-*-(,(--4(*((*(,--),0,4(,)(((),.(-0(*.(((-)(,)((,3-(((().6-.,-((-().((,),.)**1(,-(
@M02996:162:000000000-B87FG:1:1101:18111:5269 2:N:0:ACTGAGCG+CGTCTAAT
GACTACACGGGGATCTAATCCTGTTCGATCCCCACGCTTTCGTGCCCGAGCGTCAATGCAGGCCTGGCGAGCTGCCTTCGCGATCGGAGTTCTGTGGAATAGCTATGCAGTTCACCGCTACACGCCACAGGCCGCCCGCCTCGACCGCAGTCCAGCCCGACAGGATCAAAGGCAGATCGGGGGAGGGGCACCCGGAGGGCAGCGCGGACTGGGCGGGCGGCGTGCGCACCCGGTAAAACAGAGGAATGCGGGAAAGGCTCGAAGCCACGGAGGTACGACGGCGGAGGGGAAGGGAGGGAGG
+
@<A,AEDFCDD+88,@C<,6,;@,,C@FB,6,9<+7:,,,;8,68,447=@@+@C:,6,CFGGF:6@@@@CEDB<E,,99,4>+@==B=+,,9A45,,999+,+,,9,9,,4,4,5>)*6664AC7=+A,,+6C+=?G8C+)<D6CA7?3*0,6;,:7>1>/516)*40,5/46***2/58>E*2)1)3*/4)799(*502*,,4)4(-)*,(0,>9@3,*(,,(-,((*(-)-,()),*(.217())0,)(-.4*.(((-).()3(,(-((((,.((,,(2((-(21(-4,).*2*((((
@M02996:162:000000000-B87FG:1:1101:15358:5278 2:N:0:ACTGAGCG+CGTCTAAT
GACTACAGGGGGATCTAATCCTGTGTGCTCCCCACGCTGTCGAGCCTCAGCGTCAGGTATCGGCCAGTAAGCCGCCTTCGCCACTGGGGGGCCTCCTAATATCTACGGAGTTCACCGCGACACGAGGAATTCCACTTACCCCTCCGACACTCTAGGACGACAGGTTCCAACGCAGTACAGGGGGGGAGCCCCGGGCTTGCACGTCAGACGTGCCGGACCGCCGGCGCGCCCGTTACGCCCAGTGAATCAGGAGAACGAGTGCACAAGACGGAAGACCGAGGCTGCGGGCACGGAAGGAGCG
+
@@88@CE<CDD+@,9,66,;@C@,,<;E,,6,,686+,,,BCF+8+,B@EC@,6@B,9C,<F+C,6C6C@CFFB7>,,=?6B:8,9=,4+++5+@D:<>,73,+3<**6**6,5,,4:*89114=FCCC,++5++2+BF6<23<5B6:8C)(32:++<EEEC6*2*2+2<+0*7C*/>)9CC=**/273/*-)5C>(*),.+((-7:-4012()-)95)-2-,(-,(,(*-7)((-((/*,,()1.).*.)4(0.0---(-*..*.::(-((((,.(4(-(11.((-,(,-,00***.,,,
@M02996:162:000000000-B87FG:1:1101:7227:5284 2:N:0:ACTGAGCG+CGTCTAAT
GACTACTCGGGTATCTAATCCTGTTTGCTCCCCACGCTTTCGAGCCTCAACGTCAGTTATCGTCCAGTAAGCCGCCTTCGCCACTGGTGTTCCTCCTAATATCTACGCATTTCACCGCTACACTAGGAATTCCACTTACCTCTCCGATACTCTAGCTTGACAGTTCCAAATGCAGTCCAGGAGTTGAGCCCCTGCCTTTCACATCTGGCTTGCCATGCCGTCTGCGCTCCCTTTACACCCAGTAAATCCGGATAACGCTTGCACCCTACGTATTACCGCGGCTGCTGGCACGGATTTGAC
+
CCCCCGGGGGGGGGGGEEFCFGGGGGGGGGFFFGGGGGCDGGGGGGFGGGGGGGGGGGGGGGGGGGGGGGGGGGGGGGDFGGGGGFFFFFGFGGGGGGGGFFGGGGGGEGFGGGGGG=5+?EFGGGGGGGGGGGGGG=FGGDFGGGF:AGDEDFGGGGGGGG>CCBFEGGFFGFGGFGCDFGGGGGFGEGGFFFGFFGFC5EEEEFE@CFGFF*6BBAC54:/585>6:EB@GE4CCEGGD6=<FEFE>6:;6BE=/.///*/7C((332(,.42)42,-1299:7).,(.()0/2<)-)
@M02996:162:000000000-B87FG:1:1101:18123:5286 2:N:0:ACTGAGCG+CGTCTAAT
GACTACACGGGTATCTAATCCTGTGCGAGCCCCACGCTGTCGTGCCCGAGCGTGAATGCAGGCCTGGCGAGCTGCCTTCGCGATCGGAGGGCTGTGGCAGAGCTATGCATGTCACCGCGACACGCCAAATGGCGCCCGCCTCGACCGCAAGCCAGCCCGACAGGAGCAACGGCACGTCGGGGGAGGGGGCCCCGGAGGGCACCGCGGACATGACGGGCCGGCGGGGCACCCGAGAAAACCAAGGAAAACGGAAAAAGCGAGCAAGCACCGGGTAGGCGCGACAGAGGGGCCGGAGGGAGCG
+
@66,8=@CBDD+@,;,;6,,<@;,,=@C+869,B66+8,,59C:,,,8778@+,8C,CFFEGCFF@CECCGG==<,,,,9,4@+@=@E@+++@?,4?D=+4*,+4,6:44,,,,5,8)*603+@6>E738,,4@+C9E***039*>:</*2(668*=?CC7:9*A):CCC853=C*29-7885*//(/(*1(.574(*)(3*(70)-(4)*.))-74))(*-,-((411*49),((5(,*,8(152((2,0-,..*-(-(-)(.*-((.,((((((.4(,((((.(-1((--.)/1*4(((
@M02996:162:000000000-B87FG:1:1101:22879:5305 2:N:0:ACTGAGCG+CGTCTAAT
GACTACTCGGGTATCTAATCCTGTTCGATCCCCACGCTTTCGTGCCCGAGCGTCAATGCAGGCCTGGCGAGCTGCCTTCGCGATCGGAGTTCTGTGGCATATCTATGCATTTCACCGCTACACGCCACATTCCGCCCGCCTCGACCACATTCCAGCCAACCAGGATCAACGGCACTTCGGGGGTTGGGCCCCCGGAGGTCACCGCTGACGTGGCCGGCCGCCGGCGCACCCGGTAAACACAAGGAATGCGGAGAGAGCGCGCAGCGTGCGTATTACCGCGGCGGGTGGCACGGGGGAAGCG
+
CCCCCFEGBED-7@@96@@,,C@;,C@E,6B,<EC@78,,58;C,BE@@@@B+8@@,CEGGGGFECCFECFGFEBF,??AB6@+D==?=4,,@A@?FFE,A+;+><@5@,,9,@,5>>*6=98@CEC??,,,7DC6CEEE+8@GG=:>:++*7=<3AFGF>C8*@*;CFEG9;?91;C>DCCE2*11C1/:3B:C>(*.(,2)30)43:)1-:<(04)1-/4-3(424(*-2)3(,6),*.:(10,))0-5947(*-----)((1(,(--,((.-).-(,-1(-((,-((.,7)8:*(3(1
@M02996:162:000000000-B87FG:1:1101:4917:5354 2:N:0:ACTGAGCG+CGTCTAAT
GACTACCCGGGTATCTAATCCTGTTTGCTCCCCACGCTTTCGAGCCTCAACGTCAGTTACAGTCCAGTAAGCCGCCTTCGCCACTGGTGTTCCTCCTAATATCTACGCATTTCACCGCTACACTAGGAATTCCACTTACCTCTCCTGCACTCTAGTTCGACAGTTTCCAAAGCAGTTCAGGAGTTGAGCCCCCGCATTTCACTTCAGACTTGCCAAACCGTCTACGCTCCCTTTACACCCAGTAAATCCGGATAACGCTTGCCCCCTACGTATTACCGCGGCTGCTGGCACGGAGTTAGC
+
CCCCCGGGGGGGGDGGGFFFGGGFFGGGGGGGGGGGGGDFFGGGGGGGGGGGGGGGFGGEGGGGGGGGGGGGGGGGDGGGGFGGGDGGGGGGDEFGGGGFGFGFDGFGGGGGFFEFG>@DCFFEGGGGGGGGGGGGGFGGFDF8FED?DFDEEA@FGGGGGE::7?F:FG=FFFGGBFEFD8AFG9CF@FGFFFGF5F9;=EFEFFC?BFG=4FEF2:@>=00/600(/=5(:;E35)??1,/);5))268/())9(,(/(1()146(.-..54-)4<((-(,312)4(22(.)*12..)
@M02996:162:000000000-B87FG:1:1101:4906:5369 2:N:0:ACTGAGCG+CGTCTAAT
GACTACCCGGGTATCTAATCCTGTTTGCTCCCCACGCTTTCGAGCCTCAACGTCAGTTACAGTCCAGTAAGCCGCCTTCGCCACTGGTGTTCCTCCTAATATCTACGCATTTCACCGCTACACTAGGAATTCCACTTACCTCTACTGCACTCTAGTTCGACAGTTTCCAAAGCAGTTCAGGAGTTGAGCCCCCGCATTTCACTTCAGACTTGCCAACCCGTCTACGCTACCTTCAACACCCGTAAATCCGGGTAACGATTGCCCCATTAGTATTACCACGGAGGCTTGCAGCGTGTTAGC
+
CCCCCGGGGGGGGGGGGEEFGGGFFFGGGGGGEGDGDGGGFECFG>AFGGGEGFEGFFG@CGGGGGGGGGGGGGGGGGGGG,CED4CC,CFFDEGGFFGGGFGGGFFE,CF@4@<FGA50=C4,9EFGFGGGGGG=DDDC8D9+=CDFFG?D98=FCD+=CC8,3?9:CFGF8*=@<D>DC8=DFGD75?D9AF5A)@FAC,0;@+:7:FF=8A.*)/3:4((-1((((4(*4()).)8*,.(63=5)*.2(()/2((-(-*..1(())))))6.)-))(((,(,((,-)))))21;694
@M02996:162:000000000-B87FG:1:1101:4927:5370 2:N:0:ACTGAGCG+CGTCTAAT
GACTACCCGGGTATCTAATCCTGTTTGCTCCCCACGCTTTCGAGCCTCAACGTCAGTTACAGTCCAGTAAGCCGCCTTCGCCACTGGTGTTCCTCCTAATATCTACGCATTTCACCGCTACACTAGGAATTCCACTTACCTCTCCTTCACTCTAGTTCGACAGTTTCCAAAGCAGTTCAGGAGTTGAGCCCCCGCATTTCACTTCAGACTTGCCAAACCGTCTACGCTCCCTTTCCCCCCAGTAAATCCGGATAACGCTTGCCCCCTACGTATTACCGCCGCTGCTGTCACGTAGTTCGC
+
CCCCCGGGGGGGECFGGFAFGGGGGGGGGGGGCGGGGGECGGGGGGGGFFGGGGGGGGGGGGGGFFEFGGGGGGGGGGGGGGGGFCCFFFGGCEEFGGGGGFGGGGGGGEFECGGGD:9CD,BEGGGGGGCFGFGDFFGFFFBFG9*C9=?:=@=FEFG8860:@FGFGGFFDDGFFF*7968=FFEFBFD=D5C)::@@ECCE5+*1:AF@CFA;B?7>;5/8;25(-:=::=*).3CE1;/9@1))06:;?3.2(----14.13;:::4267664:(,--213)4).)610)*23)-1
@M02996:162:000000000-B87FG:1:1101:14926:5412 2:N:0:ACTGAGCG+CGTCTAAT
GACTACAAGGGGATCTAATCCTGTGTGCTCCACACGCTTTCGTGGCTCAGCGTCAGTAATCGTCCAGTAAACCGCCGTCGCCACCGGTGGTCCGCCTGAGAGCTACGCATGTCACCGCTACACCAGGAATTCCGGTTACCTCTCCGACTCGCAAGAACTACAGGTGCAAAGGCAGGTTAGGAGTGGAGCCCATAATGAGCACAGCTGACGTGCAATCCCGCCGACACACCCGGTACACCCAGTAAAGCAGGAAAACGCGTGCCACCGACGAATTACCGCGGCTGCGGGGACGTGGGGAGAG
+
@<A@@E@EFFD+@,,,;<B,<C@,,<;E9,C,,;8@+8,,,8;9,+,;@?C@,,8@,CF<FG<FF@C@ECFEGE:C+86>7B=F?CD+7+,,@+@?C=A,C*++49>6>++4,95,8:*=844@EGDD:,,,7=+6+@8@+1+=AGAC*=*1@3;FGG,<>C8,403<:E,9@0<C3*:*8?:4,/7C)44/)8C**,+*0,7(:/8;@3236>E+.)2//..4(4,8(*-()--446,1,2(67444*..-().*-(--,/-4*,3444(-(()).--319(-((,,(-,-0)/**,,((
@M02996:162:000000000-B87FG:1:1101:25335:5448 2:N:0:ACTGAGCG+CGTCTAAT
GACTACCGGGGTATCTAATCCTGTTTGCTCCCCGCACCTTCGCACCTCAGCGTCAGTCATCTGCTGGTAACCTGCCTTCGCCATTGGTATTCTTCCAGATATCTACAGATTTCACCCCTACACCTGGAATTCTGATTGCCCCTCAGTGACTCTAGTTATGCAGTTCTCAACGCAGTTCCGGAGTTGAGCTCCGGAATTTCACACCAAGCTTGCAAAACCGCCTACATGCCCTTTACGCCCAATAATTCCGAACAACGCTCGCAACTTACGTGTTACCGCGGCTGCTGGCACGTAATTAGC
+
CCCCCGGGGGGGFFGGGGGGGGGGGGGGGGFGGGGGGGGGGGGGGGFGGGGGGGGGGGGGGGGGGGGGGGGGGFGGGGGGGGGEFFFGGGGGGGGGGFFGGFGGGGGGEFGFFGGGG10=?FGGGGGGGGGGGGGGFFGEFDFGGEEAFGBDEGFDGGGGFF=C9DGGGGFEGBGEFGFFBEGEGGFG@<FCFFGFFGFFFGFEFFFB>FGDDFFFBFDA@9DDFBE<EB@=F=CFD?FGFF8@FCCC;8:7@331,.(,(12392959?8(586<6(2(-,171,53-(.,0)*/3)),
@M02996:162:000000000-B87FG:1:1101:17122:5474 2:N:0:ACTGAGCG+CGTCTAAT
GACTACACGGGGATCTAATCCTGTGTGATACGCAGGCTATCGTGCCTGAGCGGCAGTTCATCGCTGGACAGCTGCCGTCGCAATCGGAGGTCTGCAGCATATCTAAGCAGTTCAGCGCTACACGCGGCAGACCGCCATGCTCGACAGGACTCAAGACAACCAGGAGCAACGGCAGGTTCAGAGGTGAGATCCGAGAGATCACCGCTGACGTAAGCGCCCGCCTGCGCACACGGTAAAGCGAAAAAATGCGGATAAGGCTCGCAGCCGCCGTAAGACCGCGGCGGAGGGGACGGAGGGAGGG
+
@<@68C@E@CD+@8,,6,,,6,;,,<;E@<,,68+:+,,,,8;;8B,;6<;@++7@6C,C,C,@,8@EC@FCA?,,+,66+8=,@==C=++,9AF?FB:,4+,+4B@,4,9,,9,,81*0=9,@>+3+3++,6@@79+,4+1:DCE5F9**)@8>CEGGC797*;*3;92?>/8D*)0.;+52*,147)+07=:DF(*+..0,6(.418)1-8)4.,5)-*,,-.(421*,-)(,-6),*--(-.2.)2-.4(0-*.(.(-1-()(((-(,(((.)(((,-,(,(-31(-(-5088*,-((
@M02996:162:000000000-B87FG:1:1101:23738:5547 2:N:0:ACTGAGCG+CGTCTAAT
GACTACAAGGGTATCTAATCCTGTTTGATACACGCACGTTCGAGCGTCAGCGTCAGACGGACCCCAGTGGACTGCCGTCGCAATCGGAGGTCTGTAGGATATCAAAGCATGTCACCGCTACACCCGAAATTGCATCCACCTCTAGAAAGCTCAAGACAACCAGGATCAACGGCAAGGCAAGGGGGAGGAACACTAGTGAACCGCTGAATAAAAGGGCCGCCAAGGCCCCCGTAAAAACCAAGAAAGCCGGAAAAAGACAGGAGCCAGACGAATAACACGGCGGGAGGGAGAGGGGGAGGGG
+
B6AA@ECFFGG-;,,,6C,,6,;,,;;A<6=,,B+@++,,,8CE6++B:?,@,,@B<;@,@+8,,8@6CCC=@=,?+,4@+@F,@=@FB+,,9,,99EE,4+9+9C>==,,,,@,,81*069,6++8>B,,,76,66D,6+)+6=,1,*6+)6@DD8,=@7C1+4*0A?4:9*:DFF9C*DF*41/6)50,0/4;*9,=7*:1,(:>))+2;)+()(.922(-(((((-*(-)(45)(+22...5(.(1-)(-8(1,((.(1-(1(((((-((-)))((-((,(,,2(3((4))2**4((-
@M02996:162:000000000-B87FG:1:1101:27391:5548 2:N:0:CCTGAGCG+CGTCTATT
GACTACACGGGTATCTAATCCTATTTGCTCCCCACGCTTTCGTGCCTCAGCGTCAGTAACAGCCCAGCAAATCGCCTTCGCCACTGGTGTTCCTCCTAATATCTACGCATTTTACCACTACACTCGGAATTCCATTTGCTGCTACTGCACTCTAGTCTGCCAGTTTATAAAACGAACTGGAGTTAAGCTCCAGGCTTTAATCTTATACTTAACAAACCGCCTACGCACCCTTTACGCCCAATAAATCCGGATAACGCTCGCTCCCTACGTATTAACGCGGCTGCTGGCACGTAGTTAGCCG
+
CCCCCGGGGGGGDGGGGGGGGGGGGGGFGGGGGGGGGGGGGGGGGGGGGGGGGGGGGGGGGC<@GGGGGGGGGGGGGGGGGGGGGGGFGGGGGGGGGGGGGFGGGGGGGGGGGGGGG8DFFF,99+8889999@=FGG,4+1566@=EDDFEGGGFGGGGGGF<DFCGDFGFGFGGFFFFEGGGCFEGEGG8?DFDFGFF@FEFEFFFFFGFFFFFFFG)47>==BF=BG5=44>DD9FC>3@B=?E@<()8;FE3.//,./39F?)434563))--((,1((()).,428())2<+6>0(
@M02996:162:000000000-B87FG:1:1101:23717:5554 2:N:0:ACTGAGCG+CGTCTAAT
GACTACAAGGGTATCTAATCCTGTTTGATACCCGCACTTTCGAGCGTCAGCGTCAGACGTACCCCAGTGGACTGCCTTCGCAATCGGAGTTCTTGAGGATATCTAAGGAGTTCACCGCTACACCAGAAATTCAAACCACCGCGAGGACGCTCAAGACAACCAGAAGCAACGGCAAGGCAGGGGTGAGGCACACGAATTAACCGCGGACTAAAGCGCCCGCCGACGCGACCCTGAAACCCAAGAAATCCGGAGAACGCGCGCAACCGCAGGAGTACCGCGGCCGCGGGCAAGGAGAGAGGCG
+
C@CCBFGGGGD-;,B9;E@<@@C;,<C?FE@,<C:F78,,5@F@,8+B:@CC,8@CAE@,C@,CFCC9@<FCEE8<,=EABFE:D=@:4,,,>59@FFEA:+E,@C=,>,,,49:98:*==949+99E=,,444,6=>=8+=*=C+1+*=*0@EDA?FD6>:@,@*5@F:8?8A>9>C@*>C5**:2*(4,86)/((*194C27(.6.()26)*(.()1(2(-31--(,*((*.4<82+14..3<).(/20(45)/-(--,9((2(4(((.,,5)-(,(3,-,2(46(-(41)5***2((-
@M02996:162:000000000-B87FG:1:1101:18256:5586 2:N:0:ACTGAGCG+CGTCTAAT
GACTACTGGGGGATCTAATCCTGTTTGATCCCCACGCTTTCGTGCCTCAGCGGCAATGACGGATTCGTGAGATGCCTTCGCAATCGGGGGTGTGAGTAATAGCTATGCATTTCACCGCTACACTACGCATTCCTCCCACGGCATCCGTATTCCAGCAATCCAGGATCAAAGGCAGTTCCGGAGTTGAGCGCCGGGCGGGCACCCCGGACTTGGACCAAAGCCTGCGAACCCGGGAAACCCAAAAAATGCGGAGAACGCCTGCACACTGCGGATTACCGCGGCTGCGGGGACGGGGGGAGAG
+
BCC6@CEDFFD+@@<;@<5C<EC6,<CE@66C<C@@+8,,5@;C8A,@6?CC+8@B,CFGGGC,6,86C@FGEE@A,4,?,BB,@@C+=+8+6@EC,?=,=+,66,>?=,,7,6,,88*6==,,@F++633,>6@=DG,=?@E+=EA+34*2375@CF7<D9@,A*9CGFGF>6DA+B?BC*4/,19964=:=5>9(1),,/,(7)499)*.5@:08)93*.(,(4(-(1(()(-421,*,4(,89()2-)--78*--((-*,(*.().--,,()..4(,((-,,(-((,425)2*2414(
@M02996:162:000000000-B87FG:1:1101:20944:5590 2:N:0:ACTGAGCG+CGTCTAAT
GACTACTCGGGGATCTAATCCTGTTCGAGCCCCACGCTTTCGTGCCCGAGCGGCAATGCAGGCCTGGCGAGCTGCCTGCGGGATCGGAGGGCTGGGGCAGAGCGATGCAGAGCACCGCTACAAGCCACAGACCGCCCGGCTCGACCGCAAGCCAGCCAACCAGGAACAACGGGAAGGCGGGGGAGGGGACACGGGAATGAAACGATGACTAGGCAGGGGGCCGGGGGAACCGACAAAGCAAAGGAAACCGGAAAAGGGCCACAGCAGCAGGAGAGACGGGGGTGACGGGCAGGGGACAGGG
+
@@-,A,,C@BE+@,6,<,5,6,6;,C@A,,+,,6+8+,,,,8;@86;@6:8@+68@,C@FGFD,,:<EECEC>4,,,4,8+8>+@=:::+++@?++C+6+8*,+333+3,,+,3,38800=3,@EFE,5,,,6@>DCG*47):794546))(321==:F**72*C)*273?>*8)*)1-788C*172<(/*.))98(00..+.((.44)**,57)7;)),*-3((((,(*-3)(,-.(,+.5,,).(,0,)-(0.*,((((*.(1.((,.-,(((-(3(((((,(.-,((--))***-((-
@M02996:162:000000000-B87FG:1:1101:18255:5610 2:N:0:ACTGAGCG+CGTCTAAT
GACTACTGGGGGATCTAATCCTGTTTGATCCCCACGCTTTCGGGCCTCAGCGTCAATGACGGAGCCGTGAGATGCCTTCGCAACCGGTGTTCCGAGAAAGAGCTATGCAGTTGACCGCTACACAACGAATGCCACCCACGGCATCCGTAGGCGAGCAACCCGGGATCAAAGGCAGGCCGGGAGTGGAGCCCCGGGCATTCACACAGGACGTGGACGAAGGCCGGCGCAGCCGTCAAACCCACAAAATGGGGGAAAGGAGGGCAGCGACAGAAGGACCGGGGGTGCGGGACAGGGAGAAGCG
+
@<86AEA,@AC+@,6,;6,;,,666-C4,,,,,;@@6,,,,8+6+8,,6,;@6,8,,96@FFG++,8,7:B<,AE8,,DC7==+46=48,+,,8@++49,9*4+9<9,>,,9,9,,88*=69?,43@F>,,3@,@+=+++C5?+=7:+3+**34?B5,14**-54*3=99?A=4/*)*(::1=*+*)*(*3(28C9(**))3-,()(,-)1(4).)()*-1.4(((((-*.4*(-(..+*,((.0())*,)(-)(*,(.(,*-,/(-((-(,(,(.--((,(-,-(-,((-())*2*((,(
@M02996:162:000000000-B87FG:1:1101:10189:5614 2:N:0:ACTGAGCG+CGTCTAAT
GACTACTAGGGTATCTAATCCTGTGGGCTCCCCCGACTTTCGCGCCTCAGCGTCAGTACCGTTCAAGGAATCCGCCTTCGCCTCCGGTGGTCTATAGGATATCAACGCAAGTCACCGCTACACCCGAGAGTCCGATTCCCTCTCCCAGACTCGAGGCCTGGAGGTTCAAGCGCACTTTCCGGGGTGGGCCCGGAGAGTGCACACGTGACACGCAAGACCGCCGAGGGGCCCGAGAGGGCAAGGAAAGCCGAACAACGGCCCGGGGCGCAGGATGACCGGGGCAGCAGGGACGAGGGGAGG
+
@@A,@CCEDFF-;,A,6;,CC,;6,-8?8<,66C8@+6,,58B@86,C@BCB,8@C,CCFF9,AEAAFEC,CFBB@,,@98,,8=@:47+,,9<,9CCE,9?,3=B848++4,995>>5==9,6B:F48+,8@=E+=D,@+1:DDG:@9=38DF=+4A,:BC8+*3*<9EFD59D7;*99CCC54/25:28.88C2/,+7/+73()/3,7024@>B?4*-24(4(-(-4*(-)(-(-(+*(--(..4(*,.4753*,((-()(-)(42,-(,),(..4((,(((((.-(---.)***4((
@M02996:162:000000000-B87FG:1:1101:10597:5640 2:N:0:ACTGAGCG+CGTCTAAT
GACTACAAGGGTATCTAATCCTGTTTGATACCCAGGCTTTCGTGCCTGAGCGTCAGATGATCTCTGGACAGCCGCCTTCGCAACCGGTGGGCTGTGAAATATCTAAGCATGTCACCGCTACACAGCAAAGTCCGCCAACCGCGACAGCACGCAAGGGGAACAGGATCAATGGCAGTTCGCAGGTGGAGCATGAGAAGGGCAGCGCTGACTGAAGCCGCCGCCTGCGCACCCGTGAAACCCAAGAAATCCGGATAACGCGAGGGAGCGCCGGAGTACCGCGGCTGCTGGCACGGAGGGAGCG
+
@@@A@C8<CDD-C6@,6;5,<C@,,;;F@CC,;@6@,;,,,8,98:,,;,;@+8@B9CEG,,6C,6@;,;DE,>8>,,@?88=+96=77++9,8949,99=+,,9CE?=,,444,:850==99=,,4,9,,,@==?6+460:@CD7)3*=*5>8?CGEE++488@*;7975939D,+?)**6:4,35><A,0/6=@2,)(/*(.2)623+0/=//02))./-(,(479(*-3*(-(..,*-,(451))2-04(0.0---(-1,(*-(-(--,-(..)(-,2(4-(,.3-(),0.8*8,2-(
@M02996:162:000000000-B87FG:1:1101:21673:5648 2:N:0:ACTGAGCG+CGTCTAAT
GACTACTCGGGTATCTAATCCTGTTTGCTCCCCACGCTTTCGAGCCTCAGGGTCAGTTTCAGTCCAGTAAGCCGCGTTCGCCACTGGGGTTCCTCCTAATATCTACGCAGTTCACCGCGCCACTAGGAATGCCGCTTACCTCTCCTGTACTCCAGCCACGCAGGTTCAAATGCAGTCACGGGGTTGAGCCCCGGGTTGTCACATCTGACTTGCATGGCCACCTACGCTCCCGTTACACCCAGGAAATCCGGATAACGCGTGCCCCCGACGTATTACCGCGGCTGCTGGCACGGAGGGAGCG
+
CCCCCGFGBED;@,,<;;<@<C@;6-C?B,,,,C@@@,,,,8FABC8F@B,@,6@E<C,;FFFEF<EECEGGGEF78+@?866FFCC,78+,@,CEEDE;A=ADDFDFC++,,=9B>>*6+4+,@FCDD,,4@CEC6CE,+:+=F,:,?=2*7==FGDGGEC=65*=CDG:B9BG<AGEBCDG**05>=:*:ABG/(*2*/59/6+9@=?+7<F)7=AC/2((6;03(/*(1*3,,15,1,30:F7)4*-58-0)*-,,--1-.7-(4,--(.(.-)((------.34(3)3.0:**42,(
@M02996:162:000000000-B87FG:1:1101:14584:5651 2:N:0:ACTGAGCG+CGTCTAAT
GACTACCAGGGTATCTAATCCTGTTTGCGCCCCACGCTGTCGCGCCTCAGTGTCAGTTGTCGTCCAGCAAGCCGCCTTCGCCACTGGGGTTCCGCCTAATATCGACGCATTTCACCGCTACACTAGGAATGCCGCTTGCCCCTCCGAGACTCAAGATGCACAGGTTCAAAGGCAGCCCCAGAGGTAAGCCCTGGTAAGTCAAATCGGACTGGCACACCCACCTAAGCGGCCGGTAAAGCCAGGAAAACCGGACAAAGCACGCCACGTAAGGAAAGCCGGGGCTGGAGGGAGGGGGGACACG
+
@@AA@CFEDED6C,6,66;,6C;6,<;E+66++B@@7,,,;:D@++,86=,;,,@C,<E6CF@EFEEFCDFFGC:=,,,?,,6C4=<,7++,9,8@FEC,92,+98>:=++,,9,5>)*6+6,,@EC=;3,,6=6=0D+,=55=>EA+3=*)D8?F,EFGFA@,40:@@F,959;59C>51,4*,39>*,*0;5*1*,1//,9*765/1.*2(;4F(88/*,//)((6(*,-)-,()),*.,(8F?((1,0((..*.,.,()-4*((.((,)((((.((((,((((.,0((-0)*1*,((,
@M02996:162:000000000-B87FG:1:1101:21672:5666 2:N:0:ACTGAGCG+CGTCTAAT
GACTACTCGGGTATCTAATCCTGTTTGCTCCCCACGCTTTCGAGCCTCAGCGTCAGTTACAGTCCAGTAAGCCGCCTTCGCCACTGGTGGTCCGCCTAATATCTACGCATTTCACCGCTACACTAGGAATTCCGCTTACCTCTCCTGTACTCAAGCCACGCAGGCTCAAATGCAGTCACGGGGTGGAGCCCCGGGATGTCACAGCTGACTTGCAGGGCAACCTACGCGCCCGGTACACCCAGTAAAACCGGACAACGCGTGCCCCCAACGGATTACCGCGGCAGATGGGCAGGAGTTGGGG
+
CCC@CEC,BCD-@CC,;<5@<F@;,CCFC,;CBCCCE;,<<@FDC+<A@=,@6@@8<C,CFFBFFGE,@<EFGEE+,,E?@BCFD=A,=,8,@+@?C=F9;+@==FFFE6+,,@,,>=*+6>,4@F@EA4,4@FE?+@8B+:0+=,194?+576A3@@,1CE8++306=FA<9=F,;<EEDEE**01;5CE=DAC((*)*1,9*5)7728+44F);9B*(/,(.//6(.:(()(--6)0*3:,)1.),/-59(../-,(--/-(79(4-3,,(,.))((,,4,((.67(4(45)20*)(((
@M02996:162:000000000-B87FG:1:1101:25979:5670 2:N:0:ACTGAGCG+CGTCTAAT
GACTACACGGGTATCTAATCCTGTTTGATCCCCACGCTTTCGTGCCTCAGCGTCAATGACGGATTCGTGAGATGCCTTCGCAATCGGTGTTCTGAGTAATATCTATGCATTTCACCGCTACACTACTCATTCCTCCCACGGCATCCGTATTCCAGCGCGACAGTATCAAAGGCAGTTCCGCCGTTGGGCGGCGGGCTTTCACCCCTGACTTGTCGCACAGCCTACGCACCCTTTAAACCCAATAAATCCGGATAACGCTTGCATCCTCCGTATTACCGCGGCTGCTGGCCCGGGTTTAGC
+
CCCCCGGGGGGGGGGGGGGGGGGFGGGGGGFFGGGGGGGGGGGGGGGGG@FEGDGGGGGGGGGGGGGGGGGGGGGGGGGGGFGEGGGFFFGFGGGGFGFGGFGDGGGGGGGGGGGGG>DGDEGGGGGGGGGGDGFDDGFEG=DGGEAD6FFFEFDGGGGEEG=CEFGGFGGFGFGFFGED>CE:FD@D>G:@FFGFFGFF<F7<>F?37FFA:F?@9@C4*-.5:19,7C119?B9AAFEF24)0.6699>:BBA6----,15)*.52764(8>64>:2-94>>0)).((-4))22;...
@M02996:162:000000000-B87FG:1:1101:16536:5685 2:N:0:ACTGAGCG+CGTCTAAT
GACTACCCGGGTATCTAATCCTGTTTGCTCCCGACACTATCGTGCCTCAGCGTCAGGTACGGTCCAGAGAGTCGCCTTCGCCACCGGTGGTCCGCCTAATATCGACGCATGTCACGGCTACAAGAGGAATGCCACTCGCCTCTCCCGCACTCAAGGTATGCAGGTCAGGGGGCTAACACCAGGTGAGACGATGCCTGGCACCCCACGCGTACAAAACCGACTACGCAGCCCGAACGGCCAGTAAAGCGGGGAAAGGCGTGCACCCCACGTAGTACGGCGGGCGCGGGGACGTGGGGAGCCG
+
@<88A6CF@CC+@,6,66,,,;;,,6;A,,,,+8+7+;,,,8;;,,,;6=E@8,8@,CE<FG,@CFCFECG,CB+@,,9?68=@FEC+7+,,@+4,+8=,4+9+97>:44+9,4,+48*0=8,,8E@A3,,3,@E+=3=++0*6+@::99*0@::74@,9@;8,43;@;DGE89?CFGE>BC?,?:9+0:C2?A4))*06)/:93>>04))-4@>F?)/(/(431,4(,*(3)4(,(-*22).)*)6(),)(-0(*.(--(*.(1-(-,(,4-6-(--11((--(--((,,-).1**,((-
@M02996:162:000000000-B87FG:1:1101:15815:5690 2:N:0:ACTGAGCG+CGTCTAAT
GACTACTGGGGGATCTAATCCTGTTTGCTCCCCACGCTTTCGAGCCTCAGCGTCAGTTAAAGCACAGTAAGCCGCCTTCGCCACTGAGGTTCCTCCTAATAGCGACGCAGGGCACCGCGACACTAGGAATGCCGCTTACCTCGACTTCACGCAAGAACCGCAGGTTCAAAGGCAGGCTACCAGTGGAGCCGGGAAATTGCAAATCTGACTTACAGTCCCGCCGACACCCCCGGTACACCCAGTAAAGCCGGAAAAAGCGTGCTCCCTGCGGGAGACCGGGGCGGCAGGGCAGTGGGAGGCG
+
BC@<BCFCCFD+@6<,66,;@<@;66;E,CC,,CC@76,,<@FC@@,B@?CB,,8B,CFFFGG,CECCECGGGE@>,,9?B8=F8=<,4,94@,C<<B=,9+4+@78@8++++9++48*=+3+3DFD@=,,,@CG6+C?869*==8)@=;*1C:CFGGGDCE5*432<@D,6=/C*:*7A<B4,,*5<57EB)8)/),+)1+9)7+9<4;+;3=@+/)*-*-(314((-*3()(,-66,*4<.4=)))2-0-(03*-((((*()*-()(-((((-((4(,(4(--11-(2(2))2**(((-
@M02996:162:000000000-B87FG:1:1101:20689:5691 2:N:0:ACTGAGCG+CGTCTAAT
GACTACTCGGGGATCGAATGGTGAGTGAGACGCGCACTATCGAGCGTCAGCGGCAGACGTACCCCAGTGGACTGCGTTCGCAATCGGAGGGCTATAGGATATCTAAGCAGGTCACGGCTACACCCGAAATGCCAGCCACCACGAGGACGCGCAAGACAACCAGGAGCAACGGCAAGGCATGGTGGAGACACACGAGTGAACCGCGGACGAAAGCGACGGCACACGCTGCCGGGAAACCCAAAAAATAGGGAAAAGGCCCGCAGCCGCCGGAGTACCGACGGAGCAGGCAGGGAGGAGGCCG
+
@68,86;C@CD+@8,,66;,,6;,,-;A6@;,+8+6++,,58C@,++887:@+8@BFFF,DFE9D:=:CAEE==:,8,4?+?B:===?C+++9,,9CAD,43,+4B@A=8+,,4,+3)*6+3,,3+833,,3@D,0@C,6+)*=9*:6*9*->89@,4A=7//*=):582C:*2CE:1=)980+493*(2*675C((*066*4(-)396)93(04)-)56*(.42-((-*(()-(21(22(..35(6)0,)((.(*.(,-6C0(*(((-(-4((6A4((-((4,(.((.((,)./**-,-4
@M02996:162:000000000-B87FG:1:1101:16529:5702 2:N:0:ACTGAGCG+CGTCTAAT
GACTACCCGGGTATCTAATCCTGTTTGCTCCCCACACTATCGTGCCTCAGCGTCAGGTACGGTCCAGAGAGTCGCCTTCGCCACCGGTGGGCCTCCTAATATCTACGCATTTCACGGCGACACGAGGAAGTCCACTCGCCGCTCCCGCACGCAAGGTATGCAGATCAGGGGGCGAACACCAGTTGAGACGATGCCTGGAACCCCACGCTAACAAAACCGCCCACGCACCCCGAAGGCGCAGGAAGTCGGGAGAACGCGTGGCCCCGACGAAAGACCGCGGCGACGGGCACGGAGGGAGCAG
+
@@86@CCF@CC+@,,,;6;,C@@,;CCF,,,66C@@,,,,,8;<86,B@ACC,8@C,CFFGGFCGCFGGFG5FC+:,,@A,64?@=@+8++,9,9F,CE944,+9<B7B++,,4,44=*==88+BFDEC3,,@DD8D+=C+=5=CD=@9**)B>C*4==7,<;,499426;5:):EFGFAC>++7;827**-78C))*)5,*-3:84(()/4:BBF:)73/(-46(431*(-)4(,((**-((,.)-(),0(,7,/,-(-(1.4)(((((-((.3(,-(,4((,((449((,..12*,-(4
@M02996:162:000000000-B87FG:1:1101:20557:5723 2:N:0:ACTGAGCG+CGTCTAAT
GACTACAAGGGGATCTAATCCTGTTTGCTACCCACACTTTCGGGCCTCAGCGTCAGTAAAAGCACAGTAAGCCGCCTTCGCCACCGGGGGTGCGCCTAATATCTACGCAGTTCACCGCTACACTAGGAAGGCCACTTACCGCTACACCACGCAAGAACGGAAGATGCAAATGCAGGCCCGCAGGTGAGCAACGGTAAGGAACAGCAGACGGGAAATCCCGCCGACGGACCCGGGACACCGAAGGAAGCGGGACAACGCTGGCCACCAACGGATTAACGGGAATGCGGGAAGGGAGGTGGGG
+
@@A,AEEFFGG+@,6,66,6@6;6,-;,<;;,,6,8,,,,,8+6++,,;4;@,,68,CFECAF,C@E:C<EEF>++,,9968?8=@:64+++6+84??9,9+6+7C666++,,6,5>506==,,8FCCD,+,68@?7=,,+)39+,),33*)54?FC,?*>=/,,1+226,448?,2858**2**0/13+38=A2/(2))/*6(/).,4)*(,)(/.)*-2((,(-(,45(-)(-(-(/*4,(,.(.4)-)-,.,1-((,-*(.*.((,--,(,.))-((,-()-((,(((-))1**,,((
@M02996:162:000000000-B87FG:1:1101:20678:5728 2:N:0:ACTGAGCG+CGTCTAAT
GACTACTCGGGGAGCTAATCCTGTGTGATACCCGCACTTTAGAGCGTCAGCGTCAGACGTACCCCAGTGGACTGCCTTCGCAATCGGAGGGCTTTAGGATATCTAAGCATGTCACAGCTACACACGAAATGACATCCACCTCTAGAACGCTGAAGACAACCAGAATCAACGGCAAGGCAAGGGTGAGCGACACCATGTAACGGCAGACTAAATCGCCCGCCGACGCCCCCGGAAAACACAAAAAAAAGGGAGAAAGAGCGAGGAGTCGAGAGTACCTAGGACGGCGGGACGAGGGAGGCGG
+
@<AACC6@@@C+7+=,66,6,6;,;;;F,6<,;7+8++,,5;C@66+86=C@,88CEFG,CFF,CCB,C<FGC=:A,,,9,?B,@@@CC7+,@,,9CB?,,5,+9B@,=,,9,@,,4)*6=4,,++4==,4,7=,6=D8,60+66,3,363)6@DF@8@=+A8,@+<:?,@555>:5*3*435,6/-*)41:))2**21>8*55(5?()*2/)+()/)132(,(--(-,:(()41810+/4(.3)(((1()-4).*..(-()((*((((((,,.))-))()),((-((-(1(0)2*2(((-
@M02996:162:000000000-B87FG:1:1101:3885:5729 2:N:0:ACTGAGCG+CGTCTAAT
GACTACTAGGGTATCTAATCCTGTTTGCTCCCCACACTTTCGAGCCTCAGCGTCAGTTAAAGCCCAGTAGGCCGCCTTCGCCACTGGTGTTCCTCCGAATATCTACGCATTTCACCGCTACACTCGGAATTCCGCCTACCTCTACTTCACTCAAGAAGATCAGTTTTGGATGCAGTTCCGGGGTTAAGCCCCGACATTTCACATCCAACTTGATTTCCCGCCTGCGCTCCCTTTACACCCAGTAATGCCGGACAACGCTTGCCACCTACGTATTACCGCGGCTGCTGCCACGTAGTTAGC
+
CCCCCGGGGGGGGGGGGFEFGGGGGGGGGGEGEGGGGGGGDEGGGGGGEEFGGGGGGGGGFGGGGGFGGGGGGGGGGGGGGFGDGGGGGGGGEFFFGCCFGFGGGGGGGCFGGFGGE=ADDFGGGGDFFFGGGGGGGGGGFDFGG;;ACFFDFDFFFGDGGGFFCFGGGGGFF+8EFGE>CCEEGGEGFGG=EEDBAFCEEGFFFFEBEFCEBFCA<8=:=/(850238B=@C@39CEFDF05)39)7*(0,6>?9,-(-490)24?>74..63244(24(-7>BF?)()46.0*2<)-6
@M02996:162:000000000-B87FG:1:1101:12804:5735 2:N:0:ACTGAGCG+CCTCTAAT
GACTACTAGGGGATCTAATCCTGTTTGCTCCCCACGCTGTCGAGCCTCAACGGCAGTTACAGTCCAGTAAGCCGCCTTCGCCACTGGGGTGCCTCCTAATATCGACGCATTTCACCGCTACACTAGGAATGCCGCTTACCTCTCCTGCACGCTAGCTAAACAGGTTCCAAAGCAGTTCCGGGGGTGAGCCCCGGGATATCACGTAAGACTTGCTTGGCCGTCTACGCGCGCGGTACACCCAGGAAAGCCGGACAACGCGTGCGCGAGACGGATTACCGCGGGTGATGGGACGTAGGGAGCG
+
B<AABC<CDDF+@,,6;<@,<C@=,-;E9<,,,C6@+6,,5CDC,7,@@B6@+7@@:CFDGGEGGDC<CDFFGC:C,,4A686C8=A,=++,@,9AED=,=2,+9@=>8++,49,:>>*6=9<4EGF@A,,,6=C+6@F8985DF3:@?F*063=@,@EF::8,,3=,?CGCD6C,+=>?CEC**//86=8,85DF(+1).+(((26?4*03)*.*34*-*(,-)3((-*4(),((.),*,,(-73(,2-0-(0.1--(--1(()-(-,4(,((,-)(((,((-()-.(.,20)2**42(-
@M02996:162:000000000-B87FG:1:1101:21903:5748 2:N:0:ACTGAGCG+CGTCTAAT
GACTACTAGGGTATCTAATCCTGTTTGCTACCCGCACTTTCGAGCATGAGCGTCGATAAGTCCCCAGCAAGCTGCCTTCGCCATCGGGGTGCTTCCTGATCTCTACGCATTCCACCGCTACACCAGGAATTCCGCTTGCCCCTGAACTATCCAAGAGAAACAGTCCAGGCTGCAGGTCCGGGGTTGGGCCCCGGTAGGGGACAGACTGCTGGCATCTCCGCCTGCGCTCCCGTTACGCCCAGTGAGTCCGAACAAGGCGGGCACCCGGCGAATTGCCGGGGCTGCGGGGCCGAAGGGGGCG
+
C@C<CGCFFFF6666,6C@@C@@;,CCF9CC68@@C+@<<,@FABB<@@BCB::@C,FFGEFGCFFEFFE@FFABF,?DAB@=@D=@+7++,9,C=A?A,,388>F>4B>+C,4,,8:*6==<DFGGC=,,,@DEDCFC,=5?DFGD,4+38E@DFGGFG8D8<6@=D+6,;+9DGFGF?8CC*335>:9:>BA)8(*:(/*8?@F)/31*/(;)2112.26(/,64(-2(39(-(-4**,4()/)))0-0((0,*,-,(()--*4((,4(((,).)-(,14-(((-3(((-.)2:*((--
@M02996:162:000000000-B87FG:1:1101:13915:5762 2:N:0:ACTGAGCG+CGTCTAAT
GACTACCAGGGGATCTAATCCTGTTTGCTCCCCACGCTTTCGCGCCTCAGCGTCAGTTGTCGTCCAGCAAGCCGCCTTCGCCACTGGTGTTCCTCCGTAGATCTACGCAGTTCACCGCTACACACGGAAGTCCGCTTGCCTCGCCGATACTCAAGAACTACAGGTTCAAATGCAATTGCCGGGTTAAGCCCGGAGAATGCACATCTGACGGGCAAACCGGCCGACGCGGCCGTTACACCCAGGAAAGCCGGACAACGCGTGCCACCAAAGGAGAACCGGGGCGGAGGGGACGGAGGGAGGG
+
@@A8@CCEEDD+@,,666;,@CC6;;CF,;6,,;7@:,,,,8B@@+,B@ECC,6@B6CF,CF,DF@EFDCGGGE:=,@9?BB=FF?=5=,,,9,CFG,9+84,39CD+=8+,,9,,653=0>,EEFD@C+,,@=@++D8D=8*668@+3=+*@8?EFF:C7<>,4*=:@@3458523*19B>>**31:>,4/:?D@(2+).+71)+96C)/248()/:).2((-(2(7(*-9)(-(.5,*(.(454((*-.-(0.*-((--1-6*,(,(.,,.((),4((,(,(--(-(12-)012*,(((
@M02996:162:000000000-B87FG:1:1101:27411:5764 2:N:0:CCTGAGCG+CGTCTATT
GACTACACGGGTATCTAATCCTGTTTGATCCCCACGCTTTCGTGCCTCAGCGTCAATGACGGATTCGTGAGATGCCTTCGCAATCGGTGTTCTGAGTAATATCTATGCATTTCACCGCTACACTCGTCATTCCTCCCACTGCATCCGTATTCCAGCGCGACAGTATCAAAGGCAGTTCCGCCGTTGGGCGGCGGGCTTTCACCCCTGACTTGTCGCACAGCCTACGCACCCTTTAAACCCAATAAATCCGGATAACGCTTGCCTCCTCCGTATTACCGAGGCTGCTGGCCCGGAGTTAGC
+
CCCCCGGGGGGGCGGGGGGGGGGGGGGGGGGGGGGGGGGGGGGGGGGGGDGGGGG@FGGGGGGGGGGGDGGGGGGGGGGGGGGGGGGGGDDFGG9FGGGGDFGGGGGGGGGGGGGGE=?GDE,9@+989999,,9?DF,9+0+668:8DFFFGGGGECCCEC@EFBDGF>AFGFGGFGE>CEE97C@>@@>943C>@>FA>GFBFFFBBF77<F0>(771C<?FF0629E??G?)):<@=::4492ABC951?BBG-((-,*(.9:0(498?8?)))(((-(.2:?72((49008;@-42
@M02996:162:000000000-B87FG:1:1101:23297:5779 2:N:0:ACTGAGCG+CGTCTAAT
GACTACCAGGGTATCTAATCCTGTTTGCTCCCCACGCTTTCGCGCCTCAGCGTCAGTTGTCGTCCAGCAGGCCGCCTTCGCCACTGGTGGTCCTCCCAATATCTACGCATTTCACCGCTACACTGGGAATTCCGCCTGCCTCTCCGATACTCAAGAGCGACAGTTTCAAAAGCAGTTCATGGGGAAAGCCCAGGGATGTCACGTCGGACTGGCAGCCCCGCCTACACGCCCTTTACACCCAGTAAATCAGGACAACGACTGCGACATACGGAGTACCCGGGCTGCGGGGAAGGGGGTAAGG
+
CCCCCEFFFED-C,<9;E<@@<@;,<CD<,,C:F@CC;@,BB@C6@,B@ACC,8BCC,C,CC6ACCEFCEDCFEC:,,9ABBBF@=C::,84@,9EFGD8:+;+@BD7B++9,9,:>:*6==4,9BEF=:,,7=+@8DFFD)0=D=A+<=+8DEDDFC+@:;8,2+==DEFA,A>,+5;+@CE**38;4,*:*:CB2**/1>(0()82(2*/1;68(8*.*((6(//(-/((*..)63,*33()14)-*.0.,.(*-(((,2(-/(()).-4(-,.))(-,(---3-3(4(())2*2((,)
@M02996:162:000000000-B87FG:1:1101:26934:5799 2:N:0:CCTGAGCG+CGTCTATT
GACTACTCGGGTATCTAATCCCGTTCGCTACCCTGGCTTTCGCGTCTCAGCGTCAGATACAGTCCAGAAAGGCGCCTTCGCCACTGGTGTTCCTCCCCATATCTACGCATTTCACCGCTACACTCGGAATTCCCCTTTCTGCTCCTGCACTCAAGCCCCCCAGTATCCAGAGCCATATGGGGTTGAGCCCCACATTTTCACCCCAGACTTACGAACCCGCCTACACACCCTTTACGCCCAATAATTCCGGACAACGCTCGCCCCCTCCGTATTACTGAGGCTGCTGGCACGTCGTTACGCG
+
CCCCCG<,CEGG>FFGGGGGG,FEFGGDG,:EG<,<EFGGGG7++8CCFFGGGGG>,,<E<E,A,,<,,,<,,@CGG7DGG:E7,@EGGDGG,FG87,AFDFGGA<DEEGGGGGGGG=BDDE,9448884887,6++4,4+52363:DFFFB,=?GD++8BE=@AFG:E99CF5+@?+78,8C>@C@G89:):5*:ACFFC955(0(5)8B*(/0)(.1:53,:3()6(:21<<C1<BG5?:?F4<25*3)(4)3)((-(,)((92(--4((4).))))(,((,2370041.).:85((-(
@M02996:162:000000000-B87FG:1:1101:26907:5800 2:N:0:CCTGAGCG+CGTCTATT
GACTACTCGGGTATCTAATCCCGTTCGCTACCCTGGCTTTCGCATCTCAGCGTCAGACACAGTCCAGAAAGGCGCCTTCGCCACTGGTGTTCCTCCCAATATCTACGCATTTCACCGCTACACTTGGAATTCCCCTTTCTGCTCCTGCACTCAAGCCTCCCAGTATCCAGAGCCATACGGGGTTGAGCCCCGCATTTTCACCCCAGACTTAAGAACCCGCCTACATGCACTTTACGCCCAATAATTCCAGACCACGCCCGCCACCCACCGATTACCGCGGCGGCTGGCACGTGCTTTCAC
+
CCCCCGGGGGGGDGFGDGGGFCFEGFGGGDCFG<8FFGGGGFGDCGGGGGGEGCFGCGGGGGDFGGGDGGGFGGGGGGGGGGGFCFGFCFGGFGGGCEFG8DFFGGGGGGEDGFGGG8ADDF,9,59:,99999DF8E,4+556668,9DBEG88FC?FFGGFFAFFGGGGFGFCF5F8AG6::7+5?C>C>5?D=AFFCC,9=A92))4:*4B=)2))/4(/31));)2)6:)6316C*((/)+/).+1*(-56*((((-1(451,(((,,(()),(,(,,(((-((,4(.00*3+))-
@M02996:162:000000000-B87FG:1:1101:8393:5812 2:N:0:ACTGAGCG+CGTCTAAT
GACTACCAGGGTATCTAATCCTGTTTGATCCCCACGCCTTCGTGCCTCAGCGTCAGTGCCGTCCTCGCCAGCTGCCTTCGCGATCGGTGTTCTATGTAATATCTATGCATTTCACCGCTACATTACATATTCCGCCAGCGCCGTTCGGACTCTAGTCGCGCAGTATCAACGGCAGCCTCCCGGTTGAGCCGGGATATTTCACCGCTGACTTACGCGTCCGCCTCCGCACCCTTTAAACCCAATAAATCCGGATAACGCTTGCATCCTCCGTATTCCCGCGGCTGCTTGCACAGGGTTAGC
+
CCCCCGGGGGGGGGGGFFGFGGFFFGGGGCFEGGGGGG?CGGGGGGGGGGGGGGGGGDGGGGGGFGGGGGGGGGGGGGGGGEGFDEDFGCFEDEFFEFFGG+@DGGGGGGGGGGGGG=BCD9BEEGG9FFGGGGGGGCFEGFEDCF5FED>DFE@;E6CCG9:8EFGGGGGFDEGGFFBFEEE@FCBFEGE@58/,.CFFEFEFF>@BD477453)6794C4(((-4(4:4-2346)4CE:<::FF469,0(-.)0-(,-,*,)0527064,(4.),((,-(49:,)534,)7)*2;4(-
@M02996:162:000000000-B87FG:1:1101:26921:5813 2:N:0:CCTGAGCG+CGTCTATT
GACTACTCGGGTATCTAATCCCGTTCGCTACCCTGGCTTTCGCATCTCAGCGTCAGACACAGTCCAGAAAGGCGCCTTCGCCACTGGTGTTCCTCCCAATATCTACGCATTTCACCGCTACACTTGGAATTCCCCTTTCTGCTCCTGCACTCAAGCCTCCCAGTATCCAGAGCCATACGGGGTTGAGCCCCGCATTTTCACTCCAGACTTAAGAACCCGCCTACATGCTCTTTACGCCCAATAATTCCGGACAACGCTCGCCACCTACGTATTACCGCGGCTGCTGGCACGTAGTTAGCC
+
CCCCCGGGGGGGEGGGGGGGFGGFGGGGGGGGGGGGGGGGGGGGGGGGGGGGGGGGGGGGGGGGGGGFGGGGGGGGDGGGGGGGGGFCFFGGGGGGGGGGFDFFGFGGGGGGGGGGG>?DDE,9,,9:99999@DGFG,4+55666>EFDDD8FDGGFGGGGFFD7DFGGDBGFGGFGF>E8EGGGBGFGGFFEGFEGFEE2AB=AEFFFC4;=>)5?C54(6;66?;996=+)4(13=*7@3)1.)7*45;6419,(--476?G77B07)6:B596>-(2((2):(4.813)789+:<:
@M02996:162:000000000-B87FG:1:1101:8414:5815 2:N:0:ACTGAGCG+CGTCTAAT
GACTACCAGGGTATCTAATCCTGTTTGATCCCCACGCCTTCGTGCCTCAGCGTCAGTGCCGTCCTCGCCAGCTGCCTTCGCGATCGGTGTTCTATGTAATATCTATGCATTTCACCGCTACATTACATATTCCGCCAGCGCCGTTCGGACTCTAGTCGCGCAGTATCAACGGCAGCCTCCCGGTTGAGCCGGGATATTTCACCGCTGACTTACGCCTCCGCCTACGCACCCTTTAAACCCAATAAATCCGGATCAGGCTTAGATCCTCCGTATTACCGCCGCCGCTGGCACGGAGTTAGC
+
C@CCCGGGGGEFFGFF@@FDEFDEFGGGGF9CFGCC7EFECEGCFEFG<AFGGECFFGAFECGFDGGGFGGGGGGGFGGGGGCFDCEFFFE@FCCCF<AFFFD@FFCE;EAFFEAEE@>DDF,,EFG,C9FFFFGDGCGD+=A=6D@=3C5==,6CE8>CEE@+@AF:+D*9;?DEFCDFC>5C7?(*6;C9AB38CGFEC7;09=12;6>6@2()/574/--((-4--8:-0:)6)-;8:6:)9:<>9(082)(*).(.)*--*.:)4(,.(,.))-((,-((,--362)-..*;*)6)
@M02996:162:000000000-B87FG:1:1101:7454:5817 2:N:0:ACTGAGCG+CGTCTAAT
GACTACAGGGGTATCTAATCCCGTTCGCTCCCCTGGCTTTCGAGCCTCAGCGTCAGTTACAGTCCAGAAAGCCGCCTTCGCCACTGGTGTTCCTCCTAATATCTACGCATTTCACCGCTACACTAGGAATTCCGCTTTCCTCTCCTGCACTCAAGAACAATAGTTTCTTTCCCATCACGGGGTTGAGCCCCGAACTTTTAAGAAAGACTTACTGTCCCGCCTACGCCCCCTTTACGCCCAATAATTCCGGACAACGCTTGCCGCCTACGTATTACCGCGGCTGCTGGGACGTAGTTAGCCG
+
CCCCCGGGGGGGGGGGFDGFFFEGGGGGGFGGGCFGGGGFGGGGGGGGGGGGGGGGEGGGGGGGGGGGGGGGGGGGEGFGGEGGGGGFFFCFFFGGGGGGFFFGGGGGGCCGCFGGG>5CDFGGGGGGGGGFGGEGDGGFGDDGGGE8DGBEGGGEGGGGFG>CEDC8D>E+@DFFFGFEGGGGGGCFFGE>ABGFCFAE=FFEB?44A9FBEFC8@FG==:@59-(..B0=CCE<<:FG0(6;3?64768(45:7,--(-97>D(83::448<.91(,1((,13>5((4>:07/<2)).(
@M02996:162:000000000-B87FG:1:1101:8400:5830 2:N:0:ACTGAGCG+CGTCTAAT
GACTACCAGGGTATCTAATCCTGTTTGATCCCCACGCCTTCGTGCCTCAGCGTCAGTGCCGTCCTCGCCAGCTGCCTTCGCGATCGGTGTTCTATGTAATATCTATGCATTTCACCGCTACATTACAGATTCCGCCCGCGCCGTGCGGACTCTAGTCGCGCAGTATCAACGGCGGCCTCCCGGGTGAGCCGGGATAGTTCACCGCGGACTTACGCGTCCGCCGACGCCCCCCTTAAACCCAATAAATCCGGATAACGCTTGCATCCTCCGTTTTAACGCCGCTGACGGGCCGGAAGTCGC
+
@ACCCFG@FFGGGCFEE<E9CCFF9CDEE<<ECEF@@F8F9CECF8AECECEE@CEFDGF@BCFGGGG:BFGFE8FEFCFFEGE8E@8CBB;DFD<E,EFD?;9FE=FADFF9;DFC:9=CD<;EFC:F9DAE@CG++64CBF8=@8@9C5DD>D@E>CCCE5*:BCC?,@31*)=?*(;1==*49656::1:0/4(39>9C<19)13152.)<(.-0/(24,-79((-:;-<8>26<;A?(.8BD5<7(0--.)2((-(-184>22),-().()).((--4(-((-4(,(-7.*2+.(,
@M02996:162:000000000-B87FG:1:1101:20924:5835 2:N:0:ACTGAGCG+CGTCTAAT
GACTACACGGGGATCGAATCCTGTGCGATCCCCACGCTGGCGTGCCTCAGCGTCAATGCAGGCCCGGCCAGCTGCCGTCGCGATCGGGGGGCTGTGGCAGAACGATGCATGTCACCGCGACACGCCACATTCCGCCGGGCTCGACCGCAGTCAAGGACGCCAGGATCAAAGGGACAGCACCGGGGGAGGCGGCGCCAGTCAACGCTGACGTAACAACCAGGCAGCGCACCCGGTAGAGACAAGAAAGGCGGAAAACGCGAGACAGCGCCGGAAGGACGCGGCTGCTGGGAAGGGGGGAGGG
+
@<6,@CCFBCD+8,B,86,6,6;;,;@C,6,,,;+7+,,+,78@8@5@6=C@,8@@,CFFGGG?B@CF:=FC=?=8+8+8+86+9=CDC+***<2<FF:*<),)41442+,2,5,242)8)8*/2;8*2+++3A*7DG**)(89)2480).(<97EFEG5*23*:)2:<+<>*77*8<(.*17**/47(*?1B>)3(*),6+)4(0-((01-4)./23*(*-(--4(-(*-3)--(.),2,..4<<((1,),,).*,(,(-)-(*,41(-,((((..-(,(1(((),.(((-5)*/*-1(,
@M02996:162:000000000-B87FG:1:1101:12043:5880 2:N:0:ACTGAGCG+CGTCTAAT
GACTACCGGGGTATCTAATCCTGTTTGCTCCCCACGCTGGCGAGCCTCAACGTCAGTTACAGTCCAGTAAGCCGCCTTCGCCACTGGTGGGCCTCCTAATATCTACGCATTTCACCGCTACACTAGGAAGGCCACTTACCTCTCCTGCACTCTAGCTGGACAGGTTCCAATGCAGGCCCGGGGTGGAGCCCCGGGGAGTCACATCAGACTTGCCATGCCGGCTACGCGCCCTGTACACCCAGGAAAGCCGGATAAAGCTTGCCCCCTACGTATTACCGCGGCTGCTGGGACGGAGGGAGAG
+
B@A@AEFEDDD+@C<666<6@<@,,6CE,,,::C@@+,,+,@FC+@,F<EFB,,8@,CFGGGFFGGDCEFGGGC++,,@ABB:F88A,:,+4@,4,EE=A=+,+9C@8>=+9,@5C>:*6=>:,@FFDC4+4D?D=8DD,=90=?C:>:D+)6367@,@EC=3+50=,?E,331=,<+19CDC4*3-9)44(:;D((1)/;+)134=/6)1.))7+/)*.*(-,(-((-*((*.)).),*-,045:13*-57(06*.))).1()*--(.(())(..---22((,-..((3(-0)1*2,,(,
@M02996:162:000000000-B87FG:1:1101:15438:5909 2:N:0:ACTGAGCG+CGTCTAAT
GACTACAGGGGGATCTAATCCTGTTTGCTACCCGCACTGTCGAGCCTCAGCGTCGAAGAGTCCCCAGCGGGCTGCCTTCGCCATCGGGGGGCTTCCTGAGCGCTACGCAGTCCACCGCTACACTAGGAATTCCGCTTACCTCTCCTGTACGCCAGCCACGCAGGTTCAAATGCAGTCACGGGGTGGAGCCCCGGGTGGGCACATCTGACGGGCATGGCCACCGACGCGACCGGTACACCCAGGAAAGCCGGATAACGCGCGCAGCCTGCGGAGGACGGGGGCGGCTGGCACGGAGGAAGCG
+
B@A@BEDDFDD+@,,,66;,,C@,,<;E9@;;,@@@7+,,59FCB+,A<AC@,,7@,BFE6EFCGFEG+:FG7BB,,,=?8,6,@=@+4+***,?<F<B,,)/*4=:<:**5,5,8422/1<,3?FFC<,++<<E3*A60*5*940500;)3:8C;CFGEGD9***2:CC0737C3<CADDD=/*/271:83<:G-(*)(.2362/6<9))--<(>7:7./,(-.3(((239)(--46,*,3(:5.(.2-54(062-----)-(/(.(.-(,-(-4,-((-1(-((--,.530)12*.,3(
@M02996:162:000000000-B87FG:1:1101:12077:5917 2:N:0:ACTGAGCG+CGTCTAAT
GACTACCAGGGTATCGAATCCTGTGTGATACCCGCACTTTCGAGCTTCAGCGTCAGACGTACCCCAGTGGACTGCCGTCGCAATCGGAGTTCTGTAGGATATCTAAGCAGTTCACCGCTACACCCGAAATTCCATCCACCTCGAGTACGCGCAAGACAACCAGGATCAACGGCAAGGCATGGTGGAGCCACACTATGTAACCGCGGACTGAAGCGCCCGCCGACGACCCCCGAAAACCCAAAAAAACGGGAAAGCGCACGGAGCAACCGTAGTAGCGCGGACGCAGGCACGGAGGGGGACG
+
@@A,ACFFGDD;C6C,:C5:<FC6,<;E;;<,676@++,,5@FD7+,C<BCB,,@B@FGDGGGGGGE<CCFGCB@8+4@>6>=,@@CF@,,,9,4AFDE,9+,,9EE8=,,9,@,,>5*0=9:9@+6>B,,,@=,?=FF,+0*==8:7*=*5CCDGGGFG878+@*3;C,A9@>DGFGB*88,,>954-=C=?);**,=89,:=(::0:);<)/68()71/(731((-,*(()-9148+:4(428(-(*,0(.)(/-(--(9(2*,((-324(.).-(,,((,4(-2-.8:955/**---4
@M02996:162:000000000-B87FG:1:1101:12096:5922 2:N:0:ACTGAGCG+CGTCTAAT
GACTACCAGGGTAGCTAATCCGGTTTGATACCCGCACTATCGAGCGTCAGCGTCAGACGTACCCCAGTGGACTGCCTTCGCAATCGGAGTTCTTGAGGAAATCGAAGCATGTCACCGCTACACCCGAAATTCCATCCACATCTAGTACGCTCAAGACAACCAGAATCAACGGCAAGGCATGGTTGAGCGACACAAGTTAACAGCGGACGAAAGCGCCGGCCTACGCCCCCGGAAAACCCAAGAAAAACGAAGAAAGCACGCACACGACGCAGTACGGGGGCGGCAGGCACGGGGGAAGCAG
+
C66ACFEDDCD-;,,,66;,6+6++8BF966,67+8++,<,8C@76+B@?CB,6@B<FG<FCF=7BBCDFFGFE8<6,9A,8=4@=:B=,,,9,,9A=B,9+4+9:=4=,,9,9,,6:*+64,@+++>48,,,6,60==,+)+==839:=3)63=,1=DEE+8,:5:CC,39@5;CF5@688,,6362)=C26):(0,4**,052)67():;6.359)74*(.,,((-(*(()(-.(,+22(,,0(((/(7116:C(((-(1((1-(-,(-((.-((((-(-4((-1-,(,().2**-((.
@M02996:162:000000000-B87FG:1:1101:17828:5926 2:N:0:ACTGAGCG+CGTCTAAT
GACTACCCGGGTATCTAATCCTGTTTGATCCCCACGCTTTCGTGCCTCAGCGTCAATGACGGAGTCGTGAGATGCCTTCGCAATCGGGGTTCTGAGTAATATCTATGCAGTTCAACGCTACACGACGCAGTCCGCCCACGGCATCCGGATGCCAGCGCGACAGGAGCAAAGGCAGTTCCGACGTGGGGCGGCGGGCTGTCACCCATGACTGGTCGCACAGACGACGAACCCTGGAAACCAAAGAAATCCGGATAAGGCGGGAAGCCGCCGAATTACCGCGGCAGCAGGCACGGAGAAGGCG
+
C@B@BFEF@CD+8@E<@@@9@E6;,;CEAC<,9F:@@@,,A@C@B<9@@?EC,:@@6CFFEGE+8686BCFGEE9?,,@A,B=8D@@+=++9@FGC,<?,9+,,9<9<=,,9,9,<8=00=>,+>@C+4++,>++60@++?AB6=@:+363)74C+@EEGGG7*=*;C>B@986C=+=48**4/*/25(:E>EBGF(*8)6+5<(04.5**(./-)457.+.(,-9(-1*,.*((.)(,*42:::2)-2-)-(06*,,((,/-(*(-,(-(-(().)---,,(-,(.2(((-))1**((,,
@M02996:162:000000000-B87FG:1:1101:12061:5926 2:N:0:ACTGAGCG+CGTCTAAT
GACTACCAGGGGATCTAATCCTGTTTGATACCCGCACTTTCGAGCGTCAGCGTCAGACGTACCCCAGTGGACTGCCTTCGCAATCGGAGGGCTGGAGGATATCTAAGCATGTCACCGCTACACCCGAAATGCCATCCACCTCTAGTACGCGCAAGACAACCAGGATCAACGGCAAGGCAGGGGTGAGCAACACGAATGAACCGCGGACGAAAGCGCCCGCCTACGCACACGGGAAAACAAAAAAAGCGGGAGAACGCACGCACGCGCCGGAGGACGGCGGCAGGGGGCACGGGGGGAGCGG
+
B<A,A;CCEED+8,,;66;,,6;,,<;A6<6,,8+@+6,,,8D@,++B:?;@,,8@AFFFFCGFGDCEDFFGF?@,,,,A,=C=D@@B@++,9,,9FCB,9+4+9CE<>,,,,9,,8>*6=4,@C+@::4,,@=,=8F83+1+?=8;9:C*5C89D;ECE798*@;*@9DC?*/CFF7>*1:**47587C,:5)>((,;9)36:(:91()91(0-72)1(*-,8:-(,(/(()4-.((/23(-(0(((),0,-0)/((,-,9(()(,,-(--(,4(-((,((-(-,24,((())/2*,-(4
@M02996:162:000000000-B87FG:1:1101:15871:5975 2:N:0:ACTGAGCG+CGTCTAAT
GACTACTAGGGGATCTAATCCTGTTTGATCCCCACGCTTTCGTGCCTCAGCGTCAATGACGGATTCGTGAGATGCCTGCGCAATCGGGGGGCTGAGTAAGATCTATGCATTTCACCGCTACACTACGCAGTCCGCCCACGGCATCCGGAGTCCAGCGCGACAGGAGCAAAGGCAGTTCCGCCGTGGGGCGGCGGGCGGTCACCCCGGACTGGTCGCACAGCCGACGCACCCGGTAAACCCAAGAAAGCAGGATAACGCGTGCAGCCGACGGAAGACCGCGGCAGCGGGCACGGAGGTAGCG
+
@@@,@C@EEFF+8,,,;6,66@;,,-;E,666,C7@+,,,58C@8,,B6?;@,68:,CFFGGG,8C@CCAFG9?,,,,=>+@=4@=@+:+++4@DA@B=,7+7+3,5,3,,,,5,,4:*9;9,2?F**6**,?*?CGGC>D@E34B6*::)/;;9<ECGGD=7*:)1:7AGF55D2*?AE8;:**/253CG9>>DF0*),3+.49)469)*.-9-045/2*3(-(-396*-,)4,-.6,*4:6?FB((*..4,1-2-(((-*-)*4((,-(,(,.(36(21((--(42(4,,.)/22).,(
@M02996:162:000000000-B87FG:1:1101:12887:5995 2:N:0:ACTGAGCG+CGTCTAAT
GACTACAGGGGGATCTAATCCTGTTTGATCCCCACGCTTTCGTGCCTCAGCGGCAAACGCTGTTTCGTGAGATGCCGTCGCAATCGGTGTTCTGAGTAATATCGATGCATTTCACCGCTACACTACTCATACCCCCCACGGCAACAGTATTCCAGCACAACAGAATCAAAGGCAATTCCGGAGTTAAGCGCAGGTATGTCACCCCGGACTGGCGGCACAGCCGACGCACCCTGTAAAACCAAAAAATCAGGAGAAGGAGTGAAGCCTCCGGAGTGAAGCGGCTGGAGAGACGAGGGGAGCG
+
@@A8AFDFFED+8,6,66B,66@,,6CA,,,;,C+@+,,,;@C@6A,B6?;@++@@,CFC:F@,C9@CCCFG<?,5+8+@===,@=C,?++,,CECCE;9@2@+>,9@94,4,9,,65*6=9,4EF,878,46,6=6EC8>AAGFGD,42+*78?:CGEFC>8,@?+<?@@>:03,4=:*8BC1,59=**4/8;*9*,1*15.(7)(32)*,6.4B9)03:(,4(49>953,*.-..-,*34(.042,25)5,<:*((,(.*666(((.-(--(()).)(-(,(((.((-42))***,(,,
@M02996:162:000000000-B87FG:1:1101:12870:6005 2:N:0:ACTGAGCG+CGTCTAAT
GACTACAGGGGTATCTAATCCTGTTTGATACCCACGCTTTCGTGCCTCAGCGGCAATCGCGGTGTCGTGAGATGCCTTCGCAATCGGGGTTCTGAGTAAGATCTATGCATTTCACCGCTACACGACGAATGCCGCCCACGGCAACAGAATTCCAGCACAACAGGATCAAAGGCAATTCCGGAGGTAAGAGCAGGTAGTTCACCACAGACTGGAGGGACAGCCGAGGCACCCTGTAAAACAAATAAAGACGGAGAACGCGTGCAACCACCGGATGAACGGGGCTGCTGGCACGGAGGAAGCG
+
@@A,ACFFCDD6@,A,C@9<C@@,,=CE,,,,C@B:78,,;8,@6:,B@?CB+6@+,;,6+@@=@@8,66BEBE<<,99??=C8=DD+=4+,>FFAAFE,?+,+>,9:44,9,4,,8:*6==?+@FF7>,,4@8C=?C6BDFFG8F=,55+073=@CFGGCC8,@3*42@F*,3C1*=665C;512*0*008?>19*2+1/,../)/.6)0(()/)/)////(.(-(-(*-(*)).6),*38)-14))2-.3(74*-(((-*-)*.(,(---((()-,(-(((-().3,12:))2**.((,
@M02996:162:000000000-B87FG:1:1101:25336:6032 2:N:0:ACTGAGCG+CGTCTAAT
GACTACAAGGGTATCTAATCCTGTTTGCTCCCCACGCTTTCGAGCCTCAACGTCAGTTACAGTCCAGTAAGCCGCCTTCGCCACTGGTGTTCCTCCTAATATCTACGCATTTCACCGCTACACTAGGAATTCCACTTACCTCTCCTGCACTCAAGCCTGACAGTTTCCAATGCAGTCCCGGGGTTGAGCCCCGGGTTTTCACATCAGACTTGCCAAGCCGTCTACGCTCCCTTTACACCCAGTAAATCCGGATAACGCTTGCCCCCTACGGATTACCGCGGCTGCTGGCACGGCGTTAAC
+
CCCCCGGGGGDGGGGGGGGGGGGGGGGGGGGGGGGGGGGGGGGGGGGGGEFCFFGGGGGGGGGGGGGGGGGGGGGGGGGGGGGGGGEFGFEFFGGGGGFGGFGGGGGGGGGGGGGGG8<CCEFFGGGDFGGGGGGGGGGGGEFGGGFGFGDDFGFGGGGGGGEFGFGGGEGFGFFGFGDEEGGGGGFGFGGFFFG>=CFFFGFFF8BF=FGFFF;FBFF:48>DFBB5;E?@F@<CC@FD174.;9??>6)(,2;;(,,-,14><;96<((-82).)-,--499(,52-47())1/*4(.
@M02996:162:000000000-B87FG:1:1101:25329:6049 2:N:0:ACTGAGCG+CTTCTAAT
GACTACAAGGGTATCTAATCCTGTTTGCTCCCCACGCTTTCGAGCCTCAACGTCAGTTACAGTCCAGTAAGCCGCCTTCGCCACTGGTGTTCCTCCTAATATCTACGCATTTCACCGCTACACTAGGAATTCCACTTACCTCTCCTGCACTCAAGCCTGACAGTTTCCAATGCAGTCCCGGGGTTGAGCCCCGGGTTTTCACATCAGACTTGCCAATCCGTCTACGCTCCCTTTACATCCATTAAATCCGGATAACGCCTGCCCCCTACTTACTACTCCCGCTTCTGGCAGGTAGTTACC
+
AACCCF@FFDFGFEFGGGGGGGGGGG?FFFCDFGGGGGGGGEFCFGFGGECFFFEGGGGGGGGGGCEFGAGFGGGGGGGGGFEGGGFFGEEEECFGFFFFFFGFGFGG,B:EFEGGE>>CDEFAEFCFGFFGGGGFFFAEFDFGDGDGFGB86E+FFECEDF*:@@@ADFGFGFF9:DDD8E6CB+)5>FC:9@D8=>9CC?444@:==*D36AE*)2*6475:86@2(:6=73.9.)<3=)67;<3.2,=((./*(((.(1((1-((().)..))))(((-(((-)).(((010+3)))
@M02996:162:000000000-B87FG:1:1101:18007:6053 2:N:0:ACTGAGCG+CGTCTAAT
GACTACCAGGGTATCTAATCCTGTGTGCTGCCCACACTTTCGTGCCTCAGCGGCAGTAACAGTCCAGAAAGTCGCCTTCGCCACTGGTGTTCTTCCAGATATCTACGCATGTCACCGCGACACAGGGAGTGCCGCTTGCAGCGCCGGCACGCAAGAAGCCCAGGTCGGGGGGCGGACAAGGGGTAAGCCAGTGCCGTGCACCCCGCGCAGAGGGAACCACCTACGCACGCGGTACGCCCAAGACAGAGGGATAAAGCGTGGCCCCCACGAAGTAAGGAGGCGAGAGGGACGCAGGGAGGCG
+
@@<@86C@CDD-C,,66656C@@;,<CA,,,,,C,6,;,,58;@,:,@C=,8++8@,;E,EF6?@ECCDEG,AC7:,,,968?F8=@,9,,,,,9<F9F,?+,,95@7=,,9,9,,6:*=0=+9,A:B:4,,@C++8++,+0*6=+:F0=*:C>>,@?C,:;8*,3;7DE85:7C7@D()185/*03*(2@)9**-,*)426(-(047()1,2)45170374:(,--((*,(9,(,((*/3(.()(((/,)(.1)*),(3(1(-)(3(,((,(.))),(,,(((,-1(-(-().***-((.
@M02996:162:000000000-B87FG:1:1101:17992:6063 2:N:0:ACTGAGCG+CGTCTAAT
GACTACCAGGGGATCTAATCCTGTTTGCTCCCCACACTGTCGTGCCTCAGGGTCAGTAACAGTCCAGAAAGTCGCCGTCGCCACTGGTGGTCTTCCAGATATCTACGCATTTCACCGCTACACAGGGAGGTCCGCTTGCCTCTCCTGCACGCAAGGAGCCCAGGTCGGGGGGCGGACAGTGGGTAAGCCAGGGCCGTGCACCCCGCGCTGAGGTAACCACCGACGCACGCGGAACGCCAAAGAAGTCGGGAGAACGAGTGCCCACGACGTAGTACCGGGGCAGCGGGCACGAGGGAAGCAG
+
@<A,@CCDEDD+@6,,6656,<@6,6CE,6,,,;6@,,,,;9:669<E6?,@,,CC,CFEGG,CE<CFFDF,FB7:+8+8+,6@@9<99,,,,,9AC<9,9+,64<>+>,,,,4,96)*0=94E,A@=:++,>CE+04+,6)*6=,:A0=*)>=>+@FEE8=8+,3=>CGG5:)>EBG(*28**0*4*(2*(0)14(*78)240(840()933)4B2*0,2(4;>9;91*-()496?(*1,(.(0).()-0(4.)7(-(-):3)5(4(,-1((6).4((,-(,(((7,,4-().***,,(4
@M02996:162:000000000-B87FG:1:1101:12941:6067 2:N:0:ACTGAGCG+CGTCTAAT
GACTACAAGGGGATCTAATCCTGTGTGCTCCCCAGACTTTCGCGCCTCAGCGTCAGGAACGGTCAAGGAAGCCGCCTTCGCCACCGGTGGTCTACAGGATAGCAACGCAGTGCACCGCGACACCCGAGATTCCGATTACCTCTCCCAGACGCGAGCCCAGGAGGTTCAAGCGCAGGTCCCGGGTGGGGCCCGGAGATGTCACATGAGACACGCAAGACGGGCGACGCGCACGTGACACCCAGCAAATCCGGAAAAAGCGCGCGGCCAGAGGAGTACGGGGGCAGCAGGGACGAAGGAAGG
+
CCCCCG,6CAC+@,@,66B<EF;,,;;A,,,9,-6,6,,,,8C:@@@B6<C@,,@@,6,:B7BCFFE@ECCGGE+@,6@?8,,@@=:47+,,,,,C8,4,=9E+4B>4=4+,445:>5*68=++6>=+8+,,8@>6+3=9=0+?;,:>3?*:*8?*44,,*45*13ACC><64?)*0*.0:>=/*/(58CC(<)13(+*).+)))*.6).*--7(),)*,*-((-40,(*3(*(.(),/*4.(.53-42-)-(03*-,-(()-1)(((,,(((.(.((((,(((((,4(3:0).1:*(((
@M02996:162:000000000-B87FG:1:1101:18009:6073 2:N:0:ACTGAGCG+CGTCTAAT
GACTACCAGGGGATCTAATCCTGGGTGCTCCCCACACTGTCGTGCCTCAGGGGCAGTAACAGTCCAGAAAGGCGCCTGCGGCACTGGGGAGGTGCCAGATAGCGACGCATGTGACGGCTACACAGGGAGTGCCGCTTGCCGCTCCTGCACGCAAGTAGCCCAGAGCGGGGGGCGGACAGGGGGTAAGCCAGTGCCGTGAACCACGCGCTGAGGGAACCACCGACGCACGCGAGAGGCGCAAGAAATCGGAAGAGAGAGTGCCCCCCACGTAGAACCGCGGGAGCCGGCACGGAGAGAGCCG
+
@6@<@C<ECCC+8,,,66,,,,;,,;8,,,,9,;+@,,,,,996,,,;6;,6++7@,CE9EF,,9@CFD<F,FB++,,48+84@8==,4,8+6,@,E9,94+,+4+6@8++4,9,+4)*++8,@,A@=:+,,,6@+0++7+1*+08:5*+3)+3;,@C7<,:8,10@>CCG:*09E>C()/:**173*.2A4=4*((/)--*,,,7;(-)).4)174)70*(436(4((*(()4(,((**-((()-)(/()(.)(/(-..)*.()(,41(42()).(-((((4((,,1(,,(..*2*(((-
@M02996:162:000000000-B87FG:1:1101:19404:6074 2:N:0:ACTGAGCG+CGTCTAAT
GACTACTGGGGGATCTAATCCTGTGTGCTCCCCGCACCGTCGCACCTCAGCGGCAGTCGTCTGCTGGAAACCTGCCGTCGCCATCGGGGGGCTTCCTGATAGCTACAGATGTAAGCACTACACCAGGAATTCCGGTTCCCCCGCAGCGACGCCAGGCCGCCAGGTCCAAGAGCAGTTCAGGGGGGGAGCCCCGGGCGGGCACGCCTGGCTGGACAGACCGCCAAAAGGCCAGTGACGCCCAAGGATGCCGAACAACGCGCGCACCGGACGGGTGACTGCGGATGCGGGCAAGGAAGGAGCG
+
@@A6@FCCCCD+@,@,66,,,;;6,<;E,,,,,8+@+@+,,7@B8+,:6?@@++7@6CF:C<FF?=AFFACEBDB<+8+=@46+@=@47+**>,?:,<7,7+,+282<<,,,,4,,,()202,*=C@@<,+++>?2/;8?C()97?>GDD:>C/9*2=C=8*3*39797<*0*/93**.@CCC**/,1-*;8)5C;4/)23*413)41.)*-:54<:4/-2,(((.,4(1(4*..)--**,481.)((2-04(..*-,-(-)--)(-4(-(-((-,)..-,((-.(-2(((-)0***..,-
@M02996:162:000000000-B87FG:1:1101:20103:6074 2:N:0:ACTGAGCG+CGTCTAAT
GACTACTAGGGGATCTAATCCTGGTTGCTCCCCACGCTTTCGAGCCTCAACGGCAGTTACAGTCCAGTAAGCCGCCTTCGCCACTGGGGGGCCGCCTAATATCTACGCAGGTCACCGCTACACTAGGAAGGCCACTTACCTCGCCTGCACGCTAGCTAAACAGGGTCCAAAGCAGGTCCAGGGGGGAGCCCCGGGAAGGAACGTCAGACTTGCTTTGACGTGTACGGTCCCGGTACAACGAGGAAAGCCGGAAAAGGAGGGGGCCAAACGGAAGAACGGGGCTGAGGGGAAGGAGGGAGGG
+
@@8,8C;CDFF+@,,,66,6,,;,6;8?,,66:@+@+,,,,8CC864B@<;@++7@,<CFGG<EF<C6@<FFFC+6,,,98,4@,=@,4+++>+@:+><,7+,+5<>3:**6,2,86>*9/9,,?FCC<,1,6@F4:B<<+/)1/*6=0;)6*18?+<AC8?3**09*9CFF*?<*0*59<8E**/-7(/;:<@G>(*)(.0(,-7?A>)*-)*)*.**-1(.,)-(((/,4)(((.),*-4(4>:((*-.-(.4*,(((,)(-)-(((--,((.((4((,((-,,-,,((-.)**/-((,
@M02996:162:000000000-B87FG:1:1101:8013:6085 2:N:0:ACTGAGCG+CGTCTAAT
GACTACCAGGGTATCTAATCCTGTTTGCTCCCCACGCTTTCGAGCCTCAGCGTCAGTCTCTGTCCAGCAAGCCGCCTTCGCCACCGGTGTTCTTCCTAATATCTACGCATTTCACCGCTACACTAGGAATTCCGCTTGCCTCTCCAGTACTCTAGTCATACAGTTTCAAATGCAGTCCCGGAGTTAAGCCCCGGGCTTTCACATCTGACTTGTCTGACCGCCTACGCTCCCTTTACACCCAGTAAATCCGGATAACGCCTGCCCCCTACGTATTACCTCGGCTGCTGGCACGTAGTTAGC
+
CCCCCGGGGGGEEFFGECFEFGFFGFFGGDCFEGGGGGGFGGGGGGGGGGGGGGGGGGFGGGGGGGGGGGGGGGGGGGGGGGGGGGGCFFGGGGGGFGGGGFFGGGGGGGFGGFGGG:@>DG@FGGGGFAEFFGGGGFDFFBFGGGF;DDFCFF+,@EGGG8:CCDGGGGGFDFFGFGB?GEEEECECEEGAEFGB5FFEFF<6>+:E;;F6*;7BCFD:=>59>@F/,==8C;>EE3?E<?5;;CE?06=0(..7--(.(14:D>B??-...(6.).)-,33(,)..402:0)123)))
@M02996:162:000000000-B87FG:1:1101:23668:6115 2:N:0:ACTGAGCG+CGTCTAAT
GACTACCAGGGTATCTAATCCTGTTTGCTCCCCACACGTTCGAGCCTCAGCGTCAGGTAAAGCCCAGTAGGCCGCCTTCGCCACTGGGGGTCCTCCGAATATCAACGCAGTGCACCGCTACACTCGGAATGCCGCATACCGCGACTTCACTCAAGAAAATCAGGTTGGGATGCAGTTCCGGGGTTAAGCCCCGAAAGAGCACATCCAACTGGAGTTCCCGCCTGCGCTCCCGTTAAACCCAGTAAGTCCGGACAAAGCCTGCCACCTACGAAAGACCGGGGCAGATGGCAAGGGGGTAGAG
+
C@B@@CFFCED6C,6;6C9C@,C,,-;?<,,,8E:F@+,,@@EE8+,B;A6@,66@,6CCEFF=CFC:CCCFEC::,,,A,B?CE=A,7++,9,@=CFC7:+=+9:@+@++,99,,88*=6=8,,8?@=8,86=@++>98+8*=++),5=+:B>2>CEF,643,73*9CC,349?,+=*:CEG*495=*,*(2;).1+.(/*6./)6/6)*//)6))+*-*.(-,41(-*-(7(((.),*-1327-).0-.,(0.*.(((./(56(4(.((.((.447(,0,(--)-,,.)-))22*(,).
@M02996:162:000000000-B87FG:1:1101:23652:6124 2:N:0:ACTGAGCG+CGTCTAAT
GACTACCAGGGTAGCTAATCCTGTTTGCTCCCCACACTTTCGAGCCTCAGCGGCAGTTAAAGCCCAGTAGGCCGCCTTCGCCACTGGGGGTCCGCCGAATATCTACGCATTGCACCGCTACACGCGGAATTCCGCCTACCGCTACTTCACTCAAGAAAAGAAGGTTTGGATGCAGGTCCGGGGGTAAGACCCGACAGGTCAAATCCAACATGAGATCCCGCCGGCGCGCCCGTTACACCGAGTAAGTCCGGACAACGCGTGCAACGTACGGATTACCGGGGCTGCGGGGACGGAGGAGGCG
+
C@CBCEFFEED;C,,,;C,6,6C,;-CF9,;,,;@C@,,6,@DEB+,;@ACB++@B,;CCEGFEDED,CCECFC@@,,@A?8=C,=@,4++,9+6FCBC7=+,+@5@+@++,,8,4>>*069,++8>>=+,,7<:9+>:D6)*3;,0,47+8DDFFDGG6*=0,10+496,2,;:,0*88BEE**25>7+:(7>C3(**.4+.)4)47>)*59/)*,**-/-(49;>((*4(18(,63,*-3-.7)).*-03-).*-(---*()*(-(,---((..)4(31;(3(411((420.:5*(-(,
@M02996:162:000000000-B87FG:1:1101:23101:6141 2:N:0:ACTGAGCG+CGTCTAAT
GACTACACGGGTATCTAATCCTGTTTGCTCCCCACGCTTTCGAGCCTCAGGGTCAGTTGCAGTCCAGTAAGCCGCGTTCGCCACTGGTGTTCCTCCTAATATCTACGCATTTCACCGCGCCACGAGGAATTCCGCGTACCTCTCCGGTACTCCAGCCACGCAGGTTCAAATGCAGTCACGGGGGTGAGCCCCGGGATGGCACAGCTGACGGGCAGGGCCACCTACGCGCCCGTTACACCCAGGAAATCGGGAGAACGCTTGCCCCCTACGGAATACCGGGGCTGCTGGCAAGGAGGAAGCG
+
CCC<CGGGEGG8C,,6;CA<,6@;,;CD,6C,6CCC:,,,;@DE,@,B@E,@6;EC,C,CFFEFGGECFFEFFEE:@:=@@:?F8=A6?,,4@,CE8FF9A+@,@C@C>6+,,455@=*+=8B+@BEE=7,,@@=+=CE6+*+6A+18<@+:6@;@@CCE@E8*4*4<CF@?,=C7;CEDEGG51:8F=:*6>DD((*)(/34(4)580))-(8(537>,/.(.(41-(*4(),-(.),*(41:F>)5*-<;-).2-(-(-*.)1((((-,-(()))-(-,(-4().2(.42)0//*4:2(
@M02996:162:000000000-B87FG:1:1101:12662:6146 2:N:0:ACTGAGCG+CGTCTAAT
GACTACCAGGGGATCTAATCCTGTTCGATCCCCACGCTTTCGTGCCTCAGCGTCAATGCAGGCCCGGCCAGCTGCCTTCGCGATCGGGGGTCTGTGGCAGATCTATGCAGTTCACCGCTACACGCCACATGCCGCCGGCCTCGACCGCATGCAAGGACGCCAGGATCAACGGCACGGCTCCGGGTGAGCCGGCGCCGTTCACCGCGGACTTAACACCCCGCCGGCGCAACCGGTAAAACCAAGAAAGCCGGAGAACGGCCGCACCCCACGGAGGACCGCGGGTGCTGGGAGGGGGGGCGGG
+
B@B<BEEGEED+8,6,;<B<C@@,;CCF,68,,E@@C;,,;@C@@B@ECDFC,6@C<FGDFGGGGDEGC@FG@?,A,C9?B8C:DCDED++6,A9<ED=+A+,?6<@,@,,,88,C6506==BCEFE7F,,,@=@CCGG50)@G@EA<?4*62;CF88=E>C58=);7<2;:*:C*:)(:*27121-5(:C055/,(*)(,+5,()--7)*-6*))4)9,*-,,-1632*4()3--66,*,3(,7:(.*-)4(722,(((-/3(1,((3((,(--4(((,((-(().,(4((5)/1*((((
@M02996:162:000000000-B87FG:1:1101:26220:6173 2:N:0:ACTGAGCG+CGTCTAAT
GACTACTAGGGTATCTAATCCTGTTTGATTCCCGCACTTTCGAGCCTCAGCGTCAATGGCACCCCAGAAGGCTGCCTTCGCAATCGGAGTTCTTCGTCATATCTAAGCATTTCACCGCTACACGACGAATTCCACCTTCCTTGTGTGCATTCAAGGCCGCCAGTATCAACGGCATGCCAATGTTGGGCACTGACATTTCACCGCTGACTCAACAGCCCGCCTACGCTCCCCTTAAACCCAATAAATCCGGATAACGCTCTCATCTTCCGTATTACTGAGGCTGCTGGCACGGAATTAGCC
+
CCCCCGGGGGGGCFGGGGGGGGGGGGGGGGGGGGGGGGGGGGGGGGGGGGGGGGGGGGGGGGGGGGGGGGGGGGGGGGGGGGDGGGF?FGGGGFGGGGGGGFGGGGGGGFGGGGGGG=B8CFFGGGFGGFGGBCFFGGGGGEBFFGFFFGFDFFGCFEEGGD>F9DDEFGEBE?DCAF@6@FGG;FAFDGGEBFGEFG+;9D):539BFC<@DFBFB;98:188(((:>C(37;44<3C8@@5;@45571)(-951-,-(.*.67666()(.5..).))--381:7:0(3(40);++),)
@M02996:162:000000000-B87FG:1:1101:20025:6176 2:N:0:ACTGAGCG+CGTCTAAT
GACTACTGGGGTATCTAATCCTGTGCGATCCCCGCACTTTCGTGCCTCAGCGTCAGTCGCGGCTTGGTGCACTGCCTTCGCGATCGGCGGGCTGTGTGATATCGATGCAGGTCACCGCTACACCACAAATGCCATGCACCCCAAACGCACGCGAGCCCCCCAGGTGCCAGGGCAGTGCCAAGGGTGAGACCGGACAGGTCACCACAGACATGAGATGCCGCCTACGCACCCGGTAAACACAAGAAATCGGGATAAGGCTCGGAGCCGCCGGAATACAGGGGCAGCAGGGAAGGGGGGAGCG
+
@@A,AFCECFD7@CA,;<,CF9@;,C@F8@,,C@@C++,,;8C@6,,;C?C@,BCC6CFGGGG7@@@CDCEGGD=<,,49,>C8@C:4=8++@>6=9=@97+3+@,@+=,,8,>,>8>*099,3@EG,@,,3DD,;CGC>D89<CDA>5@*-*41=?=5*B53*3)77C+=>5>G0<7<FCCF5*/3<)<@(<@D;1**44<8?FF?7?)2.9FA*2*0-*-,-.4462*:-9(,-4),/,:(4)3)-*-.4(.6*,((.(14(1(-((,,,((,.-.((-,(--(.,(-.45)1/2-3(,
@M02996:162:000000000-B87FG:1:1101:9657:6180 2:N:0:ACTGAGCG+CGTCTAAT
GACTACAAGGGTATCTAATCCTGTGTGATACCCAAGCTTTCGTGCCTGAGCGTCAGAAGATCTCTGGACAGCTGCCTTCGCAATCGGTGGGCTGTGACAAATCGAAGCAGTTCACCGCTACACATCACATTCCGCCATCCTCGACAGCGCGCAAGGGGACCAGTAGCAATGGCAGTTTGCAGGTGGAGCAGGAAAAGTGCACCGCTGACGAAAACCTCCGCCGGCGCACCCGTTAAACCCAAGAAATCCGGAGAACGCCCGGGTCCGCCGGAGGACCGCGGCGGCGGGGACGGAGGGAGGG
+
@CC<@FDFFFD-C6B,;<AEC<;=,;;C,@@;C@,;CC,,;8;C86,;CBEC+8@CAFGGFF@FEACF;<FE,?4=:49ABBC7DDC8@++9,8@=FB?,9+9,9EC@B4<9,9,:6:*===:E,AEA=,,9C=@CD6,,=>@DCE)E?C*0CCC@EGG6C88,@1?AC,@A69D555*4B,;1,08C)A,1:>FB47+*9D):5)8=:/*8>)8?(.;.16..62170*:>*(--5),;,3(8?:.49-.3(030-((-,11().7;0--,-(-:(-,,10(-((31(432.)1**40((
@M02996:162:000000000-B87FG:1:1101:11112:6181 2:N:0:ACTGAGCG+CGTCTAAT
GACTACTAGGGGAGCTAATCCTGTTCGATACCCGCACCGGCGAGCGTCAGCGTCAGTTGCGGCCCAGCAAGCTGCCTTCGCAATAGGAGGTCTGCGTCATATCTAAGCATTTCACCGCTAAACGACGAAGGCCGCCTGCCTCGTAAGCACTCAAGAAAACCAGGTTAAACTGCAGTGCAGACGTAGAGCGGCAACATTGCAAAGCTGACTGGACTTCCCGCCAAAGCGACGAGGAAGACCAATAAAGCGGGAAAAAGGCAGAAGCCGCCGGAAAAACGGGGCAACGGGACGGAGGGGAGCG
+
@@B<CFFGFFF+@+@,;<,C<,;,,=BF@<7667++8@++48F:7@:B@?CC68@B,,CFGGGGDDEG<EG7:??E,,@=B=CFGDC:4++44,9:?+?,,+4+@,6?B,,44@,,60*6+8,@@F:::++8,4@7?FCC98?*9,:><9;)>DCDEGGDEC584*+=@9,9,;C,)19BB24**1,:)=*()093/,1)9+76(167(12(.))*)0*-2-,((.(,(2(()((,((,0((.,/4).)-)((.,*((((-/4(91(42-(,((((41((((((--(((-(,))*1*-(4,
@M02996:162:000000000-B87FG:1:1101:26230:6188 2:N:0:ACTGAGCG+CGTCTAAT
GACTACTAGGGTATCTAATCCTGTTTGATTCCCGCACTTTCGAGCCTCAGCGTCAATGGCACCCCAGAAGGCTGCCTTCGCAATCGGAGTTCTTCGTCATATCTAAGCATTTCACCGCTACACGACGAATTCCACCTTCCTTCTGTGCATTCAAGGCCGCCAGTATCAACGGCAAGCCAATGTTGGGCACTGACATTTCACCGCTGACCAAACATCCCGCCTACCCTCCCCTTAACCCCAATAAATCCGGATAACGCTCGCATCTTCCCTCTTCCCGCGGCTGCTGGCACGTGATTACGC
+
A@CCCGGGGGGGGGFGEGGGGGGGGGGGGGFFFFGGGGFGGGFGGGGGCGGGGEG,CEFFCGGGGGEGGGGEFGGGGGGGGCCFGGF?CFGGGGGGGGGGE7FGGGGFFBFFG=DGG=@C=EECEFFGGGGGGGGFG@@DDE+2+C7E<E7DF;C>D=+@CC5B9<@F?FGDG5+1<DCC63E7;GBG5EG)@@;AEG+:6D4:>955()/8@A*/8?:/2,//(,/(/3(,;67).11*633;=)1314;?:95*-(--()(-:))-()(..)..(3,(((,,))(-.),4)00<+)(4
@M02996:162:000000000-B87FG:1:1101:8196:6194 2:N:0:ACTGAGCG+CGTCTAAT
GACTACTGGGGTATCTAATCCTGTTCGATACCCACGCTTTCGTGCCTCAGCGTCAGTAGCGTACTGGTAGGCTGCCTTCGCAATCGGAGTTCTGTACCATATCTATGCATTTCACCGCTACACGGCACATTCCGCCTACCTCGCTCGCACTCAAGAACGGCAGTTTCAACGGCAATTTTACGGTTGAGCCGCAAACTTTCACCCCTGACTTACCATCCCGCCTACGCACCCCTTAAACCCAATAAATCCGGATAACGCTCGCAACCTCCGTATTCCCGCGGCTGCTTGCCCGGAGTTGCC
+
CCCCCGDGGGGGGGFFGFFGGGGGGGGGGGGGGGGGGGEFGEFGGGFGFGGGGGGGFGFGGGGGCEGGGGGGGFGGFFEFEGGGGDFCCFGFGGGGGGGGFFGGCGGGGGCGAEDE@:<8>EFGGGGGGGGGGGDCGGGG?DFGCGB@*=?DEDFG8EGGGE>>@EGFFCG?E5CCBF*?EEEGFDEC>FEADB425,=?4C=(6:@BEFFEF47@@AC;53/8@<B;;E@(93)-)8E*,3309AAA79.46>27---,-92(914819((((.6)((-4-47()-5((4(8>CC;)))
@M02996:162:000000000-B87FG:1:1101:14442:6199 2:N:0:ACTGAGCG+CGTCTAAT
GACTACTAGGGGATCTAATCCTGGTTGCTCCCCACACTGTCGTGTCTCAGCGTCAGTTGTCGTCCAGTAAACCGCCTTCGCCACTGGGGTTCCGCCCGAGAGCGACGCAGGTCACCGCTACACCGGGAATGCCGGTTACCTCGCCGACGCGCAAGAAGGACAGGTGCAAATGCAATTCACGAGGTGAGCCCGGGGTTGGCACATCTGACGGGCTCGCCCGCCTACACACCCGTTACAGCCAGGAAGTCCGGAGAACGCGTGCCAAGTACGGAGTACCGCGGCTGCTGGGACGGAGGAAGCG
+
@BC,AFDECDF+@,A,;<5CEE@,,;8A,C@<CC:@,,,,5::@,B,5@@C@,8:B6CE6EFBDGDDFCEFEGEFC,6=AF::F,=A,:++9@,8?FCC+6*=+>>B484+9,@,:68*==B<DEFDCC,,3@=+6+@:,+1*=DGBF5C*-C8<F8FGFGG5*,)2413+131++2:?FF>7:*17<6A8.)0C-(2)(4+:),*64<)),3)-)-)5-2,((..,<1;,(*(-,6)3*.,1:F())*-5:(73*-,((-1,)*(-.----((,).-((1((,(),((..4))88*,,(-
@M02996:162:000000000-B87FG:1:1101:11109:6200 2:N:0:ACTGAGCG+CGTCTAAT
GACTACTAGGGTATCTAATCCTGTTCGATACCCGCACCTTCGAGCGTCAGCGTCAGTTGCGGCCCAGCAAGCTGCCTTCGCAATAGGAGGGCTTCGTCATATCTAAGCAGTTCACCGCTACACGACGAATTCCGCCTGCCTCTTACGCACTCAAGAAAACCAGGTTCAACGGCAGTGCAGACGGTGAGGGGCTACAGTGCACAGCTGACTTGACTTCCCGCCTACGCGCCCGTTAAACCCAATAAATCCGGATAACGCACGAAGCCGCCGTATGACCGCGGCTGCTGGACCGGGGGGAGCG
+
BCC<CFFFFFF-C@E,C@<ECE@6,C@F9E@6C@@E+F,<@@FDB6+8@BFE,8@C,CFGGGGFGEFGCEGF@?BF,4=A8?C=EDDCB,+,@,@=A?B49+,=>FD8E,,9,:,?>>*=CCACGGDC:,+,@=@D=FC,+862=CDB?G*)DCCFFCGEGF@+50*@C;*959D4@7EFFEC*6366(/*8);C=72+97>@@?/6<8++/7;3+9=*/2.(//37(-:9>)(44<<C:24()16-)2-5:-06*----,1,(1(((,-(-((.6(((,(,---).2(((-))***-2-(
@M02996:162:000000000-B87FG:1:1101:8199:6216 2:N:0:ACTGAGCG+CGTCTAAT
GACTACTGGGGTATCTAATCCTGTTCGATACCCACGCTTTCGTGCCTCAGCGTCAGTAGCGTACTGGTAGGCTGCCTTCGCAATCGGAGTTCTGTACCATATCTATGCATTTCACCGCTACACGGCACATTCCGCCTACCTCGCTCGCACTCAAGAACGGCAGTTTCAACGGCAATTTTACGGTTGAGCCGCAAACTTTCACCACTGACTTACCATCCCGCCTACGCACCCTTTAAACCCAATAAATCCGGATAACGCTCGCATCCTCCGTATTACCGCGGCTGCTGGCACGGGGTTAGC
+
CCCCCGGGGGGGGGGGFFGGGGGGGGGGGGGGGGGGGGGFGGGGGGFGFGGGGGGGGGGGGGGGGGGGGGGGGGGGGGGFGGGCFGGGECFEFEFGGGGGDFFGGGGFFGGGFGGGG=>CDEFEEGFGGGGGGGGGGGGGGFFG>EAGAGAEFGGFGGGGGGB@,?9:CFEFGFGGAFFFFEGFE4>FBFC@EFDB3@FFEGB=B43>EFGFFF)1;FF8::6;D;B69E@(84>EFFGGFF:36AABF7>F?@2*,---459(14)4:9(,34)).3-((-(423::(37?;)//243)
@M02996:162:000000000-B87FG:1:1101:22476:6290 2:N:0:ACTGAGCG+CGTCTAAT
GACTACACGGGTATCTAATCCTATTTGCTCCCCACACTTTCGAGCCTAAATGTCAGTTGTGACCTAAGTTTTCGTTTTCACCACCGGTATTCTTCCATATATCTGCGCATTCCACCGCTCCACATGGAGTTCTAAAACATCCTAGCAAACGCTAGACTTACAGGTTCCAATGCATGCTAAGGTTAAGCCTTAGGCTTTAACACCAGACTGGTAAGTCCATCTGCGCTCGCGTGACGCCCAGGAAATCCGGAAAACGCTTGGAACCTAGGGATGACCGCGGCCGATGGCACAGAGGTAGGCG
+
CCCCCGGGEGG@B<FCFEAFGDC<6CCFCFAFGF7CC@9,@@FCB@<EEECC,C@ECFGGGGGGGF<F,,;ACB,,68D;FFGGECC6@,<4@,EFF,9,A7=,;FEBC,4C@=,C>>*+6==D,CCDA=,9,=E?FG,,==5D+@0E68*0+8=FGE;=ED8,66DEGG=:3=+=D?D;DFA8;F==D,,:@+A)8:BE@E@ADFF=)*=*:F81;8;;C*>EA8)-01):):=>56<AB((/;)9(132(,;=5(((/,>CED((),(,.(5-8>(,2((-(-46(.,3(//1++)(.4
@M02996:162:000000000-B87FG:1:1101:17784:6307 2:N:0:ACTGAGCG+CGTCTAAT
GACTACACGGGTATCTAATCCTGTTTGCTCCCCACGCTTTCGAGCCTCAGCGTCAGTAAAAGCCCAGTAAGCCGCCTTCGCCACCGGTGTTCCTCCTGATATCTACGCATTTCACCGCTACACCAGGAATGCCGCTTACCTCTACTTCACGCTAGTTTGACAGGTTCCAATGCAGTCCCAGGGTTGAGCCCTGGGGTGTCACATCAGACTTGCCATACCGTCGACGCTCCCGGTACACCCAGTAAATCCGGATAACGGTTGCCCCCGACGACAGCCCAGGGCTGCTGGGACGGAAGGAAGG
+
BBC8@FEGCED+@C9CC@@<@E@,,<CF9@<<BC@@:;,,B@FE@F8FCBEB,8@B6CFCFGGGGGFFFFGGGECF,4@D:F?FF?C77,,,@,CF,?C,A+93>CBCC++9,@AE>=*==D?FGGGGF,,;DCEDCE8D90+=D6*C2?*168=72,@=FF8+63=8CG3:<<C2;C<FFFE,,3:?CF>C;>@))53.8>CA>FF=5)1.6)8+8/;/*/(.31;(/:3.)66145:EF:(.95))9,.4(06*-(,--*)576(-2-((((((((((,4,,,).,((440)*/*((((
@M02996:162:000000000-B87FG:1:1101:4288:6342 2:N:0:ACTGAGCG+CGTCTAAT
GACTACTGGGGTATCTAATCCTGTTTGCTCCCCACGCTTTCGAGCCTCAACGTCAGTTACAGTCCAGTAAGCCGCCTTCGCCACTGGTGTTCCTCCTAATATCTACGCATTTCACCGCTACACTAGGAATTCCACTTACCTCTCCTGCACTCTAGCTAGACAGTTTCCAATGCAGTCCCATGGTTGAGCCTTGGGTTTTCACATCAGACTTGCCTTGCCGTCTACGCTCCCTTTACACCCAGTAAATCCGGATAACGCTTGCCCCCTACGTATTACCGCGGCTGCTGGCACGTAGTTAGC
+
CCCC<FGGGGGGGGFGGFFFGGGGGGGGGGFGGGGGGGGGGGGGGGGGGEFGGFGGGGGGGGGGGFGGGGGGGGGGGGGFGGGGFEEGFFEGGGGGGGGGGFGGGGGG>EGGGGGGG>A=DFGGGGGGGEFFGFGFGFDF?DFGGGEFFGFEGFGFGGFGFEDFCBGGGGGFGFGFFFEF;DEDE?D=DF?>6D68=FFCCG@F88@=@A>E@@8F@FD:48:9>>=>AE95CE4;CECE2B;E8C458588?:.;/.///:=EF;@(,,//)6-46(((((43::0(42<F802;9)).
@M02996:162:000000000-B87FG:1:1101:4004:6345 2:N:0:ACTGAGCG+CGTCTAAT
GACTACAGGGGTATCTAATCCTGTTTGCTCCCCACGCTTTCGAGCCTCAGCGTCAGTAAAAGCCCAGTAAGCCGCCTTCGCCACCGGTGTTCCTCCTGATATCTACGCATTTCACCGCTACACCAGGAATTCCGCTTACCTCTACTTCACTCAAGAACTACAGTTTCAAATGCAGCCCAGCGGTTGAGCCCCTGTATTTCACATCTGACTTGCAATCCCGCCTACGCTCCCTTTACACCCAGTAATTCCGGACAACGCTCGCTCCCTACGTATTACCGCGGCTGCTGGCACGTAGTTATC
+
CCCCCGGGGGGGCDGGGFFGGFGFGGGGGGFFEGGG>EEGGGGGGGGGGGGGGGGGGGGEFGGCFGGGGGGGGGGEGGDCFGEGGEFFGGGGGGGFFGGGGFGGGGGGGECFGGGGG=ADGGGGGFEFGGGFFGGGGGGGFD9FFDECCDDDEFGGEGCGGGFFADCDFDF7,=DGFD@5,5:@+@=C@@D@FFGF5DFEEG?E3BA6A4=@EF*=3;75:-/25(5>=C3@D8;6?EE8716);EC?:6239>(1--(,(1(.73:23<.2-46541(,((,,(,25?73:08;;@)).
@M02996:162:000000000-B87FG:1:1101:4508:6361 2:N:0:ACTGAGCG+CGTCTAAT
GACTACCAGGGTATCTAATCCTGTTTGCTCCCCACACTTTCGTGTCTCAGCGTCAGGTATCGTCCAGTTACTCGCCTTCGCCACTGGTGTTCCTCCCGATATCTACGCATTTCACCGCTACACCGGGAATTCCAGTAACCCCTCCGACCCTCAAGAACCACAGTTTCAAATGCAGGCTATGAGTTAAGCCCATAGTTTTCACATCTGACTTGCAGTCCCGCCTACACACCCTTTACACCCAGTAAATCCGGATAACGCTCGCCCCCTACTTATTACCGCGGCTGCTGGCCAGTAGTTCGC
+
CCCCCGGGGGGGGGFGGGEFGGGGGGGGGFFGEGGGGGGGGGGGGFGGGGGGGGGGGGGGGGGGGGGGGGGGGGGGGGGGGGGGGFFGGGGGGGGGGGGGGDGGGGGGGGGGGGGGD:@CDFGGGGGGGFFEFGGFCEDEFAFGGDBGDGDDG8DFGFDGGFDEF?FGCDFC7BGCEGFFGGGFFGFGFGFFFFDAEF>EEGFFFAE4;A>BCA3@>;76400227:*6C@;F;CEFFGG<;5;177/26.,2=)2/-,-4C>(14>?3,.).).)6(((--43<280(.((0/03061(
@M02996:162:000000000-B87FG:1:1101:26320:6364 2:N:0:ACTGAGCG+CGTCTAAT
GACTACTCGGGTATCTAATCCTGTTTGCTCCCCGCACCTTCGCACCTCAGCGTCAATTATCTGCCAGCAACTTGCCTTCGCCATTGGTGTTCTTCCAAATATCTACAGATTTCACCCCTACACTTGGAATTCCAGTTGCCCTTCAGTAATTCTAGTCTTGCAGTTTCCATAGCAGTTCCTGGGTTAAGCCCAGGGATTTCACTACAGACTTTCATGACCGCCTACATGCCCTTTACGCCCAATAATTCCGAACAACGCTCGCAACTTACGTTTTACCTCGGCTGCTGGCACGTATTTCGC
+
CCCCCGGGGGGGGGGGGGGGGGGGGGGGGFFEFGGGGGGGGGGGGGGGFGGGGGGGGGGGGGGGGGGGGGFGGGGGGGGGGGGGGFEFFEFGGGGFEGGGGFGGGGGGDEFFGFFFGAFGFFFGGFGGGGGGFGGGGGFEFD@FGFFGFGFFGGGGGGGGFGEFGFGGGG8DCFGGFGEBBFGGGGFFEGGFFFGFFGFFCGEFE?@EFFGEEFE?*;C8@:8>C8EEEEB)9>**):C5>B7.;>*5=2A?@859(.//6/(()4>EA(((/69E2).(34<314201(58.7+3+)30
@M02996:162:000000000-B87FG:1:1101:26299:6368 2:N:0:ACTGAGCG+CGTCTAAT
GACTACTCGGGTATCTAATCCTGTTTGCTCCCCGCACCTTCGCACCTCAGCGTCAATTATCTGCCAGCAACTTGCCTTCGCCATTGGTGTTCTTCCAAATATCTACAGATTTCACCCCTACACTTGGAATTCCAGTTGCCCTTCAGTAATTCTAGTCTTGCAGTTTCCATAGCAGTTCCTGGGTTAAGCCCAGGGATTTCACTACAGACTTTCATGACCGCCTACATGCCCTTTACGCCCAATAATTCCGAACAACGATCGCAACTTACGTGTTACCGCGGCTGCTGGCCCGTAATTAGC
+
@@CC8FFGGG7FCFFGGGGGGGGGGGGFGFEFFGGGGGGGGGGGGGGGFGGGGEFCFFFGGGDFGGFGGGGGGGGFGGGGGGGGFDEFCFEGFGGGGGGGGFGGGGGGCFGGGGGGG>FGDEGGGCGGGGGGGGGGFFFGG=*AD;;FFGFFGEFFGFGDEE<EDFGGDEFFGFCGFGEFFFFDE?*?DFFDBFGFFGFFFFEEE:5ACFFFFAC+;95)4888@8>;CF=2;BC=>=F*45(8;8>C+7/(9?-;(((/.16:C())786(/5.7>1.(,--9BB00<(((0.*2:)),
@M02996:162:000000000-B87FG:1:1101:18052:6392 2:N:0:ACTGAGCG+CGTCTAAT
GACTACTGGGGTATCTAATCCTGTTTGCTCCCCACGCGAGAGAGCCGCAGCGGCAGTAAAAGCCCAGTAAGCCGCCTTCGCCACCGGGGGTCCACCTGATATCTACGCAGTTCACCGCTACACCAGGAATTCCGCTTCCCTCTACGTCACTCAAGAACTACAGGTTCAAATGAAGCCCAGAGGTGGAGCCCCTGTATTTCACATCTGACGTGCAATCCCGCCTACGCACCCTTTACACCCGGTAATTCCGGACAACGCTCGCCACCTACGGATGACGGCGGCTGCTGGCACGCAGGGAGAG
+
@-AB8EE<EFEF,66,;6;,,,C,,<;A,;,6,CC@E++++7C@CF+@7>@B+@@E:C<6,CF,CCEFDDGGGGCE,8=ABB?FE==+++++@,8E<=?,D+,+7B>==++,9@,>==*6=D<DFGC>>,;,7D>;**3@+1*2B*33<CFE,,2799=FFF7,42??C?4B,B:E;F>AECC,**68(:8:)0*)1,1671)9@FEF6)/26>614<<4*-(,.:B(4:8(*..5<<8:(430>)))*..--)(/-((-(1((1((.4((-4,(.(44119(((..31:)())*2*--,(
@M02996:162:000000000-B87FG:1:1101:18033:6397 2:N:0:ACTGAGCG+CGTCTAAT
GACTACTGGGGTATCTAATCCTGTTTGCTCCCCACGCTTTCGAGCCTCAGCGTCAGGAAAAGCCCAGTAAGCCGCCTTCGCCACCGGTGGTCCGCCTGATATCTACGCATTTCACCGCGACACCAGGAAGGCCGCTTACCTCTACGTCACTCAAGAACTACAGGTTCAAATGCAGCCCAGAGGTGGAGCCCCTGTAGGTCACATCTGACGTGCAATCCCGCCTACGCGCCCGTTACACCCAGTAAGTCCGGACAAGGACCGCTCCAGACGAAGTACCGCGGCGGCGGGGACGGAGAGAGCG
+
CCCCCGGGGGGGG8<6;<,<@C@,,<CF,;,,6CFEG;B,F@FABF,EA?CB,8@C,;@,CEF8DCCFFDGGGGF@,,@?88@FG=C+8+,,@+@B?=?,9+,6>FDC8++,9@,,8=*=?C@EGGDFD,+36@E+6+,>+:+=D+5DAGFFGCFFGGACFC=,4*=:@E3379D9A7@A>:C,**/9:A*8)8*1*,1*0,*9>A??=41/6=C+5A*/16(/(/:(6571)(304A6C2?.6?)--0-.415(*..((()401((524(-(--..,(,,62(,-12(40-002*23,--
@M02996:162:000000000-B87FG:1:1101:4295:6429 2:N:0:ACTGAGCG+CGTCTAAT
GACTACTAGGGTATCTAATCCTGTTTGCTACCCGCACTTTCGAGCCTCAGCGTCGATGAGTCCCCAGCAGGCTGCCTTCGCCATCGGTGTTCTTCCTGATCTCTACGCATTCCACCGCTACACCAGGAATTCCGCCTGCCCCTGAACTATCCAAGAGACACAGTCCAGTCTGCAGGTCCGGGGTTGGGCCCCGGTATTGTACAGACTGCTTGCGTCTCCGCCTACGCTCCCCTTACGCCCAGTGATTCCGAACAACGCTTGCACCCCTCGTATTACCGCGGCTCCTGGCACGAAGTTTGC
+
CCCCCGGGGGGGGGGGGGFGGGGGGGGGGFCFFGGGGGGGGGGGGGGGGEGGGGGGGGGGGGGGGGGGGGGFGGGGGGGGGGGGGGCFEFGGGGGGGGAEGFFGFGGGGEFEFGGGG>D=CEFFGGGGGEEFGGGDGGGFG=FFFFEGFCDD;F?F8EGGGGFDDFGGGGGF8??FDGFFGGDCGG5DD7EBFEGFDGFECFFE:))0:CGE=432(;*(2///5;;4;C?(;5=E6?EG3(.)*.-.2200050F(-.(-/.4<?;0294(.4)-.46(73(((5.,3(.4))*2<)-6
@M02996:162:000000000-B87FG:1:1101:24570:6440 2:N:0:ACTGAGCG+CGTCTAAT
GACTACAAGGGTATCTAATCCTGTTTGCTCCCCACGCTTTCGAGCCTCAGCGTCAGTTATCGTCCAGTAAGTCGCCTTCGCCACTGGTGTTCCTCCTAATATCTACGCATTTCACCGCTACACTAGGAATTCCACTTACCTCTCCTGCACTCTAGCTAAACAGTTTCCAAAGCAGTTCCAGGGTTGAGCCCCGGGATTTCACTTCAGACTTGCTTTGCCGTCTACGCTCCCTTTACACCCAGTAAATCCGGATACCGCTTGCTCCATACGTATTACCTCGGCGGCTGGCCCGTATTTAGC
+
CCCCCGGGGGGGGGGGGGGGGGGGGGGGGGGGGGGGGGGGGGGGGGGGGGGGGGGGGGGGGGGGGGGGGGGGGGGGGGGGGGGGGFFEFGEFGGGGGGGGGFGGGGGGGGGGGGGGGAADDFGGGGGGGFGGGFGGGGGGGFFGGGFGFGFFGGGGGGGGGGDCEFGGGGGFFFGFFGFFGGGGGGFGDGGFF>D):FFC@FFCE90;CFD5C>A<6@FA9>BFFF2(5C>BG=E94>FGDFE<FEFCC@><@5.*(,.//2.7C3?)645348A<2)-4:((,4116<:?F5);<+...
@M02996:162:000000000-B87FG:1:1101:10958:6448 2:N:0:ACTGAGCG+CGTCTAAT
GACTACCAGGGTATCTAATCCTGTTTGATCCCCACGCTTTCGTGCCTCAGCGTCAATGACGGATTCGTGAGCTGCCTTCGCAATCGGTGTTCTGAGTAATATCTATGCATTTCACCGCTACACGACACATTCCTCCCACGGCATCCGTATTCCAGCGCGCCAGTATCAACGGGAGTTCCGGCGTTGTGCCCGGGGCGCTCACCGCTGACGGGACCCCCCGCCTACGCACCCCTTAAGCCCAACAAATCCGCATAACGCTTCCATCCTCCGTTCTGTCGCGGCTTGTTGGACGGGGTATGC
+
CCCCCGGGGDFEFGGGGGFGGGGGGGGGGGGGDFGEEGGGGD;@B<,EDFGGGGGDF@<E@C:,6CFEFFG<FFGFFGGGGGGGFFG=FGEGFA;FG<EFGFFGGEAFGGGGGGGG=136=94+8@++49EGGGGF=>@8=:*++818;=DD;DGB+68+@E8@7CGCGGG>+**@9+0<8*44>>)/*,5()/82(*0((>8;>>;9:))(,)()(014E4(-3,7(482(1.).)-,*.(((7,).2-)38))2--,-,2.)*,4431-,(-)).-,((((-((.((,)-.)*2*)()
@M02996:162:000000000-B87FG:1:1101:24586:6450 2:N:0:ACTGAGCG+CGTCTAAT
GACTACAAGGGTATCTAATCCTGTTTGCTCCCCACGCTTTCGAGCCTCAGCGTCAGTTATCGTCCATTAAGTCGCCTTCGCCACTGGTGTTCCTCCTAATATCTACGCATTTCACCGCTACACTAGGAATTCCACTTACCTCTCCTGCACTCTAGCTAAACAGTTTCCAAAGCAGTTCCCGGGTTGAGCCCCGGGATTTCACTTCAGACTTGCTTTGCCGTCTACGCTCCCTTTACACCCACTACATCCGGATCACGCTTGCTCCATACGTTTTACCGCCGCTGCTTGCACGTCTTTCGC
+
-6@CCC8EFG7C,6@FGFGFGDC;CEDFFD6DFFGEGCFGG7<FGE<FDEFGCG7FF<9AEFDEC,6CEACFG7FGECF:C,?F@?FG8C=FDAECGGGDE+@8;FC@88FGGFD9@@DDGFFFFFE?;4@ECCDF+,=DFB6DG90ADFFB>ED,@=BAFG)BDFFGGGCFFDDEBF>+B@8@FDBCD8D@>*?>=<CA*,*;0+9=>AB:;8C9E>>)*-54:92(6*65C::>4*<3((((//..*6)/(2(2/,//(*1-62))(..(.(.))(((-3(,(5).(48())*20)-1
@M02996:162:000000000-B87FG:1:1101:6423:6465 2:N:0:ACTGAGCG+CGTCTAAT
GACTACTCGGGTATCTAATCCTGTTTGCTCCCCACGCTTTCGAGCCTCAACGTCAGTTACAGTCCAGTAAGCCGCCTTCGCCACTGGTGTTCCTCCTAATATCTACGCATTTCACCGCTACACTAGGAATTCCACTTACCTCTCCTGCACTCTAGTTCGACAGTTTCCAAAGCAGTTCAGGAGTTGAGCCCCCGCATTTCACTTCAGACTTGCCAAACCGTCTACGCTCCCTTTACACCCAGTAAATCCGGATAACGCTTGCCCCCTACGTATTACCTCGGCTGCTGGACAGACTTTAGC
+
CCCCCGGGGGGGGGGGGGGGGGGGGGGGGGGGGGGGGGGGGGGGGGGGGGGGGFFGGGFGGGGGGGGGGGGFGGGGGGGGGGGGFGGGGGGGFGGGGGGGCFGGGGGGG6FFGGGGG>DDD9EAGGGGGGGGGGGGGGGGGFFGGGEGFFFDEF3CCECFGE8:CFGFGGCFGBDFFGFF9BCFGG9DDGGFFFGFFGC=*@;CE+9ECFF:=FFF@?F>;/:(*(8/5:5=;;4@E@GC?D5;AC<7;>B0;>4;/.//,:8@F9B0223).3)64)-,33:1:?::(2,())++3).6
@M02996:162:000000000-B87FG:1:1101:20405:6468 2:N:0:ACTGAGCG+CGTCTAAT
GACTACACGGGTATCTAATCCTGTTTGCTCCCCACGCTTTCGAGCCTCAGCGTCAGTAACAGCCCAGTAAGCCGTCTTCGCCACCGGTGTTCCTCCTGATATCTACGCATTTCACCGCTACACCAGGAATTCCGCTTACCTCTACTTCACTCAAGAACTACAGTTTCAAATGCAGCCCAGAGGTTGAGCCCCTGTATTTCACATCTGACTTGCAATCCCGCCTACGCTCCCTTTACACCCAGTAATTCCGGACAACGCTCGCTCCCTACGTATTACCGCGGCTGCTGGCACGTATTTAGC
+
CCCCCGGGGGGGFGGGGGGGGGGGGGGGGGGGGGGGGGGGGGGGGGGGGGGGGGGGGCF,CFGFGGGGGGFGGGGGGGGGGFGGGGGGGGGGGGGGGGGGGFGGGGGGGGGFGGGGG>ACDFGGGGGFGFGGGEGGGCFGFEFGGEEGFGFFGGDFDDFGGGBFGFGGGAGFGFGGFGBF,DECGG@GBGGDFFGFEFFFFGCFFFEEEFGEF4CEEF4:@9>==5>8@EBBFEEFFEFG;;;>=7CC;;:19;,;(,(--1(4C?7-(-..6:6<)311329;?D:0<?<(0.++<64A
@M02996:162:000000000-B87FG:1:1101:13369:6492 2:N:0:ACTGAGCG+CGTCTAAT
GACTACAAGGGTATCTAATCCTGTTTGCTCCCCACGCTTTCGTGCCTCAGCGTCAGTTACAGTCCAGAAAGCCGCCTTCGCCACTGGTGTTCCTCCTAATATCTACGCATTTCACCGCTACACTAGGAATTCCGCTTCCCTCTCCTGCACTCAAGTACCCCAGTATTGGATGCACCCCCCAAGTTAAGCCCGGGTATTTCACATCCAACTTAAGCTACCGCCTACGCACCCTTTACGCCCAGTAATTCCGGACAACGCTCGCCCCCTCCGTATTACGTGGGCATCTGGCACTGAGTTAGC
+
CCCCCGGFGGGGGGGGACGGGGGGGGGGGGGGGGGGGGGGGGGGGGGGGGGGGGGGGFFGGGGGGGGGGGGGGGGGDGGGGGGGGFGCEFFGEFFFGFFGGFGDGGGGGGGGGGGGGBADDFFFGGGGGFCGGGGGGGGGGFFFDFBGFF?DE8DEFFDFGG=B=EDEGFFFGFF8BG9?B3,7;CCFEGG@D>C=@EFFCGFFFFB=E>C=CC43>>;5C>:9B>@@>8;(*6;426F8<@():)<6+.0/(0(*--(,-91:C;((((,((.)-((((((((.--40()(0*32+-))
@M02996:162:000000000-B87FG:1:1101:25610:6501 2:N:0:ACTGAGCG+CGTCTAAT
GACTACCGGGGTATCTAATCCTGTTTGCTCCCCACGCTTTCGAGCCTCAACGTCAGTTACAGTCCAGTAAGCCGCCTTCGCCACTGGTGTTCCTCCTAATATCTACGCATTTCACCGCTACACTAGGAATTCCGCTTACCTCTCCTGCACTCTAGCTAAACAGTTTCCAAAGCAGTTCCGGGGTTGAGCCCCGGGATTTCACTTCAGACTTGCTTTGCCGTCTACGCTCCCTTTACACCCAGTAAATCCGGATAACGCTTGCTCCATACGTATTACCGCGGCTGCTGGCACGTATTTAGC
+
CCCCCGGGGGGGGGGGGGGGGGGGGGGGGGFFGGGGGGEGGGGGGGGGGGGGGGGGGGGGGGGGGGGGGGGGGGGGGGGGGGGGGGFCFFEGFFEGGGGGGFGGGGGGGGGGGGGGG=?CDEFGGGGGGGGGGGGGDGFDFDFGGEEGFGFEGGGGGGCGGGD<CFCEGEFF8?CDFGFEGGGEFDEGFGGAF9DBBFFFFGEEFFCCBFFB=CEFFFF5:16?EF9@DDD1CEFFFFFCDFF<A?CE6:)-4B22----39<BF:<<04..6:A441(,490438>?8(.,.)3<<..4
@M02996:162:000000000-B87FG:1:1101:18543:6506 2:N:0:ACTGAGCG+CGTCTAAT
GACTACCCGGGTATCTAATCCTGTTTGCTCCCCACGCTTTCGAGCCTCAGCGTCAGTCTCAGTCCAGTAAGCCGCCTTCGCCACCGGTGTTCTTCCTAATATCTACGCATTTCACCGCTACACTAGGAATTCCGCTTACCTCTCCTGCACTCAAGCCTGACAGTTTCAAAAGCAGTCCCGGGGTTAAGCCCCGGGCTTTCACTTCTGACTTGCTAGGCCGCCTACACTCCCTTTACACCCAGTAAATCCGGATAACGCTTGCCCCCTACGTATTACCGCGGCCTCTGGCACGTGGTTAGC
+
CBCCCGGGGGGEGGGGGFFGGGGGGGGGGGCFCGGGGGGGGGGGGGGGGGGGGGGGGGFGEGGGGGGGGGGGGGGGGGGGGGGGGGFFGGGGGFGGGGGFFFGGGGGGGGGGGGGGG>ADGGGGFGFEGGGGGGGGGEGFGFFGGEDGFGFDFF?FGGFDFGDFFFGCF9=FGFFGFGEA6CCGFGEGEGGFFFGFFFFFCG?4BFEFFFG@FFE6:FF:=;;?;(:71B?;DE<C)7FE<((-1)<A>95<:34*(((-,1:5F>((.,.,.:))-,,(-04,4())),3380/2:).)
@M02996:162:000000000-B87FG:1:1101:7704:6513 2:N:0:ACTGAGCG+CGTCTAAT
GACTACTGGGGTATCTAATCCTGTTCGATCCCCACGCTTTCGTGCCTCAGCGTCAATGCAGGCCCGGCCAGCTGCCTTCGCTATCGGGGTTCTGTGGCATATCTATGCATTTCCCCGCTACACGCCACATTCCGCCGGCCTCGACCGCATTCAAGGACGCCAGTATCAACGGCACTGCCCCGGTTGAGCCGTCGCCTTTCACCGCTGACTTAACACCCCGCCTGCGCACCCTTTACACCCAATACATCCGGCTAACGCCTGCCTCCTCCGTATTACACCGGCTTGTGGCACTGCGTTCGC
+
CCCCCGGFGGEGFGGGDEFGGFGFGGDGGGGGGEGGGGGGGGGGGGFG@FFGGGG,CF@9FFD::6C@FGGGFGGGFGGFG8@?FCC77CFEFGFCFGGG@EF@DGGG,@9EF,CFG>?CDDG+=F4BAEFFG8EC+6=BDD@DGGB@*;BC>,?3,@*@@5)3,9CCGGEEDDGG)8(;:**2<<E4=E*(.:3;0@AEFGF(,.33<BC59F>?6BD6=92(1--(,?:(0)4))3CE1(,.).55937-3))*-((((/(.24,41(-,(4)6-)(((((((,,,((4(0/*1;(-(
@M02996:162:000000000-B87FG:1:1101:25597:6513 2:N:0:ACTGAGCG+CGTCTAAT
GACTACCGGGGTATCTAATCCTGTTTGCTCCCCACGCTTTCGAGCCTCAACGTCAGTTACAGTCCAGTAAGCCGCCTTCGCCACTGGTGTTCCTCCTAATATCTACGCATTTCACCGCTACACTAGGAATTCCGCTTACCTCTCCTGCACTCTAGCTAAACAGTTTCCAAAGCAGTTCCGGGGTTGAGCCCCGGGATTTCACTTCAGACTTGCTTTGCCGTCTACGCTCCCTTTACACCCAGTAAATCCGGATAACGCTTGCTCCATACGTATTACCGCGGCTGCTGGCACGTATTTCGC
+
CCCCCGGGGGGGGGGGGGGGGGGGGGGGFGGGGGGGGGGGGGGGGGGGGGGGGGGGGGGGGGGGGGGGGGGGGGGGGGGGGGDGGGGFEGGFGGGGGGFFGFGGGGGGGGGGGGGGG=@DG@FGFFGGGGGGGGGGGGGGGFFGGFDGFGFFGCGFFGGGGGDCFFGGGGFFGFGGFGE>EGGDCD@C@FGDFFGFFGFFFGFFF@>?EFGFE19B>CC8=76?E;B<DE@1C3337@GGFD4);9C?89>(-<9>--(-,*)69>4<474,<::>AB9(474(442212?F07@CG9??
@M02996:162:000000000-B87FG:1:1101:7729:6516 2:N:0:ACTGAGCG+CGTCTAAT
GACTACTGGGGTATCTAATCCTGTTCGATCCCCACGCTTTCGTGCCTCAGCGTCAATGCAGGCCCGGCCAGCTGCCTTCGCTATCGGGGTTCTGTGGCATATCTATGCATTTCACCGCTACACGCCACATTCCGCCGGCCTCGACCGCATTCAAGGACGCCAGTATCAACGGCACTGCTCCGGTTGAGCCGTCGCCTTTCACCGCTGACTTAACACCCCGCCTGCGCACCCTTTAAACCCAATAAATCCGGATAACGCTCGCATCCTCCGTATTACCGCGGCTGCTGGCACGGAGTTAGC
+
CCCCCGGGGGGGGGGGGGGGGGGGGGGGGGGGEGGGGGGGGGGGGGGGGGGGGGGGGGGGGGGGECGGGGGGGGFGGGGGDFEGGGGGG@EGFGGGGGGGGFGGGGGGGGFGGGGGG>BCGGGCCFGGFEFGGGGG>GEEGFFGGGBF>DFFDFGGGGGGGGA@FFGFFFGFDBDFAFEFGGDGDD@FEGGF33C?DEACFG<26>9>7BC26BAFFBD7:;8:?;BF>D??F:2ABBFC2?(86)6<C30-1367-----/(,98)57,-...66)(,41992248((,327>EE862<
@M02996:162:000000000-B87FG:1:1101:14241:6516 2:N:0:ACTGAGCG+CGTCTAAT
GACTACAAGGGTATCTAATCCTGTTCGATCCCCACGCTTTCGTGCCTGAGCGTCAGTTGCGGCTTAGTCAGCTGCCTTCGCAATCGGTGTTCTGCGACATATCTAAGCATTTCACCGCTACACATCACATTCCGCCGACTTCATCCGTACTCAAGCTCGCCAGTTTCAACGGCAGTGCCGGGGTTGAGCCCCCACATTTCACCGCTGACTTCACGTGCCGCCTGCGCACCCTTTACACCCAATAAATCCGGTTACCGCCCGGATCCCCCTTTTTACCTCGGCTGCTGGCCAGGAGTTAGC
+
CCCCCGGGGGGGEFGGGFFGGGGGGGGGGGFGGGGGGGGGGGGFGGGGGGGGGGG:FF<FCF:+C,@FF9FFGGGGGGGGGD:FEECFEGGGG<,@+@@FFFGGGCFGGGGGGGGGG>?CG=E@,A45CFGGGGGG6BC+@D;6CGF::=FDB,=FFG+@E8>D9CFFGCCAG*01*56?88*=C4;*0CG=4)8(6C853<@((06((;:)7A()(02(=(6(.(4(4?:?G?A2:3C5(((.*6)624<-(8)042((,)((1((-,,,)..45.).(,((,()),34(,0)*02).6
@M02996:162:000000000-B87FG:1:1101:11269:6553 2:N:0:ACTGAGCG+CGTCTAAT
GACTACTCGGGTATCTAATCCTGTTTGATCCCCACGCTTTCGTGCCTCAGCGTCAATGACGGATTCGTGAGATGCCTTCGCAATCGGTGTTCTGAGTAATATCTATGCATTTCACCGCTACACTACTCATTCCTCCCACGACATCCGTATTCCAGCGGGCCAGTATCAACGGCGGTTCCGGAGTTGAGCCCCGGGCTTTCACCGCTGACTTGGTCCACAGCCTACGCACCCTTTAAACCCAATAAATCCGGATAACGCTTGCATCCTCCTTATTACCCCGGCTTCTGTCACCGACTTCAC
+
CCCCCGGGGGGG7FGGGGGGGGGGGGGGGGGCFGGGGGGGGGGFGGGG8FGGGGGGGCFF7@FGGGGGGG7FGGGGGGGGGGGGGGCGGGGGGGFGGFGGFDGGGGGGGGGGGGGGG=>?CEFGDFFGGGGFGGGGG,=CD:9DGGADBGFFG=FG>ECEGE=DCFGGGG6@EB>EDGFFE5?EGGCF=FG9)8)43<FFEGF61896@FGF3FCF<A83A3.57:>07E:,7>)6)8FE(,479<A5720(,76=--(--9)478)).(.).54<)(((--((,).)))-)0)*11)))
@M02996:162:000000000-B87FG:1:1101:11250:6559 2:N:0:ACTGAGCG+CGTCTAAT
GACTACTCGGGTATCTAATCCTGTTTGATCCCCACGCTTTCGTGCCTCAGCGTCAATGACGGATTCGTGAGATGCCTTCGCAATCGGTGTTCTGAGTAATATCTATGCATTTAACCGCTACACTACTCATTCCTCCCACGACATCCGTATTCCAGCGGGCCAGTATCAACGGCGGTTCCGGAGTTGAGCCCCGGGCTTTCACCGCTGACTTGGTCCACAGCCTACGCACCCTTTCAACCCAATAAATCCGGATAACGCTTGCATCCGCCGGATTACCGCGGCTGCGTGCACGGAGGTAGG
+
CCCCCGGGGGGGGGG9ECFFGGGFGGGGGFFFCEGGGGGGGGGGGGGGGGGGGGB@F,FG@+BFFGEFGFFGGGDFFFGFEGGGGGC8,6FEFGGFGGGGFFGDEGGG=,CA,@CF7:<=>BFEBFFFFGFGGGGFDBDB+:9=DGFGDGFEGDDFC+=?EE=BDCF7CFEAG?DGFGFFE5=5F+806?E@5BDFB<;<CC;?>5;08F@);FEFFFG<GF(.412((::(74)56ACC(43)9449*4<4?E<9,-((,14.*4(-(4((,-.5<12490,,-(--(()().2**).(
@M02996:162:000000000-B87FG:1:1101:16948:6579 2:N:0:ACTGAGCG+CGTCTAAT
GACTACCCGGGTATCTAATCCTGTTCGATCCCCACGCTTTCGTGCCCGAGCGTCAATGCAGGCCTGGCGAGCTGCCTTCGCTATCGGAGTTCTGTGGCATATCTATGCATTTCACCGCTACACGCCACATTCCGCCCGCCTCGACCGCATTCCAGCCAACCAGTATCAACGGCACTTCGGGGGTTGGGCCCCCGGATTTCACCGCTGACTTGGCCGGCCGCCTGCGCACCCTTTAAACCCAATGAACCCGGATAACGCTCGCATCCTCCGTATTCCCGCCGCTGCTGGCACAGAATTAGC
+
CCCCCGGFGGGGDDGGGFGGGGGFFGGAFFCFCFGGGGGFGGGGGGGGGGGGGGFGG9F,FCFFGGGGGCEFFFGGGGGGGGEGGEFCFGAEFCFFFGFGG;FDFFGGGGFGGGGG>>ACD=F6CFFGGGGEG?EGG6@EDDBDDG=FFD?EGD=FGC,@EG83,3CEFG89:*@CAG=EGGGCEDFD;FE>DED>3;FBFGFFB<9>?FGA:FD39BC9E2:(.-039???*:<447CE(878F9)-/40-3<29,-,,,11(9?<<83-(((--<0((74;93))3((.(./++3))(
@M02996:162:000000000-B87FG:1:1101:4361:6596 2:N:0:ACTGAGCG+CGTCTAAT
GACTACACGGGTATCTAATCCTGTTTGATACCCATGCTTTCGTGCCTGAGCGTCAGATGATCTCTGGACAGCTGCCTTCGCAATCGGTGTTCTGTGACATATCTAAGCATTTCACCGCTACACATCACATTCCGCCATCCTCGACATCTCTCAAGGGGACCAGTATCAATGGCAGTTCTCATGTTGAGCATGAGAATTTCACCGCTGACTTAATCCTCCGCCTGCGCACCCTTTAAACCCAATAAATCCGGATAACGCTCGGGTCCTCCGTATTACCGCGGCTGCTGGCACGGAGTTAGC
+
ACCCCGFGGDFGEFFGGFGGGGGGGGGGGGCCCFGFGGGGGGGGGGGGGDGGEGGGGGGGGGGGGGCGGGGGGGGGGGGGGG7FFGDFGFCFEFGEFGGGGFFGFGGGGGGGGGGGG>EGGEFGGGGGGGGGFGGDD>=EFFFCGG@C@FDDGG6FGGGGGGDFCBFGGGGFGFGGFGBFFGGGGGEFEGGB5FFEFGFE@=C5ADFBFFGEEFEFFFG=@74>@)>A>D92?B=EF9FE?=@>ACEE;784;5;8/,//.),=32A<:3-(,3)).(----19:5)(-(5175/*;66<
@M02996:162:000000000-B87FG:1:1101:21701:6607 2:N:0:ACTGAGCG+CGTCTAAT
GACTACACGGGTATCTAATCCTGTTTGCTCCCCACGCTTTCGAGCCTCAACGTCAGTTACAGTCCAGTAAGCCGCCTTCGCCACTGGTGTTCCTCCTAATATCTACGCATTTCACCGCTACACTAGGAATTCCGCTTACCTCTCCTGCACTCTAGCTAAACAGTTTCCAAAGCAGTTCCGGGGTTGAGCCCCGGGATTTCACTTCAGACTTGCTTTGCCGTCTACGCTCCCTTTACACCCAGTAAATCCGGATAACGCTTGCTCCATACGTATTACCGCGGCTGCTGGCACGTATTTAGC
+
CCCCCGGGGGGGGGGGGGGGGGGGGGGGGGGGGGGGGGGGGGGGGGGGGGGGGGGGGGGGGGGGGGGGGGGGGGGGGGGGGGGGGGDFGGGGGGGGGGGGGFGGGGGGGGGGGGGGG>?CDFGGCAFFGGGGGFGGGGGGGFFGGGEGFGFFGADGGFGGGGFFGFFFGCCFGFFGFGEBEEGGGDEF@GGFD>CAAFFFFCEEFB4>BFC:>BEFECG:A>7=C=>3<CD@GECEFEGGD1=;;?CEF@:(:@6=-----94<F:<><?..6:6A42-(--703)3>01<?50<CE)).
@M02996:162:000000000-B87FG:1:1101:24145:6627 2:N:0:ACTGAGCG+CGTCTAAT
GACTCCAAGGCTCTCTAATCCTGTTTGCTCCCCCGACTCTCGCGCCTCAGCGTCAGTGCTGTTCAATGAATCCGCCTTCGCCTCCGGTGTTCTGCAGGACAGCAACACATTTCCCCGCTCCACCCTGCATTCCGGTTCCCTCTCCCCGACTCGCTTCCCGTAGTTTCACGCTCACTTTCCCGGTTGGGCCCGGCGCTCTCACACTTGACACGCACACCCTCCTACGCGCCCCTTTCGCCTCGTCACGTCTACCCACGCCACTCTGCTCTGTCTTACACCCGCAGCTCACCCACCATACGC
+
-8@C<F@<,D,C<<AF,@,;CF96,CFGGE8C,7CFC7,,B@,6@@7,FDFGF,8@EFCEECECC9CFCCFFECFEC:@,6C?,=C+>=:,CF<E,AB7,9*,09,,8,=?FEACGC:*0=>EC@?A<,9EBCF+=DD,,3)@F+6)8*+*)++++4@,43;)+,+5<2:,*43=21;75,**11*/35CE(/)1,2*)/)5;@16)/;C4((.()())(2,.))(-4,*,(*().405*((((0(((*(0).0.1---(-*.)*)).)..)))).))(,4,(--())).4()0*+0(((
@M02996:162:000000000-B87FG:1:1101:27386:6638 2:N:0:ACTGAGCG+CGTCTAAT
GACTACACGGGTATCTAATCCTGTTTGCTCCCCACGCTTTCGAGCCTCAGTGTCAGTTTCAGTCCAGTAAGCCGCTTTCGCCACTGGTGTTCCTCCTAATATCTACGCATTTCACCGCTCCACTAGGAATTCCGCTTACCTCTCCTGTACTCCAGCCACGCAGTTTCAAATGCAGTCACGGGGTTGAGCCCCGGGTTTTCACATCTGACTTGCATGGCCACCTACGCTCCCTTTACACCCAGTAAATCCGGATAACGCTTGCCCCCTACTTATTACGCCGGCTGCTGGCACGTAGTTACA
+
CCCCCGGGGGGGGGGGGGGGGGGGGGGGGGGGGGGGGGGGGGGGGGGGGGGGGGGGGGGGGGGGGGGGGGGGGGGGGGGGGGGGGGFFGFGFFGGGGGGGGFGGGGGGGGGGGGGGG>@DDFGGGGGGGGGGGGGGDEGGGEFGGGDFFFFFDDGGGGGGGG@CGBFGFCEFFFFDFFEFDGECFGFGFGGFFADADGFF?FEE@=E9CFCBEFE>DFG@?5>B3596@EFFGEFFFEFEFD@E67?CF;):0=);((--87>:F>FBF2-)6>64((---4;FFFF78()-08*;9.))
@M02996:162:000000000-B87FG:1:1101:24141:6648 2:N:0:ACTGAGCG+CGTCTAAT
GACTACAAGGGTATCTAATCCTGTTTGCTCCCCCGACTTTCGCGCCTCAGCGTCAGTGCTGTTCAAGGAATCCGCCTTCGCCTCCGGTGTTCTGCAGGATATCAACGCATTTCCCCGCTCCACCCTGCATTCCGATTCCCTCTCCCCGACTCGAGTCCTGTCGTTTCAACCGCACTTTCCGGGTTGGGCCCGGATATTCCACATTTCACACGCCGCCCTCCCTTCGCTCCCTTTACGCCCAGTAATTCCCAACCACGCTCGTCCCCCCCGTCTTCCCGCGCCGGCTGTCCCCCAGTTGAC
+
66AC<F8<FF;F8<FFCGGGGGGEEGGGGFG<FGCCB@@CF::+@FEGGGGCGGC,CEFCDCFFFE9FD,CFB+BEEDGG>EECE8+@>C@EF,C,4<@49=;64CEG68BEF,?F7:?+=,E8CC@C@;=DD,+6=,@>+:FGDF)@@8?86@=@@C7,8,0:+3C@9,4*5**19:=8**14>C)25:C())*(.2+)1>3));)/9+02(0()(.)(24(),,,(.:2(:)-6((:8:(5)/)))*)1(,)(/(((,(1,(1((((-(((-6)((,(((((-((().)()0*+0)),
@M02996:162:000000000-B87FG:1:1101:23442:6650 2:N:0:ACTGAGCG+CGTCTAAT
GACTACTCGGGTATCTAATCCTGTTTGCTCCACACGCTTTCGAGCCTCAACGTCAGTTATCGTCCAGTAAGCCGCCTTCGCCACTGGTGTTCCTCCTAATATCTACGCATTTCACCGCTACACTAGGAATTCCACTTACCTCTCCGATACTCTAGCTTGACAGTTCCAAATGCAGTCCAGGAGTTGAGCCCCTGCCTTTCACATCTGGCTTGCCATGCCGTCTGCGCTCCCTTTACACCCAGTCAATCCTGATAACGCTTGCACCATACGTATTCCGCGCGCTGCCGGGCCGTCTTTAGC
+
CCCCCGGGGGGGGGGGGGGGGGGGGGGGGGGGGGGGGGGGGGGGGGGGFGGGGGDGGGGGGGGGGGGGGGGGGGGGGGGGGGGGGGFGGGGGGGGGGGFGGFGGGGGGGGFGGGGGG:06=EFGFFFGGGGGGGGGGGGGGEFGGE@FEGFDEFGGGGGGFGBCFBFGGFGFFFFGFGFFGGGGGGFFC@E@FAFCFFF@0=A=CB**:A>AFFAFEFGFC7:)>4>26>BBGFEFFEFE4?;)9))12)29>7<>/.,/6C4<73E)5,/4:3))(-(,3,(30(,(,(((0)2;0.)6
@M02996:162:000000000-B87FG:1:1101:3722:6661 2:N:0:ACTGAGCG+CGTCTAAT
GACTACAGGGGTATCTAATCCTGTTCGATCCCCGCACTTTCGTGCCTCAGCGTCAATAGCGGATTTGTGAGATGCCTTCGCAATCGGTGTTCTGTGTGATATCTATGCATTTCACCGCTACACCACACATTCCTCCCACAGCATCCGCATTCAAGACCGGCAGTTACAAAGGCAGGTCTGGAGTTGAGCACCTGGCTTTCACCGCTGACTTACCGACCCGCCTACGTACCCTTTAAACCCAATTAATCCGAACAACGCCCGCAACCTCCGTCTTACCGCGGCTACTGGCACGCAGTTCGC
+
CCCCCGDECGGGEGGGGGGGGGGFGFG?FFFEFGGGGDFGGGG<EGGGGGGGGGGCF,C,@7+8FFFFE9@,CFFFFFGGGCEEDGGGGGDFG99AA,9EFFGF;?;,@CFGGGGFE8<CCEF8=FFCEFGG;@;=C8=+=D68+8)=9=:FGF+8=,=68118,+5,=,,;@FCC*2*3:,@@F=;*8@D9AF*):DFFEG=4@92(58C;B)()(227:68;@6,)/;<EG4C51/?C@1()0-6:*-),(83*(-((()(().442(,(.-)).:16(((((.5,((.4)0*2+)((
@M02996:162:000000000-B87FG:1:1101:23451:6666 2:N:0:ACTGAGCG+CGTCTAAT
GACTACTCGGGTATCTAATCCTGTTTGCTCCACACGCTTTCGAGCCTCAACGTCAGTTATCGTCCAGTAAGCCGCCTTCGCCACTGGTGTTCCTCCTAATATCTACGCATTTCACCGCTACACTAGGAATTCCACTTACCTCTCCGATACTCTAGCTTGACAGTTCCAAATGCAGTCCAGGAGTTGAGCCCCTGCCTTTCACATCTGGCTTGCCATGCCGTCTGCGCTCCCTTTACACCCAGTAACTCCGGATAACGCTTGCCCCCTCCGTATTACCGTCGCTTATAGCACGTATTTACC
+
AACCBFGGGGGG+CFG@FGGGGGGGGGGGGGGGGGGGGGGGGGGGGGGFGGGGGGGGGGGGGGGGGGGGFGGGGGGGGGGGGFEGFAEAFGGGGGGGGGGFFGGGEGG=EGGGGGGG>5+=CF8EGGG9EEGFGGGGGGGGFFFDE9FBCFFFAFGGF,,@EDCF;DFFFGFFD+EF=;FD8=?FDCGEC?5:@FBEGF@=D;AEF@*8@D9CFEFEFG@=5:5<79==CB>CE4@?=FE;1.;1)1424./6>)2/((//:(.*41(((-(.8).),(((--(()))-)3(00303.-3
@M02996:162:000000000-B87FG:1:1101:8267:6672 2:N:0:ACTGAGCG+CGTCTAAT
GACTACTGGGGTATCTAATCCTGTTTGCTCCCCACGCTTTCGAGCCTCAACGTCAGTTACAGTCCAGTAAGCCGCCTTCGCCACTGGTGTTCCTCCTAATATCTACGCATTTCACCGCTACACTAGGAATTCCACTTACCTCTCCTGCACTCTAGTTTGACAGTTTCCAATGCAGTCCCAGGGTTGAGCCCTGGGTTTTCACATCAGACTTGCCATACCGTCTACGCTCCCTTTACACCCAGTAAATCCGGATAACGCTTGCCCCCTACGTATTACCGCGGCTGCTGGCACGTGGTTCGC
+
CCCCCGGGGGGGGGGGGGGGGGGGGGGGGGGFGGGGGGGGGGGGGGGGGGGGGGGGGGGGGGGGGGGGGGGGGGGGGGGGGGGGGGGGGGGGGGGGGGGGGFGGGGGGGGGGGGGGG>>DD9FFGGFFFGGGGGGDGGGGGEFGGGEFFGFDEEDFFGGFGGDFEFGFGGGFGFCEFGFFGGGGFDDGEFGDAFGCDGFEEFFEFFFFFFF57FCF@CGAC@DBC5=))><:>BFFEEFG=B=CBC<C?>:((:3>/.///:@FF62/3((/-..<)-,(,41(()306:2(.)22*)((
@M02996:162:000000000-B87FG:1:1101:3736:6672 2:N:0:ACTGAGCG+CGTCTAAT
GACTACAGGGGTATCTAATCCTGTTCGATCCCCGCACTTTCGTGCCTCAGCGTCAATAGCGGATTTGTGAGATGCCTTCGCAATCGGTGTTCTGTGTGATATCTATGCATTTCACCGCTACACCACACATTCCTCCCACAGCATCCGCATTCAAGACCGGCAGTATCAACGGCAGGTCAGGTGTTGAGCACCTGCGTTTCACCGCTGACTTACCAGCCCGCCTACGCACCCTTTAAACCCAATAAATCCGGATAACGCTCGCATCCTCCTTCTTACCGCGGCTGCTGGCCCGGGTTTATC
+
CCCCCGF<FGGGGGGGGGGGGGGFGFGGGGDFFGGGGCFGGGGGGGGGGGGGGGGGGEGFEEE>FGGFDGG9FFGGGGGGGC@FFF@FGEFEFB@EFGGGFFGGGGGGGGDFGGGFG>@DCEFD7DE7FFGGCE8==B@8DD*?FGFGDGDFG9CBFFGGGGAD8CGCFC8AC>*1AG9>D,,@@D9*72DBAA@47CBBFFB@@?@=BFGFEF<F3:*.*./6(((/,:;,9:A)6<FGF11)94).24.((0.0--,(-/,(1(254())..)).-,-1-390,4((,46))/21...
@M02996:162:000000000-B87FG:1:1101:9469:6677 2:N:0:ACTGAGCG+CGTCTAAT
GACTACACGGGTCTCTAATCCTGTTTGATACCCGCGCTTTCGAGCCTCAGCGTCAATCGCACTCCAGAAGGCTGCCTTCGCAATCGGAGTTCTTCGTCATATCTAAGCATTTCACCGCTACACGACGAATTCCACCTTCCTTGTGTGTATTCAAGCCCTCCAGTATCAATTGCAGGCCAGTTTTGGGCCCTGACATTTTACCACTGACTTAAAAGGCCCGCTACGCTCCCTTTAAACCCCATAAATCCGCATAACGCTCGCCCTTTCCGTCTTACCACTGCTTCTTGCCCGGATTTCGCC
+
CBBCCFFGGD7F+CFGDFFGGGGGGGGGFF@EEFFGCGGGGGCFGGGGGGGGGGCFFG7F,@@FG@F,CEDFF<FFGGFGG:CGDFB,8B=FGGGFA=AFGFGCF,CFEFCGGGFGGAD>C@?4@=7>C=FGG,E==B8FC<8DFGDFF8FE=,=AFFGEEF)<,29E+D,;<?+4?D55@,,<5<=*5**1*32>EF+*7;A@E*1.63=4C:*)88*(4-(./(/49E(>C3).7,=8135/+)./1(.-(*(*((---)((*.:<15(((..5),(.36))))--(537))*00(-(
@M02996:162:000000000-B87FG:1:1101:7664:6683 2:N:0:ACTGAGCG+CGTCTAAT
GACTACTCGGGTATCTAATCCTGTTTGCTCCCCGCACCTTCGCACCTCAGCGTCAGTCATCTGCTGGTAACCTGCCTTCGCCATTGGTATTCTTCCTGATATCTACAGATTTCACCCCTACACCAGGAATTCTGATTGCCCCTCAGTGACTCTAGTTATGCAGTTCTCAACGCAATTCCGGAGTTAAGCCCCGGGATTTCACACCAAGCTTGCAAAACCGCCTCCATGCCCTTTACGCCCAATAATTCCGAACAACGCTCGCAACTTACGTGTTACCGCTGCACCTGGCCAGTAATTAGC
+
@BCCCGFGGCEFFGGGGFFGGFGGGGFFCCCFGGGGGGGGGGGGGFCGFGFCFGGGFGGGGGGGGGGGGGGFGGGGGGDC7FCGDGGGGGGGGGGGGGGGGFGGGGGGGGCGGFGGGBFCDGGFGFGFGGGGGGGFF;DGGFFGGGFDFC+>FBFGDGECFGDCEFGGGGGEEE8EFGBF@BEGGGEGEGGFFBG=9EFF@E@8>F5=>F8)/A9B@FG97/(-/5?8;CF2C=:85(=C(:@;6???@;=<BB8C..--(1-454A))(..48)422,(-((((.(4(((-9100<-)(
@M02996:162:000000000-B87FG:1:1101:9451:6685 2:N:0:ACTGAGCG+CGTCTAAT
GACTACACGGGTATCTAATCCTGTTTGATACCCGCGCTTTCGAGCCTCAGCGTCAATCGCACTCCAGAAGGCTGCCTTCGCAATCGGAGTTCTTCGTCATATCTAAGCATTTCACCGCTACACGACGAATTCCACCTTCCTTGTGTGTATTCAAGCCCTCCAGTATCAATGGCAGGCCAGTGTTGGGCACTGACATTTGACCCCTGACTTAAAAGGCCGCCTCCGCTCCCTTTAAACCCAATAAATCCGGATAACGATCGCATCTTCCGTATTACCGCCGCTGCTGGCACGGAATTAGCC
+
CCCCCGGGGGGGFGGGGGGGGGGGGGGGGGGFGGGGGGGGGGGGGGGGGGGGGGGGGGFGEGGGGGG9EFEFGGGGGGGGGGGGGGG?EFFGFGGFGGFGEFGGGFGGGGGGGGGGG>ADDGFGDFGGFGGGGGGGGGGGGFFGGGDFFGFFGD?GGGGFGGFGCDGA?C@6FFCCAGC>D>EC<?>>5CFEFFCECGA<AC):B5=EFBC*@F=ABF<5>1(/4;;9;G;AFEE3;@<C81;EFE<:>108:F)*(-.383027<<:2)(.5).486(40((,.,8:()(,00130432
@M02996:162:000000000-B87FG:1:1101:8735:6688 2:N:0:ACTGAGCG+CGTCTAAT
GACTACACGGGTATCTAATCCTATTTGCTCCCCACGCTTTCGTGTCTCAGCGTCAGTCACGGCCCAGCAAACCGCCTTCGCCACTGGTGTTCCTTCTAATATCTACGCATTTAACCGCTACACTAGAAATTCCGTTTGCCTCTACCTCACTCAAGTCTCCCAGTTTCTAAGACGAACCGAGGTTGAGCCTCGGGCTTAGATCTTAGACTTAATAAACTGCCTACACACGCTTTACGCCCAATAAATCCGAATACCTCTCGCCCCCTACGTATTACCGCGGCTGCTGGGCCGGTCTTAGCC
+
CCCCCGGGGGEFGGGGGEFGGGGGGGGFGGCFGGGGGGEGGGGFFGGGGGGGGGGGG,CFC:BFGGGCGE<EBFEGEGGGGGGGGGFGFGGGFGFGGF;FGFGGGGEG6CFGGFGGD:9=C,EDC@FAFFFFGGGGGCFFGDF7=E*C;DFF8@GGD@,6@ADFGFGDD9:;=5?=9D99C6:C>7=C=?F89@4AB2*67>E**+*0@A+8<A*=B6+.A5*000*868(4:)/313C5383;+.642(24:85*.).--9(3C((44,.-5--.3(-(((-(,5(((-(())2<<:<,
@M02996:162:000000000-B87FG:1:1101:8753:6689 2:N:0:ACTGAGCG+CGTCTAAT
GACTACACGGGTATCTAATCCTATTTGCTCCCCACGCTTTCGTGTCTCAGCGTCAGTCACGGCCCAGCAAACCGCCTTCGCCACTGGTGTTCCTTCTAATATCTACGCATTTAACCGCTACACTAGAAATTCCGTTTGCCTCTACCGCACTCAAGTCTACCAGTTTCTAAGACGACCCGGGGTTTAGCCTCGGGCTTTGATCTTAGACTTAATAAACCGCCTTCACACGCTTTCCCCCCACTAAATCCGGATAACGCTCTCCCCCCTCGTGTTTCCGGCCGTTCCTGGTCTGTGTTTCAC
+
CCCCCGDGGGEGGGGGGEFGGGCFGGGGGGFGGFGGGFFGGGGGCFGGGGGGGGGEG9@F,,FFGGGGGG,AFFFGGGGGGFFGFGFFFGCGBABFG<FFAFGGEGFGGGGGFGGGG>A@DFGGF@CFFGGGFDDDG8=DFDF+=E)CBDBF=@DE=:8DFFEGGFFD7F,3E99+0=)0:5CG*988@CF44?G@FCAC*<@<7=476:=4?+717)1,2((.))).(3(/9)/)(3E*(.3(92),)-)((*)*,,((.9((1((,(-,..(..3(,((--((.6((.).**320)-)
@M02996:162:000000000-B87FG:1:1101:14878:6698 2:N:0:ACTGAGCG+CGTCTAAT
GACTACCAGGGTATCTAATCCCGTTCGCTACCCTAGCTTTCGCATTTGAGCGTCAGTTGACGCCAAGTAAGCCGCTTTCGCCACCGGTGTTCCTTGCGATATCAAAGCATTTCACCGCTCCACCGCAAGTTCCGCTTACCCCTACGTCACTCAAGCATAACAGTTCGGAGCCCAGTTCCACGGTTGAGCCGTTGGATTTCAAACCCCGCTTATTACGCCGCCTACATGCCCGTTTAGACCTGCTCTTCCGCATACCGTTCGAACAGTTCGTCTTACCTCCGCTGCTGGGCCTACCTTCAC
+
CCCCCGGFGGGG@FGGDFFGFGGGGGGGGFEGGFGGGGGGGGGGGGGGGGGGGGGGGGE9F@FFBBFGGGGGGGGGFFGGGEGGG>CFEGGGGGGGGGGGCAGGGEGFFGGDGGGGD:@DGEFG7F=F+4CFGGEGG6FBGD??D@DGEDFD8@DE,@==D,:@C@CECCEEGFGGFGFFF>E:FC:;;G>>*:C6:F65*>CBFFFFFFG;<F3@65:(1./(664)52.(1,(())3<).((1.56:()(())2(--401(.1(.))-(-,()4.6.(-113320(((-().22+,))
@M02996:162:000000000-B87FG:1:1101:14867:6713 2:N:0:ACTGAGCG+CGTCTAAT
GACTACCAGGGTATCTAATCCCGTTCGCTACCCTAGCTTTCGCATTTGAGCGTCAGTTGACGCCAAGTAAGCCGCTTTCGCCACCGGTGTTCCTTGCGATATCAAAGCATTTCACCGCTCCACCGCAAGTTCCGCTTACCCCTACGTCACTCAAGCATAACAGTTCGGAGCCCAGTTCCACGGTTGAGCCGTGGGATTTCAAACCCCGCTTATTACGCCGCCTACATGCCCTTTAAGCCCCGTGATTCCGAATAACGTTCGAACAGTTCGTCTTACCGCGGCTGCTTGCACGCACTTAGC
+
BCCCCGGGGGGGEFGGGFFGFGGGGGGGGGGGFGGGGGGGGGGGGGGGGGGGGGGGGFE,FFGGE@FGGGGGGGGGFFGGGGGGGC>FGGGGGGGGGGCG@?FFGGGGGGGGGGGGG>DGD@FG7F:@CFGGGGGGG>FGGDF=DCDGFGFF,@FG8EDCGG@FGFCE>BEBDA>FFGE6@59>CDBFBG8>?BD9EGFFEGEFFFF@@BGF<=?F@ED0E9;6?4A4:C?5D:A692CC(,44)(.6:30(0).9-...(1(35.)6)--,.82<74(2696(2)4>1)8?)0:=8).-
@M02996:162:000000000-B87FG:1:1101:9958:6722 2:N:0:ACTGAGCG+CGTCTAAT
GACTACCAGGGTATCTAATCCTGTTCGATCCCCGCACTTTCGTGCCTCAGCGTCAGTCGCGGCTTGGTGCACTGCCTTCGCGATCGGCGTTCTGTGTGATATCTATGCATTTCACCGCTACACCACACATTCCATGCACCCCAAACGCACTCTAGCCCCCCAGTTTCCATGGCAGTGCCAAGGTTGAGCCCTGACATTTCACCCCCGACTTGAGATGCCGCCTACGCACCCTTTAAACCCAATTAATCCGGATAACGCACGGATCCTCCGTATTACCGCGTCTCGCGGCACGGGCTTAGC
+
CCCCCGGGGGGFGGGGGGGGGGGFGGGGGGGFGGGGFGGGGGGGGGGGGGGGGGGGGGDGGGGGGGGGGEEEGFGGGGGGGF>FDECFGFGGGGCGGFFGEFF@FGGGGGGGGAFGG>ADDFFGGGGCFFFGGGFCF>9DG=58DGDGFGBCEF7GGGGGGG>@2BFCGGFFGFGG4CE6>DGGGGB4>FGF)?C54<BF*B>((),39B53)2(8);C>G4-1:4969:((9::<9-;88:2)1456F0044>)2,-(,-)-(73)-3(-4774))-(,(--((((-(((-0)***)))
@M02996:162:000000000-B87FG:1:1101:13624:6724 2:N:0:ACTGAGCG+CGTCTAAT
GACTACTGGGGTATCTAATCCTGTTCGATCCCCACGCTTTCGTGCCTCAGCGTCAATGCAGGCCCGGCCAGCTGCCTTCGCTATCGGGGTTCTGTGGCATATCTATGCATTTCACCGCTACACGCCACATTCCGCCGGCCTCGACCGCATTCAAGGACGCCAGTATCAACGGCACTGCTCCGGTTGAGCCGTCGCCTTTCACCGCTGACTTAACACCCCGCCTGCGCCCCCTTTAAACCCAATTAATCCGGATAACGCTCGCCTCCCACGTATTACCGCCGCTGCAGGCACGGAGTTAAG
+
CCCCCGGGGGGGFGGGGGGGFGGGGGGGGGDEGGGGGGGGGGGGGGGGGGGGGGGGG<F<E@GGGGGGGGGFGGGGGGGGGGGGGGGGG=FFGGGGGGGGDFGGGGGGGGGGGFFGGBFGGGF4CGFFGGGGGGGGGGGGGD5=CG9FEGFFAC<<6C:9EE>8@9BEFGGFGFGG4C4BFEEEEC@C;FC;DDG?;FFECGE<68,(4BFBA7)/4:<3C0(,4,2(,:315:<<<BFE4?B)16<AD181::99(-(--1(-/1((.,-.5726>(-(-2029((((,4:>)8/*)))
@M02996:162:000000000-B87FG:1:1101:10118:6729 2:N:0:ACTGAGCG+CGTCTAAT
GACTACTCGGGTATCTAATCCTGTTTGCTCCCCACGCTTTCGAGCCTCAACGTCAGTTATCGTCCAGTAAGCCGCCTTCGCCACTGGTGTTCCTCCTAATATCTACGCATTTCACCGCTACACTAGGAATTCCACTTACCTCTCCGATACTCTAGCTTGACAGTTCCAAATGCAGTCCAGGAGTTGAGCCCCTGCCTTTCACATCTGGCTTGCCATGCCGTCTGCGCTCCCTTTACACCCAGTAAATCCGGCTAACGCTTGCACCCTACGTATTACCGCGGCTGCTGGCACGTATTTCGC
+
@CCCCGGGGGGGGGGGGGGGGGGGGGGGGGGGGGGGGGGGGGGGDCGGGGGGGGGGGFFGGFGFGFGGGGGFGGGGGGGGGGGGGG?FGGEGFFGGG9EDFFFGGGFGGGGGGGGGGA>DDEFAE<FFG=FGG=DGFFFGC>DGC@56@DFDE>FGGC??DFDGGFGGGGGCFF?GDGB*,66@CFEGFGG>FFD<=EFCEG@E>8*3@F>ABF63.9F4::5<C2@>@E=@FFFFE5FE(65.36)1;:)(7>5>/.//(*).>(4(,4.,.3)-),-(,,(41:420341.)0<:23:
@M02996:162:000000000-B87FG:1:1101:23766:6744 2:N:0:ACTGAGCG+CGTCTAAT
GACTACCCGGGTATCTAATCCTGTTCGATACCCACGCTTTCGTGCCTCAGCGTCAGTAGCGTACTGGTAGGCTGCCTTCGCAATCGGAGTTCTGTACCATATCTATGCATTTCACCGCTACACGGCACATTCCGCCTACCTCGCTCGCACTCAAGAACGGCAGTTTCAACGGCAATTTTACGGTTGAGCCGCAAAATTTCACCACTGACTTACCATCCCGCCTACGACCCCTTTAACACCCATAACTCCGGATACCGCACCCATCCTCCGTCTTACGCCGCATGCTTGCACCGAGGTAGC
+
CCCCCGGGGGDGCFGGGGGGGGGGGGGGGFDGGGGGGGGGGGGGGGGG<FFGCGGGGGGGGGGEFEGGGGGGGGGGGGGEGCCGFGFCFFGGGGGFFFFGG9EFGFGG9EFGGGGGGFA+=EFGBFEEGGGGG8CDGGGGGFFGGG8@BGDE8FF9FGGGD603@97CFGGEGE0A8CE+ECGFED)*:?C2)/)(06=CEGE;=;:7(;F<4AC;5AC:5:((/((,6=?(98<<))<5(,,.7())0()(-.8*((-(-*-3*4)-.(-(,-)6((,,(((-.)),8)),8)**2))5
@M02996:162:000000000-B87FG:1:1101:23747:6746 2:N:0:ACTGAGCG+CGTCTAAT
GACTACCCGGGTATCTAATCCTGTTCGATACCCACGCTTTCGTGCCTCAGCGTCAGTAGCGTACTGGTAGGCTGCCTTCGCAATCGGAGTTCTGTACCATATCTATGCATTTCACCGCTACACGGCACATTCCGCCTACCTCGCTCGCACTCAAGAACGGCAGTTTCAACGGCAATTTTACGGTTGAGCCGCAAACTTTCACCACTGACTTACCATCCCGCCTACGCACCCTTTAAACCCAATAAATCCGGATAACGCTCGCATCCTCCGTATTACCGCGGCTGCTGGCACGGGGTTAGC
+
CCCCCGGGGGGGGGGGGGGGGGGGGGGGGGDFGFGGGGGGGGGGGGGGGGGGGGGGGGGGGGGGGGGGGGGGGGGGGGGGGGGGGGFFFFGGGGGFGGGGGFFGGGGGGGGGGGGGG>?CDCFEEGGGGGGGGGGGGGGGGFFDCFB@BDFEGGGFFGGGEG):@FGGGGGFGFDGFGFFGEGGGGFGFGC=EDDFFGFFCG=EBAE9@FF<E;CFEAG<C>F?F090:GF:C?<9<AGGF17)=2<A<9DBBFBF(----96877?8074180.5)((-(-49:7?(47<17)/:8(.<
@M02996:162:000000000-B87FG:1:1101:6890:6757 2:N:0:ACTGAGCG+CGTCTAAT
GACTACCAGGGTAATCTAATCCTGTTTGATACCCATGCTTTCGTGCCTGAGCGTCAGTTCATCTCTGGACAGCTGCCTTCGCAATCGGAGTTCTGCAGCATATCTAAGCATTTCACCGCTACACGCTGCATTCCGCCATCCTCGACATGACTCAAGACAACCAGTATCAACGGCAGTTTCAGAGTTGAGCTCCGAGATTTCACCGCTGACTTAATCGCCCGCCTGCGCACCCTTTAAACCCAATAAATCCGGATAACGCTCGCATCCTCCGTATTACCGCGGCTGCTGGCACGGGGTTAG
+
CCCCCGGGGGGGF?FGGGGGGGGGGGGGGGGGGGGGGGGFGGEGGGGGFFGGGGGGGGGGGGGGGGGCFGDFFGGGGGGGGGGDCGFGCFFFFGGGGGGGGFFFGGCFGFFGGG9FG:9DDG,DCFGGGGGGGGGDDGGDD8DCDG=BDFFEGFGGGGGGGGFGG?GFGGG>C5+=DFBFE===DD=F@?CEF>D=5CFCE7AC8@B>=9DEFF*1:?DA5(9@B2:B9EFFC;3C<4,=D;2,/=).1/83()6C/,---)3-*-4,5:,((44:>-(-(-421().(-(<7<:*:,((
@M02996:162:000000000-B87FG:1:1101:13592:6761 2:N:0:ACTGAGCG+CGTCTAAT
GACTACTGGGGTATCTAATCCTGTTTGCTCCCCGCACCTTCGCACCTCAGCGTCAGTCATCTGCTGGTAACCTGCCTTCGCCATTGGTATTCCTCCTAATATCTACGCATTTCACCGCTACACTAGGAATTCCGCTTTCCTCTCCTGCACTCAAGAAAAGTAGTTTCAATCCCATCACGGGGTTGAGCCCCGCACTTTTAAGACTGACTTACCTTCCCACCTGCGCTCACTTTACGCCCAATAATTCCGGACAACGCTCGCCACCTCCGTATTACCGCGGCTGCTGGCACGTAGTTAGCCG
+
CCCCCGGGGGGGGGGGCFGGGGGGGGGGGGFFEGGGGGGGGGGGGGGGGGGGGGGGGGGGGGCFGGGGGGGGGGGGGGGGGGGGGGFGAFGGFFGGGFFGFFGGGGGGGGGGGGGG>>@DDEGGGGG8FFFGGGGGDGFGGFFGGF<FFG?DDED,D,=DFDDCFFGGF9F?DFGGFGFFGEGGEGFF@GGFFDGFEGFF@FFEEF@EBC=BFFFFFFG3A>5==6>@BGFF><>D?>F53;;EC<5CC;5>9F19,----/3<C?0393.....6(2((,16::3:0.,460.;:9A4)(
@M02996:162:000000000-B87FG:1:1101:15257:6790 2:N:0:ACTGAGCG+CGTCTAAT
GACTACCGGGGTATCTAATCCTGTTTGATACCCGCACTTTCGAGCCTCAGCGTCAGTTGCACCCCAGAAGGCTGCCTTCGCAATCGGAGTTCTTCGTGATATCTACGCATTTCACCGCTACACCACAAATTCCACCTTCCTTATGTGCACTCAAGAAAACCAGTATCAACCGCAGTTCCGTCGTTAAGCGACGGGATTTCACGGCTGACTTGATCTTCCACCTACGCTCCCTTTAAACCCAATAAATCCGGATACCGCTCGCATCTCCCGTTTTCCCGCCGCTCCTGGCACGGAATTCGC
+
CCCCCGGGGGGGGFGGGFFGGGGGGGGGGEFFGGGGGGGDGGGGGGGGGGGGGGGGGGAFEGGGGCGDFGFEFFEFGGFGGFFGGFB6@CEGGGGEFG8:=CFCF,@FGGGGGGGGD>D6CFFG8FFFGGGGGDFGGFFGCE@CFGFGBDFEDCFC,DE=+==E,=@@F8EDG?GCFGF>BCECE;CGE>C79@455CAEFE92:?33=F7)/@;;?AF)3(/((/4(/:33>EC57AGE:1(56)-424)(4<)2(--,()(-15)319.(,3.))(,(--,,,324((5:))*23),4
@M02996:162:000000000-B87FG:1:1101:10984:6796 2:N:0:ACTGAGCG+CGTCTAAT
GACTACCAGGGTATCTAATCCTGTTTGCTCCCCACACTTTCGTGCCTCAGCGTCAGTTTCAGGCCAGTTAGCTGCCTTCGCCATTGGTGTTCTTACTAATATCTACGAATTCCACCTCTACACTAGTAATTCCACTAACCTCTCCTGTACTCTAGCTTGACAGTTTCAATCGCTGGTCCAGAGTTAAGCTCTGTTCTTTAACGACTGACTTGCCATGCCGCCTACGCACCCTTTACACCCAGTAAATCCGGATACCGCTTGCCCCCTATGTCTTACCGCGCCTGCTGGCACCTATTTAGC
+
CCCCCGGGGGGGGGGGGGGGGGGGGGGGGGGGGGGGEGGGGGGGGGGGFGGGGGGGGGGGEF9EF;DFEAEFGGGGGGGFGFGGGGFFGGGGGGCFGF@FFFGGGGGGFFFGGGGGG=?DDEFGF=ACF@EFGFGGG,D@FD?FGEDF;FFFGG?FGGG8ED*CFFGG8EFFCFD8DFE;>,,==6;999@9F233;FF>BA58=A>DFF9*=65B5:=:G>=588=0=E=FFF;CA@<E25:A6A??9@6(9B=;(0./(/44C99(;3915?)9(6,2(-84:20:((.(00+3<.)6
@M02996:162:000000000-B87FG:1:1101:10972:6813 2:N:0:ACTGAGCG+CGTCTAAT
GACTACCAGGGTATCTAATCCTGTTTGCTCCCCACACTTTCGTGCCTCAGCGTCAGTTTCAGGCCAGTTAGCTGCCTTCGCCATTGGTGTTCTTACTAATATCTACGAATTCCACCTCTACACTAGTAATTCCACTAACCTCTCCTGTACTCTAGCTTGACAGTTTCAATCGCTGGTCCAGAGTTAAGCTCTGGTCTTTAACGACTGACTTGCCATGCCGCCTACGCACCCTTTACACCCAGTAACTCCGGATAACGCTTGCTCCCTCTGTTTTTCCGCCGCTGCGGGACCTATGTTTGC
+
CCCCCGGCGGC<@FGGGEFGGGGFGGGGGGFGGGGGGGFGGGGGGFEFCFGGGGGGGEGGGGCFGFFGGFFGGCFFCFF7CEEGDDFFFFGGGGAFG<EFFFGGGG7FF?EGFFFGG:6=D@EFG9FF9FGCGFGF8@DGGFFGGE5=CFFF=E8FGGFGFFFFGFGGDFG?+36+@D=D>=DFFC73=DCDFFFD*A7*;E=5>B5DDDDDFAE880;5>))1:)8)1BA5FEEAE3FE2B>*4/*5258288*;-/6(,:;AF?((,.1)13(/40,(660-(,-,(-((*/0<+),)
@M02996:162:000000000-B87FG:1:1101:26954:6847 2:N:0:ACTGAGCG+CGTCTAAT
GACTACCCGGGTATCTAATCCTGTTTGCTCCCCACGCTTTCGAGCCTCAGCGTCAGTTACAGTCCAGTAAGTCGCCTTCGCCACTGGTGTTCCTCCCACTCTCTACGCATTTCACCGCTACACTGGGAATTCCACTTACCTCTCCTGCACTCAAGCCCATCAGTATCAAAAGCAATTCCCACCTTAAAAGCAGGACTTTCACTCCAGACTTCACAGGCCGCCTACGAGCCCTTTAAGCCCAACCCTTCCGGACAACGCTTTCCCCCCACGGCTTCCCAGCAGTGCGAGACGCGCGTTTGC
+
CCCCCGGGGGGFGGGGGGGFGEFFGGGGGFFGGGGGGDGFGGGGGGGGGGGGGGGEEFGFGGGGGFGGGGGGGEGGGGGGGGG7EGGDGFGGFFFG@,4AFFGGGGGGEGEGEFGFE@D6=CEGCFFFGGGCFGGGGFGBGF9D+ED?5DFDFGD,==,DDFDEEFG,CEEFGF?F5DEFGGCDF?C+5@6@F*+0:,BE@GA*=>CCDA=*;0A<5?DAE0)0>2((8CB=F0**/7?EF?0(.(,(2:)/:32;.(-((0.,9(,(-(((((,,.)),(().)(((-(((.)*//((-
@M02996:162:000000000-B87FG:1:1101:10576:6861 2:N:0:ACTGAGCG+CGTCTAAT
GACTACACGGGTATCTAATCCTGTTTGCTCCCCACGCTTTCGAGCCTCAGTGTCAGTTACAGTCCAGTAAGCCGCCTTCGCCACTGGTGTTCCTCCTAATATCTACGCATTTCACCGCTACACTAGGAATTCCGCTTACCTCTCCTGCACTCAAGCCTTACAGTTTCAAAAGCAGTCCCGGGGTTGAGCCCCGGGCTTTCACTTCTGACTTGCATGGCCACCTACACTCCCTTTACACCCAGTAAATCCGGATAACGCTTGCCCCCTACGTATTTCCGCGGCTCCTGGCACGTCGTTAGC
+
CCCCCGGGGGGGGGGGGGGGGGGGGGGGGGGGGGGGGGDGGDGGGGGGGGFFGGGGGGDGE<FFFFGGGGFGGGGGGGGGGGGGGGGEFFGGGGGGGFFGDFGGGGGGGGGGGGGGG=@DD9BFGFCFFFGGGFGGGGFFGEDFGGEGFGBED8DGGGGGFE8CEFGGGAD*@D6EFGEDDGGGGDFGCFGDEDGFBFFFFGEEBFEACFGFF*>A28;;F952;B=>BFDDGF3>34FC335)31?CF1)6()79/,---9>FFFB16:...5))-(,(449(47),((,37)*2/2-4
@M02996:162:000000000-B87FG:1:1101:26948:6863 2:N:0:ACTGAGCG+CGTCTAAT
GACTACCCGGGTATCTAATCCTGTTTGCTCCCCACGCTTTCGAGCCTCAGCGTCAGTTACAGTCCAGTAAGTCGCCTTCGCCACTGGTGTTCCTCCCAATCTCTACGCATTTCACCGCTACACTGGGAATTCCACTTACCTCTCCTGCACTCAAGCCCATCAGTATCCAAAGCAATTCCCACCTTAACAGCAGGACTTTCACTCCAGACTTAACAGGCCGCCTACGCGCCCTTTACGCCCAATCATTCCGGACAACGCTTGCCCCCTACGTATTACCGCGGCTGCTGGCACGGGGTTCGC
+
CCCCCGGGGGGGGGGGGGGGGGGGGGGGGGGGGGGGGGGGGGGGGGGGGGGGGGGGGGGGGGGGGGGGGGEFGGGGGGGGGFGGGGGFFECFEFGGGGGGGFGGGGGGGGGGGGGGG@DGDEFGGGGFGFGGGGGGGFGGGFFGGGFGFGFFDGGGFFGGGGDEFFGGGGFFGFGFFGFFGGGGGGE+;:E@FFDFFFFFFG@6@FFEFFFCA8EF5?C9::<DF=@2@CBFC@FFF<FEDF@@A<3974:16>3>----(/8?F>FFF?3.<?)4683360(-,>B:((440.*/2(((
@M02996:162:000000000-B87FG:1:1101:26932:6876 2:N:0:ACTGAGCG+CGTCTAAT
GACTACCCGGGTATCTAATCCTGTTTGCTCCCCACGCTTTCGAGCCTCAGCGTCAGTTACAGTCCAGTAAGTCGCCTTCGCCACTGGTGTTCCTCCCAATCTCTACGCATTTCACCGCTACACTGGGAATTCCACTTACCTCTCCTGCACTCAAGCCCATCAGTATCCAAAGCAATTCCCACCTTAAAAGCAGGACTTTCACTCCAGACTGAACACGCGGCCTACGCTCCCTTTACGCCCAATCCTTCCGGACAACGCTTCCCCCCTCCTCGTTACACCGCGTTCGTTGCCGTGTTTGGC
+
A-ACCGGGGGGGEGGFFGGGGFGFGGGFGFCDFGGGGGDGGGFFGGGG@FGDFGGGGGAFGGGGGGGGG,,AFFGGGGGGGGEGGGEC4CBEFFGGGGGFGDFGGGGG8CEFGFGFC>F+=>FF@FGG8AEGGGGGGGGGDEFGGGFFDGFFEGFG?F88DEDFF+CEG,E?D?FF?FEFGEEFE8=+*7@0**===@CCCF**:?5CDF*)>A80)/*/4//(0/5((36/;;)>08CE@;8().))*3)(()(1-,(,(0../-1(((,-4((,))((-(,(,(,(,(.,0022*(,5
@M02996:162:000000000-B87FG:1:1101:18496:6877 2:N:0:ACTGAGCG+CGTCTAAT
GACTACAGGGGTATCTAATCCTGTTTGCTCCCCACACTTTCGTGCCTCAGCGTCAGTTTCAGGCCAGTTAGCTGCCTTCGCCATTGGTGTTCTTACTAATATCTACGAATTCCACCTCTACACTAGTAATTCCACTAACCTCTCCTGTACTCTAGCTTGACAGTTTCAATCGCTGGTCCAGAGTTAAGCTCTGGTCTTTAACGACTGACTTGCCATGCCGCCTACGCACCCTTTACACCCAGTACATCCGGATAACGCTTGCTCCCTATGTATTACCTCGGCTTCTGGCACATAGTTAGC
+
CCCCCGGGGGGGDGGGGGGGGGGGGGGGGGGGCGGGGGGGGGGGGGGGGGGGGGGGGGGGFGGFGGGGGGEFGGGGGGGGGGEGFFFGGEEGEFFGGEGGGFGGGGGGGFFGGGGGFDFFGGGGFEFFGGGGGGGGC?@DGFFGGGFGFGFEFFGGGG8FGFDGGFGGCFGFGBD@DGFFG9ADGGFG=EGFFFGFFGFEFEAF=:>BEF9*AFFFEFC8E@D>C5)):>>@F@EFF=BCB9:C+8>?C@2(/?B=0.//(2)7C@@33//)1757))/((/2(/><)3(5(71230.6)
@M02996:162:000000000-B87FG:1:1101:10582:6877 2:N:0:ACTGAGCG+CGTCTAAT
GACTACACGGGTATCTAATCCTGTTTGCTCCCCACGCTTTCGAGCCTCAGTGTCAGTTACAGTCCAGTAAGCCGCCTTCGCCACTGGTGTTCCTCCTAATATCTACGCATTTCACCGCTACACTAGGAATTCCGCTTACCTCTCCTGCACTCAAGCCTTACAGTTTCAAACGCATTCCCGGGGTTGATCCCCGGGCTTTCACTTCTGACTTGCATGGCCACCTACACTCCCTTTACACCCAGTAAATCCGGATAACGCTTGCCCCCTACGCATTACCGCGGCTGCTGGCACGTGTTTCGC
+
CCCCCGGGGGEFEFGGGGGGGGGDFGGGGGFGEGGGGGGGGGFFGFGGEFFFGGGGGFEGFFGFG@,CFGDEGGDGGGGGGGGGGGFGGGEGFFGFGF9FECFGGGGGGCCFG,FFD83=CC?A=<CFFFFGGGGGG+DEFDDFGGFGBFDD88DGGGGCF9DBGFGGGG,<EF+1DG=BEECEEG8+1CF=?AC=2:6AEFEF=A6EFFC=E4@+26DEG>>2>8=*,B@FC@EC3<FC((63+<CEG@)4<B)9/-(--1,4C>1(4(((-,).60(,(--312343(.,0.+22),,
@M02996:162:000000000-B87FG:1:1101:19437:6888 2:N:0:ACTGAGCG+CGTCTAAT
GACTACCAGGGTATCTAATCCTGTTCGCTCCCCTCACTTTCGTGCCTGAGCGTCATTTACGGCCTGGTCTGCTGCCTACGCAATCGGTGTTCTTCGTCATATCTATGCATTTCACCGCTACACCACGAATTCCGCTCACCTCGACCGCAATCAAGCCCTCCAGTATCCATTGCGTGATCACGTTTAGCGTCACGATTTCACCACCTACCTTAACAGCCCCCTGCGCCCCCCTTAAACCCCATCAATCCGGATAACCCTCTGACCCTCCCGTTTACCGCCGCCTCTGGCCCCGAGTTAGCC
+
CCCCCGF,EEGGGGGGGEFGGDEFG<F+CD@FG-@@FGGGCGG8F,F,CFFGGGGGGGFGGGFG::CFFAFF,:FEF;=FE,C4D=8FFFEF=FF4E==ABDFGF,@FDFFGFGGGGABGD@EDFGGEGEFFG88++@6DFD5+=E=GE+@D>FF9=11@EE<DDFG,25,=E*CC*+*+36@C,**+0@8454*):>+:AG9@2)(0-2+*.0918?*5E,,/((,(.1(:>)))..;*-((,0-),),033620((-()*).7(4:(4((.(.5(-((,2(-,)..(,(,)0*/35).
@M02996:162:000000000-B87FG:1:1101:7974:6898 2:N:0:ACTGAGCG+CGTCTAAT
GACTACTCGGGTATCTAATCCTGTTTGATCCCCACGCTTTCGTGCCTGAGCGTCAGTTGCGAGCTCGTGACCTGACTTCTCGATCGGTGTTCTGTGACATATCTAAGCATTTCACCGCTACACATCACATTCCGGCCACGTCTATCGCACTCTAGTCCGGCCGGATCAAAGGCACGATTTGCGTTGAGCCCCAACTCTTCACCCCTGACTTACCGATCCGCCTGCGCACCCTTTAAACCCAATAAACCCGGATAACGCTCGTATCCCGCGTATTACCCTGGCTCCTGCCACGGAGTTAGC
+
CCCCCGGGGGGGGGGGGFFGGGGGGGGGGGGGGGGDGGGGGGGGGGGGGFGGGGGGGGGGEEDF7FFGFGGGGGGGGGGGGEFFEECFGFGGGGFGGGGAEFGGGEFGGDDFFEEFG8*=?=EFGGGGGGGGG=CDDEGE=80=+C>C>6>DFDGGFF>CE+>++9;,@GFFFF7>A>)0E,11>940>FGA>DG:*=BC?F3>9F=@(8=>BFD)(2C1C<6(3,4((346*:2>A2CC<(4,*6).1,034).*--,-(/((2)5,4934,85>4(),-44),(:(,3798.*22..)
@M02996:162:000000000-B87FG:1:1101:19451:6906 2:N:0:ACTGAGCG+CGTCTAAT
GACTACCAGGGTATCTAATCCTGTTCGATCCCCGCACTTTCGTGCATGAGCGTCATTTACGGCCTGGTCTGCTGCCTACGCAATCGGTGTTCTTCGTCATATCTATGCATTTCACCGCTACACAACGAATTCCGCCAACCTCGACCGCAATCAAGCTCTCCAGTATCAATGGCGTGATGACGTTGAGCGTCACGATTTAACCACTGACTTAAAACGCCGCCTGCGCACCCCTTAAACCCAATAAATCCGCATAACGCTCGGATCCTCCGTATTCCCGCGGCTGCTGGCACGGAGTTTGCC
+
CCCCCGGGGGGGGGGGGFGGGGGGGGGGGGEFGGGFGGGGGGGGGGGFGGGGGGGGGGFGGGGGGGGGGGFFGGGGGGGGGCEEFFEGGGGGFEGCFEFGFFGGGGFGGGGGGGFGGADGC9FEDEF?@FFGF8E==B@EGF5+?G=GECEBFFGGGGGFF9@FCAFFFF,@FEGG5D@6E*@@@9@>>=C=BB7<BG+8>?7BE4>;BC>=68*:6>D0C@61.:BFFE(45:>AF1A5:?><F4:,)(0819(1-,-(,142D<8(,,..42).40-(((-(.:(,.86;.)/2+--.
@M02996:162:000000000-B87FG:1:1101:27910:6926 2:N:0:ACTGAGCG+CGTCTAAT
GACTACCGGGGTATCTAATCCTGTTTGCTACCCGCACTTTCGAGCCTCAGCGTCGATGAGTCCCCAGCAGGCTGCCTTCGCCATCGGTGTTCTTCCTGATCTCTACGCATTCCACCGCTACACCAGGAATTCCGCCTGCCCCTGAACTATCCAAGAGACACAGTCCAGTCTGCAGGTCCGGGGTTGGGCCCCGGTATTGTACAGACTGCTTGCGTCTCCGCCTACGCTCCCTTTACGCCCAGTGATTCCGAACAACGCTTGCACCCCTCGTATTACCGCGGCTGCTGGCACGAGCTTTGC
+
<CCCCGGGGGGGFGGGGGGGGGGFGGGGGFFFGGGGGGGGGGGGGGGGGGGGGGGGGGCGGGGGGGGGGGGGGGGGGGGGGGGGGGGFGFCEFGGGGGGGFFFFGGGGGGGGGGGFG=:@?DFGGGGGEEFGAECCGFGB8DFFGFDFFGFFFFGG?FFGGGFGGFGGFGF?EFGEFGEA55CCCDBDFAE4BED@FGFF4;*>34;;@FC@D54B;AG2=3;D@DFBBG?7C?FF?FEG1:><?ADD?251()49-,--(/).9,422>,(4:649(-(-((,-,).:()4))**3))-
@M02996:162:000000000-B87FG:1:1101:14527:6950 2:N:0:ACTGAGCG+CGTCTAAT
GACTACTGGGGTATCTAATCCTGTTCGATCCCCGCACTTTCGTGCATGAGCGTCATTTACGGCCTGGTCTGCTGCCTACGCAATCGGTGTTCTTCGTCATATCTATGCATTTCACCGCTACACAACGAATTCCGCAAACCTCGACCGCAATCAAGCTCTCCAGTATCAATGGCGTGATGACGTTGAGCGTCACGATTTAACCACTGACTTAAAAAGCCGCCTGCGCACCCTTTAAACCCAATAAATCCGGATAACGCTCGGATCCTCCGTATTACCTCCGCTGCTGGCACGGGGTTGCTC
+
CCCCCGGCGGGGGGGGGGGGGGGGGGGGGGGGGGGGGGGGGGGGGGGGGGGGGGGGGGEGEEGGGGGGGGGFGFGGGCGGGGGGEGFFGGGFEFFGGGGGGFGGGGGGGGGGGFGGG=BDGFGF8=F7FGGGGGG>>=DGGD>CDGFGFGFFCFGG?FDFGG@@EFGCDFGFGFGE5DEFGDGGCFEG)4?AEFGBFF859CBDB633>8>=483:1AC9E83=:9>96E15<<E<A2A:?F077-).79508=7/-,--4),-76<222280:.)))(--212,)((,)-1).***.))
@M02996:162:000000000-B87FG:1:1101:15227:6959 2:N:0:ACTGAGCG+CGTCTAAT
GACTACTGGGGTATCTAATCCTGTTTGATCCCCACGCTTTCGTGCCTCAGCGTCAGTGACGGATTCGTGAGATGCCTTCGCAATCGGTGTTCTGAGTAATATCTATGCATTTCACCGCTACACTACTCATTCCTCCCACGACATCCGTATTCCAGCGGGCCAGTATCAACGGCGGTTCCGGGATTGAGCCCAGGGCTTTCACCCGTGACTTGGTCCCCATCCTACGCACCCCTTAAACCCAATAAAGCCGGATAACGCTTGCATCCTCCGTATGCCCGCGGCTGCTGGCACGCGGTTAGC
+
-ACCCGGCGFGE,EFFACFGGGGGGGGGGGEE<FGECGCGGEGGGGGGGGFG:FGDG@EGEG,@CFGGGFDGGGG8@ECFGGC@DFBBCFGCEF,AFGFACFGGFGGEAEGFFGFEE)*0@,BF@FFEFGFFG8FFGGG++:9>DFAD5D?DFFGGG6EEECD>=99CFG6>E5C9?CEFG5**,*0:>CF()5?>:C64?+70(),(/:+)4;9;(;7(0,))),,(-*,(143)<)@E1(()/)))2-)(-).2,-,-,*).*5)),(-..().((-3(-4(().(((.,))/2*(.6
@M02996:162:000000000-B87FG:1:1101:14514:6967 2:N:0:ACTGAGCG+CGTCTAAT
GACTACTGGGGTATCTAATCCTGTTCGATCCCCGCACTTTCGTGCATGAGCGTCATTTACGGCCTGGTCTGCTGCCTACGCAATCGGTGTTCTTCGTCATATCTATGCATTTCACCGCTACACAACGAATTCCGCAAACCTCGACCGCAATCAAGCTCTCCAGTATCAATGGCGTGATGACGTTGAGCGTCACGATTTCACCACTGACTTAAAAAGCCGCCTGCGTACCCTTTACACCCAATCAATCCGGATAACGCTCGGATCCTCCGTATTACCGCAGCTGCTGGCACGGAGTTCG
+
CCCCCGGDGGGGGGGGGFFGGGGGGGGGGGGGDGGGGGGFGGGGGFFF<FGGFGGGGGGGDGGGGGGGGGGFGGGGGGGGGGGGGGFFGFGGEFGGGDGGGFGGGGGGGFGGGBFFG>DCDCG9=FFFEGGGGGG6=CFFFDBGDG)89+*>8DGFFFGFGGEFAFGG7DE5D>CG5CE6@8C;6<@FFGGAEF*5<C+>?FFFF6>B=FF4>6*)6550=3;?9(,.1:4(9;)<3,2*38(4?<F0)-.--78<4,((-1419A<:>:(.().6:>,-((.544:02),4)0/;+(
@M02996:162:000000000-B87FG:1:1101:15233:6976 2:N:0:ACTGAGCG+CGTCTAAT
GACTACTGGGGTATCTAATCCTGTTTGATCCCCACGCTTTCGTGCCTCAGCGTCAGTGACGGATTCGTGAGATGCCTTCGCAATCGGTGTTCTGAGTAATATCTATGCATTTCACCGCTACACTACTCATTCCTCCCACGACATCCGTATTCCAGCGGGCCAGTATCAACGGCGGTTCCGGAGTTGAGCCCCGGGCTTTCACCGCTGACTTGGTCCACAGCCTACGCACCCTTTAAACCCAATAAATCCGGATAACGCTTGCAACCCCCGTATTACCGCGTCTGCGTGCCCGGGGTTCGC
+
CCCCCGGGGGGGGGGGGGGGGGGGGGGGGGGGGGGGGGGGGGGGGGGGGGGGGGGGE,CFFG,FFGGGGGGGGGGGGGGGGEEGFGFFGGGGGGAFG<FGCFGGGGGGGGGGGGGGE=ADGFGGGGGGCCFGFEGGG,@C6:5CFGAFDGFC;@9E+8>>EEDB=FGGGG:?E5@EEDFFB*=?7DC*7CFD8>D>6F)))>A06)6(6AFE)*);3=C(244422749EB(72)<22CC4:(396--2271<B)*--,-(1)-*1(((,(((.6.68(((,((-(-3((.()0*2/(,-
@M02996:162:000000000-B87FG:1:1101:12300:6993 2:N:0:ACTGAGCG+CGTCTAAT
GACTACTGGGGTATCTAATCCTGTTTGCTCCCCACGCTTTCGAGCCTCAACGTCAGTTACAGTCCAGTAAGCCGCCTTCGCCACTGGTGTTCCTCCTAATATCTACGCATTTCACCGCTACACTAGGAATTCCGCTTACCTCTCCTGCACTCTAGCTAAACAGTTTCCAAAGCAGTTCCGGGGTTGAGCCCCGGGATTTCACTTCAGACTTGCTTTGCCGTCTACGCTCCCTTTACACCCAGTAAATCCGGATAACGCTTGCTCCATACTTATTACCTCGGCTGCTGGCACGTATTTAGC
+
CCCCCGGGGGGGGGGGGGGGGGGGGGGGGGFFGGGGGGGGGGFGGGGGGGGGGGGGGFFGGFGGGGGGFGGFGGGGGGGGGGGGGG8EFGGGFFGGGGGGGFGGGGGGGGGGGGGGGABDGFGGGFFFGGGGGGGGG6@EGFFFGGFGFGFEFEFGGG8EFFDFFFGGGG8DDFFGFGFAEGGCFD@FEGGFDB>A2FFFEECCBC=EFFCBE66=7AC>A@BDEFB97EF@F83><@FC70;CFFE?F9:23>AC-(--(/)6*..)()-))))-.-.(4219<:0:613(0)3<<4:A
@M02996:162:000000000-B87FG:1:1101:8844:6999 2:N:0:ACTGAGCG+CGTCTAAT
GACTACAAGGGTATCTAATCCTGTTTGATACCCATGCTTTCGTGCCTGAGCGTCAGATGATCTCTGGACAGCTGCCTTCGCAATCGGTGTTCTGTGAAATATCTACGCATTTCACCGCTACACATCACATTCCGCCATCCTCGACCTCTCTCAAGGGGACCCGTATCAATGGCAGCTCTCATGTTGAGCATGAGACTTTCACCTCTGTCTTAATCCTCCGCCTGCGCCCCCTTTAAACCCAATAAATCCGTAGAAACCTCTGTTCCTCAGGTCTACAGCCGCTACTGGCACGTAGTTCGC
+
@CCC?FGF@86CFEDFEEFFGGGGGGGFGA<,CF8CC<CCAEGGGGG9CA,:FEGGFGA;<EGGG9E<CCDGGGGGFGG@FECCDFFFCC@EEF@A,,9CA;CFG,@=>C:FGAE<B89+=9AFEEFF=AFEG8+=D+,@AD5C+@)9+6+0@,=88++6@+:++*=E+>,*@*++3=BFE9,739*+1,@8*3C*08@A@F@*0*0**1+*0+0+30*)@0>)))))0:>=4:;EC=C=2:=3*16?*,)(())+(/(/)2.)+9)1).())))/.))(((((().)(..-.)/2+)((
@M02996:162:000000000-B87FG:1:1101:8855:7016 2:N:0:ACTGAGCG+CGTCTAAT
GACTACAAGGGTATCTAATCCTGTTTGATACCCATGCTTTCGTGCCTGAGCGTCAGATGATCTCTGGACAGCTGCCTTCGCAATCGGTGTTCTGTGACATATCTAAGCATTTCACCGCTACACCTCACATTCCGCCATCCTCGCCCTCTCTCAAGGGGACCAGTATCAATGGCCGTTCTCCTTTTGATCATGAGAATTTCACCGCTGACTTAATCCTCCGCCTGCGCACCCTTTCAACCCAATAAATCCGGATAACGCTCGGGTCCTCCGTCTTTACGCCGCTGCTTGCCCGGAGTTAGC
+
CCCC8FGFGGEEEFGGGGGGGGGDFGFGFEDCFF@FFGGCFFGF7FFFGGGGGGGGGF9,6CEFFFDCF8FAFAEDFGGGGCFGDF>F@FFGFFEFGGGCFCFGB,=FD,CFGFGGG5:==@<,@E:FC;EGGGGD>CFGGDA+=+:F9DDD9@6,++++@8:E9;CDFE,;E5++3D5C,@,@B8@+5,,0+*20>EFFFGEDB9)1:C7A99A@7977C5:55)>)5=95<B*984FE@-,384CED0)(2)/0/.(/.).,5?AB<>,(.-))-(-(,-369742((.,0)*226))
@M02996:162:000000000-B87FG:1:1101:5625:7054 2:N:0:ACTGAGCG+CGTCTAAT
GACTACCAGGGTATCTAATCCTGTTTGATTCCCGCACTTTCGAGCCTCAGCGTCAATCATGCCCCAGAAGGCTGCCTTCGCAATCGGAGTTCTTCGTCATATCTAAGCATTTCACCGCTACACGACGAATTCCACCTTCCTTGTGCACATTCAAGTACGCCAGTATCCACGGCAAGCCAAGGTTGGGCCCTGACATTTTACCGCAGACTTAACATACCGCCTACGCTCCCTTTAAACCCAATAAATCCGGATAACGCTCGCATCTTCCGTATTACCGCGGCTGCTAGACAGGAATTAGCC
+
CCCCCGGGGGGGGGGGGFGGGGGGGGGCGGFDFGGGGGGGGGFGGGGGGGGGGGGGGGGGGGGGGGGGFGGGGGGGGGGFGGGGGGGGGGGGGGGGGGGGGFGGGGGGGGGGGGGGG@DGDGGGGGGGGGGGGGGFGGGFGDFGFGFGFFFFGGGGGGGGGGB=F;FEGGGFGFGGFF=AFFEGGGFGCEF@6ADCAFFEFGFFFFAFFFGF@:9?@A9:=63;@F@46B5ACCFFF@<C@1;3@)/(9(58BF3*-(,,-939>:B>?>?F>26411(-((-2,).)6).800+33).)
@M02996:162:000000000-B87FG:1:1101:18761:7086 2:N:0:ACTGAGCG+CGTCTTAT
GACTACTAGGGTATCTAATCCTGTTCGATACCCATGCTTTCGTGCCTCAGCGTCAGTTACAGCTTAGTAAGCTGCCTTCGCCACTGGTGTTCTGCCGCATATCTACGCATTTCACCGCTACACTCCGCATTCCGCTTACCTCTACCCCACTCAAGCTCTCCAGTTTCAACTGCAGTGCCGGGGTTGAGCCCCGGCATTTCACCTCTAACTTGCCGTCCCGCCTGCGCACCCTTTACACCCAGTAAATCCGGACAACGCGTGCACCCTACGTATTACATCGGCTGCTGGCACGTAGTTAGC
+
CCCCCG,,CFGFFGGGGGGGGGGFG<F,C,7CEC,ECFGGGGGGGGG@FGGGGGGGGGC,,CE<,C<F,ECF,EEGGGFGG7C?4@FGGGGG,,,,++@@FFGGG<FGGGEGGGGGG=D8?EF,4,++8CCFGGG++>=4?D9+?4)+3CFD,@D,,@99DFDFGC+,6@,;=DDG*=EFCEECFGFGCGGDA**85FFFFG;E>*11AFF**/-?(299G6/(6(7(:EF694>4?@FE;(64@)/9<;)4(7:9--(,-9,)92((.-..43-.)).(-4(((.5,(13200/;+.))
@M02996:162:000000000-B87FG:1:1101:15631:7087 2:N:0:ACTGAGCG+CGTCTAAT
GACTACCAGGGTATCTAAATCCTGTTTGCTCCCCACGCTTTCGTGTCTCAGCGTCAGTTGTGGTCCAGTAAATCGCCTTCGCCACCGGTGTTCCTCCTGATATCTACGCATTTCACCGCTACACCAGGAATTCCATTTACCTCTCCCACTCTCAAGCACTACAGTTTCAGACGCAGGTTATGGGTTGAGCCCATAATTTTCACATCTGACTTGCAATCCCGCCTACACACCCTTTACCCCCAGTAATCCCGGATAACGCTTGCCACCTACGTATTACCGCGGCCGCTTGCACGTAGTTAG
+
CCCCCGGGGGGGGGGGGF,CEGGGGGGGGGGGFGGGGGGGGFGGGGGDFFFFFEGGGGFGGGDGGFGGGGGGGGGGFGGGFGEG@,@@FFGGFGGGGGGGFFGCFFFDGGGGCGFFG8>DDGGGG7BCFDE8BEGGGGFEADFDDGF8DFFEGGFG,AFC8DDFFFFGC,DDE>+@5DD7@FGGGGFC57F>A?+>EFAFCFEEEAEEABFE9C*BEFC=?>A>>B=@BC5@GFEFFB8:@03@3<<)348605;D.,.,,*/;+424((-4)..)4<(-((-(,-1,2()40.***.))
@M02996:162:000000000-B87FG:1:1101:5529:7095 2:N:0:ACTGAGCG+CGTCTAAT
GACTACTCGGGTATCTAATCCTGTTTGATACCCGCACTTTCGAGCTTCAGCGTCAGACGTACCCCAGTGGACTGCCTTCGCAATCGGAGTTCTTTAGGATATCTAAGCATTTCACCGCTACACCCTAAATTCCATCCACCTCTAGTACTCTCAAGACAACCAGTATCAACGGCAAGGCATGGTTGAGCCACACTATTTAACCGCTGACTTAATCGCCCGCCTACGCTCCCTTTAAACCCAATAAATCCGGATAACGCTACCATCCTCCGTATTACCGAGGCTGCTGGCACGGGTTTAGCC
+
CCCCCGGGGGGGGGGGGFFGGGGGGGGFGGF<EGGGGGGGGGGGGGGGGGGGEFGGGGGGGGGGGGGGGGGGGGGGGGGGEFGGGGGFGFFGGGGGGGGGGFGFFGCFGGFCFGFEG=?=CEFGGGGGGFGGGGGGGGFGGDFGGGFGDFDEGFGGFGFGGGDCFDFGGGGFGFGGFGFF?8AC7C@DDFFDEFGFFCFE;9AAFAADA9:EEF9>DA3(*/5:@@@?>F3ED9?EFFDEFF@3A)7;71)6?=<5((,(.26:C)..-82182.)-((-4(4623(-35<())21+.63
@M02996:162:000000000-B87FG:1:1101:15648:7101 2:N:0:ACTGAGCG+CGTCTAAT
GACTACCAGGGTATCTAAATCCTGTTTGCTCCCCACGCTTTCGTGTCTCAGCGTCAGTTGTGGTCCAGTAAATCGCCTTCGCCACCGGTGTTCCTCCTGATATCTACGCATTTCACCGCTACACCAGGAATTCCATTTACCTCTCCCACTCTCAAGAACTACAGTTTCAGACGCCGGTTATGGGTTGAGCCCATCATTTTCACCTCTGACTTGCAATCCTGCCTACACCCCCTTTACACCCAGTCATTCCGTCTCACGCTTGCCACCTACGTATTACCGCGTCTGCTCGCACGTCGTGAC
+
CCCCCGGFGGGGGGGGCF,CEGGGGGGGGGGGGGGGGGGGECFGGGGFGGGGGGEFGFFEF:FGGGFFFFGFGGGGEGEFFFGFEFFBF7CFEFEFGFFGGFGFGFGCC@FGGGEGG8BGGGEFG7ACFGGGE@4CFDFGGFFFFGD:?FFDGGD4=8DDCDDFFCFGGC,;CD+=>GB>>,@7FDA68?G5>F*80@AECEA*89639AFF>A;+A>9*,0536=25(=9/9>;/99<<;((62))/110)/)(21(///*/6+7185,(,..,)64-,,3(-(6<)2((-001*2(.(
@M02996:162:000000000-B87FG:1:1101:15631:7107 2:N:0:ACTGAGCG+CGTCTAAT
GACTACCAGGGTATCTAAATCCTGTTTGCTCCCCACGCTTTCGTGTCTCAGCGTCAGTTGTGGTCCAGTAAATCGCCTTCGCCACCGGTGTTCCTCCTGATATCTACGCATTTCACCGCTACACCAGGAATTCCATTTACCTCTCCCACTCTCAAGAACTACAGTTTCAGACGCAGGTTATGGGTTGAGCCCATAATTTTCACCTCTGACTTGCAATCCCGCCTACACACCCTTTACTCCCAGTACTTCCGGATCACCATTGCCCCCTACGTATTACCGCGGCGTCTGGCACTTTGTTAG
+
CCCCCGGGGGGG<FGGGF9FFGGGGGGGGGGGGGGGGGGGGEGFGGGGGGGGGGGGGFGEGECFGGGCFG<FGGGGFGGG<FEECEFGGCFGEEFGGGGGGFFGG9EFEEFGGGAFE=>DGGEDFA:=DDE=EF;DFGGGFEFGGGF:;DF=FF9,,,@EAE85@=DGD>DDEAD8*=>FFGGGGGFGEGGDACD==FFFE:A*8@858@FE@F6389;>4::>@@2>*=@@GD3***85((0/6)6.@=AB;5(<,())1+94*/:9((-....)64(,(-4((,,(()(,)/+3<,).
@M02996:162:000000000-B87FG:1:1101:18770:7107 2:N:0:ACTGAGCG+CGTCTACT
GACTACCGGGGTATCTAATCCTGTTTGCTACCCATGCTTTCGTGCCTCAGCGTCAGTTAGAGCTCAGTAAGCCGCCTTCGCCACTGGTGTTCCTCCGAATATCTACGCATTTCACCGCTACACTCGGAATTCCGCTTACCTCTACTCCACTCAAGAACTACAGTTTTGGATGCAGTTCCGGGGTTGAGCCCCGGTATTTCACATCCAACTTGCAGTCCCGCCTGCCCACCCTTTACACCCAGTCAATCCGGACAACGCTTGCCACCTACATCTTACCTCTGCTGCTGCCCCTTCGTTAAC
+
@BCCCGFGDFGE7FGDCFGGGGGEGACCFF9;C-CFCGGGGGGGGFGFEGGGCGCFGG9,,@E,,C<F,6CF<@@FGC=F@B?CEGDGG<FGGD4EC7C@@DGFGGGD8ECECEGGG@BDCEF;E+@7F?FFG8EGCGCD9=98B488;DFF6>A,=AEAEGEGGFC88,E??:8EDGBB>3;7>C@55CGF**3-:<F<EF><@4)8>8+1*25;(;98=62=;(,)/:;(;E))<)?*((6.;)76>40--08*--((,1429?7,,(.)))-.().).)).870)((-())22*-()
@M02996:162:000000000-B87FG:1:1101:5215:7119 2:N:0:ACTGAGCG+CGTCTAAT
GACTACTAGGGTATCTAATCCTATTTGCTCCCCACGCTTTCGTGCCTGAGCGTCAGTAACAGACCAGGTTACCGCCTTCGCCGCTGGTGTTCTTCCATATATCTACGCATTTTACCGCTACACATGGAGTTCCATAACCCTCTTCTGCACTCTAGCCTGCCAGTATCCAAGGCTGTATGGAGTTGAGCTCCACGCTTTCACCTCAGACTTAACAGACCGCCTGCCCACCCTTTCCGCCCCATAAATCCGGATAACCCCTGCCACCTTACGATTCCCGCGGATGCTGGCCCGTCGTAAGCC
+
BCCCCGGGGGGGDFEFGCFGGGFFFGGFEFFDEGGFGGGGGGGGGGGGGGGGGGEFGGGGFG@FFGGGGGGGDCFGGGGGGGGGCEFFGFEFGGGGGGGGDFGGGGGGGGEFC;EFG89==EF8EEFFEFFGGGG@C@@DCDFGGGEC96<17,6ADEFGF,:B89FGGF8?D6DFDFB6>,@=9DEF*@:@A5DFFCBAE;:=CF*08@FECF5@5@;:E50/(/)65C(0;*8056<3((6<@E?=)()/(2.*/(63:D?FD0))(((-3).5?(((((-.-)(-2(-2../*2()(
@M02996:162:000000000-B87FG:1:1101:14599:7170 2:N:0:ACTGAGCG+CGTCTAAT
GACTACCCGGGTATCTAATCCTGTTCGATCCCCGCACTTTCGTGCCTCAGCGTCAGTCGCGGCTTGGTGCACTGCCTTCGCGATCGGCGTTCTGTGTGATATCTATGCATTTCACCGCTACACCACACATTCCATGCACCCCAAACGCACTCTAGCCCCCCAGTTTCCATGGCAGTTCCAAGGTTGAGCCCTGACATTTCACCACAGACTTGAGATGCCGCCTACGCACCCTTTAAACCCAATAAATCCGGATAACGCTCGGATCCTCCGTATTCACGCCGCTGCTGGCACGGAGTTAGC
+
CCCCCGGGGGGGGGGGGDFGGGGGGGGGGGGGGGGGGGGGGGGGGGGGGGGGGGGGGGGGDGGGGEGGGGGFGEGGGGGGGC@FEEFFGGGGFGGGGGFFFFFGGGGGGGGGGGGGG@EGGDDDBGFFEGGGGGGGF9EFGBADGGFGFGFFGGGGGGGGGGFFGFGGFE,;CFGG6CEFBFGGGGFGEGGFFFG3?FFFFGF;?)6(4AGF<A0;);C9C:?D@:>:>GB2CB<9ABGG(8::6A><2188B36C,---,)(-9:AA:4((.())-,.(32,(90:(,,5:7)2;;4))
@M02996:162:000000000-B87FG:1:1101:20715:7178 2:N:0:ACTGAGCG+CGTCTAAT
GACTACTAGGGTATCTAATCCTGTTTGATACCCATGCTTTCGTGCCTGAGCGTCAGATGATCTCTGGACAGCTGCCTTCGCAATCGGTGTTCTGTGACATATCTAAGCATTTCACCGCTACACATCACATTCCGCCATCCTCGACATCTCTCAAGTGGACCAGTATCAATGGCAGTTCTCATGTTGAGCATGAGAATTTCACCGCTGACTTAATCCTCCGCCTGCGCACCCTTTAAACCCAATAAATCCGGATAACGCCCGGCTCCTCCGTATTACAGCGGCTGCTGGCAAGGAGTTAGC
+
CCCCCGFFGG?F8EAEF,<FFFGGGGG=EF<FEGGFGGGC9@FF7@FF8FEFGGGG9FD<@<BFGGG9EFDGGGGGGFGF>F+@DEFFFG@,@<E9,C==:+9=EE;E,EDEA,CEC)3@CEFG,??FCEGGF?>8=>=,8>A6=854+65:D;=,72@88=8EFFGF?F;6?BG8DFEFDFFD;=>DD@D>BD=7>FFDDFFAABB>@FFC=F7E=?=)@81:)18:AGABF3A6C6?C=2()1879062(00)2/.(,31((1,(336(//36:)54-7((-8042((),002;8454
@M02996:162:000000000-B87FG:1:1101:20730:7190 2:N:0:ACTGAGCG+CGTCTAAT
GACTACTAGGGTATCTAATCCTGTTTGATACCCATGCTTTCGTGCCTGAGCGTCAGATGCTCTCTGGCCAGCTGCCTTCGCAATCGGTGTTCTGTGACATATCTAAGCATTTCACCGCTACACATCACATTCCGCCATCCTCGACCTCTCTCAAGGGGACCAGTATCAATGGCAGTTCTCATGTTGAGCATGAGATTTTCACCGCTGACTTAATCCTCCGCCTGCGCACCCGTTACACCCAATAAATCCGGATAACGCCCGGGTCCTCCGTATTACGTCGGCTGCTGCCCCGGGTTTAGC
+
CCCCCGGAFGGGGGGGGFGGGGGGGFGGGFFFG-CFGGGGGGGGGGG<8FGGGGGGAFF<FGDFEFG<FGDFGGGGGGGGGEGGFFFFGGGGGGFE<EGDFFGGFDFGGGGGGGGGC=BDCFG,@FEF:FGGGFGG6>DFFD56=+1EDFFFDEF88@+6CDBFG+DDFC,*D0?=DFCD3@EFDFF6D,63+;F*:@DEEGF5:0)=@ACC83;?*;9)4))1-)0):C4(25>(*7FE29>)41*.260(4>3;/((,.)((1().(2,,(,).,..-,48(()5)((-())*/2(.4
@M02996:162:000000000-B87FG:1:1101:5900:7201 2:N:0:ACTGAGCG+CGTCTAAT
GACTACACGGGTATCTAATCCTGTTTGATACCCATGCTTTCGTGCCTGAGCGTCAGATGATCTCTGGACAGCTGCCTTCGCAATCGGTGTTCTGTGACATATCTAAGCATTTCACCGCTACACATCACATTCCGCCATCCTCGACATCTCTCAAGGGGACCAGTATCAATGGCAGTTCTCATGTTGAGCATGAGAATTTCACCGCTGACTTAATCCTCCGCCTGCGCACCCTTTACACCCAATCAATCCGGATAACGCTCGGTTCCTCCGTATTACCGCGGCTGCTGCCACGGAGTTAGC
+
CCCCCGGGGGGGGGGGGFGGGGGGGGGFGFDEFGGGGGGGGGGGGGGGGGGGGGGGCGGGGGGGGGGFFEFFFGGGGGGGGFE7@FFFFFEGGG=EFFGGGFGGG<EFFGGFFGGFGBFGGFGGGGGGGGGGGGEDGEGFFEFCDC=B?DDEGEF,@+CECD5EFFGGGDFFGFD8DF>BEEFFDFEGDFGFFFGC@CCCCE@AFF5>@AFFFFEFEA98@-/)::@BAEDBGFC*9@CEF2@(2>?C>9B(()/0(,//.2(,164471-(.()).(,,--,(())).:4(0022*).4
@M02996:162:000000000-B87FG:1:1101:6035:7257 2:N:0:ACTGAGCG+CGTCTAAT
GACTACAGGGGTATCTAATCCTGTTTGCTCCCCGCACCTTCGCACCTCAGCGTCAGTCATCTGCTGGTAACCTGCCTTCGCCATTGGTATTCTTCCTGATATCTACAGATTTCACCCCTACACCAGGAATTCTGATTGCCCCTCAGTGACTCTAATCTTGCAGTTCTCAACGCAGTCCAGGAGTTAAGCTCCTGCCTTTCACACCAAGCTTGCAAAACCGCCTACATGCCCTTTACGCCCAATAATTCCTAACAACGCTGGCAACTTAAGTGTTACCGCGGCGACCGACACGAAATTAGC
+
C@CCCGCEGGGGGFCGCCFFGGFFCFFGGE6C@GGFFCFG?FGEGFDFEEFGGFGGCFFEFGGGAFGGGGFFGGGCGGGGDF:FCDGGGGGGFGGGGGGAFFGGGFC=,EFE9CCF,1@FFFFFGDC?FFGFGGG8FGGD8DF++,;C<=29,E+,2@@FCCDC3C9FGGGF>BGG?6D9EFCDCD>FD,,5:@FD5FF7;@E8@F)10*+:=51=@CD8*0:==EFEF?:<479>92<59(-3*>**1/=738/;.(/((*,/2.))).)11/9))/-(--,(-(3(--31))*23..(
@M02996:162:000000000-B87FG:1:1101:3913:7289 2:N:0:ACTGAGCG+CGTCTAAT
GACTACTGGGGTATCTAATCCTGTTTGATACCCATGCTTTCGTGCCTGAGCGTCAGATGATCTCTGGACAGCTGCCTTCGCAATCGGTGTTCTGTGACATATCTAAGCATTTCACCGCTACACATCACATTCCGCCATCCTCGACATCTCTCAAGGGGACCAGTATCAATGGCAGTTCTCATGTTGAGCATGAGAATTTCACCGCTGACTTAATCCTCCGCCTGCGCACCCTTTAAACCCAATAAATCCGGATAACGCTCGGGTCCTCCGTATTACCGCGGCTGCTGGCACGGGGTTAGC
+
CCCCCGGGGGGGGGGFF<FGGGGGGGGEGFCEEGGGGGGGGGGGGGGGFGGGGGGGFGGGGGGGGGGGGGGGGGGGGGGGGGGGGGGGGGGGFGGGGGFGGFFDDFGGAFGGGGGFG=9=DFGGGGGGGGGGGGGGGGGFDEEGGGFGDFFFGEFDEGEGGGDCFFGDFFGFFFGGFGEFFGGGGGEGF,DDFFGEEGFEFGFFFABFFFGFEFCFFFC>C:>4=/:@=C=BFEFFFFFEF27=AE*9;,2/:>@F(.//696/)6@7(4-(434541-,-0176:25<B<?))**248)
@M02996:162:000000000-B87FG:1:1101:3891:7295 2:N:0:ACTGAGCG+CGTCTAAT
GACTACTGGGGTATCTAATCCTGTTTGATACCCATGCTTTCGTGCCTGAGCGTCAGATGATCTCTGGACAGCTGCCTTCGCAATCGGTGTTCTGTGACATATCTAAGCATTTCACCGCTACACATCACATTCCGCCATCCTCGACATCTCTCAAGGGGACCAGTATCAATGGCAGTTCTCATGTTGAGCATGAGAATTTCACCGCTGACTTAATCCTCCGCCTACGCACCCTTTCAACCCAATCAATCCGGATAACGCTCGGGTCCTCCGTAGTACCGCGGCTGCTGGCAAGGAGTTAGC
+
CCCCCGGGGGGGGGGGGFEFGDFFFGGGGC<;CFGGGGGGGGGGGGGGFGGGGGGGDFGGGGGGGGGGGGGGGGGGGGGGGGGGGGGCFFEGGGGGGGFCFFGGGFFFFFFFFGGF@8?DCEFGGGGFFACFFGCC=6DDDEFGGEA9=D9DFDDEEG>C>?8:@DCC?=FF86CDDFEFGG9EFGC6D,DDFD+;DFFE@C8@ADF9CFG8AFA4;9C01)1)-/>94>A)*.//*/34@@5(;;EF;9B;1.72/.//(1(/23)./(-.3369)4-,43(-2?:?:(5(0./;*-.)
@M02996:162:000000000-B87FG:1:1101:16328:7302 2:N:0:ACTGAGCG+CGTCTAAT
GACTACTAGGGTATCTAATCCTGTTTGCTCCCCACGCTTTCGAGCCTCAGTGTCAGTTTCAGTCCAGTAAGCCGCTTTCGCCACTGGTGTTCCTCCTAATATCTACGCATTTCACCGCTCCACTAGGAATTCCGCTTACCTCTCCTGTACTCCAGCCACGCAGTTTCAAATGCAGTCACGGGGTTGAGCCCCGGGTTTTCACATCTGACTTGCATGGCCACCTACGCTCCCTTTACACCCAGTAAATCCGGATAACGCTTGCCCCCTAAGTATTACCGCGGCTTCTGGCACGTAGTTAGC
+
CCCCCGGGGGGGFGGGGFGGGGGGGGGGGGEFFGGGGGGGGGGGGGGGGGGGGGGGGGGGGGGGGGGGGGGGGGGGGGGGGGGGGGFEFFEGGGGGGGGGGFGGGGGGGGGGGGGGG@BGGFGG@FGFFGGGGGGGGGFFFEFGGGEFFGFFGGGGGGGDGG@8DEGGGGGFGFGGFFEFEGGEEDEG@GGDFED==7FFEGFFFFF?EFFEFFFFBF7>FBDBEFF@DG2:8=EEE@F801;<@5)986./()7;/.//-92:FF>1(..-.:)64:((.4-(.66<?<7:0)/;A644
@M02996:162:000000000-B87FG:1:1101:4142:7305 2:N:0:ACTGAGCG+CGTCTAAT
GACTACACGGGTATCTAATCCTGTTTGCTCCCCACGCTTTCGCGCCTCAGCGTCAGTTACAGTCCAGAAAGCCGCCTTCGCCACTGGTGTTCCTACCGATCTCTACGCATTTCACCGCTACACCGGTAATTCCGCTTTCCTCTCCTGCACTCCAGCCCGTCAGTATCCAAAGCAATTCCCACCTTGAAAGCAGGACTTTCACTCCAGACTTAACGGGCCGCCTACGCGCCCTTTACGCCCAATCATTCCGGACAACGCTCGCCCCCTACGGATTACCGCGGCTTCTGGCCCGTATGTAGC
+
CCCCCGGGGGGGGGGGGGGGGGGGGGGGGGAD:FGGGGGGGGGGGGGGGGGGGGGGGGGCFG<EFGGGFGGGGGGGGGGGGGGGCF<EFF@FGGGG?FGEEFFGGGGGGDFGGGGGG>?@DFG,CEGEC9EECF=CDDFGGDFFGG5DDDFFBDDDGGE1@A>@CAGGG@EFCF7EC:0;9DCFAG@C*,=<6?7=BCFEEGEAB?>EFFFCFF@)(2:7=63;;@9(6C9>F>A>23?E?:((0.6:>2>:B>6F-,,-492:D99:6(((-,.42(,(--(((-6)),((85022564
@M02996:162:000000000-B87FG:1:1101:3913:7308 2:N:0:ACTGAGCG+CGTCTAAT
GACTACTGGGGTATCTAATCCTGTTTGATACCCATGCTTTCGTGCCTGAGCGTCAGATGATCTCTGGACAGCTGCCTTCGCAATCGGTGTTCTGTGACATATCTAAGCATTTCACCGCTACACATCACATTCCGCCATCCTCGACATCTCTCAAGGGGACCAGTATCAATGGCAGTTCTCATGTTGAGCATTAGAATTTCACCGCTGACTTAATCCTCCGCCTGCGCACCCTTTAAACCCAATAACTCCGGATAACGCTCGGGTCCTCCGTATTACCGCGGCGACTGGCCCGGAGTTAGC
+
CCCCCGGDGGGGGGFGGCFGGGGGGGGGFFCEAFFGGGGGFGGGGGGGGGGGGGGGFGGGGGGGGGGGGGGGGGGGGGGGGGDEFGCFGGGEGGFFGGGGGFGGGGGDEFGGGGFGG:BDGFGFCGGGGCBEDFEDGGGEFD>=CEDFBF7DFEAGDGCEED5FGFGFFGGFG58DDFBFGFEFDFE?EDG*BFD79E@<CEB8=>BADFCEEFEAA8C)4:884):-7B=@FEC*@:<C26>3A*0885=(6)/7/.//:)(/24>>@(-12564<<03(4((,,,..(-(0)2224:4
@M02996:162:000000000-B87FG:1:1101:17773:7309 2:N:0:ACTGAGCG+CGTCTAAT
GCTACCCGGGTCTCTAATCCTGTTTGCTCCCCACGCTTTCGAGCCTCAACGTCAGTTACAGTCCAGTAAGCCGCCTTCGCCACTGGTGTTCCTCCTAATATCTACGCATTTCACCGCTACACTAGGAATTCCGCTTACCTCTCCTGCACTCTAGCTAAACAGTTTCCAAAGCAGTTCCGGGGTTGAGCCCCGGGATTTCACTTCAGACTTGCTTTGCCGTCTACGCTCCCTTTACACCCCGTAAATCCGGCTAACGCTTGCTCCATACGTATTACCGCGGCTGCTGGCTCGTATTTAGCC
+
ACB@CFGGGGC+CFF,@FFCGFGGDEFEF@CFCFFGBFDFGGGGGGFFCFFEFF@EF,E,9FFGFGGDDFGGCFEGDGFGGFFGGGFFFEGGGGGG9<CAEFGGG7BFCCFFEGG@C>5?AFE,C8FFF=EE=EED6DFEGBFGGED,;=DD,8B@C==?>F;CEFGFG9DFGFCGFGA5CC;1++89@FG5@>/:>GF?<>EE*+7>B@DEEFEFFF86=7(8391;@GDFC;4)/8C/6@(2))737()4,0.*(---3268*6<4:<5482)60((-(((-.,.4(499.7?C+.45
@M02996:162:000000000-B87FG:1:1101:4157:7316 2:N:0:ACTGAGCG+CGTCTAAT
GACTACACGGGTATCTAATCCTGTTTGCTCCCCACGCTTTCGCGCCTCAGCGTCAGTTACAGTCCAGAAAGCCGCCTTCGCCACTGGTGTTCCTACCGATCTCTACGCATTTCACCGCTACACCGGTAATTCCGCTTTCCTCTCCTGCACTCCAGCCCGTCAGTATCCAAAGCAATTCCCACCTTGAAAGCAGTACTTTCACTCCAGACTTAACTGGCCGCCTACGCGCCCTTTACGCCCAATCCTTCCGGCCACCTACCCCCCCCTCCTATTTACCGCGGCTCCTGCCACGTATTTAGC
+
CCCCCGGGGGGGGGGGGGGGGGGGGGGGGFCFEGGGGGGGGGGGGGGGGGGGGGGGGGGGGGGGGGGG?EFGGGGGGGGGGGGGFGEFGGEGDGGGGFGGGDFGGGGGGEEGGFFFG>BDGGGGECCEEGGGGFGDCFEGGEFFF=BFFGFBGGGGFGCEEE=DEFGGGECFEFGDFF@F9FEF:+326??298B66CFF4DC@=F4==FFE6=/=6?4/5(6;3/,(.=:>54EE;1:C3:1().).237(,7(*((,((1-4>11(,().)))))(,-(((((..(.4>67)330.)6
@M02996:162:000000000-B87FG:1:1101:12456:7335 2:N:0:ACTGAGCG+CGTCTAAT
GACTACCAGGGTATCTAATCCTGTTTGCTCCCCACGCTTTCGAGCCTCAGTGTCAGTTTCAGTCCAGTAAGCCGCTTTCGCCACTGGTGTTCCTCCTAATATCTACGCATTTCACCGCTCCACTAGGAATTCCGCTTACCTCTCCTGTACTCCAGCCACGCAGTTTCAAATGCAGTCACGGGGTTGAGCCCCGGGTTTTCACATCTGACTTGCATGGCCACCTACGCTCCCTTTACACCCAGTAAATCCGGATAACGCTTGCCCCCTACTTTTTACCTCGGCTGCTTGCACGTAGTTAGC
+
CCCCCGGGGGGGGGGGGFFGGGGGGGGGGGFGGGGGGGGGGGGGGGGGGGGGGGGGGGGGAEGGGFFGGGGFGGGGGGGGGGGGGGGGGGGGGGGGGFGGGFGGGGGGGGGGGGGGGABGGEFGFFGGGGGGGGGGGEGGGFFGGGFGFGFEGC8FGGGEE@ABFFGFGEGFG?8AFCD>EEGGGGE705D@5@DBAGFFFG<EFF;EEFFEFFF6BF>7A752>>@@?EDDGF<CEFGEDD;<:C?7C::,6>@D/./-49?:D>;08)-)-44>2).(4414?:)4,)4(.)2;+:4A
@M02996:162:000000000-B87FG:1:1101:12445:7354 2:N:0:ACTGAGCG+CGTCTAAT
GACTACCAGGGTATCTAATCCTGTTTGCTCCCCACGCTTTCGAGCCTCAGTGTCAGTTTCAGTCCAGTAAGCCGCTTTCGCCACTGGTGTTCCTCCTAATATCTACGCATTTCACCGCTCCACTAGGAATTCCGCTTACCTCTCCTGTACTCCAGCCCCGCAGTTTCAACTGCAGTCACGGGTGTGAGCCCCGGGTTTTCACATCTGACTTGCATGGCCACCTACGCTCCCTTTCCACCCAGTCAATCCGGATACGTCTTGCCCCCTACGTCTTACCGCGCCTGCTGGCACGTGTTTAGC
+
CCCCCGGGGGGGGGGGAEFGFGGGFGGGGF<C@FGGGGGGGGGGGGGGFGFGGGGGGGGGGDFGGGGGGGGGGGGGGGGGGGFGGGFGFF@FFFGGGFGGFFGGGGGEGGGGGGGGG>?GDFGGFFFF9FFGGFGGGCDDGFFGGFEGFGFFFC8EG+@EGCABECCAF,=:@D8DF8:<+:++80*=8@D>>57>)>A<<DFCBFE**;C=C?4+(085:8((0-5/5C61CE)7/;<834/)21/.*20/33)*..(()2(47(-3(((,.(-)8:(4(,34?>2(,(,40)3*0.)-
@M02996:162:000000000-B87FG:1:1101:12465:7356 2:N:0:ACTGAGCG+CTTCTAAT
GACTACCAGGGTATCTAATCCTGTTTGCTCCCCACGCTTTCGAGCCTCAGTGTCAGTTTCAGTCCAGTAAGCCGCTTTCGCCACTGGTGTTCCTCCTAATATCTACGCATTTCACCGCTCCACTAGGAATTCCGCTTACCTCTCCTGTACTCCAGCCACGCCGTTTCAAATGCAGTCACGGGGTTGAGCCCCGGGTTTTCACATCTGACTTGCATGGCCACCTACGCTCCCTTTACCCCCAGTAAATCCGGATAACGCTTGCCCCCTACGTATTACCGCGGCTGCTGGCACGGAGTTAGC
+
CCCCCGGFFGGGCFGGFCFGGGGCEFFGGGCDCFGGGGGGGGGGGGGGFFFGGGGGGGGGGGGGGFGGGGFGGCGCCFGGGGEGGG@CBFFFGGGGGGGGG7EFFGGGE>EFGGGGGAFGGGGG8AF8=FEEFGGGGC?EFFFGGGEDDGDEFF?EGCFEG+88CDGGCGGFFFFEF+:58CEC@D)=8@F=5@*=5FFFF?**.=AAEFF3AA<8>A97C7(.0--(/:4;F8C))(8?>D59;?6<>6:((./7-(---9,:>>0614.,.,--.,-,-7,(2,.(214())2*2).)
@M02996:162:000000000-B87FG:1:1101:18434:7356 2:N:0:ACTGAGCG+CGTCTAAT
GACTACTGGGGTATCTAATCCTGTTTGCTCCCCGCACCTTCGCACCTCAGCGTCAGTCATCTGCTGGTAACCTGCCTTCGCCATTGGTATTCTTCCTGATATCTACAGATTTCACCCCTACACCAGGAATTCTGATTGCCCCTCAGTGACTCTAGTTATGCAGTTCTCAACGCAATTCCGGAGTTAAGCCCCGGGATTTCACACCAAGCTTGCAACACCGCCTACATGCCCTTTACGCCCAATAATTCCGAACAACGCTCGCAACTTACGTGTTACCGCGGCTGCTGGCACGTAATTAGC
+
CCCCCGGGGGGCCGGGGFGGGGGGGGGGGGGGCFGGGGGGGGGGGGGGGGGGGGGGGGFGGGGGGGGGGGGGGGGGGGGGGGGGGGGGGGGGGGGGGGGGGFGGGGGGFGGGGGGGG>FFGGGGGF@FFFGGG8;?+4=@FDFGG8D9DF?9DDFGGFGGFGEEGFGGGGGFGDDGFGFFG>EEDFFGEGG=BD>=AFFFFFEFA5CBDFF)>9:*:@*:C@=9B7?*8?@EGF=E=@GG;=@3=5<<:3)/7)38..(--11,946<>2.((46443-(,(-444:?0()-0.22<4),
@M02996:162:000000000-B87FG:1:1101:16741:7358 2:N:0:ACTGAGCG+CGTCTAAT
GACTACTAGGGTATCTAATCCCTTTCGCTACCCCGGCCTTCGTACCTCAGCGTCAGTGACTGTCCAGGAACCCGCCTTCGCCACGAGTCTTCTTCTTGATATCTACGCATTTCACTGCTACACCAAGAATTCCGGTTCCCCCTCCATCACTCCAGCCGCACAGTATCACGCGCACTCCAGGGGTTGAGCCCCTGCCTTTCACGCGCGACTTATGCGGCAGCCTACGTACCCTTTACGCCCAGTGATTCCGAACAACGCTTGAGACCTCGTTATTACCGCGGCTGCTGGCAGAGAGTTTGC
+
CCCCCGGGGGGGGGGGGFGGGGGGGGGGGFDFFGGGGGGGGGGGGGGGGGGGGGGGGGG,FDGGGGGFGGGGGGGGGGGGGGGGGGFFGDEGECFFGEGGFFFGGGGGGGGGGGGGGDFGGFFGGF@FFFGGGCEGGGGGGFFGGEEGFGFFGGDGGDGGGEDG8DGFF=EAG>DEFGFFFCE>FC5F=GFAFFFDFFFFFGDF2B99;BC<E=>5:A76C<::B073?C<)9>AFB0CCB::5*-<A::)39@(9-(-(,2.4=:28(-(32<6<),---32(,5284(((0)2<C64)
@M02996:162:000000000-B87FG:1:1101:23889:7370 2:N:0:ACTGAGCG+CGTCTAAT
GACTACAAGGGTATCTAATCCTGTTTGCTACCCGCACTTTCGAGCCTCAGCGTCGATGAGTCCCCAGCAGGCTGCCTTCGCCACTGGTGTTCCTCCATATATCTACGCATTTCACCGCTACACATGGAATTCCGTTTACCTCTCTCGCACTCTAGCTTGACAGTTTTTGGAGCTGTATGGGGTTGAGCCCCACGCTTTCACTTCAAACTTATCATGCCGCCTGCTCACTCTTTACGCCCACTAATTCCGGATAACGCTCGCCACCTACGTATTACCGCGGCTGCTTGCACGTAGTTACCC
+
CCCCCGGGGGGGGGGGGGGGGGGGGGGGGFFGGGGGGGGGGGGGGGGGGGGGGGGGGGGGGGGGGGGGGGGGGGGGGGGGGGGGGGFCFGGGGGGGGFFGGFGGGGGGGEFGGGGGGAADCEFGGGGGGFGGGGGGGGGGGFFGGG>FDGDEEEGGGGGGFGFBEDFGGDEDFFGGFGEFGGGGGGEGFGGFEFDD=C8=9>6>*=E>ECC6EFEFEFG>:69((87:9<*@:CE11(=*13;51/7?8>A6(;@7.(---1,(9,44:3))5<66:9(4((46,).(),4:0013+))4
@M02996:162:000000000-B87FG:1:1101:8644:7377 2:N:0:ACTGGGCG+CGTCAAAT
GACTACAGGGGTATCTAATCCTGTTTGCTCCCCACGCTTTCGTGCCTCAGCGTCAGTAACGACCCAGCAAGCTGCCTTCGCCACTGGTGTTCCTTCTAATATCTACGCATTTAACCGCTACACCACAAATTCCACCCGCCGCTACCGCATTCAAGTCTACCAGTTTCTAAGACAACCTGCGGTTGAGCCCCAGGCTTTGCACCTCTACCTTATAACCCCCCCACACACCCCTTACACCCCAAGAAACCGGTAAAACGCCTGCCCTCACGTATTTCCGCGGCCTGCTGGACGGTATTTGCCG
+
CCCCCG,,CFGGDFGGGFFGGG,CFGG;FGGGEGGGGGGGGGGG7FGGFFGGGGG:FGGGC,8+6,C,,CFC,AFGGGGGG:F4,@CFFGGGA9E<F,EFGFGGGAFGGGGG9EDGG>@CDFG,@+9,AEFGF,E+++6++1*++@=F5+@C@DD9@,,7DFDC,DF,+,30@*3,3:)**@4@**0*1A>)*/C):C**2>)((*09*118/+*+(//(2(((,,(,,=1?<35)43CE6(((0(,.)-)-(166(((,,9((*(..(.,-5))682,((((-,52((.((00/3+)))(
@M02996:162:000000000-B87FG:1:1101:6603:7382 2:N:0:ACTGAGCG+CGTCTAAT
GACTACACGGGTATCTAATCCTGTTTGATCCCCACGCTTTCGTGCCTCAGCGTCAATTACTGCTTCGTGAGATGCCTTCGCAATCGGTGTTCTGAGTAATATCTATGCATTTCACCGCTACACTACTCATTCCTCCCACGGCAACAGTATTCAAGCCTGTCAGTATCAAAGGCAGTTCCGATGTTAAGCACCGGCATTTCACCCCTGACTTGACAAACAGCCTACGCCCCCTTTAAACCCAATAAATCCGGATAACGCTTGCATCCTCCGTATTCCCGCGGCTGCTGGCACGGAGTTAGC
+
CCCCCGGGGGGGGGGGGGGGGGGGGGGGGGGFFGGGGGGGGGGGGGFGEFGGGEGEGGGGGGGGGGGGGGG9FEGGGGGGGGGGGGGGGGGEFGGGGGGFGFGGGGGGGGFGGGGGG=@@>E?DFGGGGGGGGFFDGFFED=DDGGDF?CBEGFGGGGFFFFEFGFGGGDFFFFGGFGEF+@CFEGCFEFF<EDGBF@FC5<8CBF5@CACE@AEABFG<C=>EB92(-:@2?346;8FC@=3@6<))268:(:>4/.//-144::).124..4)),4(--49B<08:?(.07)*2;.:A
@M02996:162:000000000-B87FG:1:1101:8642:7399 2:N:0:ACTGAGCG+CGTCTAAT
GACTACTGGGGTATCTAATCCTATTTGCTCCCCACGCTTTCGTGTCTCAGCGTCAGTAACGACCCAGCAAGCCGCCTTCGCCACTGGTGTTCCTTCTAATATCTACGCATTTAACCGCTACACTGGAAATTCCACTTTCCTCTATCGCACTCAAGTCTACCAGTTTCTACGACGAACTGGGGTTGAGCCCCAGGCTTTGATCTTAGACTTAATAAACCGCCTACACACGCCTTACGCCCAATAAATCCGGATAACGTTCGCCCCTTACGTTTTACCTCCGCTGCTGGCCCCTAATTCG
+
CCCCCGGFGGEGGGGGGGGGGGFGGGGGGGGGEGGGGGGGGGGGGFGGFGGGGGGGG9CF:6FFGGGGGGFFGGGGGGGGGECFFGGFGFGEFGGGGEFEFFGGGGGGGGGGGGGGG>DGGGGG4E8FFGGGGCFGF,@B?DB?DE875CDEDE?FEC:=DD5FDFD8E,@>>9;+<=*6E+:@@58>8E>5*0@D@FFECCACCCE=?E79?CC1>A2:GD(((6)/.8(65452;3==:8@@1))/14)-<F)1((,(-9(13:,4(((.,6.)))(-,:6(..40((((0)30+(
@M02996:162:000000000-B87FG:1:1101:14094:7402 2:N:0:ACTGAGCG+CGTCTAAT
GACTACAGGGGTATCTAATCCTGTTTGATACCCGCACCTTCGAGCATGAGCGTCAGTAACGGACCAGCAGGCTGCCTTCGCAATCGGAGTTCTTCGTGATATCTATGCATTTCACCGCTACACCACGAATTCCACCTGCCTCTCCCGCACTCAAGGGATGCCGTTCCAACCGCGAGATTGAGTTGAGCTCAACGATTTTACGGCTGGCTTGCCTCTCCGCCTGCGCTCCCTTTCAACCCCATAAATCCGGCTAACGCTCCGCCCTTCCGTATCTCCGCCGCGTGCGGCCCGGAATTAGCC
+
CCCCCGGGGGGGEGGAEFFGGGGGGGGGGGGFFCGGGGGGGGFGGGGGFGGGGGGGGCFFFGEFGEGGGGGGGGGGGGGGGGGGGGGCFFFF9FGGGGGGGFGGGGGGGGGGGGGGG=??DGGG7FFGGADFGGGGG8DFGDFGGGFGFGF<88D>6=DEG,0BE?FFGGGDGA0@5>9C?@BC@FBF6C<>FAGF@FF4742@>85>=A3;(1.)/8),C1(432((.:(66)64A0?*8:<?46),1,)41?4/((((-*-357::(...().5(-(-2(,(((,((-(-.)223)(.
@M02996:162:000000000-B87FG:1:1101:14076:7411 2:N:0:ACTTAGCG+CTTCTAAT
GACTACAGGGGTATCTAATCCTGTTTGATACCCGCACCTTCGCGCATGAGCGTCAGTAACGGTCCAGCAGGCTGCCTTCGCAATCGGAGTTCTTCGTGATATCTATGCATTTCACCGCTACACCACGAATTCCACCTACCTCTCCCGCACTCAAGCCCTGCAGTTCCAACCGCGATTTCGAGCTTGCACCCACGAATTTCCGGCCAGCCTTCACCTGCGCCTTCGCCCCCTTTACACCCAATTAATCCCGATCAACGTCGGCCCCTCAGTATTTACGCGGCTTCCGGCACGCACATTAGC
+
CCCCCGGGGGGGGGGGGGGGGGGGGGG,E,EFG@GGG+EFGG,@F@F7FFGGGGGGG,CF7B,8CFF,,96C,AFGGGGGG:F,4DC,@FFF,EF?4BEGCFGGG?EGGGGGGGGGG@DDDGGGB7FGGGGGG,=0+,6DFEFGF8)FBGEEDDD,++@,@DEF<+9,=,@@E5******6,*;>*)3*=*59925-CF***(-()(,(2;33*.*(2),=1(/20(/4C(174)..3E*(().*.-6*-0-(8)*-(-(4)(-),(,()-.)).521(,(,(()(-(-41()0*32)).
@M02996:162:000000000-B87FG:1:1101:14030:7443 2:N:0:ACTGAGCG+CGTCTAAT
GACTACAAGGGTATCTAATCCTGTTTGCTCCCCGCACCTTCGCACCTCAGCGTCAGTCATCTGCTGGCAGGCTGCCTTCGCCATTGGTATTCTTCCAGATATCTACAGATTTCACCCCTACACCTGGAATTCTGCCTGCCCCTCAGTCACTCTAGTTATGCAGTTCTCAACGCAGTTCGGGCGTTGAGCTCCCGCCTTTCACACCAAGCTTGCATATCCGCCTACATGCCCTTTACGCCCAATAATTCCGACCAACGCTCGCAACTTACGTATTACCGCGGCTGCTGGCCCGTAATTAGC
+
C@CCCGGFGGEGEFGGGGGGGGGGGGGGGFFFEGGGGGGGGGGGGGGGGFGGGGGGGGGGGGFFFGCEFEGGGGGGGGGGGGGGGGGGDFFFFAEF<FGGFFGGGGCEFGGGGGGGG>FGGFFGGGCFGGGGGGGGGGGGGDFGF8CEFGFEGFGGGDFFGGEFGFDFFGGFGECEFGFAE+@EFC>C5EG@FBGF=FBCFE;>9545>>;>DAA+8=B6C259BF4*3?57?@4>?FEG@;3885<7;35((2,:/(---1(-1(.).(..60)-)84-,-(41)37-(4(0)21+),.
@M02996:162:000000000-B87FG:1:1101:20255:7468 2:N:0:ACTGAGCG+CGTCTAAT
GACTACTCGGGTATCTAATCCTGTTCGATCCCCACGCTTTCGTGCCCGAGCGTCAATGCCGGCCTGGCGAGCTGCCTTCGCTATCGGAGTTCTGTGGCATATCTATGCATTTCACCGCTACACGCCACATTCCGCCCGCCTCGACCGCATTCCAGCCAACCAGTATCAACGGCACTTCGGGGGTTGGGCCCCCGGATTTCACCGCTGACTTGGCCGGCCGCCTGCGCACCCTTTAAACCCAATGAATCCGGATCACGCCCGCATCCTCCGTATTACCGCGGCGGCCGGCACGGACTTATC
+
CCCCCGGGGGGGGGGGGFGGGGGGGGGGGGGGGGGGGGGGGGGGGGGGGGGGGGGGGEG8@FCFGFCFFCFCFEFGGGGGDEGGGGE,@FFGFEE9ADFFGFFFFGFB;FGGG9FGE=>DD@F>CG+FFFGGGCGGG8=BC@90=E)FB9BEGDCFF>>CG>CDF;F,9C55CBGGAFDBCE*/=5(<6FGFF3C(-/=BFGB<>71(3@CA0@78(5<>E9866-2-4C:(744-.4EC86:(9<BA<95,4).2-.(((12-9:7<89,(.(..-(--,((-((-(((4(00*23)).
@M02996:162:000000000-B87FG:1:1101:6886:7472 2:N:0:ACTGAGCG+CGTCTAAT
GACTACACGGGTATCTAATCCTGTTTGCTCCCCACGCTTTCGCGCCTCAGCGTCAGTTGTCGTCCAGCAGGCCGCCTTCGCCACTGGTGTTCCTCCTAATATCTACGCATTTCACCGCTACACTAGGAATTCCGCCTGCCTCTCCGATACTCACGGGCTACAGTTTCAAAAGCAGTTTAGGGGTTGAGCCCCTAGATTTCACTCCTGACTTGCATCTCCGCCTACACGCCCTTTCCCCCCAGTCAATCCGGACAACGCTTGCCACCTACGTATTACCGCCGCTGCTGGCACGTAGTTAGC
+
CCCCCGGGGGGG@FGGGGFGGGGGGGGFGFFGEGGGGGEFGGGGGGGGGGGGGGGGGGGGGGGGGGGGGGGGGGGGGGGGGGEEGGFGGGGGGGGGGGCFE=FGGGGGEGEGGGGGG=<=C4BFGGGGGGGGGFDC6@DGFEBGGGAC?=+>E,+@6+@?EE5@CCGGGFGFGFGFFGEFCBCEC>@FEGGAFFGFFGFE?;<BFFFFEFF*96>B*8?3C,/8;@;?9B91C;C333CE9(()0.)6>9)07>?7-----1()93((,-().,.6.,((,(44().,(,5())*226:<
@M02996:162:000000000-B87FG:1:1101:24156:7499 2:N:0:ACTGAGCG+CGTCTAAT
GACTACTGGGGTATCTAATCCTGTTTGATCCCCACGCTTTCGTGCCTGAGCGTCAGTTGCGAGCTCGTGACCTGACTTCTCGATCGGTGTTCTGTGACATATCTAAGCATTTCACCGCTACACATCACATTCCGGCCACGTCTATCGCACTCTAGTCCGGCAGTATCAAAGGCACGATTGGAGTTGAGCCCCAACTTTTCACCCCTGACTTACCGATCCGCCTGCGCACCCTTTAAACCCAATAAATCCGGATAACGCTCGTATCCCCCGTATTACCGCGGCTGCTGGCACGGAGTTAGC
+
CCCCCGGGGGGGEGGGGGGGGGGGGGGGGGGGGGGGGGGGGGGGGGGGGGGGGGGGGGGGGGGGGGGGGGGGFGGGGGGGGGGGGE?CFCFFFGGGGGGGGFGGGGGGGGGGGGGGG>:CDFGGGGGGGGGGGGDDGCFEGDFGFGDCEGFFFGGFGGGGGGBFGFGGGDGFFFFGFGDFGGGCFG5FEGGAEFGFFGFFFGFBA>4>EFDCEFD6>?D@??<;DFF:>84:DFECE@FEF<@F?AFFFB582>>=,-(--138C6)(44-3155:.,(3244>:47:BF74)01225<>
@M02996:162:000000000-B87FG:1:1101:24560:7512 2:N:0:ACTGAGCG+CGTCTAAT
GACTACACGGGTATCTAATCCTGTTTGCTCCCCACGCTTTCGAGCCTCAGTGTCAGTTTCAGTCCAGTAAGCCGCTTTCGCCACTGGTGTTCCTCCTAATATCTACGCATTTCACCGCTCCACTAGGAATTCCGCTTACCTCTCCTGTACTCCAGCCACGCAGTTTCAAATGCAGTCACGGGGTTGAGCCCCGGGTTTTCACATCTGACTTGCATGGCCACCTACGCTCCCTTTACACCCAGTAAATCCGGATCACGCTTGCCCCCTACGTCTTACCGCGGCTGCTGGCCCGTAGTTGAC
+
CCCCCGGGGGGGGEGGGGGGGGGGGGGGGGFGGGGDGGDDGGGGGGGGGFFGGGGGGGGGGGGGGGGFGGGGGGGGEFGGGGGGGGDFFFEFGCGGGGGGGFGGGFFGGDGGGGGGGA>@DFGGGGGGGGGGGGGGGGFGGFFGGGFGFGFEFGGGGF8=CE=B=EDCFGGFD?GGF7EFGDECFDEGFGGFFFG=)69<EGFEEFFFFFFECFF+08?BFBBB:(50-:=8D)).<3<==DF)177586)/()/;-.,,,1(.199?:?.((44.(((-39633)4(-((-0)2/<:4,
@M02996:162:000000000-B87FG:1:1101:27240:7523 2:N:0:ACTGAGCG+CGTCTAAT
GACTACTGGGGTATCTAATCCTGTTCGATCCCCGCACTTTCGTGCATGAGCGTCATTTACGGCCTGGTCTGCTGCCTACGCAATCGGTGTTCTTCGTCATATCTATGCATTTCACCGCTACACAACGAATTCCGCAAACCTCGACCGCAATCAAGCTCTCCAGTATCAATGGCGTGATGACGTTGAGCGTCACGATTTAACCACTGACTTAAAAAGCCGCCTGCGCACCCTTTAAACCCAATAAATCCGGATAACGCTCGGATCCTCCGTATTACCGCGGCTGCTGGTACGGGGTTAGCCG
+
CCCCCGGGGGGGGGGGGGGGGGGGGGGGGGGGGGGGGGGGGGGGGGGGFGGGGGGGGGGGGGGGGGGGGGGGGGGGGGGGGFEGGGCGGGGGGGGGFGGGGFGGGGGGFGGGGGGGGADGCCFFGGGEGGGGFGGGGGGGF5>DGEFGD658@EFFFFFGGGCDFFGGGFGFGFGGFGFFGGGGFG@GFGGFFFGDDF>CCGFFF6EFEFG:EFE5;AD:72:@9>B;>E(5CCEBFFG5BF?FB4<?C13(4*4*-----749<)-463.15).)-1(((--48:B().4())::=().(
@M02996:162:000000000-B87FG:1:1101:24547:7527 2:N:0:ACTGAGCG+CGTCTAAT
GACTACACGGGTATCTAATCCTGTTTGCTCCCCACGCTTTCGAGCCTCAGTGTCAGTTTCAGTCCAGTAAGCCGCTTTCGCCACTGGTGTTCCTCCTAATATCTACGCATTTCACCGCTCCACTAGGAATTCCGCTTACCTCTCCTGTACTCCAGCCACGCAGTTTCAAATGCAGTCACGGGGTTGAGCCCCGGGTTTTCACATCTGACTTGCATGGCCACCTACGCTCCCTTTACACCCAGTAAATCCGGATAACGCTTGCCCCCTACGTATTACCGCGGCAGCTGGCACGTAGTTCGC
+
CCCCCGFGGGGGGGGGGGGGGGGGGGGGGGGGGGGGGGGGGGGGGGGGGGFGGGGGGGGGGGGGGGGGGGGGGGGCFGGGGGGGGGGGGGGGFFGGFGGGGFFGGFGGGGGGGGGGG@DGGGGGFGGGGGGGGGGG>EFEGFFGGEEGFGFFDFGGGGGCEGA:DFGGGGGFGFGGFGEDEEE9FGFGEGGFFFG8>FFEEGECEFFFE4=@FFEB=ACEG5>EFF@2>EF8D@CEEEFC=34);?EEF:26;DFD/---29:BGB>,2:28A3-4.2,(-4((,.(31(80.0;/+.-(
@M02996:162:000000000-B87FG:1:1101:4103:7532 2:N:0:ACTGAGCG+CGTCTAAT
GACTACCTGGGGTATCTAATCCTGTTTGATACCCGCGCCTTCGAGCATGAGCGTCAGTAACACGCCAGATGGCTGCCTTCGCAATCGGAGTTCTTCGTGATATCTATGCATTTCACCGCTACCCCACGAATTCCACCATCCTCTCGTGCACTCCAGGGAGGCAGTTCCAACCGCGAGCTTGAGTTGAGCTCAACGATTTTACGGCTTGCTTGCCTCTCCGCCTGCGCTCCCTTTAAACCCAAGCAATCCTGGTAACGCCACGACCTTCCGGTTTTCCGCGGCTGCTGGCACGGCATTCGC
+
BBCCCFGGG?FGC7BEFC<CECGGFGGF9FFE@CFFEDGC@FFGEE@@DEFFGGGDGEEGGFFEGGGCFG9A@E7ECFFC,FC:=EF:=FFEDG9EFFC:EFF@E?E9DFFC@=9AF:<=8@,==:C=F=E+DFFFDD=B?8;9F+8:?=D*6,2F,=868E8F?DGDGCGFGFC7@*8>D,=BFG?*)<>7FAGF4,)9<C@@26(((1@EDFFF@5*,2/,1/(.37C<@C?F4)38C,(((02)22)9.(1)0-(-((1(-)323(-((,,(.2(((,((-,)).((56.)/*26-3
@M02996:162:000000000-B87FG:1:1101:22782:7534 2:N:0:ACTGAGCG+CGTCTAAT
GACTACCAGGGTATCTAATCCTGTTCGATCCCCGCACTTTCGTGCCTCAGCGTCAGTCGCGGCTTGGTGCACTGCCTTCGCGATCGGCGTTCTGTGTGATATCTATGCATTTCACCGCTACACCACACATTCCATGCACCCCAAACGCACTCTAGCCCCCCAGTTTCCATGGCAGTTCCCAGGTTGAGCCCTGACATTTCACCACAGACTTGAGATGCCGCCTACGCCCCCTTTAAACCCAATCAATCCGGATAACGCTCGGATCCCCCGTATTACCGCGGCTGCTGGCACGGAGTTAGC
+
CCCCCGGGGGGGGGGGGGGGGGGGGGGGGGEGGGGGGGGGGGGGGGGGGGGGGGGGGGGGGEFGGGGGGG,CFFGGGGGGG>FGE>CFGFGGGFGGGGGGEDFGGGGGGGGGGGGGG=@DDF=FGG:FGEFGGFGDF3EDGADDGGFGEDFEDDDGGGGGGED@EFGGGFFAFF>F+=E*6DFGGGFGFGGFF6C3CGFEFGE*()/.6AG))0/17A6.2662629(2C>;D7<A4AC?4?<068AA2(0(-74*,-(-(/((1.(-,,-42:).-(-(-,,4<DF:6:71).1/2.)6
@M02996:162:000000000-B87FG:1:1101:22802:7535 2:N:0:ACTGAGCG+CGTCTAAT
GACTACCAGGGTATCTAATCCTGTTCGATCCCCGCACTTTCGTGCCTCAGCGTCAGTCGCGGCTTGGTGCCCTGCCTTCGCGATCGGCGTTCTGTGTGATATCTATGCATTTCACCGCTACACCACACATTCCATGCACCCCAAACGCACTCTAGCCCCCCAGTTTCCCTGGCAGTGCCAAGGTTGAGCCCTGACATTTCACCACAGCCTTGAGATTCCGCCTACGCACCCTTTCAACCCAATAAATCCGGATAACGCTCGGCTCCTCCGTATTACCGCGGCTGCTGGCACGCGGTTAGA
+
CCCCCGGCFGGGFGGGGFGGGGGGGGGGFGCGFEGGGGGGGGGGGGGGGGGGGGGGGGGGEDCFGEGGGG,AF@FGGGGGGFEEDC@FG=CFEGFFGGFGDDFGGGGFGGGGGGGFG:@?C>FG=FGGGFFGG=EFFBDFG=>6@GAE5>@CF;@FGGGGGC8@CEFG*?,@E4*A48>>2>C=FFBGBFGFA;6.*<8<C9<)6)((4=C)3)(1)3;(*6/23(6/2C:(78)).6EC6B?56:<<*,.(1760,(---),49:(4494((54))(-(-4((-).(((48))/122()
@M02996:162:000000000-B87FG:1:1101:20572:7536 2:N:0:ACTGAGCG+CGTCTAAT
GACTACAGGGGTATCTAATCCTGTTTGATTCCCGCACTTTCGAGCCTCAGCGTCAATCGCACACCAGCAAGCTGCCTTCGCAATCGGAGTTCTTCGTCATATCTAAGCATTTCACCGCTACACGACGAATTCCACTTGCCTTGCGTGTATTCAAGCCCATCAGTATCCACGACATGCCCAGGTTGGGCCCTGACATTTTCCCGCAGACTTAAAAGGCCGCCTCCGCTCCCTTTAAACCCAATAAATCCGGATAACGCTCGCATCTTCCGTATTACCGCGGCTTCTGGCCCGGAATTAGCC
+
CCCCCGGGGGGGGGGGGCFGGGGGGGGGGGGFGGGGGGGGGGGGGGGGGGGGGGGGGGGG7F7EFCEEFGFFGGGGGGGGEGGGFGF7FGGGGGFGGGGGGFGGGEGFGGGFGGGGG=@CD9B>CGEGGCFGGGGGG>DFGE6DDC5FDGFFEFFGGGCFGFEGGFGGGGC5@>DCFG)?@BFGCGAC=E:5?>FEFG+*1</:A/(:=A=C=+84@F<6:3(/37(.:F1>D4?<E@F=0().9<A>D>5(,0.*,----1(-*.6><>:77-:)2((,41(,)-.)((((0)233,55
@M02996:162:000000000-B87FG:1:1101:17832:7537 2:N:0:ACTGAGCG+CGTCTAAT
GACTACTAGGGTATCTAGTCCTGTTTGCTCCCCACGCTTTCGAGCCTCAACGTCAGTTACAGTCCAGCAAGCCGCCTTCGCCACTGGTGTTCCTCCTAATCTCTACGCATTTCACCGCTACACTAGGAATTCCACTTGCATCTCCTGCACTCTAGTATGATAGTTTCCAAAGCAGTTCCGAAGTGGAGCCCCGAGCTTTCACTTCAGACTTACCACACCGTCTACGCTCCCTTTAGCCCCAGTCAATCCGGATAACGCTTGCCCCCTATGCTATTACGCGGCTGCTGGCCGGTAGTTAGC
+
A<B,<FDEFGGF@D,,<,B<EFG<AFFA@<,C6F7CCFEDEFFGCF8@F<FE,B@:EFFF,EBEF<<FGGGFG+@F:F?F7C@F?DF<FCFEF,,4ABDC,2,=EGCC@6BEEFFFG=*=6@FF8EF@FG8EF;D9A,9,?>9@7,1A0@FE,,3:,,,3:=3535+7=,@D,3AFBFEA>6=@,+*+08+0*0+)1,+9;F=7:?A*:*58=9>F@4?:4:>2*:505E=::3**/)8*560)+156C,2(6=A;((/(,*(.>>>()))))-)).(-(-22(4:?((((())*3+54-
@M02996:162:000000000-B87FG:1:1101:17848:7546 2:N:0:ACTGAGCG+CGTCTAAT
GACTACTAGGGTATCTAATCCTGTTTGCTCCCCACGCTTTCGAGCCTCAACGTCAGTTACAGTCCAGCAAGCCGCCTTCGCCACTGGTGTTCCTCCTAATATCTACGCATTTCACCGCTACACTAGGAATTCCACTTGCCTCTCCTGCACTCTAGTATGATAGTTTCCAAAGCAGTTCCGAAGTTGAGCCTCGCGCTTTCACTTCAGACTTACCACACCGTCTACGCTCCCTTTACACCCAGTAAATCCGGATAACGCTTGCCCCCTACGTATTACCTCCGCGTCCTGCACGTAGTTAGT
+
@@CBCED9FGFF8F@@CFFEGGGFGGGCFC@FCCEGGGEFGEFFGGGFGFFGGGGGGGAF,F@FFGFFFFGGGC@FFGFFGGGGGFFFFEEEG?FGG@DAF=EGGGFGGECGGGGGE>ADD9FD,5AEEFFGG8EDF,@DGFFGDA5F*A8:@,?F;D;=EGE@DFDFD,9*D*DFF@E*6>8DF+0=>D,8**+:>BFFECEE@<0;CF;AEA5A2?C54:/792>9>CB=CEFC4*?:(4/71<7562:(/))2,.,/,2=;F12:6(()..-6)).((((,2((-512000*2<)))
@M02996:162:000000000-B87FG:1:1101:4113:7548 2:N:0:ACTGAGCG+CGTCTAAT
GACTACCTGGGGTATCTAATCCTGTTTGATACCCGCGCCTTCGAGCATGAGCGTCAGTAACACGCCAGATGGCTGCCTTCGCAATCGGAGTTCTTCGTGATATCTATGCATTTCACCGCTACACCACGACTTCCACCATCCTCTCGTGCACTCAAGGGAGGCAGTTCCAACCGCGAGATTGAGTTGAGCTCAACGATTTTACGGCTGGCTTGCCTCTCCGCCTGCGCTCCCTTTAAACCCAATAAATCCGGATAACGCTCGGACCTTCCGTATTACCGCGGCTGCTGGCACGGAATTCGC
+
CACCCGGGGGGGGCFGGFGFGGGGFGGGCGFGFGGGGGGG@FFFGGGGGGGGGGGGGGGGGGGGGGGGGGGGGGGGGGGG7FEFGGGFCFGGGGGGGGGGGFGGGGGCFEDGAA9EG)@D?ECFF7FFF+@>@8EFGFFFGEFGGGDA?DFDDFFCDEGGDGFGGFGGGGGFDDGGAC>99D9EEGFFFFG=*9?BBFFE4C=99?BF2/?;?FEF;AF2:18(6>B21:=@FEF29A?E?68:4:<<6(<<?E<G-((-()-41(8871.(,5-6.(21(,(4,4,(((.45.*/<)-4
@M02996:162:000000000-B87FG:1:1101:22793:7553 2:N:0:ACTGAGCG+CGTCTAAT
GACTACCAGGGTATCTAATCCTGTTCGATCCCCGCACTTTCGTGCCTCAGCGTCAGTCGCGGCTTGGTGCACTGCCTTCGCGATCGGCGTTCTGTGTGATATCTATGCATTTCACCGCTACACCACACATTCCCTGCACCCCAAACGCACTCTAGCCCCCCAGTTTCCATGGCAGTGCCAAGGTTGAGCCCTGACATTTCACCACAGACTTCACATGCCGCTGACGCCCCCGTTAAACCCAATAAATCCGGATAACGCCCCGATCCTCAGACTTACCGCGGCTGATGGTCCGGGAGTCTC
+
CCCCCGGGGDFF?EGGGDFGGGGGGGGGGG7FDFDFEGGGGGGGDFFFGGGGGFGGGGGG:@FFGDFGFG,CF?FGGGGGG>FGFEBFCBEFDFGFGG,CF7EGGCGGCDGGGFFEG>@DCEFGFGDE>FEFA,=8=@DFG=?+=F9FEGFEGGFGGGGGGG58<AGFFEF>FF4F*=AF:D*<FCBFEFF2);?@5@BEEGFF;A;30;+)1*1;3AC9G(((63(,(:2(9(-4))@E(::76<)-9051?542(-,(().(),-.)()).).6(--((-4((.4..).-))**1().
@M02996:162:000000000-B87FG:1:1101:4129:7555 2:N:0:ACTGAGCG+CGTCTAAT
GACTACCTGTGGTATCTAATCCTGTTTGATACCCGCTCCTTCGAGCATGAGCGTCAGTAACACGCCAGATGGCTGCCTTCGCCATCGGAGTTCTTCGTGATATCTATGCATTTCACCGCTACACCACAACTTCCACCATCCTCTCGTGCACTCAAGTGCGGCAGTTCCAACCGCGAGATTGAGTTGAGCTCAACGATTTTCCGGCTGGCTTGCCTCTCCCCTTGCGCTCCCTTTACACCCCATAAATCATGATAACTCTCGGCCCTTCCGTATTACCGCTACTGCACGCCCGTAATTCGC
+
ACCCCGGGG,C-;,CFCC<FEDFAFFFFEFAE<F+B+CF@BF,CE@CGEDFGGGEE,CFFGGGDGGG@FF,EFBFEFFGG7F,CEG@,B+8=@FCGBEFF:7;@DCEFC95AAEFFG5*6=@CDC?D,A+99@FFGGFFGG=9@=40,3=DDF8?:3,,6+@=369DF7;FF6A>+9?>+,@<5,+**:FGFFFG=)>49*55):?((20?2=)98682(2((/((626333:).))),:(/61?>4-*-*.)*.9-.),,1-()(.4::4(.,6-)((((,.,))(((((-)0/*+.3(
@M02996:162:000000000-B87FG:1:1101:26742:7597 2:N:0:ACTGAGCG+CGTCTAAT
GACTACTGGGGTATCTAATCCCGTTCGCTACCCTGGCTTTCGCATCTCAGCGTCAGACACAGTCCAGAAAGGCGCCTTCGCCACTGGTGTTCCTCCCAATATCTACGCATTTCACCGCTACACTGGGAATTCCCCTTTCCTCTCCTGCACTCAAGCCTCCCAGTATCCAGAGCCATACGGGGTTGAGCCCCGCATTTTCACTCCAGACTTAAGAAACCGCCTACATGCGCTTTACGCCCAATAATTCCGGACAACGCTCGCCACCTACGTATTCCCGCGGCTGCTGGCCCGGAATTAGCC
+
@CCCCGGDGGGEFGGGGGGGGGGGGGGFGCEFGFFFFFFGGFGGEGDFFFGGGGDGFGGGGGGGGGGGGGCFFGGGGGGGGGGGGGFGGGGGGGGGE<FEFFGGGGGGGGGGGGGGG>DCDEGGEFGGGGGGGDGFDFGGGDDFGEEGFGFFBFDGG8DFEGFFGFGGFDFFGFGGFGD>EECEFGEGFGE=>5D=4ABA<;ADF>655=+89B4)0682C68846<;(;1;>)7(36C*((.736??C>)42>3),(--31,17(.44:4)5).42(((,,-()),-(,(())28+.2:
@M02996:162:000000000-B87FG:1:1101:19308:7603 2:N:0:ACTGAGCG+CGTCTAAT
GACTACCGGGGTATCTAATCCTGTTTGCTCCCCGCACCTTCGCACCTCAGCGTCAGTCATCTGCTGGTAACCTGCCTTCGCCATTGGTATTCTTCCAGATATCTACAGATTTCACCCCTACACCTGGAATTCTGATTGCCCCTCAGTGACTCTAGTTATGCAGTTCTCAACGCAATTCCGGAGTTAAGCTCCGGGATTTCACACCAAGCTTGCAAGACCGCCTACATGCCCTTTACGCCCAATAATTCCGAACAACGCTCGCAACTTACGTGTTACCGCGGCTGCTGGCACGTAATTAAC
+
CCCCCGGGGGGGGGGGFFGGGGGFGGGGGGCGCEGGGGGGGGGEGGGFFGGGGGGGGGGGGGGFGGGGGGGGGGGGGGGGGF:FFFFGFEFGFFGB9FE9FFGGAFFGGGFFFFFGF8FFDEFGFC:<FFEFGGCDFBFC=8<DGE=;9DDEGFFFF8CFFFD<FFGGGEGEGFGGFGFF@>CEGGCCEGGFFFG55DFFFGE@A98CBFC5>F6/5>;:*8/576C5BCB.;;EC7(486=3)2.773(.;9D81.-,--17,74444,.,.36>4:(((-(-4224(87(0.*29)))
@M02996:162:000000000-B87FG:1:1101:20388:7608 2:N:0:ACTGAGCG+CGTCTAAT
GACTACACGGGTATCTAATCCTGTTTGATCCCCACGCTTTCGTGCCTCAGCGTCAATGACGGATTCGTGAGATGCCTTCGCAATCGGTGTTCTGAGTAATATCTATGCATTTCACCGCTACACTACTCATTCCTCCCACGGCATCCGTATTCCAGCAATCCAGTATCAAAGGCAGTTCCGGAGTTGAGCTCCGGGCTTTCACCCCTGACTTGGACCACAGCCTACGCACCCTTTAAACCCAATAAATCCGGATAACGCTTGCATCCTCCGTATTTCCGCGGCTGCTTGCACGGGGTTAGC
+
CCCCCGGGGGGGEGGGGGGGGGGGGGGGGGCFGGGGGGGGGGGGGGGGGGGGGGGGG<<F@F:FFGGGGFE<EFFGGGGGGGCGEFCFFGGGGG,CFFFGGFGGGGFGGGGGGGGGG=BCGFGGGGGFDEFGGGFDG?D8C:DDDGFFFGFFGGFGG=FEGFEFFFGGD=DFGF>GDGFFC+@CCD7C@:FC5@>A8AFFEGFFF>9BBFGF)969)2/7=88@B9@-9C@(2;<56)?C<0=344?C;(8(2=7>--(((*.6>:25894.42)..,((--91()).().(.)*2*(.4
@M02996:162:000000000-B87FG:1:1101:26753:7614 2:N:0:ACTGAGCG+CGTCTAAT
GACTACTGGGGTATCTAATCCCGTTCGCTACCCTGGCTTTCGCATCTCAGCGTCAGACACAGTCCAGAAAGGCGCCTTCGCCACTGGTGTTCCTCCCAATATCTACGCATTTCACCGCTACACTGGGAATTCCCCTTTCCTCTCCTGCACTCAAGCCTCCCAGTATCCAGAGCCATACGGGGTTGAGCCCCGCATTTTCACTCCAGACTTAAGAAACCGCCTACATGCTCTTTACGCCCAATAATTCGGGACAAACCCCGCCACCTACTTATTACCGCGGCTGCTGGCACGTGTTTAACC
+
AACCCGGGGGGGGGGGGGGGFFGFFGGGGFCFGF<FGGGFGGGGGGDGGGGGGGGGGGGGGGGGGGGGGGGFGFGGGGGGGFEGGGFFGGEFGGGGGGGGGFGGGGGGEDEGGGFEGAADDEFFDFGGCGGG9FGGGGGG9:=DGGDGFGFFGGCGGGGDEG5B9DFGGGG?DBDDDFDBCEEGFGFGFGGAFFG2ADFFF:<:=;646=C**486>?D:4/(/.9)6)37<:<7(66@5;@=3657(*(0(-)(*-(-((1(,112,)..6>>-4(((-1((-4:(((341)0*2+)-.
@M02996:162:000000000-B87FG:1:1101:19300:7619 2:N:0:ACTGAGCG+CGTCTAAT
GACTACCGGGGTATCTAATCCTGTTTGCTCCCCGCACCTTCGCACCTCAGCGTCAGTCATCTGCTGGTAACCTGCCTTCGCCATTGGTATTCTTCCAGATATCTACAGATTTCACCCCTACACCTGGAATTCTGATTGCCCCTCAGTGACTCTAGTTATGCAGTTCTCAACGCAATTCCGGAGTTAAGCTCCGGGATTTCACACCAAGCTTGCAAACCCGCCTACATGCCCTTTACGCCCAATAATTCCGAACAACGCTCGCAACTTACGTGTTACCGCGGCTGCTGCGCCGTAATTAGC
+
CCCCCGGGGGGGGGGGGEFGGGGGGGGGGGEFGGGGGGGGGGGGGGGGGGGGGGGGGGGGGGFGGGGGGGGGGGGGGGGGGGGGGGFGFGFGFFFF?FFGGFGGGGGGGGGGGGGGGFFFGGGGGGGFGFEDD8DEC@9>FFFGG=EA?DFFGGFEGGGGGEEFGFGGGDGFGBGGFGFFC>CGGGEG@EEE5?758FFFFF*=>5@)>FGDF4EF):?:=:6@B3C5>FB3;E4;11FEFF@5BCEFG;5?@FFC.--,-14(93<<A:..8?AD)--(34963:>),(-200;;7).5
@M02996:162:000000000-B87FG:1:1101:18475:7620 2:N:0:ACTGAGCG+CGTCTAAT
GACTACAAGGGTATCTAATCCTGTTTGCTACCCACGCTTTCGTGCCTCAGTGTCAGTTAAAGCCCAGCAGGCCGCCTTCGCCACTGGTGTTCCTCCCGATATCTACGCATTCCACCGCTACACCGGGAATTCCGCCTGCCTCTACTTCACTCAAGTCCAACAGTATCGACCGCAATTTACGAGTTGAGCCCGTAGATTTCACATTCGACTTGCCAGACCACCTGCGCACCCTTTACACCCAGTAATTCCGGACAACGCTTGCCACCTACGTTTTAGCGCAGCCTCTTGCACGTTTTTACC
+
CCCCCGGGGGGE8FFGGGGGGGGGGGGFGFFFGGGGGGGGGGGFGGGG8FFGGGGGGG<,6FFEGCGGGFDFGGGGGGGFEFGGGGFFGFGGGFFFFGCBFDGGFGGGGGCFFGGGG>5DDFGGDCB@CFFGG,CDGFGGGDFGGDEG?D@D,,?FFGCEGGBFEFGC?+:@E>9EFG*?B*@@7C*08;F=B5*<EFFFEG5@CFCCFFG>CF>)7?C3=;8;@9>(6C<1C;ECCECE(:>B42460(),3.(*,-(--9:)7:?0:3.428)(),,(((((4()-)5.10)**14))
@M02996:162:000000000-B87FG:1:1101:19316:7624 2:N:0:ACTGAGCG+CGTCTAAT
GACTACCGGGGTATCTAATCCTGTTTGCTCCCCGCACCTTCGCACCTCAGCGTCAGTCATCTGCTGGTAACCTGCCTTCGCCATTGGTATTCTTCCAGATATCTACAGATTTCACCCCTACACCTGGAATTCTGATTGCCCCTCAGTGACTCTAGTTATGCAGTTCTCAACGCACTTCCGGAGTTAAGCTCCGGGATTTCACACCAAGCTTGCAAAACCGCCTACATGCCCTTTACGCCCACTAATTCCGAACAACGCTCGCAACTTACGTTTTACCGCGGCTGCTGGCACGTATTTAGC
+
CCCCCGGGGGGG@FGGGGGGGGGGGGGGGGCFFGGGGGGGGGGGGGGGGGGGGGGGGGGGGGFGGGGGGGGGGGGGGGGGGGDGGGEGFGGGGGGGDFGFGFGGGGFGGGGGGGGGGAFGFEFFGFFECFGGGCEDGDFFGDFGFED,@FFFGFGGGAGFGGDFGFDFD>FAGE+@FGFF>3+AC9=CAEGBAB6):FAEEF*:8*89BFGDFF/95;;>G@@=:(9@BCDBGEE<20=C;355;65?@;>1:D1;,----/7(C><).(.,.4-4240,-4611432(()-0)+03.))
@M02996:162:000000000-B87FG:1:1101:19690:7650 2:N:0:ACTGAGCG+CGTCTAAT
GACTCCAGGGTATCTAATCCTGTTCGATACCCACGCTTTCGTGCCTCAGCGTCAGTAGCGTACTGGTAGGCTGCCTTCGCAATCGGAGTTCTGTCCCATATCTATGCATTTCACCGCTACACGGCACATTCCGCCTACCTCGCCCGCCCCCAAGAACGGCCGTTTCCACGGCAATTTTACGGTTGGGCCGCAAACTTTCACCACTGACTTACCATCCCGCCTACGCCCCCTTTAAACCCCATACAACCGAAACACGCTCGCCTCCTCACTATTACGTCCGCCGCAGGCTCGGAGTTAGCC
+
CCCCCGGGGGGFEFEG<FGGFGGG<@FFGGGFGEGEEEFGEF<FGGGGGGGGGCFGC@F7C@FF<EFFFGGGFCGF@EDCGCFD6C7=CFCEDG,9C?,,,+@@>,CC@,C@@ED7=19@=@+=CCCE;9=E8CEG6>=>D=?+6+0+3+:8EDD:D+=C++08<F+:C*@58?FG;FEFBCFGC*-///*55?C34BA)9+)6;43=3++746?ADF5.C((.3-((-8,4C2:))(/*-(,.92.,9(),().1-(-.(1(458:)(.))-)-(,(--2(((((-((,,10)223-),
@M02996:162:000000000-B87FG:1:1101:10694:7664 2:N:0:ACTGAGCG+CGTCTAAT
GACTACAAGGGTATCTAATCCTGTTTGCTCCCCACGCTTTCGAGCCTCAACGTCAGTTACAGTCCAGTAAGCCGCCTTCGCCACTGGTGTTCCTCCTAATATCTACGCATTTCACCGCTACACTAGGAATTCCACTTACCTCTCCTGCACTCAAGCCTTACAGTTTCCAATGCAGTCCCGGGGTTGAGCCCCGGGTTTTCCCATCAGCCTTACCCTGCCGTCTACGCTCCCTTTACACCCAGTAAATCCGGATAACGCCTGCCCCCTACGGTTTACCGCCGCGGCTGGCACGTTGTTAGC
+
CCCCCGFGGGGGGGGGGFFGGGGGGGGGGGFGFFGGGGGGGGDEGGGGGGGGGGEGGG@F9AGGGEEGFFC9FGGGGGGGGGGGGG,EEGEGFFFGGFFGADGGFGGEEEGGGGGGG:ACDGGC8DFGFGGFG8EFGBDEFDFGGFEGFGDD4@=@D@,6E,*<,=DA9DGBCD=F*=D9==+@F+:C=EGFFEDA8FFE*:*903*):?7*.3.;28F5487(4(((-34/;;).)7FC1(.1:66<;15(,0/*--(,(1.8C6(31,(.--(.)(((,-((464:(()-0)*2;.)6
@M02996:162:000000000-B87FG:1:1101:10676:7667 2:N:0:ACTGAGCG+CGTCTAAT
GACTACAAGGGTATCTAATCCTGTTTGCTCCCCACGCTTTCGAGCCTCAACGTCAGTTACAGTCCAGTAAGCCGCCTTCGCCACTGGTGTTCCTCCTAATATCTACGCATTTCACCGCTACACTAGGAATTCCACTTACCTCTCCTGCACTCAAGCCTGACAGTTTCCAATGCAGTCCCGGGGTTGAGCCCCGGGTTTTCACATCAGACTTGCCATGCCGTCTACGCTCCCTTTACACCCAGTAAATCCGGCTATCGCTTGCCCCCTACGTTTTTCCGCGGCTGCTGTCACGTATTTCGC
+
CCCCCGGGGGGGFGGGGFFGGGGGGGGGGGFGGGGGGGGGGGFGGGGGGGGGGGGGGEFGECFFGGGGGGGGGGGGGGGDGFFGGFFFFGGFEFFFGFFFGFGGGGGGCEEGGGGGG:9@DEGGCCCEFFGGGGGGGCFGGEFGCE=GFGFBCFFGGGGGGDDCDFGGFCGFG?==FFD>E>@@FC5?=EGFDBC8=@F<EF46=>>B@AD3C>4B);C(//(08/>26C<1:57C)7FC02=);37669=025)2/-.,-75?FB>(.(.((((.501(--72:))).-)-0)+++)((
@M02996:162:000000000-B87FG:1:1101:11886:7668 2:N:0:ACTGAGCG+CGTCTAAT
GACTACTCGGGTATCTAATCCTGTTTGCTCCCCACGCTTTCGAGCCTCAACGTCAGTTACAGTCCAGTAAGCCGCCTTCGCCACTGGTGTTCCTCCTAATATCTACGCATTTCACCGCTACACTAGGAATTCCGCTTACCTCTCCTGCACTCTAGCTAAACAGTTTCCAAAGCAGTTCCGGGGTTGAGCCCCGGGATTTCACTTCAGCCTTGCTTTGCCGTCTACGCTCCCTTTCCACCCATTCAATCCGGATAACGCTTGCTCCATACGTTTTACCGCGGCTGCTGGCACGTTTTTAGC
+
CCCCCGGGGGGGGGGGGGGGGGGGGGGGGGGGGCGGGGGGGGGGGGGGGCFGGGGGGGFGFGGGGGGGGGGFGGGGGGGGGGGGGGGGGGFGGFGGGFGGGFGFCFFGGGGGGGGGG>ADG@FGFGGDGFGGGFGGGEGGGFBGG95FFGFFFEFGG=,@FFDDFFGFG;EBFBFGFGF>B>CEFDEG@GGDBED):FFFFGEC>46*0;F3>CEC*10/4/066@@;0:=(;;)))/CC7(7)79?/;150;349----,/69D:ABF:5(2:482(-((-((-))((()-0)*;822)
@M02996:162:000000000-B87FG:1:1101:5605:7671 2:N:0:ACTGAGCG+CGTCTAAT
GACTACTAGGGTATCTAATCCTGTTTGCTCCCCACGCTTTCGTCTTTCAGAGTCGGTAAATGTCCAGTAAGCTGCCTTCGCTCTTGGTGTTCTACCAAATATCTACGCATTCCACCGCTACACTTGGTATTCCGCTTACCTCTCCAATACCCCAGTTCATCAGTCTACAGGGCAATTCGGGAGTTGAGCTCCCGGATTTCACCCCACATTTAACAAACCTCCTACAGACCCTTTACGCCCAATAAATCCGAACAACGCTAGCCACCTACGTATTACCGCGGCTGCTGGCACGTAGTTAGC
+
CCCCCGGGGGGGGGGGGGGGGGGGGGGGGGFGEGGGGGGGGGGGGGGGGGGGGGGGGGGGGGGGGGGGGGGGGGGGGGGGGECFFEAGGGGGGGGGGGGGGFGGGGFEGGGGGGGDG>?DDFFGGGGGGDFGFGGGGGGGFEFGGFEGFGFFGGGGGGGGFGFBFFFGFFGDEFGGFGFF>CEEGGFFFEGB5?9A8>AEEFFDBB>A@>CCEFCFC9FD,:>:=>E84DBFFEFFFFGD=25=*>C<;:A;1585,.,(.;37C;3(.3(..,.4-(144(-(,)5((()-).1226))
@M02996:162:000000000-B87FG:1:1101:14342:7672 2:N:0:ACTGAGCG+CGTCTAAT
GACTACCAGGGTATCTAATCCTGTTTGCTCCCCGCACCTTCGCACCTCAGCGTCAGTCATCTGCTGGTAACCTGCCTTCGCCATTGGTATTCTTCCAGATATCTACAGATTTCACCCCTACACCTGGAATTCTGATTGCCCCTCAGTGACTCTAGTTATGCAGTTCTCAACGCAGTTCCGGAGTTGAGCTCCGGAATTTCACACCAAGCTTGCAAAACCGCCTACATGCCCTTTACGCCCAATAATTCCGAACAACGCCCGCAACTTACGTGTTACGTCGGCTGCTGGCACGTAATTAGC
+
CCCCCGGGGGGGGGGGGGGGGGGGGGGGGGFGGGGGGGGGGGGGGGGGGGGGGGGGGGFGGGGFFCFGGGGGGGGGGGGGGGGEDFFGGGGGGFGGFG:FGFGGGGGGGGGGGGGGG>FGGFFGGGFCEFGGGGAFGFGEFDFGD@D9@FFDFEGGGCGGGGFGGFGGF9FFDFGGFGFEC+@CFF7=8BFEBE65>FFFEG7CA?@@CFGFF>=F@?<):77>>4A*7<:=DFFFFFGE@B5>B?)9;;80;)3>..(.69(4>?A<D0,(52.4(,.(-2-462886()(0)*1<).4
@M02996:162:000000000-B87FG:1:1101:8502:7688 2:N:0:ACTGAGCG+CGTCTAAT
GACTACCCGGGTATCTAATCCTGTTTGCTCCCCCGACTTTCGCGCCTCAGCGTCAGTGCTGTTCCAGGAATCCGCCTTCGCCTCCGGTGTTCTATAGGATATCCACGCATTTCACCGCTACACCCTATATTCCGATTCCCTCTCCCAGACTCGAGTCCTGTAGTTTCAAGCGCACTTTCCGGGTTGAGCCCGGAGATTTCACACTTGACACGCAAGACCGCCTACGCGCCCTTTACGCCCAGTAAATCCGAACAACGCTCTTGGCCTCTGTATTACCGCCGCTGCCTGGCCGCAGTTAGC
+
CCCCCGGGGGGGGGGGGGGGGGGGGGGGGGGGGGGGGGGGGGGGGGGGGGGGGGGGGGGGGGGG,CF<FFGFGGGGGGGGGGGGGGFGGFGGFCFAEAFFGFG9EFGGGEGGGGGGG:<@DEFGGGGGDFGGGGEGGGCFFDFGGGB8DG?D>DCFDGGGGDDCFFGGFAFEGFGGFGFFECDCED=F@GGA4@C2:;@EEDCEBF=EEBFFF::56FG9=3635,66(:4,9>ABFFGE?<:D@A29C7.3>>?7--(-(:).*:)((...).))--((39(--(5)((,()0:;:).)
@M02996:162:000000000-B87FG:1:1101:8499:7706 2:N:0:ACTGAGCG+CGTCTAAT
GACTACCCGGGTATCTAATCCTGTTTGCTCCCCCGACTTTCGCGCCTCAGCGTCAGTGCTGTTCAAGGAATCCGCCTTCGCCTCCGGTGTTCTATAGGATATCAACGCATTTCACCGCTACACCCTATATTCCGATTCCCTCTCCCAGACTCGAGTCCTGTAGTTTCAAGCGCACTTTCCGGGTTGAGCCCGGAGATTTCACACTTGACACGCAAGACCGCCTACGCGCCCTTTACGCCCAGTAAATCCGAACAACGCCCTTGGCCTCCGTATTACTGCGGCGCCTGGCACCGAGTTCGC
+
CCCCCGGGGGGGGGGFGFGGGGGFEGGGGGC@@@FFGGGGFFGGGGGGCFGGGGGGGCFGGGGG,CE,E@GFGGGEGGGGGGCFDEFB=FEEECE9@FGGFFG8CGGGGGGEFGGGG>BGD>FFGG:FFFGGGGG>DGFG?DFGGGF>DF?D3@?>DGGGGGDDGFGGGEEDD5DGFGEFC@CCG07;=FGFFA)(0284*=*6>F==E+?=;:>58;*.=.((/:1(3:965?4<2:CEF(.664BB<1;6>E:4--(--*,(*.4:(2-(.3.)))--((-(((((,(.(00*;8)4(
@M02996:162:000000000-B87FG:1:1101:9812:7718 2:N:0:ACTGAGCG+CGTCTAAT
GACTACCGGGGTATCTAATCCTGTTTGATACCCGCGCCTTCGAGCATGAGCGTCAGTAACACGCCAGATGGCTGCCTTCGCAATCGGAGTTCTTCGTGATATCTATGCATTTCACCGCTACACCACGAATTCCACCATCCTCTCGTGCACTCAAGGGAGGCAGTTCCAACCGCGAGATTGAGTTGAGCTCCACGATTTTACGGCTGGCTTGCCTCTCCGCCTGCGCTCCCGTTAAACCCAATAAATCCGGATACAGCCCGGACCTTCCGTATTTACGCCTCGTCTAGCACGGAATTAGCCG
+
CCCCCGGGGGGGEGGGGGGGGGGFGGGGGGGGGGGGGGGGGGGGGGGGFAFGGGGGG<DFDFFFGGG8E,8AFEGGGGGGGGG=@EF,@FEGGGGGGFFFFFGFEFGGGGGGGGGGC:<CDFFGGGGGGGGGGCGGFFGFGDDGDFDGFG?DCFG,@D6CEEA@FFGGGGGAC>5@57AFD?,<9+<C67,0@@?BBFB<BE29>)18;A7?;66)5;:,=;4=:7@17C(4C(-))4;13::B?)..1()-3/)*)(-(-)-(*4,4(.((.)))-((((---(())))(-0.13+)(.(
@M02996:162:000000000-B87FG:1:1101:17357:7750 2:N:0:ACTGAGCG+CGTCTAAT
GACTACCCGGGTATCTAATCCTGTTTGCTCCCCACACTTTCGTGCCTCAACGTCAGTTACTGTCCAGAAAGTCGCCTTCGCCACTGGTGTTCCTCCTAATATCTACGCATTTCACCGCTACACTAGGAATTCCACTTTCCTCTCCAGCACTCAAGAAAAACAGTTTTAGTTGCAGTTCCTCGGTTGAGCCGAGGGATTTCACAACTAACTTATTTTCCCGTCTACGCACCCTTTACACCCAATAAATCCGGATAACGCTTGCTCCCTACGTATTACCTCGGCTGCTGGCACGTAGTTAGC
+
CCCCCGGGGGGGGGGGGGFGGGGGGGGEFGFGGGGGFGGGGGGGGGGGGGGGGGGGGG<FGGGGGGGFGGGFGGGGGGGGGGGGGGFGGFEGGGGGGGGGFFGGGGGGGGGGGGGGG=:?DCEG8FCFFFGGGDFC=EGGGFFGGF5FFGFFFECF,@=?EGBFFFFGGGGFFFGGFGFFGG6CCDBFBGE59?658FFFFGE@>F58CFCEFFA9AA?<;::5A4>6>CD9CE94CB<C=@1;9;?6;::@?A9;/.////)/9=:ABF?26?46-).-44:7::.81(548.2;+).6
@M02996:162:000000000-B87FG:1:1101:11393:7754 2:N:0:ACTGAGCG+CGTCTAAT
GACTACCCGGGTATCTAATCCTGTTTGCTACCCGCACTTTCGAGCATGAGCGTCGATTAGTCCCCAGCAAGCTGCCTTCGCCATCGGTGTTCTTCCTGATCTCTACGCATTCCACCGCTACACCAGGAATTCCGCTTGCCCCTGAACTATCCAAGAGGTGCAGTCCGGACTGCAGGTCCGGGGTTGGGCCCCGGTATTGTACAGTCCGCTTGCATCTCCGCCTGCGCTCCCTTTACGCCCAGTCCTTCCGAACAACGCTTGCACCCCCCCTTTTACCGCGGCTGCTGGGCCGAAGTTTGC
+
ABCCCGGFECEGGGGGAFFFGGGGGGGGGGGGGGGGGGGGGGGGGGGGFGGGGGGGGFFDGGGGGFGGGGCFFGGGGGGGGGCGGGDGEGGGFGGGGGGGGFGGGGFGGGGGGGGGG>BGGFGGFGFCFFGFGGGDD6?DG=56=,:CDGFFFG?>D8=6DFD>=DD+=EE5@F9FFGF>EGG?CG9D>GG=4;/>BFA8*5)5?F@;;>DDFFEC48C;E;??(.-,38<<G:<AB?GE2(,)0)6671049>?C----(/)5C(,(((((.)--8:0(-(-(2)32(281)0*29-).
@M02996:162:000000000-B87FG:1:1101:17377:7758 2:N:0:ACTGAGCG+CGTCTAAT
GACTACCCGGGTATCTAATCCTGTTTGCTCCCCACACTTTCGTGCCTCAACGTCAGTTACTGTCCATAAAGTCGCCTTCGCCCCTGGTGTTCCTCCTAATATCTACGCATTTCACCGCTACCCTAGGAATTCCACTTTCCTCTCCAGCCCTCCATACAAACAGTTTTATTTTCATTTCCTCGGTTTCGCCGAGTGCTTTCCCCACTAACTTATTTTCCCGTCTACGCACCCTTTCCACCCCATTACTCCGGATCTCGCTTGCTCCCTACGTGTTCCCTCCCCTTCTTGCACGTTATTCAC
+
@8ACBFEGF7+@@FCFF,EDFGGGGGDCGG<D@EF,CC9FGEFCFGFG8,FFGGGCGF,FGDGGG,,C,,@CF@CECEF::FFGG=DFFFGFFEEFGEAFF+@DEG,>,6?FFGGE,:5=DEEC8,9:E?EEE,EFGE,@D7+06,:,*6?=+8+,,,=@E?<DD+63+3@9F+3EDCFDD6+1++1=5>+0*3**0@+**5))035)@CF@EF6=EA?)=)7)*/58=C@26=*>5.<;((/)1/)1*,)(,))3/(///1))9::)8:(((.).)),(((,(.2).)).())*22)))
@M02996:162:000000000-B87FG:1:1101:10257:7758 2:N:0:ACTGAGCG+CGTCTAAT
GACTACCCGGGTATCTAATCCTGTTTGATACCCGCACTTTCGAGCTTCAGCGTCAGACGTACCCCAGTGGACTGCCTGCGCAATCGGAGTTCTTTAGGATATCTAAGCATTTCACCGCTACACCCTAAATTCCATCCACCTCTAGTACTCTCAAGACAACCAGTATCAACGGCACGTCATGTTTTAGCCACACTATTTAACCGCTGACTTAATCGCCCGCCTCCGCTCCCTTTAAACCCAATACCTCCGGCTAACCCCTGCACCCATCTCTCTACAGACGCCGCTGGGTCGGCTTTTCTC
+
CCCCCGGGGGDF@FGGGCEFGGGFGGGGGF<EFEGGGGGDGGFGGGGGFFGDGGGEEF7F,C@FGFFGED@FGGFGF=?FDF@FGGG7FFFFGGF9,BECEFFGFC=E9EFGGFFF+1<==4=EGGFFGGCEEDFDD8DBF=@D8@*A<D7)>DG,A?,@E=DBD;FEGG+*89+@*=5AC7=E,28CEFF5@6**;C60:9):7*0-*32:<1):>A)0:/(/-4(37E;)*//).3+*/,/))))(),),,)(*(,((.*,4*-((.))))).))),--(--,(,((((-))*3+)))
@M02996:162:000000000-B87FG:1:1101:10237:7768 2:N:0:ACTGAGCG+CGTCTAAT
GACTACCCGGGTATCTAATCCTGTTTGATACCCGCACTTTCGAGCTTCAGCGTCAGACGTACCCCAGTGGACTGCCTTCGCAATCGGAGTTCTTTAGGATATCTACGCATTTCACCGCTACACCCTAAATTCCATCCACCTCTAGTACTCTCAAGACAACCAGTATCAACGGCAAGGCATGGTTGAGCCACACTATTTAACCGCTGACTTAATCGCCCGCCTACGCCCCCTTTAAACCCCATAAATCCGGATAACGCTCGCATCCTCCGTACTACCGCCGCTGCTGGCCCGGGGTTTGTC
+
CCCCCGGGGGGGGGGGFFFGGGGGGGGFFEEFGFGFGGGGGGEGGDGGCEGGGGGGGGGF,C@FGFGGFFFFFGGGGGGGGEGEFFF,@FFGGGG,,:?EFFGGG,BFGGFGGGGGG:<CDEFGGGGGFFGGGG=DFFCEGDF+38;EDGFE@A6,@=DFEEDF8FFFFF+?E?CC5@5A@,@<87)*:,@)<A0;;F>*:F):79>>AF+1:BBA@E45?5-7((,..=(37674;1<*(/,.+)/()(.(-*./-,-(()(-22<:(3,(-)-8(4(,--(42,523(((.02:*(,.
@M02996:162:000000000-B87FG:1:1101:11388:7771 2:N:0:ACTGAGCG+CGTCTAAT
GACTACCCGGGTATCTAATCCTGTTTGCTACCCGCACTTTCGAGCATGAGCGTCGATTAGTCCCCAGCAAGCTGCCTTCGCCATCGGTGTTCTTCCTGATCTCTACGCATTCCACCGCTACACCAGGAATTCCGCTTGCCCCTGACCTATCCAAGAGGTGCAGTCCGGACTGCAGGTCCGGGGTTGGGCCCCGGTATTGTACAGTCCGCTTGCATCTCCGCCTGCGCTCCCTTTACGCCCAGTGATTCCTAACAACGCTTGCACCCCTCGTATTACCGCGGCTGCTGGCACGAAGTTTGC
+
CCCCCGGGGGGGGGGGGFFGGGGGGGGGGGGFGFGGGGGGGFGGGGGGGGGGGGGGGGGCFGGGGGGGGGFFFGGGGGGGGGGGGGGFGGGGGGGGGFFGGFGGGGGGGGGGGGGGG>@CCEFFDECFGFGGGDEGGGGGGFFGG8DCDGFFGDG@E8D?FGBCFFDGGGGFG5D,AGFEEEEEFDAD5EEBAEGF=FFFEF)7?F@(3>D?F=?A6::6=6/689F6:EB?CF45(3CE((.21<947)*)4).*--(--95?>?F6214(4:64)(,(-(,(,).(,4)-))2*36:4
@M02996:162:000000000-B87FG:1:1101:20208:7775 2:N:0:ACTGAGCG+CGTCTAAT
GACTACCGGGGTATCTAATCCTGTTTGCTACCCACGCTTTCGCGCCTCAGCGTCAGTTACGGCCCAGTAAGTCGCCTTCGCCACTGGTGTTCCTCCCAATCTCTACGCATTTCACCGCTACACTGGGAATTCCACTTACCTCTTCCGCACTCAAGCCTTCCAGTCTCCAAAGCAATTCCCACCTTGAAAGCAGGACTTTCACTTCAGACTTAAAAAGCCGCCTACACGCCCTTTACGCCCAGTCATTCCGGACACAGCTTGCCCCCTACGTATTACCGCCGCTGCTGGCACGTACTTACC
+
CCCCCGGGGGGGGGGGGEFGGGGGGGGGGGGGGGGGGGGGGGGGGGGGGGGGGGGGGGGGC:FFGGGGGGGGGGGGGGGGGGGGGFCFFGGGGGGDGFEFGFGGGGGGGGGGGGGGG=?CDEFGFFFFGEGGGFGGGDEDGEFFGG5FADFFFECFGGGGGB=@EFFFGC,;DF+@@FEA9@C>CD@;C7DEA>C=BFFE?CFFF=ACEFGF*B*2-8C@G8>@@;@/:B>;FFFFF;FG(,/79?E?FF>1>3(*(..-.15:36(,3(.)676:)(-(-,-27).5(8?F5)*/06)5
@M02996:162:000000000-B87FG:1:1101:18058:7815 2:N:0:ACTGAGCG+CGTCTAAT
GACTACAAGGGTATCTAATCCTGTTTGATTCCCACACTTTCGAGCCTCAGCGTCAATCGCACCCCAGTAAGCTGCCTTCGCAATCGGAGTTCTTCGTCATATCTAAGCATTTCACCGCTACACGACGAATTCCACTTACCTTGTGTGTATTCAAGCCCTCCAGTTTCAACGGCATGCCAACGTTGGGCGCTGACATTTAACCGCTGACTTAAAAGGCCGCCTACGCTCCCTTTAAACCCAATAAATCGGGATAACGCTCGCATCTTCCGTATTACTGCAGCTGCTGGCACGGAATTAGCCG
+
CCCCCGGGGGGGGGGGGEFFGGGGGGGGGGGGFGGGGGGGGGGGGGGGGGGGGGGGGGGGFGGGGFGGGGACFFEGFGGGGFGGGGF@CFGGEFGGGGGGGFGGG9EGGGGGGGDFG:@CDEFEDFFC>FGGGFGGGGFEGDFGGEDGFGFEFAFGGGGGGFEFFFGGGGDFDBGGFGE5>@CE>FAGFGGB>FFFCF;*9DAAFE=BEA:CCF=?9A)02:06;@2;@G@E446)767/,86=F<C(*(74:F4/----49(4CAA>?....6-)).)..,(..541:3697);83.7:,
@M02996:162:000000000-B87FG:1:1101:28524:7819 2:N:0:ACTGAGCG+CGTCTAAT
GACTACACGGGTATCTAATCCTGTTCGATCCCCACGCTTTCGTGCCTGAGCGTCAATGCAGGCCTGGCGAGCTGCCTTCGCCATCGGAGTTCTTCGGCATATCTATGCATTTCACCGCTACACGCCGCATTCCGCCCGCCTCTACCGCACTCCAGCCAACCAGTATCAACGGCACTTCGGGGGTTGGGCCCCCGGATTTCACCCCTGACTTTGCCTCCCGCCTGCGCACCCTTTAAACCCAATGATTCCGGATAACGCTCGCACCCTTCGTATTACCGCGGCTGCTGGCACGGATTTAGC
+
ACCCCGEEFGGEGGGGGGGGGGGGGFEDFGGGGGGGGGGGGGFGGG,;FGFFGGE>F@A<DGEF,,<ABF:FEFGGGGGGG,@EGGG,@FCF;9,9,@+FFBFGG5@AEGFGGGGFG:@DC9E=CF+4@@EGGGCGD=@EDA:=DG57@7AEFFGGE,4ACG@E9+?CFDEAEF4FFF)*1:5CFG>3=GGF3.90?E?AAFD(45:0:F7))12*)094532(4(4(4::2<>2264CC?<4(9)-.?05((0-2(-(-(/-(138(43.(.3)6)1((-32188:(81,(00220)--
@M02996:162:000000000-B87FG:1:1101:6563:7822 2:N:0:ACTGAGCG+CGTCTAAT
GACTACCAGGGTATCTAATCCTGTTTGCTCCCCACGCTTTCGAGCCTCAGTGTCAGTTTCAGTCCAGTAAGCCGCTTTCGCCACTGGTGTTCCTCCTAATATCTACGCATTTCACCGCTCCACTAGGAATTCCGCTTACCTCTCCTGTACTCCAGCCACGCAGTTTCAAATGCAGTCACGGGGTTGAGCCCCGGGTTTTCACATCTGACTTGCATGGCCACCTACGCTCCCTTTACACCCAGTAAATCCGTATAACGCTTGCCCCCTACGTATTCCCGCGGCTGCTGGCCAGTAGTTAGC
+
CCCCCGGGGGGG@FFGFFGGGGGGGGGGGGFGEGGGGGGGGGGGGGGGGGFFGGGGGGGGGGGGGGGGGGGGGGGGGGGGGGGGGGGFGDFGFGGGGGGFGFGFGGGGGGEGGGGGG=9?DEGGFFDFFFGGGGGGGEGGGEFGGCDFFFFDDFCEGGGGG@88EFG8FDFF8=8E?=:>B>C>:?CG@FGFFFC=8FFEEFC4>FCAAFF9CFAB4?CBFBF3((-/6:@::);ECECG0(66+<)976)/(66;/.(,(25?F9>06:.)64)6,4(3(-790),4(.(-)/23<:<)
@M02996:162:000000000-B87FG:1:1101:6349:7824 2:N:0:ACTGAGCG+CGTCTAAT
GACTACACGGGTATCTAATCCTGTTTGCTCCCCACGCTTTCGAGCCTCAACGTCAGTTACAGTCCAGTAAGCCGCCTTCGCCACTGGTGTTCCTCCTAATATCTACGCATTTCACCGCTACACTAGGAATTCCACTTACCCCTCCTGCACTCTAGCTATGCAGTTTCCAAAGCAGTTCACGGGTTGAGCCCGCGGATTTCACTTCAGACTTGCACAGCCGTCTACGCTCCCTTTACACCCAGTAAATCCGGATAACGCTTCCCCCCTGCGTATTACCGGCGCACCTTGCCTGTTGTTAAC
+
CCCCCGGGGGGGGGGGGFFGGGGGGGGGGGFFGGGGGGGGGGGGGGGGGGGGGGGGGGGGGGGGGGGGGGGGGGGGGGGGGGGGGGFFFFGGGGGGGGGFFFGGGGGGGGGGGEGGG>?DDEFGGGFFEFFFFGGGGGGFGDFGGFFGFFFFGDGGGGCFG8>FFDFGGFCFFFFGDFCBEEE=FDFCCGF8<BG5>FFEEFEEFBCEBFGEFF:83?C@*225@@B;3E?1C)9<54FEF@6;C/91;:863><2----(244<(((.2---5)64(((-,((,,).(,).1*+22.6-
@M02996:162:000000000-B87FG:1:1101:26747:7827 2:N:0:ACTGAGCG+CGTCTAAT
GACTACCGGGGTATCTAATCCTGTTTGCTACCCACGCTTTCGCGTCTCAGCGTCAGTCATTGTCCAGCAACCCGCCTTCGCCACAGGTATTCCTCCTGATATCTACACATTTCACCGTTACACCAGGAATTCTAGTTGCCCCTCCAAGACTCCAGTCAATCAGTTTCAGGCGCAGTTCCTCAGTTGAGCTGAAGATTTTCACACCTGACTTAACCAACCGCCTACACGCTCTTTACGCCCAGTAACTCCGGACAACGCTCGCCCCCTACGTATTACCGCGGCTGCTGGCACGGAGTTAGC
+
BCCCCGGGGGGGGGGGGGGGGGGGGGGGGGGGGGGGGGGGGEGGGGGGFGGGGGGGGGGGGGGGGGFGGGGGGGGGGGGGGGGGGGGGGGGGGGGGGGGGGFGGGGGGGGGFFFGGGDFGGFGGGGGGEDGGGGGGGFGF?DFGGGEEFGFFFGFFGGFGGGFFGFGGCEGFGFGGFGFFGA7EGCCFCF8CFFFE=C<7EDEFAAE5@CCCEFFFBEG=E9@@B=:9@59BF?CEF6BE(8;;FEEEG05@FB6D(,-4,>34<;6(.-()).)4<64(-4((2))(-1<()0*2;:))
@M02996:162:000000000-B87FG:1:1101:6329:7837 2:N:0:ACTGAGCG+CGTCTAAT
GACTACACGGGTATCTAATCCTGTTTGCTCCCCACGCTTTCGAGCCTCAACGTCAGTTACAGTCCAGTAAGCCGCCTTCGCCACTGGTGTTCCTCCTAATATCTACGCATTTCACCGCTACACTAGGAATTCCACTTACCCCTCCTGCACTCTAGCTATGCAGTTTCCAACGCAGTTCACGGGTTGAGCCCGCGGATTTCACTTCAGCATTGCACCGCCGTATACTCCTCCTTTACCCCCAGTCAATCCGGGTACAGCTTGCCCCCTCCGTCTTGCCGCGCCTGTTGTACCCTCGTTACG
+
CCCCCGGGGGEGCFFGFDFGGEGGGGFFGG8DCFGGGD@CFF@FDFEDFDGGFEDFFGGFGGGGGGCFGFG9FCEGGEFFEGGGFFE<<:?EFGGGGFDGDFGFGGGGGGEGGEFGG5<8D,BFGFFEGGGGGGGCF;=B88DDGE<GFD+1>EFGD,@E968A,?8E=D,<8?8@BF7+3614@D575CF>>D5))6/8>C7E===4*1=*6+.)(01(*(/65)..)36(7/))7.:C((/)/).604),-5)0).))(*,5C>>((((,.(.)51(-(,4,).)(...)*)**/4((
@M02996:162:000000000-B87FG:1:1101:6491:7844 2:N:0:ACTGAGCG+CGTCCAAT
GACTACACGGGTATCTAATCCTGTTTGCTCCCCGCACCTTCGCACCTCAGCGTCAGTCATCTGCTGGTAACCTGCCTTCGCAATCGGTCTTCTTCCAGATATCTGCAGATTTCACCCCTACACCTGAAATTCTGATTGCTCCACATTAACTCTAGTTATGCAGTTCCAAACGCCATTCCGGAGTTTAGCCTCGGTATTTCACCACAAACTTGCAAAACCGCCTCCATGCCCTTTACACCCACTAATTCCGGACACCGCCTGCACCCTCCGTATTACGCCGGCTGATGCACCGTCATTAGC
+
CCCC<F<,BFE@CFGFCEGGGDG,FFGDFFEFFCG7F7FGGGDEFFFGGGGEGGGGE@6C,EC,CFGG9F,EFGGGGGGGG,8C,9CF,?EEF94,9ECFGFDG,5;,;BDGGGGGD:DFFEGG8,,,CFFGCE,+3,9,+:*6+4*,+6+3@,+77,6@CA>:7++,+,+<=*+616;*36@@D+;6:,,)3*+18@C;7;**:*:)8AFCCC5@5;;5?=>))781.?@20)9**08=>25/2..<>@)6(523(,,,(81(2(-((((((.)),,-(,(4(.)))).47<)*22)-4
@M02996:162:000000000-B87FG:1:1101:16238:7851 2:N:0:ACTGAGCG+CGTCTCAT
GACTACCCGGGTATCTAATCCTGTTTGCTCCCCACGCTTTCGAGCCTCAACGTCAGTTACAGTCCAGTAAGCCGCCTTCGCCACTGGTGTTCCTCCTAATATCTACGCATTTCACCGCTACACTAGGCATTCCACTTACCTCTCCTGCACTCTAGTTCGACAGTTTCCAAAGCAGTTCAGGAGTTGAGCCCCCGCATTTCCCTTCAGACTTGCCAAACCGTCTACGCTCCCTTTACACCCAGTAAATCCGGATAACGCTTGCCCCCTCCCTTTTTCTGCCGCTTCTTGCAGCTAGTTCTC
+
CCCCCGCFGGEGGGGGGFFGGGGFGGFGGGGGEFGEG;CFGGGFGGGG@?FGGGFGGGGGGDGGGEFGGGGFGEGGGGGFGGGGG8FFGGDFEFGGGFEFAFGGGGGGGGGGGGGGD=D+=,BF@FF,EEFFGGGGGGAEGEFGGEEGFGDD=;9FF=A,BC>CEFGFG9@*@68BBF;C>DA=DD778CF=B?G)8CFF*@CFD*/:>AF3>**9)3;:=929>(56>BBDFFCEC@G=:8;CF)1766:(63)0/./4(9??F91(-(())5).-)))(((-()))))))00+33)-.
@M02996:162:000000000-B87FG:1:1101:6481:7859 2:N:0:ACTGAGCG+CGTCTAAT
GACTACAAGGGTATCTAATCCTGTTTGCTCCCCGCACCTTCGCACCTCAGCGTCAGTCATCTGCTGGTAACCTGCCTTCGCCATTGGTATTCTTCCAGATATCTACAGATTTCACCCCTCCACCTGGAATTCTGATTGCCCCTCAGTGACTTTAGTTATGCAGTTCTCAACGCAGTTCCGGAGTTGAGCTCCGGCATTTCACACCAAGCTTGCAACACCTCCTACATGCCCTTTACGCCCATTAATTCCGAACAACTCTCGCACCTTCTGTGTTACCGCCGCTGCTGGCGCGTACTTAGC
+
<CCC8@C6C87F,CFGF9FEDDCCCEC;,C,6B@@C@@,CEF77@@F@CA8:BF7@FGGGCEFFA@CGGDEFD4FDFGGGCGG:4E8F9<FE=FAFAC9A;3==>E>A,95FFG9C8850,,9=EG,4,A8>D;,??=,9+1:6=E09+=+*94=FGCG=,,*CEBEG86D5+*=ED?DBC@@=669802D8?5+))73**3;5)*10);<@C5**30/)4):*706:46<E458>=(*/5(8>8***4(.,::8F.).)/2((/(.()/1)1344)40-((4((..((((408*22-64
@M02996:162:000000000-B87FG:1:1101:6499:7863 2:N:0:ACTGAGCG+CGTCTAAT
GACTACAAGGGTATCTAATCCTGTTTGCTCCCCGCACCTTCGCACCTCAGCGTCAGTCATCTGCTGGTAACCTGCCTTCGCCATCGGTATTCTTCCAGATATCTACAGATTTCACCCCTACACCTGGAATTCTGATTGCCCCTCAGTGACTCTAGTTATGCAGTTCTCAACGCAGTTCCGGAGTTGAGCTCCGGAATTTCACACCAAGCTTGCAAACCCGCCTACATGCCCTTTACGCCCAATAATTCCGAACAACGCTCGCAACCTACGTTTTACCGCGGCTGCTGGCACGTAGTTCTC
+
CCCCCG@EGGGG<FGGGFFGGGGGGGGFGFEGEGGGG@FGGGGFGGGAFGGGGGG7FCGFFCFFECEEFGDFGGFGGGGGGGGG,AFG8FFGGGGGDFGGCDFFFGA5EFFGGGGGD:DGC@FFEGGFFFGGBF8??EDEFFF8CF9,0+3:6C+C=AECFGDF8D9EF;=?EED=BFEFC>@CCFDGD2DBEB+=CG+;CGF<59)85AFCBF5CCAG9C=2@F:856CDBDB4;=@EE?6;36)69@4536A1F(./,(13()(.(.-.(.4).8<04(-99()53BFDF5)*23))-
@M02996:162:000000000-B87FG:1:1101:26462:7872 2:N:0:ACTGAGCG+CGTCTAAT
GACTACCGGGGTATCTAATCCTGTTTGCTCCCCGCACCTTCGCACCTCAGCGTCAGTCATCTGCTGGTAACCTGCCTTCGCCATTGGTATTCTTCCTGATATCTACAGATTTCACCCCTACACCAGGAATTCTGATTGCCCCTCAGTGACTCTAGTCTTGCAGTTCTCAACGCAGTCCAGGAGTTAAGCTCCTGCCTTTCACACCAAGCTTGCAAAACCGCCTACATGCCCTTTACGCCCCATAATTCCGAAAAACGCCCGCAACTTACGTTTTACCTCGGCTGCTGGCCCGTAATTAGC
+
CCCCCGGGGGGGGGGGFGGGGGGGGGGGGGG8FGGGGGGGGGGGGGGGGGGGGGGGGGGGFGGGGGGGGGGGGGGGGGGGGGEGGDFFEEGGGGGGFFGGGFGGGGGGGGGGCGGGG:DFGFGGGGGGGGGGGGGGGFFAFDFGGDDFFGFFGGGGGGGGGGEDDFFGCGGDEFCEFGF?DFGGGGFFFEFCFFG5CFFECE@@>958CFGC=FE68?474707BEFCEF2=CE@C2(=C(3(,;9EE7=.,(.63..((-13,)(..)(.,.1.5<))(--8020)568((0)*/<)5(
@M02996:162:000000000-B87FG:1:1101:16238:7876 2:N:0:ACTGAGCG+CGTCTAAT
GACTACCCGGGTATCTAATCCTGTTTGCTCCCCACGCTTTCGAGCCTCAACGTCAGTTACAGTCCAGTAAGCCGCCTTCGCCACTGGTGTTCCTCCTAATATCTACGCATTTCACCGCTACACTAGGAATTCCACTTACCTCTCCTGCACTCTAGTTCGACAGTTTCCAAAGCAGTTCAGGAGTTGAGCCCCCGCATTTCACTTCAGACTTGCCAAACCGTCTACGCTCCCTTTACACCCAGTAAATCCGGCTAACGCTTGCCCCCTACGTTTTACCGCGGCTGCTGTCACTTTGTTAGC
+
CCCCCGGGGGGGGGGGGGGGGGGGGGGGGGFFGGGGGGGGGGGGGGGGGFGGGGGGGGGGDFGGGEGGGFGFGGGGGGGGGEGGGDFGGGGGFFGFGFEFGFGGGGGGGDEFGGGGG@>GDEFGC9EFDGGGGGGGG;DFGFFGGF5FFFFFG9FGGGC=EC@BEFGGG93@FFDFFGFFF>CFGG7?=FGABBG==FFF5;EEE+::>FFEFF=*4?D7=892>5>=2C>B:=)6?<FC;(64+175C>30.)68,./-4C7?G92834.(.-45<(,4((((4:29<)))**33;:2<
@M02996:162:000000000-B87FG:1:1101:21147:7883 2:N:0:ACTGAGCG+CGTCTAAT
GACTACCAGGGTATCTAATCCTGTTTGCTCCCCACGCTTTCGTGTCTCAGCGTCAGTTGTGGTCCAGTAAACCGCCTTCGCCACCGGTGTTCCTCCTGATATCTACGCATTTCACTACTACACCAGGAATTCCGTTTACCTCTCCCACTCTCAAGGGAAACAGTTTCAAGCGCAGTTCGTGGGTTGAGCCCACGTATTTCACGCCTGACTTGCCTCTCCGCCTACACACCCTTTCCACCCAGTACTTCCGTATAACGCTCGCCACCTACGTTTTCCGCCGGCTGCTGGCACGGTGTTAGC
+
CCCCCGGGGGGGGGGGGFFGGGGGGGGGGGGGGFGGGGGGGGGGGGGGGGGGGGGGGGGGGDGGGGGGGGCFGGGGGGGGGGGGGGGGGGGGGGGGGGGFGFGGGGGGCGGGGGGFG:BDFEGGCFE7FEEGGCDDFFFFDEFGGGFGFGFFFEFFD8,=DFBCDFGFCFGFGFGGFGDEFEGGGC5?CGGFBFG:>FFFEF@@BA9@EFGBEFFF)940=:>9@@B7=C=BF@3;5@FD6;5C+7E?:82/3A)1/((((144DB?:2(,(.4).((((,(((-880((,())22*)))
@M02996:162:000000000-B87FG:1:1101:26442:7890 2:N:0:ACTGAGCG+CTTCTAAT
GACTACTGGGGTATCTAATCCTGTTTGCTCCCCGCACCTTCGCACCTCAGCGTCAGTCACCGTCTGGTAACCTGCCTTCGCCACTGGTATTCTTCCTGATATCTACAGATTTCACCCCTACACCAGGAATTCTGATTGCCCCTCAGTGACTCTAGTCTTACAGTTCTCAACGCAGTTCAGGCGTTAAGCTCATGCCTTTCACACCTGGCTTGCAAAACCGCCTACGTGCCCTTTACGCCCAATAACTCCGAACAACGCTCGCCACATACGTGTTACCGCGGCTGCTGGCACGTCCTTAGC
+
CCCCCG,6FEGGEFGGGGGGGGGGGGGGGGFGG@FCF+CFGGGEGGGGGGGGGGGGG,E,6,,8,,CFG9<E@FGGGGGGGGD,@=CF,CCFGFGGG?FFGFGGFGC,=DFFGGGG8:DDFEGGFGEGGGGGAF,=D,@E8=FG?4;,4DFF9EF4,,,3>E<CFF8:DF=9EFDG+3;+D,=CBGDFF,@0=@88A>CFFGF@>*))1@?9C*3+19*772/)7)07@:5E6@E=(-4?((/6;)9>03)/,:;G(.,/(14(9().3(,,5:6<9(-(,-(4(),(,()40)*2+-))
@M02996:162:000000000-B87FG:1:1101:8931:7893 2:N:0:ACTGAGCG+CGTCTAAT
GACTACACGGGTATCTAATCCTGTTTGCTCCCCACGCTTTCGAGCCTCAGTGTCAGTTACAGTCCAGAAAGCCGCCTTCGCCACTGGTGTTCCTCCTAATATCTACGCATTTCACCGCTACACTAGGAATTCCACTTTCCTCTCCTGCACTCCAGTCTGACAGTTTCAAATGCAGTCCCGCGGTTGAGCCGCGGGCTTTCACATCTGACTTGCCAGACCACCTACACTCCCTTTACACCCAGTAAATCCGTATAACGCTTGCCCCCTCACTCTTTACACCGCTCGTGGCCGCGTGTTAAC
+
CCCCCGGGGGGFGGGGGFFGGGGGGGGFGGCFEGGGGGGGGGGGGGFGFGGGGGGGGFFGFEFFGEF9FDFFFGGGGGGFGGGGGFFE8C?FFFFFGDFGADGGFGGGGCFGGGGGD=@CDFGG8E8FFE8EEFFGGDDEDDDGGFBGDGFF8@+@EF==EDDFFFGEF@E?FD=DFGEDDEDEG6C689+=9?4AAB6=?E*9>6>*@F:38F4)0:93F?8;(5378:112=>C);B=0=/)3.5<740,4/.2,--,(*5:F1413())-.))-)),(((((-.3(,(().11;4))
@M02996:162:000000000-B87FG:1:1101:13141:7894 2:N:0:ACTGAGCG+CGTCTAAT
GACTACCAGGGTATCTAATCCTGTTTGATTCCCGCACTTTCGAGCCTCAGCGTCAATCGCACACCAGCAAGCTGCCTTCGCAATCGGAGTTCTTCGTCATATCTAAGCATTTCACCGCTACACGACGAATTCCACTTGCCTTGCGTGTATTCAAGCCCATCAGTATCCACGGCATGCCAAGGTTGGGCCCTGCCATTTGACCGCAGACTTAAAAGGCCGCCTACGCTCCCTTTAAACCCAATACATCCGGATAACGCTCGCATCTTCCGTATTACCGCGGCTGCTGGCACGGAATTAGCCG
+
CCCCCGGGGGGGGGGGGGGGGGGGGGGGGGGGGGGGGGGGGGGGGGGGGGGGGGGDGGGGEGCFGFGGGGGFGGGGGGFFFFGGFEF:FFGGGGGGGFFGGFGGGCCFGGGGGGGGG@DGDEGE7FFGDDEGGFGGGGGGGFFGGGFFFGFFGFFGGGGGGDDFEFGGFGEAGEGFFG@AFFGGGGFGFGGF*;CAEFC4;<)528=>EFD4>168BF?9E<1;?0((.B3/9;C3<;<E?8?)94<7*-)-8*)/-----913:42638(.3<-.3(-,((--,).((.4>).;<34:3(
@M02996:162:000000000-B87FG:1:1101:8949:7898 2:N:0:ACTGAGCG+CGTCTAAT
GACTACACGGGTATCTAATCCTGTTTGCTCCCCACGCTTTCGAGCCTCAGTGTCAGTTACAGTCCAGAAAGCCGCCTTCGCCACTGGTGTTCCTCCTAATATCTACGCATTTCACCGCTACACTAGGAATTCCACTTTCCTCTCCTGCACTCCAGTCTGACAGTTTCAAATGCAGTCCCGCGGTTGAGCCGCGGGCTTTCACATCTGACTTGCCAGACCACCTACACTCCCTTTACACCCAGTAAATCCGGATAACGCTTGCCCCCTACGTTTTCCCGCCGCTGCGGGCACGTAGTTAGC
+
CCCCCGGGGGGGGGGGGGFGGGGGGGGGGGFFEGGGGGGGGGGGGGGGGGGGGGGGGGGGGGGGGGG9FC,AFFEGGGGGGGGGGGFGGGGGFFFGGFCGGDFGGGGGGGGGGGGGG=9CDFGFDFFA;EFGGEGFGFGGGFFGGGFGBGFFGGGGFFCAEGFGGFGGGCG?FD?EFGF5@=CCGGBGCG6>>>C5)@A=*>CEEFEEEFG=E4*/-:7;C68;@.=C;C@FF@)93;FE7;(93<ECF6.(4<)2----(12:FFF06:4(,4)5)(-(-4911(-(1(((0)/2<)).
@M02996:162:000000000-B87FG:1:1101:16843:7903 2:N:0:ACTGAGCG+CGTCTAAT
GACTACTAGGGTATCTAATCCTGTTTGCTCCCCCGACTTTCGCGCCTCAGCGTCAGTGACTGTTCAAGGAATCCGCCTTCGCCTCCGGTGTTCTGCAGGATATCAACGCATTTCACCGCTACACCCTGCATTCCGATTCCCTCTCCCAGACTCGAGTCCTGTAGTTTCAAGCGCACTTTCCGGGTTGAGCCCGGAGATTTCACACTTGACACGCAAGACCGCCTACGCGCCCTTTACGCCCAGTAAATCCACACAACGCTCTTTGCCTCTTTATTACCCCCGCTGCTGGACCCGGGTTTG
+
CCCCCGGDFFGGGGGGGGGGGGGGGGGGGGEFEGGGGGGGGFGGGGGGGGGGGGGGGFEFGFGGGGGEFG,AFGEGFGEGDEEGEG=7F:FCEF@F9FFCF?DFFEFGDGFGFGGGG5AGGGFFGGGGGFGFFG?DGEEFGEFFGGD::=F5>8D7FGGG,@E=EFDG+@:?AB+C>FEFFCE5F;>98<D@AB9):@FCECCC>?EF=F8>(?256AG=*6:;6;<F>D>FG?76:?DG>(,.1)6)2.*(.8(/-(-(-18)*63),,).-<6446((((((-(),(.,()0**2-(,
@M02996:162:000000000-B87FG:1:1101:13126:7910 2:N:0:ACTGAGCG+CGTCTAAT
GACTACCAGGGTATCTAATCCTGTTTGATTCCCGCACTTTCGAGCCTCAGCGTCAATCGCACACCAGCAAGCTGCCTTCGCAATCGGAGTTCTTCGTCATATCTAAGCATTTCACCGCTACACGACGAATTCCACTTGCCTTGCGTGTATTCAAGCCCATCAGTATCCACGGCATGCCAAGGTTGGGCCCTGACATTTGACCGCCGACTTAAAAGGCCGCCTAAGGTCCCGTTAAACCCAATAAATCCGGATAACGCTCGCACCTTCCGTCTTACCGCCGCAGCTGACACGGAATTAACCG
+
C@CCCGGGGGGGFFFFGEFFGGGFGGGGGFC,CFGGGGFGGGGGGGGGFFGGFEGEDFFFEGDGGGFGGGGGGFGFGGGGGGC7==B,@8CEF<EFDEGGGDDDFFGGGGFGDCAFG=BGDFFGDGGG@:DEEAFFFGFGD<:=CB@@*C?D9=CFFFD8ED6@D92=DD+*@@?9*:*;:8ECBCBFC9;);FC47@+>A9/)))/8()+14+88;AD(266)/()).3(/*,26)8:C?:.)1)-55(.((1)*---,,1,(2,53,,((()..2(,-1,,34:)(3),,)0/<+)).,
@M02996:162:000000000-B87FG:1:1101:20083:7912 2:N:0:ACTGAGCG+CTTCTAAT
GACTACAAGGGTATCTAATCCCGTTCGCTACCCTGGCTTTCGCATCTCAGCGTCAGACACAGTCCAGTAAGCCGCCTTCGCCACCGGTGTTCTGCCCCATATCTACGCATTTCACCGCTACACTGCGCATTCCCCTTTCCTCTCCCGCACTCCAGCCCCCCAGTTTCCAGAGCCATACCGGGTTTAGGCCCCCACTTTTCCCCCCTACTTTGGCAACCCTCCACCTCCCCCTTACGACCCATAATTTCCGTAACACGTCCTCACCCTCCTATTTACCCCGCCTGTTGGCAGTGCTTTGCC
+
CCCCCGGFGGGGGGGGGGGGGAFGGGGGG,@FF9,CFGGGGG::,@FFGGGGGGGG,,;C;C@,,<E,6CE5,@FGGGGFEBF,,@@FEGGG,,,,9,@FFFGGGGGGGGGGGGGGG@BGGFG8,,4+@@CFF6D6+@E,?D++=,1+3@EF,@?F8+6@C;AF,?CAF,3;DA*@*;)9@C79*01*0=E)8)5(>F+*0,8=(),6);+)()/;8;*(A(//(((((2(6D),(-,2*,(..*)6.0-0(-).7(,(((26.C((((()--))6)(--(4(()...()(./*23+))-
@M02996:162:000000000-B87FG:1:1101:20256:7924 2:N:0:ACTGAGCG+CGTCTAAT
GACTACTCGGGTATCTAATCCTGTTTGCTCCCCCGACTTTCGCGCCTCAGCGTCAGTACCGTTCAAGGAATCCGCCTTCGCCTCCGGTGTTCTATAGGATATCAACGCATTTCACCGCTACACCCTATATTCCGATTCCCTCTCCCGGACTCGAGTCCTGTAGTTTCAAGCGCACTTTCCGGGTTGAGCCCGGAGATTTCACACTTGACACGCAAGACCGCCTACGCGCCCTTTACGCCCAGTAAATCCGAACAACGCTCTTGGCCTCTGTATTACCGCGGCTGCTGGCACAGCGTTAGC
+
CCCCCGGGGGGGFGGGGFFGGGGGGGGGGGFGGGGGGGGGGGGGGGGGGGGGGGGGGGGGGGGGGGGFGGGGGGGGGGGGGGGGGGCFGGGGF?FFFGFFGFGGFGGGGGGGGGGGG=@DDFFGGGGGGAFGGFEGGGFGFDFGGG>>ADFDDEGGGGGGGG=@FFGCCCGEGFGGFGFFC5CEFGFGFGG=>>DB@FFFCF4>BFEFEFGFFB;E1AD6>9?6<3>>>C>1C?FF<?CG:::)1-699451;D:9--(-(2)3C?F??:64)6626:2(4499?B>>00)(0)2;E-(.
@M02996:162:000000000-B87FG:1:1101:14727:7936 2:N:0:ACTGAGCG+CGTCTAAT
GACTACTCGGGTATCTAATCCTGTTTGCTCCCCCGACTTTCGCGCCTCAGCGTCAGTAACGTACAAGGAATCCGCCTTCGCCTCCGGTGTTCTATAGGATATCAACGCATTTCACCGCTACACCCTATATTCCGATTCCCTCTTCCGTACTCCAGCCATGTAGTTTCGGACGCACTTTCCGGGTTGAGCCCGGAGATTTCACATCCGACACGCATAGCCACCTACGCGCCCTTTACGCCCAGTAAATCCGACCAACGCTTGCGACCTCTGTATTACCGCGGCTGCTGGCACCGAGTTCGC
+
CCCCCGGGGGGGGGGGFEFGGGGGGGGGGGGGGGGGGGGGGDGGGGGGGGGGGGGGGCFGEG,AFFFGGEGFGGGGGGGGGFGGGCFFFGEFEEFF,E:FGFGFGGGGGGGGGGGGG=?@DEGGGGFGGGGGGGDDGFEGGDFGGGFGFCFEG8FGGCGDGG>FFFGGGCGFGFDGFGFFGGGGGG=C4EGBD4C@FGFFFC<?=A2;9=DFF>;B/6;)=:53=,909?>(9><<??EE(154*:A6>,526:<D-----9(2>>>?<0.).-)6),(((-3317)(41<(0)//;)(-
@M02996:162:000000000-B87FG:1:1101:10714:7938 2:N:0:ACTGAGCG+CGTCTAAT
GACTACCCGGGTATCTAATCCCGTTCGCTCCCCTGGCTTTCGAGCCTCAGCGTCAGTTACAGTCCAGAAAGCCGCCTTCGCCACTGGTGTTCCTCCTAATATCTACGCATTTCACCGCTACACTAGGAATTCCGCTTTCCTCTCCTGCACTCAAGAACAATAGTTTCTTTCCCATCACGGGGTTGAGCCCCGAACTTTTAAGAAATACTTACTGTCCCGCCTACGCCCCCTTTACGCCCAATAATTCCGGACAACGCTTGCCGCCTACGTTTTGCCGCGGCCGCTGGCTCGTAGTTAGCCG
+
CCCCCGDFGGGGGGGGGGGGGDGGGGGGGGGGGCFFGGGGFFEFGGGGGGGGGGGGGG,EE<FFGFG<EF@FGFGGGGGGGGGGGGGGGGGGGFEFGFGGADFGGGGGEEGGGGGGG:<=CFE,9,A,CAEGGCGGGDFGFEDGDC5FFGFF>DF9=EFCEEDGDFGCFFFBFFD8+6)0+>EG@>5DDGGABBGBCFF4@C6*)+::69+0*=7?3A5(=>(76((64C2;<36/20<*((/)94A>*()3,8.1(--(-910C((.((((,().((-(-(,((--((.7,));9+).5(
@M02996:162:000000000-B87FG:1:1101:12247:7951 2:N:0:ACTGAGCG+CGTCTACT
GACTACTCGGGTATCTAATCCTGTTTGCTACCCACGCTTTCGCGCCTCAGCGTCAGTTACGGCCCAGTAAGTCGCCTTCGCCACTGGTGTTCCTCCCAATCTCTACGCATTTCACCGCTACACTGGGAATTCCACTTACCTCTTCCGCACTCCAGCCTTCCAGTCTCCAAAGCAATTCCCACCTTGCAAGCAGTACTTTCACTTCAGACTTAACACGCCGCCTACACGCCCTTTACGCCCTGTCCTTCCGGACACCGCATGCCCCCTACTTTTTCACTCCGCGTCCGGCTGTCTGTTCTC
+
C9BCCGGGGGEGCFFGG@FFCGGGGG?EFFF8FFGGGGGGGGGGGGGGDCGGGGEGGGEF7FFGGF8FC<@CF@FGGGGCFFFGGD<FFEFGFFGGGG8FFDGC9F7@>=FFGFGGG8<=C,4E98=<A?@EECGGGCDEFD?FGG5F*?DF,80DEGFEG,1@D@FE+,,*@5+A;DEF9FECCFBF>9D@5++:5;;CEGEFF96:>AD66+1*)399E@9@D2:@>F9@<@E9(/<8(/)6)17471>(4@01(-(((24:5(((.)))).4.)).(((,,,((((((.**+304))
@M02996:162:000000000-B87FG:1:1101:12230:7959 2:N:0:ACTGAGCG+CGTCTAAT
GACTACTCGGGTATCTAATCCTGTTTGCTACCCACGCTTTCGCGCCTCAGCGTCAGTTACGGCCCAGTAAGTCGCCTTCGCCACTGGTGTTCCTCCCAATCTCTACGCATTTCACCGCTACACTGGGAATTCCACTTACCTCTTCCGCACTCAAGCCTTCCAGTCTCCAAAGCAATTCCCACCTTGAAAGCAGGACTTTCACTTCAGACTTAAAAAGCCGCCTACACGCCCTTTACGCCCAGTCATTCCGGACAACGCTTGCCCCCTACGTATTACCGCCGCTGCTGGCACGTGATTCAC
+
CCCCCGFGGGGGGGGGFGGGGGGGGGGGGCEFGGGGGGGGGGGGGGGGGGGGGGGGGGEFEEFFCFFGGGFFEFGGGGGGGEGGGGDFGGGGFEEDG?FGGFGGC<FGEGDGGGGGG@BGGEDGCEEA:EFGE=FDFCFF9DFGGGAGFGFFCDFGGFGGGD7CFFGGG,6;EA;9ACCA3D79FFF?9,:8*3*:@FFEEG**7+17>A7**3**7/;5G9>==@B9@GF9DEEFD@GG1=6E=)?CFF),6>(7(-(-,90?F>0(((.).5).)(-((,-46)).((.80.**2)))
@M02996:162:000000000-B87FG:1:1101:13034:7961 2:N:0:ACTGAGCG+CGTCTAAT
GACTACCCAGGGTATCTAATCCTGTTCGATCCCCGCACTTTCGTGCATGAGCGTCATTTACGGCCTGGTCTGCTGCCTACGCAATCGGTGTTCTTCGTCATATCTATGCATTTCACCGCTACACAACGAATTCCGCAAACCTCGACCGCAATCAAGCTCTCCAGTATCAATGGCGTGATGACGTTGAGCGTCACGATTTAACCACTGACTTAAAAAGCCGCCTGCGCACCCTTTAAACCCAATAAATCCGGATAACGCTCGGATCCTCCGTTTTACCGCCGCTGCTGGCACGGCGTTAGC
+
CCCCCGGGGGGGG8FFCF9EDGGGFGGGGGGEEGGGEGGFEDGGG:FGGAFGGFGGGGG,FCCCFFF<FGFGFFFFFDFGCEE:CFCBFCFEDFGG@FFGFFGGD<EFFGGGFFEFGADCGGCD=CFCFFGFEEE>=CEEGFF6CEBF9898DDG>E@FEGGFGGFFFF9CFDF6C*0:B@DEECFDC=7;7/97<)>F?5CFFF?).7BGE=A=*-5>426/671((6B;(88<?><@*3:<)?4A<C6)23369-((-(/(-)448:4,)..).3:9(4((-434(-.8?:)*12,()
@M02996:162:000000000-B87FG:1:1101:12180:7963 2:N:0:ACTGAGCG+CGTCTAAT
GACTACCGGGGTATCTAATCCTGTTTGCTCCCCACGCTTTCGAGCCTCAGTGTCAGTTTCAGTCCAGTAAGCCGCTTTCGCCACTGGTGTTCCTCCTAATATCTACGCATTTCACCGCTCCACTAGGAATTCCGCTTACCTCTCCTGTACTCCAGCCACGCAGTTTCAAATGCAGTCACGGGGTTGAGCCCCGGGTTTTCACATCTGACTTGCATGGCCACCTACGCTCCCTTTACACCCAGTAAATCCGGATAACGCTTGCCCCCTACGTATTACCGCGGCTGCTGGCACGTAGTTAGC
+
CCCCCGGGGGGGFGGGGEFGGGGGGGGFGGEFEFGGGGGGGGGGGGGGGGFFGGGGGFFGGFGGGEFGGFGFGGGGEGGGGDGGGGFFFGGGFEGGGEFGGFGGGGGGCGGGGGGGG>BGDFGG@CGCGGGGGGGGGGGGGEFGGGEFFGFFG8DGGFGEG=>BFEGFF,EDFFDGFFD?@CCECDCG@FGAABDB:7FE<FEFF>E4CFGFFA?8(;87C@>>=>@;<C?;D3)1)7C??(6);.9?F403:B>D(----1337>0(.(.).5-.-(-((-7;:3),1.28.)*/3<:)
@M02996:162:000000000-B87FG:1:1101:7230:7979 2:N:0:ACTGAGCG+CGTCTAAT
GACTACACGGGTATCTAATCCTGTTTGCTCCCCACACTTTCGAGCCTCAGCGTCAGTTAAAGCCCAGTAGGCCGCCTTCGCCACTGGTGTTCCTCCGAATATCTACGCATTTCACCGCTACACTCGGAATTCCGCCTACCTCTACTTCACTCAAGAAAATCAGTTTTGGATGCAGTTCCGGGGTTAAGCCCCGACATTTCACATCCAACTTGATTTCCCGCCTGCGCCCCCTTTACACCCAGTAATCCCGGACAACGATTGCCACCTCCGTATTACCGCGGCTGCTGGCCCGTAGTTAGC
+
CCCCCGGCFGGFFGGGGGGGGGGEFGGGGGC<:FGGGGFFCFCFFCFGFFFG,B:FFGFGGGG8DFGGGGGGGEEEGGGFGFGGGDECAFFFFGGFGGE@DFFGGFGFCCGFEFFECADGGDFEGFDCGFGEE8EDDGFF?>926CDFFCBD?D=F8?FGG9:CADFC>C8DFF7=CGC>>:CEDF*BCCF)@**:A<A4AD8/8/86=F79>A5=<FD5:622(3((.12(;37>C<FE;0?)0:)6*(50,..*,(,.-256C(3(.-(((..).(--,((-38>00(2,0.;8965)
@M02996:162:000000000-B87FG:1:1101:23434:7985 2:N:0:ACTGAGCG+CGTCTAAT
GACTACAGGGGTATCTAATCCTGTTTGCTCCCCACACTTTCGTGCCTCAGCGTCAGTAAAAGCCCAGCAAGCCGCCTTCGCCACTGGTGTTCCTCCCAATATCTACGCATTTCACCGCTACACTGGGAATTCCGCTTGCCTCTACTTAACTCAAGAATGTAAGTTTCAAATGCAGTCTCAAGGTTAAGCCCTGAGATTTCACATCTGACTTTACATCCCGCCTACGCACCCTTTACACCCAATAATTCCGGATAACGCTTGCCACCTACGTATTACCGCGACTGCTGGCACGTAGTTAGT
+
CCCCCGGGGGGGGGGGGGGGGGGGGGGGGGDGGGGGGGGGGGGGGGGGGGGGGGGGGGGGGGGGGGGGGGGGGGGGGGGGGGGGGGFGGFGGFGGGGGGGGFGGGGGGGEFGGGGGG=@=DEGGGGGGGGGGGGGGGGGGGEFGGGFA=AFFGGGDFFGGGADFGFGGGGGFFFGGFGEFA9DFGGFFEGGF56CCFG?EFG@<CFFFFFGE@FEFFFG=7:>DF=A4@B@BCEFE93<ED=5;B?C?465;?54*/.(//16.8;@(41/)9;7:4:((---,4<70:2>0)0/2:)6>
@M02996:162:000000000-B87FG:1:1101:23421:8000 2:N:0:ACTGAGCG+CGTCTAAT
GACTACAGGGGTATCTAATCCTGTTTGCTCCCCACACTTTCGTGCCTCAGCGTCAGTAAAAGCCCAGCAAGCCGCCTTCGCCACTGGTGTTCCTCCCAATATCTACGCATTTCACCGCTACACTGGGAATTCCGCTTGCCTCTACTTAACTCAAGAATGTAAGTTTCAAATGCAGTCTCAAGGTTAAGCCCTGAGATTTCACATCTGACTTTACATCCCGCCTACGCACCCTTTACACCCACTAATTCCGGATAACGCTTGCCACCCACGTATTACCGCGACTCCTGGCACGTCGTTAGT
+
AABC<FFGGGGGGGGGGGGGGFGGGFGGGG8DFGGGGGGFGGGGGGGGFGGGGGGGGGGFFGGFGGGGGCGGGGGGGGGGGGGGGGEFFGGGFFGGGFGFGFGGGGGGGEEGAEFFG=@6@EGGGGGGGGGGGGGDD+=>9>DDF9DFBFFBGG6F@EGGFG7CFDGDDEGFG+7@FGDF,@FEGFD?D8D<AAA8AFAEEGCCC=;*ACFC5<;BE*C:90))0)5-:CA=FFF4>*389/8()//18=817>>C,.,/,2.)2(((/(,(.()).4-((-(((.,(.(,80)*2*-,-
@M02996:162:000000000-B87FG:1:1101:18112:8029 2:N:0:ACTGAGCG+CGTCTAAT
GACTACTGGGGTATCTAATCCCGTTTGCTCCCCTGGCTTTCGCATCTCAGCGTCAGACACAGTCCAGAAAGGCGCCTTCGCCACTGGTGTTCCTCCCAATATCTACGCATTTCACCGCTACACTGGGAATTCCCCTTTCCTCTCCTGCACTCTAGTCCCACAGTATCCAGAGCCATACGGGGTTGAGCCCCGCATTTTCACTCCAGACTTAAGAGACCGCCTACATGCGCTTTACGCCCAATCATTCCGGACAACGCTCGCCACCTACGTATTACCGCGTCTGCTGGCACGTAGTTAGCC
+
CCCCCGGFGGDGGGGGGGFGFGGFGGGGGGFFGGGGFGFGGGGGGGGGGGGGGGGGGGGGFGGGGGGEFDFFFFGGGGGGGGGGGGFGGFFGGGGFGEGGGFGGGGGGGGGGGGGGGBBCDEFFFFGGDFGGGGGGGGGGGEFGGGEGFGFFGEGFGGGGGGDGFFGGGC95@FDGBFD>68ECFGEGFGGFF9DFFGFCA>B@4?*:BA+19A>>@F4>G@-78?5E;G(;C3;0;>C*8@(66<<52(244>:)-(-(-C06F02:4,.6.).6804((-(.:>:118,(.0233).2
@M02996:162:000000000-B87FG:1:1101:5141:8084 2:N:0:ACTGAGCG+CGTCTAAT
GACTACTCGGGTATCTAATCCTGTTTGATCCCCACGCTTTCGTGCCTCAGCGTCAATGACGGATTCGTGAGATGCCTTCGCAATCGGTGTTCTGAGTAATATCTATGCATTTCACCGCTACACTACTCATTCCTCCCACGACATCCGTATTCCAGCGGGCCAGTATCAACGGCGGTTCCGGAGTTGAGCCCCGGGCTTTCACCGCTGACTTGGTCCACAGCCTACGCACCCCTTAAACCCAATAACTCCGGATAACGCTTGCATCCTCCGTATTACCGCGGCTGCTGTCACGGCGTTAGC
+
CCCCCGGGGGGGGGGGGFFGGFGFGGGEEGGGGGGGGGGGGGGGGGFGGGGGGGGGGGGGGGGGGGGGGGGGGGGGGGGDEGGGGGGGGGGGGFGFFGGGGFGFGGGGFDFGGGGGG@BDDGGGGGGFGEFGF8;DDGDBD=BGGFFGF?:FFGCGGGGGGGBFFFGGFDG?E>CEFGFFG8:A7+>C>GE>4)<90*=@?F;(3)133+;<)8;=34*4=<<),(4,4C:(97B2<<GC:?37B)).2174(567----(15):3)-,(-.(3).61,,(,723:06))--0)2:/-,)
@M02996:162:000000000-B87FG:1:1101:7326:8086 2:N:0:ACTGAGCG+CGTCTAAT
GACTACACGGGTATCTAATCCTGTTCGATCCCCGCACTTTCGTGCATGAGCGTCATTTACGGCCTGGTCTGCTGCCTACGCAATCGGTGTTCTTCGTCATATCTATGCATTTCACCGCTACACAACGAATTCCGCAAACCTCGACCGCAATCAAGCTCTCCAGTATCAATGGCGTGATGACGTTGAGCGTCACGATTTAACCACTGACTTAAAAAGCCGCCTGCGCACCCTTTAAACCCAATAAATCCGGATACAGATCGGATCCCACGCATTACCGTCGCCGCTGGCACGGAGGTAGCC
+
CCCCCGGGGGCFGGGGGGGGGGGGGGGGGG@DFGGGGGGGGGFGGGGGGGGGGGGGGGGGGGGGGGGGGGGGGDGGFGGG>@FGGGGGEGGGGGGFGE7FFFGGGGGGGGGGGGGGD>A=DEEGGGGGDGGGGGGG6CGGFDDGGEFG>CAEGGCGCCFGFGEDEFGGGC;*59D**37EF>@7>C2CAEC9@>C92C+1;C32()*(*==*9=;):A71=1=1..:6>C(3*)6)).;A1<28=44:)()-,))2)).-(/(-7()(-(------4((-,(-((-,(4>:;80*2+.5<
@M02996:162:000000000-B87FG:1:1101:12762:8087 2:N:0:ACTGAGCG+CGTCTAAT
GACTACCAGGGTATCTAATCCTGTTTGCTACCCGCACTTTCGAGCATGAGCGTCGATAAGTCCCCAGCAAGCTGCCTTCGCCATCGGTGTTCTTCCTGATCTCTACGCATTCCACCGCTACACCAGGAATTCCGCTTGCCCCTGAACTATCCAAGAGGTGCAGTCCGGACTGCAGGTCCGGGGTTGGGCCCCGGTATTGTACAGTCCGCTTGCATCTCCGCCTGCGCGCCCTTTACGCCCAGTGATTCCGAACCACGCTTGCCCCCCTCGTTTTCCCGGCGCAGCTCGCTGCGAGTTTGC
+
C@CCCGGGGGGGFGGGFFFDEFGGCGGGGFFD@EGGGGGFFGGGGGGGGFGGGGGGGGGGGGGGGGGGGFEFGFGGGGGGGEGDFGGGGGGGGFGFGGGFFFGG,EFGGGDDFGGGG>?8DEEEEF7DFDGGGGEGGGGGG8FGD8=CDFFDFFG@,6@8EFD=DDC86CC5<;?FFGFAE>EG@<2C5=C=4?)/6CC<?,*996B@0B*1=;):78742//(,6((3:-(9))--1:8-((.16<<F(.(4).1----,1(,*23((3-((-6AD((-3(((-.)-((-,)0:*2-)-
@M02996:162:000000000-B87FG:1:1101:5158:8091 2:N:0:ACTGAGCG+CGTCTAAT
GACTACTCGGGTATCTATTCCTGTTTGATCCCCACGCTTTCTTGCCCCAGCGTCAATGACGGATTCGTAAGATGCCTTCGCACTCGGTGTCCTGAGTAATATCATTGCATTTCACCTCTACCCTACTCATTCCTCCCACTCCATCCTTATTCCATCGGTCCAGTATCAACGGCTGTTCCGGAGTTGAGCCCCGGGCTTTCACCGCTGACTTGGTCCACAGCCTACGCCCCCTTTACACCCCCTACATCCGTTTACCCCTTCCATCCTCCGTCTTCCCTCCGCTTCTCGCACGGAGTTACC
+
-AACCGGGGGCF+;AFG9@E<,;EEAC,6C@@,-@++CF,E,,,C,,4,,,668B,,69C@+,8@F,E,:,,9,9AE4=?,B+7=4,B,?,9>,94C,4C,24,,5,9,,C@,=EC,53,6,44><F<;;@E,,4=6==,+:F=D4*,+6+;D;+86@+@BC5<,2D;9DC03*6@:DDA==+=:=7C:CF8**3)1D68EE@))*-::AG3)4:*1;;5C273(-/(/=3(7);)9/<8,..()..9;())(0)*((-(,*--*,,40930,,6..)(((--(-).(-(-())*1*.))
@M02996:162:000000000-B87FG:1:1101:12545:8100 2:N:0:ACTGAGCG+CGTCTAAT
GACTACAAGGGTATCTAATCCTGTTTGCTCCCCACGCTTTCGCGCCTCAGCGTCAGTTATCGTCCAGTAGATCGCCTTCGCCACTGGTGTTCCTCCTAATATCTACGCATTTCACCGCTACACTAGGAATTCCATCTACCTCTCCGACACTCAAGAGATACAGTTTCAACTGCAGTTTATGGTTTAAGCCCATAGATTTCACATCTGACTTGCATCCCCGCCTACGCGCCCTTTACCCCCAGTAAATCCGGCTACCGCTTGCCCCCTACGTATTACCGCGGCCGCCGTCACGTACTTACC
+
C9CCCGG@GGGGGGGGG6CFGGGGGGGGGFF@EEFFGGGGGGGGGGGGGGGGGGGDGFCCFDGFGFGGGGFCEFGGEGGGGFEGGG@E8FGFGGFFGE;FFFGG;FFGGGDGDGGGG:@DCEFF,,,EEFDFF@EDGADFGEFGG+:CBDFDD=D,1,@,CBDEEFGFD,=DDF+EF@*CD?2=@+CD=GF<56D7;CCE@G7AC;7*:AC@53@8CF7>GA=24)/82:2@DEEF<3:?3(6);))1260(6:=;.((-,1.)149(.4.).42-)---,-((((-,32(47)*20--.
@M02996:162:000000000-B87FG:1:1101:7325:8104 2:N:0:ACTGAGCG+CGTCTAAT
GACTACACGGGTATCTAATCCTGTTCGATCCCCGCACTTTCGTGCATGAGCGTCATTTACGGCCTGGTCTGCTGCCTACGCAATCGGTGTTCTTCGTCATATCTATGCATTTCACCGCTACACAACGAATTCCGCAAACCTCGACCGCAATCAAGCTCTCCAGTATCAATGGCGTGATGACGTTGAGCGTCACGATTTAACCACTGACTTAAAAAGCCGCCTGCGCACCCTTTAAACCCAATAAATCCGGATAACGCTCGGATCCTCCGCATTACCGCCGCTGCTGGCACGGAGTTAGCGG
+
CCCCCGGGGGGGGGGGGGGGGGGGGGGGGGGGGGGGGGGGGGGGGGGGGGGGGGGGFGGGGGGGGGGGGGGGGGGGGGGGGGGGGFGGGGGGGGGGGGGGGFGFGGGGGGGGGGGGG>BDDFF8DGGGGGGGGGGGGGGGGFBDGGFG>DBDFEGGC?FGGFCFC9CGGGGFG>DE5?@9;>EFC42CBEG9BEDDFG=<;CFFFA==@BFFFFFDFFG9=2=;;@F@@G0:DB2<A:CC??BF4):?74<??B?C--,-(1-4C<<164,-44661((--(-3.5(,:2(40022+.4((
@M02996:162:000000000-B87FG:1:1101:7346:8108 2:N:0:ACTGAGCG+CGTCTAAT
GACTACACGGGTATCTAATCCTGTTCGATCCCCGCACTTTCGTGCATGAGCGTCATTTACGGCCTGGTCTGCTGCCTACGCAATCGGTGTTCTTCGTCATATCTATGCATTTCACCGCTACACAACGAATTCCGCAAACCTCGACCGCAATCAAGCTCTCCAGTATCAATGGCGTGATGACGTTGAGCGTCACGACTTAACCACTGACTTAAAAAGCCGCCTACGCACACTTTCAACCCAATAAATCCGACTAACGCTCGGATCCTCCGCATTACCGCGCCTGCTGGCACCGCGTTAACC
+
CCCCCGGGGGGGDGGGG<FFGGGGGGGGGGEGFDGGGGGGGGGGGGGGGGGGGGGGGGFGGGGGGGFGGGGGGEFGFGFGG@FDGF=FGGGFFGGFGGGGGB88@FFGFGGGGGFFE:?0?EGGGG7DGGGGFG>DCE?@88:DGG5FEGE8FD8B@?;EDE)<,3C;FE:AF9D7*;*9DC9C>*6*)**)3@5(/=+*0<;2>8=BBAC<)@<5=A7.2((/62(3(B,47)6<9:?54?7-9<2(9(.(,*.*----()--5422-,((,)..2,-((-(((.,4(5(())***(-)
@M02996:162:000000000-B87FG:1:1101:12529:8112 2:N:0:ACTGAGCG+CGTCTAAT
GACTACAAGGGTATCTAATCCTGTTTGCTCCCCACGCTTTCGCGCCTCAGCGTCAGTTATCGTCCAGTAGATCGCCTTCGCCACTGGTGTTCCTCCTAATATCTACGCATTTCACCGCTACACTAGGAATTCCATCTACCTCTCCGACACTCAAGAGATACAGTTTCAAATGCAGTTTATGGGTTAAGCCCATAGATTTCACATCTGACTTGCATCCCCGCCTACGCGCCCTTTACACCCAGTAAATCCGGATAACGCTTGCCACCTACGTATTACCGCGGCGTCTGGCCCGTTGTTAGC
+
CCCCCGGGGGGGGGGGCFGGGGGGGGGGGGFGGGGGGGGGGGGGGGGGGGGGGGGGGGGGGGGGGGGGGGAGGGGGGGGGGGGGGG8EFFGGFFFGGFGGGFGGGGGGGGGGGGGGG>@?DFGGGFGGGGGGGGGFGDFGGEFGG@=FEGFFFDG9=@GGGDDCFFGGGCFFGFGGFGFFGFGGGGFGEGGFFFF77FFFFC=E==;EEFGE7;=FFFG9C@DFD<@99EF@G;6>))?EDD5EF7)12621;:@*(./--92)217034.).5.6)(--11(--(,40((40)*2;)).
@M02996:162:000000000-B87FG:1:1101:6987:8120 2:N:0:ACTGAGCG+CGTCTAAT
GACTACTAGGGTATCTTATCCTGTTTGATACCCGCACTTTCGAGCTTCAGCGTCAGACGTACCCCAGTGGACTGCCTTCGCAATCGGAGTTCTTTAGGATATCTAAGCATTTCACCGCTACACCCTAAATTCCATCCACCTCTAGTACTCTCAAGACAACCAGTATCAACGGCAAGGCATGGTTGAGCCACACTATTTAACCGCTGACTTAATCGCCCGCCTACGCTCCCTTTAAACCCAATAAATCCGGATAACGCTCGCATCCTCCGTATTACCGCGGCGTCTTGCACGGGGTTGGCC
+
CCCCCGGGGGGGFGGGGGGGGGGGGGGGGGFFGCGFGGGGGGGGGGGGGGGGGGGGGGGGGGGGGGGGGGGGGGGGGGGGGFGGGFFFGFGGGFFFGGGGGFGGGFGGGEFGGGGGG>BDDEGGGGFGGGGGFGGGFGFGFDFFGFFFFGFEEFGGGFFGEGDFFFGGGFEEEFGGFFDFFCA9CFCGBEFDAC7AEECE9D>=B>=@EFGFEF=FFFG::---085:5C2>;>5.43C*6@)7;CE;D(87347*./,--)-49)),43(22)..,7((,-,43(.-),(-))1//(.5
@M02996:162:000000000-B87FG:1:1101:20998:8128 2:N:0:ACTGAGCG+CGTCTAAT
GACTACAGGGGTATCTAATCCTGTTTGCTACCCGCACTTTCGAGCATGAGCGTCGATAAGTCCCCAGCAAGCTGCCTTCGCCATCGGTGTTCTTCCTGATCTCTACGCATTCCACCGCTACACCAGGAATTCCGCTTGCCCCTGAACTATCCAAGAAATGCAGTCCGGTCTGCAGGTCCGGGGTTGGGCCCCGGTATTGTACAGACCGCTTGCACTTCCGCCTGCGCTCCCTTTACGCCCAGTGATTCCGAACAACGCTTGCACCCCTCGTATTACCTCGGCCGCTGGCCCGAAGTTATC
+
CCCCCGGGGGGGFGGGGFGGGGGGGGGGGGFFGGGGGGGGGGGGGGGGGGGGGGGGGCGFGGGGGGGGGGGGGGGGGGGGDEGGGGGFGFFGEFGFGGEEFFGDEGFGGGGGGGGGG=<=CFGGGEEFGA@FGDGGGGFFGDFGG=DFFGFFGGGFFGGGGGFFGFDGGGDFGFCGFGFFGGGGGGFGFGGFD>8=2F=<CFF5@FD6@ED@FA<8@FF:=8/38(64:>?0>?AAB:CG0(,,*.<6::)4;<2/-,(--138D:>061((,().)).,-1(,42,-((44.)2*3).-
@M02996:162:000000000-B87FG:1:1101:7636:8136 2:N:0:ACTGAGCG+CGTCTAAT
GACTACAAGGGTATCTAATCCTGTTTGCTACCCACGCTTTCGCACCTGAGCGTCAGGGTCAGTCCAGAAAGCCGCCTTCGCCACCGGTGTTCCTCCTGATTTCTACGCATTTCACCGCTACACCAGGAATTCCGCTTTCCTCTCCTGCCCTCAAGATATCCAGTTTCCACTGCAATTCCGGGGTTGAGCCCCGGTCTTTCACAATGGACTTAAATTTCCGCCTGCGCTCCCTTTACACCCAGTAAATCCGGACAACGCTCGCCACCTCCGTATTCCCGCGGCTGCTGGACCGTCGTTCGC
+
CCCCCGGFGGGF@FGGGGGGGGGGGGGGGGDFEFGGGGGGGGGGGGGGFFGGGGGGGGGGFGGGGGGFDGGGGGGGGGGGDBCCCGFFGGGGGGGGGFGGFDFGGGGGGDCCFFGFC=5D>CB@FF7+FCFGDCGDDFGGGFFGGFDGFGFDG8DFDFFFCE*<=EGGGGGFFFFGFGDFC6@@CDEC@?F=**355BF7<<A33?BFEFF*488+*==(/(,17(:.(=03C3CCE@?C?:/93/<<*-)22>(9(--((14:<2((.(((.4)))434(4-26:)((.2470*:;(-4
@M02996:162:000000000-B87FG:1:1101:20981:8137 2:N:0:ACTGAGCG+CGTCTAAT
GACTACAGGGGTATCTAATCCTGTTTGCTACCCGCACTTTCGAGCATGAGCGTCGATAAGTCCCCAGCAAGCTGCCTTCGCCATCGGTGTTCTTCCTGATCTCTACGCATTCCACCGCTACACCAGGAATTCCGCTTGCCCCTGAACTATCCAAGAACTGCAGTCCGGTCTGCAGGTCCGGGGTTGGGCCCCGGTATTGTACAGACCGCTTGCACTTCTGCCTGCGCTCCCTTTACGCCCAGTCATTCCGAACAACGCTTGCACCCCTCTCATTACCGCGGCTGCTCGCACGAAGTTTGC
+
CCCCCGGGGGGGGGGGGFGGGGGGGGGGGEAFFFGGGGGGGGGGGGGGFGGGGGGDG,@<FFGGGGGCFFCFGGGGGGGGGGGGGGFFGGGGGGGEFAFEEFGFGGGGGEFFFGGGG=?DDEFGGDEGGGGGGGG6=>6DFDF?CBDF??FDGFFDF=FGGGFE,;0+=EEFGCF?A2>BC5>@CD9D97C>DBD2(@+9CFF*8?B>;>GFFF785A+)47740392;E?(255961:C<:,,/65404)(-7(*(-,--1,<51(4((().4.6.:0(,442,.),-((.))/*+)--
@M02996:162:000000000-B87FG:1:1101:6980:8138 2:N:0:ACTGAGCG+CGTCTAAT
GACTACTAGGGTATCTTATCCTGTTTGATACCCGCACTTTCGAGCTTCAGCGTCAGACGTACCCCAGTGGACTGCCTTCGCAATCGGAGTTCTTTAGGATATCTAAGCATTTCACCGCTACACCCTAAATTCCATCCACCTCTAGTACTCTCAAGACAACCAGTATCAACGGCAAGGCATGGTTGAGCCACACTATTTAACCGCTGACTTAATCGCCCGCCTACGCTCCCTTTAAACCCAATAAATCCGGATAACGCTCGCCTCCTCCGTATTACCGCGGCTGCTGGCACTGAGTTAGCC
+
CCCCCGGGGGGGGGGGGGGGGGGGGGGGFFFFEEGGGGGGGGFGGGGGGGGGGGGGGGGGGGGGGGGGGGGGGGGGGGGGGGGGGGGBFFGGGGGGGGGFFFGCGEFFGFGGGFGFG=>>CFGCEFGGGGGGGGGGCFGGF8;??=;FFG+0@C8:DFCDGGDFGFGAF8=@C>GF?DDDGGDDCGCGDEFDFFGFEG3CAF))198C59=<EFF5AE44C>(355592=(87)9CF@@8;@E7;)6;5(246879(/---)(-7,14-43::).),3(((((()..,(4,(10+30.))
@M02996:162:000000000-B87FG:1:1101:7646:8158 2:N:0:ACTGAGCG+CGTCTAAT
GACTACAAGGGTATCTAATCCTGTTTGCTACCCACGCTTTCGCACCTGAGCGTCAGGGTCAGTCCAGAAAGCCGCCTTCGCCACCGGTGTTCCTCCTGATTTCTACGCATTTCACCGCTACACCAGGAATTCCGCTTTCCTCTCCTGCCCTCAAGATATCCAGTTTCCACTGCAATTCCGGGGTTGAGCCCCGGTCTTTCACAATGGACTTAAATTTCCGCCTGCGCTCCCTTTACACCCAGTAAATCCGGACAACGCTTGCCACCTACGTATTACCGGGGCTGCTGGCACGTAGTTCGC
+
CCCCCGGGGGGFFGGGFFGGGGGGGGGGGGFGFGGGGGGGGGGGGGGGGGGGGGGGGGGGGGGGGGGGGGGGGGGGGGGGGGGGGGFCFFFFGGGGGGGGGFGGGGGGGCBFGGGGE@ADDEFFGGGGGGGFFGGGGGGGGDDGGGFGB??DFEGGGGDAFFEGFFGGGGGFGFGGFGFFGGDEGGFF@FGFFFGFFGFEEEEFEFF3=F44;FC84=+(406(,.:;?C=DG;E63;FG;=@E+<<C;75<(03C,----146=?:7:8...46<.,((--((,,).4(.40.2;9)-(
@M02996:162:000000000-B87FG:1:1101:11959:8159 2:N:0:ACTGAGCG+CGTCTAAT
GACTACACGGGTATCTAATCCTGTTCGATCCCCACGCTTTCGTGCCTGAGCGTCAGTTGCGGATTAGTCAGCTGCCTTCGCAATCGGTGTTCTGTGACATATCTAAGCATTTCACCGCTACACATCACATTCCGCCGACTTCATCCGTACTCGAGCTCGCCAGTTTCAACGGCAGTGCCGGGGTTGAGCCCCGACATTTCACCGCTGACTTAACGTGCCGCCTGCGCACCCTTTAAACCCAATAAATCCGGATAACGCTCGCATCCTCCGTATTACCGCCGCTGCTGGGCAGGCGTTAGC
+
CCCCCGGGGGGGGGGGGGGGGGGGGGGGGGEFGGGGGGGGGGGGGGGGGGGGGGGGGGGGGG@FGGGGGGGFGGGGGGGGGGGGGGFFGFGGGGGG9EGGGFGGGFGGGGGGGGGGG=AGGFGFGGGGGGGGGGGGGBECGEBGGGFGFGFFCDDGGFCGGEAFGFGGGGEFEF5FAFEAEGGEGGEF=GG@?>G>FFFFFGFFB=@668@)6B1)(296:4-34(327?43C>BB42FE?B?)9<AAF-.44:<0--(--1,-77,.(--,,.).)3(--3(,90)3((((0)**2((-
@M02996:162:000000000-B87FG:1:1101:6920:8180 2:N:0:ACTGAGCG+CGTCTAAT
GACTACCAGGGTATCTAATCCTGTTTGCTACCCACGCTTTCGCGTCTCAGCGTCAGTCATTGTCCAGCAACCCGCCTTCGCCACAGGTGTTCCTCCTGATATCTACACATTTCACCGTTACACCAGGAATTCCAGTTGCCCCTCCAATACTCCAGTTAATCAGTTTCAGGCGCAGTTCCTCAGTTGAGCTTAAGGATTTCACACATGACTTAAATAACCGCCTACACTCTCTTTACGCCCCGTAACTCCGTCCAACGCTCGCCCCCTTCGTATTCCCTCGGCTGCTACCCCGGCGTTACC
+
BCCCCGGGGGBF<FFGGEFGGGGGGGGGGFDFEGGGGGGFGFGGFE@FGFF:FFGGGGGGGGGGGGGGCFFGEEGGGGGGGGGGGGGGGFEFGGFGGEG=FFGGGGEFGGGGGGGGG8@>DCCFB=@FFFGDFE;?DAFGGDFDG=D,;=<:@E+,=D8EEF5CDDGC8,6:CEDGFC77@ADED9CCD8,:+++::FFE*7*8)08C5=;=*+*3*3;5@:AFFBF152>>FE*/((==(55(5;?423)(.)/>/.,/.2:1C1((((..45)).),((((4())).((())222(()
@M02996:162:000000000-B87FG:1:1101:6903:8183 2:N:0:ACTGAGCG+CGTCTAAT
GACTACCAGGGTATCTAATCCTGTTTGCTACCCACGCTTTCGCGTCTCAGCGTCAGTCATTGTCCAGCAACCCGCCTTCGCCACAGGTGTTCCTCCTGATATCTACACATTTCACCGTTACACCAGGAATTCCAGTTGCCCCTCCAAGACTCCAGTTAATCAGTTTCAGGCGCAGTTCCTCAGTTGAGCTGAAGGATTTCACACCTGACTTAACTAACCGCCTACACGCTCTTTACGCCCAGTAAATCCGGACAACGCTCGCCCCCTACGTATTACCGCGGCTCCTGGCCCGTAGTTAGC
+
CCCCCGGGGGGG@FGGGGGGGGGGGGGFFFDF<FGGGGGGGGGGGGGGGGGGGGGGGGGGGGGGGGGGGGGGGGGGGGGGGGGEFG=C8CFGFGGGGGGGFFGGGGGGGGGGGGGGG=A6CFGGGGGGGGGGGGGFD;A=DDFGGFE:DGFD@@?FFFGGGA:EEFGFCFGFGECGFGFFF9DFFFE68E8@?5CD@FF@EF75>?=CFFGFFF*3>>;=7:44>)0>4*59CC@E@@EG=<=)3).17:>DFB(*(((/(/-2717<?:,.44>A4(---,2(((.(((437):20).4
@M02996:162:000000000-B87FG:1:1101:25788:8197 2:N:0:ACTGAGCG+CGTCTAAT
GACTACACGGGTATCTAATCCTGTTTGCTACCCACGCTTTCGCGTCTCAGCGTCAGTCATTGTCCAGCAACCCGCCTTCGCCACAGGTGTTCCTCCTGATATCTACACATTTCACCGTTACACCAGGAATTCCAGTTGCCCCTCCAAGACTCCAGTTAATCAGTTTCAGGCGCAGTTCCTCAGTTGAGCTGAAGGATTTCACACCTGACTTAACTAACCGCCTACACGCTCTTTACGCCCAGTAACTCCGGACAACGTTCGCCCCCTACGTATTACCGCGGCTTCTGGCACGTAGCTTCG
+
CCCC<EEDEFEFGGGGGGGGGGGFGGGGGFAFFFEGGGGGGGGF@CFGGGGG,CCE6FA,ECFFGGG<EEFGGGGGGGGGGGEEGGGGGGDFGFCGGGF,=DAFGDEFGGFGGGDFE8?GC@?D8FGDC@FGGEFF=BFAFDFGGFBGBDFDGGGCDFCA;9:CFF8EFDEDCE?CFGFFFAFGGGEGF9D5AFG5@CFC@F7CFF@@5??;*?;+@6;:C::7@E=9@*55CCC=9=:8?DE9A?))238<93=5.(/,(1,-76>664.)),-.<?,((-312<245()-.)**2--(
@M02996:162:000000000-B87FG:1:1101:26085:8200 2:N:0:ACTGAGCG+CGTCTAAT
GACTACTAGGGTATCTAATCCTGTTTGATCCCCACGCTTTCGTGCCTCAGCGTCAATGACGGATTCGTGAGATGCCTTCGCAATCGGTGTTCTGAGTAATATCTATGCATTTCACCGCTACACTACTCATTCCTCCCACGGCATCCGTATTCCAGCGCGACAGTATCAAAGGCAGTTCCGCCGTTGGGCGGCGGGCTTTCACCCCTGACTTGTCGCACAGCCTACGCACCCTTTAAACCCAATAAATCCGGATAACGCTTGCATCCTCCGTATTACCGCGGCTGCTGGCACGGGGTTAGC
+
CCCCCGGGGGGGGGGGGGGGGGGGGGGGGGGGGGGGGGGGGGGGGGGGGGGGGGGFGGGGGG@FGGGGGGG<FGGGGGGGGGGGGGEFFGGGGG9EFAEGGFGGFGGFGGGGGGGG@=>=@BEGGGA<;FFGFGGGGGC>?5??F>8ADGFCDGDFEEGGGGFDFFGGGGGFGFGGFGFFE@CEFGC<=@>>B:C9BFFFFGFF>FF?FFGFAB179>)2>2.3746(4C?0CB<9<A?E?:B:B4B>963:2>AC(,(-(/.4:37846448::64:31(,(-3).5:1<?0)*22(..
@M02996:162:000000000-B87FG:1:1101:19177:8219 2:N:0:ACTGAGCG+CGTCTAAT
GACTACTGGGGTATCTAATCCTGTTTGATACCCATGCTTTCGTGCCTGAGCGTCAGTTCATCTCTGGACAGCTGCCTTCGCAATCGGAGTTCTGCAGCATATCTAAGCATTTCACCGCTACACGCTGCATTCCGCCATCCTCGACATGACTCAAGACAACCAGTATCAACGGCAGTTTCAGAGTTGAGCTCCGAGATTTCACCGCTGACTTAATCGCCCGCCTGCGCACCCTTTAAACCCAATCAATCCGGAAAACGCTCGCATCCTCCGTTTTACCGCGGCTGCTGGCACTGGGTTAGC
+
CCCCCGGGGGGGGGGGGGGGGGGGDGGGGGFFGGFGGGGGGGGGGGGGGGGGGGGGGGG9FGGGGGG9FFFFGGGGGGGGGGGGGGE:CFGGGFGEGGGGGFGGFGGGGGGGGGGGG=>DDGG>EGDGGEFFGGGGCEDFG:BDD8>=DGFEEEGFGGGGGCDAEBF=D88BD5=DFGDDD,,7@CEG@@EBBDG=)@FFEGFFFD5-7A96A61*-3;:C@=BF@@=@ED0CEEE7;CED@D367)18:32(.39-,(-,13(943<?3,).-)-)-((--(--42((1),/)**1(..
@M02996:162:000000000-B87FG:1:1101:27824:8224 2:N:0:ACTGAGCG+CGTCTAAT
GACTACCGGGGTATCTAATCCTGTTTGCTACCCGCACTTTCGAGCCTCAGCGTCGATGAGTCCCCAGCAGGCTGCCTTCGCCATCGGTGTTCTTCCTGATCTCTACGCATTCCACCGCTACACCAGGAATTCCGCCTGCCCCTGAACTATCCAAGAGACACAGTCCAGTCTGCAGGTCCGGGGTTGGGCCCCGGTATTGTACAGACTGCTTGCGTCTCCGCCTACGCTCCCTTTACGCCCAGTGCTTCCGCACAACGCTTTCACCCCTCGTATTACCGCGGCTGCTGGCACGAAGTTCTG
+
CCCCCGGGGGGGGGGGGGGGGGGGGGGGGGGFGGGGGGGGGGGGGGGGGGGGGGGGGGGGGGGGGGGGGGGGGGGGGGGGGGGGGGGGGFGGGGGGGGGGGFGGGGGGEGFDGGGGGAFDGFGGGGGGGGGGFGGGGGFFFDFGFGEFFGFFGGFGGDFGGGDEC?FGGGGFGFG7?FFFCGGGEG>DFCEAE57@DGFFEGFCEF@E;AF<7)38(8>6=8;?@@B<?C64>?9A6(2:3<B2*-66<1)49)89,--((0)-232681-3:?6AF<-(-429:?:B:02(.02;F)))
@M02996:162:000000000-B87FG:1:1101:18525:8228 2:N:0:ACTGAGCG+CGTCTAAT
GACTACCCGGGTATCTAATCCTATTTGCTCCCCACGCTTTCGTGCCTCAGTGTCAGTTACAGGCCAGGCAACCGCCTTCGCCACTGGTGTTCTTCCATATATCTACGCATTTTACCGCTACACATGGAGTTCCATTGCCCTCTCCTGCACTCTAGCTTGGCAGTTTCCACAGCGTACGACAGTTGAGCTGCCGGCTTTTACTTCAGCCTTACCATGCCACCTACGCACCCTTTACGCCCAATCCTTCCGGCTAACGCCCGCCCCCCACCTCTTAGCAGGGCTGCTCGTACGAGGTTCGCC
+
A<BCCGGGGGGGCFGGE,FEGGCFGGGFGF<C@FGGGGGGGEGGGGGGGGGGGGGGGGFG9FCGGGGFG8<FGEDFFGGFGCGGGGFCEFFGEEFF<FGFFFGGGGGGGGGGGGGGG>DDGFG8EEG<FBDGG8FGGGGGGFFGFFDGFGFDAADGFG8@DFABDFGFF,@DFFD6@>AEEEFF;98FC6E=*<DAAF*205:C*=*559*):=:4.*304(070/(/0=(8;.;(,.=*/85(36;8C(0318/1((((-1(2)(42((.,6))-)),(-(,(.)-(--(,))22+-(,
@M02996:162:000000000-B87FG:1:1101:27807:8229 2:N:0:ACTGAGCG+CGTCTAAT
GACTACCGGGGTATCTAATCCTGTTTGCTACCCGCACTTTCGAGCCTCAGCGTCGATGAGTCCCCAGCAGGCTGCCTTCGCCATCGGTGTTCTTCCTGATCTCTACGCATTCCACCGCTACACCAGGAATTCCGCCTGCCCCTGAACTATCCAAGCGACACAGTCCAGTCTGCAGGTCCGGGGTTGGGCCCCGGTATTGTACAGACTGCTTGCGTCTCCGCCTACGCGCCCTTTACGCCCAGTGATTCCGAACAACGCTTGCACCCCTCGTATCACCGCGGCTGCGGGCCCGAAGTTTGC
+
CCCCCGGGGGGGBCFGGGGGGFFEFGGGGGGGGEGGGGFFG@GGGGFGFGGGGGGGGGGFGGGGGGGGGFGGGGGGGGGGGGGGGG:BF?FGGGGGGGGGGFGGGGGGGGDCFFGGG=<8>CFGGFGGCEEGFGGGD6=DGD?8=3:FFGFFGG+3+==88FCEGFGGGGEFFFFDFGEF@EDE@CAGB?5664?=DGFF??3C94@@;FF<@>@F0;:9E;7<??0(-141>4AAFFEC:(52/-46C>>1>>:F,---,1,574>??2-(.(.).:1((-4;0,(-(1((00/2+)))
@M02996:162:000000000-B87FG:1:1101:27834:8241 2:N:0:ACTGAGCG+CGTCTAAT
GACTACCGGGGTATCTAATCCTGTTTGCTACCCGCACTTTCGAGCCTCAGCGTCGATGAGTCCCCAGCAGGCTGCCTTCGCCATCGGTGTTCTTCCTGATCTCTACGCATTCCACCGCTACACCAGGAATTCCGCCTGCCCCTGAACTATCCAAGAGACACAGTCCAGTCTGCAGGTCCGGGGTTGGGCCCCGGTATTGTACAGACTGCTTGCGTCTCCGCCTAAGCTCCCTTTACGCCCAGTGATTCCGAACAACGCTTGCCCCCCTCGTCTTTCCGCGCCTGCTTGCCCCGCGTTTGC
+
A6BCCGGGGDGFEGFGGGGGGGGGFGGFGFFFGGGGGGGGGGGGGGGGCEGGGGGGGGFFGFGGGGGFG@DFGFGGGGGGGGGGGGGFGF:FGGGGGEFFGDFGFGDFCC@AFGFFC>:=DEGGGFCDGGGGD8CDD=DFF8@FC=DFFGFBGFGFG8EGGG<=EAF6?EDCE+=6*2=A@EGEFGA>BFG=BFC2(7+8*=5?EF@@DFGF?3(),0C9D,,()(6)3+40:B>A13:836:)1)):C05:;B(1---((1,)916>:;:0::)64,(1(3(((()),()()0*22,()
@M02996:162:000000000-B87FG:1:1101:18504:8241 2:N:0:ACTGAGCG+CGTCTAAT
GACTACCCGGGTATCTAATCCTATTTGCTCCCCACGCTTTCGTGCCTCAGTGTCAGTTACAGGCCAGGCAACCGCCTTCGCCACTGGTGTTCTTCCATATATCTACGCATTTTACCGCTACACATGGAGTTCCATTGCCCTCTCCTGCACTCTAGCTTGGCAGTTTCCAAAGCGTACGACAGTTGAGCTGCCGGCTTTGACTTCAGACTTACCATGCCACCTACGCACCCTTTCCGCCCAATCATTCCGGATAACGCTCGCCACCTACGTATTACCGCGGCGTCTGGCCCGTAGTTCGCCG
+
C@CCCGGGGGGFGGGGGGGGGGGGGGGGGGAFFGGGGGEGGGGGGGGGGEEEGGGGGGGGGGFFGGGGGGDGGGGGGGGGGGGGGGGFFAEFEFGE,BFFGFGFGGFGGDGGFGGGG=@@DFGFCCF,AFGGGC8D=FFGGFFFGF<FFGF=DEFGGG,=B=:BFFFFG,9?8*6+@C9D+@ECCFEG:9DCE>D)::5*:EE;4B*.41:.<FEFFFD147.76>95>E2@4*72?1=*3(:5+/76245;;A@*.,--,/(,>:73842.59.4((,-(4--4??)((-()01<+((-(
@M02996:162:000000000-B87FG:1:1101:18522:8248 2:N:0:ACTGAGCG+CGTCTAAT
GACTACCCGGGTATCTAATCCTATTTGCTCCCCACGCTTTCGTGCCTCAGTGTCAGTTACAGGCCAGGCACCCGCCTTCGCCACTGGTGTTCTTCCATATATCTACGCATTTTACCGCTACACATGGAGTTCCATTGCCCTCTCCTGCACTCTAGCTTGGCAGTTTCCAAAGCGTACGACAGTTGAGCTGCCGGCTTTGCCTTCAGACTTACCATGCCACCTACGCACCCTTTACGCCCAATCCTTCCGGATAACGCTCGCCACCCACGTATTACAGCGGCTGCTGGCACGTAGTTATCCG
+
BCCCCGGGGGDFGGGGG<FFFGFGGGGGGGFFCFGGDGGFGGGGGGGGFGGGGGGGGGFFEFFGGCG7C@,AFFEGGGGGGFGGGGGFGEFGGGGF9EEFGBFFGGFGGGEGF;EFD8?DGFG9E5A=@FFGFEAF=FFGGFDGGA5F?D?8EEFGFGEEG?5=FDGFF9DFEFGCB88935478CEFE@FF>ADAADA*03A@6@EBE@:AEAE6BF46C:((6>=@BG2BC8>679F*6@;(17;19()6(27*,-.--1(35((---...).).42(-3(,)).((5(3)0;9<)..(
@M02996:162:000000000-B87FG:1:1101:5214:8259 2:N:0:ACTGAGCG+CGTCTAAT
GACTACCCGGGTATCTAATCCTGTTTGATACCCATGCTTTCGTGCCTGAGCGTCAGATGATCTCTGGACAGCTGCCTTCGCAATCGGTGTTCTGTGACATATCTAAGCATTTCACCGCTACACATCACATTCCGCCATCCTCGACATCTCTCAAGGGGACCAGTATCAATGGCAGTTCTCATGTTGAGCATGAGAATTTCACCGCTGACTTAATCCTCCGCCTGCGCACCATTTAAACCCAATAAATCCGGATAACGCTCGGGTCCTCCGTCTTACCGCCGCTGCTGGCACGGAGTTAGC
+
CCCCCGGGGGGGEGGGG<FFGGGGGGGGFFCEEFGGGGGGGGGGGGGGGGGGGGGGEGGGGGGGGGGGGGGGGFGGGGGGGGGGGGGGGGEGFGGGGGGGGFGGGGGGGGGGGGGGGADGDGGGGGGGGGGGGGEGGGFGGFEGGEAFFGDEGFCGGGGGGGBECFGGGAE:DFGGFGFFFFFGDDEGEFFEFFGEEFFEFGE=AAFFFFC@AFEA@F>=;::5B25/8CDFFCC<:=CE@>B=A47626),6>7C,.,/.9(,1.6444,(.36:81,(--22(4)3<<F?002;:562
@M02996:162:000000000-B87FG:1:1101:17813:8273 2:N:0:ACTGAGCG+CGTCTAAT
GACTACAGGGGTATCTAATCCTGTTTGCTCCCCACGCTTTCGCGCCTCAGCGTCAGTTATCGTCCAGTAGATCGCCTTCGCCACTGGTGTTCCTCCTAATATCTACGCATTTCACCGCTACACTAGGAATTCCATCTACCTCTCCGACACTCAAGAGATACAGTTTCAAATGCAGTTTATGGGTTAAGCCCATAGATTTCACATCTGACTTGCATCCCCGCCTACGCGCCCTTTACACCCAGTAAATCCGGATAACGCTTGCCACCTCCGTTTTCCGTCGGCTGCTGGCACCGATTTATC
+
CCCCCGGGGGGGEGGGGGGGGGGGGGGGGGFGEGGGGGGGGGGGGGGGGGGGGGGGGGDFGFGGGGGGGGCEFFFGGGGGGFGGGGFGG<FFFFFFGFFGGFGFGGFGGGGGGGGGG:<CDBFG8<FFGGGGGGGFGFGGFEFGF=)CDGFB>@8==FFFFF7BFFGFG,=DFFFDFF7<=??FCF5B6FGDAF6EEGFFFGFFEAE@CFC*>FE>EFF9G9==:8@(8CB>DEEEFAF=4(.;+1??*6)63>32/-,-(14)9?133,,)(-)--).,-4((-2)(,.3())*22)))
@M02996:162:000000000-B87FG:1:1101:16938:8309 2:N:0:ACTGAGCG+CGTCTAAT
GACTACACGGGTATCTAATCCTGTTTGCTCCCCACGCTTTCGAGCCTCAGTGTCAGTTTCAGTCCAGTAAGCCGCTTTCGCCACTGGTGTTCCTCCTAATATCTACGCATTTCACCGCTCCACTCGGAATTCCGCTTACCTCTCCTGTACTCCAGCCCCGCAGTTTCAAATGCAGTCACGGGGTTGAGCCCCGGGTTTTCACATCTGACTTGCATGGCCACCTACGCTCCCTTTACACCCAGTAAATCCGGGTAACGCTTGCCCCCTGCGTATTACCGCCGCTGCTGGTCCGTCATTCGC
+
BCCCCGGGEGGC6FAF9,BFFGGGGGGGGC<C:ECFGEEGGGGCGGGGGGFGFGGGFFFGFGGGGGFGGGGFGGGGGDFGGEGGGGCCFFDGFEEEGFG;CEFCAFGGGDBE@EFFG@5CGGGG,A=@EEFGGDEGGEFGD59?FFEF+?FBGFDFG6>>EG=F8DFDG;=99B?GF?=BCCC@C5@CCAFFB:C-:>FEEFF4BB4@EF+*965+-)0(*00(.((,3*,:7@).77FE?643@?36;62(-).*---,4>8BGF((((--(,649(((-(((-.48,),(.)*23))-
@M02996:162:000000000-B87FG:1:1101:8327:8312 2:N:0:ACTGAGCG+CGTCTAAT
GACTACTAGGGTATCTAATCCCGTTCGCTCCCCTGGCTTTCGAGCCTCAGCGTCAGTTACAGTCCAGAAAGCCGCCTTCGCCACTGGTGTTCCTCCTAATATCTACGCATTTCACCGCTACACTAGGAATTCCGCTTTCCTCTCCTGCACTCAAGAACAATAGTTTCTTTCCCATCACGGGGTTGAGCCCCGAACTTTTGAGAAAGACTTACTGTCCCGCCTACGCTCCCTTTACGCCCAATAATTCCGAACAACGCTTGCCGCCTACGTATTACCGCCGCTGCTGGCAGGGAGTTAGCC
+
CCCCCGGGGGGGFGGGGGGGFFGGGGGGGGGGGGGGGGGGGGGGGGFGEFGGGGGGGGGGGGGGGGGGGGGGGGGGGGGGGGEGGGFEDFFFFFGGGGGGGFFDFGGGGGEGGGGGG>ACDCGGFGGGGGGGGGGGCGGGFEFGGGFGFGFFGGGGGGG=DFEFGFGGGFGFFFGGFG>D>C@@+=CGFGGFFFGBCFFBDGFEFFFFFFCBAFEFFFD8/55:>2266E@34666<2=*,:@8CEEEG(:;>?1/(---4949C:1<(,,.(...2((37269>?(((((()0;:+)63
@M02996:162:000000000-B87FG:1:1101:16956:8316 2:N:0:ACTGAGCG+CGTCTAAT
GACTACACGGGTATCTAATCCTGTTTGCTCCCCACGCTTTCGAGCCTCAGTGTCAGTTTCAGTCCAGTAAGCCGCTTTCGCCACTGGTGTTCCTCCTAATATCTACGCATTTCACCGCTCCACTAGGAATTCCGCTTACCTCTCCTGTACTCCAGCCACGCAGTTTCAAATGCAGTCACGGGGTTGAGCCCCGGGTTTTCACATCTGACTTGCATGGCCACCTACGCTCCCTTTACACCCAGTAAATCCGGATAACGCTTGCCCCCTACGTATTACCGCCGCTGCTGGCACGTAGTTAGC
+
CCCCCGGGGGG@FGGGGGGGGGGGGGGGGGGFEGGGGGGGGGGGGGGGGGGGGGGGGGGGFFGGGGGGGGCFGGGGGGGGGGGGGG?FGFEGGFGGGGFGFFGGGGGGGGGGGGGGG=<@DEGGCCBFFGFGGGGGGDFGGFFGGGFFFGFFGGGGGGGGGCA=DEGFGFGFGFGGBCD:C+@4CD<FFGGFFBDAFGFFFG<EEA?EFFGEFAEF=6*0=>=5;2@9@DFFFF3>EFGE12@3;5E7*.2/184;/--38F>FGF6?61,44()64,-,-1--3:22-(.-0)22<449
@M02996:162:000000000-B87FG:1:1101:3085:8319 2:N:0:ACTGAGCG+CGTCTAAT
GACTACAGGGGTATCTAATCCTGTTCGATACCCACGCTTTCGTGCCTCAGCGTCAGTAGCGTACTGGTAGGCTGCCTTCGCAATCGGAGTTCTGTACCATATCTATGCATTTCACCGCTACACGGCACATTCCGCCTACCTCGCTCGCACTCAAGAACGGCAGTTTCAACGGCAATTTTACGGTTGAGCCGCAAACTTTCACCACTGACTTACCATCCCGCCTACGCACCCTTTAAACCCAATAAATCCGGATAACGCTCGCATCCTCCGTCTTACCGCCGCTGCTGGCACGGGGTTAGC
+
CCCCCGGGGGGGGGGGGGGGGGGFGGGGGGGEFFGGGGGGGGGGGGGGGGGGGGGGGGGGGGGGGFGGGGGGGGGGGGGGGGGGGGFFCFFGDGFGGG@FF@EGGGGGGGGGGGGGG8?DDEGGGGGGGGGGGGGGGGDDFDEGGGFGBGEEGG6=DGGGDGA<AFGGGCEFGFGGBGEFGEGCFGE*:?EA4:)(07=?CFBE>4>>=BCCFA)36=76::?;@D>D6C?17;E9<<;;:61:06:>CB@B?:6D-,--4C;19()4(,-(.,64(4-(-4(--43(3()20)*11-()
@M02996:162:000000000-B87FG:1:1101:17410:8321 2:N:0:ACTGAGCG+CGTCTAAT
GACTACCCGGGTATCTAATCCTGTTCGATACCCACGCTTTCGTGCCTCAGCGTCAGTAGCGTACTGGTAGGCTGCCTTCGCAATCGGAGTTCTGTACCATATCTATGCATTTCACCGCTACACGGCACATTCCGCCTACCTCGCTCGCACTCAAGAACGGCAGTTTCAACGGCAATTTTACGGTTGAGCCGCAAACTTTCACCACTGACTTACCATCCCGCCTACGCACCCTTTAAACCCAATAAATCCGGATAACGCCCGCATCCTCCGTATTACATCGGCAGCTGGCCCGTGGTTAGC
+
CCCCCGGGGGE@FGFFEEFFGGGGFGGGGGDFFGEGGGGGGGGGGGGGGGGGGGGGG<FFEGCGGGGGGGGGGGGGFGGGGGEGGGE=:FGGGGGFGGGGG;=@EGFGFDFGGGFGG>E6DFF>EFFFGGGGGGGGCBDDFE>C+@=CDDEBEC?=8D+@EG53@CGACFEFGF>FFGFFGGGFGD<C7EE>565BEGFFEGF*:F=BEAFEEACA@AF;E(1(6;9028;(9>BFAAE=??<2?<446,)4,7<*--((-/,-7.4.(((.(,-.)..(-(((-(51(((-))*2*).)
@M02996:162:000000000-B87FG:1:1101:13335:8327 2:N:0:ACTGAGCG+CGTCTAAT
GACTACAGGGGTATCTAATCCTGTTTGATACCCATGCTTTCGTGCCTGAGCGTCAGATGATCTCTGGACAGCTGCCTTCGCAATCGGTGTTCTGTGACATATCTAAGCATTTCACCGCTACACATCACATTCCGCCATCCTCGACATCTCTCAAGGGGACCAGTATCAATGGCAGTTCTCATGTTGAGCATGCGAATTTCACCGCTGACTTAATCCTCCGCCTGCGCACCCTTTAAACCCAATAAATCCGGATAACGCTCGGTTCCTCCGTTTTACCGCGGCTGCTGGCACGGGGTTCGC
+
CCCCCGGGGGGGGGGGGGGGGGGGGGGGGFFFGGGGGGGGGGGGGGGGGGGGGGGGAFF<FGGGGGGFGFFFGFGGGGGGGGGGFGBBFFGGGGGGDGGGGFGGGGGGGFGGGGGGG>DDGGGFFFGGGGGGGGGGGGGGGFB>D4=FFGFFEFFE+1@@EFDFAFGGGGF5E*+@DGEF@EDFFGEFD,=D*<C>9FFEEGFDB>8:@FF5AFAB>>C9C70):>@79EF9FECFFEGGDF;);)/6;0><DFEF/(((.3((15:).(-)(,)-)---7,--3434((),.)/2:((,
@M02996:162:000000000-B87FG:1:1101:3103:8329 2:N:0:ACTGAGCG+CGTCTAAT
GACTACAGGGGTATCTAATCCTGTTCGATACCCACGCTTTCGTGCCTCAGCGTCAGTAGCGTACTGGTAGGCTGCCTTCGCAATCGGAGTTCTGTACCATATCTATGCATTTCACCGCTACACGGCACATTCCGCCTACCTCGCTCGCACTCAAGAACGGCAGTTTCCACGGCAATTTTACGGTTGAGCCGCAAACTTTCACCACTGACTTACCATCCCGCCTACGCACCCTTTAAACCCAATAAATCCCGATAACGCCCGCCACCTCCGTATTACCGCCGCTGCGTGGACCGTGTTAGC
+
CCCCCGGFGGGGGGGGGGGGGGGGGGGGGGDGGGGGGGGGGGGGGGFGGGGGGGGCFGGGGGEEGGGGGCGGGFEGGGGFGGGGGGG:FFEGGGEEFGFGFDGGGGGGGGFGGGGFG:@DDFFEEGGGGGGGGFGDGGGGGD?GGGFFED@DGE?9?FGDC=8@@=+@CFCEGFGGBGEAC>5@B?@GFGEA45CBEF>>CCB@BA=3>ACCFFFAEF>(/./6:1313=?(;=6<<>FG:?B)*6<69)<?;B49(((-,91(*3((4>(((..-)-((,,(40(-(((,(0)*02.64
@M02996:162:000000000-B87FG:1:1101:17425:8333 2:N:0:ACTGAGCG+CGTCTAAT
GACTACCCGGGTATCTAATCCTGTTCGATCCCCACGCTTTCGTGCCTCAGCGTCAGTCGCGTACTGGTAGGCTGCCTTCGCAATCGGAGTTCTGTACCATATCTATGCATTTCACCGCTACACGGCACATTCCGCCTACCTCGCTCGCACTCAAGCACGGCAGTTTCAACGGCAATTTTACGGTTGCACCGCAAACTTTCCCCACTGACTTACCATCCCTCCTACTCACCCTTTCAACCCAATAAATCCGCATACCGCTCGCATCCTCCGTATTCACGCGACAGCCGTCCCGGAGTTACA
+
CCCCCGFEFGEF:FFGGGGGGGGGGFG?F,@ED@CFGGGGGGF,:DGGFGGGGGGGGACF@F+@6CEAC,CF@FCGGGGGG:CB@E@,@CFGD?@EFEE9FDFGG,@FGGGGGGGGG=>GD>F4=F+@FGGGG,@=D3DEFBDGCE=GBDAE=@8,6C+@@E@@<BE=?F*<C57F?:EFCE5:F7/*0;:9//55>CCC)>33@;)/4=:;EFC+6A>)E?@3<)/7=C=?<29664@C1<.27))604)((0,2(((((1((14)41(-,,44)-..2(,((((-,((((0)*2*)))
@M02996:162:000000000-B87FG:1:1101:13750:8354 2:N:0:ACTGAGCG+CGTCTAAT
GACTACCCGGGTATCTAATCCTGTTTGCTCCCCACGCTTTCGAGCCTCAACGTCAGTTACAGTCCAGTAAGCCGCCTTCGCCACTGGTGTTCCTCCTAATATCTACGCATTTCACCGCTACACTAGGAATTCCACTTACCTCTCCTGCACTCTAGCCTGACAGTTTCCAATGCAGTCCCGGGGTTGAGCCCCGGGTTTTCACATCAGACTTGCCATGCCGTCTACGCTCCCTTTACACCCAGTAAATCCGGATAACGCTTGCCCCCTACGTCTTACCGCGGCTGCTGGGCCGTAGTTAGC
+
CCCCCGGGGGGGGGGGGFFGGGGGGGGGGGGGGGGGGGGGGGGGGGGGFGGGGGGGGFEFFGGGGGGGGGGGGGGGGGGGGGGGGGFFFFGGGFFGGFGGGFGGGGGGGGGGGGGGG:@CDFGGFGGFGGGGGFGGG9EGGEFGFFBGFG<87@9FGEC8@=DBFFGDF9E*@9=EFGD5EE>CFC@?8FGA>>CA9CFFFGFFF+16>AFEEF483;9(40/6;BF@FGFDFFFFF@FE8,(9@?)9>20(3>>F-----18BD99?F?,,,-65((,---(21)).(,440)2;C)-.
@M02996:162:000000000-B87FG:1:1101:24258:8370 2:N:0:ACTGAGCG+CGTCTAAT
GACTACCAGGGTATCTAATCCTGTTTGCTCCCCACGCCTTCGTGCCTGAGCGTCAGTTTCTGTCCAGTAAGCCGCCTTCGCCTCCGGTGTTCTTCCTAATATCTACGCATTTCACCGCTACACTAGGAATTCCGCTTACCCCTCCAGTACTCTAGCTTAGCAGTTTCAAAAGCAGTCCCGCAGTTGAGCCACGGGCTTTCACTTCTGACTTACTTTGCCGCCTGCGCACCCTTTACACCCAGTAAATCCGGATAACGCTTGTCCCCTACGTATTACCGCGGCTGCTGGCCCGTATTTAGC
+
CCCCCGGGGGGGGGGGGGGGGGGGGGGGGGGGGGGGGGGGGGGGGGGGGGGGGGGGGGGGGGGGGGGGGGGGGGGGGGGGGGGGGGGFGGEFFGGGGFGGGFGGGGGGGGGGGGGGG=DDG@FGFGGGFEFGGGGGGGG?FFFGGEEFFGFFFFGGGGGGG8:CEFGGGGGFGFGGFGEFGDGGGGCFCGC@D>D>FFFFFGFFFFF?EFGEFF6EBFGADB@(>@B@@GF?FFEFFFGE(3=E=<E?;>8(387C,---4289C104:<.,6:-6>?23(43,8))44(2405*3<).)
@M02996:162:000000000-B87FG:1:1101:27612:8374 2:N:0:ACTGAGCG+CGTCCAAT
GACTACTCGGGTATCTAATCCTGTTTGATACCCGCACTTTCGTGCCTCAGCGTCAGACGTACTCCAGTGGACTGCCTTCGCCATCGGTGTTCTTCAGGATATCTACGCATTTCACCGCTACACCCTAAATTCCACCCACCTCTAGCACTCTCAAGACCACCAGTATCAACGGCAAGCCATCGTTTAGCCACACTATTTACCCGCTGACCTAGTCGCCCGCCCAAGCCCCCCTTAAACCCAATAAATTCGGATAACCCCCCCCCCCCTCCTTTTTCCGCCGGCGTCGTGCCGGTGTTTGCC
+
CCCCCGGFGGGFGGGGGGGGGGGGGGG,E,CFG:F:FGGGGF,D,,CFEGGCFGGG,,@F@F,CFGGGFCCE@FGGGGGGG,644@F,BFBF,F,,,B=FFFGGG,DFEG@FGGGGG=AGGDGG@?EEGFGGDA,++@@EDDF+3,5F?DFDD;FGG88+@8DC=DGEG835C9DF*0:A,4AE+D7<>,4)0*3;7B1*:E9))3:2)4***=9):?)/:(/((((,/=0:C3)).6C83=)584::*47((780(-((-)-(1((-(.)..).5(((-(((((--((4(40)22*494
@M02996:162:000000000-B87FG:1:1101:23679:8379 2:N:0:ACTGAGCG+CGTCTAAT
GACTACCGGGGTATCTAATCCTGTTTGCTCCCCACACTTTCGAGCCTCAGCGTCAGTTAAAGCCCAGCAGGCCGCCTTCGCCACTGGTGTTCCTCCTAATATCTACGCATTTCACCGCTACACTATGAATTCCGCCTGCCTCTACTTCACTCAAGAACTACAGTTTCCGCCGCAGCCCTCGGTTGAGCCGATAGATTTAACCACGGACTTGCAATCCCGCCTACTCCCCCTTTACACCCATGAATTCCGGACAACGCTTGCCACCTACGTATTACCGCGGCTGCTGGCCCGTAGTTCGCC
+
CCCCCGGGGGGGGGGGGGGGGGGGGGGGGGGGGGGGGGGGGGGGGGGGGFGGGGGGGGGEFGCFGGGGGGGGCFGGGGGGGBFEGGGCEFFFFGGGGGGGGFGFGFGGGGGGGGGFG>@CDFGAFGGGGGGGGGGGGFFGGFFGGA7FDFFFGGGDGGGGFGFFFFGDDGABEEGE*+:9@:@ECF=CD5;4@ACAEFA50,8>2;@2(/:4<6?F@;:1=((/.61(6E1@F))733?:(().0--6*,.44>41-(--(263902.-8,.8).6:;(,3(4258?6((,40.;++(--
@M02996:162:000000000-B87FG:1:1101:15631:8386 2:N:0:ACTGAGCG+CGTCTAAT
GACTACCAGGGTATCTAATCCTGTTTGCTCCCCACGCTTTCGAGCCTCAGCGTCAGTTACAGCCCAGTAAGCCGCCTTCGCCACTGATGTTCCTCCTAATATCTACGCATTTCACCGCTACACTAGGAATTCCGCTTACCTCTACTTCACTCAAGAACCGCAGTTTCAAATGCAGTCTACCAGTTGAGCCGGTATATTTCACATCTGACTTACCGTCCCGCCTACCCCCCCTTTTCCACCAGTAAATCCGGATAACGCCTTCCCCCTACGTTTTACACCCGCTGCTTGCCCCTTTTTAGC
+
CCCCCGGFGGGGGGGGGGGGGGGGGGGGGGGGGGGGGGGGGGGGGGGGGGGGGGGGGGG9FGFGGGGGGGGFGGGGGGGGGGGGGGFFGFEFFGGGGFGGGFGGGGGGGGGGGGGGG:<=CCFGC9EAFGGGGGGGG>EGGDFFGGFGFGFFEFDC,AFGGC>BFFGGC;FFGFCFDFEFCD8FFFEG@GE8AECECGF@;D5781;7EFC9@*5@75?5E>922((((::1FE)/)6C6,6..+)17;4:(,))*--(.(*(3>902:2.((345)),(-(((3,4412,(.)3+0(,.
@M02996:162:000000000-B87FG:1:1101:27619:8392 2:N:0:ACTGAGCG+CGTCTAAT
GACTACTCGGGTATCTAATCCTGTTTGATACCCGCACTTTCGAGCTTCAGCGTCAGACGTACCCCAGTGGACTGCCTTCGCAATCGGAGTTCTTTAGGATATCTAAGCATTTCACCGCTACACCCTAAATTCCATCCACCTCTAGTACTCTCAAGACAACCAGTATCAACGGCAAGGCATGGTTGAGCCACACTATTTAACCGCTGACTTAATCGCCCGCCTACCCTCCCTTTAAACCCCATAAATCCCGATAAAGCTCGCATCCTCCGTATTCCCGCGGCGTCCTGCACGCAGTTAGCC
+
CCCCCGGGGGCFGGGGGGGGGGGGGFGGGFFGGGEGGGGEGGFGGEFGGGGGGGGGGGGFFGGGGGGGGGFGGGGGGGGGGGGGGGGBFFFFGGG<?EFGGFGGGGGGGGGGEGFFG=ADDFG?GGGGGGGGGGGG68DEFDFGF@DFDFFDG9ACFFFGGGFEFFGG+@>BDDDD5DDFFFGGFGFGC6DCB?C;=F>E8FABA>BBEFCC6E=5>>7-720:(-32>E3<7)<<E@7*:837C3<;*/23;3)+.)/(4<(,2)5(,,.,...)((-(-((-((-(476(0.;:<).5
@M02996:162:000000000-B87FG:1:1101:12975:8392 2:N:0:ACTGATCG+CGTCTAAT
GACTACCCGGGTATCTAATCCTGTTTGCTCCCCGCACCTTCGCACCTCAGCGTCAGTCATCTGCTGGTAACCTGCCTTCGCCATTGGTATTCTTCCAGATATCTACAGATTTCACCCCTACACCTGGAATTCTGCTTGCCCCGCATTGACTCTAGTTATGCAGTTCTCAACGCAATTCCGTAGTTAAGCTCCGGGATTTCCCACCAAGCTTGCCAAACCGCCTACCTGCCCTTTACGCCCATTAATCCCGATCAACGCTCGCAACTTCGTTTTTACCCCGGCTGCCGGCACGTAATTCGC
+
CCCCCGF,CFGGDGGGFGGGGGGGGGGDFEFGE@F:F@FFGG@@FFGGGGGGGGGGGECFFG9CFFGGGGDFGFGGGGGGGFGG;DEF,CEFF,9?C,CFEFGGGF,:DFGGGGGGF:D?DEFGG8:,4CEG;E;3?9DFD50==+:,=DDE64?ED8,,>,0CF9+7=3=0=5=EFD7*,,6;F7;;=9DEAE6)=FFF*D@BA;7));8-5/8*)330E965((0*0<5>C3;;(8FGF()1;7)1;38((0)2,,(--)((9:))((,(,,(5)(,-(-70(((-7(,-0)1;0<01
@M02996:162:000000000-B87FG:1:1101:19723:8395 2:N:0:ACTGAGCG+CGTCTAAT
GACTACTAGGGTATCTAATCCTGTTTGCTCCCCACGCTTTCGCGCCTCAGCGTCAGTTATCGTCCAGTAGATCGCCTTCGCCACTGGTGTTCCTCCTAATATCTACGCATTTCACCGCTACACTAGGAATTCCATCTACCTCTCCGACACTCAAGAAGAACAGTTTCAAATGCAGTTCATGGGTTAAGCCCATGGATTTCACATCTGACTTGCTCTCCCGCCTACGCGCCCTTTACACCCAGTAAATCCGGACAACGCTTGCCACCTACGTATTACCTCGGCTGCTGGCACGGAGTTATC
+
CCCCCGGGGGGGGGGGGGGGGGGGGGGGGGGGGGGGGGGGGGGGGGGGGGGGGGGGGGGGGGGGGGGGGGGGGGGGGGGGGGGGGGGFGGGGFFFFGDGGGFGGGGGGGGGGGGGGGADGGFGGFFGGGGGGGFFFGGGEFE+DCBAGFGFFFD=>@DE@EEDCEFGGGFGFG?FGFGFFG?FDGCEFACE@FFG@CCFFFGEFFFECEFG@EAC9CFGAG>:7>)7/:C@(0=4CCFGGF067AEE6;9816>,9(.(-,95)>:7?F?:,4062)).,(--428::0:73.02/2-..
@M02996:162:000000000-B87FG:1:1101:15518:8404 2:N:0:ACTGAGCG+CGTCTAAT
GACTACACGGGTATCTAATCCTGTTTGCTCCCCACACTTTCGAGCCTCAGCGTCAGTTAGAGCCCAGCAAGCCGCCTTCGCCACTGGTGTTCCTCCGAATATCTACGCATTTCACCGCTACACTCGGAATTCCGCTTCCCTCTACTCCACTCAAGAACTACAGTTTCGGATGCAGTTCCGAGGTTAAGCCCCGACATTTCACATCCAACTTGCAGTCCCGCCTGCGCTCCCTTTACACCCAGTCAATCCGGACAACGCTTGCAACCTCGCTCTTAACGCCGCAGCTAGCACGTAGTTATG
+
CCCCCGCCFFGGFGGGGGGGGGGGGGDFGGGGEGG@FGGGGG,FGGGGG8EFGGGGGGDF,,AFGGGCEF<FGGGGGGGCFCFGFGCFGGGGEFFF++4@DFGGGGGGGGGGGFGFG>DGDFG;E<FFEGGGGCCDG+@FFDF?F@DGDDFDB>F:,ADCEFEFFF+666@9FB<,?CE563@EFFAFCG*8*33):FBEAFE?<20>EFG4C=*;@FG=E43;00;./:=3F;.9<<CE;@5)26)->9)82)17--,--1))2.,(((((())))--(,-((.().(43(00*2<)))
@M02996:162:000000000-B87FG:1:1101:15523:8427 2:N:0:ACTGAGCG+CGTCTAAT
GACTACACGGGTATCTAATCCTGTTTGCTCCCCACACTTTCGAGCCTCAGCGTCAGTTAGAGCCCAGCAAGCCGCCTTCGCCACTGGTGTTCCTCCGAATATCTACGCATTTCACCGCTACACTCGGAATTCCGCTTGCCTCTCCTCCACTCAAGAACTACAGTTTTGGATGCAGTTCCGAGGTTAAGCCTCGACATTTCACATCCAACTTGCAGTCCCGCCTGCGCTCCCTTTACACCCAGTATATCCGGACAACGCTTGCATCCTCCGTATTCCGCCGGCTGCTGGGCCGTGTTTAGC
+
CCCCCGFFGGGGGGGGGGGGGGGGGGGGGGGGGFGGGGGFGGCGGGGGGGGGGGGGGGEF9FFGFFGGFFAFFGGGGGGGG@FGGGGFGGGGGGFGCFGGGDGGGGGGEGGGGGGGE:9CDEF=EEEFEGGGGGGG>+@F9:F8=E5>DDFF8DF,,6E=DGDFGFG=C,6*=F?ACCC>BCEGGG@G=GD059>AAFFF<,*2:;6.7AC4E=59BFC@G(((/(((/=<@G;)/)7F5426;+9667()(,).C---(-1).247)41-(.,)6(((,((((-..((.4().000)--
@M02996:162:000000000-B87FG:1:1101:9101:8431 2:N:0:ACTGAGCG+CGTCTAAT
GACTACAGGGGTATCTAATCCCGTTTGCTCCCCTGGCTTTCGCATCTCAGCGTCAGACACAGTCCAGAAAGGCGCCTTCGCCACTGGTGTTCCTCCCAATATCTACGCATTTCACCGCTACACTGGGAATTCCCCTTTCCCCTCCTGCACTCAAGTCCCCCAGTATCCAAAGCCATACGGGGTTGAGCCCCGCATTTTCCCTCCCGCCTTACACGCCCGCCTACATGCTCTTTACGCCCAATAATTCCTGACAACGCTCTCCACCTACGTTTTACCGCGGCTTCTGGCACCGAGTTAGCC
+
CCCCCGGGGGGGGGGGGGFGGGGGGGGGGGEGFGFFFGGFGGGGEGGGGGGGGGDGGEGGEDGFGGF@EF<,B@FGGGGGGGEGGGFFFFFGFGGGGGFFFEGGGGGGGGGGGGGGG@AGDCFGFFG8AAEGGGGGGGFGGDFGGGDDFG?8@>DFGGGFECAB,CFGG885DFFG5D)@+@CC>C578EGFFAC9AF6*15<A)*((5:8(8*()//)(=6,65;<@4B6@D7C;1(=*4838B9A<2.*.)1.1((-(.26<D(5334((-).4(,1(((,(.).)(.(,).21+)..
@M02996:162:000000000-B87FG:1:1101:8453:8441 2:N:0:ACTGAGCG+CGTCTAAT
GACTACTAGGGTATCTAATCCTGTTTGCTCCCCACGCTTTCGAGCCTCAACGTCAGTTATCGTCCAGTAAGCCGCCTTCGCCACTGGTGTTCCTCCTAATATCTACGCATTTCACCGCTACACTAGGAATTCCACTTACCTCTCCGATACTCTAGCTTGACAGTTCCAAATGCAGTCCAGGAGTTCAGCCCCTGCCTTTCACATCTGCCTTGCCATGCCGCCTCGCCCCCCTTTACCCCCAGTAAATCCGGTAACCGCTTGCCCCCTCCGTTTTACTCCGGCTCATGGCACGCGGTTCGC
+
CCCCCG9FGGGGGGGGFGGGGGGGGCFFGGGGEDGGGGGGGGGGGGGGGFGGGGGGGFF<CFEFC@FGF<CF8FGGGGGFGGGG=DFFGGGGCGFEGFGFGFGDGEFGGGGGGGGGG:@@D9FDE,AEGGGGGFF@?DDEGEFFG+0+3?DD,4BFG=,@DF5C==FFG99@CF+ED+5?,61=,+5214:A??CCFCFC*:=*)130:F?>@59B599:*/-)))0(/46>4.)9)6=C96.7;)/10.2.,))*((((-1,8C113-((,(().)).4(41())-),,.3))/2*(-(
@M02996:162:000000000-B87FG:1:1101:9891:8459 2:N:0:ACTGAGCG+CGTCTAAT
GACTACTGGGGTATCTAATCCTGTTCGATACCCGCACCTTCGAGCTTCAGCGTCAGTTGCGGCCCAGCAAGCTGCCTTCGCAATCGGAGTTCTTCGTCATATCTAAGCATTTCACCGCTACACGACGAATTCCGCCTGCCTCTTACGCACTCCAGGAGGCCAGTTTCAACTGCAGTGCAGACGTTGAGCGCCTACATTTCACCGCTGACGTGACCTTCCGCCTCCGCTCCCTTTAAACCCAATCAATCCGGATAACGCCCGGATCCTCCGTTTTACCGCGGCTGCTGGCACGGAGTTGTC
+
CCCCCGGGGGEGGGGGGGFGGGGGGGGGGEEDG>GGGGFCGGGGGGGGGGGGGGGGGGDFECFGGFGGGGFFGGFFFGGGGGFCFEB,@FEGGFGFFEFGGFGGG9EGGAFGGGGGG:@DGGFCEGFCEEEFGFGGD8=D6:*=8EDFBD?D,>?,+476DFBF9FGEGGGFGFGG9F5>;>CCGC=*:**0@@GFECFEEG*26525()98(:)37)71=<@6(7<26E<(78:A9>GC((4(0))4045(4<-9(-((,1(-/2>742-),4-)342(349;04)507407)*28)-.
@M02996:162:000000000-B87FG:1:1101:9914:8469 2:N:0:ACTGAGCG+CGTCTAAT
GACTACTGGGGTATCTAATCCTGTTCGATACCCGCACCTTCGAGCTTCAGCGTCAGTTGCGGCCCAGCAAGCTGCCTTCGCAATCGGAGTTCTTCGTCATATCTAAGCATTTCACCGCTACACGACGAATTCCGCCTGCCTCTTACGCACTCAAGGCGGCCAGTTTCAACTGCAGTGCAGACGTTGAGCGACTACATTTCACAGCTGACTTGACCTTCCGCCTACGCTCCCTTTAAACCCAATAAATCCGGATAACGCTCGGATCCTCCGTATTCCCGCGGCTGCTGGCCCGGGATGGTC
+
CCCCCGGGFFBF@EGGGGGGGGGGGGGGGGGCGGGGGGGGGFFFEGGGFGGGGGGGFGCF+@CFGCFFGG8AEEFGGGGGG>FDD8B,@FEFGGGGGFFGC?DFG9EFFGEGG,AFE:?8=EF>+C@7BFGGGFCDD=EEFD?FGGFGFGE=8@63+@>?EECFFFG,+EEF?>*<4D46,>*=FFFF.4*0:8F=6@FCCFC4=A1<;A+)/8;;3AF;C::?@;96?E?7::2)63FC<:,)9<).2,.2:B974--47)(()4).((-.234<3(((-3((822(,(3()0*/*())
@M02996:162:000000000-B87FG:1:1101:9892:8478 2:N:0:ACTGAGCG+CGTCTAAT
GACTACTGGGGTATCTAATCCTGTTCGATACCCGCACCTTCGAGCTTCAGCGTCAGTTGCGGCCCAGCAAGCTGCCTTCGCAATCGGAGTTCTTCGTCATATCTAAGCATTTCACCGCTACACGACGAATTCCGCCTGCCTCTTACGCACTCAAGGAGGCCAGTTTCAACTGCATTGCAGACGTTGGGCGACTACATTTCACAGCTGACTTGACCTTCCGCCTACGCCCCCTTTAAGACCAATAAATCCGGATAACGCTCGGATCCTCCGTGTTACCTCCGCTGCTCGGCAGGGGTTTAC
+
CCCCCGGGGGGGGGGFGGGGGGGFGGGGGGDFECGGGGFGGFGGGGGGGGGGGGGGGGFGFCFGGFGGE@EDFFFGGGGGGGGGGGC8@FDGEFGGGG?FAFFG,BFFGGFEGGGGG>*?DEFE7F@@FFGGGGGDD=DDFDBFFGBGEGFFG>A=,1@EGDC<<CFF+EEAGF+2*5*3,@;CGG)95447??F:4CA55BCB@4>>DFGFFF;A@AF0C6:6@00((36(;;2:))<;<.))1)-)97)((0-0(-(447>(18))1(,,...)-))((-3(32)((((-)./22(..
@M02996:162:000000000-B87FG:1:1101:28397:8486 2:N:0:ACTGAGCG+CGTCTAAT
GACTACTGGGGTATCTAATCCTGTTTGCTCCCCACGCTTTCGAGCCTCAGCGTCAGTAAAAGCCCAGTAAGCCGCCTTCGCCACCGGTGTTCCTCCTGATATCTACGCATTTCACCGCTACACCAGGAATTCCGCTTACCTCTACTTCACTCAAGAACTACAGTTTCAAATGCAGCCCAGAGGTTGAGCCCCTGTATTTCACATCTGACTTGCAATCCCGCCTACGCTCCCTTTACACCCAGTAATTCCGGACAACGCTCGCCCCCTACGTATTACCGCGGCTGCTTGCACGTAGTTAGC
+
CCCCCGGGGGGGGGGGGGGGGGGGGGGGGGGGGGGGGGGGGGGGGGGGGGGGGGGGGGGGGGGGGGGGGGGGGGGGGGGGGGGGGGGFGGEGFGGGGGGGGFGGGGGGGGGGGGGGGBFGGGGGGGGGGGGGGGGGGEFGFEFGGGFGFFDDFGFAFGGGGGDCFFGGG9AFGFGGFGCFFGGFFCEGFGGFFFGFFGFFFGFFFFF5EFGEFFECEAFA@=:2>@@2@EFFGEFFFEFE?D@E7<??FE5/1519../-79(,99B:B<.).862.((,4016?:)44???0)/;A-)-
@M02996:162:000000000-B87FG:1:1101:6907:8550 2:N:0:ACTGAGCG+CGTCTAAT
GACTACACGGGTATCTAATCCTGTTTGCTCCCCACGCTTTCGAGCCTCAGTGTCAGTTTCAGTCCAGTAAGCCGCTTTCGCCACTGGTGTTCCTCCTAATATCTACGCATTTCACCGCTCCACTAGGAATTCCGCTTACCTCTCCTGTACTCCAGCCACGCAGTTTCAAATGCAGTCACGGGGTTGAGCCCCGGGTTTTCACATCTGACTTGCATGGCCACCTACGCTCCCTTTACACCCAGTAAATCCGGATAACGCTTGCCCCCTACGTATTACCGCGGCTGCTTGCACGTGGTTAGC
+
CCCCCGGGGGGG@FGGGGGGGGGGGGGGGGFGGGGGGGGGGGGGGGGGGGFGGGGGGGGGGGGGGGGGGGGGGGGGGGGGGGGGGGGGGGGFGGFGGGGCFFGGGGGGGGGGGGGGG>ADD8FGGGGFGFEGGGGGGGGGFDFGGGFFFGFFGCGGGGGGG6:BEDFGGGGFGFFGFFEA>ED?7DFFFGGAFFG>AGFFFGFFFFFFEFC3AFFFF6;:=5>EF@F@=C?@GEFC3;FEF2@CFFF?97D0<A4>/--((155C312:(4.)4)-.46(3349()).(.517)22;)44
@M02996:162:000000000-B87FG:1:1101:3049:8585 2:N:0:ACTGAGCG+CGTCTAAT
GACTACTCGGGTATCTAATCCTGTTTGATACCCGCGCCTTCGAGCATGAGCGTCAGTAACACGCCAGATGGCTGCCTTCGCAATCGGAGTTCTTCGTGATATCTATGCATTTCACCGCTACACCACGAATTCCACCATCCTCTCGTGCACTCAAGGGAGGCAGTTCCAACCGCGAGATTGAGTTGAGCTCAACGATTTTACGGCTGGCTGGCCTCTCCGCTTGCGCTCCCTTTAAACCCACTAAATTCGGATACCGCTCGACACTTCCGTCTTACCGCGGCTGCTCGCCAGGAATTAGCCG
+
CCCCCGFGGGGGDFGFCFFGGGGFGGGGGGFDEFGGGGGGGGGGGGGGCFGGGGEDFGGGGGCFFGGGGGGGGGGGGGDFGGGDGCF7FFFBFGFGFDF,=<FGCGGGGGGGFFFFG>DDDDFDEGGGGFGGGFGFFGGGGDFGDFF+5AFE@BDFDCGGGGFF==FGGGGFGB+@*CEFGFA<,?=D*4<:95;=5>FC6E(2-5053)*8?F()65C8*,42(4:13;6<6>CAF7::(.(.06)-1()(4))1-((-(1(,24)50)(.,)).((-(-,(-))((((-()030+)(.,
@M02996:162:000000000-B87FG:1:1101:3065:8594 2:N:0:ACTGAGCG+CGTCTAAT
GACTACTCGGGTATCTAATCCTGTTTGATACCCGCGCCTTCGAGCATGAGCGTCAGTAACACGCCAGATGGCTGCCTTCGCAATCGGAGTTCTTCGTGATATCTATGCATTTCACCGCTACACCACGAATTCCACCATCCTCTCTTGCACTCAAGGGAGGCAGTTCCAACCGCGCGATTGAGTTTAGCTCAACGATTTTACGGCTGGCTTGCCTCTCCGCCTGCGCTCCCCTTAAACCCAATAAATCCGTATCACGCTCGGACCCTCCGTATTTCCGCGTCTGCAGGCACGGACTTTGCC
+
CCCCCGGGGGGGGGGGGFFGGGGFGGGGGFFGG@FEGGGGGDGGGGGGCFGGGGGGGFGGGGGGGGCFF,,AEEGGGGGGGGGGFEE=CFFFFFFFFEFFC9EFFGFGGFFFFFFFG8?DD9ECDFCEGGGGGGGGCDFGGEB=+8>FFGFFF8=CE,=C8@:DADFFGGGEE*97>DC5CDBF7?EGCGEEFE4-->C<9*)6>)5==))5@+)06.2/2/(/(.,,6B(52)7)33C=6048*).3)(),.9-1((-,,)-(*(--(,((.))-,((((,())(.,(4((7)*+06).
@M02996:162:000000000-B87FG:1:1101:17701:8598 2:N:0:ACTGAGCG+CGTCTAAT
GACTACCAGGGTATCTAATCCTGTTTGATACCCATGCTTTCGTGCCTGAGCGTCAGTTCATCTCTGGACAGCTGCCTTCGCAATCGGAGTTCTGCAGCATATCTAAGCATTTCACCGCTACACGCTGCATTCCGCCATCCTCGACATGACTCAAGACAACCAGTATCAACGGCAGTTTCAGAGTTGAGCTCCGAGATTTCACCGCTGACTTAATCGCCCGCCTGCGCACCCTTTAAACCCAATAAATCCGGATAACGCTCGCATCCTCCGTATTACTGCGGCTGCTGGCACGGAGTTAGG
+
CCCCCGGGGGDGGGFGGGGGGGGGGGGGGFFFGGGGGGGGGGGGGGGGGGGGGGGGGGGAGGGGGGGGFGGGGGGGGGGGGGGGGGF:FFGGGFGGGGGGFFGGGFGGGGGGGGFGGADGGGGEGGGGGGGFGGGGGGGGGFBGG>@DDF?DDEGFGGCGGGDCDFGFFGGFGFGGFGDDECED=7;F@9<=>BDFCFFFFFFDFBFADFGFCFAADFD:=>6=B>@@FC@7FFCEFEFGF@@EFFEE<9><@EA=/-,--103<?BDF;1,3:64)-)-431,45270(43.)2/;6),
@M02996:162:000000000-B87FG:1:1101:20073:8598 2:N:0:ACTGAGCG+CGTCTAAT
GACTACCGGGGTATCTAATCCCGTTCGCTCCCCTGGCTTTCGAGCCTCAGCGTCAGTTACAGTCCAGAAAGCCGCCTTCGCCACTGGTGTTCCTCCTAATATCTACGCATTTCACCGCTACACTGGGAATTCCCCTTTCCCCTCCTGCACTCAAGTCCCCCAGTATCCAAAGCCATACGGGGTTGAGCCCCGCATTTTCACTCCAGCCTTAAAGGACCGCCTACATGCCCTTTACGCCCAATAATTCCGGTCAACCGTCGACACCTACGTATTACCGCGGCTGCTTGCACGAAGTTAGCC
+
CCCCCGGGGGGGGGGGGGGGGGGGGGGGGGDGGGGGGGGGGGGGGGGGGGGGGGGGGGGGGGGGGGG@FGFFFGGGGGGGGGGGGGGGGGGGGFFGGGGGGFGFFGGGGDEGGGGGG>BDGGGGGGGGGEGGGGGGGFE9FDFGGF=FFGBB>8?FFGGGGGABADFGFF8AFF+E?DB>GDECFF)9@GGFBADAECF57;@=>1(5@86@*=>4>;C31/,6(7?;42(,26>??.=*4?0>?-).*-)-(*-*((--(1-(C1>4::).5<<.(-(-4422.).(.<(()02:2.60
@M02996:162:000000000-B87FG:1:1101:28323:8598 2:N:0:ACTGAGCG+CGTCTAAT
GACTACTCGGGTATCTAATACTGTTTGCTCCCCACGCTTTCGAGCCTCAGCGTCAGTGATCGTCCAGTAAGCCGCCTTCGCCACTGGTGTTCCTCCTAATATCTACGCATTTCACCGCTACACTAGGAATTCCACTTACCCCTCCGACACTCTAGTTCGACAGTTTCCAATGCAGTACCGGGGTTGAGCCCCGGGCTTTCACATCAGACTTTCCGTACCGCCTGCGCTCCCTTTACACCCAGTAAATCCGGATAACGCTTGCACCCTACGTATTACCGCGTCTGCTGGCACGTATTTCGC
+
CCCCCGGGGGGGGGGGGGGFGFGFFGGGGAEGGGGGGGGGGGGGGGGGGGGGGGGGGGGGGGGGGGGGGGGGGGGGGGGGEGGGGCFFGGGGEFGGGGGGGFG@FFGDGGFFGDFGG:3==>EDFGGGGGGGCGGGFGGEFDFG6EF@?GFDDGF;=C>?EGABDFGGGD=DFFFGFFFFGDE;F>@FEGF>DFCAFGF@ECEFEFEFEFG*@=29@D</=((,26:6@EDDG;CFFFGDBB><FAFF64)-(0.2--(2(/5>4184<(.)).)6),(((,-4<22(62<40)0+2)((
@M02996:162:000000000-B87FG:1:1101:19075:8610 2:N:0:ACTGAGCG+CGTCTAAT
GACTACAAGGGTATCTAATCCTGTTTGCTCCCCACACTTTCGAGCCTCAGCGTCAGTTACAGCCCAGTAGGCCGCCTTCGCCACTGGTGTTCCTCCGAATATCTACGCATTTCACCGCTACACTAGGAATTCCACTTACCTCTCCGATACTCTAGCTTGACAGTTCCAAATGCAGTCCAGGAGTTGAGCCCCTGCCTTTCCCATCTGGCTTGCCATGCCGCCGGCGCCCCCTTTACCCCCATGAAATCCGGATAACCCGTGCACCACCCGTTTTACCTCCGCTCATGGGCCGGATTTACT
+
CCCCCGGGGGGEGGGGFEFGGGGGGGGGGFGEFGGGGGEGGG8F:FGGGGGGGGGGGGF,C,BDFFFGDFCAEFGGGGGGEEGGDF8C?FEG>CE9++==FFGGCGGGGGGGGGGGG=@@DFG;=9?FFEFGGA=++,@>CEFGF+=@*=FEFCFCF:=8D=D?GFGGG9=DFBFGFGC58++1,+*0:FDA5?C@@GF5*<678<79CFF=BFB+0/;5*)((0(.(6:2(26;))/C8.(.)1)..2(0((0)2(((,-1(3<((-((-(,(635))(-30(-)-)(.(())*2+))-
@M02996:162:000000000-B87FG:1:1101:28337:8611 2:N:0:ACTGAGCG+CGTCTAAT
GACTACTCGGGTATCTAATACTGTTTGCTCCCCACGCTTTCGAGCCTCAGCGTCAGTGATCGTCCAGTAAGCCGCCTTCGCCACTGGTGTTCCTCCTAATATCTACGCATTTCACCGCTACACTAGGAATTCCACTTACCCCTCCGACACTCTAGTTCGACAGTTTCCAATGCAGTACCGGGGTTGAGCCCCGGGCTTTCACATCAGACTTGCCGTACCGCCTGCGCTCCCTTTACACCCAGTACATCCGGATAACGCTTGCACCCTACGTATTACCGCGGCTGCTGGCACGTATTTAGC
+
CCCCCGGGGGGGGGGGGGG9FFGGGGGFGGGGGGGGGGDGGGGGGGGGGGGGGGEFFG9EFGGGGGGGG9FFGGGGGGGGGCFEGFFFFFEEFGGGGGCGCDEGGGGDCDFFGGFGG8*6=CE8EGGCFGCFADGGGGDDFDFDDE=C?D5:,EFFGGGGGD::=@F8FGCFGFGCFGFFCE>EGGCFF1D5?BG=>FFFC9<?=4>BEFFFF69A08D076,:3,(1282@7@6A<7;C?B2.0.6<96>??>94--,((15>40(3:1,.-5)).3(((--(-)5(8?F?0)+33-66
@M02996:162:000000000-B87FG:1:1101:20078:8615 2:N:0:ACTGAGCG+CGTCTAAT
GACTACCGGGGTATCTAATCCCGTTCGCTCCCCTGGCTTTCGAGCCTCAGCGTCAGTTACAGTCCAGAAAGCCGCCTTCGCCACTGGTGTTCCTCCTAATATCTACGCATTTCACCGCTACACTGGGAATTCCCCTTTCCCCTCCTGCACTCAAGTCCCCCAGTATCCAAAGCCATACGGGGTTGAGCCCCGCATTTTCACTCCACACTTAAAGGACCGCCTACATGCTCTTTACGCCCAATAATTCCGCACACAGCTCGCCACCTACGGATTCCCGCGGCTGCTGGCCCGTAGTTAGCC
+
CCCCCGGGGGGGEGGGGGGGGGGGGGGGGGEGGGGGGGGGGGGGGGGGGGGGGGGGGGGGGEGGGGG9FGGGGGGGGGGGGGGGGGCFFFGGGGFFGFGGGFGGFGGGGGGGGGGGG=?DDEFGGFFAFFGGGGGGGGFFFDFGGD5FFFDD=B?FGGGGGC=BEFGGG8,?@?CG5?@5C>CCF*:D@GGFFED@EGA?C9B=>)8>@BF4*+*2>>1.26(/(.587?3.:)6:7>F*3:28?>)-9(09BF1*.).-,9:B5((51((--,-.86(-1708?7:-4?B())2+<).)
@M02996:162:000000000-B87FG:1:1101:21303:8617 2:N:0:ACTGAGCG+CGTCTAAT
GACTACCGGGGTATCTAATCCTGTTCGATCCCCGCACTTTCGTGCATGAGCGTCATTTACGGCCTGGTCTGCTGCCTACGCAATCGGTGTTCTTCGTCATATCTATGCATTTCACCGCTACACAACGAATTCCGCACACCTCGACCGCAATCAAGCTCTCCAGTATCAATGGCGTGATGACGTTGAGCGTCACGATTTCACCACTGACTTAAAAAGCCGCCTGCGCACCCTTTAAACCCAATAAATCCGGATAACGCTCGGATCCTCCGTATTACCGCGGCTGCTGGCACGGAGTTAGGC
+
CCCCCGGGGGGGGGGGGGGGGGGGGGGGGGGGGGGGGGGGFGGGGGGGGGGGGGGGGGDGFCFGGGGGGGDFGGGGGGGGGEGGGGGGEGGGGGGGGGFGFFGGGGGGGGGGGGGGGA>GGFGCEFE@FFGGFCG++@@EFDFDDG>GF6AE3DFFGFGGGGFGGFGGFFFAC>DE9F5?CC?>>C;FACG2A8522C8>CFBB@).;AF+7>==5;F51:;?;>F>BBG::<A)671?56,.5/-<:94)(-94/-----/425><:64.454..29---((42.8((.(()02A+)(.
@M02996:162:000000000-B87FG:1:1101:28943:8623 2:N:0:ACTGAGCG+CGTCTAAT
GACTACCAGGGTATCTAATCCTGTTTGATCCCCACGCTTTCGTGCCTCAGCGTCAATGTCGGATTCGTGAGCTGCCTTCGCAATCGGTGTTCTGAGTAATATCTATGCATTTCACCGCTACACTACTCATTCCTCCCACGGCATCCGAATTCAAGCCTGACAGTATCAATGGCAGTTCCCCTGTTGAGCAGGGGGCTTTCACCACTGACTTGACAAGCCGCCTACGCACCCTTTAAACCCAATAAATCCGGATAACGCTTGCACTCTCCGAATTCCGCCGCCTGTTGGCACGGAGTTACC
+
CCCCCGFFGGGGGGGGGGGGGGG@FGGGGFGGGGGGGCFGGGGGGCFGGGGGGGGCGGFGGGG7,:FEFDB,EFGGGGGGGGEGGGGBFFGFF<9FGFFFGFGGGGFFGGGGGGGAE>?CCEF,@FEFAFGGGFGGGF=4+858=FD:@DFEGGGBFCGGGGFG=<FGG93DF5C=?@7?BCEFFG=CCE,0:5?8:<AEFFC*:9>@EFG*69665*7(=55>B@F@>:;?G))?3<CEF0(6*7.6*.22(069,----*.)*().,((,4().(((-(((-)))(3322))*22)).
@M02996:162:000000000-B87FG:1:1101:24801:8624 2:N:0:ACTGAGCG+CGTCTAAT
GACTACAAGGGTATCTAATCCTGTTTGATACCCATGCTTTCGTGCCTGAGCGTCAGAAGATCTCTGGACAGCTGCCTTCGCAATCGGTGTTCTGTGACATATCTAAGCATTTCACCGCTACACATCACATTCCGCCATCCTCGACATCTCTCAAGGGGACCAGTATCAATGGCAGTTTTCATGTTGAGCATGAAAATTTCACCGCTGACTTAATCCTCCGCCTGCGCACCCTTTAAACCCAATAAATCCGGATAACGCTCGGGTCCTCCGTATTACCGCGGATGCTGGCCCGGAGTTAGC
+
CCCCCGGGGGGGGGGGGGGGGGGGGGGGGFD8FFGGGGGGGGGGGGGGGGGGGGGGGGGGGGGGGGGGGGGGGGGGGGGGGFGGGGGGGGGGFGGGGGGGF7EFGGGGGGGGGGGGG=?DDFEFGGGGGGGGGGGGGGGFCDEDGGD=DFCDFGGFGG>=@ED:DFCDFGGFGBCD9FFFGGGFGGFFEGGEFFGFFGFFFG@@AFFFFFGEEFE;5@D:4::8955)5CADGEC@@EGE92:58*??C(:012/2/.,/.)(/:7>C@63(47.4.4((((((()6:-(-355*2;6<9
@M02996:162:000000000-B87FG:1:1101:21321:8625 2:N:0:ACTGAGCG+CGTCTAAT
GACTACCGGGGTATCTAATCCTGTTCGATCCCCGCACTTTCGTGCATGAGCGTCATTTACGGCCTGGTCTGCTGCCTACGCAATCGGTGTTCTTCGTCATATCTATGCATTTCACCGCTACACCACGAATTCCGCCCACCTCAACCGCACTCAAGCTCTCCAGTATCAATGGCGTTATGACGTTGAGCGTCACGATTTAACCCCTGACTTAAAAAGCCGCCTGCGCCACCCTTAAAACCCATAAATCCGCCAACTGCCCCGGTCCTCCCTCTTACCGCCGCCGCTAGGCCAGGGTGCACT
+
CCCCCGCFGGGGGGGGGFFGGGGGGGGGGGEGGGGGGGGGGGGFGDF@EGGGGGGGGFCF@FF=FGGGFA<CFAFGG;DGG,@FEFCBFFGFF<EFGCGDFDFGGGGGDFGGFFFGGADDDEC8=F7@FEEGG,=?++6@DD*+6D>GF6>=@,=F9C,@DE5@CFF,+>;;690**0*1,64::4)*)4=4BE529F+*8,59(20;;F+).+/)2=).7(/,((,(-;(-9).)).C*4(()*)441()(-)(*)(((-)(-)--.((.,))).(,(-((,-(((.8?(3).2**)-)
@M02996:162:000000000-B87FG:1:1101:21292:8631 2:N:0:ACTGAGCG+CGTCTAAT
GACTACCGGGGTATCTAATCCTGTTCGATCCCCGCACTTTCGTGCATGAGCGTCATTTACGGCCTGGTCTGCTGCCTACGCAATCGGTGTTCTTCGTCATATCTATGCATTTCACCGCTACACCACGAATTCCGCCAACCTCGACCGCAATCAAGCTCTCCAGTATCAATGGCGTGCTGACGTTGAGCGTCCCGATTTAACCACTGCCTTAAAAAGCCGGCTGCGCTCCCCGTAAACCCCATAAATCCGGATTACGCTCGGATCCTCCGGATTAACGCGGCTGCTGGCACTGAGTTATCC
+
CCCCCGGGGGGGGGGGFEFGGGGGGGGGGGGGGGGGGGFGFGGGGGGGEFGFGGECGGFGFGGGGGGGGGFFGGGGF=EGECCGGGEFGGGGGGGGGEFGFFGGGGGGGGEGEDFFG8A@DFF,>EFC+ADFGCC=+@?EG=:6DGAGF6>CG9C,@C<@FA=,=9CE77DAC5***36BFEE>E?4D=*/(20*(8<6*0,.:1)/,7:*;9F))3=)(/.6(,((-(;(49,(-47E*2,4)0).51,)-(95*,----)((2)-(-((4-.).,,,,,44,)5(((5(.*/33+)-)
@M02996:162:000000000-B87FG:1:1101:27091:8635 2:N:0:ACTGAGCG+CGTCTAAT
GACTACCCGGGTATCTAATCCTGTTTGATACCCGCGCTTTCGAGCCTCAGCGTCAATCGCACTCCAGAAGGCTGCCTTCGCAATCGGAGTTCTTCGTCATATCTAAGCATTTCACCGCTACACGACGAATTCCACCTTCCTTGTGTGTATTCAAGCCCATCAGTATCAACGGCAGGCCAGCGTTGGGCGCTGACATTTGACCGCTGACTTAAAAGGCCGCCTACCCTCCCTTTAAACCCCATAAATCCGGATAACGCTCGCATCTCCCGTATTACCGCCGCTGCTGGCACAGAATTTGCC
+
CBCCCGGGGGGFFGFGGGGGGGGGGGGFFFCEGGGEEFGGGGGGGGGGGGGGFEFFGGGGGGGGGGGGGGGGGGGGGGGGGGGGGGE:FCFEGGGGGFGFF?EDGGGFGGEFGCEFG@5CCEFCCFGGGGGGGGCDDFGFFCFDGFDAFFFEDFGCDCF8DF6CEFGGGGGFGEGC*<=CGE*:*959@4:5)2;7?F6>CG>>3)257CDE)83>(09(:(/:(()(4C(<79).828*41349.)./(7<?B<5--,(-1-(0)..((,.54.629(-,1214)4-,.((0)3++))-
@M02996:162:000000000-B87FG:1:1101:10531:8640 2:N:0:ACTGAGCG+CGTCTAAT
GACTACACGGGTATCTAATCCTGTTCGATACCCGCACCTTCGAGCTTCAGCGTCAGTTGCGGCCCAGCAAGCTGCCTTCGCAATAGGCGTTCTTCGTCATACCTAAGCATTTCACCGCTACACGACGAATTCCGCCTGCCTCTTACGCACTCCAGAAACCCAGTTTCAACTGCAGTTCAGACGTTGAGCTTCTACATTTCACAGCTGACTTGACTTCCCGCCTACGCTCCCTTTAAACCCAATAAAACCGGCTAACGCTCGCATCCTCCGTATTACAGCCGCCGCTGGCACCGCGGTAAC
+
BCCCCGGGGGGGGGGDFGFGGFFGGGGGFFG8E@ECEGGGGFFC@EEFEFGGGEGEFGEFF7FEG7EG8FFFEG@FCFFDGCF:,=6,8BCG@ABDEBFF9+@=;98EEFFGGGCGC=BCCFGC8FFDGG@GC?EGGDED8>DCCGDFBG>E,@AA,@,,B78@<EFGGG7?EA>A;?*<,49@:C440,41+=9*/2B7<D*>>4>:>AB*.;*@EFF9E633;;9(3B@67349CEGE?D(/8)).*-5(17)2(-(--C>073524,-(,,)6)))((-((-(,((.)(0)2*1-()
@M02996:162:000000000-B87FG:1:1101:16046:8640 2:N:0:ACTGAGCG+CGTCTAAT
GACTACTCGGGTATCTAATCCCGTTCGCTACCCTGGCTTTCGCATCTCAGCGTCAGACACGGTCCAGAAAGGCGCCTTCGCCACTGGTGTTCCTCCCAATATCTACGCATTTCACCGCTACACTGGGAATTCCCCTTTCCTCTCCTGCACTCAAGCCTCCCAGTTTCCAGAGCCATCCGGGGTTGAGCCCCGCATTTTCACCCCAGACTTACGAAACCGCCTACATGCTCTTTACCCCCAATCATTCCGGACAACGCTCGCCCCCTACGTATTACCGCGGCTGCTGGCCCGTCGTTAGCCG
+
CCCCCG9EGGGGEGGGFFFGGFGGGEGFG@CFEEFGGGGGGGGGCFGGGGGGGGGG9CEF7@FGGGGAFGG<BFFGEGGGGGGGGGCFGGGGFFFF::EFGFGGGGGGGGGFGGGGG>B?DFGACEGFGGGGG8FGGGGGGEFGCFBGFGFDDEGFGCFACGEF,+2EF;@5DD=C*=)*4@CCFGEFC:E9?4*<:FFFA,7(/2-/38C=2)(.6AD7C?0=46)=)55@C)9).3=*3:(.8949>;3;0)41-,-(-/(4D(::,.).,6.642(,(7(,54?0(3(-))/22().(
@M02996:162:000000000-B87FG:1:1101:21825:8643 2:N:0:ACTGAGCG+CGTCTAAT
GACTACTAGGGTATCTAATCCTGTTTGCTCCCCACGCTTTCGAGCCTCAACGTCAGTTACAGTCCAGTAAGCCGCCTTCGCCACTGGTGTTCCTCCTAATATCTACGCATTTCACCGCTACACTAGGAATTCCACTTACCTCTCCTGCACTCTAGCTTGACAGTTTCCAATGCAGTCCCGGGGTTGAGCCCCGGGTTTTCACATCAGACTTGCCATGCCGTCTACGCTCCCTTTACACCCAGTAAATCCGGATAACGCTTGCCCCCTACGTTTTACCGCGGCTGCTGGCACGGAGTTAAC
+
CCCCCGGGGGGGGGGGGGGGGGGGGGGGCFFGGGGGGGGGGGGGGGGGGGGGGGDGGGGGGGGGGFGGGGGGGGGGGGGGGGEGGGGGGGGGGFGGGGGGGFGGGGGGGGGGGGGGG@A@DEFGDFGGGGGGGGGGGFGGGEFGGGEGFGFFFCFGGFFGFF::CFGGGGFFGFGGBGD>EGGGFGFC@GGFFFDA>E5EEGFFE8>E=AFBEFFF=FG9=>>BEBF@DGD@FE3>E@FE1;@F@E?CG@>(/8/6,./--15?GB04::.(.4->)(((-49B:?:?((51))2284).
@M02996:162:000000000-B87FG:1:1101:24802:8644 2:N:0:ACTGAGCG+CGTCTAAT
GACTACAAGGGTATCTAATCCTGTTTGATACCCATGCTTTCGTGCCTGAGCGTCAGAAGATCTCTGGACAGCTGCCTTCGCAATCGGTGTTCTGTGACATATCTAAGCATTTCACCGCTACACATCACATTCCGCCATCCTCGACATCTCTCAAGGGGACCAGTATCAATGGCAGTTTTCATGTTGAGCATGAAAATTTCACCGCTGACTTAATCCTCCGCCTGCGCACCCTTTAAACCCAATAAATCCGGCTAACGCTCGGGTCCTCCGTATTACCGCGGCCACGGTCCCGGGGGTAGC
+
BCCC@FGGGGGGGGGGGGGGGGGGGGGGGGFFGGGGGGGGGGGGGGGGGGGGGGGGGGGFGGFGGGGGGGGGGGGGGGGGGGGGGDFFEFGFFGGGGGDGGFGGGGGGGGGGGGGGG=BCDEGGGGGGGGGGGGGGGEGGGFFGG7>FFGC8@FFFGGGGGGFFFFGGGGGFGFGEDGFFFDCFGGCGFEC8DD9DEFFDCC@=BE=ADFGE@AEFA*CA7:>==A25>>@=FEEFCE@C9=50*8*9;(0(.8=;/./63).(//794(-..:).682(-,((-(-(,,3(5)**2((,
@M02996:162:000000000-B87FG:1:1101:16062:8647 2:N:0:ACTGAGCG+CGTCTAAT
GACTACTCGGGTATCTAATCCCGTTCGCTACCCTGGCTTTCGCATCTCAGCGTCAGACACGGTCCAGCAAGGCGCCTTCGCCACTGGTGTTCCTCCCCATATCTACGCATTTCACCGCTACACTCCGCATTCCCCTTTCCTCTCCTGCACTCAAGCCTCCCAGTATCCACCGCCCTACGGCGTTGGACCCCGCGTTTTCCCTCCAGACTTAAGCACCCGCCTACCTGCCCCTTACGCCCCATAATTCCGGACAAACCTCCCCACCCACGTGTTACCGCGGCCGCTTGCCCGCTGTTTAGC
+
CCCCCGG8FEEGEGGGFGGGGGGGGGGGG,CFF@;FFGGGGD:@6@CFGGGGGGGC,@,C@FBFG9@8,CFFDEFGGGGGG:FG?FF6BFFGF<>,@,AEGFGGGFGFGGGGGFFGG>BCDGGD,,8++@CGF?F8D=DFGF++=38FFFFFDFGD?,@=EFFD2;@C@,,3CD6E*?5**5=7**)*0CE4?)/((6+.;+61())/);+/684.=556=((((,.31;1:D)(,36EG001<4)).*-)--)(1-(.((1:3>0(-,,(,()))-(((-((-(48(()-())2++)))
@M02996:162:000000000-B87FG:1:1101:10545:8660 2:N:0:ACTGAGCG+CGTCTAAT
GACTACACGGGTATCTAATCCTGTTCGATGCCCGCACCTTCGAGCTTCAGCGTCAGTTGCGGCCCAGCAAGCTGCCTTCGCAATAGGAGTTCTTCGTCATATCTAAGCATTTCACCGCTACACGACGAATTCCGCCTGCCTCTTACGCACTCAAGAAAACCAGTTTCAACTGCATTTCAGACGTTGAGCGTCTACATTTCACAGCTGACTTTACTTCCCGCCTACGCTCCCTTTAAACCCAATAAATCCGGATAACGCTCGCATCCTCCGTTTTACCTCGGCTGCTGGCACGGAGTTAGC
+
CCCCCGGFGGEGCFGGGFFGGGGGGGGGG9:CEFGGGGGGGGGGGGFGGEGGGGGGGFCFB7FGGFEFDD<FFFGGGGGGDBCFAFD,BFEGEFGGGGGG92@FCEEFEFG9FGGGG=?DDGG@EFFGEFGCFDEDD6@D?:DG?F)@@DAEGFGG8DDDECCBFFGFGGGAGF+5;=5+,@7CCF5;C7*:94CA;CFEEFE*4?5;@FC*8BCFFFG=G8(,:(21;E?(:8)96<DED,/3*9/6*470:).0-,(-(1,47:?8:;,).,653).,3430324.0()(0)*/2))-
@M02996:162:000000000-B87FG:1:1101:10527:8661 2:N:0:ACTGAGCG+CGTCTAAT
GACTACACGGGTATCTAATCCTGTTCGATACCCGCACCTTCGAGCTTCAGCGTCAGTTGCGGCCCAGCAAGCTGCCTTCGCAATAGGAGTTCTTCGTCATATCTAAGCATTTCACCGCTACACGACGAATTCCGCCTGCCTCTTACGCACTCAAGACAACCAGTTTCAACTGCAGTGCAGACGTTGAGCGTCTACATTTCACAGCTGACTTGACTTCCCGCCTACGCTCCCTTTAAACCCAATAAATCCGGATAACACTCGCATCCTCCGTATTACCGCGGCTGCTGGCCCGGGGTTAGC
+
CCCCCGGGGGGGGGGGGGGGGGGGGGGFGGGFGGGGGGGGGGFGDGGGGGGGGGGGGFCFE@FGGGGGGGGFGGGGGGGGGCGG8FG<=FGFFFGGGF7AFBAFF,9AFGGGGGGGG=5CGGG=@FGGEEFGGFGGG6DGGDFDFG5F5D@DFFGF,@,@E?C=FFCA9F:ACFGG*=*1@B7EGG)*8?E>??DECDFFFGEBDFB=DFGE9FE>?F</46603<923C@@FE<97<<C;(6@FE2497)2(029).-(-99:DB>)3(-.4:6.)(---(((44:(,.(-))*2:4(.
@M02996:162:000000000-B87FG:1:1101:16227:8663 2:N:0:ACTGAGCG+CGTCTAAT
GACTACTAGGGTATCTAATCCTGTTTGATCCCCACGCTTTCGTGCCTCAGCGTCAATGACGGATTCGTGAGATGCCTTCGCAATCGGTGTTCTGAGTAATATCTATGCATTTCACCGCTACACTACTCATTCCTCCCACGGCATCCGTATTCCAGCAATCCAGTATCAAAGGCAGTTCCGGCGTTAAGCGCCGGGCTTTCACCCCTGACTTGGACCCCAGCCTACGCACCCTTTAAACCCAATAAATCCGGATAACGCTTGCCTCCTCCGTATTCCCGCCGCTTCTGGCCCGGGGTTAGC
+
CCCCCGGGGGFGFGGGGGGGGGGGGGGAFFFGGGGGGGGGGGGGGGGGFGGGGGGGGC9E@C7CFFGGGGGFFGGGGGGGGEEGFGGFFGFFGG9EFGAFFFGGGGGGDFGGGGGGG:@DDFGGCFFCAEGGGFDGGDF+==>DFGFFFFFE=,6FF?FDG8DC9DF==,9?F?CDDGF:@C?CE+==A+@@?>*::FAECEFFF?2>;8D:36>;(2*/C1=)6(3(.=8(743)9<FGFFD)1;96C(0(-).9--,-49(.9601<7-,,5).,--(41((4<))),(,)0*2:(.:
@M02996:162:000000000-B87FG:1:1101:20111:8673 2:N:0:ACTGAGCG+CGTCTAAT
GACTACCAGGGTATCTAATCCTGTTTGCTCCCCACGCTTTCGAGCCTCAACGTCAGTTACCGTCCAGCAGGCCGCCTTCGCCACCGGTGTTCTTCCTGATATCTACGCATTTCACCGCTACACCAGGAATTCCGCCTGCCCCTCCGGTACTCAAGCCCAACAGTTTCCAAAGCAGTTCAGGGGTTAAGCCCCTACATTTCACTTCAGACTTGCTGTGCCGTCTACGCTCCCTTTACACCCAGTAAATCCGGATAACGCTTGCCCCCTACGTATTAGCGCGGCTGCGTGCACGTAGTTAGC
+
CCCCCGGGGGGGGGGGGCEGGGGGGGGGGGFGGGGGGGGGGGGGGGGGGGGGGGGGGGFGGGGGGGGGGGGFGGGGGGGGGGGGFGCFGGGGGGGGGGGGGFGGGGGGEGGGGGGGD@DGGFGG@FGFGEGGG8ECDD?DGDFGGC5@5CFDD8DGGG8@CC=@CFGGGCEAGFDEBGFFFCCEGFFGAEGFF>G=EFFFEFFFFA:CEFGBCFEF@8=6:55?E0:4;E@=FFFFFFGE;?=)3<C<D@3,2:49(-,-,>??GBBB?<.)6:))3(-(-33,((-43(.())12<444
@M02996:162:000000000-B87FG:1:1101:9644:8677 2:N:0:ACTGAGCG+CGTCTAAT
GACTACTGGGGTATCTAATCCTGTTTGATCCCCACGCTTTCGTGCCTCAGCGTCAATGACGGATTCGTGAGATGCCTTCGCAATCGGTGTTCTGAGTAATATCTATGCATTTCACCGCTACACTACTCATTCCTCCCACGGCATCCGTATTCCAGCGCGACAGTATCAAAGGCAGTTCCGGAGTTAGGCCCCGGGCTTTCACCTCTGACTTGACGCACAGCCTACGCACCCTTTAAACCCAATAAATCCGAATAACGCTTGCCTCCTCCGTATTCCCGCGGCTACTGTCACGGGGTTATC
+
CCCCCGGGGGGGCFGGGGGGGGGGGGGGGGGGFGGGGGGGGEGGGGGGGGGGGGGEGC<F@@FFGGGGGE:FFFGGGGGGGDGGGGFGGGGGFGCFGFFGGFGGGGGGGGGGGGGGG>B=CDGGCFFGFFGGGGGGGGG>6:<DGGDG5FFEFF?FEECCCC>B:DGGGDD5DA6EFGFB++@EGGEFCGGAE47>@GFFFF=@@A=4@FC=*A(:(2)6C03=@6;0:CD2C@<377FE(-.,*55<7;)(-)69,-,--/(.24::174(.().,(,,,40-(52).).3))*2:())
@M02996:162:000000000-B87FG:1:1101:11547:8695 2:N:0:ACTGAGCG+CTTCTAAT
GACTACCAGGGTATCTAATCCTGTTTGCTCCCCACGCCTTCGTGCCTCAGCGTCAGTTCTGTCCTCGCCAGCTGCCTTCGCGATCGGTGTTCTATGTAATATCTATGCATTTCACCGCTACACTCCATATTCCGCCAGCCCCGTTCGGACTCTAGTCCCGCAGTATCAACGGCAGCCTCCCCGTTGAGCCTGGTTATTTCACCTCTGACTTACGCGTCCGCCTTCGCTCCCTTTCCACCCAATAAATCCGGATAACGCCTACACCCTCCGTCTTACCGCCGCTGCTTGCACGGAGTTAGC
+
CCCCCGF,C;FGGGGGGGFGGGGGGGG,EFDCFCGGGFGGGGFFGGGGGGGGGGCEF9@<,CEF@EF:FFEFEFFGGGGGG6F=@EEGGGGGG?,9C@FFGFGG9,@F@DEFGFGGGAEDDE,D,?45CFFGGFG+++9+60*004)+*=@D73BCE,,+@@=B,?D,=D+0CB6CF*=C@*4@DD=D:6,-5*C;6DBA<EE.7*)*9AF=E)5).:C(=/((/,6(6B@1C@).));E63,)*.<:>9>:,0-2(((.(2((*44(84-(,-.5.(-(-3(41,))-)56.02;C)))
@M02996:162:000000000-B87FG:1:1101:11529:8697 2:N:0:ACTGAGCG+CGTCTAAT
GACTACCAGGGTATCTAATCCTGTTTGATCCCCACGCCTTCGTGCCTCAGCGTCAGTGCCGTCCTCGCCAGCTGCCTTCGCGATCGGTGTTCTATGTAATATCTATGCATTTCACCGCTACATTACATATTCCGCCAGCGCCGTTCGGACTCTAGTCGCGCAGTATCACCGGCAGCCTCCCGGTTGAGCCGGGATATTTCACCGCTGACTTACGCGTCCGCCTACGCACCCTTTAAACCCAATACATCCGGATCACGCTTGCATCCTCCGTATTCCCGCGTCTGCTGGCACGGAGTTAGC
+
CCCCCGGGGGGGEGEGFFFGGGGGGGGGGGEFGGGGGGGGGGGGGGGGGGGGGGGGG9FECFFGGGGGGGEFGFGGGGGGGGGGEECFCBEGFGGGGFCGCFDDFGGGGGGGGGGGG=BDDCE8>FGGGGGGGFGG>CEGGFEGGGFC>DDFGDDGG6CEGGBECFGG+D:>G>DGFGDFGGGGG:>C=FE98=G@3CFFFFE6;:(:=FF3@:423>D7C::??<>49??070<A9<@E?(47)3-.23)-().2(,(--9)-:5280938(.)),,-,,(-,<2741(.(0)1A?4..
@M02996:162:000000000-B87FG:1:1101:18877:8741 2:N:0:ACTGAGCG+CGTCTAAT
GACTACAAGGGTATCTAATCCTGTTTGCTCCCCACGCTTTCGAGCCTCAACGTCAGTTACAGTCCAGTAAGCCGCCTTCGCCACTGGTGTTCCTCCTAATATCTACGCATTCACCGCTACACTAGGAATTCCACTTACCTCTCCTGCACTCAAGCCTGACAGTTTCCAATGCAGTCCCGGGGTTGAGCCCCGGGTTTTCACTACAGACTTGCCATGCCGTCTACGCTCCCTTTACACCCAGTAAATCCGGATAACGCTTGCCCCCTACGTATTACCTCGGCTGCTGGCCCGTAGTTAGCCG
+
CCCCCGGGGGGGGGGGGCFGGGGGGGGGGGFGGGGGGGGGGGGGGGGGGGGGGGGGGGGGDFGGGGGGGGGGGGGGGGGGGGGGGGGFFF7F@<EFGGGGFFGGGGGGEGGFGGGFG>?DFGE8EG8FDA>E,@FD+E8>FBFGF@D=DDFDBCAFGE8F,@=DFFGG?E,;A+DGFG9>EGG6@:CCCGGF5A98=CAEE,*.:3>BEA86BAC*58C>*/(0::(5@C3>83;?@3F*/(/)+1?1)1),/4/*(-,--2,8C24.4().5).--)-,3420))((,((,)0AA+)-)(
@M02996:162:000000000-B87FG:1:1101:25552:8790 2:N:0:ACTGAGCG+CGTCTAAT
GACTACTGGGGTATCTAATCCTGTTTGCTCCCCGCACCTTCGCACCTCAGCGTCAGTCATCTGCTGGTAACCTGCCTTCGCCATTGGTATTCTTCCTGATATCTACAGATTTCACCCCTACACCAGGAATTCTGATTGCCCCTCAGTGACTCTAGTCTTGCAGTTCTCAACGCAGTCCAGGAGTTAAGCTCCTGCCTTTCACACCAAGCTTGCAAAACCGCCTACATGCCCTTTACGCCCAATAATTCCTAACAACGCTCGCAACTTACGTGTTAGCTCGGCTGCTGGCACGTAATTAGC
+
86@CCEAEFCFF@ACFGFFGGFGAFFFGGCFFFFEG@FCFGGGGDG@G@FFGFB@CFFGGGGGGFFGGFG9CFGGGAFFF7F7=;E8FFE?ECFGGGGCFCFGGGGGF;4?=EEECF:5==@?@DFCGGGGGGGGFDGGA8:D>DFD=<9<DAEDFFDGGGG=FGF=;FGGFC>DGF=EFD+@@@2C+37=DFFFDB;?7AFEB@?5@=F?CBC7A)9DFC/)0<@;7@C4:?)*::(<*568.;45>B*116;A1.,(/.1(68(7;4(/(.:--6).(4((,-)201(5(0)1236)5
@M02996:162:000000000-B87FG:1:1101:19558:8813 2:N:0:ACTGAGCG+CGTCTACT
GACTACAGGGGTATCTAATCCCTTTCGCTACCCCGGCCTTCGTACCTCAGCGTCAGTGACTGTCCAGGAACCCGCCTTCGCCACGAGTCTTCTTCTTGATATCTACGCATTTCACTGCTACACCCAGAATTCCGGTTCCCCCTCCATCACTCCAGCCGCACAGTATCACTCGCACTCCAGGGGTTGAGCCTCTGCCTTTCACTCCTGACTTATTCGTCCGCCTACATCCCCTTTACCCCCAGTGATTCCGACCAACGCTTGCGACCTCGGTATTACGGCTGCTGCTGGTCGTAGATTCGA
+
CCCCCGCGGGGGGGGGGGGGGF,EFCFFF,@CFC:CCE@EFFEEGGGGGCFGGGGGE,C,6EEFGGD,6@FFGGGFGGGCFFEG+@@FCFFEDBF,5:EF9+=@FGGEEGGGG9F,95=?DBFD4F,4AEGGF9+=CCFGG>BG+8>FFGFEC>DFGCE6EGFG:@DC7,7<C*7;0;)*,@91@7=*:F,7AAFB=FBCEF*<2*067BD*9+*)(2*5E:(33())/;2;FF36)(<C(1()07).::)4-<(7-(,,-1((1402-(,(,)-6-((((,))5::((-((.)*+2.()
@M02996:162:000000000-B87FG:1:1101:5831:8821 2:N:0:ACTGAGCG+CGTCTAAT
GACTACTAGGGTATCTAATCCTGTTTGATACCCGCACCTTCGAGCTTCAGCGTCAGTTGCGGCCCAGCAAGCTGCCTTCGCAATCGGAGTTCTTCGTCATATCTAAGCATTTCACCGCTACACGACGAATTCCACCTGCCTCTTACGCACTCAAGGAGGCCAGTTTCAACTGCAGTGCAGACGTTGAGCGACTACATTTCACAGCTGACTTGACCTTCCGCCTACGCTCCCTTTAAACCCAATAAATCCGGATAACGCTCGGATCCTCCGTATTACCGCGGCTGCTTGCACGTAGTTAGC
+
CCCCCGGGGGGGGGGCF,CFFFFGGGGAEFF8FEEGCFFFFFGDEGEGGGGGGGGGGGFGGDGEGFGGGGGGGGFFAFFGGGDGGGDGG=FGGGG?EFGGAFFGDFFGGGFGGGGFG:96=CEEDG7CCFGGGGGGGGFFFDFGGGFGFDEFF,AC?FGGGGDDAFGGGGGFCAGCFGEF,:@ECGFGFGE>BEFEEFFE6=*95FB3:A+3797B3;26=653,(.,3:=:75>E<;C82(,=*4??61)38346,-.-()3193)).--4((65A:1-(,,30)))3))3))*20.4)
@M02996:162:000000000-B87FG:1:1101:19566:8830 2:N:0:ACTGAGCG+CGTCTAAT
GACTACAGGGGTATCTAATCCCTTTCGCTACCCCGGCCTTCGTACCTCAGCGTCAGTGAATGTCCAGGAACCCGCCTTCGCCACGAGTCTTCTTCTTGATATCTACGCATTTCACTGCTACACCAAGAATTCCGGTTCCCCCTCCATCACTCCAGCCGCACAGTATCACGCGCACTCCAGGGGTTGAGCCCCTGCCTTTCACGCGCGACTTATGCGGCAGCCTACTTCCCCTTTACGCCCATTGGTCCCGAACAACTCTTGCGACCTCTGTCTTAGCGCGCCTCCTGGCACATAGTTTGC
+
CCCCCGGGGGGGGGGGGFFGEGGFGGGGGGDGGGGGGGGGGGGGGGGGGGGGGGGGGAF,FDGGGGG8DGFGGGGGGGGGGFGGGGFGGGGGGFGGFGGGDFG8;FFFG6CFEEFFG:BDFEFG8?EGG:EGGF=CDGGGG@DGD3DFFFDDD8?GGGG8C>D>=DFAF8FEGFG5CGE>BC77CCB*:FFA??F77CFF<F29(?(3:ED<?67)(:)-7344()-).;727?263(:?2,-)).),1-.(4).1)-).)0,(9624),-).<4).(-((-2(.8)50.4(**3<<).)
@M02996:162:000000000-B87FG:1:1101:5852:8837 2:N:0:ACTGAGCG+CGTCTAAT
GACTACTAGGGTATCTAATCCTGTTTGATACCCGCACCTTCGAGCTTCAGCGTCAGTTGCGGCCCAGCAAGCTGCCTTCGCAATCGGAGTTCTTCGTCATATCTAAGCATTTCACCGCTACACGACGAATTCCACCTGCCTCTTACGCACTCACGGAGGCCCGTTTCAACTGCAGTGCACACGTTGAGCGACTACATTTCACAGCTGACTTGACCTTCCGCCTACGCTCCCTTTAAACCCAATAAATCCGGCTCACGCTCGGATCCTCCGTATTACCGCGGCTGCTGTCACGGATTTGCC
+
CCCCCGGGGGGGGGGGGCFGGGGGGGGFFGGCCFGGGGGFFFGGDFFGGGGGGGGFFGFFGGGCEGGGGGGGGGFFCFGFE:CFFF7CFFEFFFGDECFGA7EF9FGGGFCFGG?E@=B>DEGEEGGEEGF,@D8=C84@DDFGGGDGBGBEC,=++@8CF+08;AGFCGGFEF>2;C@*@DCC@9BG=C>5:5FFEEFFFFE4BFFFFF8=EFBFEF54A(1836933C7=237CE4<C;(3>=)4644.(().:(.((-1--7:282(-(...5)(-4(-4,(,5)4542.0**0))-
@M02996:162:000000000-B87FG:1:1101:5834:8839 2:N:0:ACTGAGCG+CGTCTAAT
GACTACTAGGGTATCTAATCCTGTTTGATACCCGCACCTTCGAGCTTCAGCGTCAGTTGCGGCCCAGCAAGCTGCCTTCGCAATCGGAGTTCTTCGTCATATCTAAGCATTTCACCGCTACACGACGAATTCCACCTGCCTCTTACGCACTCAAGGAGGCCAGTTTCAACTGCAGTGCAGACGTTGAGCGACTACATTTCCCAGCTGACTTGACCTTCCGCCTACGCTCCCTTTAAACCCAATAAATCCGGATAACGCTCGGATCCTCCGTATTACCGCGGATGCTTGCACTGGGTTAGC
+
CCCCCGGGGGGGGGGGGGGGGGGGGGG9EFFCFGGGGGGGGGGGGGFGGGGGGGGGGGGGGGGGGGGGGFGGGGGGGGGGGGGGGGEFGGGGGGGGFGGFGFGGGGGGGGGGGGGGG:A?CFGGGGGGFFGGGGGGGGGFGDDGGGFC5DFEFF=:FF>EGGDBDCGGGGGFGFGGA?7=9E>FGGD;81*>BBFECFFE*D@FFA2.:FG@BF38:A?9:5/66(331C<8DFC<C<:=1(3=F937;:.-4>4>--(-(1(-74>A?>2(,,.6-12(((,(29)5:24)9)2;8842
@M02996:162:000000000-B87FG:1:1101:25434:8845 2:N:0:ACTGAGCG+CGTCTAAT
GACTACTAGGGTATCTAATCCTGTTTGCTCCCCACGCTTTCGAGCCTCAACGTCAGTTACAGTCCAGTTATCCGCCTTCGCCACTGGTGTTCCTCCCAATATCTACGCATTTCACCGCTACACTGGGAATTCCGATAACCTCTCCGACTCTCAAGAGATGCAGTTTCAAATGCAGGGCCGAAGTTAAGCCTCGGCATTTCACATCTGACTTGCTTCCCCGCCTACACACCCTTTACACCCAGTAAATCCGGATAACGCTCGCCACCTACGTATTACCGCGGCTGCTGGCACGTAGTTAGC
+
CCCCCGGGGGGGGGGGGGGGGGGFGGGGGFFGGGGGGGGGGGGGGGGGGGGGGGGGGGGGGGGGGGGGGGGGGGGGGGGGGEGGGGGGGGGGGGGFGGGGGFGGGGGGGGGGGGGGGADDDEGGGGGGGGGGGGGGGGGGGDFGGEAGDGFFGC6FGGGGGGDCDFGGFGGFGDDEADDF6EGGGCEBEGF=>?G=BGFFFGFFFFFEEFCEFFFBEAC5:6(:B>D=@89;CFCEFFDE@6@3;?6CC3:8?EAF/.--296:7?7(,4.).2))-(-(-4>;2???0(.877*2<655
@M02996:162:000000000-B87FG:1:1101:7420:8852 2:N:0:ACTGAGCG+CGTCTAAT
GACTACACGGGTATCTAATCCTGTTTGCTCCCCACACTTTCGAGCCTCAGCGTCAGTTAAAGCCCAGTAGGCCGCCTTCGCCACTGGTGTTCCTCCGAATATCTACGCATTTCACCGCTACACTCGGAATTCCGCCTACCTCTACTTCACTCAAGAAAATCAGTTTTGGATGCAGTTCCGGGGTTAAGCCCCGACATTTCACATCCAACTTGATTTCCCGCCTGCGCTCCCTTTACACCCAGTAATTCCGGACAACGCTTGCCACCTACGTATTACCGCGGCTGCTGGCACGTATTTAGC
+
CCCCCGGGGGGGEGGGG@FGGGGGGGGGGGGGGGGGGGFGGGGGGGGGGGGGGGGGGGGGGGGCEAFFGGGGGGGGGGGGGGGFGGFFGGGGGGGGGGDFGFGFGGGGGEFGGGGGG=BDCEB8EFGGGGGFFGGGGCEGD>FGGADFFGFFGGGF8DFGGGFGGFFGDGGFEFFD+CEFGGEEDDEGEGFADFGFACFFEGEFFFF>=F:17BC=?CG@D(((661(/=;(:;EE?@CC@D=);??<:()4;@?F-,,((182C:??::,).569<:(-,-118:?2(3>())+32-62
@M02996:162:000000000-B87FG:1:1101:19994:8863 2:N:0:ACTGAGCG+CGTCTAAT
GACTACCGGGGTATCTAATCCTGTTTGCTCCCCACGCTTTCGAGCCTCAGTGTCAGTTTCAGTCCAGTAAGCCGCTTTCGCCACTGGTGTTCCTCCTAATATCTACGCATTTCACCGCTCCACTAGGAATTCCGCTTACCTCTCCTGTACTCCAGCCACGCAGTTTCAAATGCAGTCACGGGGTTGAGCCCCGGGTTTTCACATCTGACTTGCATGGCCACCTACGCTCCCTTTACACCCAGTAAATCCGGATAACGCTTGCCCCCTACGTATTACCTCGGCTGCTGGCACGTCTTTAGC
+
B9CCCGGGGGGEEGGGGFFGGGGGGGGGGGFGGFGGGGGGGGFFGGGGGGFGGGGGGGGGFFGGGGGGGGGGGGGGGGGGGF=FGGCFFFEGGGGFG9FFGFGGGGGG8CFGGGGGG@BGDFGDEDDEF@EBFFGGGCFC?D?DFEEGDGFFGFFFGFGEG+:+EEGGGCFFCFFGFDDBCCEEDCCC@CG=??CB=@?EFGFFEFEEEFGFFA?8:6;(:873>23<FEF@GF)7?<<C1;498?CC<9):?B4C--(--*35C>;08?:)6:<>9).(--(,3,),2(.47.*2+)--
@M02996:162:000000000-B87FG:1:1101:14811:8863 2:N:0:ACTGAGCG+CGTCTAAT
GACTACCAGGGTATCTAATCCTGTTTGCTACCCGCACTTTCGAGCCTCAGCGTCGATGAGTCCCCAGCTGGCTGCCTTCGCCATCGGTGTTCATCCTGATCTCTACGCATTCCACCGCTACACCAGGAATTCCGCCAGCCCCTGAACTATCCAAGAGGAACAGTCCAGTCTGCAGGTCCGGGGTTGGGCCCCGGTATTGTACCGACTGCTTGCACCTCCGCCTACGCTCCCTTTACGCCCAGTGATTCCGGACAACGCTTGCCCCCCTCGTCTTCCCGCTGTTGCTGGCTCGCAGTTTGC
+
CCCCCGGGGCEGFGGGGGGGGGGGGGGGGFFGFGGGFGGGGFGGGGGGDGGGGGGGGDEDGGGGGGGGGGGFGGGGGGGGGGGGFEFFEFGGGGEFGFFGGFGGGGGGGGGGGGGGG>DCDFGGDDEGFGGGGFGGGEGFGAFGF8=CFGFEGGG,6@?FFFFGGFCG9DDFGFCGFGEFEDEEED=DBGGBBFG=BGFFFF*2-59;FFC@F470,;D9C6/33/:1:C?(::26(3CE(:>)14<40.)-4).9(---(1(4<611:02,4<.),(-((()))6)(((.-.)*/+)).
@M02996:162:000000000-B87FG:1:1101:4794:8870 2:N:0:ACTGAGCG+CGTCTAAT
GACTACCGGGGTATCTAATCCTGTTTGCTCCCCACACTTTCGTACCTCAGCGTCAGTTACAGTCCAGAAAGCCGCCTTCGCCACTGGTGTTCCTCCTAATATCTACGCATTTCACCGCTACACTAGGAATTCCGCTTTCCCCTCCTGCACTCAAGTCTGCCAGTTCGCAGGGCGAACTACGGTTGAGCCGTAGCCTTAGACCCTGCGCTTAATAGACCGCCTACGTACTCTTTACGCCCAATAATTCCGGATAACGCTTTCCCCCTAAGCATTACCTGGGCGTCTGCCCCGTATTTGGCC
+
CCCCCGGGGGGGGGGGGFFGGGGGGGGFGGFFCGGGGGGGGGGGGGGGGGGGGGGGGGGGGGGGGFGGGGGGGGGGGGGGGGGGGGFFFFCGFFGGGGGFGFGGGGGGGGGGGGGGG>@DDEFGGGGGGGGGGGGGGGGGGFFGGGFGFGFFGFCDFGFGGGDFFFDGGGGFG5G7@GCFE>F*5;5>@EG=AFGFF9?4>FDFBF@FFDG;EF4AE6:2:3,633)//5.9:5<(89:*18:29A5<*()-8@2*,-((.:7(7(,,(().6).-))(-(,-((4))(((,))33+),4
@M02996:162:000000000-B87FG:1:1101:4773:8870 2:N:0:ACTGAGCG+CGTCTAAT
GACTACCGGGGTATCTAATCCTGTTTGCTCCCCACACTTTCGTACCTCAGCGTCAGTTACAGTCCAGAAAGCCGCCTTCGCCACTGGTGTTCCTCCTAATATCTACGCATTTCACCGCTACACTAGGAATTCCGCTTTCCCCTCCTGCACTCAAGTCTGCCAGTTCGCAGGGCGAACTACGGTTGAGCCGTAGCCTTCGACCCTGCGCTTAATAGACCGCCTACGTACTCTTTACGCCCCATGATTCCGTATAACCCTTGCCCCCTAGGTTTTACTGCTGGTGCTGGCACGTGGGTTACC
+
CCCCCGGGGGGG@FFGGCFGGGGFFGGGFFC@@FGGGGGGGEGGGEGGGGFGGGGGFGGGGGGGGGGGGGGGGFGGGDGGGCCGFFFCAFEBEGFGGFFFFFGG;CFEGEGF9EDFG=>+=@E8EFGFGFFFFFGGGGG9?DFGGFBFDF8DFF?FGGGGG?>=A9=ECGGBE59+:DEAC:AC3*8CCEGFFFGB@,@@AEBB2825=4*158C;38)(2((/3=),3<3?C)48?(:*41()*64-9,)(57-*((.,42:356(((.))-).)))),(,()-)(((.3,0)*1*())
@M02996:162:000000000-B87FG:1:1101:13493:8907 2:N:0:ACTGAGCG+CGTCTAAT
GACTACACGGGTATCTAATCCTGTTTGATACCCATGCTTTCGTGCCTGAGCGTCAAATGATCTCTGGACAGCTGCCTTCGCAATCGGTGTTCTGTGACATATCTAAGCATTTCACCGCTACACATCACATTCCGCCATCCTCGACATCTCTCAAGGGGACCAGTATCAATGGCAGTTCTCATGTTGAGCATGAGAATTTCACCGCTGACTTAATCCTCCGCCTGCGCACCCTTTAAACCCAATAAATCCGGATAACTCTCGGGTCCTCCGTATTCCCTCGGCTGCTGGCACGGAGTTAGC
+
CCCCCGGGGGGGGGGGFGGGGGGGGGGGGGFCGGGGGGGGGGGGGGGGGGGGGGGGCFF6FFGGGFFGGGGGGGGGGGGGGGGGFDFFGGGGGGGGEFGGGFGGGGGGGGGGGGGGG>BDGFGGGGGGGGGGGGGG>EFGGFFDG@AGFGFFGGGCE>CCEEDC=DFFGGAFGFGGFGFFFEFDFGDFD=FD5DFA5@FCEFEFFDFFFFFE@AAFCBC>C:5:>4A:>EDFCEFEFEGGFB:6B;?7>622;B>;)/16(*(/:84>@B:4(()))).,4486:::>08<<7.*1;449
@M02996:162:000000000-B87FG:1:1101:4944:8914 2:N:0:ACTGAGCG+CGTCTAAT
GACTACTAGGGTATCTAATCCTGTTCGATCCCCACGCTTTCGTGCCTCAGCGTCAGTGTCGCCTCATCGGATGCCTTCGCTATCGGTGTTCTGCGACATATCTACGCATTTCACCGCTACTTGTCGCATTCCTCCGACGCCGCCAACCCTCCAGTCCGACAGTATCAACGGCAATTTCGCAGTTGAGCCGCGAAATTTCACCGCTGACTTACCAGACGGCCTACGCACCCTTTAAACCCAATACATCCGGATACCTCTTTCACCCCTCGTATTCACGCGGCTGCTGGCACGGGGTTAGCA
+
CCCCCGGGGGGGGGFGGGGGGGGGGGGGGGGGDFGGGGGGGGGGGGGGFFFEGGGFFGFGGGGGGGGGFGGGGFGG@FFFGCFGGEGGEEGGGCEEGGG9EDDC,,>@C6BBFCF+@:9C8AB=EF@CF7CEDFGDCE+@=@*@DGF+:8?DDCGFGG6CCE@<59@,;*@?CDGGFC2>>EEC9>(9BCG=EF73;FF)5C<16)7@)+;;@@24:)*-2-(,-70(-;(2<).)).1;172)9:9:*-)(403*.)))-26-9((-((-4,-)-,(--(,((..((,54())2**.4.
@M02996:162:000000000-B87FG:1:1101:4926:8917 2:N:0:ACTGAGCG+CGTCTAAT
GACTACTAGGGTATCTAATCCTGTTCGATCCCCACGCTTTCGTGCCTCAGCGTCAGTGTCGCCTCATCGGATGCCTTCGCTATCGGTGTTCTGCGACATATCTAAGCATTTCACCGCTACTTGTCGCATTCCTCCGACGCCGACAACACTCCAGTCCGACAGTATCAACGGCAATTTCGCAGTTGAGCCGCGAAATTTCACCGCTGACTTACCAGACGGCCTACGCACCCTTTAAACCCAATAAATCCGGATAACGCTTGCACCCTCCCTATTACCGCGGCTCCTTGCACGGCGTTAGCC
+
CCCCCGGGGGGGGGGGGGGGGGGFGGGGGGEFDFGGGGGGGGGGGGGGGFGGGGGGGGGGGGGGGGGGGGGGGGGGDFGGGFEGGGGCFEEGGGGFGGGGFDEGGFDFF;EFEGFGG:0=DEAEFGG@FC=EEDGGDG>EDAFGGGD@@=DDGGGFFGGGGG@,@CGGGEEA>BGGFGFFEG5<<FFGFGGFFDG?EGFFEGFF9FBFEC7>EFF:?EG6:34:13?9>G?FF<><<:C8BBFF4).5)-03(/)*----42)3C0?:(().)).68>449(((().().(2)0**/4A7
@M02996:162:000000000-B87FG:1:1101:7427:8938 2:N:0:ACTGAGCG+CGTCTAAT
GACTACTGGGGTATCTAATCCTGTTCGATCCCCGCACTTTCGTGCCTCAGCGTCAATTACGGATTTGTGAGATGCCTTCGCCATCGGTGTTCTGTGTGATATCTACGCATTTCACCGCTACACCACACATTCCTCCCACAGCATCCGCATTCAAGAACGACAGTTTCAACGGCAGGTCAGGTGTTGAGCCCCTGCGTTTCACCTCTGACTTACCATTCCGCCTACGCACCCTTTAAACCCAATAAATCCGGACAACGCTCGCACCCTCCGTATTACACCGGCTGCTGGCACGAGGTTAGC
+
CCCCCGG,FFGGGGGGGGGGGGGGG<F?FFDGF@F@FGGGGG<FGGGGGGGGGGG7FFG<CF:4,9EFFGG9,CFGGGGGG,@44AFFGGGG;<45C=@FCFFGG,@FEGGGGGGGGADDDGG,D?ACFFGGG=,=8EG6+:*+=68FE+@DEDFDFGGGGGAFFFGGGF+9CEC>F7=68,1@FGEGE7E5@/4):CEEFG**7;BFFFG*8F*+1=C8:>5<@<B(6C@;F;E?97FED;3)1))1;3.4(86F--,(-1-(/3<?F(-.3:4.)).((,-4(5)41(51).1;@)34
@M02996:162:000000000-B87FG:1:1101:3272:8950 2:N:0:ACTGAGCG+CGTCTAAT
GACTACTGGGGTATCTAATCCTGTTTGATACCCATGCTTTCGTGCCTGAGCGTCAGATGATCTCTGGACAGCTGCCTTCGCAATCGGTGTTCTGTGACATATCTAAGCATTTCACCGCTACACATCACATTCCGCCATCCTCGACATCTCTCAAGGGGACCAGTATCAATGGCAGTTCTCATGTTGAGCATGAGAATTTCACCGCTGACTTAATCCTCCGCCTGCGCACCCTTTAAACCCAATAAATCCGGATAACGCTCGGGTCCTCCGTATTACCGCGGCTGCTGGCACGGAGTTAGC
+
CCCCCGGGGGGGGGGGGGGGGGGFGGGGGGGGGGGGGGGGGGGGGGGD?BFGGGGG9FF<FFGGEEFGGGGGGGGGGGGGGGG7DDGGGGGFGG@FAFGGFFGGGCFGGGGGGCFGG=DGGFFFGGGGGGGGG8E8CCDDDD*0=BAGFGDDDFFGGG6?BD0CA9+EDG8*DDDGFGFDAEFFG7C?D,E8:DDEFFFFFG@5>EAADFFFFF7@AA>:98=4@>B):CADG>:5>:CE@9>>8*/999E065;8/.//6)(//6/;:6:::3.5-83-4,336?4:?<<10)*2;46<
@M02996:162:000000000-B87FG:1:1101:17619:8955 2:N:0:ACTGAGCG+CGTCTAAT
GACTACTGGGGTATCTAATCCTGTTTGCTCCCCGCACCTTCGCACCTCAGCGTCAGTCATCTGCTGGTAACCTGCCTTCGCCATTGGTATTCTTCCTGATATCTACAGATTTCACCCCTACACCAGGAATTCTGATTGCCCCTCAGTGACTCTAGTTATGCAGTTCTCAACGCAATTCCGGAGTTAAGCCCCGGGATTTCACACCAAGCTTGCAAAACCGCCTACATGCCCTTTACGCCCAATAATTCCGAACAACGCTCGCAACTTACAGTTTACCGCGGCTGCTGCCCCGTTATTAGC
+
CCCCCGGGGGGGGGGGGGFFGGGGGGGGGGFFCGGGEGGGGGGGGGGGGGGGEGGGGGGGGGGGGGGGGGGGGGGGGGGGGGGGDFFGGGGGFFGGGGGGGEGFEGFGGGGGGGGGGBFGGFFG@F@=FFFFGG;DG>FFGFFGG8EADFBDDEGGGGGGGGEEFEFEFDGFGB>EFGFFE@CCDGFGEGGA>A60:FFEEG7CD*:@CFD@D>A14935C:8>B.@7>CB5?E=CFFGGDD@@=5??@453@B32,./,,91(94<<A))).666514((-916?)),(--0)2;<)..
@M02996:162:000000000-B87FG:1:1101:5211:8956 2:N:0:ACTGAGCG+CGTCTAAT
GACTACTAGGGTATCTAATCCTGTTTGCTACCCACGCTTTCGCGTCTCAGCGTCAGTCATTGTCCAGCAACCCGCCTTCGCCACAGGTATTCCTCCTGATATCTACACATTTCACCGTTACACCAGGAATTCTAGTTGCCCCTCCAAGACTCCAGTCAATCAGTTTCAGGAGCAGTTCCTCAGTTGAGCTGACGATTTTCACACCTGACTTAACCAACCGCCTACACGCTCTTTACGCCCAGTAACTCCGGACAACGCTCGCCCCCTACGTATCACCGCCGCTGCTGGACCGTAGTTAGC
+
CCCCCGCFGGGGDDFGGFFFGAFFGGGGGGFE@;@FGGGGGGGG@FFGGGGGGGGGFG<EFGEEFGGEGGCFGGGGGGGGGGGGDGFG9EEGFGFGGGDAFFGFCFEFGGGGGGGGG0:CDGGGGGGGGGGGGG8DG@@@==FCDEDB*=<>D@DFC,@;CD>F8D+6?E,0=DFG7DDFGEDFFGDDEB,:*:+:8:FAEFCFDF58@?C=AF555@C):>@7=::A9*8BC*>==>E:9-88=5//;:.:>37G(.,,.:7:DBB<B(,).(.)13-(--490::(,,1(.0123)))
@M02996:162:000000000-B87FG:1:1101:10462:8957 2:N:0:ACTGAGCG+CGTCTAAT
GACTACCAGGGTATCTAATCCTGTTTGCTCCCCACACTTTCGAGCCTCAGCGTCAGTTAAAGCCCAGTAGGCCGCCTTCGCCACTGGTGTTCCTCCGAATATCTACGCATTTCACCGCTACACTCGGAATTCCACTTACCCCTCCTGCACTCTAGCTTAACAGTTTCCAAAGCAGTTCATGGGTTGAGCCCATGCATTTCACTTCAGACTTGCTATGCCGTCTACGCTCCCTTTACACCCAGTAAATCCGGATAACGCTTGCCCCCTACGTTTTACCTCGGCTGCTGGCACGTGGTTAGC
+
CCCCCGGGGGGGGGGGGGGGGGGGGGGGGGGFGGGGGGGGGGGGGGGGGGGGGGGGGGF9@CGGGGGGGGGFGGGGGGGGGGGGGGFFGGEGFFGGB@@FGFGGGGGGGGGGGGGGG>BCDFFFGCFFGGGGGGGGGGG8DDFGGFBGFGFFGBCGGGGGGGECFFGGGD@DGFCGFGEFFGFDEGFGCGGFFFG@;CFFFGFEB<9EEFGEFF;BAFF>C9:9A4AA>C=7DFFF4=FGB(09=5<CF>>0;B78/.(//244>@>FFB.(.464)).424:915)511440)*2;-.4
@M02996:162:000000000-B87FG:1:1101:10430:8960 2:N:0:ACTGAGCG+CGTCTAAT
GACTACCGGGGTATCTAATCCTGTTTGCTCCCCGCACCTTCGCACCTCAGCGTCAGTCATCTGCTGGCAGGCTGCCTTCGCCATTGGTATTCTTCCAGATATCTACAGATTTCACCCCTACACCTGGAATTCTGCCTGCCCCTCAGTCACTCTAGTTATGCAGTTCTCAACGCAGTTCGGGAGTTGAGCTCCCGCCTTTCACACCAAGCTTGCATATCCGCCTACATGCCCTTTACGCCCAATAATTCCGAACAACGCTCGCAACTTACTTATTACGGCCGCTGCTGGCCCGTTATTAGC
+
CCCCCGGGGGEGGGGGGGGGGGGGGGGFGGFCBFGGGGGGGFGGGGGGFGGGGGGGGGGFGFFEFFCFFEEFFGGGGGGGGEEGGG@GGGGGGCEEFEFECDFGGGGGGGGGGGGGF>FGFFFFGFEFGGGGGGGGG9E@DDFGGFEGFGFFGFGGGGGGFFDFAFGGC9D5E>?EFF=DC+@:F87CCBFC>BDAAFFFFFEFFF==DFC4>4A+1=C6C>@=B@C4.<@>F@<E0<GEF;(6*.95+.)/4)(1.-(--17(1(-3)).64469(--(,492908(,((-0)//366:
@M02996:162:000000000-B87FG:1:1101:26174:8962 2:N:0:ACTGAGCG+CGTCTAAT
GACTACTCGGGTATCTAATCCTGTTCGCTCCCCACGCTTTCGCGCCTCAGCGTCAGTTACGGCCCAGTAAGTCGCCTTCGCCACTGGTGTTCCTCCCAATCTCTACGCATTTCACCGCTACACTGGGAATTCCACTTACCTCTTCCGCACTCAAGCTCTCCAGCCTCCAAAGCAATTCCCACCTTAAAAGCAGGACTTTCACTCCCGACTTAAAAAGCCGCCTACACGCCCTTTACGCCCACTCATTCCGGACAACGCTCGCCCCCTACGTATTCCCGCCCCGTCTGGCACGTAGTTACA
+
CCCCBFFGGGGGGFGGFGGGGGGGGGGGGFEFGGGGGGGGGGGGGGGGFGGGGGGGGGGGGGGGGGGGGGGGGGGGGGGGGGGGGGGF8CCFGGGGGFGGFDEGAEFGDEGGGFCFG>@CDEGA9FFGFEFEFGGGGGGE?6DGGF8@9DDFGG6FDG,EFFF,@AGF6FFFFFGGFGFF;F>9FGE8C:8=AF5-.>BE?:*1:*))-8?EC64*(22:?.(/3(6(.;1(25)/,/=E6(.2?2-.2()((04*(((-(148C0-812.).5))5(,((((,(((.),.,))*/26-.
@M02996:162:000000000-B87FG:1:1101:10446:8966 2:N:0:ACTGAGCG+CGTCTAAT
GACTACCGGGGTATCTAATCCTGTTTGCTCCCCGCACCTTCGCACCTCAGCGTCAGTCATCTGCTGGCAGGCTGCCTTCGCCATTGGTATTCTTCCAGATATCTACAGATTTCACCCCTACACCTGGAATTCTGCCTGCCCCTCAGTCACTCTAGTTCTGCAGTTCTCAACGCAGTTCTGGAGTTGAGCTCCCGCCTTTCACACCAAGCTTGCATATCCGCCTACCTGCCCTTTACCCCCAATAATTCCGCACCACGCTCCCACCTTACGTATTACCGCTGCTGCTGGCCCGTAATTAGC
+
CCCCCGGDGGGGCFGGGFGGGGGGGGGGGGGGC@FFG:FFGGG@GGGGGGGGGGGGGFF<FGCCC9C:FFGFEFGGGGGGGGG:EFCFEFGGGGFFEC=FFDFGGGC<AFFGGGGGC:DDFGGGFFDGGAFF;DC=F,=@FDFG6,5F5FFEGGF,@,3,8@:FD++7?CFFGE>CFG*+7,,5DFEF8,@=*9CAAEC=;;*883:5:F@:<*21*42/;<>2:(5*0<>3<;4=*7FE2((//75.36)62)(2/.//(1((1(5-4-.).364)(,(--50<2:42(-(0)*1+672
@M02996:162:000000000-B87FG:1:1101:18662:8974 2:N:0:ACTGAGCG+CGTCTAAT
GACTACTCGGGTATCTAATCCTGTTTGCTCCCCGCACCTTCGCACCTCAGCGTCAGTCATCTGCTGGTAACCTGCCTTCGCCATTGGTATTCTTCCAGATATCTACAGATTTCACCCCTACACCTGGAATTCTGATTGCCCCTCAGTGACTCTAGTTATGCAGTTCTCAACGCAATTCCGGAGTTAAGCTCCGGGATTTCACACCAAGCTTGCAAAACCGCCTACATTCCCTTTACGCCCAATAATTCCGAACAACCCTCGCAACTTACTAGTTACCTCGGCTGCTGGCACGTAATTAGC
+
BCCCCGGGGGGGGGGGGEGGGGGGGGGGGGCFGGGGGGGGGGGGGGGGGGGGGGGGGGEGGGFGGGGGGGGGGGGGGGGGGEGGGGGGGGGGFFGG,CFFFFGGFGGGEFGGGGGFGAFDFGGGGFGFGGGGGG==DDFEGDFGG4C;DGFDEEDFGDGGFDDCDFGGG9D?>?DGFGFF>>@=FFEFEDGE>BDFFGFFFGEEA@8=CC85C6A>);C@C5<=B28*96>>F=>=9=FGF@D@*6<EC3.1>A(*(((/,14(944)4)))--6<F).4(43(()).-.4800*2<602
[truncated: 65,672,914 more chars]
