# Supplementary material for: Long-term storage of feces at −80 °C versus −20 °C is negligible for 16S rRNA amplicon profiling of the equine bacterial microbiome
Source: PeerJ. 2021 Mar 9;9:e10837. doi: 10.7717/peerj.10837 (PMC7953882; doi:10.7717/peerj.10837)
Supplement: Supplemental Information 29 [file peerj-09-10837-s029.zip › SI_2014_16S_S146_20_L001_R2_001.fastq]

@M02996:162:000000000-B87FG:1:1101:13076:1705 2:N:0:ACTGAGCG+TCTCTCCT
GACTACTCGGGTATCTAATCCTGTTCGATCCCCGCTCTTTCGTCCATCACCGTCATTTACCGCCTGATATCCTGCCTTCGCAATCGGTGTTCTTCGTCATATCTATGCATTTCACCGCTACACCCCCCCTTCCGCCTACCTCTACCGCAATCTAGTCATCCAGTTTCAATCGCGCTTTCCCGTTTTGCCCCTCGCTTTTCCCACCTACTTTACTTCCCCCCCTCCCCCCCCTTTACCCCCCTTACTCCCGCTTACCCCTCCCTCCCCCCTTCTTCCGACGCCACCGGCCCCGTCTTTTCC
+
--8C8C6C,,7C+CFF,6;EF<6CE-8,<CC@C+7+86;CEB;,8,;,,,;8BC7,;,,6,,+86,,6,,,:,,:AA,9AB,+,,9,8,B=E494,98,9,=DF9,4:,@<4A,CC+1<+=,4,+8+++8>E8++06+662:++63)+*+3:,,+36,,73,*@,15,+,,05****0*+,*4@7*)2.,4)/**(/<6*7<*(()(7*1+*1+)+.2*,1(,/((((-2(-9))).,/*((())))./4)(().0.(((-*..7((,(3((.).6(((-,((((,(((-(-))1/+)--
@M02996:162:000000000-B87FG:1:1101:19643:1723 2:N:0:ACTGAGCG+TCTCTCCT
GACTACCAGGGTATCTAATCCTGTTTGATCCCCACGCTTTCGTGCCTCAGCGTCAGTTCCCCTACGGCAAGCTGCCTTCGCCATCGGTGTTCTGCATCATATCTACGCATTTCACCGCTACACACCGCCTTCCGCCTGCCTCCACCGCACTCAAGCCCGCCAGTTTCCACCGCACTTCCGGGGTTGAGCCCCGACATTTCACCGCTGACTTACCACCCCGCCTGCGCACCCTTTAAACCCAATAATTCCGGCTAACGCTCGCCCCCTCCTTTTTACCGCCGCTGCTGCCCCGGCTTTCCC
+
-8AC@F6,;B@F,CFFF@@FFCCCF6C;EEEFD-7+C6BDGC;,,,;,;4,@FE7,<,6,,,6,6,8+++,95:@AF=E7@,,44@6,88?F994,,<4C4<EFG?@B4BC=FCF<B:?CD,B,8++4+@BFF+=0=+6=+)*+638:9=*:,,6,16++84)@,42,+7,3@*04*2:*3**4<*)0.:;2))1(5<7?7<3(.)(./9:746))/0/4:--(3(((-:337,.)).;83(.)*)).*(0((0)2--(,,/((9,-43(.)..(5)(,((-4(33))((,-))**0).,
@M02996:162:000000000-B87FG:1:1101:20738:1727 2:N:0:ACTGAGCG+TCTCTCCT
GACTACTAGGGTATCTAATCCTGTTTGATACCCCCCCCTTCGTGCCTGAGCGTCAGTTCCCCCCCTGCAGCCTGCCTTCGCATTCGGTGTTCTTCGTCATATCTATGCATTTCACCGCTACACCACGCGTTCCGCCTTCCTCTCCCGCACTCAAGCTTGCCAGTTCCAACCGCTGGTTGCGGTTTAGCCCCACGCTTTTACCGCTCGCCTTGCATCCCCCCCTCCCCCCCCTTTAACCCCCTAACTCCCGCTCACCCTCTCCCCCTCCCTTTTTCCGCCGCCGCTGGCCCCGAATTTCCC
+
--8A,C,,<,6C,;EE<,;EE,;CE6;,B,@CC-6+@68CF8,,6,;,,,,7@F:,<,,6,,+4++:,,,,94:4AF=DFE7,,,9:,48+A99,+9+4A,?EC=5@?;=@;E9??+1<+=,?,+8++38>C?+=++3632:=06313*09=,,5,,,,*6,385+5,+4*/:*****))**44***+.;*(.0),2<*)/+(,()(.(.*)(*)/(.*,/((-(-,-4:(,7).)..1*(((.))).*-)(().*.(((,2,(),,2(1),.)53:0((((-((((((,(())*/+)),
@M02996:162:000000000-B87FG:1:1101:8799:1751 2:N:0:ACTGAGCG+TCTCTCCT
GACTACTAGGGTATCTAATCCTGTTTGATACCCCCGCTTTCGTGCCTCAGCGTCAATCGCACTCCAGCAGGCTGCCTTCGCAATCGGTGTTCTTCGTCATATCTATGCATTTCACCGCTACACCACGAATTCCACCTTCCTCGTGTGTATTCAAGCCCATCAGTTTCAACCGCACTCCACCGTTTGGCCCCGCCCTTTTCCCGCCTACTTTAAAGCCCCCCCACCCCCCCCTTTAACCCACTTAATCCCGTTACCCCCCCCCTCCTCCCTTTTTCCGACGCTACCGGCACCGTTTTTACC
+
-8AC<E@,<6CE,CEFE@BEFACEF6;4B,CEC-8+@6BDF:,,8AEE,;6@FC,,6,,,,86:9,:,,,,64:8AFEG@E,+79@6,88?E494998,9,4DFD,9AEDC=E,CA+:?=C,B,+9+++9@EB,9664@D9**0+40,53?D,,3,6=,,8,5<,26,+7,38*++*3)*3+543+)2)4*)***/0>**99))()(-*1+/*+*+08*.*((.(,((-:(47)5).3:*(())*--.*()((.-0(,((-)(-*,(4(()).).4((((-((,(-(((,(-))01*.-4
@M02996:162:000000000-B87FG:1:1101:15520:1787 2:N:0:TCTGAGCG+TCTCTCCT
GACTACCCGGGTATCTAATCCTGTTTGATACCCGCACCTTCGTGCATCAGCGTCAGTTCCTCCCCAGCCGACTGCCTACGCCATCGGAGTTCTTCGTGATATCTATGCATTTCACCGCTACACCACGACTTCCATCTCCCTCTCGTGCACTCAAGCTCTCCAGTTTCAACCGCGAGTTCGAGTTTAGCCCCACGCTTTTCCGGCTCACCTTGCCTCCCCCCCACGCACCCCTTTACCCCCATTAATCCGTACTCCCCCCTGCCCCCCACTTCTTCCGCCCCCGCCTGCACCGTATTTGCC
+
9ACCCF,,8@FF+CFGFAEFGCEFG<C,C<CEE+:+@6CCF<6,89FD;,,@CE:,<,,,,<678,8,9++848BBE,=@@+4,46,,78CF49@,99,99?FFB,:A>DEAFEFE=:?CD9E4+A8++8BFD,,++7@@=8:6++5+064D,8+,,6,6@@8B=+=,+@33;0++**3*,,47,+7801*)3/*)/>F*7*((()..(20*5)))/8*(7(..,((,-;219)))).:*(,).*)).)-)((*.*-(((-*.4*((((.))-).-(((((,(,((,((.(())02+)).
@M02996:162:000000000-B87FG:1:1101:19684:1813 2:N:0:ACTGAGCG+TCTCTCCT
GACTACTAGGGTATCTAATCCTGTTCGCTCCCCACGCTTTCGCGCCTCAGCGTCAGTTACTCCCCAGTAAGCCGCCTTCGCCACTGGTGTTCCTCCCGATCTCTACGCATTTCACCGCTACACTAGGCATTCCGCTTACCTCTCCCGCACTCTAGCTACACAGTTTCCTATGCAGTTCCGGGGTTGACCCCCGGCATTTCACTTCCGACTTGCTTTGCCGCCTACGCTCCCTTTACACCCAGTAATTCCGGCTAACGCTTGCTCCCTCCGTTTTACCGCGGCTGCTGGCCCGTATTTCGC
+
9ACCCE,,CEFGGEFGGEFFGCCFF6BFEFEFE-@@F6BFGF,+6@FCC,@CFG,,C6,9,,648,B6,9,,48@CFCAACE74,9:C=CCF,999,+,8>FGGG?DB>@F4CEFE8:@?C@E,,,,,8?BFD8>06+@@+:??8,1+30*=9>@=2,,,@@5>2+2=+,,5@+2@;5C****::36*1:::*/)(0:8?4</*.*//.8C3;+)+)2:6*.((/21(4:24C?45)4:C,(55*)6404)((),2-,((-1-9C08:19-).-.4)4,4-462244(((--0)*3<),,
@M02996:162:000000000-B87FG:1:1101:15554:1883 2:N:0:CCTGAGCG+TCTCTCCT
GACTACCCGGGTATCTAATCCTGTTTGCTCCCCACGCTTTCGTGTCTCAGCGTCAGTTATGGTCCAGTAAGCCGCCTTCGCCACTGGTGTTCCTCCCGATATCTACGCATTTCACCGCTACACCGCGAATTCCGCTTACCTCTCCCACCCTCAAGAATTACAGTTTCAACTGCAGCTCCGGAGTTCAGCCCCGGTATTTCACATCTGACTTCAAATCCCGCCTACACACCCTTTACACCCAGTAATTCCGGATAACGCTCGCCACCTACGTATTACCGCCGCTGCTGGCACGTATTTCAC
+
-8ACCG<EFFFFFGGGGFFFGAEFG<CFGGFGE-@6F,BFGF;,6BFFC,C@FEE,C,,<,,<:C,:C,,,99@@ECCF=CCC4,96CBFEF499A,48@4@G@F<DC@CF=FFGF8:@?D9E9++++8@FGF@C=C+=8+:?D?85:*=:=,6=,,,,,8,:@==@C7,3;@*+4328*3**@>+/5/,;7**2(/@BE?@*03+18>B7**+)+)6;6C6/(/(/),:315;)9)4<8((,.*)).050(,060,,((,131>:2(2:(,..464(,(-,4,33)(,(.40.+006))
@M02996:162:000000000-B87FG:1:1101:14437:1898 2:N:0:ACTGAGCG+TCTCTCCG
GACTACAGGGGTATCTAATCCTGTTTGATACCCGCACCTTCGTGCCTCAGCGTCAGTTGCGCCCCAGCAAGCTGCCTTCGCAATCGGAGTTCTTCGTGATATCTAAGCATTTCACCGCTACACCTCGAATTCCACCTGCCTCTCGCGCACTCAAGCAACGCAGTTTCAACCGCGGGACCGAGTTTAGCCCCGCGATTTGACGGCTGACCTTCCTTTCCACCCACGCCCCCCTTTAACCCAATAAATCCGGATTACCACCGGCCCCTCCGTATTTCCGCCGCCGCCGGCCCCGTATTTGCC
+
CCCCCG,,CCEFFFGGGGGGGFFGG-EAFAFFGCC+F+EFGG,9@DGFC<@FGGGEFC,,+8@+78B,@,,A@AEFFDFGG@F:=@B,@BEG9994,99F;FGGF,CEGGGFFGGGE:@CCEF=,A8+9EFGFDE604@B+:9+0+17@D>58,=,,,61@@>@;CF@+@:AE**1*3)**44?,=6:)8C2)8)(6C+)9/,,()(,(1*,(*./.904C(--,((-4>29C)).-4C5-()56)),)40((140-,((-)293((4(-,(.).51(,--,,4(,4(4((()0*33))4
@M02996:162:000000000-B87FG:1:1101:11753:2054 2:N:0:ACTGAGCG+TCTCTCCT
GACTACCGGGGTATCTAATCCTGTTTGATCCCCACGCTTTCGTGCATGAGCGTCAGTTGCAGCTTCGTAACCTGCCTTCACGATCGGCGTTCTGTGTCATATCTAAGCATTTCACCGCTACACACCACATTCCAGTTACGTCCCCTGCACTCTAGTCCGGCAGTATCATAGGCACGATCGGAGTTGAGCCCCAACTTTTCACCAATGACTTACCGACCCGCCTGCGCACCCTTTAAACCCCATAAATCCGGATACTGCCCGCACCCTCCGTATTCCGGCGGCGGCTGGCACGGGGTTAGC
+
CCCCCGGBEFGFGGGGGEGFGFGFG-CFGGGGGFECGEGGGGE@@FF<FAEFGGGGGEC<C9,99CCEFFEFEF,EF;E9E,?==CC7@CFFBC95,9EFGFGGG9EFGDFFGGGGE=@CDEF,@FAD@FGGA@;3+,@+=D5>?,8B??DD3,=8=C++@@>B,?FF+>,:@?DC5?)3>**1@2;989FAB>C)9B686C=E=*7>388>>A()(21(2,/,,.,,38607;<337CC(,30*.56*4)(-0)*)),(-),(13(--4-(..-<((,-,,,(36><?(,87.*2*((.
@M02996:162:000000000-B87FG:1:1101:17173:2077 2:N:0:ACTGAGCG+TCTCTCCG
GACTACACAGGGGAGCGAAGCCTGTTTGCCCCCCGCACTTGCGCACCCCAGCGGCAATCATCTGCTAGAAGCCTGCCTGCGCCATGGGTGTCCTTCCAGACACCGACAGATTGCACCCTGACACCTGGAATCCCGGCTCCCCCTCAGTGATGCCAGTCCAGCAGTTTCCAACGCAGTTCCGGAGTTGAGCCCCGGGATTCCCCACCAGACTTAACGGACCGCCTACATGCCCTTCACGCCCAACAATCCCGAACAACGCTTGCACCTAACGTGTGACCCCCGTTCCTGGCAGCGAATTAA
+
CCCCCGFG,CDF++++=C4+8C;CFE<4,,;C@@CFEC+:5,+@CE+,8@@,8+@>:EFFEFDEA,<5<ECFB:4E,?,44@++6,:=BBF,95,C=E=4+0,06+=F>8:A,CFFG>*+=DFD8,>>D3,,@8CC7+@BC=>+;,:73>+0@,2,4@9E,@-85=+=9F?9:59E?+8FE:5?F41+(2*/8>D0(*;))+/=0>D71)>)564743),2-(-((.--35(24(,8,/;6?6(0.)(*)04(7(<.--,,1:2DB1()4?7?246A)(,,-(((,.6,1(())1/2(.)
@M02996:162:000000000-B87FG:1:1101:17189:2085 2:N:0:ACTGAGCG+TCTCTCCG
GACTACACCGGGGAGCGAAGCCTGTTTGCGCCCCGCACCTGCGCACCCCAGCGGCAATCATCTGCGAGAAGCCTGCTTGCGCCATTGGTGTGCTTCCAGACAGCGACAGATTGCACCCTGACACCTGGAATCCCGGCTCCCCCTCAGTGATGCCAGTCCATCAGTTTCCAATGCAGTTCCGGAGTTGAGCTCCGGGATTCCACACCAGACTTAACGGACCGCCTACATGCCCTTGACGCCCAAGAATGCCGAACAACGCTTGCACCTGACGTGTGCCCGCCGCTCCTGGCACGTAATTAG
+
CCCCCGGF;@CF+6+++@@6@<;EFFC;,+88@CCFEE+::@:@FF@,@@?,@>CFFFFFFFDBC+4+=CFFEA=F,9=+6>@:>9CFCFG+498FCFD:+36+3++@>8:C7CF>>:*0=CFDD=>B<33,@CED94*@9@>7C,@7::18;,3>,A?F@@.?=9:CDC7+11:EFDEFGE=?C*133C+6=BD96<A)1><EF>F;4)0)69689><(:4((-4?2::514:0<43884?115146>0>09>9*.49::5??D?<3((((43()).,((---((5).21.))012..2
@M02996:162:000000000-B87FG:1:1101:14769:2088 2:N:0:ACTGAGCG+TCTCTCCG
GACTACTCGGGTATCTAATCCTGTTTGATGCCCGCACTTTCGAGCCTCAGCGTCAATCGCACACCAGCAAGCTGCCTTCGCAATCGGAGTTCTTCGTCATATCTAAGCATTTCACCGCTACACGACGAATTCCACTTGCCTTGCGTGTATTCAAGCCCAGCAGGATCCACGGCAGGCCAAGGTTGGGCCCTGACATTTGACCGCAGACTTAAAAGGCCGCCTACGCTCCCTTTAAACCCAAGAAATCCGGATAAAGCTCGCAGCCTACCTATTTCCGAGGCTGCTGGCCCGCAATAAGCCG
+
CCCCCGGGGGGEFFCCEEEGGGFFGFFGGAFFGC@FECCGFE8CCFGFFEEEFCCCFEFF>C+EFFFFFGGGFFGFCGGGGGE@DFCFEFF;@CECFEFEFFCDBAEFFGFC@EEFG@AGGFFECGGFEFGFGFGGGFGGG*;==8>8;83*@@=:EFF,@DD++;FFFF>?EA+@5*5>DB2,>9935**/;9C49,+;;E@2>?B:)::CC37A0.8(2(632./61;,)26><<2281((,0.)(/,.(49)0)).89D(9*()(()--)))--(,--((-)),(((4()0*++)),,
@M02996:162:000000000-B87FG:1:1101:17259:2094 2:N:0:ACTGAGCG+TCTCTCCG
GACTACAGGGGTATCTAATCCTGTTTGCTCCCCCGACTTTCGCGCCTCAGCGTCAGTGCTGTTCAAGGAATCCGCCTTCGCCTCCGGTGTTCTATAGGATATCAACGCATTTCACCGCTACACCCTATATTCCGATTCCCTCTCCCAGACTCGAGTCATGCAGTTTCAAGCGCACTTTCCGGGTTGAGCCCGGAGATTTCACACGTGACACACACGACCGCCTACGCGCCCGTTACGCCCAGTAAATCCGAACAAAGCTTGCGACCTCTGGTATACCGCGGCTGCTAGACCAGAGGTAGG
+
C@CCCGGEFGGBFGGG9AEGFGGFGGGGGGFGGGCF:F7CFEBCFEGGGFGGFGGGF9FGGFFGFGGGFFCFDFFGDFGFGF@C=EC@BBCE>A9FFGGFFBF@EGGGG8FG9EEFE=A>CE,@@+A,=EF9FFGGCEDE+:DDDFDAD+*)@DC7@F8DFGF8@7DGGGD5EEGEF7AFEEG:@9CFEFF59A>>29+78>@=(?92==8:@>8):AD6/./,86:,,:;(930:3:>E:((.1444<1.((7(/..)-./(-/7(.)5,))--.4(--(((--,)))).(.)/*3.,(
@M02996:162:000000000-B87FG:1:1101:8871:2105 2:N:0:CCTGAGCG+TCTCTCCT
GACTACCCGGGTATCTAATCCTGTTTGCTACCCACGCTTTCGCGCCTCAGCGTCAGTCATTGTCCAGCAACCCGCCTTCGCCACAGGTGTTCCTCCTGATATCTACACATTTCACCGCTACACCAGGAATTCCAGTTGCCCCTCCAACACTCCAGTTAATCAGTTTCAGGCGCAGTTCCTCAGTTGAGCTGAAGGATTTCACACCTGACTTCACTACCCGCCTACACGCCCTTTACGCCCAGTAACGCCGGACAACGCGCGCCCCCTCCGGATTACCGCGGCTGCTGTCACGTAGTTCGC
+
@@CCCGDFGGG@FFEG<<EFGFFGF@FEEFFFGGDDGD;DGG,@+7FFCBDGGGGEFCC<CEEE@EF<CCEF@C@FGGGGG@E=8ECFACCF,9CAA<,C;FFGFG=BEEFEFGGGG5BGGGD=+,++9AFFFFG=37=D=:<DC,8,<DD)@,=33:,,CED,==DD?,,0=:+4?CC+77<;F5;+)7,**3*)*@FEFCEE=9@5CA9:>A*1)/@4;7/6:3(-/*5(26><24CC(36)76(6910(18(9---(,129C;0((4((,(..)(-(-1((8:3-)))(0)/20:(3
@M02996:162:000000000-B87FG:1:1101:22485:2140 2:N:0:ACTGAGCG+TCTCTCCG
GACTACAAGGGTATCTAATCCTGTTTGCTCCCCACGCTTTCGCGCCTCACCGTCAGTTGTCGTCCAGCAATCCGCCTTCGCCACTGGTGTTCCTCCTAATATCTACGCATTTCACCGCTACACTAGGAATTCCGATTGCCTCTCCGATACTCAAGATCAACAGTTTCAAATGCAGTTCATGAGTTAAGCCCATGGATTTCACATCTGACTTGCCGACCCGGCTACACGCCCTTTACACCCAGTAAATCCGGACAACGCTTGCCACCTCCGTATTACCGCGGCTGCTGGCACGTAGTTAGC
+
CCCCCGGGGGGCFGGGFEFGGGGFGGFGGGGFGGGEGE,DEC:CFFGGGGGGEFEFGGGFGGGGGGGGGGAFFGGGCGGGGGGGDDDC?CBF@,CFGGGEGFF8DGFGGGDGFDFFE=9CGFFEFGFGFA,=FGGGGFGGCDFGGEA@:=D*@8=A@EEGGD8<:DFGGFEDF??@D9E+;@@,@FCC5@@0;AGF5@A@AFF=@+;;9CF:EA9BAEC:?626>EB>@::65E))/7<C;DFFF?)9238<0>=*-((--1..9<1(.4((,5)).,,(32944547((),.0/2+)).
@M02996:162:000000000-B87FG:1:1101:10139:2157 2:N:0:ACTGAGCG+TCTCTCCT
GACTACAGGGGGGAGCGAAGCCGGTTCGAGCCCCGCACTTGCGGGCCCCAGCGGCAATGACGGATCGGTGAGATGCTTGCGCAATCGGTGTGCTGAGTAAGAGCGATGCATTTCACCGTGACACTACCCATCCCGCCCACGGCATCCATATGCCAGCAATCCAGTATCAAAGGCAGTTCCGGGGTTGAGCTCCGTGCTTCCACCCCGGACTTGGACCCGACCAGACGCACCCTTGAAACCCCAGAGAGCCGCAGAACAGTAGCAGCCGCGGGTTCACCCCCGCGGCTTCGAACGAGTCACG
+
C6ACCGFFFGGG@B7+=CC7:F+C=>,64,8+A8>>>C+:BC++8:3+>@B,8C@F@FGGFGDCF+*3*8DF,73>,7,*1><:CDCF=F:14,,=,<@,,15*1<*4;9,<,+<CE/)1*=FC><C,2,++==*)1/1;<253)<(:*29.936+*:79A6330**3C77=657*0CAF>/***)-C2A+,).*-(20))3.8:D(34.1,5@46(0)-*-(((--((244<?(.)-2;-2(,)(.-9(.(4)(2(((.)0.6*(.(,(((,((.).((-(,((((((((().*2*(.),
@M02996:162:000000000-B87FG:1:1101:13302:2162 2:N:0:ACTGAGCG+TCTCTCCG
GACTACAGGGGTATCTAATCCTGTTTGCTCCCCACGCTTTCGCGCCTCAGCGTCAGTTATCGTCCAGTAGATCGCCTTCGCCACTGGTGTTCCTCCTAATATCTACGCATTTCACCGCTACACTAGGAATTCCAGCTACCTCTCCGACACTCAAGAATAACAGTTTCAAGTGCAGTTTATGGGTTGAGCCCAAAGATTTCACACCTGACTTGCTATCCCGCCTACGCGCCCTGTACACCCAGTAAATCCGGACACAGCTGGCCACCGACGGATGACCGAGGCTGCGGGCACGTAGTGAGC
+
CCBCCGGFFED6BCAF@CFEGGEC,EEG9CEDCF@@+8,6BCBCEGGGAEFE@@@E<FG9DFFGGGGCFFG,CFCG7FFDFF:FGFF:A66995CFFFGGGBG@=CDCE=+E9B@F>>*=CD?,8FFFF,,,@D,=AFFD+96=D78+38;)@BFFC,9EFA>,@+9CFGDDDBF=9CC?=DE,870C@GD@*;C:E,1;@:A0:3@@@>:>E+*1:@;74:/55528246.*)9)96FG;?5<FE9?D.06>5(*..)((1..96(409,,-((5(1(,44(,(--4(4:-0)2*3)..
@M02996:162:000000000-B87FG:1:1101:10319:2163 2:N:0:ACTGAGCG+TCTCTCCG
GACTACAGGGGTATCTAATCCTGTTTGATCCCCACGCTTTCGTGCCTCAGCGTCAATAACGGATTCGTGAGATGCCTTCGCAATCGGTGTTCTGTGTGATATCTATGCATTTCACCGCTACACCACACATTCCGCCCACGGCATCCGCATTCAAGACAACCAGGATCAAGGGCAGCTCCCCGGTTGAGCCGGGACCTTTCACCACTGACTTAATCATCCGCCTACGCACCCTTTAAACCCAATAAATCCGGATAACGATTGCCACCTCCGGATTACCACGGCTGCTGGCGCGGAGGTAGC
+
CCCCCFGFFGG@CEFCCAFFFFDC@CEGGGEF@FFCGC7CFCECFFGGGDFE,@BC9EFGGGG7:@@CCEGG9EEG9EDD7BFFGGGFE7?;@FE?EDA;F+@,9C@EC@?F,@<EC55?DGE?FFFCF8,@DDCDDG=8=>>+=@>F>+**766CAFGCEED+@;?EC@80@?9+:+=F6CC430:;8EE999D?B@+@55@E2)67(4=8>+0=81+/=3(6(3(/(=;(;))94)?*6:(4*4))2(.((042-(,(,2.)2.(.4,(-((,-)))(((,-()..4((,0)2**,))
@M02996:162:000000000-B87FG:1:1101:10123:2170 2:N:0:ACTGAGCG+TCTCTCCT
GACTACAGGGGGGAGCGAAGCCGGTTAGAGCCCCGCACTTGCGGGCTCCAGGGGCAATGACGGATTCGAGAGAGGCTTGCGCAATGGGGGTCCTGATGAAGACCGAGGCATTGCACCGTGACACTACACATGCCTCCCACGGCAGCCATATGCCAGCAAGCCAGTAGCAAAGGCAGTTCCGGAGTGGAGCCCCGGGTTTCCACCCCTGATTGGGACCACAGCCGAGGCACCCTTGAAACCAAAGAAACCGGGAAAACGCTGGCAGCCGCCGTATGACGAGCGTCAGAGGCAGGGAGTGACG
+
CCC?CGF<@EEG+@7+7@B+C=7CG7,4,9<:B?7=@F7F95+>4>+++33,8>@3+:B=FE>FE+,8,:@:+@3@88:*33>>*,<:*>**6,,3,87,7+001<*1**,,,+8?+,)/24,025<,A0C+<++21/;8313))8(2*29499*3:C**/*(2<7*<:<+0*)2:):)/*1****(0,:/377<((*)).+)435,-4*2),7(.-37.2.,(4((-(/4431,446@8(,,1:?<0C()((..<(((-(1(3*,(,3-3(((,.6((((-((-().1:1,05***.4)(
@M02996:162:000000000-B87FG:1:1101:10324:2181 2:N:0:ACTGAGCG+TCTCTCCG
GACTACAGGGGTATCTAATCCTGTTTGATCCCCACGCTTTCGTGCCTCAGCGTCAAGAACGGATTCGTGAGATGCCTTCGCAATCGGTGTTCTGTGTGATATCTATGCATTTCACCGCTACACCACACATTCCGCCCACGGCATCCGCATTGAAGACAACCAGGATCAATGGCAGCTCCCCGGTGGAGCCGGGACCTTTCACGACTGACTTAATCATCCGCCAACGCACCCTGTAAACCAAAGAAAGCCGGATAAGGCTTGAAGCCGCGGACTTACCGAGGAGGCGGGCACGGAGGTGGC
+
CCCCCGGGGGG-BEFE@CFCEGECCFEG9E@<DA:@EC@@AEGFFGCGDEFE,B@@,66<CE@:@,BCDCGGFGGF<;FDFEDCFDC8?86;EFFEE====+=C>,@EFD?A,@CCCA>CD9B=8DEFE?D,@,@=8EC>C@D6=E8A96**6@?F8=1=B=D+@;FFF7::69D9C?):>:E@C9)*8CG5/9D@(@+*9C(55)0)8?:7)1)+)3+,*/(((((.688:4,.:4AF=6((,02(.*4)4,7)*.((,,*.)234((((--,--,-(,-((-2(-136240)/*2(-,
@M02996:162:000000000-B87FG:1:1101:13360:2214 2:N:0:ACTGAGCG+TCTCTCCG
GACTACAGGGGGATCTAATCCTGTTTGATACCCGCACCTTCGAGCCTCAGCGTCAGGTGCGCCCCAGCAAGCTGCCTTCGCAATCGGAGTTCTTCGAGATATCTAAGCAGTTCACCGCTACACCTCGAATTCCACCTGCCTCTTGCGCACGCAAGAAACGCAGGTTCAACCGCTGGACGGAGGTGAGCGCCGCGAGTGGACGGCGGACGTACATTTCCACCTACGCTCCCGGGAAACCCAATAAAACCGGAGAACGCTCGGACCGACCGTATGAACGCGGCGGCCGGCACGGAAAGAGCCG
+
A<AA@CCFFGD+@6,666;CCCC6;<CE@<C,C@6@+@,,;CFCBF8FFECC8B:C,CFGGGGGGGEGFFGGGE8F,4,9,B>@D=CFC,,,4,@=AE4+A+,+9FBED,,9,95:=>0=CC:D4ECCF,8,>6@D6F8B8)6=6@@@9=*8E8?FFGGFCC8*498A;>D?:*;EFG>>1:**6:/2-:C3=><(.*=E;=9>1BBF00>?B*64:6C4:(8?:4--3@-()-3.43+A3(,4/))(1,0(4547-,--2791/(421(3((-)).(,,,--((,2277:2.)*/*..,9
@M02996:162:000000000-B87FG:1:1101:8385:2226 2:N:0:ACTGAGCG+TCTCTCCG
GACTACCGGGGTATCTAATCCTGTTTGCTCCCCACGCTTTCGTACCTCAGTGTCAGTTACAGTCCAGAAAGTCGCCTTCGCCACCGGTGTTCCTCCTAATATCTACTCATTTCACCGCTACACTAGGAATTCCACTTTCCCCTCCTGCACTCAAGTCTTGCAGTTCGAAAGGCTCGCCGGAGTTAAGCCCCGGGCTTTCACCTCTCGCTTACAAAACCACCTACGTACCCTTTACGCCCACTAATTCCGGATAACGCTCGCCCCCTACGTATTACCGCCGCTGCCGGCCCGTTGTTAGCCG
+
CCCCCGGGGGGFEFGGFFFFFGGGGGGGGGGGGGGGGGGGGGGGGGGGEFCFGFGGFGFEFGGGGGGDFFGGFGGGEGGGGFGGFEEFGFGFDEEFGF9FFFGGFGFGGGGGGGGGG8@DDGF;8DEF9EEFGFGGGDFFFDFGGDFFFGDDF=D=@DGGFDEGGBD88C6DF?DCBCA>CEEF9@CFEGGAAEG5BG4*2>*8.;>>FFDE4=*6>BF;EF;515=<(B)6C).243C?(6(4*<BFF9)-4?8/---((9:>G(44182)5).4,2(4,(-3((-,(-(,)02;+463(
@M02996:162:000000000-B87FG:1:1101:9980:2255 2:N:0:ACTGAGCG+TCTCTCCG
GACTACTCGGGGATCTAATCCTGTTTGCTCCCCACGCTTTCGCGCCTCAGCGTCAGTTACTGTCCAGTAGATCGCCTTCGCCACTGGTGTTCTTCCTTATATCTACGCATTTCACCGCTACACAAGGAATGCCATCTACCTCTCCAGCACTCAAGAGATACAGGTTCAAATGCAGTTTAAGGGGTAAGCCCAGAGAGTGCACATCTGACTTGCATCCCCGCCGACGCGCCCTGTACACCCAGTAAATCCGGAAAAAGCGTGCCACCTGCGAAAGACCGCGGCTGCTGGGACGGGGGAAGGG
+
CCCCCF9FCDD+@@8,6C@EE<C6,6C?E<,@BE@@+,,,,@FCCC:F@DFE,B@C,CFC9FBFGFECCEF,CCF@,6E?B,=@,9=6?6,,,,4C<,9,9;,D>CB:C++=,4,:>A>=CD8DFFFCD,,4DD,=9EDD?8+@FFDE6?*0DDDFGGEFG9:,,+==CF@<@9D,9+C+3@D+33@?@,@=*;FD5,+3;,90)+3;E++11;*=5/3/*:(/(6261*3(*/196),*(,/98?))2-)((0,*-.---*-.212((-((((.,,(((,((--).2(4(3))2**((((
@M02996:162:000000000-B87FG:1:1101:23818:2301 2:N:0:ACTGAGCG+TCTCTCCG
GACTACTCGGGTATCTAATCCTGTTTGATCCCCACGCTTTCGTGCCTCAGCGTCAATGACGGATTCGTGAGATGCCTTCGCAATCGGGGTTCTGAGTAATATCTATGCATTTCACCGCTACACTACGCATTCCTCCCACGGCATCCGGATTCCAGCAATCCAGGATCAAAGGCAGTTCCGGAGTGGAGCCCCGGGCGGTCACCCCGGACTGGGACCACAGCCTACGCACCCGTGAAACCGAAAAAATCAGGAAAACGCGTGAAGCCTCCGGATTACCGAGGCAGCGGGCACGGGGGGAGCG
+
C@A@CFDFEEDCB,,6;CB@<,C66CCF9C,8<FFE@,,,,@,C8@,@@ECC,6@@,CF<FGG@,<@:CACF@EAD,98A:FF7DDC+7++94EBFCEAA=98,9,95=,,9,9,5@>*==9,,>A@>6++,9,,=CB8>CAD++68+:+3*8C@D=D,@8@>,@66DFGF?,@D18CC?DB@1,9>C)*3899>A(*),/>;0>).(.)*,3887:5C6*-...:31(*-(1((-62,*4;((04((*.0.(0(*---(-*-)*.((.-(-((.).,(-1((-2(2-4,,47):**230(
@M02996:162:000000000-B87FG:1:1101:7143:2313 2:N:0:ACTGAGCG+TCTCTCCG
GACTACTAGGGTATCTAATCCTGTTTGCTCCCCCGACTTTCGCGCCTCAGCGTCAGTAACGTACAAGGAATCCGCCTTCGCCTCCGGTGTTCTGCAGGATATCAACGCATTTCACCGCTACACCCTGCATTCCGATTCCCTCTTCCGTACTCCAGTAAGGTAGTTTCAAGCGCACTTTCCGGGTTGAGCCCGGAGATTTCACACTTGACACGCCTTACCGCCTACGCGCCCTTTACGCCCAGTAAATCCGAACAACGCTTGCGACCTCTGTATTACCGCGGCTGCTGGCCCAGAGTTAGC
+
CCCCCGGGFGGCFFFFF9FEFEDFECFGGFEFGGGGGGGGGGGGGGGGGGGGGEGGGGGGGFFGGGGGGG<FFEGGGGFFGGFGGEEGGGGGGGGGGGGG9DFDGGEEGDEGFGGGG>?DDEEFGGGGGGGGGGGD>CED?D5D9EAFDGADDFGFCFGGEFDCCDGGGFCEGFGGFGEFGGGGGG@;CGFAFFG=DGFCC<?EBFFFFFD@BF88@F86*,618@934:;(05<>61:C6(()/6A:7(),4705(----1((1,(.,,.--.)6<:((--(48:5>2((4542+36:9
@M02996:162:000000000-B87FG:1:1101:8787:2324 2:N:0:ACTGAGCG+TCTCTCCG
GACTACCCGGGGATCTAATCCTGTTTGAGCGCCACGCTTTCGTGCCGCAGCGGCAAGGACTGCTTCGTGAGATGCCTTCGCAATCGGGGGTCTGAGTAATATCTATGCATTTAACCGCTACACTACGCAGACCGCCCACGGCAACAGGATTCAAGCCGCCCAGGATCAAAGGCAGTTCCGGAGTGGAGCCCCGGGCAGTCAACACTGACGTGAGCAACAGCCGACGCACCCGGTAAACCCAAGAAAGCCGGAGAACGCTTGCATCCGCCGTATGACAGCGACTGCAGGCACGGAGGGAGCG
+
@68,A@,E@CC+8,6666;6<,;,,6;C,;+++76@+,,6,8;98,+8@=:@+8@@,CF@6F@,6,8,:=FG9B,5,,=A,8@,@=@+=+++6AEACE?473,+486:6,,,,6,,6:*=0=,,8>3@>++,65CCDG*4C>?D7FF,;*+*66::CC5C*/5*=)9763<A85C*;7.:8*12+5=<6:8:<:G>(/)(-+-),157?5*,4@7?:4580-(-(-29(*-()(,-56,*,,(85:((2-.--7,*-(((-*.)*(-(,-((((.-.4(,((,(.).3(,,(5.8**41(,
@M02996:162:000000000-B87FG:1:1101:8769:2333 2:N:0:ACTGAGCG+TCTCTCCG
GACTACCCGGGGATCTAATCCTGTTTGATCCCCACGCTTTCGTGCCTCAGCGTCAAGGACTGCTTCGTGAGATGCCTTCGCAATCGGGGGTCTGAGTAATATCTATGCAGGTCACCGCTACACTACGCATTCCGCCCACGGCAACAGTATTCAAGCCGCCCAGGAGCAAAGGCAGTTCCGGAGAGGAGCCCCGGGCTGTCACCTCTGACTTGAGCAACAGCCGACGCACCCGGTAAACCCAATAAAGCCGGAAAACGCGTGCAGCCTGCGAAGTACCGCGGCAGCGGGCACGGGGAGAGCG
+
C@@8BFFGEDD+@,6,66,@9E@,,<CA,,6;<C@@+,,,,8C@,6,BCDAC,8@@,EFFCFG,:,@CC@FB@?:,,,@?6?@,@=:+4++6DEECCEA,=5,3959,>,,9,98B8=*===,7D8++6+8,@,@CDEECDAFGFGC,=+1*@@2<@EG*:99*=*/=CCF6=9?,=8@BD:C**1/7(:*/8:59(*)/1+7/,*56<*2.4@?F7<C3*-(-42499*,(),-4-),2,4()9:425-57().0--((-/-)*(.((-(,(,.-)4(,-((--((---3(0)/*1-1--
@M02996:162:000000000-B87FG:1:1101:8387:2334 2:N:0:ACTGAGCG+TCTCTCCG
GACTACCAGGGTATCTAATCCTGTTTGCTCCCCGCACCTTCGCACCTCAGCGTCAGTCATCTGCTTGCAACCTGCCTTCGCCATTGGTATTCTTCCTGATATCTACAGATTTCACCCCTACACCAGGAATTCTGATTGCACCTCAGTAACTCAAGTCCTGCAGTTCTCAACGCAGTCCAGGGGTTAAGCCCCTGCCTTTCACACCCAGCTTGCAAGCCCGCCTACATGCCCTTTACGCCCAATAATTCCGGACAACGCTCGCAACCTACGTGTTACCGCGGCTGCTGGCACGTGATTAGC
+
CCCCCGFGFGGEFFFGFEGDFGFFGGGGGCFGE:FGGGCEFFCCGGGGGGGGGGGGFAFGGFAFE:C7EFFGDGGGGGGGGGG@DEFGFFFFAEFGFCEGFFGGGGFCEEGGFGGGC8D6DEGCGGGFDF8E9E;FG;D>?D??+,;,4DCDFEFFDFFCGGFDFD+,6EEBGFGGFGFFFGGEGGDFEGGFF?C@5FFFFGEEF*:)8AC@DF@9)3;)*0/)00*74ED=FEE*-:C8@B=FF)77+.)/3>=8..,/.)(47(3,.8((..)).4-(27(-2:>?27>:0)/03..4
@M02996:162:000000000-B87FG:1:1101:16259:2344 2:N:0:ACTGAGCG+TCTCTCCG
GACTACTGGGGTATCTAATCCTGTTTGCTCCCCACGCTTTCGAGCCTCAACGTCAGGTACAGTCCAGTAAGCCGCCGTCGCCACTGGGGGGCCGCCTAATATCGACGCATGTCACCGCGACACGAGGAATTCCGCTTACCTGGCCTGCACGCTAGCTAAACAGGTTCCAAAGCAGTTCCGGGGGGGAGCCCAGGGAGTGCACGTCAGACTGGCTTGGCAGGCGACGCTCCCGGTACACCGAGGAAATGCGGAGAACGCTGGGTCCAGACGGATAGCCGGGGCTGCGGGCACGGAAGAGGAG
+
B<A@@F,CCFD+8,;,;6,;,C@,,=CE,,6,,;:@+6,,,8CCB7,@6=C@,,6@,<E@FG@<FAC<@CFFGC44++@>884@8==,=+++5+@@:<C,@+5045>*8**,26,8>5)981**4<<::,+++>=3<EC8;))1;+6152)(219++<CF693*+*2+0<C;07F<4:6:CDG**/299/;(7:DB6*)).+((-.44>4620)()-7*-*-(4,,((-*-()(--.)0*,7(9;>))0-.-(7,0,(((,*(,/5).(4(,(((.,4((19(--391(-3-0)***(((-
@M02996:162:000000000-B87FG:1:1101:8401:2347 2:N:0:ACTGAGCG+TCTCTCCT
GACTACCAGGGTATCTAATCCTGTTTGCTCCCCGCACCTTCGCACCTCAGCGTCAGTCATCTGCTAGCAACCTGCCTTCGCCATTGGTATTCTTCCTGATATCTACAGATTTCACCCCTACACCAGGAATTCTGATTGCACCTCAGTAACTCAAGCCCTGCAGTTCTCAACGCAGTCCAGGGGTTAAGCCCCTGCCTTTCACACCAAGCTTGCAAGACCGCCTACCTGCCCTTTACGCCCACTCATTCCGAACAACGCTCGCACCTTACGTGTTACCGCGGCTACTGTCACATAATTACG
+
CCCCCFDFGGGGFGFGF<FFFGFFGGGGGEFFGGGGGGGGCFGGGGGGFFGGGGGGFF@FGGFFG,C,CFGGGGGFEGCGGFFGGGGGGFGFGCFF?FDEA@CFFGFFGFFGFFGGG:58DFGG7DFD8FFGDFFED,=@?D5F6,;@?DFD,@=,==,@EF88ED=EG4=5=9DG6FEFF@@CC+8FD88=9F+:5@9CAECFDCC@BFGDF57;@?92C5:)))8>>F@3D=685(<5;(((2)99;3:(,)/;(.//.1(,1,2-:<3..2).)-(,,-((.48.).6)*1++2))(
@M02996:162:000000000-B87FG:1:1101:12131:2365 2:N:0:ACTGAGCG+TCTCTCCG
GACTACAAGGGGATCTAATCCTGTTTGATCCCCACGCTGTCGTGCCTCAGCGTCAGTCGCGTCCTCGCCAGCTACCTTCGCGATCGGTGGGCTGTGTCATATCTATGCAGGTCACCGCTACAGGACACATACCGCCGGCGCCGTGCGGACGCAAGGCCGACAGGATCAACGGCAGCCTCCCGGGTGAGCCGGGAGAAGTCACCGCTGACGTAGCAGCCCGCCGACGCACCCGGTAAACCCAAAAAAACCGGATAAAGGTCGGAGGCGCCGGATGACCGAGGCTGCTGGGCCGGGGGGAGCG
+
@@@6AECFFFD+@,6,;6,C@EC,,-CE,6,,,CC@@,,,59:@6B,A<EE@,,@B,CFEG@FFCE@F@CGGF<@=,9=?,>C+@=@,=+++@?9?9C4,9+,+9599=,,9,9,:68*6=E?FGGG8=,,46=6CDG+>9@@3*@>F9>9)B19FGGG=B758=/*282A>:5D75*6FE8C**/2<00:6B7)-(**.6+38;.4(4)/4(.6F0)*3*4-4(36>(*443212--,*3((.73(-*,02(..*.))),)-()-4>>-(--(.),3-,11(((.).(((,5)/**,(((
@M02996:162:000000000-B87FG:1:1101:11158:2374 2:N:0:ACTGAGCG+TCTCTCCG
GACTACCAGGGGATCTAATCCTGTTTGATGCCCGCACTTTCGAGCCTCAGCGGCAATCGCACACCAGCAAGCTGCCTACGCAATCGGAGGTCTTCGTCATATCTAAGCATGTCACCGCTACAAGACGAATGCCACTTGCCTGGCGTGGAAGCAAGCCCATCAGGATCCACGGCAGGCCAAGGATGGGCCCGGAGAGTGGACCGCAGAATAAAAAGGCGGCCCACGGCGCCCGAAAAACAAAGAAAACGGGAAAAAGGAGGGAGAGGCCGAAGAAACGGGGCAACGGGCAGGGAGAGAAGCG
+
@@<,@CCEEDD+@6,,;6,;CE@6,-;A<<,,;@@B@:,,,8CC8+,;;?,@+66:,:CFFGGFE@EFFCFG@?B8,,@?+8=,@@@CC+,,4,4994=44+9+9C@8>4,9,@,,65*=0>5@@ECCC,,,44@6+@,@+:0=8813:+*)@8?3@8C1:<8,@*3,3359*0*@*;5?>C,,6/53)4*-/)2(),27=*326B>()+29>=3B())(*(-(,(-((*(-)433(4+;,..40(,(*2.(4)(*(((((1((*(2(-(,-((,(,(,,((((--((,(,(.)***(((-
@M02996:162:000000000-B87FG:1:1101:12646:2375 2:N:0:ACTGAGCG+TCTCTCCG
GACTACAAGGGGATCTAATCCTGTTTGCTCCCCGCACCTTCGCGCCTCAGCGTCAGTTAGTCGCCAGATGCCTGCCTTCGCGATTGGTGTTCTTCCAGATATCTACAGATTTCACCCCTACACCTGGAATTCCGGCATCCCCTCGTTAACTCTAGCTTCGCAGGTTCCACCGCTGGATTGAGTTAAGCGCAACCATAGAACAGCAGACTGAAAAAGCGGCCTGCGCGCCCTGTACGCCCAAGAAGTCGGAACAACGCGCGACCCCTACGTGGAACGGCGGCGGCCGGCACGTAGGAACACG
+
@@<,@CEGDFD+@,6,66,666C;,6C=9@8,,7+@+@,,,9B@:+,B<=C@,66@,CEF9FFGGECF,CCFAD8,,,E?,+8899=,99,,9,@?FFD,A+,64<=D,,,9,9,,,:*6=8BD,A==A,9,7=CGG+,,=);>=8)83=+*,8=9,,@+38834*=7=EF9:*=EC:*3@B,535;=)*;5@*C**74*.5>@@FF=32;0>FFA;)51*(,6221(3*((0.--3(*2((..)).(/-04:@15((---14>*(4(-,.,(.4(-7113((-((-(,,,(.02++((.4
@M02996:162:000000000-B87FG:1:1101:9783:2376 2:N:0:ACTGAGCG+TCTCTCCG
GACTACTCGGGTATCTAATCCTGGTTGATCCCCACACTTTCGTGCCTCAGCGTCAAGGACGGAGTGGTGAGATGCCGTCGCAATCGGTGGGCTGTGTGAGATCGATGCAGGTCAACGCTACAACACACAGGCCGCCCACAGCATCCGTATTCCAGATTACCAGGTTCAACGGCAGGTCAAGCGGTAAGCGCGGGCGGGTCACCGCGGACGGGGCAATGAGCCGACGCACGCGGTGAACCCAAGAAATGCGGAAAACGGCCGCAGCCGCCGAAGTACCGCGGGTGCAGGGCCGGGGGGAGAG
+
@@A68C;ECCD-@,@6665,@6;,668E,,6;,@+@,;,,58C@@B,EA=,@6,8@,CFFFGG+,69<C@FF,?,5+,@>+7=@@@C687+,@?9=CB;,?+4+6:98>,,9,4,:8)000>,@EEC:C,,+@=CDDG6BDDF+6@=3;+**7==C,,@CAA:+4*5@;@EA*<5C6;>/9644*;57*::5)0).(*)-.+,36@>600/31),)(**-+.(-(3,,4*--)-(-4-+*42477<))2-.,(0(2-((-(),().-4,4((((.).-((((--,)60(((-.)2*1,2-,
@M02996:162:000000000-B87FG:1:1101:12629:2384 2:N:0:ACTGAGCG+TCTCTCCG
GACTACAAGGGTATCTAATCCTGTTTGCTCCCGGCACCTTCGCGCCTCAGCGTCAGGTAGTCGCCAGAGGCCTGCCTTCGCGATTGGTGGTCTTCCAGATAGCTACAGAATTCACCCCTACACCTGGAATTCCGGCATCCCCTCGTTAACGCTAGCTTCTCAGTTTCGACCGCTGGATTGAGGGAAGCTCAAGCATTGAACAGCAGACTGAAAAAGCAGCCTGCGCGCGCGTGACGCCCAAGAAGGACGAACAACGCGCGCCCCCTACGTGTGACCGAGGCAGCGGGGACGTAGGGAGACG
+
@@<,AECEEFD-C,,,;6,@C<@;,6C;,,;,+67@+C,,49B@+8,B<?@B,,8@,CFGEFGGGGEF6CGFED8C,,@?6+8+@==,?,,,@,=?FAE,=8;+9A4=B,,,,4,,9)*064,@,AB<E,,49@EGG+=6=)*==308?F5)+868@,7,8=;,7+?+=3+:5*<@9+*;EC,*1*5*)2>7*9;:*7=>=EFFDFF23);>BFFED)76/(/=2(66(3-,)3313(*24(420(((/-57>5(7(,(-(14(7(-81(.((.)-3-(3((46(,-((--,).//0-((-
@M02996:162:000000000-B87FG:1:1101:13240:2430 2:N:0:ACTGAGCG+TCTCTCCG
GACTACTCGGGGATCGAATCCTGTTTGATACCCGCGCTTTCGAGCCTCAGCGTCAATCGCACTCCAGAAGGCTGCCTTCGCAATCGGAGGTCTTCGTCATAGCTAAGCATTTCACCGCTACACGACGAATGCCAACTGCCTGGTGTGTATGCAAGCCCAACAGGATCAACGGCAGGCCAGCGGTGGGCGCGGACATGGGACCGCTGACGTAAAAGGCCGCACACGCGCCCCGTAAAACCAAGAAAAACGGAAAACGCACGAATCCCCCGGAGGACCGGGGCGGCGGGAAAGGAGGGAGACG
+
B@6@B@@EBCD+8,6,66,,6;;,,<CF,<C,66+@++,,;@CCF74<CBE@6,@@,CF@EFBDFAEFCCGGGBB,6,@A6===D==B=+,,,,9=9B=,9+9+9FE8=,,9,9,9>590===CBEC=C8,33D,=+,,,+3D+68:,42+;B9CC99C+@98,@*4;C,;A*9CE*;@>5>5*4721-2*.2)1/)28@3*--(834()1,3@<>()/1*(-.,,((-*(4*4::).11867?F(,,/-0(-<7)(---(1(-*)(-(42((,4((((2(,3((,2(((.().**/4(,8
@M02996:162:000000000-B87FG:1:1101:7350:2456 2:N:0:ACTGAGCG+TCTCTCCG
GACTACACGGGTATCTAATCCTGTTTGCTCCCCACGCTTTCGAGCCTCAGTGTCAGTTACAGTCCAGAAAGCCGCCTTCGCCACTGGTGTTCCTCCTAATATCTACGCATTTCACCGCTACACTAGGAATTCCACTTTCCTCTCCTGCACTCAAGTTTAACAGTTCCAAATGCAGTCCGCGGGGTTGAGCCCCGGGCTTTCACCTCTGGCTTGCCAAACCACCTACACCCCCTTTACACCCAGTAAAACCGGAAAACGCTCGCACCCACCGGATTACCGCGGCTGCTGGCACGGAGTTAT
+
CCCCCGGGGGGFGFDGFEGCFGFFGFGGGFFFEGGGGGGGGGGGGGFGGFCEEEFGEGGGGGFGGGGFGGGFGGGGDGFGGGGGGDDCF=CBFFGGGGFGGFCFCFGGGGCGFGAFG>DDDGFGGFGFGFGCEFGGGFGDGBFGGGEFFF5=F=D8EDGGGG:<@=CGGGGFFFGDFGAECGGD**:9=FC@4?G95:A(8=**.;>>:);27A@F4AG(*/,/((45(*36D@)))),C(-.(16))2-<36)4F,((,-/07),4(,--(,-85<<661,-(,,).562<DD*:289)
@M02996:162:000000000-B87FG:1:1101:8207:2531 2:N:0:ACTGAGCG+TCTCTCCG
GACTACTGGGGTATCTAATCCTGTTTGCTCCCCACGCTTTCGAGCCTCAACGTCAGTTACAGTCCAGTAAGCCGCCTTCGCCACTGGTGTTCCTCCTAATATCTACGCATTTCACCGCTACACTAGGAATTCCGCTTACCTCTCCTGCACTCTAGCTAAACAGTTTCCAAAGCAGTTCCGGGGTTGAGCCCCGGGATTTCACTTCAGACTTGCTTTGCCGTCTACGCTCCCTTTACACCCAGTAAATCCGGATAACGCTTGCTCCATACGTATTACCGCGGCTGCTGGCCCGGATTTAGC
+
CCCCCGGGGGGFEGFGECBCFGFFFDEGGAFFGGGGFGDGDGGGGGFGGFGGGGGGCEGGGGGGGGGGGGGGGFGGCFCFGFFGGEFCECFGCFFGGGGGGFFFGCGG6BFECFGGG100=EFFGGGGGFDGGGGGGDGFD6DFFFF?5=DEDE=E=EFDFGDCDFGGFGCDFFGGFCFF>EGEEDEGFA@=EEC@F7AE*>AEBFCEEFDBF6*15@*6/-89CF@90B2@GF36C<CC<F89A))9268(/./8--.--1.)254<184))..5.,,-2717()).,((())*2<).6
@M02996:162:000000000-B87FG:1:1101:15503:2571 2:N:0:ACTGAGCG+TCTCTCCG
GACTACAAGGGTAGCGAATCCTGTTTGATCCCCACGCTTTCGTGCATGAGCGTCAGGGCAGGTACGGCAAGCTGCCGTCGCGATCGGAGGTCTGCAGCATAACGACGCAGGTCACCGCTACACACGGCATTCCGCCTGCCTGCACCGCACGCAAGACCGACAGGATCAACGGCACTGCCGGGGGGGAGCCCCGACAGGTCACCGCGGACTTACCAGCCGGCCGGGGCACCCGGTAAACCCAAGAAAGCCGGATAACGCTCGCAGCCGCCGGAGCACCGGGGATGCGGGGCCGGGGGGAGGG
+
@<AA@E@FDFD6@,6+664B@@@6,6C?,66;CC@@+,,,,8;@@6,;@AC@+,8@,CFFGG<EFEDGDCGGDDEB+,@>++84@=@FD++,>AFFGEA:A+9+46>4>++,84,,6=0==98EC:@+6+6,7@CD>D6@+0;CCFA>?7*)@:;FCCEDGC5*=68CF8EA8>G*;6;ACCC**/-7(:*(87)42**).+5:()-(4)*.))6947)-*4(,(1390*46C1-(.-,*46:3.2((2-.-(0)*-(((,)-().-(4---((,.(-(((4((,,(,(-(-.)/:*((((
@M02996:162:000000000-B87FG:1:1101:24781:2621 2:N:0:ACTGAGCG+TCTCTCCG
GACTACAAGGGTATCTAATCCTGTTTGATCCCCACGCTTTCGTGCCTCAGCGTCAATGTCGGATTCGTGAGATGCCTTCGCAATCGGTGTTCTGAGTAATATCTATGCATTTCACCGCTACACTACTCATTCCTCCCACGGCATCCGAATTCAAGCCTGACAGTATCAATGGCAGTTCCCCTGTTGAGCAGGGGGCTTTCACCACTGACTTGACAAGCCGCCTACGCACCCTTTAAACCCAATAAATCCGGATAACGCTTGCATCCTCCGTATTACCGCGGCTGCGGGCACGGCATTAGT
+
CCCCCGGGGGGGGDGGFFEFGCEFFGGGGGCFGGGGGDGGGDGGGGFGGGFGGGGGFGGGGGGGGGGGGGGGGGGGGGFGGGGGGGGFCFFGFGGGCGGG,4EFGFGGFGGGGGFFG=BDG@GFFGGG99BFEA,ADGGE+:96DF5+:=?EGGGGFGGGGGF?FFGGGGGFGFGGF7;F>DD=DFFD@CF)5ACA5<FEAE@E597@EFF3@?6B=AC24555:=@59E@?C8<E9;FEF(/48/)/0206,272(-(--1..*5<A?>-3:06:A034(((,,(((-,11<)*/3.-.
@M02996:162:000000000-B87FG:1:1101:23191:2628 2:N:0:ACTGAGCG+TCTCTCCG
GACTACCGGGGTATCTAATCCTGTTTGCTCCCCACACGTTCGTGCCGCAACGTCAGTTGCTGGCCAGAAAGTCGCCTTCGCCACTGGGGTTCCTCCTAATATCTACGCATTTCACCGCTACACTAGGAATTCAACTTGCCTCTCCAGAACTCAAGAAAACCAGGTTTAGATGCAGTTCCGAAGTTAAGCCGAGGGAGAGCACAACTAACTTAATGTCCCGGCTACGCACCCTTTACAGCCAAGAAATCCGGATAACGGTGGCCCGCTACGGATTCACGCGGCTGCGGGCCAGGAGGAAGCG
+
C@CCCFFBEGD+B,;;;E9<C,;6,;CE9,,6,CFFC+,,AC:CB@+@@CCB:,@B,,,:,C,@ECDFFDD,C?FE,,DCFCEFG?C,4++4@,;F8FE?===+@?D+@++9,=<?>>*==C<,@ECF?=,4,7=+3,=,3)3==6:,5=+*>DDCDGE83D8+2++6=,,579D2+?*3+4@4,?AC8,:89?7>4**)::5B=)7>B6+7=+*+*4*0*,.66;@<01(,*//19),*6@08?1)6*-),(0-2((((-*(()-(,(,(-,())-.(-,(--((-2(((40.2**.3((
@M02996:162:000000000-B87FG:1:1101:24781:2640 2:N:0:ACTGAGCG+TCTCTCCG
GACTACAAGGGTATCTAATCCTGTTTGATCCCCACGCTTTCGTGCCTCAGCGTCAATGTCGGATTCGTGAGATGCCTTCGCAATCGGTGTTCTGAGTAATATCTATGCATTTCACCGCTACACTACTCATTCCTCCCACGGCATCCGAATTCAAGCCTGACAGTATCAATGGCAGTTCCCCTGTTGAGCAGGGGGCTTTCACCACTGACTTGACAAGCCGCCTACGCACCCTTTAAACCCAATAAATCCGGATAACGCTTGCATCCTCCGTATTACCGCGGCTGCTGGCACGGAGTTAGC
+
CCCCCGGGGGGGGGGGGGGGGGGFGGGGGGGGGGGGGGGGGGGGGGGGG8FFGGGGGGGGGGGGGGGGGGGGGGGGGGGGGGGGGGGCFGGFGGGGGFFFGFGGGGGGGGGGGGGGGBFGGFFGGGGGGGGGGFGGGGGCC>EGGGD@BGFEGGGFFGGGGGEEGFGGGGGFGFGGFGCFG8EFFFEGF<,)9AD>AFFFEGEE=6BEFFG@7A=ABAC8=>>@B@B9>E@=F;EEEEC=;(6);C?E;9E;?FE9-----185>:<7:648:>6>F?6;;2;9-))(-34:)0*1;).:
@M02996:162:000000000-B87FG:1:1101:14345:2664 2:N:0:ACTGAGCG+TCTCTCCG
GACTACTGGGGGAGCGAATCCTGTGTGATACCCGCACTTTCGAGCCTCAGCGGCAGTTGCACCCCAGAAGGCTGCCGTCGCAATCGGAGTGCTGCGTGATATCTAAGCAGATCACCGCTACACCACAAATGCCACCTTCCTGATGTGCACTAAAGAAAACCAGGATCAACCGCAGTTCCGGCGGTAAGCGACGGGAGGGCACGGCTGACTGAAGCGTCCGCCGACGCTCCCGGGAAAGCCAAGAAATCAGGAGAACGCTCGCATCGACCGGATGACCGCGGCTGCGGGCACGGAAGGAGCG
+
@@A6A@CCAED+@+6+76766C@;,<CE,@;,;@@@@+,,;8FCB+,B@EC@+@@B6CFEGGGCG:BFCDGG<=CE+,@>8=C:DDCGD+,,9,C>@=@,4+469C@A=,,7,8,4>>*==9,6DFFE:,,,@=E?+,,3+:D+6358;++)73;FGGGG898*@*9;7@:?*9C*3:A@**:**12=4CGFFFGF(*)(3/442)427**.5*83-)9-24(4(33,-*-4)(-4:(,0,303?:))*.)4(7.2-((--/-()((-4-(,((().,(-1((-((,,,((-558**42-(
@M02996:162:000000000-B87FG:1:1101:22148:2668 2:N:0:ACTGAGCG+TCTCTCCG
GACTACCCGGGTATCTAATCCTATTTGCTCCCCACGCTTTCGTGCATGAGCGTCAGGTACAGACCAGGGAATCGCCTTCGCCTCTGGGGTTCTTCCAGATATCGACGCATTTGACCGCTACACATGGAGTTCCAGTACCCCCGTCTGCACTCTAGGTTGCCAGGATTCGATGCGGTATTGAGTTGAGCGCAACGCTTTCACAGCAAACGTAACAAACCGCCGGCGAAACCTGGACGCCCAATAAAACCGGAGAACGCGTGCCACCGACGGAGTACCGCGGGAGCGGGGACGAGAGAAGAGG
+
C@BCCFFGBED6@<,<6@,,<C6,,C<=<,,9,CF@+8,,5@C@8ABACDC@6,@B,CFGGGGGGFFG,CC,CEDC7,=B:B,@?=C,:++49,9FF,A,?+=,>C>8>++9,9,:>>*0=9,@,CA=:,,,@E,+B9D9D9*6=8:;2=+)3>=,7,@AECD+AF+9:>5<+*34<**4>B,,7283)*=AE>;/-*A@7E*9@FBB();=5B>F(351=:>33(,(-*((*.,234*;,(.37))(7,.(-),5-,---14)/-,3303(-4).3(,1((44((-((43())*/0(((.
@M02996:162:000000000-B87FG:1:1101:14560:2672 2:N:0:ACTGAGCG+TCTCTCCG
GACTACCAGGGGATCTAATCCTGTGTGATCCCCACGCTTTCGTGCCTCAGCGTCAAGGACGGATTCGTGAGATGCCGTCGCAAGCGGGGGACTGAGTAAGATCGATGCAGTTCACCGCTACACTACTGATGCCGCCCACGGCATCCGGAGACCAGAAATCCAGGATCAAAGGCAGTTCCGGAGGTGAGCACCGGGCTGGCACCCCTGACTGGGACAACAGCCGACGCACGAGGTAAACGCAAGAAAGCCGGAAAACGCGTGAAGGCTCCGGAGGACGGCGGGTGCTGGAAGGGGGGAAGGG
+
@<6@A<CCEDD+@,,,6@56@;;6,6;@,,,6,;+7+,,,;8,96,,;6?6@,668,CFCFGD,6,8:C@FE@A,5+,68+8:+9=@+4+++48EC7A=,A+,0>46+6,,3,6,,6:*00=,,>D,,87,,66C7DG+>C=E*3@:*3**)62;,4=,,207,=);=6BF)=6C,1:9=88:**1/5/+06>>D0(*)(.+(-()-10**,47<)255304,-,3(--*(4)(..6)+*--72)2.(*-.-(..*--((-*-)*(((-,---((-(,(,1((-(--,.((-))/2*(,((
@M02996:162:000000000-B87FG:1:1101:17278:2685 2:N:0:ACTGAGCG+TCTCTCCG
GACTACTCGGGTATCTAATCCTGTTCGATCCCCGCACTTTCGTGCATGAGCGTCAGTTACGGCGTGGTAAGCTGCCTACGCAATCGGGGGGCTGCGTCATAACTATGCATTTGACCGCAACACGACGAATTCCGCCTACCCCAAACGCAAGCAAGCGCGCCAGGATCAAGGGCGGGATGAGGGGGAGGGTCACGAGATGACCACCGAACAAAAGCGCCGCCCGCGCACCCGGGAAACCAAAGAAAGAGGGGAAAAGACCGGAGCCGCAGGAGTAGCGAGGCAGGAGGGACGGGGGGAGACG
+
@@A6@ECCCCD-@,@9;@,CCE@;6C@F<C78<@@@76,,;8;66B<<@BCC+,B6,CFEEG>7@@@C@@FGB?,9,,4?+B=89=CC:++*5*@:515,7+,2236,5,,2,6,,46)2)68AE*<<<**+55=<>;*8*,:3**480>.(C872AC*/:7-*:0*20+30*.9C<)4908*2//2)(*239791(*1:48?B(0((()0.45(7())-*(-(((--(/,()-3:((+*,.40;(((*-),(0(*-(.4,/(,*(((,(((..).3((,-(4((-4(3111))22*43(-
@M02996:162:000000000-B87FG:1:1101:15026:2701 2:N:0:ACTGAGCG+TCTCTCCG
GACTACCGGGGTATCTAATCCTGTTTGCGCCCCACGCTTTCGCGCCTCACCGGCAGGTACTGTCCAGCAATCCGCCTTCGCCACTGGGGGGCCGCCTAATATCTACGCAGTTCACCGCTACACTAGGAATGCCGATTGCCCCTCCAGCACGCAAGATCTACAGGTTCAAATGCAGGTCAGGGGTGAAGCCCAGGGAAAGCACATCTGACGGGCAGACCCGGCGAAAAGGCCGGTACACCCGGGAAAGCCGGAAAAGGGGGGGCAACGACGGAAGAGCGGGGGTGGGGGGACGGGGAGAGCG
+
@<86@CC@CDD+8,6,66,,,6C,,6C=++,++87@68,,58B@:@,BCFE@++6@+CFEEF@FF<DEDD,AE>,,,,=?,84@===,=++*@*4F@CC,<4,55@>*4**724,,66/71:,3>?@A<,++58C52C?<C;)9CEFD57.(:87@+3+<+24,3/7<:<+9+/?*078)88:**13:)0*45:DB(*)3.*4).*.44)),(8,825*-2,(-(-(3(*.,)3((-.,*((-1.,,(*-.-(0.*((((,)-4*---(4(,(-.((-((1((,(,-20702))2*23((,
@M02996:162:000000000-B87FG:1:1101:11919:2720 2:N:0:ACTGAGCA+TCTCTCCG
GACTACAGGGGGATCTAATCCTGTTCGATGCCCACGCTTTCGTGCATCAGCGTCAGGTGCGCTCCAGTAAGCTGACTTCGCAATCGGTGTGCTGCGTGATATCTAAGCATTTCACCGCGACACCACACATTCCGCCTACCCCTGCCGCACGCAAGAAAACCAGGCTCAACGGCAGCCCGAGGGTGGAGCCACAGAAGTTCACAGAGGACGTGAACGCCCGCCTACGCACACGGTAAACCCAAGAAAGCCGGACAACGATCGCACCCGCCGAGTGACCGCGGCTGGGGGCACGGGGGGAGGG
+
B@@<@CD@CDD+@@<,665C9EC;,<@F9,,,6;B:+,,,,8,9,,5,;?C@,,6@,<9,@C6@FFE<@CFG<E,9,4=?=B=4@==8?,,,9A,4@??,A+,3>C@?=,,,,4,,8=*06=+@E+4464,,@=ED688,+3*==,:83+*1@8CFEGG,:98****23@C5;5C*3;(8=8:**/,81*>=58C@(,+)11)7.)/3=)*,,)-04))-2,(-(3902*4(14(-)),*-,((71((*-.4(0,1-(-(-*-()--3(-((((.-4(,,-((,((,,(-(-5)1**(,((
@M02996:162:000000000-B87FG:1:1101:15418:2728 2:N:0:ACTGAGCG+TCTCTCCG
GACTACCAGGGGATCTAATCCTGTTTGCTCGCCGCACCTTCGCACGTCAGCGGCAGTCATCTGCTGGTAACCTGCCTTCGCCATTGGTATTCTGCCAGATATCTACAGAGATCACCCCGACACCGGGAAGGCGGATTGCCCCGCAGTGACGCGAGCTATGCGGGTCCAAACGCAGGTCCGGAGGTGAGCGCCGGAAGGTCAAACCAAGCTTGCAAAACCGCCGACAGGCCGTTTACGGCGAAGAACGCCGAACAAAGACCGCAACGGACGGGGGACCGCGGGTGAGAGGACGAAAGGAGAG
+
@668ACCEECD+@,,666;,,<;;,6;E,;,+6666+7,,;CF:8+,:6=9@+8@C,,C,CC9A69<CEAFF9?E8,,9=6,4449:,9,,,,,9ED=E,4+,+9E;=@,,4,4,,9)*=08468FD=:++8333+6>,6+8*0+BAFFF5)*43*4=,5>*5*42*,4?;8/.:/0>3:1==**17<4*22<>GF9*))4+636>2,4)*(,9<?:>*-2((--3-4(2((*.,-4(**--((9((-)-04,>(1..,.-)-(/-(--(--(--1-4-,1(,,((),(.32)0***(.((
@M02996:162:000000000-B87FG:1:1101:16104:2731 2:N:0:ACTGAGCG+TCTCTCCG
GACTACTGGGGGATCTAAGCCGGTTCGATCCCCGCACTGTCGTGCATGAGCGTCATTTACGGCCTGGTCGGCTGCCTACGCAATCGGGGTTCTTCGTCATATCTATGCATTTCACCGCTACACGACGAAGTACGCAAACCTCGACCGCAAGCAAGCTCTCCAGGATCAATGGCGGGAGGGAGGTGAGCAACACGAGTGGACGACGGACTAAGAAAGCCGCCTGCGGACCCGTGAAACCCAAGAAAACGGAATAAGGAGCGGAGCCACACGAGTACCGCGGGGACGGGCAAGGAGGGAGCGG
+
C@C@C@9EDDD+7,,6;6,;C+6++8@F,,8,,86@7+,,,::@B6,9@EEB8,@66CEEFGGGCC@,C7CFCB=E,49?+=:,@@@+4++,9,994B=,4+,+9,976,,,,4,,8=*6=D,@EGDEC+8,3@@DGE,3+)<?C8=>9C55D8>>2=,,6:;,=/8:8,>/=62:=)3;*8**122*.*245:D((2724*46986(()2.5@?FB)51*(4:9(449*,,*-(.4(+;6(.48(((*()(.1)*)((--/--*(,,,((-(.-)(((,(49>0(,(((--..*2*4((-
@M02996:162:000000000-B87FG:1:1101:15002:2755 2:N:0:ACTGAGCG+TCTCTCCG
GACTACTCGGGGATCTAATCCTGTGTGCTCCCCGCACCTTCGCACCTCAGCGTCAGTCATCTGCTGGTAACCTGCCTTCGCCATTGGGAGTCTTCCAGATATCTACAGAGTTCACCCCTACACCTGGAATTCGGATTGCCCCTCAGTGACTCTAGTTATGCAGGTCGCAACGCAATTCCGGAGGAAAGCTCCGGGAGGTCAAACCAAGCTTGCAAAACAGCCTACAGGCCCGTTAAGCCCAAGAAATGCGAACAACGAGCGAAACCGACGAGGTACCGGGGCAGGTGGGAGGAAAGAAGCG
+
CBB@CF@F@CD+8,,,66;6,<;,,6;C,666,78@6@,,,:F@@+,B<?CB,8@C,CF9FCCF,C@:@CEFFEE=,,99BBB,@4=,4,,,9,CFGGF,?+4?9E4=@9,,,9,:41*=68,@4A@=:9,,+4=80D,7A)*=8@*C<9+3,3=,,@,@,=9,6;+1=CC?@5@+;+;?CCC**4890,5)<>C9)*/)0,9=>F===6+--;@ABA452,(/,4.61*/()/(,/),*/33:;(.)2-03,..*-(((-),-)((---(-(-.))(((,(,,((.1(,(3).8**.,,(
@M02996:162:000000000-B87FG:1:1101:18015:2755 2:N:0:ACTGAGCG+TCTCTCCG
GACTACTGGGGTATCTAATCCTGTTTGATACCCGAACCGTCGAGCCTCAGGGTCAGTTGCACCCCAGAAGGCTGCCTTCGCAATCGGAGTTCTTCGTGAGATCTAAGCAGTTCACCGCTACACCACGAATTCCACCTTCCGCTGGTGCACGCAAGAAGTGCAGGTTCAACCGCTGGACGCAGTGGAGCGGCGCAATGGGACGGCGGACTGACACTTCAAACGACGCGCCCCGAAAACCAAATAAAACCGGATAACGAGCGGACCGTCCGTAGTACAGAGGGAGATGGCAAGGAAGGAGCCG
+
@@A<@FCDCFD+@,,,;65,,6;6,6CF9@;6,@+@+@+,8@FC::,B@=,;,6CC<EFFGG<CGE@EAEFGEE@=,,==8B@?F==F=,:,@,C?4=A,9+,39ED,>,,4,95C68*66>,@FGEE=,+,7E=D+,,@+5*+08:39=*=ECCFGF@?,=:,638<@ED?+3=EFGB>BC*,6;/*)=894?G0)2833=9>(>B6()25?F0*5*2)<(70,,,4(8(4)---48+2,-.69))(/,.(-*)*----,1(4)-((,41-(6.)--(1((-(,.),.)--55**0.(--
@M02996:162:000000000-B87FG:1:1101:16549:2758 2:N:0:ACTGAGCG+TCTCTCCG
GACTACCAGGGTATCTAATCCTGTTTGCTCCCCACACTTTCGCGCCTCAGCGTCAGTTAATGTCCAGTAAGCCGCCTTCGCCACTGGGGGTCCTCCCAATATCTACGCATTTGACCGCTACACTGGGAATTCCGCTTACCTCTCCAGCACGCAAGAATCGCAGGTTCAAAGGCAGCTCAGAGGGGAAGACTCGGCATGTCACATCTGACTTACGATCCCGACTACAGGCCCGTTAAAACCAAAAAAGCGGGATAAAGCGCGAAGCCGCCGGATGACCGCGGCTGAGGGGACGGGGGGAGAG
+
@@B@CFEEEDD6C6<,<<<,,C@;6CCE9,6,,C+@7,,,A@F@@@:B<?CB,8@C6CFFCF,CFCD<ACFEGE7C,,@A684@8=@,4+4,95@F7EA,=+@+9CB=B++49@,:6=*6=E8,@FCA=,,,>EG6=EDE8*+=+C)33=*)@8DGG,@D79=5@08E@D,3,:CC;7@AB?C**359)450*/;>(,458,813+9/9++0.?1),)2,*.(.(/)/(*,()((-6),*,4(,02-(),57(09*.)(-,/-(),-,4-(-((.-.(-,-31-(.-1(2420)*/*((((
@M02996:162:000000000-B87FG:1:1101:14040:2863 2:N:0:ACTGAGCG+TCTCTCCG
GACTACCCGGGAGCGAAGCCCGTGAGCGACCCGGGCGTGCGAAGCGCAGCGTCAGACACAGTCCAGAAAGGCGACGGCGGCACTGGTGGTCCTACCAAGAGCGACGCAGATCACCGCGACACCGGGAAGTGCCCGTTCCTCGCCGGCACTCAAGCCTCCCAGTATCCAGAGGCAGACGGGGATGAGCCCCGCAGTTGAACGCCGGACGTAGGAAACCGCCGACAGGCACGCTACGCCCAAGAAGACCGGAAAAGGCTCGCAACCGACGTAGGACAGTGGCGGCGGGAACGGAGGGAGCCGG
+
@@@68CCE@CD>@@F::8@,CC+,,8,466++8@C:@@+,7,8+67+8=7=,88=?,CFFG?FFGFAFFFGGG+@C++6+38>>=?,:++,,6,8@EF7:83@73@*35*,622,1445274*4BFECC<+22A*14B*+3;5D<EBGD*03C?*2+2CECC(,+1*36CF)/7*:<DFBD**2075*(2?;FB/))+184:>F657985<03=?02.)-2-(4(,4(./((*,----/1(817)(.,),)-4)(*,(-1,92()9(-(-(-,)(()-(,---,(3(44((,)0**/4(,4
@M02996:162:000000000-B87FG:1:1101:14058:2872 2:N:0:ACTGAGCG+TCTCTCCG
GACTACCCGGGAGCGAAGCCCGGGCGCGACCAGGGCGTTAGCAACGCAGCGGAAGACACAGTCCAGAAAGGCGCCGTCGCCACTGGGGTGCCTACCAAGAGCGACGCAGGACAGCGCGACACGGGGAAGTGGCAGTTCCACGCCTGCACTCAAGACTCCCAGAATCCAGAGCCAGACGGGGGTGAGCCCCGCATTGGCACGGCGGACTTAGGAAACCGCATACATGATCGGGACGGCGAAGAAGGCCGGAAAACGCACGCCACCGAGCGATGACCGCGGACGATGGGAAGAGAGAAGCAGG
+
@<A8@6;E@CD7@:FC+@@,6@+++87+6+++:6:6+6+,86<,68+>=7>++7>=,CCFE,CEFCA,?DAGD>7>4>=+44?ADC,>8++8@,8@FEDA,6=8+8+85**3>*,55)/3/48=BFCCF,++*0*0+?++;,87*:6B4+/,522+0<+7*2(039*97EC);6*:>92>C8*:85.0(2?0))*,)+13(*499.(()/:2-@>),.1(*(..).)).*-(7(-(,(**-14()(((1-)-4)-1(,-((132)3((-,(()),-(-,,(-111:(2(-(()0*+2.(,-
@M02996:162:000000000-B87FG:1:1101:17367:2922 2:N:0:ACTGAGCG+TCTCTCCG
GACTACTGGGGTATCTAATCCTGTGTGCTCCCCCGACTGTCGCGCCTCAGTGTCAGTGACGGTCCAGGGAGCCGCCTTCGCCACCGGTGTTCTATAGGAGATCAACGCATGTCACCGCTACACCCGAGATTCCGATCCCCGCTCCCGGACGCGAGCAAAGCAGGTTCGGACGCACTTTCCGGGGTGAGCCCGGAGAGTTCACATCCGACACACGTCGCCACCTACGCGCGCGGTACGCGCAGTAAAGGCGAACAACGCAGCGGGCCGAAGGAATACCGGGGCAGGGGGGCAGGGGGGAGGG
+
@@A<AEC@CFD6@,@,;656C@@,,;CE9,,,B+666:+6;C9@8@7@<<;<,<@E6<FEF+,@FFEE:@,@FC:C,,=A,8,@D@@48,,,@9,CBA=,=*=+=B>:=4+499,:8>*6==:@>=:+@+,3DEG8D8,+6:*@6>=+:=*)443:=FGFCE5*//://:*8*8)*;*)+;>E**/475784>@C;(+*..0.)4.439:1,3)(0451,2.(.(-141*(-)--(-(**-7:4*5))1-)4478*-(-((1(-)-400-(,().-.(((21(-((,-(-,(.)/2*4(((
@M02996:162:000000000-B87FG:1:1101:20808:2934 2:N:0:ACTGAGCG+TCTCTCCG
GACTACCAGGGTATCTAATCCTGTGTGCTCCGGACGCTGTCGAGCCTCAGCGTCAGTTAAAGCGCAGTAAGCCGCCGTCGCCACTGATGGACCGCCTAATAGCGACGCATGTCACCGCTACACTAGGAAGTCCGCTTACCTCGACTTCACTCAAGAACCGCAGGTTCAAATGCAGTCGGACGGTGGAGCCGGCATATGTCGAACCGGACATACAGACGGGCCGACACGCCAGAGACACAAAGGAAATCGGGAAAACGAGTGACGCCTAGGTAAGACCGCGGATGGAGGGACGTGGTGAGG
+
B<6AAECFCCD-C,;,;6,,,6;,,=C,,,6,+8+8+,,6,:C@@:,B@=6@68@@,9C@FGC++@@8@CFA@84+++688,4@==<,5,,,9+8+4B4,=2,+6+66=++9,4,,85*6+=,,8ACE=,,,,@6+=E,,2*0;=+)84+1*@8>CE>C>@C>*43*<:D5:,45,**-/4:C2*/37(/=7)8)/),3.(*//-.43;)*..06*.)*-*-(-391(-*-,*(((..,*,.(.)())*,.4(..*-(-(-2)(1(,((..)))))((((,--(,(3,(-2,))///6,(
@M02996:162:000000000-B87FG:1:1101:23999:2938 2:N:0:ACTGAGCG+TCTCTCCG
GACTACCAGGGTATCTAATCCTGTTTGCTCTCCGCACCTTCGCGTCTCAGCGTCAGTCGTCTGCCAGGAGACTGCCTTCACCATTGGGGTTCTGCCAGATATCTACAGATTTCACCCCTACACCTGGAATTCCGGCTCCCCTTCAGCGACTCCAGGCCCGCAGATCCGGGAGCAGCCCCGGGGTTGAGCCCCGGTATTTCACACCTGGCTTGGGGGTCCGCCAGCACGACCTTTACGCCCAATGCTTCCGAACAATGTGCGAACCGGACGGGGTACCGGGGAACGTGGCACGTAATTAGC
+
C@CBBECECED;C,,,CE56,,;,CFD9FE,;,88@+8,;BFEGFCEGFCFFGGDFE9B,:6B?@EFGFD,,9=@@,;9=,,C,@9@,76+,@,9C=E:44+9,9<>F,@CEEFAFG:?DDFG8EGGGDFGGFGGGGCEGGDFGGGCCADFFEC?,6++63@5+65+67CEBCFF@9*):>EDE<?EDE6F@FFG@@FA?5C)/()50,)*.(03:()*-*,(-31:;-*4(046<80:=01(().-)2-)-3)(0))-),1--)((-(4(-(--..((-,(((--(((,2:84/*3))(
@M02996:162:000000000-B87FG:1:1101:20791:2945 2:N:0:ACTGAGCG+TCTCTCCG
GACTACCAGGGGATCTAATCCTGTGTGCGCCCCACGCTTTCGAGCCTCAGCGTCAGGTAAAGCACAGTAAGCCGCCTTCGCCACTGAGGGACCGCCTAAGAGCTACGCAGGTGACCGCGACACTAGGAATTCCGCGTACCTCGACTTCACGCAAGAACCGCAGGGTCAAAGGCAGTCGGCCGGGTGAGCCGGCAGATGTCACATCTGACTGACAGTCCCGCCGACACGCCCGGTACACCAAGGAAGGCGGGACAACGCAGGCGCCCTACGTATTAGCGCGGCTGCGGGGACGGAGGAAGGG
+
B<@6@<CCEED+@,6,66;,,<;,;<;A,+6++8+@+,,:,8C@,+,;6=;@,,@C,CFGGGG,CCE<CCFFGC@+,,,96,6@8=<,4,,,6+8@+?:,9+,+9:844++4,95,8:*6=6+,8ECB;,,,7@=+6B+++**3=+0715*)@8?FFFF>C97***448?,0/6?4?*8818:*4/39(6C9>>)4)+*..+6)5*6:94*34?<1))2-/-(-(463(*413-(--),*,.(35.(.)-.3(..1-(((,)(-)((.(4())())(-(,3(-,-((,(((-))2/*.,((
@M02996:162:000000000-B87FG:1:1101:23989:2953 2:N:0:ACTGAGCG+TCTCTCCG
GACTACCAGGGTATCTAATCCTGTTTGCTCCCCGCACCTTCGCGTCTCAGCGTCAGGCGTCTGCCAGGAGCCTGCCTTCACCATTGGGGTTCTTCCAGATATCTACAGATTTCACCCCTACACCTGGAATTCCGGCTCCCCTTCAGCGACTCCAGTCCCGCACGTCCGGGAGCAGCACCGGGGTGGAGCCCGGGGATTTCACGCCCGGCTTGCGGGGCAGCCGGCACGCCCTTTACGCCCAAGGTTGCCGCAAAACGGGCGCACCTTACGGGGTACCGCGGCTGCGTGCCCATCAGGGCA
+
C@CCCFFGFGG-C,,,<CBC96@6,-;E9@C,8C@FBF<CBFFGGGGGGGGGGGGG,6@6@@C9DFFGFG7F8AAE,,@=C<F,9=C,=6+4,5,E?E=A,+4,@C>DBAFF,,CFG>FGFEGGGGGGGGGGGGCDGGGDCDDG8EE@9DBDGCD,,,6@==)+559EDDC?:?FC*;@?EEE**2(*-:A(0))(/CFFFG07<)696))-1>97())-*.(-42;:(2(4C39<0:CE(,,,*-.(0()(().*-((-4)473())(--4,4,.)4(,,((((--(,2().0+++(,(
@M02996:162:000000000-B87FG:1:1101:9884:2998 2:N:0:ACTGAGCG+TCTCTCCG
GACTACTGGGGTATCTAATCCTGTTTGATCCCCACGCTTTCGTGCCTCAGCGGCAATTACTGCGTCGTGAGATGCCTTCGCAATCGGGGGTCTGAGTAAGATCTATGCATGTCACCGCTACACTACACATTCCGCCCACGGCAACAGTACTCCAGCACTACAGGATCAAAGGCAGTTCCCGGGTGGAGCCCGGGGAGTGCACCCCTGACTTGCAGCACAGCCGACGCACACGGTGAACCCAAGGGAGCCGGATAAGGCGGGCAGCCGCCGAGATGACGGGACTGAGGGGACGGGGGGAGCG
+
A@A<@E,<@CD+@,6,6;<<,CC;,6;C<,,6,C:@C,,,,8C@B<,E@ACC+@@:,;EF9FF,8@@8@CFGFB9,,499,==4@@@@B7++@AE?CAA,9?,+9,@,>;,4,9,C=>*==94,8A,,8,,,=3@==E+=DADDCGC,3++0>4=:CG6<E?=,AA5CFEGAD>G1+BE6CCC1*/57(:C-?:)6(1)/.0/(.035;+1-)*59?)9.2-(-,304(*.()-(-4)+*,((().309459(.6*.(((()--1,19(4(((()))((((((.),(-(4((0)*2*(,((
@M02996:162:000000000-B87FG:1:1101:8759:3068 2:N:0:ACTGAGCG+TCTCTCCG
GACTACCCGGGTATCTAATCCTGTTTGCTCCCCACGCTGTCGAGCCTCAACGTCAGTTATCGTCCAGTAGGCCGCCTTCGCCACTGGTGGTCCTCCTAAGATCTACGCATTTGACCGCTACACTAGGAATTCCACTAACCGCTCCGACACGCTAGCTTAACAGGACCAAATGCAGTTCAGGGGTTGAGCCCCAGCATGTCACATCTGGCTTGCGAGGCCGGCGAAGCGACCTGTACACCCAGGAAAGCCGGAAAAGGCGTGAACCAGAAGAAGAACCGCGGGAGCAGGGACGGGGTGAGCG
+
CCCCCF<FCDD+@6<,;<@9<<C,,-;C,;6,6C@@@,,,,9C@:74FA,;@69BB,CF6,C:AFCDC<,,AF>7:,69?,8?F==C,4,,,9,49A?C,?9999C>@8++4,9,A>>*=C9=,EFBAD,4,>,73+@4@+10=6>0+06*0+86@,27:,=@<,0=7CC@<,9F,?C*B>>C**/69);1:*9/7*,4*8,@8)+14>)*(/):)(2*.2.(4(-((,*((*)).-.,*(.(3.(((2-.4(0.*-.((-*-)*4(3(.(,((((.4(-(((-((.2(-(4))/**((.(
@M02996:162:000000000-B87FG:1:1101:17611:3071 2:N:0:ACTGAGCG+TCTCTCCG
GACTACCCGGGTATCTAATCCCGTTCGCTCCCCCGGCCTTCGTACCTCAGCGTCAGTGAATGTCCAGGAACCCGCCTTCGCCACGAGTCTTCTTCTTGATATCTACGCATTTCACCGCTACACCAAGAATTCCGGTTCCCCCTCCAGTACGCCAGCCATACAGGATCATGCGCACTCCAGAGGGTGAGCCCCGGCCGTTCACGCACGACGTAGACGGCAGCCGACGTACCCGTTACGCCCAGGGAGTCCGAACAACGCGTGAGACCGCTGAAGTGCCGCGGGTGCTGGCACAGAGGGGGCG
+
A@@@@CEFCED+86,,;6;6,C:<,FCF@,+<C7@:+C,,;C6CCB9F@BFB,8@B,CFGCF,CFADFDEFGGG@F,,=??B=FE>=4,,5,,5C,A?A,92,64<>=B++9,@,,8:*==@,@FFFFA,,4EFG=CC8D=)?DGG573+0)6==DEG7A,@:,@*=C+@ADCE*4@C@FDDC*13:CBCF@)095(*2(.5=<F3@,:):80<>E63<-*.(--4(-(/.95(---2**,.(,74((*-034.3/--(--/46*:(-(-(.)))..4(,((-,-.4:02<(008**,1((
@M02996:162:000000000-B87FG:1:1101:9230:3073 2:N:0:ACTGAGCG+TCTCTCCG
GACTACCAGGGTATCTAATCCTGTTTGCTCCCCACGCTGTCGAGCCTCAACGGCAGTTACAGTCCAGTAAGCCGCCTTCGCCACTGGTGGTCCGCCTAATATCTACGCATGTCACCGCGACACTAGGAATTCCACTTACCGCTCCTGCACGCTAGCTTGACAGGTTCCAATGCAGTCCCGGGGTTGAGCCCCGGGCTGTCACAGCAGACTTGCCATGCAGCCTACGCGGCCGGTACACCGAGGAAAGCCGGATAAAGCGTGCCCCCGAGGGAGGACAGGGGCTGGTGGCACGGGGGGAGGG
+
@@B8ACEDFDD-;,,C;<<<<@@;,6;F,,,,8C7@+8,,BCFC@@,B@=;@+6:B,CFEGG<FGCEC@AFEFB8:,,@?884@4==:9,6,9+>,CC=4@+@,4<94=++9,9,,88*68>@,@CCEA,,,66@+=F8D+53@+,5@9?*166=@,2C9DD=+4*5,?C,:,<F@;?@@CCE4*369>:A2?;D@(*)/6+9),;56=)2/12;3660/+((.,4:((1,(19,-.),*-2(957?4*-.-,..*.)((-*((1-79(---((,,(-(-((-4((.((..(0.1/*(((,
@M02996:162:000000000-B87FG:1:1101:9241:3087 2:N:0:ACTGAGCG+TCTCTCCG
GACTACCAGGGGATCTAATCCTGTTTGCTCCCCACGCTGTCGAGCCTCAACGTCAGGTACAGTCCAGTAAGCCGCCTTCGCCACTGGGGTGCCTCCTAATATCTACGCATGTCACCGCTACACTAGGAAGTCCACTTACCTCTCCTGCACTCTAGCTTGACAGGTTCCAATGCAGTCCCGGGGGGGAGCCCCGGGCAGGCACAGCAGACTGGCCAGGCCGGCTACGAGCCCGGTACACCCAGGAAAGCCGGAGAACGCATGCCCCCGACGGAAGACCGCGGCTGCGGGGACGGAGGGAGCG
+
B@@<AFFFEDD+@,B<66ACE<C;,<;A,;@,BC7@+6,,,:DCBF,E@=@B,,8@,CEFGGFGGGDC@AFFGECB,,=A,8=C,=A,4++,994,FEA,=?=,4CD@=++9,99:8=*6=4:,@FCAA,,,6D?+6DAB89+=+4:A9=3),3=A,,6@B=8:6+=,=C,9,3=,;=)<CCE**1477C:2@BG9(*)-.18(.8:2:)*,475)-5/-*((-.-((-*3()(,(.-,*(.((55((2-5>(0.*-(((-*.,*4(-47(,(-.((4(,1(,,-(-(((--.)1**-(-(
@M02996:162:000000000-B87FG:1:1101:21682:3159 2:N:0:ACTGAGCG+TCTCTCCG
GACTACCAGGGTATCTAATCCTGTTCGATCCCCACGCTTTCGTGCCTGAGCGTCAGTTGCGGATTAGTCAGCTGCCTTCGCAATCGGTGGTCTGTGACATATCTAAGCATTTCACCGCGACACATCACATTCCGCCGACGTCATCCGTACGCGAGCTCGCCAGTTTCAACGGCAGTGCCGGGGGTGAGCGCCGACATTGCACCGCTGACTTAACGTGCCGCCTGCGCACCCGTTAAACCCAAGAAATCCGGATAACGCTAGCAGACTACGGATGACCGCGGCCGCTGGCACGGGGGGAGGG
+
CCC@CFFGFDD;CC<E;65<<FC=,CBF@C:,<@@@@,,,@@C@BBF<CDCC+BBC@EFGGG>>CEEEFFFGGEFC9,@ABCF?E=C,=+,,@FCAFF=E:;,,>F@<B,5,A;<,>>*==@=D,AA:94,,@FEDGEE+6)<+=68+3+*0B@CF6FGEE78823?<C?CBC:9,)=>ADEC**135;*24@DG>(+*-.+37953(4**.<F?04)/-*-(,(---(/1(1((-6),*2:(...).0,0((06*-(((-*.)*,)).4(-(-..(--,(,((((-1(4)45)2**(((-
@M02996:162:000000000-B87FG:1:1101:14685:3168 2:N:0:ACTGAGCG+TCTCTCCG
GAGTAGTAGGGTAGGTAGTCGCGGTCGGTGCGGAAGGTGTCGCAGATGAGCGTCAGATGACGCCAAGGAAGCCGGGTTGGCCACAGGTGGTGCTGGCGATGACAAAGCAGTTGACGGCTCCAGCGCAAGAGCCGCTTAACGCTACGTAACGCAGGCATAACAGGACGGAGCAGAGCTGCACGGAGGAGCAGTGGGAGGTCAAACCCCGCGGATAACGCAGCCGAGAGGGGCGTTAGGGGGGGGAGGTGGGAAAAGGGGTCGAAAGGGGCGGGAAGGAGCGGCGGAGGGGGCGAGAAAAAGG
+
---8,,6;,686;,,66,;,+@CC+@@++,8+++66,,,6,8C:F+:@C=:7+8@F,,@CEEEEE+=,6,:?F>++4@+44:,:49:::+8+9,,48@F+++9+9B=AB,,,,4,+6)0++3,6@:>7>,,,6@+=++,7+)*<;E),00*1**31,,4A7,.,,2:C<E*/,/1*2*/;+:/*4)39(1:);5C7(*0(.+.)(0(-(0)(()-0-)/-*(--(,(-(*,-)(-(.(**((-()(((*-)5(0(*,-,-,/4()((3(,-(((,(..(-(4(-(-,(((49.)/*+,(,(
@M02996:162:000000000-B87FG:1:1101:10907:3198 2:N:0:ACTGAGCG+TCTCTCCG
GACTACACGGGTATCTAATCCTGTTTGCTCCCCACGCTTTCGCGCCTCAGCGTCAGGTGTCGTCCAGCAAGCCGCCTTCGCCACTGGGGGTCCTCCTAATATCTACGCATGTAACCGCTACACTAGGAATTCCGCGTGCCTCTCCGATACGCAAGAACGACAGGTTCAAATGCAGGTCACGAGTTGAGCCCGGGGAGGTCACATCTGACGTGCCATCCCGCCGAAGGGCCCTGGAAACCGAGGAAATCCGGAGAACGCGCGGACGGACCGAAGAACAGGGGAGGCGGCGACGGAAAACGCG
+
@@@,AFDFCED+7CA,;6@,@,;=,-;;6,,6:C+@+,,,,8B@@@,B<EE@6,@B,CF9FFBFGDCFCCFFGC:@,,9?,,6C,=A,7+8+@,C,A?=;@D;+9C9+6++9,9,B>=*=?=,7@EFF=,,,66++6CC+68*==GA+9@*)@>9DEFECE>/*2**5=D>359D,396?CCE**1126,//)099(*)/.+7/)+1<C)*,4).*.0*-*-(-(((-(/((*(.(-.,*-((4:4))*-)-(0,2--((-1--)((---((((.((.((,4(,(,(,4((-))***(-,(
@M02996:162:000000000-B87FG:1:1101:17847:3199 2:N:0:ACTGAGCG+TCTCTCCG
GACTACCGGGGTATCTAATCCCGTTTGCTACCCGAGCTGTCGTGCCCCAGCGTCAATTACGCCCAGGTAAGCGGGGAAGCCAACGAAGGTACTCCTGAGAACGAAGCAGTGCACCGCGAGACCAGGAAGTCCCGGAACCACTACCGGAGTCGAGGTTACCAGGAACCAGGGCCCTACAGAAGGTGAGGAACCGCCTGTAACAACAGAATGGAGAAGCCGCCCACGGACGGCGTACGGCCAACGGATTGGGACAAAGACCGGAAACCCAGGAGGAACGGCGACTGCGGGACGGGGGGAGGCG
+
@@@8ACFBDDD+@;,;6@,6,C@;6;@F<@C,,+7@@+,,;CC,8D,:6?C@,6@@,CFGGCC>F<DE9A@,4+8+4CC,,:,A=++B+,<,,,9,A<,,,340+4+:>,,98,,4+1*+=+83@F+8,,6,@6+3@+@33)397>)33*;45**6,29DE?A7,87C11C)*8*45C4:+8=0<+,*/*32:))((,19??)4?)().*9.(6,<())(*(-41(--4*(-)3((((**,(-()(((*..(()(*(((-(/((2.-((((,((((-((,-((((-3(-(,-))12*-(-4
@M02996:162:000000000-B87FG:1:1101:10892:3208 2:N:0:ACTGAGCG+TCTCTCCG
GACTACACGGGGATCTAATCCTGTTTGCTCCCCACGCTTTCGCGCCTCAGCGTCAGTTGTCGTCCAGCAAGCCGCCTTCGCCACTGGTGGTCCTCCTAAGATCTACGCATTTCACCGCTACACTAGGAATTCCGCTTGCCTCTCCGATACGCAAGAACGACAGGTTCAAATGCAGATCACGAGGTGAGCCCGTGGAGTGCACATCTGACGTGCCAGCCCGCCGACGCGCGCGAAACAACCAGAAAAGCCGGATAAAGCACGGACCTGACGGAAGACCGCGGCAGCAGGACAGGAAGAGAGG
+
@@A,A<CFEED+8,,,6;5@<@@;,6CF,6,,8@7@+6,,58CC@C,B@A6@66@C,<ECFGFFECDFFGGGGGF7:,E?,6=CD==5:,,4@,CAFEC,?2,69C984++,,9,C>59==@,7EFA=E7,,>=A++D6@+83=DE@33@*)@:DGG?GE@9>*4*3:@C7=91=,00:/::;**/8754C/)0?=(,)*0,77)+96;)1/(29)/)2.1.(-44>>(*-9)(-38(+*-2(473((2-.4(0-0.),((1-(1(.(.--(((.(.4((,,(-((,,(-(-0)0**.(((
@M02996:162:000000000-B87FG:1:1101:12960:3212 2:N:0:ACTGAGCG+TCTCTCCG
GACTACCAGGGTATCTAATCCTGTTTGCTCCCCACACTGTCGAGCCTCAGCGTCAGTTAGAGCCCAGCAAGCCGCCTTCGCCACTGGGGTTCCTCCGAATATCTACGCAGGTCACCGCTACACTCGGAATTCCGCTTGCCTCGACTCCACGCAAGAACTACAGGTTGGGATGCAGTTCCGAGGGTAAGCCTCGACAGGTCACATACAACTTGCAGTCCAGCCTGCGCTCCCTATACACCCAGGAAAGCCGGACAAAGCGTGGAACCTAAGGAATGCCGCGGGTGCTGGGACGGAAGGAGCG
+
@@A@ACEFEED-C,A,;6A,C<@,;ECF,,,,,C+B7,,,5:FC:@,A@AC@6,@B,CFGGGGGGDEFFFGGGG:F,8,AB66C8=A,=++9@,CFFG@,=2@,99>+6++9,9,56596==,,@DC@:4,,4=6=6D+,38*==808;+*)@>CFFFFGCF8,4;+19>,:,3=2=;>A:C>*1449*1,)99)6(*476,@**;>36)+14F;25)+/+6(/(.3(/:((*)7)76,126<?F:(,*-53653*.,(,-)-)*-(.)..)(.)),4(,-(-,(-.((.7,0.*2/2(((
@M02996:162:000000000-B87FG:1:1101:20157:3218 2:N:0:ACTGAGCG+TCTCTCCG
GACTACTGGGGGATCTAATCCTGTTTGATCCCCACGCTATCGTGCATGAGCGGCAGTTGCAGATTCGTAACCTGGCTTCACGATCGGCGTTCTGTGGCAGATCTAAGCATTTCACCGCGACACACCACATTCCAGTTACGGCCACTGCACGCTAGGCCGGCAGGAGCAGAGGCACGATGGGAGGGGAGCCCCAAATATGCACCAAGGACTTACCGAGGCGCCGGCGCAACCGGTAAAACGAAGAAAGCCGGAGAACGCGCGGAGCCAGCGAGTGACGAGGGCTGATGGCAAGGGGGAAGGG
+
@@6<AF9ECCD+7,,,66,,,<;,,<;E,,,,,;6@+,,,,8C@6:,@@=C@+66@,CFFGGG,,<@:<<8CB=B<,,94:=@,@=:+=++,@A9?FA:+9+,34?=:=,,4,9,5>)*6068=>C@>=,,,@DF?+D,>+)3++8:C30*)+49,@CCD798*=*390>F>=?*=?*(:8B4**),)./*2=>*3),+./5,56)/44)*.-947())-*((--4(((*.()3,--),*-4(-;:(,*-.4(0,*-((-()-,),((--((,-.-(((((((-()))(,)-))/1*(,((
@M02996:162:000000000-B87FG:1:1101:9149:3315 2:N:0:ACTGAGCG+TCTCTCCG
GACTACCAGGGGATCTAATCCTGTTTGCTACCCGCACTTTCGAGCATGAGCGTCGAGAAGTCCCCAGCAAGCTGCCTTCGCCATCGGTGGTCTGCCTGATCTCTACGCAGTCCACCGCTACACCAGGAATTCCGCTTGCCCCGGAACTATCCAAGAGAAACAGGCCAGTAGGCAGGTCCGGGGGTGGGCCCCGGTAGTGTACAGACGGCTTGCATCGCCGCCGGCGCGCCCGGTACGCCAAGGGAAGCCGAACAACGCGTGAACGCCGCGGGTGACCGCGGCTGAGGGCACGAAGGGCGAG
+
B<<ABFEFFED+@,B<6;56C,@=,<C;,;;,,@6@:+,,,8DD::5<C=;@+B7@+CFFCCFGGDBC@ACFDA8,,,4?8,88@CC,8+,,@,9,C<44,+4,9C>@B++4A4,:=8*6==,@@FCA:,,,7=>+=D+3+3*==EF73+43@B?@FGGG7?=,5?CC+,,4,3<E>F5@CDC*1117/**6=>161,;1.+.648(-())--94=()*-24(--4((-*(4)4(-3(**-.(1)(((2-)-,.3*-(((-*-.*-(-74(((,-.)4((-(--.(,3-(-20)/**(-((
@M02996:162:000000000-B87FG:1:1101:9172:3320 2:N:0:ACTGAGCG+TCTCTCCG
GACTACCAGGGTATCTAATCCTGAGTGCTACCGGCACTTTCGAGCATGAGCGGCGAAAAGTCCCCAGCAAGCTGCCTTCGCAATCGGTGTACTGCGTGAGATCTACGCATTCGACCGCTACAACAGGAATGCCGCTGGCGCCTGAACGATCCAAGAGAAACAGGCCAGACGGCAGGTCCGGGGTTGGGCCCCGGGATGGGACAGACGGCCTGGACACGCGCCGGAGATCCCTGTACGCCCCGTGAAGCCGAACAACGCTTGCACGCAGCGGATGACTGCGGCGACGGGCACGAGGGTGGCG
+
C@AB@EFGFED-;,B,;@96<F@,,6;?96;,+686+,,,;@CD@CAAC=;@+8:@+8@C6CFFEG@E<=F<AB<<,4,A,B>4D=C4=,,49,9+@4@+,+9+9<9+6+8,,98+>=@80C,6DF:BF,,,@===0C++0):76D@,3+0)EC9@,4@9DF=,*:97*>*:5394;CE?>>72*/(1(*:3>))-,*)43*((.),(()*-(0(/()),2-(,-(((.+,)*,-)(,**((--.(.)2,)76>(*--(,(*..*-(-2(((((.4).(-(,((--4((,-40)1*2(-43
@M02996:162:000000000-B87FG:1:1101:9432:3321 2:N:0:ACTGAGCG+TCTCTCCG
GACTACTAGGGGATCTAATCCTGTTTGAGACCCGCACCGTCGTGCATCAGCGGCAGGGGCACCCCAGGCGACTGCCTACGCAATCGGAGGGCTTCGTGAGAGCTATGCAGTTCACCGCTACACCACGAATTCCATCGCCCTCTAGTGTACGCAAGGACGCCAGGTTCAACCGCGAGATCGAGATGAGCGCGACGAAGGTACGGCTGACTGGGCATCCCGACGACGCACCCGTGAAAACAAAGAAAGCGGGAAAAGGGCCGGACAGTCCGAAAGACCGCGGGAGCTGGGACGGAAGGAGGCG
+
@@A8@@,CDEF+@,@,665,6,;,,6CF,@C:;@@C+F+6886@B@,A<?C@+6@C+CFGGEGGGCEGD@FCFB,?,94?+?=+@DCF@+++4,@6A=?+9*4+6,6,=,,7,4,86)*66=3,@<=@=,+,@:,6C>8+3)0C:,:,42*)@89CCFGCE17*,**<C,=?*2CEF1):;8**734*(2=,8:7((*).)89>,8?(-8C1.<16()1(1(422-9-(*-(*,,6),+23,..7(,()-.((0(*(((-3996*)))-(-(-,4(4(,1((43(.3(3(-237***.(-4
@M02996:162:000000000-B87FG:1:1101:18302:3370 2:N:0:ACTGAGCG+TCTCTCCG
GACTACACGGGGGAGCGAAGGCGGTTTGCGCCCCCGACGTGAGAGCAGCAGGGGCAGTAACGGACAAGGAATCAGCATGCGCCTCAGGGGTGCTGCAGGAGAGCAACGCAGTGCACGGAGACACCCGGCATGCCGATTCCCGCGGCCGGACGCCAGTAAGGGAGTGTCAAGCGCACTGTCCGGGGGGAGCCCGGAGAGTGCACACTGGAAACGCCTGACCGCCGAAGCGGCCATGAAGGGAAGAAAAGCGGAAAAAGGGTGGGGAGAGAGGGAGTACGGGGGGAGGGGGCAGAGAGGAGGG
+
@68,A,<C,8:C@CF8C6:@+;+@++,6,8+,+86768++,,8,96,:,9=,>C+4?EEFFF+?@:@FCAF,C,9,,,9,4+6+6,8=<C+@B,C>FFD@+0363B8663+53,83+1*33*88*5*11**:D<;D)*,22(:))16FD7)-:*/:+<EFF*.:/.*+29C0/0<*)*)*02:C*76<2*/4<5C20*0.)0).8)).,0:(433)()*.>9-(((-(-*(().3)).,*.44(/.,.*()-40(7(-(,-1((1(((,---144,.-(((((,((((-,,(..*/*((,(
@M02996:162:000000000-B87FG:1:1101:18320:3372 2:N:0:ACTGAGCG+TCTCTCCG
GACTACACGGGGGAGCGAAGCCGGTTGGCGCCCCCGACTTGCGCGCCGCAGAGGCAGTAACGTACAAGGAATCCGCCTGCGCCTCCGGTGTGCTGCAGGAGAGCAACGCAGTGCACCGCGACACCCGGCATGCCGATGCCCGCTGCCGTACGCCAGTAAGGGAGTTGCAAGCGCACTTTCCGGGTGGAGCCCGGAGATGGCACACGTGACACGCCGTACCGCCGACGCGGCCGTGAAGGCCAGCAAAGCCGAAAAACGCTGGCGACCGCAGGAAGACCGGGGCTGCGGGCAAAGAGGAAGG
+
@@A<@EC<,@@E@CF@FC@@+C678@+4,88++8@@@@+,:,>=>447+8=+:BB=CFFEFG,AFCAFECG,E,688+6,6883=3>@+@+6@,@FGGC=896;3D:<58+8@@F9@1*334>E>F*:<:*4?CEGC*/8C0:)/E;E55>@E57:2AFFF22:2.*07<E)10CC:7)9+:7C*)2<6:24@>999**.2:88?)..402)8@0)(0*,2((-4(4(4*4(),(((.,*(44(.,459(.49),7---(,1(472(49(-(,((42((((4((40(-227())022(,,(
@M02996:162:000000000-B87FG:1:1101:11399:3382 2:N:0:ACTGAGCG+TCTCTCCG
GACTACAGGGGTATCTAATCCTATTTGCTCCCCACGCTGTCGTGCATGAGCGGCAGGTACAGACCAGGTAAGCGCCTTCGCCGCAGGGGGTCTTCCAGATATCAACGCATTTGACCGCTACACATGGAGTGCCAGTACCCCCGTCTGCACTCTAGGTTGCCAGGATGCGATGCTGGATTGAGATGAGCGCAACGCTAGCAAATCAAACTAAACAAACCGCCGGCGCACCCTGAACGCCCAAGAAAACCGGAGAACGCGTGACACCCACGAACAACCGCGGCGGACGGCACGGAGGAAGCAG
+
@@A6ACCEFDD-8,,6;@<,6@6,,<CA,,,,8C@@7,,6,::@8@<@@DEB++7@+CFCFFGGDFDF9CF5FB:=,,,?,8:F=CC+=+++9,CEF,9,?+=+9BB+6++7,65,6=*=06,@,CC=:8,,@=3+=@8>6>03=4:81=+1,35,7,@9E:8*@**19@*3*+=,;2*;:B,,7=506EC@5;<0(*)/)5)/7AE<)+24/;7F=31:*43,-(--(*(.*5(,((*2-,4,0(,(/15(47)/(((-,9:2*(-,-(((((.43(,--3;6(-2((--(.0***,((.
@M02996:162:000000000-B87FG:1:1101:16009:3394 2:N:0:ACTGAGCG+TCTCTCCG
GACGACAGGGGTATCTAATCCTGTGCGATCCCCGCACTGTAGTGCATGAGCGGCAGTTACGGCTTGGTAAGCTGCCTACGCAATCGGGGGGGTTCGGCAGATGTATGAAGATGACCGCTACAAGACGAAATGCGCCTACCAGAAACGCAAACAAGCGCTCAAGAAGCAAGGGCGGGAGGAGGGGGAGCCGCAAGAGGGGACGAAGGACCGAAAGGGCGGACAGCGCAGCAGGGAAAACAAAGAAAACGGGAAAAAGAACGGAACCGCGGAAGGAGCGAGGCGGGAGGGACGGAGGAGGGCG
+
8@-,88@BCCC-8,,,6;,6,=;,,;@B,,,6,7+@++,,,;<@66;5CB,@++7+6CE6FGE++7@,66CE9=<,,,96+?>,4=:CC7**1*28**1*2*+*3,3+23,++0,,1(0/)+,3C*88/**+02/9*2*2*)09*;:/77)(;802::11*3.,2)9C6*2.*0>=;)4588**2/,)(224))0((*03(*-31).4()1,9)(0()/(*(-,(,4(,*(()-..47+*.,.87(,(*,)(.0,*4(.-(1(-*((((((((.((,((((--((41(,((3).**/,((-
@M02996:162:000000000-B87FG:1:1101:18621:3432 2:N:0:ACTGAGCG+TCTCTCCG
GACTACTGGGGTATCTAATCCTGTTTGCTCCCCACGCTTTCGTGCCTCAGGGTCAGTTACAGTCCAGAAAGCCGCCTTCGCCACTGGTGGTCCTCCTAATATCTACGCATTTCACCGCTACACTAGGAATGCCGCTTGCCGCTCCTGCACGCTAGCTGGACAGGTGCCAAAGCAGTTCAGGGGTGGAGCCCCCGCATGTCACGTCAGACTTGCCAGGCCACCTACGCACCCATTACACCCAGTAAATCCGGAGAACGCTTGCACCAGAAGTATTACCGCGGCGGCTGGCACGAAAGAAGAG
+
@@A,BFDDEFD+BE<,;6,,,6;=,=CF9<,@@E:@+8,,58C@,,;B<?,@6;@E,CFFGG,EFDDGFFGGGG@=,=9A@B4@D?C6@,,,@,CA<==4@+@,>9>:=,,9,95C>>*=6C4,@ECC=,,,@EC6>+@F+=*CD,:49=0)66=A:,@?8?8+6*=@2DFF86D,3=CFFFD4*08?5*D>@9@A)*+904((/?@8=)+0*28)6;:,2/(/(6:;952(*/.1>),31:(694)60-.4(..*-(,(-*.)9:2<:.).)).))(-226(-(-,,(()-))***((((
@M02996:162:000000000-B87FG:1:1101:16607:3432 2:N:0:ACTGAGCG+TCTCTCCG
GACTACACGGGGATCGAATCCTGGTTGCTCCACACGCTGGCGAGCCTCAACGGGAGGTACAGTCCAGTAAGCCGCCGACGCCACTGGGGGTACTCCTAATATCGACGCAATTCACCGCTACACTAGGAAGGCCACTTAACTCTCCTGCACTCGAGGTCGACAGGTTCCAAAGCAGTTCAGGAGTGGAGCCCCCGCAGGTCGCTGCAGACGTGCCAAACCGGCAACGCTCCCAGTACAACCAGGAAAGCGGGAAAAAGATAGCCACCAAAGTAAGCACGAGGCTGCTGGCACGGGGGGAGGG
+
@<<<A<@FCCD+@,,686;,C,C,,68A,,,,,;,7+,,+,7@@+6,,6?,8+,8@+BFEGF,C,CC9C<FFG=+8++68+84@4=@,:8++9,CF,B=,4+7+68=+3++,,8,36)*0+3,,@E:33,+,3430=F,,+*+47,13**+0*3/*49CE*15*0*20=;C),1C,+47=92:*4*)/(*/6)0:>,*).(*((-?048)*,-)66<)1-*((((-,-(*((*,))-),223(,.2((),5((0(*-(.).0.)*.((,.)-).)).4(-1(.,-)),,,.-))/2*-,((
@M02996:162:000000000-B87FG:1:1101:13800:3436 2:N:0:ACTGAGCG+TCTCTCCG
GACTACCCGGGGATCGAATCCTGTGTGATCCCCACGCTTTCGTGCATCAGCGGCAATGACGGATTCGGGAGATGCCTTCGCAATCGGGGTTCTGAGTAATATCTATGCAGTTCACCGCTACACTACGCATTCCGCCCACGGCAACCGTATGCCAGCGGGCCAGGAGCAAGGGCAGGTCCGGAGTGGAGCCCCGGGCGTTCACAACGGACGTGGTCCACAGCCGACGCACCCGATAAACCCAAGAAAGCCGGAGAAAGCGTGCAACCGACGAAGTAGCGGGGCTGCGGGCACGGGGGGAGG
+
@<68@CFGBED+@,,,86,6,<C6,CCE,,,,,C:@+6,,,8,@8,,;@=EC+6@:,:EDGGG,,68,7=CCA?,,,,@?,BB4@=C+7++,9AFC?D=,@+9+><@?;,,,,45,8>*==9B,@E++68+,@,ADDGD8DB>+;@:+3+*074=>@E7*>?7*=/2?<4:6=6D*;47BC8:/+/7C6*3:>>G0(*),.+).8)44()*,-05<2474*3(4(3913*44)(,-64,*--,:520(*-.-(04*.(,(-/()*.,19-(-(-.).(((-((-(--1.4,(0)/**,2(
@M02996:162:000000000-B87FG:1:1101:16598:3449 2:N:0:ACTGAGCG+TCTCTCCG
GACTACACGGGGATCTAATCCTGTTTGCTCCCCACGCTTTCGAGCCTCAACGTCAGTTACAGTCCAGTAAGCCGCCTTCGCCACTGGGGGTCCTCCTAATATCTACGCATTTCACCGCGACACGAGGAATGCCACTTACCTCTCCTGCACGCTAGGTCGACAGGTTCCAAAGCAGTTCAGGAGTGGAGCCCCCGCAGTTCACTTCAGACTGGCCAAACCGGCGACGCGCCCGATACACCCAGGAAATCCGGATAAAGATGGCCCCCGACGAATTACCGAGGCAGAGGGAACGAGGGAAGCG
+
B@C,AEEFCDD+@6B@;CA9<,;,,-;CB,;6@C7768,6,8FC:C,B@=6@,:@B6CFAGG@=FCE@AFGGGG7:,,4986:@D=<,4++,@,CF,??,9+,+9<=7=++9,95:6>*=0B=+@FDEA,,,6AF?8EC8+:+==,563=*)+3;,79CG@C8*,*4,;E@A,39,129B98;4,/:9>:E5;88=6*;37<)1);C?;)*((;;FF>141,(-461(-/39)-(-6888,.4<>>))*-.-(0.*.)).)2.-)40-44((.(.--4(-(-(-,1---(-3))/2*.1((
@M02996:162:000000000-B87FG:1:1101:20368:3494 2:N:0:ACTGAGCG+TCTCTCCG
GACTACCAGGGGATCTAATCCTGTTTGATCCCCACGCTAGCGTGCCTCAGCGGCAATAACGGAGTCGTGAGATGCCTTCGCAATCGGGGGGCTGTGTGATATCTATGCAGGTCACCGCTACACCACACAGTCCGCCCACGGCAGCCGCATGCAAGACAACCAGGATCAAGGGCAGCTCCCCGGGGGAGCCGGGACCTGTAACCACGGACGGAAGCAACAGCCGACGCAACCAGAAAACCCAAGAAAGCGGGGTAAGGCCGGAAAACACGGAGAGACAGGGGCGGCGGGAACGGAGGGAGGG
+
B@A<@E@CDDD+@,,,6<;,,6C,,-;C,,<,,;+@+,,+;7B@@,5@@=CB++7:,CFGDGG+8,868<FGFF9E,=,986=,=DC+4++*56,6,<3,3+,+5<6,6,,6,2,3623/92,5BC@*<,,,6*3:<E585(8)2B620/))2922*<E//:6*:)0:C+<:*591)225;8>**/270*24.)/((**).<-8:)-76))-4),<()*(0-44-4(((2((1(.4(2+*-8??F0(()()((0.*.((-(1-(*.(.(((((((.(.(,(4(((((14((-).:**41((
@M02996:162:000000000-B87FG:1:1101:17722:3601 2:N:0:ACTGAGCG+TCTCTCCG
GACTACCGGGGGATCTAATCCTGGTTGAGCCCCACGCTGTCGTGCATGAGCGTCAGGTGCAGATTCGTAACCTGGCGTCACGATCGGCGTTCTGTGGCAGATCTAAGAATGTCACCGCTACACACCACAGTCCAGTTACGGCCCCTGCACGCTAGTCCGGCAGGATCAAAGGCACGAGTGGAGTGGAGCCCCAACGTGTCACCAAGGACGTACCGAACCGCCTGCGCACCCGTTAAACCCAAGAAATGCGGAGAAAGAGCGAAAGCGCCGGATGACCGCGGCTGCGGGCACGGAGGAAGAG
+
@<A8A<CBDDD+68,,6;,,,<;,,;@F,,,,,8+8+6,,,9:86A556?C@+,8@,CFFGGF,<,8:=ACFAB4<+,+48:=4@@=+=+++9A9<F<B+6+,+6?E,4,,9,6,,6)*66=,6+@B+83,,@AF=+C,8+00;?+:>0**)*49,7=AE*;5*4*2?*?EA,87??)028:7++/45(:32=:C(/*)//+/;;)6:()*-(0-0())-*,--(4(4(*4,*(-,..,*-3137:))*-.4(03*.,,.,)(().,1--(-((...(-(((7,(-,2((4-.)12*,2((
@M02996:162:000000000-B87FG:1:1101:14436:3612 2:N:0:ACTGAGCG+TCTCTCCG
GACTACGAGGGTAGCTAATCCTGTTTGCGCCCGACGCTGTCGTGCCTCAAGGGCAGTATCTGCCTAGCAAGCCGCCTTCGCCACTGGGGGTCTTCCAGATATGGACGCAGGTGACCGCTACACATGGAGTGCCACTTGCCGCTGCAGGACTCTAGCTACAGAGGATCGATGGCCCGACTGGGGTGAGCCCAGCATTGTTACAGAAGACTGAAGGTGCCAGCGACGCACCCTGTACGCCCAAGAAATCGGGAGAACGACCGCCCCCGACGTAGTACCGCGGCGGCGGGGAGGTAGGGAGCCG
+
CCC<BF,@BDC6;,,66,,,,,;,,<;E++86+8+7@,,,;:C@8,,B<F,6,6@@,C,C6CF=<<EFACFFGB:>,?9A?64@==<,7+4+9,;FFF=,929+9:6+4++8A>,:>>*==B,@,C>=:8,,79E6+@,,+1*6=EC,::0),3<8,@E9,@8*A3;17,,349C*:D):CC**4758(4;2;8+)),1179.7;AE@3);)7)/0=A:)*(40-(4-(*,.*.614,*2,,..))-(/,0(45)7-((-(/,3C(--,,,(()6)4611(4(,(22-4(1-*0***,((-
@M02996:162:000000000-B87FG:1:1101:14417:3612 2:N:0:ACTGAGCG+CCTCTCCG
GACTACTAGGGTATCTAATCCTGTTTGCTGCCCAAGCTGTCGTGCATCAATGTCAGTAACTGCCTAGCAAGCCGCCTTCGCCACTGGGGGTCTTCCAGATATGTACGCAGGTGACCGCTACACAAGGAGGTCCACTTGCCTCTGAAGCACGCTAGCTACAGAGGAGCGAAAGCGCAACAGGGGTGAGGCCAGCAGGGGTAGAGAGGACAGAGGATGCCAGCCAGGGACCGCGTACGACCGAGAAATCGGGATAACACCCGACCCCCACGGAGAACCGAGGCGGGAGGCAAGGAGGGAGCAG
+
@@A<@C9FECF-C,,,66,6,,;,,6;=,,;;,66C,,,,;::,6,@,6?,<<,CC<;,,6C;=,@CCCAFGCC7>,,=A768@99@,4++,,59E<9A,9+,,9<97>++499,96)36+=4D+AC,4++,9,99+@,4+058+ED,3=*)+6=,,6@@8=8+@30+6++3,00+:@);C8;*<74*/*:4*34))*0>(,**(0:>()256)/;3);=C;((((/((*(6)-(,(-**,(,4)))(*-)(.*)*((--()-(1(,((((-(.).3(,((,(((-3(,(,().*/*-(,.
@M02996:162:000000000-B87FG:1:1101:7476:3635 2:N:0:ACTGAGCG+TCTCTCCG
GACTACCAGGGTATCTAATCCTGTTTGCTACCCGCACTTTCGAGCATGAGCGTCGATAAGTCCCCAGCAAGCTGCCTTCGCCATCGGTGTTCTTCCTGATCTCTACGCATTCCACCGCTACACCAGGAATTCCGCTTGCCCCTGAACTATCCAAGAGAAACAGTCCAGTCTGCAGGTCCGGGGTTGGGCCCCGGTATTGTACAGACTGCTTGCATCTCCGCCTGCGCTCCCTTTACGCCCAGTGATTCCGAACAACGCTTGCACCCATCGTATTACCGCGGCTGCTGGCACGAGGTTTGC
+
CCCCCGGGGGGFFGGGFEFFFGFFFGFGGDEFGGGGGGGGFEGGGGGGGGGGGGGGFGGGGGGGGGGGGGGFGGGGGG?FGFFFGGGBCB?FFFGGGGGG9CDGEFFEEGG9BEGGGAADDGGGGGGFGGFFFGGGGGGCAD5?=FFEDD@DGFFDDDDGGGFFFBFF2=3DFBFG*AEFGGGE<CBGDGEBFFDAFCF89<CC423>BFFEFF<F4B>>C6(2(.6(4C?@D;>C<?E*::?2*)..24;16>:>----(*.)96((44,..56>)80490>9??7:1(.(0):;*:<>
@M02996:162:000000000-B87FG:1:1101:22533:3663 2:N:0:ACTGAGCG+TCTCTCCG
GACTACTGGGGTATCTAATCCTGTTTGATCCCCACGCTTTCGTGCCTCAGCGTCAATCGCTGTTTCGTGAGATGCCTTCGCAATCGGGGGTCTGAGTAATATCTATGCATTTCACCGCTACACTACGCATTCCGCCCACGGCAACAGTATGCCAGCCTGACAGGATCAAAGGCAGTTCCCGGGGTGAGCCCGGGCATTTCACCCCGGACTTGAAGAACAGCCGAAGCACCCGTTAAACCCAAAAAAGCAGGAGAAGGCAGGCACCCGCCGGAGTACCGGGGCGGGTGGCAGGGGGGGAGCG
+
C@C<CGAEFFD+B@<@@@B<<CC,,CCF9,<,6C@B@,,6,@C@8@,B<ECC@6B:,CFGEF@,CF@CDEGGGD5A,==F:@F@EDD+>++6@EEECCEA=+=+9,@C=,,,,9,5>5*===A,6F:C?++,@,CDGGDCDFEGFGD342+278;5A,@C798+@*;@FGGFFFC14BAA:>C**1/7(=/686>;(,+9/+.66),3>)*/);7=>@*.2,(4(,(:083(*((-6),*4:((0342*..8(7<*.(((-).(*-(4(-(-((...-(-19(,(--3(.(-7)*/*41((
@M02996:162:000000000-B87FG:1:1101:20676:3734 2:N:0:ACTGAGCG+TCTCTCCG
GACTACTCGGGGATCGAATCCTGTTCGATCCCGACGCTAGCGTGCCCGAGAGGCAATGCAGGCCTGGCGAGCTGGCGTCGCGATCGGAGGTGTGTGGCAGAGCTATGCAGTTGACCGCTACAGGCCACAGTCCGCCCGCCGCGACCGCAGTGCAGCCCGACAGGAGCAACGGCAGTTCGGGGGTGGGGCCCCCGGAGGGCACCGCGGAAGGGACGGGGCGCCGGCGCAGCCGGGAAACCAAATGAAGCAGGAGAAGGGGCGGAGCATCCGGAGGACCGGGGCTGATGGCACGGAGGGAGAG
+
@@-,@C<C@@C+8,:,66,,;,;,,6@E,,,,,8+7+,,+,7688,486=+@,,@@,C<FFGG,,9<C=:FF==,@+,+6++4846:B=+++,8,?C<:+43,+,,8,3,,,,8,560*063,@@@C+5,,,455+@E5**-:974842/0(3227/===*:.*;0*:<BG5*8)2**-88>72*/1/(/2255D>(*72(1-4(),((0*-4)-73)1-*-,,-4(-(*,4)---2(,*-4)./.))*..4,).*.(((,)-,)()).((,-(-(--((-(-(.).),.),0./**(-(,
@M02996:162:000000000-B87FG:1:1101:6932:3736 2:N:0:ACTGAGCG+TCTCTCCG
GACTACAAGGGTATCTAATCCTGTTTGCTACCCATGCTTTCGTGCCTCAGCGTCAGTTAGAGCCCAGTAAGCCGCCTTCGCCACTGGTGTTCCTCCGAATATCTACGCATTTCACCGCTACACTCGGAATTCCGCTTACCTCTACTCCACTCAAGAACTACAGTTTTGGATGCAGTTCCGGGGTTGAGCCCCGGTATTTCACATCCAACTTGCAGTCCCGCCTGCGCACCCTTTACACCCAGTAAATCCGGACCACGCTTGCCACCTACGTATTCCCGCGGCTGCTGGCACGTAGTTAGC
+
CCCCCGGGGGGFGGGGFEGFGGFFGGGGGGGGGGGGGGFFCEGGGGCFGFGG@CFGFGGGGGGEFGFGGGGGGGGGCF?DGFGGGFFCEFFFGFGGGGDGBFCFGFGGGGGGAGGGG@BDCEFEGFGFGG?FEGDGGEGGG<FGGFEEFCD58ED=DF9FFDDCEF=DGGFFFF?FFGFFGGGGGGFGFGFDDE*5),=6*2:CEFFFE>FFEF:93;984252(86(6*369=<>?7?8=DFEFFFFG@A:0)-1--(,-9(-9((,.-.))(-).(--1(494>2413<88522<6:<
@M02996:162:000000000-B87FG:1:1101:6942:3752 2:N:0:ACTGAGCG+TCTCTCCG
GACTACAAGGGTATCTAATCCTGTTTGCTACCCATGCTTTCGTGCCTCAGCGTCAGTTAGAGCCCAGTAAGCCGCCTTCGCCACTGGTGTTCCTCCGAATATCTACGCATTTCACCGCTACACTCGGAATTCCGCTTACCTCTACTCCACTCAAGAACTACAGTTTTGGATGCAGTTCCGGGGTTGAGCCCCGGTATTTCACATCCAACTTGCAGTCCCGCCTGCGCACCCTTTACACCCAGTAAATCCGGACAACGCTTGCCACCCACGTATTCACGCCGCTTCTGGCACGTAGTTAGC
+
CCCCCGGGGGGFFCEGE@FFGGGFGGGGFFFFFGDFGFGGGGGGGGGGGGGGEEEGFFGGGGGFGGGGFGGGGDGECFFGGGCFGGGFFCEGGFFGGGCF@E8=FGGGEEGGGFFGG>?CGFGFGGGBFGGFD@EGGDEEFDDGGA8,;DDDFEDFGGGGGGEADB+@===DCFGGFGFFGGGGECEGFFGA?><5)DFC<EFC>*5@>FGEEF=?(;;>C:5BF@B>9E7/C;4;EAGD((.78?EEC3826B0*--(-,/.4>((,((-.64).6(,(,-((-):228<B.8*/<))-
@M02996:162:000000000-B87FG:1:1101:8450:3754 2:N:0:ACTGAGCG+TCTCTCCG
GACTACCAGGGTATCTAATCCTGTTTGCTACCCACACTTTCGTGCCTCAGCGTCAGTTAGAGCCCAGTAAGCCGCCTTCGCCACTGGTGTTCCTCCGAATATCTACGCATTTCACCGCTACACTCGGAATTCCGCTTACCTCTACTCCACTCAAGAACTACAGTTTTGGATGCAGTTCCGAAGTTAAGCCTCGGTATTTCACATCCAACTTGCAGTCCCGCCTGCGCACCCTTTACACCCAGTAAATCCGGACAACGCTTGCCACCTACGTCTTACCGCGGCTGCTGGACGTTAAGTAGC
+
CCCCCGGGGGGFFFFGACFFFGGFFGGFGFFFFGGGGGGGFGGGGGGGGFGGCEGGFFFDFGGGGGFGGGGGGGGGGGFGGGGGGGFFFEGFFFFGGC7BFFCGFGGGGGDGFGGGG>>+@EFGGGGG7FFFGGGGGCFFGDF+?EDGFG7DFDF=EGGGGGDCEF+@CDA?F9DGFGFFEEECAE7?AG@8?>C55@@CEG@5@ACFE5FEFF=9>F404:/5(5=5@C?=4@E<?<FE@;@F=CEC;7.,3>7*..---156>?(,,4.((-.:(((-24(((,:>(((-))*03)--
@M02996:162:000000000-B87FG:1:1101:8431:3760 2:N:0:ACTGAGCG+TCTCTCCG
GACTACCAGGGTATCTAATCCTGTTTGCTACCCACACTTTCGTGCCTCAGCGTCAGTTAGAGCCCAGTAAGCCGCCTTCGCCACTGGTGTTCCTCCGAATATCTACGCATTTCACCGCTACACTCGGAATTCCGCTTACCTCTACTCCACTCAAGAACTACAGTTTTGGATGCAGTTCCGAAGTTAAGCCTCGGGATTTCACATCCAACTTGCAGTCCCGCCTGCGCACCCTTTACACCCAGTACATCCGGACAACGCTTGCCACCTACGTCTTACCGCGGCTGCTGGCCCGTAGTGAGC
+
CCCCCGFAFEDE,EGGCCF,CFDCFEFGGCEEEFECCFCF9CFDBFFGGFFEFCEGEGGACFFGGEFGDCFGGCFDFGCFFFFGGDFCE<@EFEFGGG7F7E8FDGFGGCFGEGCFE:9?CDAEEGGEEGCDFFGGGGG?FD?DG@)ADGFDGFGGFGG=FFDCC@88?,,:D?FDFGFF>B;A;@*2=C33*@+1),;5AEE7=33:=5:*6A63033)*:(-(6@@BGF2*6C3)/88//.7+1).2,.6(:61.-(-,*.)23(,(4,.,24)514-3,423.).(((-0.*2+))(
@M02996:162:000000000-B87FG:1:1101:18383:3761 2:N:0:ACTGAGCG+TCTCTCCG
GACTACCAGGGTATCTAATCCTGTTTGCTCCCCACGCTTTCGAGCATCAGTGTCAGTTACAGTCCAGAAAGCCGCCTACGCCACTGGGGTTCTGCCTAATAGCTACGCAGTTCACCGCGACACGAGGAATTCCACTTTCCGCTCCTGCACTCCAGGCGGACAGGTTCAAAGGCAGTCCCGCGGAGGAGCCGCGGGCAGTCACATCGGACGTGCCCGACCACCAACAACCACGTGAAAACCAGGAAATAGGGGAAAGGGGGGCCCCCGACGGAGAACCGCGGCGGAGGGAGCGGGGGGAGCG
+
@@<,ACECEED6C,<,;65,,C@;;-CF9,,,,@+@+8,,;@DAB+5B6=,C,,@C,<EFGG@CF<CFFFGGGC@+,,4?+74@8=@,4++,999C=E=,A+,,9:>8@+,,99,:68*668++@CC>?,,,7=E9+,,70)*=86:,9++)33=,@CEEC>=8,**7<E,940;,04)<*>C**/575*=9DAG@(2)(.3-)))424)*-(04D6)),24(((-((,*-,*(((.),*,(-472))*,.((04*((((,)(-12(4(,(((((,((,,(-((--4,,(--0)2*2(((-
@M02996:162:000000000-B87FG:1:1101:13213:3803 2:N:0:ACTGAGCG+TCTCTCCG
GACTACAAGGGTATCTAATCCCGTTCGCTCCCCGGGCTTTCGAGCCTCAGGGTCAGGTACAGTCCAGAAAGCCGCCGTCGCCACTGGGGTGCTTCCTAATATCGACGCAGGTCACCGCTACACTAGGAATTCCGCTTTCCTCTCCTGCACTCAAGAAGAACAGGTTCGGCCCCATCACGGGGGGGAGCCCCGCACTAGTAAGAAAGACTGGGCCTCCAACCGGCGCTCCCCGTACGCCCAAGGAGTCCGGACAAGGAGTGCCGCCGAGGTAGGACCGCGGCGGCGGGGAAGGAGGGAGACG
+
@BA@AEEFFFD-C,6666,6<F@;,CCF7,7@@+7:++,,,8FCBC8F<?,@6;6C,CFFGGBFGFEGGGGGGE:C+4C>68=@==C,@+4=9,@FAEC;=2=+9@B+>++4,6,,8=:==@,,@FDBE,,,@=@+++7,?:+=+,589D+)@8CFGGGGGD8,55:**>:98/*4;CAEDED*1)213C837>C()+*.596>?F<3))9((53):)7(2-4,,-(-,2(,1-32,4*24(-:),.)1-0495(*(((..*--)-((,,))(.)--((,-((((-3(-(-(.0;*/-(-:
@M02996:162:000000000-B87FG:1:1101:21263:3812 2:N:0:ACTGAGCG+TCTCTCCG
GACTACACGGGGATCGAAGCCTGTGTGATCCCCACGCTGGCGTGCATGAGCGTCAGGGCAGGTACGGCAAGCTGCCGTCGCGATCGGAGGACCGCAGCAGATCGACGCATGTCACGGCGACACACGGAAGTCCGCCGGCCTGCACCGCACTCAAGACCGACAGGAACAAAGGGAGGGCCGGGGGGGAGCACCGAAAGTGCAACGCGGACGTACCAGCCCGCCTGCGAAAGCGGGAAAGCGAAGAAAGCCGGGAAAGGAGCGGAGCCGACGGAGGAACGCGGAAGATGGGAAGGGGGGAGGG
+
@@@,@@,,8@C+8,,,86,+,;@,,-;A,,,,,;+76,,+,8876,,;;=,@6,8@,9BDFG,AC:C6++:4B=B,+,6>+76+9=:?==+++@BGG@?,65,+638+6++,,3,+31*303+,6:<*3*,,744;*4**2/209<:*0))(322?C*:18/3*2)927*25*0**.325*8=*/),1-**(00)-1<4<5+52()4(-)*,-)./(0*,*-(,,4(((*(4)((-((,*,43:?022*,0(().*,.,(,),-5(-(--(-(((,,4(-(,(-().,(((-.)*2*41((
@M02996:162:000000000-B87FG:1:1101:23293:3822 2:N:0:ACTGAGCG+TCTCTCCG
GACTACCGGGGTATCTAATCCTGTTTGATCCCCACGCTTTCGTGCATGAGCGTCAGTTGCAGATTCGTAACCTGGCTTCACGATCGGCGTTCTGTGGCAGATCTAAGCATTTCACCGCTACACACCACATTCCAGTTACGTCCCCTGCACTCTAGTCCGGCAGGATCATAGGCACGATGGGAGTTGAGCCCCAACTGTTCACCAATGACTTACCGACCCGCCGGCGCACCCGTTAAACCCAAGAAAACCGGAGAACGCTCGAATCCTCCGGATGACCGCGGCAGCTGGGACGGGGTGAGCG
+
CBCCCFFFDED6@,C6<E;<;6C;;CCE9CC8<C@C76,,;@@FFD9E@FCC8,@B9,C<FGF9CF@:EEF9FA99,9==,EE<@@C+747,@F,CFFF,968+@FFFF,9,,95CB=9>C@BE4@DFE:,;@DD=?>88+3*==,:3@=+)78=,7EEE7E8+@*;C+>DF?FFGF9)9::;4,5;;;;*7??9)),=*:<;BB)7@>+18>?5?()).16(4690,(:0(1142A70::B0?F2(.*-)-(0.2,-((().)/.)-4-(-,(,)5,,400-3(387(444:):**(.((
@M02996:162:000000000-B87FG:1:1101:8581:3823 2:N:0:ACTAAGCG+TCTCTCCG
GACTACAAGGGTATCTAATCCTGTTTGCTCCCCACACTTTCGAGCCTCAGCGTCAGTTACAGCCCAGTAGGCCGCCTTCGCCACCGGTGTTCCTCCGAATATCTACGCATTTCACCGCGACACCCGGAATTCCGCCTACCGCAACTGCACGCAAGCACGGCAGTTTGGGCTGCAGCTCCGAGGTTAAGCCCCGGTATTTCACATCCAACTTGCTGTCCCGCCTGCGCCCCCTTTAAACCCAGTAACTCCGGAAAACGCTCGCCACCACCGTATTACGTGGGGTTCTGGCACGTAGATGAC
+
CCCCCG@EFGGGGGGGGAFEFGGFG-EFGGGGEGGDGGGGGEDCB@,B6?CBFGGGGGD,CFF@FCFGDCEFEFGFFEGGGFCCFGC8CFFFD?EFBCEFGFGGGFGGGGEFCE,E=)3==88++8+8=A,3>36=6@@,+:*6+,)3+=*1@@?+;CE1>@=DFF+9;,1:CFG?4D>?:CC=:85:*,*/:5),3BFC3CFE@;;8@FFCFA@:@?>9=241.-((-:>9F?2244;8((,4=>)604),(0,2--(-,1(,92(4,,((.(.:(,((((((..6-,4420.**3.48
@M02996:162:000000000-B87FG:1:1101:23275:3825 2:N:0:ACTGAGCG+TCTCTCCG
GACTACCGGGGTAGCTAATCCTGTGTGATCCCCACGCTATCGTGCATGAGCGGCAGTTGCAGAGTCGTAACCTGGCTTCACGATCGGCGGTCTGTGGCATAGCTAAGCAGTTCACCGCGACACACCAAAGTCCAGTTACGGCCCCTGCACTCTAGTCCGGCAGGATCAGAGGCACGATTGGAGGTGAGCCCCAACTTTTAACCAATGACTTAACGAGCCGCCTGCGCACCCGTTAAACCCAATAAATGCGGATAACGCTAGAAACGTCCGTAGTACAGGGGCGGCGGGGACGGAGGGAGCG
+
C<ACCEFFEED6@,,,,C,6,<@;,6;=<,,,,;:@+8,,,8;;8@,BCE,@+7@B,9C,EEG,,6@,C@,,B=BE,,9:9CC,@@:+7+++6A4A<+=,,+9+9C@?=,,8,8,:6=*6=C+@+=>,,,3,6@=9=D,:+)*+=+1,3*+3,>:,2@@CBCA*;**=*?FF5ADEB*(2BFF*497C(2*(05C(),1)/A)48)/7)++.)1-0())-*((-.7;99:0(*.--4-,*-8()164)*-71(06*--((-*.)0(.((-.,(-)..6(,(((--((-(4(7@7?*/--((
@M02996:162:000000000-B87FG:1:1101:21352:3828 2:N:0:ACTGAGCG+TCTCTCCG
GACTACCAGGGGAGCGAATCCCATGTGCTACCCGGGCTGTCGTGCCTCAGTGTCAGTTACGGCCCAGCAAGGCGCGTACGCCACCGGTGTTCCGCCTGATATCTACGCAGTTAACCGCTACACCAGGAATTCCCCTTGCCTCTACCGCACGCTAGCTTGCCAGGATCCAGTGCCGAACCGAAGGGGAGCCGCGGGCTGTAAAACTAGACTGAAAAAGCAACCGAGGAACGCGTTACGCCCAATAAGTCCGGACAACGCTGGAATAGTAAGGGGAACGGCGGATGGGGGGAAGGAGGGAGAG
+
BC@ACFFCDDD+@+++767B,E6,,<<@,@;;,+6@+7,,;9C66,,B@=6C,<CE6CFFGGGFE@EFFFGGGG=F646>+86@D?C77+8,9+@@=B?,@+,+49>+>++,,6,,655=0=,DGGGD=F,,EFGGFGG,9)0=5EAB5;*)6>93@,@@,<=:?*0,2?,9,9CEFDFBEC:**/35(:*3>:D0(*.6-3-))1<<)1*,.0))-.*.*((-(-3<1*237(--3(*124(,9).)2-.-453*-(-(-*.)*)).)6),(((((,(,,((((.-,(((-))1**-,((
@M02996:162:000000000-B87FG:1:1101:13317:3902 2:N:0:ACTGAGCG+TCTCTCCG
GACTACTAGGGGATCTAATCCTGTGTGCTCCCCACGCTGTCGAGCCTCAACGGCAGGAATCGTCCAGTGAGCCGCCGTCGCCGCCGGTGGTCCTCCCAAGATCGACGCAGGTCAGCGCGACACTGGGAATGCCACTCACATCTCCGACACTCTAGCTATACAGGTTCCAAAGCAGTCCCGCAGGTAAGCCACGGGCGTTCACTTCAGACGTGCAGTGCCGGCTAGGCACCCGGTAAACCCAGAAAATCCGGAAAAGGGCGGGCCCCGACGAAGGAACGGGGGTGCTGGGCGGGAGGGAGGG
+
@@@,AC,CEFF+@,A,;6B,6,@,,;CB,6,,,C@@+,,,5:C@6@,B<E,@++8B+BF,CFBFGDE@CEGFGE:B+6=>+:>FC=@47+8,9,94FDE,A+,+6@B+=++6,6,56>*6==3,@FD<<,,,6:A*7D8,+)+=A@:@9>*),5:<,=:@9@184;*,=?EA,6C18?3/*://*;76/=F(>:GB3*)(.+).)9>4:.1-(<)14*2-*(--(.3),/44)(((-),*,.(,01)(*-0((..*-((,-)(-/3(--4(((,.,(-(,,(((()..(((,8.1:*((((
@M02996:162:000000000-B87FG:1:1101:17699:3909 2:N:0:ACTGAGCG+TCTCTCCG
GACTACCAGGGTATCGAATCCTGTGTGCTACACACACTATCGAGCATGAGCGTCGATAAGTCACCAGCAAGCTGCCATCGCCATCGGTGTGCTTCCTGATCGCTACGCATTCCACCGATACACCAGGAATTCCGCTTGCCCCTGAACTAACGAAGAAATGCAGACCGGGCGGCAGGTCCGGGGTTGGGCCCCGGTAGTGTAGAGACCGCGTGCACTGCGGCCAGCGCGCCCGGTGAGGCGAGGGGTTGCGAAGAAGGATTGCAACCCGCGGAGTGCCGGGGCTGAGGGGACGAGAGTGGGG
+
@<A6ACCCDDC-@C@,:;,:<CC,,=;B9C,,,C,B7,,,;8D@@@;<@=C@+,6@6EEGCFCFGEFF@CF@E=,4,,9@,8??==:8?,,,95E8,??,4*4=68>4=++9,9,,8)*664,@DE@A,,,,6=+8+D646)3==F570+0)6==FDFB=,93,,<=6+5*04*;E6C3?CCC**1,7/583:>),(,0))+.<<5,-3)/-,83/(6*,2((--4(((*,4)4(-.(/*-(2-)(((1-.((..*(()).*.)2((-3(-,(-())(((,(--(.-0,((-.)*20)(((
@M02996:162:000000000-B87FG:1:1101:16163:3921 2:N:0:ACTGAGCG+TCTCTCCG
GACTACAAGGGTATCTAATCCTGTTTGCTCCCCACGCTTTCGAGCCTCAACGTCAGTTTCTGTCCAGTAGGGCGCCTTCGCCGCCGGGGGGCCTCCTAATATCTACGCAGTTCACGACTACACTAGGAATGCCCCATACCTCTCCAGTACGCTAGATTAACAGAGTGCAAAGCAATTCCCGGGATAAGCCCAGGGAGGTCACTTCAAACGTGCAATTCCGTCGACGCGCCCTGTACACCCAGGAAAGCCGGATAACGCTTGCCCCCGACGGATAACGGCGGCTGATGGGACGGAGGAAGCG
+
@@A,BFEFCDC-;,;,<6,6C@@;6<CE96,C,C8@+6,,,@FAB:,@@ECB,9@@,C,CEFDFG<@;C,CFGG@C,,@A8,+@C=C+4+**5*6>:<>9<+,+6FB>84*,22,84:)78:3,?FF<<,++>*CD<GG63308;F=,::)(*19?+4<CCF4,+0200AFF:6F97><FCDC**2-:4<8:FF*4(*)(5+)-5@AA?)*,4)5/)/*.+.(---3(,*3,*55-6),:,,(85:22*-),,.6*--((-/(./4(422,(-(.3(4(,(,-,().3(.(-0)12*,,(-
@M02996:162:000000000-B87FG:1:1101:16145:3922 2:N:0:ACTGAGCG+TCTCTCCG
GACTACAAGGGGATCTAATCCTGGTTGCGCCCCACGCGGTCGAGCATCAACGTCAGTTGCTGTCCAGTAGGGCGCCTTCGCCGCCGGGGGGGCGCCTAAGATCTACGCAGTTCACGACGACACTAGGAATACCCCATACCTCTCCAGGACTCTAGATTAACAGGTTGCAAAGCAAGTCCCGGGTGAAGCCCAGGGAGTGCACGTAAAACTTGCCATGCCGGCTACGAGCCCGGTACAGCCAGGAAATGCGGAGAACGCGGGCCCCCGACGGAGTACGGGGGCGGCTGGCAGGGAGGGAGAG
+
@<888C@EDFD+@,,,66,;,;;,6-8A++6++88@+++++7@@,+,:@?:@,,8@9C,C<FB,ECC6C,EFGE7+,,,9,84@86:46+**2*2:8:8+2*+*032*:**+00,*17)97/*+<CCC90+++389*;88*)*29C?*0*),+0::++<?9<.*+/2*0<FF*7F*97<4?C7**13>):*4>@*4(*).-0(((0448)*.)06*)/*-*-(-.4((4*((),,(6),*.483)4))2-.4-5.0-(-(,1(-)4-,(--((-.-(-(,,1((-(-1(4(-.)11*-4(-
@M02996:162:000000000-B87FG:1:1101:17693:3928 2:N:0:ACTGAGCG+TCTCTCCG
GACTACCAGGGGATCTAATCCTGTTTGCTACCCACACTTTCGAGCATGAGCGTCGATAAGTCCCCAGCAAGCTGCCTTCGCCATCGGTGTTCTTCCTGATCTCTACGCATTCGACCGCTACACCAGGAAGTCCGCTTGCCCCTGAACTATCCAAGAAATGCAGGCCGGGCTGCAGGTCCGGGGGGGGGCCCCGGGAGGGGACAGACCGCTTGCACGTACGCCGGCGCTCCCGGGACGCGCAGTGAGTCCGGACAACGAGTGCACCCACAGGAGTGACGCGGACGCGGGGACGGAGGGGGCG
+
@@<6@CEADED+@,@<66,6,6@,,;CF,;C66C7@,6,65@FAB@A@CAEC+,@@,CFFCF@FGFCFCEGGFDED,49986??D?C,8,,,4,CF9?A,,+,=>FE786,9,9+8=5*==E,DGGDF=,,6@C6=+@+42):DDE8333+)@DDFEFDA9D=8C?G7+@5:@:;C*;@DDCC**115(:C9>>56(/77786:17:6()13(/5<.)*-*4(-(-(((*-()(--,-*/,3-.*).)2-)--)./-(-(-2)-*,-((,(.,,().(--(,(-,,-,(-41)0*:*,,((
@M02996:162:000000000-B87FG:1:1101:7818:3935 2:N:0:ACTGAGCG+TCTCTCCG
GACTACAAGGGTATCTAATCCTGTTTGATCCCCACGCTTTCGTGCATGAGCGTCAGTGCAGGTACGGCAAGCTGCCTTCGCTATCGGAGTTCTGCAGCATATCTACGCATTTCACCGCTACACACTGCATTCCGCCTGCCTGCACCGCACTCAAGCCCGACAGTTTCAACGGCACTGCCGGGGTTGGGCCCCGACATTTCACCGCTGACTTGCCAGCCCGCCTGGCCCCCCTTTCACCCCAATAAATCCGGCTAACGCTCGCAACCTCCGTATTACCGCGGCTGAGTGCACGAGGTTAGC
+
CCCCCGGGFGGGGGFGF<EEFGFFFGFGGGGGFGGGGGEFFEFGGGGGGDGGGFGGGGGGGGGGGGGGGEGF8FFGGB=CC8@F=CC?7BFFFG9<FGGG=DD,9CBFEEGGFGGGGADGGGGGGAFGGEAGF@6>DD=@D8*6=@=:9C>B=D2,8=CGG+53,4?F77@5+339?FCAEGG*>7)3/A:5:)?@;FA33@)(,:2(6F+)1/79,5*3E91(((.,484(7)).));8?43:=A:<010-(050--(((),(12(4((-..,.:2(-4(--9(().64)-.0/22.(.
@M02996:162:000000000-B87FG:1:1101:7802:3949 2:N:0:ACTGAGCG+TCTCTCCG
GACTACAAGGGTATCTAATCCTGTTTGATCCCCACGCTTTCGTGCATGAGCGTCAGTGCAGGTACGGCAAGCTGCCTTCGCTATCGGAGTTCTGCAGCATATCTACGCATTTCACCGCTACACACTGCATTCCGCCTGCCTTCACCGCACTCAAGACCGACAGAAACAACGGCACTGCCGGGGTGGAGCCCCGACAGTTCACCGCGGACTTACCAGCCCGCCGGCGCACCCTTTAAACCCAATAAATCCGGAAAACGCACGCATCCTCCGAATTCCCGCGGCGACTGGCAAGGGGTTAGG
+
C@CCCFFGGGGC<EEG@CFDFAEGFGGGFFE,CE@FD@C8FCFFFFGGGGGGGGGGFGFGGGGGAGGEEEGCEGGF@A9FE8CCDE@:FCFD9FF?FFFFD9;DFFGGCEFF,=FFEBACDE@FG,EFFD;@@8CD+@6,=*:FGFD=*=@DG863=F8C8CA,,*0,@:EDDA>,;F=BGE5=*?5;B::2/85>(?A3)+77950(.7*.4:-).7*,*-(-,-3((:10>?2:<<FEFF?)*4)60,.4(0(*(-(--)-(1527(1(,--)).-,-(-(,(,(((()-))*/*(((
@M02996:162:000000000-B87FG:1:1101:11794:3952 2:N:0:ACTGAGCG+TCTCTCCG
GACTACAGGGGGATCTAATCCTGTTTGCTCCCCACGCTTTCGTGCCTCAATGTCAGTATCTGCCTAGCAAGCCGCCTTCGCCACTGGTGGTCTTCCAGATATGTACGCATTTGACCGCTACACATGGAGTGCCACTTGCCTCTGCAGTACTCTAGCTACATAGGATCAAGTGCCCTACTGGGGTGAGCCCAGCATTTGTACATAAGACTTAGGTTGCCAGCTACGCACCCTGAACGCCCAAGAATTCCGGAGAACGCTCGCCCCCCACGTAGTACCGAGGAGGCGGGGAGGGAGGGAGGAG
+
CCABBEDFCDD+@6<C;<<,CCC,,<CE,,,66C:@+8,,,8C<6D,F<E,C,<@C,C,CEFFGCEEGDEGGGE:B,,=A664F8=C,?,,,>,C9F,99=3@,9C>@>,+9C@?<>@*==94E,CA<:94,@AD?=FG,60*==FD49D+1,6=A==FD,38,@+=,6,,4,<D,@F5@CF++838+17;8695*0,4;;:*2:FCE8+=*:+*;>48796965-:/(*(0*0(/0/*36(/5+)))03:(68;76/(.4)-,)(-,2(.,,.-)3((,((,((3-(4(,3..*/*4((-
@M02996:162:000000000-B87FG:1:1101:10203:3959 2:N:0:ACTGAGCG+TCTCTCCG
GACTACTAGGGTATCTAATCCTGTGTGATCCCCACGCTTTCGTGCATGAGCGGCAGGTGCAGATTCGTAACCTGGCTTCACGATCGGCGTTCTGTGGCATATCTAAGCAGGTCAACGCTACACACCACATGCCAGTTACGTCCCCTGCACGCTAGTCCGGCAGGATCATAGGCACGATTGGAGGTGAGCCCCAACGTTTCACCAATGACTTACCGAGCCGCCTGCGCACCCGGGAAACCCAATAAAGACGGAAAACGCGCGGAACCGCCGAAGTAGCGAGGCTGAGGGGAAGGGGGGAGGG
+
C<A<AE<EEFF6C,,C66A<@<C,,6;E9,,,,;6@+8,,58668@,<@=;@+8@C+CFFGGGD9C@:@ABF9=A8,,94:C@,@=@6>++,@94?EBB,?+,,4CE8>,+9,>,:88*==>BE8B?<6,,,@=D29D==68*6==:A:=*)66=,@:EDDG=+@*=;<EFA@ADE>5)<>CC**/89>?*<D?D2/,))1,7@B)86>++10)/8()1.1.(/(.,7(*(-)(--,.,2814)9<5)0-04(0.2-(((-)-()-((-4(--,)).((,1,,.(((((4(3:)**/-2((
@M02996:162:000000000-B87FG:1:1101:5928:3968 2:N:0:ACTGAGCG+TCTCTCCG
GACTACAAGGGTATCTAATCCTGTTTGATCCCCACGCTTTCGTGCCTCAGCGTCAATGTCGGATTCGTGAGATGCCTTCGCAATCGGTGTTCTGAGTAATATCTATGCATTTCACCGCTACACTACTCATTCCTCCCACGGCATCCGAATTCAAGCCTGACAGTATCAATGGCAGTTCCCCTGTTGAGCAGGGGGCTTTCACCACTGACTTGACAAGCCGCCTACGCACCCTTTCAACCCAATAAATCCGGATACCGCTTGCATCCTCCGTATTAACGCCGCTGCTGGCACTGAGTTAGC
+
CACCCGGGGGGGGAFGFEEGGGGGGGGGGGGGGGGGGGGFFGGGGGGGGGGGGGGGGGGGGGGFCGGGGGGFFFGGGFGGGGGGGGBFEGGFGD,EFGGF=DFGGGGGFGGGGGGGG>@DDCFGGE9?;EEEFGGGGEFGC50CFEAFB>FCFEGGGGG?8ADBAFGCFEFFGFGGFFDFGFD@FGEFCCED5@>>@EAECFF@@A:BEFGFEFF:=AC>:55=B/55:E;8C@)9??CC@<=);46CD@>;;3)*----49)60884:0-.47)).(-(-4>>>DB(21?(0103@.64
@M02996:162:000000000-B87FG:1:1101:20507:3988 2:N:0:ACTGAGCG+TCTCTCCG
GACTGCTAGGGTATCTAATCCTGTGTGCTCCCCGCACCTTCGCACCTCAGCGTCAGTCATCTGCTGGTAACCTGCCTTCGCCATTGGTATTCTGCCTGATATCTACAGAGTTCACCCCTACACCAGGAATTCGGATTGCCCCTCAGTGACTCCAGGCAGGCAGGTCGCAACGCAAGTTCGGAGGGGAGCGCAGAGAGTTCACACCAAGCGTGCAAAACCGCCTACATGCCCGGTGGGGCCAAAAAAGCCGAACAAAGACCGAAACGAACAGGGTACCGAGGATGCGGGCACGGAAAAGAGG
+
8@@@8;;CEFF-@6A,6@@<<E@;,<;C,,;66@@@+F,,49CC@:,B@B@@,6@C<CF<F<FGCCCC@AFFFC<A,,4AB,?7=;<,9,,,@,C?F?B4@+9,=C;=>,<,,4,991*6=8,@BDCD:,4,+9@?6D99AD*6=E;EDD+0@4=4@E+=8D8+63++6@=?@>C+35*<8>E+*01;)*4)39@B5,+/9,9B2FFB-22-,:;;@)*./.(/(()1)+5()(((,(+*-4(.7((.2-)-,0.1,(..-)-4),(-((..(.,).,(,2(((,((,-(43))1**((((
@M02996:162:000000000-B87FG:1:1101:23720:4034 2:N:0:ACTGAGCG+TCTCTCCG
GACTACTGGGGTATCTAATCCTGTTTGCTCCCCACGCTTTCACGCATGAGCGTCAGTTGAGTTCTAGCAGAGCGCCTTCGCAATTGGTATTCTTCGTGATCTCTACGGATTGGACCCCTACACCAAGAATTCCAGCTACCGCTCCCTCACTCGAGATGAGCAGATTCCCAAGCAGTTTAAGGGTTAAGCCAGTAGATTTCACAAAAGACTTGATAATCCGCCGACGCGTCCGTTACGCCCAGTGATGCCGAGTAACGCGTGAACCATCCGTATTACCGCGGCTGCTGGCACGGAGGGAGCG
+
C@CCCFFFDFD7@,A<@F,<<<@;,6CEA,C,@C@C@,,,;6ECC@4,;AC@+,@C,,CEG;6?AEFAEFF,BC@:,,@ABFC@A=@,5,,4@,=,ABD:,+9,9C@CE4,,,99441*6=8=DDCFFC,4,9@,=6DA8+:*==>04;=+0+8=D+,7,8@:,,+?EFDFFDDG,++;D,@D,8CEGA?E)*5BE*73*;=;=8A@FC++891;B*?50*0):5>@@(1.(*663;(*//8(489)10.7935:2--((-/.)1,)(.--.((.4.,--2404()54::8<>)C8*4?9(
@M02996:162:000000000-B87FG:1:1101:5567:4053 2:N:0:ACTGAGCG+TCTCTCCG
GACTACTAGGGTATCTAATCCTGTTTGCTACCCGCACTTTCGAGCCTCAGCGTCGATGAGTCCCCAGCAGGCTGCCTTCGCCATCGGTGTTCTTCCTGATCTCTACGCATTCCACCGCTACACCAGGAATTCCGCCTGCCCCTGAACTATCCAAGAGACACAGTCCAGTCTGCAGGTCCGGGGTTGGGCCCCGGTATTGTACAGACTGCTTGCCACTCCGCCTACACTCCCTTTACGCCCAGTGATTCCGAACAACGCTTGCACCCCTCGTATTACCGCCGCCGCTGGCCCGAAGTTTGC
+
CCCCCGGGGGGGGGGGGFGGGGGGGGGGGGGGFGGGGGGGGGGGGGGGGGGGGGGGGGGGGGGGGGGGGGGGGDGGGGGFGGGGGGGGGGGGGGGGGGGGG?FFGGGGGGGGGGGGG=BDG@FGGGGGGFGGGGGDGFGGFDFGGCDFFFFDG8D:DGGGFGFBDFGGGGGD9FDGFFFBEGEEGGFGDGEFFF>7(<@CCGC?:AEEDFD356*/(0>;73/(6/698C?3C@44;?EG,((.0.)672<6;3,9(((-(1).23321---.5<6)(((-((-((,(,.4(08*/+)6:
@M02996:162:000000000-B87FG:1:1101:5585:4059 2:N:0:ACTGAGCG+TCTCTCCG
GACTACTAGGGTATCTAATCCTGTTTGCTACCCGCACTTTCGAGCCTCAGCGTCGATGAGTCCCCAGCAGGCTGCCTTCGCCATCGGTGTTCTTCCTGATCTCTACGCATTCCACCGCTACACCAGGAATTCCGCCTGCCCCTGAACTATCCAAGAGACACAGTCCAGTCTGCAGTTCCGGGGTTGGGCCCCGGTATTGTACAGACTGCTTGCATCTCCGCCTACACTCCCTTTACGCCCAGTGATTCCGAACCACTCTTTCACACCTCGGTTTCACTCGGCTGCTGGCACCAAGTTTGT
+
CCCCCGGGGFGGGCFFE6CFFFFGGGGFFFFGGEGGECEFF:FGGDFFGGGGGGEEG,C,CFGDEGCFEG@FFGGGGGGC:FGGF6BFFFEGEEFFGFFGFFGGGGGE>C@FGCGEE:?6=>FE7FFGGFFGGDE>DGGGGDFCFEE,+==8G8?F@D@83@5<2;9=C9=DFF?,4=;<:>+4@>=;5CEBF4?)-7B589*@CA3)(==*(?04*14.5017@1573C@3;4>>(3=:2?5;+)66237(().1(,))-:)6*.-((((((-)))))(-43(-482?0)(00*2<)-(
@M02996:162:000000000-B87FG:1:1101:22374:4059 2:N:0:ACTGAGCG+TCTCTCCG
GACTACTCGGGTATCTAATCCTGTTTGATCCCCACGCTTTCGTGCCTCAGCGTCAATTACTGCTTCGTGAGATGCCTTCGCAATCGGTGTTCTGAGTAATATCTATGCATTTCACCGCTACACTACACATTCCGCCCACGGCAACAGTATTCCAGCACTACAGGATCAAAGGCAGTTCCCGGGTGGAGCCCGGGGATTTCACCCCTGACTTGCAGCACAGCCTACGCACCCTGTAAACCCAATAAATCCGGAGAACGCGCGCCACCGCCGGAGAACCGAGGCAGGTGGCACGGAGGAAGCG
+
@CC@CFEGEED-@CEAC@@@<FC;CCCF<@CCDFEC:6;89@F@@@<FDBFEB:CEEGGGGGG9FFCFFFEGGGFC<,DABEE7DDD6@,6,@EFFFFEA;+46=9@CC,<,A=,C8=5==D=8EF,49=4,@,@@DGDCGFFGGGF,??+0@4=FFG8?DC0,@:DGFGGFFFGGFGFFDDC++01:)9:>DE*:),/*/>3BA55(68+./A718;C5,8()/63?9C?(2=/766,*(6(4A;5<*-)3(0(*(,(,,1((1239;4-,((,3.4-,-4(-(..,(.)-0)2/*(44(
@M02996:162:000000000-B87FG:1:1101:22141:4073 2:N:0:ACTGAGCG+TCTCTCCG
GACTACTAGGGTATGTAATCCTGTTTGATACCCGCGCTTTCGAGCCTCAGCGTCAATCGCACTCCAGAAGGCTGCCTTCGCAATCGGAGTTCTTCGTCATATCTAAGCATTTCACCGCTACACGACGAATTCCACCTTCCGGGTGTGTATTCAAGCCCATCAGAATCAACGGCAGGCCAGCGGTGGGCGCGGAAATTGGACCGCGGACTTAAAAGGCCGCCGACGCCCCCTGTAAACCCAACAAATCCGGAGAACGCGAGGAACGTCCGAATTACCGCGGCGACAGGGCCGGGAGTAGCCG
+
CCCCCGFGFGG;ECEF@C9E9CCC@@EFEAC,C@@@:@,<,@FCB:,FCEFCBBEC@FGGGGFGGFDEDEGGFDFF<;=ABCEFF=CFC8,AE,C@ACC?A9E,>FF8E95=9=,C>=*=C9EEEFDEE88,7E,A8,,D0)000+:,4++0D=DFGGG1D28,7;CFGDE>@BDEDDDF5>5*>793-4/6B55))7A<3*46()3((*26A?4<25<0:(4;9,(-28,806<4),+;((-45..(/,.,-8))(((((/(.1(-(,(-(,.6)32(2,4(((44((,--)0**+))--
@M02996:162:000000000-B87FG:1:1101:22160:4074 2:N:0:ACTGAGCG+TCTCTCCG
GACTACTAGGGTATGTAATCCTGTTTGATACCCGCGCTTTCGAGCCTCAGCGTCAATCGCACTCCAGAAGGCTGCCTTCGCAATCGGAGTTCTTCGTCATATCTAAGCATTTCACCGCTACACGACGAATTGCACCTTCCGTGTGTGTAGTCAAGCCCATCAGGATCAACGGCAGGCCAGCGTTGGGCGCGGACATGTGACCGCGGACTGAAAAGGCCGCCTACGCACCCGGTAAACCCAAGAAAGCCGGATAACGCGCGCAACGGCCGGAGAACCGCGGCTGCGGGCACGGAAGGAGCCG
+
CCCCCGGGFFF6CCEF,6;,<C@C,<CFFFE<,@6@:+,,C@FD:+<@ADCE,6@B,EFGGGEFGGFGFEGGGFFF9E,ACEFCFD@B=6:A=,C=98?,95=,@FEEF9,4,959>)9===,@CFCEC,+,7EGGF,=D+5:6=,:,5+40E;=:=FG@,D3,@:+1A>>9;9+@AGF>*:*1>79*54*8?BG:3>AEFC>B0561.)07<72<655(:,::1-(,-2(4)4,.).+:4(305(((/()-4@27-(-.,9(-)(,2,((((..(-(-((49:(-((-141.0**0(-49
@M02996:162:000000000-B87FG:1:1101:7634:4131 2:N:0:ACTGAGCG+TCTCTCCG
GACTACCCGGGTATCTAATCCTGTTTGCTCCCCACGCTTTCGAGCCTCAACGTCAGTATCTGTCCAGTATGGCGCCTTCGCCTCCGGTGTTCCTCCTAATATCTACGCATTTCACTACTACACTAGGAATTCCCCATACCCCTCCAGTACTCTAGATTAACAGTTTTCAAAGCAATTCCTGGGTTAAGCCCAGGTATTTCACTTCAAACTTGCTATTCCGTCTACGCTCCCTTTACACCCAGTAAATCCGGATAACGCTTGCCCCCTACGTATTACCGCGGCTGCTGGCACGTAGTTAGC
+
CCCCCGGGGGGFGGFGGEEEFGFFGGFGGGFGGGGGGGDFFEGGGGGGGFGGGGGGFG<EGGGGGGGFGDFECFGGEGGFFF@FDEEFEBC;DGFGGGFG9;DGGGFGCEDG9FF,E51=DEFCGGG?FFFGFAGGGGGFGBFGDG=CFF7D=EFFFGGGGGFADD+,?DEFGFG88FFDGGGFFGEGFGCCFF7AE9F7CF<*:FF@@FGCEB;?@FD8211:*/))0>9BG@*100FGFFEEFF4?85:,28>*((//,//6CB;61(//15)9641-11(,,57?11<(../2<6.)
@M02996:162:000000000-B87FG:1:1101:12887:4138 2:N:0:ACTGAGCG+TCTCTCCG
GACTACCCGGGGATCTAATCCTGTTTGCTCCCCACGCTGTCGAGCCTCAACGGCAGTTACAGTCCAGTAAGCCGCCTTCGCCACTGGTGGTCCGCCTAAGATCTACGCAGTTCACCGCTACACTAGGAATTCCACTTACCGCTCCTGCACTCTAGGTTGACAGGTTCCAATGCAGTCCCAGGGGTGAGCCCGGGGTGGTCACAGCAGACTTGCCATACCGGCGACGCCCCCGGTAAACCGAGGAAAGCCGGAGAACGCGTGCCCGCGAAGGAATACCGGAGATGATGGGAGGGGGGGAGCG
+
@@@A@CEFBCD+@86,66;6,<C,,6;=,,,,,C+@+6,,,9DC8+,B@E@@++7@,<FGGGEFGGE6EEGGGEC+,4=A,B=FD4<54,8,9+8?:CC,A+,+9F=+>++9,4,56:*6=B,,@CCDA,,,7=@83E,,+1*=>3:39++)336,72@CFC8+5*2,2@,3,<D,;?5@CCC**359:C85B>G5(40)1+9)6AD@F)+/);;+.)2/*.--46(,(*-()(((..,*,-(4732:4-.4(0,2--(--1-.*-460-(((,)..4((-((.))-.(((,0)/**-1(,
@M02996:162:000000000-B87FG:1:1101:5050:4139 2:N:0:ACTGAGCG+TCTCTCCG
GACTACAAGGGTATCTAATCCCGTTTGCTACCTACGCTTTCGTGCCTTAGTGTCAGAACCGCCCCAGTAACCTGCCTACGCTATCGGTGTTCTTTCTAATATCTACGGATTTCACTCCTACACTAGAAATTCCAGTTACCCCTAACGGTCTCGAGCTTAACAGTTTAGCTAATAGTCTGAATGGTTGAGCCACCAGATTTCACTATCTACTTATTATGCCACCTACGCAACTCTTTACACCCAGTCACTCCACATAATGCTCGGCTCCTACATATGACCGCGTCTGCTGCCACGTTGTTA
+
CCCCCGGFGGGGGEGGGGFFFFGFGGGGGECFFGGDDEGGGGGGGGGGGGFCGEGA,FG,6FFCGGDGGGGGGEEGG,DED6F@FECGGGGGDFEGGGGGGFGGGGGFEGGGGFGAE8DFFEFFFCFGGFGGFGC=949>68DGDE563=:;,4=F6=8EDDDDDD+@D>8<=2CEBDED,>,,@DDD5FEBF?C)1<?=E<*;E+:*51?=EAAB<;8@@308)))))47=>C4*:A,;-592;=49+5?)(/.0/1//*3((*/66=7)/1)).11/4(,.--(.))).)/82**(.)
@M02996:162:000000000-B87FG:1:1101:11040:4145 2:N:0:ACTGAGCG+TCTCTCCG
GACTACCAGGGTATCTAATCCCGGTTGCTCCCGACGCTTTCGTGCCTGAGGGTCAGAACCGTCCCAGTAACCTGCCAACGCGATCGGGGGTCCGTCTAAGATCGACGGAGTTCACGCCGACACGAGAAAGGCCAGTTAACCCTAACGGGCTCGAGCTTGAAAGGTTAGCGAAGAGGCTGAATGGAGGAGCCCAGAAGGTGCACAGCGGAATGGCAGGCCCGCCAACACAACCAGGACAACGAGTAAAGCAGGAAAACGATTGCCACCGACGGATGACGGAGGATGCAGGCACGGAGTGAGG
+
@<8,@,6CEDD6;,,,66;,,C@+++8,,,,,+86@+,,,,8,96,,;;=,8,,6@<ECCB,BFC@@C6@CEFA49,99?+8@=F=@+7+++9+,4A=@,A+@+6@6:B++8,6,3,1*6=88+@FC@C,,,68D*=C,@;8*;>>>F*9*)=:9:*,=8,:0,4+;:2*=.30;*8*6=?+4?,*/97*/4:75,(*/()2).(0(-.0*.5.8>(0*(:(-(-(-(4*(,*(-43.+/(---.6))2(718),2,-(-(14<05(,2(4(-(-44(,((-((.()).3..00/2*(-.(
@M02996:162:000000000-B87FG:1:1101:24588:4149 2:N:0:ACTGAGCG+TCTCTCCG
GACTACCAGGGTATCTAATCCTGTTTGCTACCCGCACTTTCGAGCATGAGCGTCGATAAGTCCCCAGCAAGCTGCCTTCGCCATCGGTGTTCTTCCTGATCTCTACGCATTCCACCGCTACACCAGGAATTCCGCTTGCCCCTGAACTATCCAAGAGAAACAGTCCAGTCTGCAGGTCCGGGGTTGGGCCCCGGTATTGTACAGACTGCTTGCATCTCCGCCTGCTCTCCCTTTACGCCCAGTGATTCCGAACAACGCTTGCCCCCCTCGTCTTACCGCGGCTGCTGGCACCACGTTGGC
+
CCBBCGGFFDCFF8FG,FGGGGEE9FAFGFFEGCGGGGFFFGGGGGGGFEFECGGGGGGGGG9EGGGGGGGGGFGGGGGGGGGGGEFGGGEGGGFGGFFFGFGGFGGGGEEFFCFGG:9=8CBFGFEFEFEGGGGCDC?D6DDGG8D9;8D)@DFFFGGGGGB@FF@?+DFFFFGGFGFFGGC@CD=DBFGF49D2(@1>CGC*/8>ED@GFFFCAC+;7:6/2;()17B@1;;C96(<8((/./.69*4.4>B7F-,-(,9,)13(-394(.8>.(-((--,(,0)(1<B(00*12((4
@M02996:162:000000000-B87FG:1:1101:18752:4152 2:N:0:ACTGAGCG+TCTCTCCG
GACTACCAGGGTATCTAATCCTGTGCGATCCCCGCACTTTCGTGCATGAGCGTCAGTTACGGCGTGGTAAGCTGCCTACGCAATCGGGGGGCTGCGTCATATCTATGCATATGACCGCTACAAGACGAATACCGCCTAACTCAACCGCAAGCAAGCGCTCCAGGATCAAGGGCGGGATGAGGGTGAGCGTCACGAGAGGACCACGGACTGAAAGCGCGGACCGCGCACCCGGTAAACCAAAGAAAACGGGGAAAAGCACGGAGGCCCGGGAGTACCGGGGGCGGGGGAGAGGGGGGGGGCG
+
@@B,AEECDED-@<E<6@,6@6;;,C@E,96CC@+@@7,,,8;98@;@AD<@+8@,;CEFGGG++@@66<FF@A@,,49=+8=8D@:C:++*53*<**6,24,5>35,;,,,,5,,1/)19:,>:<@:<**+5=*)5B+<+/;D<B@*770-C+22:**/2<4,20*:<+<5*0CE7)4<CC52;/3*(*2-)5*,(*).(14:4)34(.<<DF272)),1(4((,(-(/,4)(-6)(+/.((.7(4(*,)(-8(0,(.-,1(-/,(((---(.)-(-(,((-((-2((,,,))***((,-
@M02996:162:000000000-B87FG:1:1101:19088:4160 2:N:0:ACTGAGCG+TCTCTCCG
GACTACAAGGGGATCTAATCCTGTTTGATCCCCACGCTTTCGTGCATGAGCGGCAGTTGCAGATTCGTAACCTGGCTGCACGATCGGCGGTCTGTGGCAGATCTAAGCATTTCACCGCGACACACCACATTCCAGTTACGTCCCCTGCACGCTAGTCCGGCAGAATCAGAGGCACGATGGGAGGGGAGCCCCAACTGTGCACCAATGACATAGCGAGCCGCCGGCGCACCCGGGAAACCCAAGAAAGCCGGAGAAAGCGAGAAGGCTGCGGAGGACAGCGGGTGCTGGAAAGGGGGAAGGG
+
@@A8@C@CEFD+8,,,66,6;6;,,-;A,,,,,;+76,,,,8;C8@,@C=;@++@B,<EEFGG999@:@<B5B?A,,,44,@@,@?C+=+++6?=?EDA+9+,+4?E,4,,9,4,,88*6=8+@@F::>,,,@EF?+@,3+30+6,:,0+00+39,7<AC7>=*=+5?8FFF*9*AB*(:>8:**/38./;;AD3(/,1.7+6@D)67=*17)048()1-*-(-(96>9*31)(--4(,2,:0.54((*-.4(.(*..((-)-(*(,((-(,((-(.-(-((,,().4(().0)/2*42(,
@M02996:162:000000000-B87FG:1:1101:17525:4161 2:N:0:ACTGAGCG+TCTCTCCG
GACTACTGGGGTATCTAATCCTGTTCGATACCCGCACCTTCGAGCGTCAGCGTCAGAAGTACTCCGGCAAGCTGCCGTCGCAATCGGGGGTCTTCGTGATATCTAAGCATTTCACCGCTACACCACGAAGTCCGCCTGCCGGGCGTACGCGCAAGCTGAACAGATCGCGCTGCACACGCGGGGTGGAGCCCCGGGATGTCACAACACGCGTAGGCAGCCGCCTACGCTCCCGTGAAACCCAAGAAATCAGGATAACAACAGGACCTACCGGATTACCGCGGATGCTGGCAAGGAAAGAGC
+
B@@@@EE@CFD6@<<,;;A@9CC,,C@EEE:,66@@+@,,,9DA@@CF@@EE,6@CEEF<FD,CD@CBCCGG<E@F+,@B:C=4@==CC+++@,C<A=D,43,+@FEE=,,4,8,58=*==D<DEGCC@++,7CE6+@?>+0<C9515:?9):@C=4ACEFF>,0)9*13*0/9;CAGBDC>E2*/3<(:@<B>DB(*)).<<2(0(-4)147))*-.9-*--,.4(((*47*(,--)0*-4:??<4-*./5,16*.)...1.4*().(--((().)-(-1,4-.-),-(,,5)0+*.2,
@M02996:162:000000000-B87FG:1:1101:11030:4163 2:N:0:ACTGAGCG+TCTCTCCG
GACTACCAGGGTATCTAATCCCGTTTGCTCCCGACGCTTTCGTGCCTGAGGGTCAGAACCGTCCCAGTAACCTGCCTACGCGATCGGGGTTCCTTCTAATATCTACGGATTTCACTCCGACACTAGAAAGGCCAGTTACCCCTAACGGGCTCGAGCTTGACAGGTTAGCGAAGAGGCTGAAGGGTGGAGCCCAGAAGGTGCACAGCGGACGTGCAGTGCCGCAGACACAACCGTGACAACAAGGAAAGCCGGAGAACGCGAGAAACCGACGGATGACGGAGGCTGCGGGCACGGAGGCAGG
+
B<A<BEFEFED-C<<,66C,<C@,,68F,,,C7@@@+6,,,86@6,,5;=,@,;@E<ECCF,BCFCDCDECFGF@8,9=?+8>7@@C+7++,95,?<@D9=+9+9C>:8++,,9,,90*6686,@FFCC,,6=EE+=B83A8*==DAC98*)@BD71,@9DC=+2*=9=*@?>97,3*0?:,4:,;259,4(;)?3(,)0)07@15(.6))(/5:F4)0):,((-.4:2*(4)((-(),*(((.02((2(.,4)-*)--((1((2(((-312,-,.2(((,42(4(49139(7)*/*((,(
@M02996:162:000000000-B87FG:1:1101:23509:4171 2:N:0:ACTGAGCG+TCTCTCCG
GACTACAGGGGTATCTAATCCTGTTTGATCCCCACGCTTTCGTGCATCAGCGTCAATGGCGGACTAGTGAGACGCCTTCGCAACCGGTGTTCTGAGCAATATCTATGCATTTCACCGCTACACTACGAATTCCGACCACGGCATCCGAACTCAAGACAGACAGGATCAAGGGCAGCACAGGAGTGGAGCACCGGCATTTCACACCGGACTTGACAAACAGCCTACGCACCCGTTAAACCCAATAAATCCGGAAAACGACCGCAACCTCCGGAGTACCGCGGCTGCTGGCAAGGGGTGAGCG
+
CCCCCFG<DED-@<@,;FFA<<@6,CC99<<<8ECEC@;,EBCD8,,@CEFC:@B,6E867CB+7,:C,CFA,@CF8,=AF:C+96=+=,,,,5,5,CE:==A+459A=9,,,=,C@>*===,,,,@:A?8,74+66@=6>AA0=8083+01DCC,,,,C@F@+4*9>C,@9@FDE*;4?8,44,/<>:7:(5A4>5,+*9,/.:5,9>)*7)0.1(2>,06(/609298:(/(-,5),/4((474).*4::,.4*-,,(-)((/,5(.-(-((()--,4,73-(.),(()-0)1*2-.((
@M02996:162:000000000-B87FG:1:1101:22970:4177 2:N:0:ACTGAGCG+TCTCTCCG
GACTACTGGGGTATCTAATCCTGTTTGCTACCCGCACTTTCGAGCATGAGCGTCGATAAGTCCCCAGCAAGCTGCCTTCGCCATCGGGGGTCTGCCTGATCTCTACGCATTCCACCGCTACACCAGGAATGCCGCTTGCCCCTGAACTAACCAAGAAATGCAGACCGGGCTGCAGGTCCGGGGTTGGGCCCCGGGAGGGGACAGACCGCTTGCACTGCCGCCTGCGCTCCCTGTACGCCCAGTGATTCGGAACAAAGATTGCACCCCGCGGAGTACCGAGGGTGCGGGCACGAAGGGTGCG
+
CCCCCGCDCFD+B,66665C<CCC,6CFE@@,,@@B+@,,@@F@6@B<CDCB+8@@,FFG<FFFFFEGFFFGFBE=,,D?BBC?DCD+=+++9,C,9??,,+,+=EB@=6+C,4:,6:00=44@FGGC=,3,6@>DDGC8?D*@DG5,4+5)DD:,@7,:BCA,@0@C*419*?GG>C>EDDG**1,73*::DA)3(*8(-*4?:>4,4)*,,=<1(**-/-,-.37((1((24-.47*/,:(,1))-*.0807(/.()).*.)*(401((-((.))4-,1((-.(-3(4,-.)1**,-(,
@M02996:162:000000000-B87FG:1:1101:19077:4178 2:N:0:ACTGAGCG+TCTCTCCG
GACTACAAGGGGAGCGAATCCTGAGTGATGCCCACGATATCGTGCATGAGCGGCAGTTGCAGATTCGTAACCTGGGTTCACGATCGGAGGGCTGGGGCATATCTAAGCATGTGACCGCTACAGACCACAAGCAAGTTACGGACCCGGCACTCGAGGCCGGCAGAAGCAGAGGAACGATGGGAGTGGAGCCCCAAATAGGCACCAATGACGTACCGAACAGGAGGAGCAACAGGTAAACCAAAGAAAGCCGGAAAAGGCGCGGAGCCCGCGGATGACGGCGACAGGAGGCACGGGGGAGAGA
+
86-,8C@DDCC+@+++66+,,,;,,-;?,,,,,;,7+,,+,8,;,9,;@568+86@:,E<EFG9<C8,6<,,,9:,,,,4,9?,@=:,>++,9?+4@?4,9+,+4<@449,9,9,,6)00+4,7@<A+3,,3,@@3+>,8+)*==+1@09*)340+1*@7899*=*;9*?@>,;0:?*(88C/44/7C,**6>5*)),)..3/3=)6/))2,(04)(01,*(,((-4::*,8*-).-),*(.(,.,4(*-.7(03*-.-,-)-()((((-(,,(,.(((,(((-((-((-4,.)*/*((,(
@M02996:162:000000000-B87FG:1:1101:14541:4178 2:N:0:ACTGAGCG+TCTCTCCG
GACTACTAGGGGATCTAATCCTGTTTGATCCCCACGCTGGCGTGCCGCAGCGGCAAGGCCTGTTTCGTGAGATGCAGTCGCAATCGGGGGTCTGAGTAAGATCTATGCATTTCAGCGCTACACTACTCATTCCTCCCACGGCAGCAGGATGCAAGCCCTACAGGATCAACGGAAGCTCCGGGGGTGGGGCCCGGCAAGACAACGCTGACTTGACGGAAAGGCGAAGACAGCGGGAAACCAAAGAAAAACGGAAAAAGGCAGGAACGTGCGGAGTACCGCGGGCGGAGGCACGGGGGGAGGG
+
@<88@C,CDCD+7,966,,,6,;,6<;?,,;,,;+@+,,+,78@,,+@6>7@++6@,CC,,C,,66@9C@FFFB<?,,@?+>>8D=@+48++9AF?C@A,8+6+456:4,,7,6,,6)*06=,7@A,:8,,,3,3=CE,=?=DG7FBGA+*1E=;<@9@1>78,=*0:;2=>*9CC/0688>7:*/()(/*(05),(*),.8,3()-((*2.4/-7()1.*3(,(-(((*(-)(-(.(,*-3((04((*-)((0,*-(((-)-(*(((-(-(((,.)((,,(((((-1(-((0)/2*--(,
@M02996:162:000000000-B87FG:1:1101:14544:4199 2:N:0:ACTGAGCG+TCTCTCCG
GACTACTAGGGGATCTAATCCTGGGTGATGCCCACGCGGTCGTGCATCAGCGTCAATGCCTGGTTCGTGAGATGCATTCGCAAGCGGAGGGCTGAGTAAGAGCTAGGAATGTCACCGCGACACTACGCATTGCGCCCACGGCAGCAGGAGTCAAGCCCTACAGAATCAACGGCAGATCCGGGGTGGAGGCCCGGCAGGGCACCGCGGACTGGACGGAAAGCCGACGCACCCGGTAAACCAAATAAAGCCGGAGAAGGCACGGAAGCGCCGGAATACCGGGGATGAGGGGACGGAGGTAGAG
+
@66,@,6CCCF+@,,,66,,,;;,,68A,,,,,;8@+++++7888,,C6=;@,,6:,CE@,C,,,,88C@FGAB,A,,,A,==+@6:+7++,9?ECA?E9?+,+9,4,4,,,,4,,8=*6+4+,@F++366,7++=DG+3=AEG+@@F9+*)739,4C,4,98,<++:A?C>8/:**;7A>CD**/39(*368:96(*0(-*-,4)434)/,.)4<8)/.*.(--,,6(*--)(,--6,*-.))96))*-.6-0,*..,(()-().,10---((,),(((-2--(.13(46-5./2*).4)
@M02996:162:000000000-B87FG:1:1101:17107:4247 2:N:0:ACTGAGCG+TCTCTCCG
GACTACTCGGGTATCGAAGCCTGTTTGCTACCCGCACTTTCGAGCCTCAGCGTCGATGAGTCCCCAGCAGGCTGCCTTCGCCATCGGTGGGCTTCCTGATCTCTACGCATTCCACCGCTACACCAGGAAGTCCGCCTGCCCCTGAACGAGCCAAGAGACACAGGCCAGGCTGCAGGTCCGGGGTGGGGCCCCGGGATGGGACAGACGGCGTGCATCGCCGGCGACGCGCCCGGTACGCGCAGTGAGTCCGAACAAAGCGTGCACCCCGAGAAGTACCGCGGCTGCGGGCACGAAGGGTGCG
+
@@A6A@CFBCD66;6,:@,8<6@,,6;C,C6C,@7@7+6,,@FCB@,F@BC@6,@B,EEECFEEF@EFCFGGFB:?,4@BB647@=C8=++,9,@A,??,,3=+>B>==4+949,B=5*==>?DEFCB=,,6EECD>FC,=D5@DGF,:+<)D=DFFGGGGCC,@DC?3*43:9DFACB?C>C1*/2/0**6>>)6(*:(6*6=@5(,4)/-(0)*,)9-*4(-,44(,*(4)--(2(**,7-.8..)0-0-352*.(((-*-)22(-(-(-.)---4(,6((-2(41(---..12*,-(-
@M02996:162:000000000-B87FG:1:1101:12845:4367 2:N:0:ACTGAGCG+TCTCTCCG
GACTACCGGGGGATCTAATCCTGTTTGATACCCAGGCTTTCGTGCCTCAGCGTCAGGTCGTCTCTGGACAGCTGCCTTCGCAATCGGAGTTCTGCAGCATATCTAAGCAGTTCACCGCTACACGCGGCATGCCGCCATCCTCGACACGACGCAAGGCCTCCAGGATCAACGGCAGTTCCGGAGGGGAGCTACGGGAGATCACCGCTGACGTAAAGGTCCGCCGGCGAACCCGGTAAACCCAAGAAAGCCGGACAACGGTCGCAGGCGCCGGAGGACCGGGGGTGCAGGACGGGGGGGAGGG
+
@@@<@CECDED+@,,,;<;C<E@6,<CF9CC6@E8@8C,,5@C@@@,B<BEB,6@C,CFG@FFF9@DFFCGGFBB8,,4A??:4@@=FE,,,@FFDFBC,=+,39EFFA,,449,985*6===CE+=+68,,@=@DD+,@+:@D>EFG>D*)B:>FGGC,>>;,A*;=CCE>*?D6AFEFCC:**/490*<7>@GF(*))5*8?00427)1447<F,*2-/4(2(724(*(()-,-6.,/,4(.7:8(*-)--..*-(((-)-()4(4(-(,((-(,3((2((,().3((((.)*/*(((,
@M02996:162:000000000-B87FG:1:1101:11147:4402 2:N:0:ACTGAGCG+TCTCTCCG
GACTACAAGGGGATCTAATCCTGTTTGCGCCCCACGCTTTCGTGGCTCAGCGGCAGTTGTGGTCCAGTAAGCCGCCTTCGCCACTGGTGTTCCTCCCAAGATCTACGCAGGTCACCGCTACACTGGGAATGCCACTTACCTCTCCCACACTCAAGAAGAACAGGTTCAAGTGCAAGTTATGAGGTGAGCCCAAAATGTGCACACCTGACTGGCCCCCCCGCCGACACAGCCGATACACCCAGGAAGTCCGGAAAACGCACGCCACCTACGGAATACAGGGCGTGCTGGGACGGAGGGAGCG
+
@@A6AFAFDFD+@,@,66,6,C@6;6CF++,++8+@7,,,,8C@6:,@@?;@++@B,<ECFG<EF<D@@AFEGC>:6:D?6,4C,8=994,,9,@?FDF,A0,+9C>+@++9,4,56:36=>,,8FC=:4,,,==+6@D,+:+=?E=8?C*0DCDFFGFFCF=,5*3@CF,+,?DF15;+7;@,,3:C=,3:*;D**,+2;,9>>*:4<++-()//538.2.(.,463(2(()(-(.),*-2(4;4))*-.((7(*--(--1(-*.(5(-,,(().-.(,((--((),(.,30)***,-((
@M02996:162:000000000-B87FG:1:1101:11803:4409 2:N:0:ACTGAGCG+TCTCTCCG
GACTACTGGGGTATCTAATCCTGTTTGATACCCGCACCGTCGAGCCTCAGCGTCAGTTGCGCCCCAGCAAGCTGCCTGCGCAATCGGAGTTCTTCGAGAGAGCGAAGCAGGTCACCGCTACACCTCGAATTCCACCTGCGTCTTGCGCACTCAAGAAACGCAGGGTCAACCGCAGGACGGAGGTGAGCACCGCGATGGGACGGCGGACTGAAAGTTCGACCTACGCCCCCGGTAAACCAAACAAAACCGGAGAACGCGCGGACCGGACGTAGGAGCGCGGGCGAGGGAACGGAAGGAGCGG
+
@@A,AF<ECED+@,@6;<@,,CC;,;CA;@6,C@:C+@+,48CC@C,,@ACB,,@F6FGGGGGGGCCEEFGCF?,49,@88>B,DDCC=,,,9,CAD@B+A*=+4@>+=,+9,9,588*0=94=,AB@D,+,@=E8+@8+60*62CA799*)@::FFGC>@>8**3*;924/4*;C?56ABC*2422*)2;35;D1(*;(//79(<;(()0).*)*.)/,70804((,(23()-,.)4+*,((.0(.(1-0(48))((--,1(-)((,2414(4(-2((,((-((-1(4(41.)***.4(4
@M02996:162:000000000-B87FG:1:1101:13081:4431 2:N:0:ACTGAGCG+TCTCTCCG
GACTACCAGGGGGAGCGAAGCCGGTTTGCGCCCCACGCATGGGAGCCGCAACGGCAGTTTCTGTCCAGTATGGCGCCTGCGCCTCCGGAGGGCCTCCGAAGAGCGACGCAGTGCACGACGACACTAGGAAGGCCCCATACCGCTCCAGGACGCGAGATTAACAGGTGGCAAAGCAATTCCTGGGGTAAGCCCAGGTAGAGCACTGCAAAGTAGCCATGCCGTAGACGCGCCCGTGAAACCCAGCAAAGCCGGAAAACGCTGGCCCCGGACGGAGGACCGCGGATGCAGGCACGGAGGTGAG
+
B<A@@EFFDDDG@FF@F@FC7F7@66,6,8+8+88@88+,8,:C@7,4+@:+8@+>BE<,C,C?FF<C,5,CE,=8+49?7884A,8=+@+8@++,A36:>96+6CC=68+8@;8,803094<E,>B:>;,62,:C?,5,;2B)9E>G48:2C*8CG*+4?@.8*1***;C5@;FG?7:B+2<7*)-7303,7>F59+*)58:2(*4-:)*).9<F46<,>((-4)4(,*-3)-(-(.,*(-.(0.8(*(029)-2,--,(131>>((,(-(2(-(-(,(,4((4.)6726(00*/1,(),
@M02996:162:000000000-B87FG:1:1101:11812:4434 2:N:0:ACTGAGCG+ACTCTCCG
GACTACTGGGGTATCTAATCCTGGTTGATACCCGCAACATCGAGCATCAGCGTCAGGTGCGCCCCAGCAAGCTGCCTTCGCAATCGGAGTTGCGCGAGAGATCTAAGCAGGTCAAGGCTACAACACGAATTCCACCTGCCACATGCGCACGCAAGAAACGCAGGTGCAAACGCAGGACGGAGGTGAGACCCGCGAGTGGAGGGGCGAACTAAAGGGCCAAGCACGGTCCCAGGTAACGCAAGAAAAACGGGAAAAGGCAGGGCACCACGTAGGACAGAGGGGTGCAGGAAGGAAAGACGCG
+
@@A@@C6,;@C+@,6@66,;,<C,,=B?,;,,,6+++8,,58@<,+,;6?;@,,@@,<;,@6@CF@BC@@F?,:4?,4=?6==8@==?@,,,,+84=4>+++,+4<@==,+9,,,,4:*2=6,6,6:B>,+,,77=0,,,+5*+28:@9+*)589@4,14@7=*,**,5,53**;>**-81:?/=0-+**4()01(,1))(*,(()(-()*))/))4)*(*(,((((((1))*))..(*/(((,.(.()()-,).*((.-,)(-*(,-,(((,)48(.((((---)).-((())+2*.,(-
@M02996:162:000000000-B87FG:1:1101:14695:4453 2:N:0:ACTGAGCG+TCTCTCCG
GACTACTGGGGGATCTAATCCCGTTTGCTCCCCGGGCGTTCGCAGCTCAGCGTCAGACACAGTCCAGAAAGGCGCCGTCGCCACTGGTGGTCCGCCCAATATCTACGCAGTTCACCGCGACACGGGGAAGTCCCCTGTCCTCTCCTGCACGCTAGGCATCCAGGATCCAGAGCCATACGGGGTGGAGCCCCGCATTTGCACGCCAGACTAAGAAAACCGCCGACATGCGCGGAACGCCCAACAAGTCGGGACAACGCAAGCCACCGACGTAGTACGGAGGCGGCGGGGACGAAGGGAGACG
+
@<A,@C<CADD+@,9,6<56,C@,,;8;@,,,,+7:++++88@@8+4B6AC@,8@CAFF@FG,EC<EFFDGGGE:++4@8++4@==A59++,@+>FG@D,?+,64A68>++4,6,,8=*=88++8CDC>+4,@,8C*6,>+0+0C,369C*)449,4A6<C8=,C);C8EF;:;C9?8BDDD**4:3*//=.7>*()0/.5;9:9EB:)*93<F<F:3507(691(5.2*(-)411-2*/,(,48))(/(0(-7(),((-,*..*49(-((.(-6(,(,1-(,(((,(4(3(00**/-,(-
@M02996:162:000000000-B87FG:1:1101:8373:4460 2:N:0:ACTGAGCG+TCTCTCCG
GACTACCAGGGTATCTAATCCTGTTTGCTCCCCGCACCTTCGCACCTCAGCGTCAGTCATCTGCTGGTAACCTGCCTTCGCCATTGGTATTCTTCCAGATATCTACAGATTTCACCCCTACACCTGGAATTCTGATTGCCCCTCAGTGACTCTAGTTATGCAGTTCTCAACGCAGTTCCGGAGTTGAGCTCCGGAATTTCACACCAAGCTTGCAAAACCGCCTACATGCCCTTTACGCCCAATAATTCCGAACAACACTCGCAACTTACGTGTTACCGCGGCTGCTGGCACGTAATTAGC
+
CCCCCGGGFGGFGGGGGFFCFGFFGFGGFFFFGEGGGGGGGGEEFGGGGDEFFGGGG<FFGGGFGFFGGGGGGGGGGGGGGFGGCDFGGGGFFFGCFFGGGFGGGGGCFAFGCFGED:DDDEEFFGFFGGGFGFFFDFFFD=D8D,;A@FDEF;D,CDDFGGFEFF+@DFG?89=CDFED86@ED=DFEBGDFBD9=CFECFEFFFC@5;<@CFFF@FC:EB2::BCEEF=66=*12:F5565B=)69:(06(:8/(/)(/),65()).-...()-.8--11((44::(()4)0**364(
@M02996:162:000000000-B87FG:1:1101:14683:4467 2:N:0:ACTGAGCG+TCTCTCCG
GACTACTGGGGTATCTAATCCCGTGTGCTCCCCGGGCTTGCGCAGCTCAGCGTCAGACACAGTCCAGAAAGGCGCCTTCGCCACTGGTGGGCCTCCCAATATCTACGCAGTTCACCGCTACACTGGGAATGCCCCTTTCCTCTCCTGCACGCTAGGCAGCCAGGATCCAGAGCCATACGGGGTGGAGCCCCGCAGTGTCACGCCAGACTGAGAAAACCGCCGACAGGCGCGGAACGCGCAAGAGGTCGGGACAACGCGAGCCACCGACGTAGTACCGCGGAGGCGGGCACGTAGGGAGCCG
+
@<6,@FCEDFD+@,6,6;;,,C@,,;:A,,,,,+6:+6,+486:8+,;<B6@,68@AEFFGG@FFFEFFEFGGC:=,4D?884F,=<5?,+,9,@FFEC,?+,+9C>@B64,,9,,88*0=9:,CFD=B,,,3@?88,,7+:+=83:D?D98+3=,6D+@D98+@*=ACGGFF5F7CGDFGD445?5407;2?/)(/2;9?*6@>BD;))24CFFF@)5(=7>03-481*-4)422:(*2((.()..(5,04?@(5-((.(75(126(--14(.6)-(,,((34(-1,,--(.0***-((-
@M02996:162:000000000-B87FG:1:1101:8527:4498 2:N:0:ACTGAGCG+TCTCTCCG
GACTACCCAGGGTAGCAAAGCCGGTTGGTACCCCGCACTTCGGCACTTCAGGGCCAGTCCTCTCCTGGTAACCTGCTTCGGCCATGGGGATCCTTCCGGAAACCTACAGATTGCACCCTGACACCAGGAATCCGGCTGGGCCCTCAGTGACCCGAGTCATGCAGTTCACAGCGCAGTCCAGGTGTTAAGCCCCCGCCTTGCACCCCAAGTTTGCAACCCCGCCCACACCCCCTTGACGCCCAAGATGCCCGAACAACGCTCGCACCGCACATGTGAGCGGCGATGCAGGCGCGGTATTAG
+
CCCCCGGG9FFF,;,,,;,6C,+@FG+46,<CF@+8CF+E,,6+8:<@<59,@,B6,FC,,9C,C,C86,CF,,,969,+,+48,,:C,,8,9E,<4,4++*,+,,9A9,9F,C<,,13++,5@+A:7+,,4>+4+=3+++:9?0,833=+1880@FFC;;E5,@BD,=>;*+*09@98+DC,=@//+*=109*1-(<635,0-(./,(03);F5+))2/2(.((6:((*((1,(576857(-(.)))2(0(7@(0.,---/--1((((,(-).))-((-((((-()-39((0)/*/).)
@M02996:162:000000000-B87FG:1:1101:20729:4507 2:N:0:ACTGAGCG+TCTCTCCG
GACTACACGGGGAGCGAATCCTGGTTGATCCCCACGGTATCGTGCATGAGCGTCAGTGCAGGTACGGCAAGCTGCCGTCGCGATCGGAGGGCTGCAGCAGAGCTACGCATTTAACCGCGAGACACGGCAGTGCGCCTGCATGCACCGCACTCAAGACCGACAGGATCAACGGCACGGCCGGGGGGGAGCCCCGACAGAGCAACGCAGACATACAAGCCCGCCTGCGCACCCGGTAAACCCAAGAAAACCGGAGAACGCGCGGAACCGCCGTATGACCGGGGCTGCGGGCAAGGAGAGAGCG
+
@@@,A,@ECDD+7+++76+6,6;,,68A,,,,,;+7+:,,,86@,:,;@=:@+,6@,CEFGGE?C@CF:@FFE=,,+6+8+8@:D?CF=+++9?8=EB4,9*,+4:8+4++,,3,,8)*6+6+@33:+5+4,,@@>5ED,509;;@=>59*),43>C:?C7=5*:)229*=5*8>*=53<CCE**/27(2*4>>37(*)(.*317)460)*..*.*()/-1((-.44-,*(,)(--6),*(433:7(,1-)3-0,*-(.-,)4()(-49-(-(..)(-(,,3(,4(4((((-0./*241-(
@M02996:162:000000000-B87FG:1:1101:9123:4510 2:N:0:ACTGAGCG+TCTCTCCG
GACTACGAGGGTATCGAATCCTGGTTGCTCCCCGCACCGTCGCACCTCAGCGTCAGGCATCGGCTGGTAAACTGCCTACGCCATTGGTATTCTTCCTGATATCTACAGAGTTCACCCCTACACCAGGAATTCTGATGGCCCCTCAGGGACGCCAGGCATGAAGGACACAAAGCAATTTCGGAGTTGAGCGCCGAGAGGTCACACCAAGCTGGCAAAACCGCCGAGAGGACCTGTACGGCAAAAAAGACCAAACAACAAGAGCAAAGTACGAGATACGCGGGCAGATGGGAAGGAGGGCACG
+
@@A,BE,CCED-;,;,9;,6,<;,6;8;,,,,,7+@6F+,,86@6@,99?:@66@B,:E6:,BC,7@:<?,C,?5,,,9?@+48,9=:5,,,9,9,C5=,=24+9C4<@,,,,95,40*==8,9DFDD,,,,,4@++64,+1*6=@)>@F>)63=3@D,4,29,,5+,5>,3,9*,4+038BE132/904*0@59@(*)(0,150>?7;)0,(270:)*.*634(--8(*(,*)..,(**-(((0(((2(0.-7.1(.((.*.(*()).,(-((-.((((,(((-)..(4:())1*/((,,
@M02996:162:000000000-B87FG:1:1101:12956:4524 2:N:0:ACTGAGCG+TCTCTCCG
GACTACAAGGGGATCTAATCCTGTGTGCTCCCCACGCTTTCGAGCCTCAACGGCAGGTACAGTCCAGTAAGCCGCCGTCGCCACTGGGGGGCCTCCTAATATCTACGCAGTTCACCGCTACACTAGGAAGTCCGCTGACCTCTCCTGCACGCTAGCTAAACAGGTTCCAAAGCAGTTCCGGGGGTGAGCCCCGGGATGTCACGGCAGACGTGCGTGGCCGGCGACGCTCCCGTGAAAGCCAGTAAATCCGGAGAACGCGTGCGCAAAACGGAATAACGGGGCTGCAGGGACGGAGGGAGCG
+
@<86@CEFFFD+8,,,66;,6,@,,;CB,6,6,C:@+6,,;8FC,+,B@EC@++7@+CFFGG<FGCC<@CFFGE+@++=>864@8=A,=4+5@+8D:CB,=+,+3@>5:**,,5,864*399,,?CCCC,,,6::7)=*+14*;75655C)(11922CGFE?3*+/*22@<0069+00)8>CE**147(228B>DB-*0).+((-<>1:31--.-.7)*-*-(4(40((*(2*(-(-),0,.)665)-*-04(0,2-(-(-1-,)((((--,(()))(((3(-,-(53(4(1).*/*(((-
@M02996:162:000000000-B87FG:1:1101:6094:4531 2:N:0:ACTGAGCG+TCTCTCCG
GACTACCGGGGTATCTAATCCTGTTTGCTCCCCCGACTTTCGCGCCTCAGCGTCAGTACAGTTCAAGGAATCCGCCTTCGCCTCCGGTGTTCTGCAGGATATCAACGCATTTCACCGCTACACCCTGCATTCCGATTCCCTCTCCCAGACTCGAGTCCTGTAGTTTCAAGCGCACTTCCCGGGTTGAGCCCGGAGATTTCACACTTGACACGCAAGACCGCCTACGCTCCCTTTACGCCCAGTAAATCCGAACAACGCTCTGTGCCTCTGTATTACCGCGGCTGCTGGCCCAGGGGTAGC
+
CCCCCGGGGGGGGGGGGCFEGGGGGGGGGFGGEGGGGGDFGGGGGGEGGGGGGGGGGGC,@FFBE<ADFFFGEFGGEFCGGF@FEG:FGGGFFEFFFGGG9DE9EFEGGGFDCFGGG:>CDFFD77FFGGGDEF8C8>E=?=6?FGD80=?5+8=8@D;,37CFCFGGG,,0@DG>A*:AEEEGCCEGFG8=6DD((7BC?EC(-6774;>;1),03;C;C9@0311(,28?>:A<B?GGB?BA7<<:99>?45(*--,((*-)*).834.6)6)69(--2,49??D8(2<(.)**2-,.
@M02996:162:000000000-B87FG:1:1101:6079:4540 2:N:0:ACTGAGCG+TCTCTCCG
GACTACCGGGGTATCTAATCCTGTTTGCTCCCCCGACTTTCGCGCCTCAGCGTCAGTACCGTTCAAGGAATCCGCCTTCGCCTCCGGTGTTCTGCAGGATATCAACGCATTTCACCGCTACACCCTGCATTCCGATTCCCTCTCCCAGACTCGAGTCCTGTAGTTTCAAGCGCACTTTCCGGGTTGAGCCCGGAGATTTCACACTTGACACGCCAGACCGCATACGCGCCCTTTACGCCCAGGAAAGCCGAAAAACGCTCTTTGCCTCTGTATTACCGCGGCTGCTGGCACAGAGTTAGA
+
CCCCCGGGGGGGGGGGGFGGGGGG9FGGGFFFCFFGGGGGFCGFGGEGGFGGGFGGFGFGGGGGGGGGGGGGFEGGEGGGGGGGGGGGGGGGGGGGGGGGGFFFFGGGE6FGDFGGG=ACDFFGGGGGGGGGGGGGGGFGG5?DGGDFFGDDFB68@FGG=C;@@EFGGCFF>BGGA7>FDG5=FD@FFGG:?DGB>9C8<BE;(+)74@D@F)6)5AF1=((3.((-7?6(9054::::?:(:)8(,2,77(0.*(((--*).*3-).).....6.(,-4321,4)8(3<F:9E9+-:)
@M02996:162:000000000-B87FG:1:1101:13007:4566 2:N:0:ACTGAGCG+TCTCTCCG
GACTACCAGGGTATCTAATCCTGTTCGATCCCCGCGCGTTCGTGCCTCAGCGTCAGTTGCGGCTTGGTGACCTGCCTCCGCGATCGGCGTTCTGTGCGATATCTATGCAGGTCACCGCTACACCGCACATGCCAGCCACCCCAAACGCACGCAAGCCCCCCAGGGTCGACGGCAGTGACCGGGGTGAGCCCGGAAAGGACACCGCAGACTTAAGGGGCCGCCGACGCAACCGGGAAACCCAAGAAAGCCGGAAAACGGACGCAGCCGCAGAGTGAACGCGGCTGCGGGGGAGGAGGGAGGG
+
@@AA@EEFFGD-C,,,;;,;C<@,;EEF,6,C,@B@B+++,8BC6B,B<EEB8,8@,CFGGGG++@@:CDFC,?B,:A@@?BC8DCD=B7+6>?4?FC:+4*4+7B6A=,,8,=,:=53==C,@EGG+83,,@=FGFF?,=8@CCDA@9?*)@>C7CFEGC=5**2859*=:8>G*;DEFDCD/*/-/.*;->@GF(*)3./342)(,4)*.)1582))-*(--(3(,(*.1)(--8,,*-232::,(0,.,(04*(((-,)-,),-,(-(()))--4,,2(-(-(,-((-4.)1:*40((
@M02996:162:000000000-B87FG:1:1101:12988:4567 2:N:0:ACTGAGCG+TCTCTCCG
GACTACCAGGGGATCGAATCCTGGTCGATCCCCGAGCTGTCGTGCCGCAGCGGCAGGTGCGGCTTGGTGACCTGCCTCCGCGATCGGCGGGCTGTGCGAGATCTAAGGATGTCACCGCGACACCGCACATTCCAGCCACCCCAAACGCACGCAAGCCCCCCAGGTTCGACGGCAGGGACAGGGGAGAGACCGGAAAAGGCAACGCAGACGTAAGGGGGCGACGAGGCAGCCGAGAAACAGAAACAAACCGGAGAAAGGGAGAAGGCACCGGAATAACGAGGGTGAGGGCAGGGAGGGAAGG
+
B<A8BCACCDD+@,,,66,86<C,,;@C,,,,,7+76+,,,9:6,B+47=6@++6@+:F@FGF+>=::CAEBFE,,,9,8,4>4=?C8=+++@>,3@=@+6*,+5,8,44,,,3,:48*0<*5;BEC*<,,,6=CCCF=,9(:DD;;40).(=87*2ACE5/2*200*9*:7*)7:BGB)885**1,7(*1,0)1-(+)(.*-49)3(,)*,.78F())-*--3(-(4(*(()(,(,(,*.3)(.,,(*-)3(),*,((((*..*.((--(-((,))(((-(-((,,,(-(-5)/2*2((-
@M02996:162:000000000-B87FG:1:1101:17889:4579 2:N:0:ACTGAGCG+TCTCTCCG
GACTACTCGGGTATCTAGTCCCGTGCGCTACCCGGGCTTTCGCAGCTCAGCGGCAGACACAGTCCAGAAAGGCGCCTTCGCCACTGGTGGGCCTCCCAATATCGACGCAGGTCACCGCTACACTGGGAATGCCCCTTGCCGCTCCTGCACGCAAGCCTCCCAGGATCCAGAGCCATACGGGGTGGAGCCCCGCATTGTCACGCCGGACCGAGGAAACCGACGACAGGCCCATAACGCCCAAGAAATCCGGAACAGGAAGGCCACCCACGGAAGACCGAGGGCGCGGGCACGGGGGGAGGGG
+
B@B@AFCFBCD-8,<,6=566C@=,8@C7@7,6+7:+6,,,8B@B@,B@=EB+8@CFGGGGG,AFFCFFFGGG@::,,4A,8?C@=@99+++9+@EBDB?9?,09@>:B++8,6,,6>*6==,3CF@D:,,3>=DF6,,3+00=C,:80=<)@C9@C,=C>?6*=*31;DFA6;F,?FDFCC*2=912(/A6)0*()2394/.89>61()929B7F()5(2(9;9(4(-*((*.(,(-*/,(.()))()-.(,0(*.((-(*.(*(-,((((,.(.1((,((3421,(-(,-))2/*-((-
@M02996:162:000000000-B87FG:1:1101:9410:4580 2:N:0:ACTGAGCG+TCTCTCCG
GACTACCCGGGGATCTAATCCTGTTTGCTACCCGCACTTTCGAGCATGAGCGTGGAGAAGTCCCCAGCAAGCTGCCTTCGCCATCGGTGTGCTGCCTGATCTCTACGCATTCCACCGCTACACCAGGAAGTCCGCTTGCCCCGGAACGAACCAAGAGAAACAGGCCAGTCTGCAGGTCCGGGGAGGGGCCCCGGTAGGGTACAGACGGCGTGCATCTCCGCCGGCGATCCCGGTACGCCCAGGGATGCCGAACAACGCGTGAACCCAGCGGAGTACCGGGGCGGCTGGCACGAAGGGCGGG
+
@@A<@CCF@CD+8,66;<<<@C@,;6;?,@C,6@6@:+,,,8DDB@;@CAC@8,6@,CFG@FGGGCCF@CF<@=B?,,@A8,68@?C,=,,,@,CA??=9,+,=9E>@=6+C,95,88*==9,@DFDD@,,,46880D63AD*=CEB+3+31@:CFGFGFE?8,4@CC*3,47<CF@7>:>CD**12<3*=3:5/63*2,/+/9CA,14)/-,7)0)*2-2-,,(4(,-*,-51,(-,**(.-,.(-4*-0-,7(/-(---*..*4,43--(,(.5.,(,12(,(--3(353)./22(((-
@M02996:162:000000000-B87FG:1:1101:9339:4589 2:N:0:ACTGAGCG+TCTCTCCG
GACTACAAGGGGAGCTAATCCTGTTTGCTACCCGCACCTTCGCACCTCAGCGTCAGACGGCCGCCAGAAGCCTGCCTTCGCCATCGGGGGTCTTCCAGATATCGACAGAGTTCACCGCTACACCGGGAAGGCCGGCTCCGCCTCGGCGACGCTAGCCCCCCCAGGTGCCAAAGCAGTTCACGGGGGGAGCACGGGCATGACAACACAGACGGGAGCGGCCGCCGACGGGGCCATGAGGGCCAAGAAACCGGAAAAAAGCCTGCAAAGGAAGGGGAGACGGGGACGGTGGACAGGAAGAAGG
+
B@<8ACAFECD+@++,;6,,6;@,,<C9,,,;6@:@@C,,,:B:++,,6=CB,66@,:@,@FGG7+>F@A:AB?8,6=,A,?=,9@C+:+++@,C?A?=,A+=+@F+4@,,3,3,:+)*0=9B@+@@><++,:::D*@**<59*/BA>0:/(*41,=::*=:(1*)*+2AF56)9E*2.9+::*/),)(2*.<>700*8))+-((01,())--5351))(1(----((,*((*().)(+*-(,.)(((*()(4)(1(((((0(.*).4:1(-41((-,(((---4((,,((,.58**(,((
@M02996:162:000000000-B87FG:1:1101:11038:4622 2:N:0:ACTGAGCG+TCTCTCCG
GACTACTGGGGGATCTAATCCTGTTCGATACCCGCACCTTCGAGCGGCAGCGGCAGTAGTACTCCGGCAAGCTGCCTTCGCAATCGGGGGTCTGCGTGATATCTAAGCATGTCACCGCTACACCACGAATTCCGCCTGCCTGGCGTACGCTCAAGCTGAACAGGTCGCGCTGCACACGCGGGGGTGAGCCCCGGGATGTCACAACACGCTGAGTCAGCCACCGACGCGCCCGGGAAACCCAAGAAAGCCGGATAACACCAGGACCGTCCGTAATGCCGAGGATGACGGGAAGGAAAGAGCG
+
C@CCCFDCADD+@6@,;6;6@,;;6C@E<@@667@@+@,,,9C@B:+@:>@@+8:B,CFEFGEFGCEGCEGGFCBF,,E?8?FCEFCEC+++@,C>@>>,8+9+7FCFB,57,6,,8=90=9,@DGDEC,+37<@C9F58C3<?C1:>5C*)=C=F,AFGFE=,4;?7CC38=/;FFG@EDD=*11-9(:A:BBG>(*06.+6<(7<39)14206FB45.24(4(,4(,*--)(4-8(,*2:(.04((2-.4(04*-(((./-(1(-(--,,(()..4(,,(.,()(-(-4(5)2+21(((
@M02996:162:000000000-B87FG:1:1101:11013:4625 2:N:0:ACTGAGCG+TCTCGCCG
GACTACTGGGGGATCTAATCCTGTTCGATACCCGCACCGTCGAGCGTCAGCGGCAGTAGTACTCCGGCAAGCTGCCTACGCAATCGGGGGGCTGCGTGAGAGCGAAGCATGTCACCGCGACACAACGAATGCCGCCAGCCTGGCGGACACGCAAGCTGAACAGGTCGAGCGGCACACGCGGGGTGGAGCCCAGGGATGGCAAAAAACGATGAGGCAGCGACCAGCGAGCCCGGTAAACACAAAAAATGCGGAAAAAAACAGAAAGGTCAGAAAAACCGGGGCAGCAGGACAGGAAGAGACG
+
@66,AC,CCDD+7,6,66,,6,;,,<BF96+,,8+7+@+6,7@@,++,8?:@+66@,CC<96,C=?:>==FG8:,,,,9?+:=8@=CED+**4*>46<4*7)4)44:12+,7,5,?:1)/88**;CC@C:+++8?))2;**,7*/*(*)1)(28<2+3AFC?8*+/1*)110*.)27D0.58E**/,7(*/(..13(2)(.+,(4)89(0/.).-.3))-23(((-(-,/(()-,-)),*.((.71()*,)(-7(1(((..0,)*(,)..)))((-(-(((((--(.2(((,0)***(((,
@M02996:162:000000000-B87FG:1:1101:18021:4674 2:N:0:ACTGAGCG+TCTCTCCG
GACTACTAGGGTATCTAATCCTGTTTGCTCCCCACGCTTTCGAGCATCAACGTCAGTTATCGTCCAGTAAGCCGCCTACGCCACTGGTGTTCCTCCTAATATCTACGCAGTTCACCGCTACACGAGGAATTCCACATACCGCTCCGACAAGCTAGCTTGACAGGTCCAAAGGCAGCTCGGGGGTGGAGACCCCAACGTACACAACGGGCTGGACAGGCAGCCGGGGCCCCGGTAACACCGAGGAAATGGGGAAAACGCGGGCACCAAACGAAATGAGGAGGAGGCGGGAACGGGGAGAGAG
+
@@A8AF9FCCD-C,<C@<@9CF@;6=C4,6,:@@C:B,,,<@C@@+,,;5;B96BE,CF,6C;EF6C<E<FFEBFF,,@?664@@9=99,,4@,C,4EE,@+4,><@@=+,,,@,C>@5==@,+@>CC=,,,@=F+6EDF+8*=8B5+0+30,6=@,,6@8A8+65=@CC,350@+*+1<5CC**/-6(*4():*,(4)(/;=//).(.)*/()4)4>*,*,-,(,(-,*(()(-)-(+*-4(4<())*,.-(0,*-(((()--*(((--(((()))(),(-((,426(-(-.)**/423,
@M02996:162:000000000-B87FG:1:1101:19751:4686 2:N:0:ACTGAGCG+TCTCTCCG
GACTACAGGGGGATCGAATCCTGTGTGCTACCCACGCTTTCGCGGCTCAGCGTCAGTCATTGTCCAGCAACCCGCCTTCGCCACAGGTAGGCCTCCTGAGATCTACACATGTAACCGGTACACCAGGAATTCGAGTTGCACCGCCAAGACGCCAGGCAAGCAGGTTCAGGCGCAGTTCCTCAGTGGAGAGGAAGATGGGCACACCTGACAGAACCAACGGCAGACAAGCGCGGTACGCCCAGTAACGCGGGACAAAGCGCGCCCCCGACGGAGAACAGCGGGTGCGGGGACGAAGAGAGGG
+
@@86AEADDDD+@,6,6;;,66;,,;;C,6;,;@@@+,,,;@C@7++86?:@,6@B,:F,6E,<C<CE@<C9B>4+,4,9886@?DC,5,+,@,@=,9=,?+,+9<,:9,,4,4<,6)*6=;,6@FCC:,,,+@D?=EF6?5*6=CAF?=30@39+@9C+*18*,0*,<@@?**;1+=9+52<2,019(*=58AF*/,)(-*/6()/51**/==2A@3*,2(,/.3(8:53()(,--(**,2(68)-4),.4(5.*..-,-)-()-,------(.)(.(,,(-,-(,3(322))1*0.(((
@M02996:162:000000000-B87FG:1:1101:18015:4691 2:N:0:ACTGAGCG+TCTCTCCG
GACTACTAGGGGATCTAATCCTGGGTGCTCCCCACGCTGTCGAGCCTCAACGGCAGTTAACGTCCAGTAAGCCGCCGTCGCCACTGGTGGTCCTCCTAATATCTACGCAGGTCACCGCTACACTAGGAATGCCACTTACCTCTCCGATACTCTAGCGTGACAGGTCCAAATGCAGCTTGGGGGGTGAGCCCCCACCGTTAGCAGCTGGCATGGCATGCCGACTGGGACCCCCGTAACACCAGGAAAGCCGGATAACGCGTGGACCAGACGGAGAACCGGGGCTGCAGGGAACGAGGGAGGG
+
@<@6A66CEFF+@,,666,,,6;,,68F9,;,,;+7+,,,,:FCB6,B<=6@++7@,CF,CC,A:BD<CAFEG>@7+4=@6?=FC?D,?,,,9,9E<====+4+4<@+>++9,9,58=*66>,,@ACD;,,,@EF88BC8+0+6@@=+36+3,8=,14@4:A@+5;:<:B<=79C7;239>CE**94/.288@)7((2)-(+.-4)5(,)24(83*,)9-*(,-(,,((*-(),(((),/32(-73(49-.--.-2,((,-)-.5:6,(,(,(((..(((,1-(-(.((((()0*/*((((
@M02996:162:000000000-B87FG:1:1101:13353:4695 2:N:0:ACTGAGCG+TCTCTCCG
GACTACTAGGGGAGCTAATCCTGTTCGCTCCCCACGCTGGCGCGCCTCAGCGTCAGGTACGGCCCAGTAAGGCGCCTTCGCCACTGGGGGTCCTCCCAAGCTCTACGCAGTTCACCGCGACACTGGGAATGCCACTTACCTCTTCCGCACGCAAGCCAACCAGGCTCCAAAGCTATTCCCACCTTGAAAGCAGGACGGTCACTCCAGACGTAAGCGGCCGCCTACACGCCCGGTACGCCCAGTCACGCCGGACAAAGCGCGCCCCCGAAGGATGAGCGAGGCGGAGGGGACGGAGGGAGGG
+
B@A6A@@CDDC+@++,66,666@=,CBF7,+,,;+7+,,+,8B@::,B6=6@,,8C,<F@CFFGGEC,CCF,BC+@,,49,8@FD=<,4++4@,C8FE=,A*,+7E>+6++,96,,6=*===:@CFFA:,,5,<A+2EA,<8*+5E:C9?*:CCD<;CFGGD5*428:8FGA6*=,14>FGG5*,27C4C@;FFG0(*)((0)/=FFA<)/-4))83</-*-(-.3(4(*(.)(-,3,**-.,4/)(.13570>,*,((-,1(()4(((,-.)(.))4(,,40,(-,1(4(-))1/*3,(-
@M02996:162:000000000-B87FG:1:1101:16290:4695 2:N:0:ACTGAGCG+TCTCTCCG
GACTACTGGGGGAGCTAATCCTGTGTGCTGCCGACGCTGGCGCGCGTCAGCGGCAGGTACTGTCCAGTAGAGCGCCGTCGCCACTGGGGGGCTGCCTAAGAGCGACGCAGGTCACAGCGACACTAGGAAGGCCAGCTACCGCTCCAGCACTCAAGAGAAACAGGGTAAAAGGCAGGTCATGGGTGGAGCCCAGGGAGGTCACATAGGACTTGCCTCCGAGGCGACGCGCCCGGTACAGCGAAGAAAACCGGATAAGGCGTGCCACCGACGGGAAACAGGGGCGGCGGGGAAGGGGGGAGCG
+
@<-,A<,C@ED+8++,665,,<;6,<;4,,,,+7+77,,+,88@8+8@6?,@++7>+:CC,C<9FEE,??F,B>@:++46+84@88<,4+**1*=C,;B<?*0)14:48**2228,4:)211*+<AC?:***2;*99@<8)()9)C80.2).;8CEGFFFEF3**.*3*<+0*.C*.*5*395+*/4C(12.).9:(*)(.+6))*.-4)*.))))()),*-(,(-(4(*-()-(-.),*-(-,93((*(.-(.-*.(((,*(.*(-4(-(,(,(..,((,(((-,,2(((-))12*(-(-
@M02996:162:000000000-B87FG:1:1101:13342:4709 2:N:0:ACTGAGCG+TCTCTCCG
GACTACTAGGGGATCTAATCCTGTTCGCTCCCCACGCTTTCGCGCCTCAGCGTCAGGTACGGCCCAGGAAGGCGCCTTCGCCACTGGGGTGCCTCCCAAACTCGACGCAGGTCACCGCTACACTGGGAATTCCACTTACCTCTTCCGCACTCAAGCCAACCAGGCTCCAAAGCGATTCCCACCGTGAAAGCAGGACGATCACACCAGACGGAATCGGCCGCCGACACGCGCGGTAGGCCCAGGCAGACCGGAAAAAGAGCGCCCCCGAAGAAGAACCGCGGGTGCGGGGGCGGGGGAGGCG
+
@@@6@E6CEDF+@,6,66;,,=;,,C@7,6+,6;+@+,,,,8F@+6,8<=,@,8@C,CFFGGGBF@D,9@F,E>+4,,,9484C,==,4+++9,9A@E:,++9+98>+=++8,4,,6:*6=93,CFF@D,,,73@++@,6+*++6;=+9=*)74;@EFG5:11***;*4DG9,*31*B<6BC**6//5/4008;D;(*0(/*)/(8=0,)831).06)*-2,(-(,(4(*(()--(,),*,,36>0((*-.(47(1,(((-),(/-42(,(((((,(((,-(--,(,((((-))*2*,,(,
@M02996:162:000000000-B87FG:1:1101:16407:4718 2:N:0:ACTGAGCG+TCTCTCCG
GACTACCGGGGGATCTAATCCTATTTGCTCCCCACGCTTTCGGGAATGAGCGTCAGTTCCAGCCCAGAAAGCCGCCTTCGCCACCGGTGGTCCGCCAGATAGCTACGCATGTCACCGCTACACAGGGAATGCCGCATGCCTCTACAGGCCGCAAGCGGCAGGGGTGCGAAGGCAGGCTGAAGGGGAGGGGCAGGAATTGACCACGGAGCTTGGATGCCGGCGGGGCCCCGCGTAGGCCCAAGAGGACCGGAAAAGGGCGGGCACCCACCGAGAAACGAGGGAGCGGGGGCGGAGAGGGGCG
+
B@AA@F@6@CD+@6<@;<,6<C,6,<<,,;6,,666+6,,,@@:@+@@@DCC+8@FC6<C<FG48,CCC,CF8B++,,@??,48@@C+7++,9+8@@=A,E+=+>CC7>++9,658=8*6=D,3,8==>,,3@EED6+,@+)33+,0>5;@=*49**4**4*-44)/**=C>@)**)2/.+5=*=)-)(*1,8:*()+*.-+)(,0-(4)*(-))).))(/(-(((-((*,3)-(,),+*-470)((()-.-,.(*(((((14,*(8((-(,((..(,(-((4(.49(((31).*2*,(,-
@M02996:162:000000000-B87FG:1:1101:10124:4740 2:N:0:ACTGAGCG+TCTCTCCG
GACTACTAGGGTATCTAATCCTGATCGATCCGCGCACTTTCGTGCATGAGCGGCATGTACGGCGTGGTAAGCTGGCGACGCAATCGGGGGGGTTCGTCATAGCGAGGCATTTGAACGCTACAAGACGAAGACCGACTAACGCAACCGCAAGCAAGCGCTCCAGAAGCAAGGGCGGGATGAGGGTGAGGCGCACGAAGAGACCACGGAACAAAAGCGGAGACAGGGCAAGCGGGAAACCCGAAAGAACGGGAGAAAGATCGGAAGGTGGGGAAGAGCACGGGAGCGGGGGCGCGGGGAGGCG
+
@<A,8@,CCCD-;6B,<65,6,;,,;C?,,,,,8+8+6,,,8,6,6,;<=,@+86+,:CEFGG+68:6<@6C5=,,+84=+864,9:@C+**2*:1/2/*0/+)/*2*1+,++3,<2(0/12,<;;8/:****1*1):+373<D7A78;C.(C@**252**<.,2)*37*;5*.9C7)4?8C*2;/3*-2/,05/(-*0(3*.3(79(()241707())(*(4((,(-(2((1442(.+*-(,(0(,(*,.-30(*())-,*-(*((((-((-2((,((,((4(401(((,-.)1**-(,-
@M02996:162:000000000-B87FG:1:1101:23746:4781 2:N:0:ACTGAGCG+TCTCTCCG
GACTACTGGGGTATCTAATCCTGTTTGCTCCCCACACTTTCGAGCCTCAGCGTCAGTTAAAGCCCAGTAGGCCGCCTTCGCCACTGGTGTTCCTCCGAATATCTACGCATTTCACCGCTACACGCGGAAGTCCGCCTACCGCTACTTCACTCAAGAAAAGCAGATTGGGATGCAGTTCCGGGGTTAAGCCCCGACATTTCACATCCAACTTGAGTTCCCGCCTGCGCTCCCGTTACACCCAGTAAGTCCGGACAACGCGTGCCACAGACGTATTACCGGGGCTGCTGGCACGGAGGTAGCG
+
C@CCCFEFFFD+B,,,<C@@<CC6,6CE<6@,6E7CC,,,@BFFB@,E<EEC86@C,,EEFGF,CEDCFFFFGEFE7=EDFB=C8=C6?6,,@,;FGGG@=+=,@C>>B,+,,955>>*0==,6@@CC@+8,@=8D8CF80=*6=,*9?2+:DDFGGC@18<8,,+29C>,:,;C5+==?EGE4*;AFE=*9D?C@(,+*9+<)6=;@8.7;<).+.:*/2,(/6:0-(:2(1(((6),*,28<B669*-839@0*-----146>0(.4,(-)(.6-:(-,(,-()45(42,)02**).),
@M02996:162:000000000-B87FG:1:1101:26849:4783 2:N:0:CCTGAGCG+TCTCTCTG
GACTACAAGGGTATCTAATCCTGTTCGATACCCGCACCTTCGAGCTTCAGCGTCAGAAGTACTCCGGCAAGCTGCCTTCGCAATCGGGGTTCTTCGTGATATCTAAGCATTTCACCGCTACACTCAGAATTCCGCCTGCTGGGCGTACTCTCAAGCTGAACAGTTCGCGCTGCACACGCGGGGTTGAGCCCCGGGATTTCACAACACGCTTATTCAGCCGCCTACGCTCCCTTTAAACCCAATAAATCCGGATAACACCAGGACCTTCCGTATTACCGCGGCTGCTGGCACGGAATTAGC
+
CCCCCGGGGGGGGGGGGGGGGGGGGGGGGGGGGGGGGGGGGGGGGGGGGGGGGGGGGGGGGGGGGGGGGGGGGGGGGGGGGGGGGGGGGGGGGGGGG7FFGFGGGGGGGGGGGGGGGAEGGGC99,9:999946@CCG,4+50668:CFGFFAFGGGFGFGGDFGCDDCCGFGFG7AC=DGGGCEGFGFGGFFFD>FFFE)7?EFF6,4><BD44@9FD6>32(4?9(4:12::A<2AFG??08*4))9703:>495.--2*3?7,)27:.,.:)64<90299>?FFFB???>:;1847?
@M02996:162:000000000-B87FG:1:1101:12288:4786 2:N:0:ACTGAGCG+TCTCTCCG
GACTACTAGGGGATCTAATCCTGTTTGCTCCCCGCACCTTCGCACCTCAGCGGCAGTCATCTGCTGGTAACCTGCCTTCGCCATTGGTATTCTTCCAGATATCTACAGATGTCACCCCTACACCTGGAATTCGGATTGCCCCTCAGTGACGCTAGGTATGCAGGTCGCAACGCAGTTCCGGAGGGGAGCGCCGGAAGTTCACACCAAGCTTGCAAAACCGCCGACAGGCACGGTACGGCCAAGAACGCCGAACAAAGCACGCAACTGACGGGTAACCGCGGCTGCGGGCACGAAAAAAGGG
+
B@B,AE,ECCD+@,@,;;@,@E@,,-;E,66,888@+F,,;CFC@@,@<BEC++@B,CF9FCFGCCCCEEGGGBA<,4E?86@,===6?,,9@,EFGGFA=<8,9C;AB,,9,95598*6=84@,AAC=,,,44@==FC=D)0@=E*E?D*)33=,7EA8BA>36;+@=ECB+0@18C=@CBC**05>:*47?>GF5,1/11.4(>D;D)+/(;?FF):.*.(-,-(.(*.-)--(3(**-3325(((1-04(78*..(.-)--1.25,---,(,.)((,,(-,((,1,-32))***-(((
@M02996:162:000000000-B87FG:1:1101:9652:4829 2:N:0:ACTGAGCG+TCTCTCCG
GACTACCAGGGTATCGAATCCTGTGTGCTCCCCACGCTGTCGAGCCTCAACGTCAGTTACAGTCCAGTAAGCCGCCTTCGCCACTGGGGGGACTCCTAATATCTACGCATGTCACCGCTACACTAGGAATGCCGCTTACCTCTCCTGCACGCTAGCTAAACAGGTTCCAAAGCAGTTCCGGGGTGGAGCCCCGGGAGGGCAGTTCAGACGTGCGTTGCCGTCGACGCTCGCTTTACACCCAGGAAATCCGGAAAACGCTGGCCCCATACGGAAGACCGCGGCAGCAGGCAGGGAGGGAGCG
+
@@A@@CCEDED-;,A,9656<6C,,<;C,,,,,;+@+8,,,9CC6+,BC<;@,,@B,<FEGG@FEADC@<F=FEBC,48966=?8=A,7+++6,8,C>=,=+,23<8+:4+8,5,84:*9;;,,?FDC@,,,?:=/*B,2+.*;C,8?68)/3:8,2=F:+<383*:7:CE856C11C<ADDE2*737058-<5CB(*)-4*,-)9<)4)*,-),)4.2-1-,--3((,*,(*(-..),*-.(-83.)0-58(0.2-,-(-*(,141,,4-,((.4(4(,,7(-((.3(.(,0.**2-1(,
@M02996:162:000000000-B87FG:1:1101:16949:4895 2:N:0:ACTGAGCG+TCTCTCCG
GACTACTGGGGTATCTAATCCCGTTTGCTACCGACGCTGTCGTGCCTGAGTGTCAGAACCGTCCCAGTAACCTGCCTACGCGATCGGTGGTCCTTCTAATATCTACGGATTTCACGCCTACACTAGAAATTCCAGTTACCCCTAACGGGCGCGAGCTGAGCAGGTTAGATAAGAGGCTGAAGGGTGGAGCCACCAGATGGCACTATCGACTAACTATGCAACATACGCAACGCTGGAAACCAAGGCACGCCGGAGAAGGCTGGGAACCGAGGAAAGACCGCGGATGAGGGCAGGGAGCGAG
+
@@B<CF<CCFD+@,6C@<,@@FB6,C@F9CC@CC:@7@,,5CCCCF9<C?,C;6CEFGGGGBEEGGFFCFFGGD<A,49@6887D?C,8+,4@,9<5@E9@2;?9C>@C6+9,=,,90*==E<,@FEED,,,@EGGCFD>DD*@DE>C*=*)CC=>1,@:@C8+5*<98,@>;<F,<*16?,<95/5>=94:68F>2,+)0=;(8+9958*(/6;F)10)3/,(/7=;7>(./((-:(0*8(,3),4(*-032)21.(..(1-89(3((,(-(,(.4.(,(,2((-().,,3))**1(-((
@M02996:162:000000000-B87FG:1:1101:25135:4897 2:N:0:ACTGAGCG+TCTCTCCG
GACTACACGGGTATCTAATCCTGTTTGCTCCCCACGCTTTCGCGCCTCAGCGTCAGTTACTGTCCAGTAGACCGCCTTCGCCACTGGTGTTCTTCCTAATATCTACGCATTTCACCGCTACACTAGGAATTCCGTCTACCTCTCCAGCACTCAAGAGATACAGTTTCAAATGCAGTTTATGAGTTAAGCCCATAGATTTCACATCTGACTTGCATCCCCGCCTACGCGCCCTTTACACCCAGTAAATCCGGATAACGCTTGCCACCTACGTATTCCCGCGGCTGCTGGCACGTAGTTAGC
+
CCCCCGGGGGGGGFGGGGGGGGGGGGGGGGFFFFGGGGGGGGGGGGGGGGGGGGGGGGGGGGGGGGGGGGGGFGGGGGGGGGGGGDFGGFFGGGGGGEFG=DFGGGGGEEGGGGGGGADGGFGGGGGGGGGGGGEFGGGGC>FDFEDFFF?DGFGAFGGDEGDB=EFC?=FFGFGEF@;EEDFGGGEGFGGFFFC7C=FECFC55<>@EF>@EF=@8@7>>:@=B79(0:@=F@FCEAFE(,6)3)79C>8;157;/./-4<()23:(,,.).4).)4(,(-((-,3(-32:))*/0).6
@M02996:162:000000000-B87FG:1:1101:17859:4901 2:N:0:ACTGAGCG+TCTCTCCG
GACTACTCGGGTATCTAATCCTGTTCGATCCCCGCACTTTCGTGCATGAGCGTCATTTACGGCTTGGTAAGCTGCCAACGCAATCGGGGGTGTTCGGCATATCTATGCATTTGACAGATACACGACGAATGCCGCCTACCCCAACCGCAAGCAAGAGCCCCAGGATCAAAGGCGGGATGAGGGGGAGGCTCACGAGTTGAACACCGAGCGAAAGCGCGGGCCGCGCAAGCGGAAAACCCAAAAAAGACGGAGAAGGACAGGGACCCACGGAGTACCGGGGGTGAAGGCAGGGAGGGAGACG
+
@@A,AC@FCEC6@,6,66,,;,C;,CCE,C,;,7@@+@,,;8C@BD@A<DFE+,@,,<F6FFG++@@66<FGAE,9,49=+6649DCD::++6+,=+86+7+4+4,8,>,,8,8,,8)+36=,AEG=+3,,,6C=6+@:,+1:C6BAC0;*),6*,4;,1::5*=);?<,>?,6>E>)/;:?**21,)-/*.*5/((*1))<<((79(()1-3),7;)/(*--(-(-((2(,)-(.,(+*-,.25,((/,.(-5(*(.(-,*(,*(4((41(,())(((,((,(..4(.((4..1**4---
@M02996:162:000000000-B87FG:1:1101:5649:4903 2:N:0:ACTGAGCG+TCTCTCCG
GACTACTCGGGTATCTAATCCCGTTCGCTACCCTGGCTTTCGCATCTCAGCGTCAGACACAGTCCAGAAAGGCGCCTTCGCCACTGGTGTTCCTCCCAATATCTACGCATTTCACCGCTACACTGGGAATTCCCCTTTCCTCTCCTGCACTCAAGCCTCCCAGTATCCAGAGCCATACGGGGTTGAGCCCCGCATTTTCACTCCGGACTTAGGAAACCGCCTACCTGCTCTTTACGCCCAATAATTCCGGACACCGCCCGGCACCTACGTGTTACCGCTGCCGCTTGCCCCTAGTTAGCC
+
CCCCCGGGGGGGGGGGFGFGFGGGGGGGGFGGGGGGGGGGGGGGEEGGGGGGGGGGFGGGGGGGGGGGGGGGGEGGGGGGGGEGFFFFFGGGEFFFGGGGCDGGEFGGGGGGGGGGG:?@CEFFGGGGGGGGGGGFF8EEGEFFGEEFFGFECD6FGFGG7FBD83DEG@DFFFDE6?DFEGEGDDFGCGG>FB>A<A=*:,6@A*>9=8+8>F*?BA<,/(/31))3(<<A:173(:F*(,);A?>>99)(453),(-((119C0(50((...-)-((,-(,-((-((,(())33+6)5
@M02996:162:000000000-B87FG:1:1101:5665:4921 2:N:0:ACTGAGCG+TCTCTCCG
GACTACTCGGGTATCTAATCCCGTTCGCTACCCTGGCTTTCGCATCTCAGCGTCAGACACAGTCCAGAAAGGCGCCTTCGCCACTGGTGTTCCTCCCAATATCTACGCATTTCACCGCTACACTGGGAATTCCCCTTTCCTCTCCTGCACTCAATCCTCCCAGTATCCAGAGCCATACGGGGGTGAGCCCCGCATCTTCACTCCGCACTTATGACACCGCCTACATACACTTTCACCCCACTAATTCCGCACAACGCTCGCCACCCACGTCATACCGCCGCCGCTGTTCCCTAGTTACCC
+
@CCCCGGGGGGGGGGGG9@F@FFDFFEFGFEGGDEFFGEFAFGGCGGGGGGFGCFFCFGGDGGGGFFF,C8,B+@FFCD,BF7FFCEG,CEEADEFGFGGGFGGGG8CC=?=FFGG719@C9FGGEFGGFFEE?FFDDEF89=D6>DGFGFEG89FFGFFBD58B97C?,3@@FFEB=5*:+115;);)AE2?>D(/@@*7,8:5)3:1)1))39AEF3,1////))//<)60)-4208;(3((*66<2()(-)-)(--(-)(45(,-((-(...3(-(-((((((().))-*0<9+-4(
@M02996:162:000000000-B87FG:1:1101:14348:4949 2:N:0:ACTGAGCG+TCTCTCCG
GACTACCGGGGGATCTAATCCTGTTTGATACCCGCACCTTCGAGCCTCAGTGTCAGTTGCACCCCAGAAGGCTGCCTTCGCAATCGGAGTTCTTCGTGAGATCTAAGCATTTAACCGCTACACCACGAATGCCACCTTCCTCTTGTGCACGCAAGAACGGCAGGTTCAACCGCGGGGCGCAGGGAAGCGGCGCGAGGGGACGGCGGACTGACGTGCCAACAAACGCACCGCGAAAGCCAAAAAAAGCGGAAAAGGGAGGGAACGGCCGCAAGACCGCGGAGGCAGGGAAGGAAGGAACAGG
+
@<8<@CECDDD+@,6,;6,@<C@6,;;E,@;,,86@6C,,ACFAB+,A@?69,,9C,CFEGGGEGCCFACFGCAB,,,@?,=>8DDCFE+,,99@=A=E+9+4+9EA,9,,4,9,,65*66446BFDC:,,,66@?=,,@+:++63:,3=*0@8?FFGGDDC=510*5;>D?CAGG>D9ECE5*/*-1(:53)7C((*0918;94DB(()9(,)()-0*,*,(((---4*(4)7;(4(,0(.-,)(,,/,)(4)(*((--(*,-9((-((--(((-(-((,-((-,(4.-,.00***((,.
@M02996:162:000000000-B87FG:1:1101:20589:4962 2:N:0:ACTGAGCG+TCTCTCCG
GACTACCGGGGTATCGAATCCTGTTTGATACCCGCACCGTCGAGCATCAATGTCAGTAACGGCGTGGAAAGCTGCCTTCGCAATCGGAGGTCTTCAGCATAGCTAAGCATTTGACCGCTACAAGCGGAATGCCGCCTTCCGCAACCGCACTCAAGAACGGCAGGTTCAACTGCAAGTCCAAGGAGGAGCCCCGAACTGTCACAACTGACGTGACAGCCCAGCGAAGCCCCCATTAAAACAAATAAAGCCGGAAAAAGCTCGAAACCGCCGGAATACCGAGGATGCAGGACAGGAGGGAGCG
+
@<@<ACEEDED+8,6,96,6,<;;,-CE6@,,,76@+@+,,7@CB@,@@?,9,,9C,CFEGGG7@@@FCCCEEE8,,,,9,8=4@=:C=+4,@,9?F,=,9+,+9A=,9,,9,9,,6)366=,@E+===+,,,@@C+3,7=)<?+@>59**)633@@6C>G>7*1*3<:6,2,4:,48@C?C=,,/-1(**/=>D1(,+7.+177)673)1,..6*()*.*(,-(--((2((*.-.6),*,:)-99.)*-.4(04*-(.)-/((),(((-,,((.),4((294..)62-((3).1**-,((
@M02996:162:000000000-B87FG:1:1101:18352:4964 2:N:0:ACTGAGCG+TCTCTCCG
GACTACTCGGGTATCTAATCCTGTTCGATCCCCGCACTGTCGTGCATGAGCGTCAGTAACGGCGTGGTAAGCCGCCTACGCAATCGGAGGTCTTCGGAATATCGATGCAGTTCACCGCTACACGGCGAAGTCCGCCAACCGCAACCGAAATCAAGAGGGACAGGATCAAAGGCGGGATGAGGGGGGGGCGCCCGAAGGAAGCGGCGAACAAACAGGCCGGCGGGGGAACCCGTGAAACCAAGAAAAACGGAACAACGCCGGACACCTGCGGAATACGGGGGCGGCGGGACCAGGGGAAGCG
+
BBC<AF,,@@C;@CA,;@,CCCC6,C@F9<@CF:B:@F,C,968B@E<@=EC+6@CC@,,@CC@66@,<@FE,>+:,,=?@,6,4==:4++945C7++8+9+90>,9+>,,9,@,:=>*6==BCB+>:6++,@C==CE6>+:ADGEA:9?/*?;9,:,=;CC5*;)20*,58,)95)),)+*1*2)()(*2()056(*.8(/-((0440)*,.>(5:))(*(.(((,--*411,:?)4,*3...7..(),.-(0(/,(-(,1((*-(,(((,((.),-(,,((((--(((,(..8**-((-
@M02996:162:000000000-B87FG:1:1101:19675:4968 2:N:0:ACTGAGCG+TCTCTCCG
GACTACTAGGGGATCTAATCCTGTTTGATCCCCACGCTTTCGTGCCTCAGCGGCAAGAACGGATTAGTGAGATGCCGTCGCAATCGGGGGGCTGTGTAAGATCAATGCAGTTGACCGCTACACTACACATTCCGCCCACGGCATCCGCATGCCAGACAGCCAGGAGCAAGGGCAGCTCCCCGGGTGAGCCGGGACCGTGCACCACTGACGTAACAGGCCGCCTACGCAACCAGGAAACCCAAGAAATCCGGAGAAAGCCCGAAGCCTCCGGAACACAGCGGCTGCAGGCACGGGGGGGAGG
+
A@A6@C9EDFF+@,66;6;,6C@,,;;E,,;,,C@@+6,,;8;@B,,@@=;@+6@@,CFFFGG,,,:9CCFG9?@5+,487=B=D=@+44+*5>3<3@@,7+,*4863;,,2,5,345//893,6<A<2,,,68:>CE8CD>F);C:40*)4B07;::CCF73*:)97<*25*5C*)0();8:**/-7(2?7B5C((*)(-+48?/827)1-.)-/27*-*-(,(4(4(*.(*-3324,*,41381.)*-)-(.(*.(((-)--)((((-(-(((.(.(,-3(,,(.2(4(,.)/**((((
@M02996:162:000000000-B87FG:1:1101:20581:4979 2:N:0:ACTGAGCG+TCTCTCCG
GACTACCGGGGTATCGAATCCTGGGTGATACGCGCACCAGCGAGCAGCAAGGTCAGTAACGGCGTGGAAAGCTGCCTTCGCAATCGGAGAGCTGCAGCATATCTAAGGAGGTCACCGCTACAAGCGGAATTCCGCCTGCCGCAACCGCACGCAAGAACGACAGGTGCAACTGCAATTCCAAGGGTGAGGCCCGAAAGGGCAAAACTGACGAGACATCCGACCGAAGCGGCCGTTAAACAGACAAAATGCGGAGAAAGCGCGCACGCACGGAGATAGCGGGGCTGCTGGGACGGAGGGAGAG
+
@6-A@C;@CEC+8,,,6,,,,,;,,;89<;;,,7+@+@,,,7@:6@,@C<9<,66C,CFFGGG+77=CDCFG<=B,,,,9,8>+4=:B:+++9AEEFE?,9+,+4CE,>,+8,6,,6530=9,@@+3:=+,,7@3C6+,73):C<@:>9C*)>1*>FGE**/5*489<><,),1;+*11:?9=*+1/8(*3680>((*)(-*.31)62()*-7.4*).*-*((-(49((*-4)(--.-,*.((,02))*(.4-..*..(-,/(,)((((4((((.))-(((-(-().,(((())***(-(-
@M02996:162:000000000-B87FG:1:1101:4383:4992 2:N:0:ACTGAGCG+TCTCTCCG
GACTACAAGGGTATCTAATCCTGTTTGCTCCCCGCACCTTCGCACCTCAGCGTCAGTCATCTGCTGGTAACCTGCCTTCGCCATTGGTATTCTTCCTGATATCTACAGATTTCACCCCTACACCAGGAATTCTGATTGCCCCTCAGTGACTCCAGTCATGCAGTTCTCAACGCAATTTCGGAGTTGAGCTCCGAGATTTCACACCCAGCTTGCAAAACCGCCTACATGCCCTTTACGCCCAATAATTCCGAACAACGCTCGCAACTTACGTGTTAACGCGGCTGCTTGTCCGTGATTAGC
+
CCCCCGGGFFGGFGGGGFFGGGGGGGGGGGFFCGGGGGGGGGGGGGGGGGGGGGGGGGGEGGGGGGGGGGGGGFGGGGFGGGGGCCFGDCEFFFGGGGGG9DFGGGGGG9CFGGGGG::DDFFGGGGGGGEFGGGDFEGGFDDGGC;CFGFEGEGGGGF89=>ED7FGFFGFGFGGFGFFGGG8F=DDD=D5:5@@5FFFFG*08*88@FG@9A518;C:=><5>)**0,53874>25FCDF3;*)15:=B02:85(,//691372)..4(,,,6).2((,4;0(4),(.),0)20<6.(
@M02996:162:000000000-B87FG:1:1101:26683:5004 2:N:0:CCTGAGCG+TCTCTCTG
GACTACGCGGGTATCTAATCCCATTTGCTCCCCCGGCTTTCGTTCCTCAGCGTCAATAACGGCCCAGTGAAGCGCTTACGCCACCGATGTTCCTCCTGATATCTACGCATTTCACCGCTACACTCGGAATTCCCTTCACTGCTACCGCATTCTAGTTTACCAGTATCCAGTGCCGAACCGGAGTTGAGCCCCGGGATTTAACACCCGACTTGATCTGAAGCCTACGAACGCTTTAAGCCCAATGATTCCGGACAAGCCTTGCCCCCTACGGCATACCCCGGCCTGCTGCCAGGAGGTGAG
+
CCCCCG7CFGGEGGGGGGGGGDFGGGGGGGFF@GGGGGGFGGG8FFGFFGGGCDDCEGGGGGGDGGGFGAFGGGGDGDGGEDDGGE:FEFGCGGGGGGGGFB8FFFEGGDGGFCFEDB5CCD878+88+38666=7D9,3+5+668=CE69CEED;:72:AEE@CF7C7FGFFBDC>CA>EGG5@FFF=CC@EFG((?*/7+7;@)6,()*/.*)9)*2560(4:?<6(/86*:A)))0/00,(*)5)>0;((0(*(((.)*()1(((.3((((5)(((((,(((((.)(.,))2*21),
@M02996:162:000000000-B87FG:1:1101:4395:5005 2:N:0:ACTGAGCG+TCTCTCCG
GACTACAAGGGTATCTAATCCTGTTTGCTCCCCGCACCTTCGCACCTCAGCGTCAGTCATCTGCTGGTAACCTGCCTTCGCCATTGGTATTCTTCCTGATATCTACAGATTTCACCCCTACACCAGGAATTCTGATTGCCCCTCAGTGACTCCAGTCATGCAGTTCTCAACGCAATTTCGGAGTTGAGCTCCGAGATTTCACACCAAGCTTGCAAAACCGCCTACATGCCCTTTACGCCCAATAATTCCGCACAACGCTCGCCACTTACGTGTTCCAGCGGCTTCTGTCACGTAATTATC
+
CCCCCGGGGGGGGGGFCCEGFGFGGGGGGGDGFGGGGGGGGGGGGGFGGFGGGGGGGGGDGGGGGEFGGGGGGGGGGGG@CGGGGGCG@EFGFGGGGGGG=DGGDG;FFFFGGGGGG>F?FEGGGFGGGFGGGGGGGGGGFDFDFEDC?FFEGE?EDGGFE==EFCFGFGGFC>CGDFDD@686F@DFEEFEB>C))@FCCA75>?C@CF<:=A5+);CA5:)5)):2:?>@<)48@2=E@B@@FCEE:.)6;5/:..//,)((1(4<)-.(..))).(3,-(((-6)6)528)*2<)).
@M02996:162:000000000-B87FG:1:1101:4377:5011 2:N:0:ACTGAGCG+TCTCTCCG
GACTACAAGGGTATCTAATCCTGTTTGCTCCCCGCACCTTCGCACCTCAGCGTCAGTCATCTGCTGGTAACCTGCCTTCGCCATTGGTATTCTTCCTGATATCTACAGATTTCACCCCTACACCAGGAATTCTGATTGCCCCTCAGTGACTCCAGTCATGCAGTTCTCAACGCAATTTCGGAGTTGAGCTCCGAGATTTCACACCAAGCTTGCAAAACCGCCTACATGCCCTTTACGCCCAATAATTCCGAACAACGCCCGCAACTTACGTGTTCCCGCGGCTGCTGGCACGTAATTCGC
+
CCCCCGGGGGGGGGGGFFGGGGGGGGGGGGEFGGGGGGGGGGGGGGGGGGGGGGGGGGGGGGGGGGGGGGGGGGGGGGGGGGGGFFGGGGGGGGGGGGGGGFGGGGGGGGFFFGFGG:FGFEFGGGG7FEDFGGGE9DFEGDFCF8DFFGFDDCFFF9EGGCDC=DGGGFGEGEGGFFEFG>EEGGFGFEFDBEDFFGFFEFEE>?@CDFGF99;CDFG)47/<@@E?4CBBGFFFFFFE>9>3AC3<;=232)/C(.((./,(9(.-9(,.43)-5?>(((334>:0,,4177**3.1(
@M02996:162:000000000-B87FG:1:1101:13027:5014 2:N:0:ACTGAGCG+TCTCTCCG
GACTACTAGGGTATCGAATCCTGTTTGCTACCCGCACTTTCGAGCATGAGCGTCGATAAGTCCCCAGCAAGCTGCCTTCGCCATCGGTGGTCTTCCTGATCTCTACGCAGTCCACCGCTACACCAGGAATTCCGCTTGCCCCTGAACTATCCAAGAGAAACAGGCCAGGCTGCAGGTCCGGGGGTGGGCCCCGGGAGGGGACAGACTGCGTGCAGCGCCGCCGGGGGTCCCGGTACGCCCAGGGAAGCCGAACAACGCTTGCACCCCGCGAAGGACCGGGGCACGCGGCAAGAGAGGAGCG
+
@<A6@C<EEFF-@,<,:6,@<@C,,;CE<@;,;7@B@+,,,@FC@B@@ADC@6@@C,CFG<FFGGFEGGFGGAB,9,9=A@B=8DCC8=+,,9,CF9E?,,3;,=C>>=++9995,88*6=99@FGDF:9,,@=E68@64=D5@FGF,:+48C@DGGGGGE?D,6?DD+6,330=C0:*<8>C**1-75*4:=>)6(*:67*4??5).8)*-(8)0(.)-*,-4(-(((*.-)4((--**-3617(-2*-.,-52/-(((-*.)2((46-(-((.((((,,((((((,(---.)*/*(-((
@M02996:162:000000000-B87FG:1:1101:24571:5021 2:N:0:ACTGAGCG+TCTCTCCG
GACTACACGGGTATCTAATCCCGTTTGCTCCCCTGGCTTTCGCATCTCAGCGTCAGACACAGTCCAGAAAGGCGCCTTCGCCACTGGTGTTCCTCCCAATATCTACGCATTTCACCGCTACACTGGGAATTCCCCTTTCCTCTCCTGCACTCTAGTCATCCAGTATCCAGAGCCATACGGGGTTGAGCCCCGCATTTTCACTCCAGACTTAGAAAACCGCCTACATGCGCTTTACGCCCAATAATTCCGGACAACGCTCGCCACCTACGTATTACCGCGGCTGCTGGCACGTAGTTTGCC
+
CCCCCGGGGGGGGGGGGGGGGGGGGGGGGGFFGGGGGGGGGGGGGGGGGDGGGGGGGGGGGGGGGGGFGGGGFGGGGGGGGGGGGGGGGGGGGFGGGGGGGFGGGGGGGDGGGGGGGAEGDEGGGGGGGGGGGGGGGGGGFEFFGGDFFGFDFGGFFGGGFGBEFFGFFFGFGFGGFFDBGGGGFGFGFGGFF>7@EFFEF:AB=AEBEFGFAFE>BFG>=9-7;8<@1:2;C<>3?BG*6=38AEFE*6)-47?1-(,-498:F(57(8.6?96-:0(-31788)2(.8?<))*0+).5
@M02996:162:000000000-B87FG:1:1101:26679:5026 2:N:0:CCTGAGCG+TCTCTCTG
GACTACACGGGTATCTAATCCCATTTGCTCCCCCGGCTTTCGTTCCTCAGCGTCAATAACGGCCCAGTGAAGCGCTTACGCCACCGATGTTCCTCCTGATATCTACGCATTTCACCGCTACACTCGGAATTCCCTTCACTGCTACCGCATTCTAGTTTACCAGTATCCAGTGCCGAACCGGAGTTGAGCCCCGGGCTTTAACACCAGACTTGATATACAGCCTACGAACGCTTTACGCCCAATGATTCCGGACAACGCTTGCCCCCCCCGTATTACCGCCGCTGCTGGCACGGAGTTAGC
+
CCCCCGGGGGGGGGGGGGGGGGGGGGGGGGGFGGGGGGGGGGGGGGGGGGGGGGGGGGGGGGGGGGGFGFGFGGGEGGGGGGGGGG>CEFFGGGGGGGFGGFGGGGFGCEDGGGFGG:>6?>,78+88888876@DGE,3+55666>FEDEFGGGGCDFGGFEFGFGFGFGFGFGGDGAFEBCC7F<CBGGFFBGF=FFCEE?EF3=DFFGFFFCFEFG<6=1;@72(:=12*44:?:C=<B((*.6:>:5:;:84-,(--*()1((-4944:F59)1-(-19614>:<<?6)0/2;)6<
@M02996:162:000000000-B87FG:1:1101:5279:5026 2:N:0:ACTGAGCG+TCTCTCCG
GACTACAGGGGTATCTAATCCTGTTCGATCCCCACGCTTTCGTGCCCGAGCGTCAATGCAGGCCTGGCGAGCTGCCTTCGCTATCGGAGTTCTGTGGCATATCTATGCATTTCACCGCTACACGCCACATTCCGCCCGCCTCGACCGCATTCCAGCCCGACAGTATCAACCGCACTTCGGGGGTTGGGCCCCCGGATTTCACCGCTGACTTGACGGGCCGCCTGCGCACCCTTTAAACCCAATGAATCCGGATAAAGCTCGCATCCTCCGTCTTTCCGCGGCTGCTGGCACGGAGTGAGC
+
CCCCCGGFGGGGGGGADE,FFFGGEFGGGGGGGGGGGGGFGGGGGF8BFGGGGGGGGGGEC@FFGF<CFGGGGGGGGFGGECGFDEF=FFDFGGF,ADF:FFGGGGGGDDFFDDFGE@B=CEFGGGDGGGFFGGGGGGGG6@9=DC=EEG5EFG8GCGG>ECAF79;AFB,349DGFGD):B::47>D?:C>)8731*646A<?9337:@C7BFF5357473340-((-:4(28)6<7C=3?(.06)49>@(-5-*)--,-14(935.(--(.()))41-((4,02.40(5:55:**).(
@M02996:162:000000000-B87FG:1:1101:8864:5066 2:N:0:ACTGAGCG+TCTCTCCG
GACTACCCGGGGAGCTAATCCTGTTTGATACCCGCGCTGTCGAGCCTCAGCGTCAAACGCACTCCAGCAGACTGCCTTCGCAATCGGAGGTCTTCGTCAGATCTAAGCAGTTCACCGCTACACGACGAATTCCATCTGCCTGGCGTGGAGTGAAGACCGCCGGGTTCCATGGCAGGCCAAGGGTGGGCGCTGACATGTGACCACAGACCGAACAGTCAGCCTACGCTCCCTGAAAACCCAAGAAAGCGGGAGAACGCGCGCATCTGCCGGATAAGCGTGGCGGAGGGCACGGAAAGAGCAG
+
@@A6@CEFCDD+8+7,6;,6<E@,,-;A,6;,;@6@+++,5:FCB:,B@BCC,6@@,CFFGG7FG=CFCFFEB=4,,,,9,==4@=:B=+8,9,C=A+9+92,+9CE8=,,,,@,,8>*6=B,CEC@CE,+3>=,=6E9,=*<D>+:+3+5)73<>AFG>C:=*4976C,>A,6*=?*:ACD524861(2*.:8F)),;CC7:?6>?16)923>:*.*:86(8:3,(--*(5*54<0(+22(..7.((/,0(4525(---17(-*6)),(3((.).2(,,((3(,3,(,8297)**2..).
@M02996:162:000000000-B87FG:1:1101:4439:5082 2:N:0:ACTGAGCG+TCTCTCCG
GACTACACGGGTATCTAATCCTGTTTGCTCCCCACGCCTTCGTGCCTCAGCGTCAGTCTTTGTCCAGCAAGCCGCCTTCGCCTCCGGTGTTCTTCCTGATATCTACGCATTTCACCGCTACACCAGGAATTCCGCTTGCCCCTCCAGTACTCTAGCCAAACAGTTTCAAAAGCAGTCCCGCAGTTGAGCCGCGGGCTTTCACTTCTGACTTGCTTAGCCGCCTACGCCCCCTTTACACCCAGTCAATCCGGCTAACGCTCGTCCCCTTCTTCTTCCCGTGGCTGCTGGCACGTAGTTATG
+
CCCCCG<,BFGGEFGGGCCFFGGGGGGGGGGGGGGGG<FEGFEF7FFGGGFGGGGGG,,,<FFFGGG8EFC<DFEGGGGGGF7F@EBGCGGD9FFG<E=A9?DF;FGD6CCEFGGGD>B8C9EF9AC+FEEFC,>=C>E=6=FGG8:31=@D@,?C8,,@D=:C:DGFCG,;=:=AA+8@BCC9F>*A:4*1*/*((6A4<C*4*:83;8FAC=>+)8;3=.((/66((/71926<<7CC10,46644540(-).9-(-(-)-41.((()...4)632(--,86154(,4240)220)))
@M02996:162:000000000-B87FG:1:1101:9716:5090 2:N:0:ACTGAGCG+TCTCTCCG
GACTACTGGGGGAGCTAATCCTGTTTGCTCCCCACGCTTTCGCGCCTCAGCGGCAGGTGTCGTCCAGCAGGCCGCCTTCGCCACTGGTGTGCCTCCTAATATCTACGCATTTCACCGCTACACTAGGAATTCCGCCTGCCTCGCCGATACTCAAGGGATACGGGTTCAAAAGCAGTTTCCGGGGTAAGCCCAGAGAGTGCACTTCGGACGTGCATCTCCGCCGACACGCCCGTTACACCCAGGAAAGCCGGACAACGCGTGCCAACTACGGAAGACCGAGGGTGCGAGGACGGAGGAAGAG
+
B<A,BF9CAFD+@+@6;<5,CE@,,<C=,@@<BC@@:8,,58C@@@,B<?CB+8@C+:FCFFCFG@CE@EGCGC@C,,@A4B4C,=@,9,+9D<EDFCD,@983>CD:C4+,96,:=>*=?93,@FDDB,,,@=8C+DDB+8*=?B=+3<+*@:CFGG6:8C=*4*35@CFF56D2++86;CC**2/=)2*3;FFF2,+/.0))/)62>)/,,><F2@*-24(---,:98(,)(---),2(.(484(.2-.(953*--(,-1-5*-(..-(-((,..9(-0((--404(222))*2*.1((
@M02996:162:000000000-B87FG:1:1101:20232:5093 2:N:0:ACTGAGCG+TCTCTCCG
GACTACCGGGGGATCGAATCCTGGTCGATCCCCACGATGTCGTGCATGAGCGTCAGTGCAGGGACGGCAAGCTGCCTACGCAATCGGAGGGCTGCGGCATATCTACGCAGGTAACCGCTACAGACCGCATGCCGCAAGCCGCGACCGCAAGAAAGAACGACAGGAGCAACGGCGCGGCGGGGGGGGAGACCCGAAAAGTAACCGCGGACTAACCAGCGGGCGGGGGAACCCGAAGACACAAAGAAACAGGGAGAGGGCGCGAAACCCACGAAGAACGAGAGGACAGGGGAGGGGGGGAGCG
+
@@-A8;C7@@C+@,,,8,,,,6;,;-8>,6,,,-+++,,,,9C@,6:@@BC@+,8B99C<FE+A,8=@@7DF8B,9,,,8>+84@EC=@+++4@8+8@C+3+,+6588=++3,3,,6:*3+;,5,85*5**,7@C*3*:D*)/2/=:<87)(BEC?*AC5CC3*:)9=4*:>*))2)1(./8=*/)()(2*.)7C((+1))0)(-7-49)*)().7<))(/(-(((,-35(,),(-((,*-4(.71((*,.-(.(*((((-1-().((--(((-(.(,(((,((((,((4((.)/*2-((,
@M02996:162:000000000-B87FG:1:1101:4452:5102 2:N:0:ACTGAGCG+TCTCTCCG
GACTACAAGGGTATCTAATCCTGTTTGCTCCCCACGCCTTCGTGCCTCAGCGTCAGTCTATGTCCAGCAAGCCGCCTTCGCCTCCGGTGTTCTTCCTGATATCTACGCATTTCACCGCTACACCAGGAATTCCGCTTGCCCCTCCAGTACTCTAGCCACACAGTTTCAAAAGCAGTCCCGCAGTTGAGCCGCGGGCTTTCACTTCTGACTTGCTTAGCCGCCTACGCACCCTTTACACCCAGTAAATCCGGATAACGCTTGTCCCCTACGTATTACCGCGGCTTCTGGCACGTAGTTAGC
+
CCCCCGGFGGGGGGGGFEFGGGGFFGGGGGFGGGGGGGGGGGGGGGGGGGGGGGGGGGG,EFGFFGFFGGGGGGGGGGGGGGDFGGFGGGGGGGGGGGGFFFFFGFGGGEGGGGGGG:<=?EEEGGEGGFEGGCE==DFFGDFGGFECDFFEF>DGGG8DE@D,@==,C,EFFF6BDAD>:3@@FG7DCFEAA4C@=CF=?GCEE@CCCFG*96C7)9;9C6603@>79E;(;=9<>AEC?14)9<9:72)-,7)>(---472<C:?01,..54-44(-(,(((.-68>()3.7*2<))-
@M02996:162:000000000-B87FG:1:1101:20513:5109 2:N:0:ACTGAGCG+TCTCTCCG
GACTACACGGGGAGCGAATCCTGTTTGCGCCCGACGCTGTCGCGCCTCAGCGGCAGGTGTCGTCCAGCAGGCCGCCTTCGCCACTGGGGGGCCGCCTAAGAGCTACGCATGTCACCGCTACACAAGGAATGCCGCCTGCCTCGCGGATACGGAAGGGATGCAGGTTCAAAAGCAGGTTATGAGGAAAGACCATAGAGGGCACGTCTGACGTGAATCCCCGCAGACACGGCCGATACAGCGAGGAAAGCAGGACAAGGAGTGCCACAGGAGAATGAGCGCGGCGGGGGGCGAGGAGGGAGAG
+
@@A,@C@FCED7@+6+868,C,;,,-;=++,6+78@+8,,,9C@76,,99:@++>>+CF?EC9=:=CC<AFFEE7+++,9++4@4=<,4+**=*:<CC2,7**+28;*1**,,2,,4()1/2,+2A888+++0:=C3C=;0))1)2-*)*)(2/7;E=7/80402*:+0<E?*69*)*-/003*+0.5(*0,)19))*)--*(,-.-))0/-2>)/))*-2(-228(8(*-3)((-.),*-4045440*..4,03*.(...*-.>7?(.-(,).))-,(,((((((,-(((,.)2**(((-
@M02996:162:000000000-B87FG:1:1101:20509:5126 2:N:0:ACTGAGCG+TCTCTCCG
GACTACACGGGGATCGAAGCCTGTGTGCTCCCCACGCTGGCGCGCCTCAGCGTCAGTTGTCGTCCAGCAGGCCGCCTTCGCCACTGGGGGGCCGCCTAAGATCTACGCAGGTGACCGCGACACTAGGAATGCCGCCTGCCTCGCCGATACTCAAGGGATGCAGGTGCAAAAGCAGTTTAGGAGGGAAGCCCAGAGATGGCACTTCGGACTGGAAGCTCAGCCGAGAAGACCGGTAAACGCAGGAAAGCCGGAAAAAGCAGGCCAGCGACGGAGTAGAGCGGCAGCGGGGACGGAGGACAGG
+
@<A,A<CE@CD+8,6,66,7,,;,,;;;,,,,,;+7+,,+,86786,86=6@,8@B6<F,EFA<FBCEAEGFC>>:,,49,84@8=<,7+**5*>:<<B,>+,+6@44:**6,4,346)9)1*+5<:22,++5?8<CF5**,)1):7*.//)3:7CG5:5C?4,*)*2:A8:*6C+**.*:0:**9,/(**40873-+)((+().),,()*(,9(0))*.+(-4(((.(*(,)4-(-.+*-4(275,,*-.-(.,*-.((,)-4*-(-----((.)--)(,31(,4(-(((-0)12*(((-
@M02996:162:000000000-B87FG:1:1101:12124:5148 2:N:0:ACTGAGCG+TCTCTCCG
GACTACTCGGGTATCGAATCCTGGTTGATACCCACGCTTTCGTGCATGAGCGGCAGTGCAGGTACGGCAAGCTGCCTTCGCGATCGGAGGTCTGCAGCATATCGACGCATTTCACCGCTACACACTGCATTCCGCCTGCCGGCACCGCACGCAAAACCGACAGGATCAACGGCACGGCCGGGGGGGGAGCCCGAAAATAACACGCTGACTTACACGCCGGCCTGGGCACCCGGTAGACCAAAGCAGACCGGAAAAAAGCCAAAGCCTCAGAAGTACCACGGGTCGGGGACCGGAGGTAGG
+
B@@@@ECFCED-=,<,9,;,,@C,,;@E,,,,,;@::8,,,8,96@,@;=CC+76@69,EFG@FGC@FE:FFEE,<,49B7+88@==CC+,99AF<EED,9=,+968+@++4,6,588*6=483+,8,7,3,7,=?8E?D+)0+9@8C5D*)@**,4;C>7:71:4*,;246=8<5.89DD>C**/()(*24587((+*))+.,()(-(1*..*)043),*,,-((.,(*--)(,(.-,*.1,(0((.*-)-().*(,((.*(,*(,((.).())))))(,(-((((((((())/*2),(
@M02996:162:000000000-B87FG:1:1101:21516:5174 2:N:0:ACTGAGCG+TCTCTCCG
GACTACTGGGGTATCTAATCCTGTTTGCTCCCCGCACCTTCGCACCTCAGCGTCAGTCATCTGCTGGTAACCTGCCTTCGCCATTGGTATTCTTCCAGATATCTACAGATTTCACCCCTACACCTGGAATTCTGATTGCCCCTCAGTGACTCTAGTTATGCAGATCGCAACGCAGTTCCGGAGTTGAGCTCCGGAAGTTCACACCAAGCTTGCAAAACCGCCTACAGGCCCTTTACGGCCAAGAAGTCCGAAAAAAGAACGCAACGTACGTGGTACCGAGGCTGCGGGCACGTAATAAGC
+
C@@@CEDDCED+8C<<;;A,,<@=,6C9A,6,6@@@:F,,,:F@884E@EEC6@@B9EF9EFFFF@DECEEGFBFD99,AC@C?D;@C?99,>,C?FGDC=9;8>F;AD,,949,541*==8:D,ACDAA,44@DDFGFBD59CD@9F9D+1,8=4,@=DAC=,6;++=EE?C>D=<=DED361,2;=@,55?BGF9,+7;D>@ACC@89+84AAFF>*/4/-/8860(*-(*)**/(*/,=08A(.)2/.2(:,),(,.,1--)--.8(..-(.-.-(-,44.((,-4,-3)0**+.44
@M02996:162:000000000-B87FG:1:1101:23656:5188 2:N:0:ACTGAGCG+TCTCTCCG
GACTACCAGGGTATCTAATCCTGTTTGCTCCCCACGCGTTCGCGCCTCAGCGTCAGTTACTGTCCAGTAGACCGCCTTCGCCACTGGTGGTCTGCCTAATATCGACGCATTTCACCGCTACACGAGGAATTCCGGCTACCGCTCCAGCACTCAAGAGATACAGGTTCAAATGCAGGTTATGAGTTAAGCCCATAGATTTAACATCTGACTTGCATCACAGCCTACGCGCCCTTTACACCCAGTAAATCAGGACAAAGCTGGCCACCGACGTAGTACCGCGGCTGAGGGCACGTAGGGAGCG
+
C@C<CFFFEED6C,66<E,6,=;;,6CF9,,,6ECC7+++,@@B6+,B@ECC,6@B,,CC,C,:CEC<C@DCFBFE,,DA88=@=9<,9,,,4,4E5EE9=<=+98>:>++,,@,C>8*==><8C>CEA,3,7=+0+>,=+8*=?G=,;=*3>BFFCF7EFG:,@*;<FC5?<BD,**3*7DC7,=AF*410*;?E*,+*2,:*)198>+17*9/=0;*0,((0/:6@(32(*/.19)8*33.)/6).*.94(0(0.()).*.5*.(,(-(-(-.-.3,,2((-,(-3(404).2**.2((
@M02996:162:000000000-B87FG:1:1101:23196:5191 2:N:0:ACTGAGCG+TCTCTCCG
GACTACTCGGGTATCTAATCCTGTTTGCTCCCCACGCTTTCGAGCCTCAACGTCAGGTACCGTCCAGCAGGCCGCCTTCGCCACCGGTGTTCTTCCTGATATCTACGCATGTCACCGCTACACCAGGAATGCCGCCTACCCATCCGGGACTCCAGGTAAACAGGTTCCAAAGCAATTACAGGGTTAAGCCCGAGGATTGCACGTCAGACTTGCTGTACCGTCTACGCGCCCTTTACACCCAGTAAATCCGGAGAAAGCGGGCCCCCTACGTATAACCGCGGCTGCGGGCACGTGGAAAGCG
+
C@CCCFFGCEDC@,<CCE9C<,C6;@CF9<CC7FECC,,,C@DFC:,B@FFC9A@C,CEF9C9@EFEFEEFCFE7F7:?D@?=C==@8>,,A>,CA9EE?A2@+9B@=B++,,95,@:*6=9:,=E@B=:,,@=+@8>8>D8*=6C=+98*:6@:,4@EFAC5,2*5@CFA98AF,4DEAFCE,,39C64*-3*96(,)781--(258>)+//2.378+/*,/69=@((13(*2.6550*,4:4946)*4761;:*..(,-/(-)((((-(.-))-(4(4,-(-((-1(-(4))2*+.4((
@M02996:162:000000000-B87FG:1:1101:23676:5198 2:N:0:ACTGAGCG+TCTCTCCG
GACTACCAGGGTATCTAATCCGGGTTGCTCCCCACGCGTTCGCGCCTCAGCGTCAGTTACTGTCCAGTAGACCGCCTTCGCCACTGGTGTTCTTCCTAAGATCTACGCATTTCACCGCTACACTAGGAATTCCGGCTACCGCTCCAGCACTAAAGAGAGACAGGTTCAAATGCAGGTTATGAGGTAAGCCCATAGATTTCACATCTGACTTGCATCCCAGGCGACGCGCCCATGACACCCAGGAAATCCGGATAAGGCATGACACCTACGGAATAGCAGGGATGATGGCACGGAGGTAGCG
+
C<A<CFFEEED-C6,,6C5,6+7+6-8?@<,9,E+@7++64@:876,B@A,@68@@,9FC9C@CAFDCCEDAEB:F,,9A?FEEG=A:9,8,9,9F,EF,9+=+>CD4>++4;4,,8:*6=9?,>E=EA8,66=+=8CDF+50+=DD@?=3)@D=FF@+@8C8:,;8ACG,?@AF7;*:;BFG,3;EF@9;5*;CA*,+22>A7349<4+40160=()*0*((,.6>27*((*(/)54+*44(47:269-0,(06*,((..*4)*((((,(-(,)).)),-(.-.)62(4,4.)2:*4,)(
@M02996:162:000000000-B87FG:1:1101:8430:5202 2:N:0:ACTGAGCG+TCTCTCCG
GACTACACGGGTATCTAATCCTGTTCGATACCCGCACCTTCGAGCTTCAGCGTCAGAAGTACTCCGGCAAGCTGCCTTCGCAATCGGGGTTCTTCGTGATATCTAAGCATTTCACCGCTACACCACGAATTCCGCCTGCCTGGCGTACTCTCAAGCTGAACAGTTCGCGCTGCACACGCGGGGTTGAGCCCCGGGATTTCACAACCCGCTTATTCAGCCGCCTACGCTCCCTTTAAACCCAATAAATCCGGATAACACCAGGACCTTCCGTATTACCGCGGCTGCTGGCACGGAAATAGC
+
CCCCCGGGGGGFGGGGFCGGGGFFFGGGGGDFFEFFEGGGFFGGG+FFGGGGEFGGFFGGGGGGGGGGGGGGGGGGFGGGGGGGGGDGG=F?FEGGGGFCEFCDGGGGGDFGDGGGG=>DDFFGGGGGD=DEGGGGGGGFGEFFG@AG9DDEGGGGGGGGGG@@FFGGGGGFGFGGFGFDDEGEGC;CEGG<DBD>0A6):EAF?)(46>51-966<FD9E4-246>(4C?4705>A2CEF:77=<<)2-.4-7<*..(-.1-8C.4014,.4256.--(,4(21530(4385.1*3)).
@M02996:162:000000000-B87FG:1:1101:16684:5216 2:N:0:ACTGAGCG+TCTCTCCG
GACTACCAGGGTATCTAATCCTGTTTGCTCCCCACGCTTTCGAGCCTCAACGTCAGTTACAGTCCAGTAAGCCGCCGGCGCCACTGGTGGGCCTCCTAAGATCTACGCATGTCACCGCGACACTAGGAAGTCCACTTACCTCTCCTGCACGCTAGGTCGACAGGTTCCAAAGCAGTTCAGGAGTGGAGCCCCCGCATGTCACTTCAGACGTGCCAAACCGGCAACGCTCCCGTTACACCCAGTAAATCCGGAGAACGCGTGCCCCCTACGGATGACCGCGGCTGCTGGCACGGAGGTAGCG
+
@@A@@CEEEDD6@6<C@<B<,C@,,6;E9,,,,C@@68,,5@FCB+,BA=CB,6@C,CFFGG<FFF@CCEGGGG7:++48+7=F8?C,?,+4@+@A,==,95,39C>4=4+,,4,,88*6688,@FFF=,,,7E?+=E,@+*3=?3:89=*0+89,7@EEEC8*20=95BFF8>G,:9>FF?C,,/7;):;:688@(*+./>))7@E)=)21(09;;5:.*.(,((((-*(-1(,--4,*(,.6=9).*-.-(0,*-(,--1,,*4(((-(,(,.821(,2332(..3(4)-..1:*,,)(
@M02996:162:000000000-B87FG:1:1101:12366:5238 2:N:0:ACTGAGCG+TCTCTCCG
GACTACCCGGGGATCTAATCCTGTGTGATCCCCACGCTTTCGTGCATGAGCGTCAGTGCAGGTACGGCAAGCTGCCTTCGCGATCGGAGGTCTGCAGCATATCTACGCATGTCACCGCGACACACGGCAGTCCGCCTGCCTGCACCGCACGCAAGACCGACAGGATCAACGGCACGGCCGGGGTGGAGCCCCGACAGGTCAGCGCTGACGTACCAGCCCGCCGGCGCAACCGGTGAAACCAAAAAAGCCGGATAAAGGTCGCAGGCGCCGGAATACCGCGGCTGCGGGGAGGGGGGGAGGG
+
B@A<AEEF@CD+@8@,;6C,CC;,,;;E,<<,,C@@+,,,;@;@,@,@CB;@+68@,CFFGGEAFCDFDFFG<B@<,,=98867@CCCC+49;AEEFE:,=9,+9C>+=++9,9,:6=*===+@E+3+6+,,@=@D+D:8?@5CCG:3<7*8C@DFFGGGE=5*=)2;C6A;552*8/:BDCC/*/3<31*4>>G>(**55*.99)4915/32.6@<3*-*-(--3(3(*.-)4,-5),02((.72(.0-.--.6*.))),)-()-(-(-,,((,.)-(,3((-(,-1(1((5)/2*-,((
@M02996:162:000000000-B87FG:1:1101:18643:5242 2:N:0:ACTGAGCG+TCTCTCCG
GACTACCCGGGTATCTAATCCCGTTCGCTCCCCCGGCCGTCGTACCTCAGCGTCAGTGAATGTCCAGGAACCCGCCTTCGCCACGAGTCTTCTGCGTGAGATCTACGCAGATCACGGCTACACCAAGAAGTCCGGTTCCCCCTCCATTACTCCAGCCATACAGGATCAGGCGCACTCCAGAGGATGAGCCCCGGCCGGTCACGCACGACTTAGACGGCAGCCGACGGAACCGTTAAGGCGAGGGACGCAGAACAACGCGTGGAACCAGAGGAATACGGGGGATGCGGGCGCAGAGGGTGGG
+
C@A@CFFF@CD6@,666;;6CE,,,CBC:,7,B+7:+@+6+@+@9,5<6?CC,,@@6CFGCF9E<@@EDDFFGE:C,@,?,8?FGED8,,5,@,C+8??+9+,+9C>+6++7,8,86)006=,@FFFD:,8,@CG=C>,,=)*=7D*,3+1*7>38@F9E7C8,@*4@5FC?*@D1@04*6::,,002*4:>).)6(*.(/+,(6.7(,)*64@):?3C-*.,-49(-(*-,*(,(.),*(-(1)((()-.,(..*-,(((),.*-((,.(.(),)(((,3((-(((,-((,../*2(-(,
@M02996:162:000000000-B87FG:1:1101:18625:5249 2:N:0:ACTGAGCG+TCTCTCCG
GACTACCCGGGTATCTAATCCCGTTCGCTCCCCCGGCCTGCGTACCTCAGCGGCAGGGAATGTCCAGGAACCCGCCGTCGCCACGAGGCTGCTGCGTGAGATCTACGCAGTTCACGGCGACACCAAGAATGCCGGTTCCCCCTCCAGTACTCCAGCCAGACAGGATCAGGCGCACTCCAGAGGTGGAGCCCCGGCCGTTCACGCACGACTTATACGGCAGCCGACGAACACGTGACGCCGAGGGGGGACGAACAAAGCAGGAGACCGCGGGAATAGCGAGGGTGGGGGGACAAGGGGAGGG
+
@<A@ACEFCCC+@6@,;6,,;E:,,;8C7,+,,87@+@,,,78@66,B@=CC++8@+@FG<F<FGFDFDDFFGC+>++6>44=@E8=++9,+4,86C?=+7+4+7,>7=++,86,:3=*0=:+@D<<B>,,,@CED5E?BF4*;;F2245+*?29?CF,:BC5*=)2:2C*8*5C*0C;F;C72*/376**-)01((*),,24?989<;)/.)*6>?39-*.(--9(-,*.4*((-,-**-4(()(((/-0,-.(*,.(((*((*,-71--(((,).4(,,((-((--(-4())*2*(-(,
@M02996:162:000000000-B87FG:1:1101:18635:5264 2:N:0:ACTGAGCG+TCTCTCCG
GACTACCCGGGGAGCTAATCCCGTGCGCTCCGCCGGCCGTCGTACCTCAGCGTGAGGGAATGTCCAGGAACCCGCCTTCGCCACGAGTAGGCTGCGTGAGATCTACGCAGGTCACGGCTACACCAAGAAGTCCGGTTCCCCAGCCAGGACTCCAGCCATACAGGATAAGGCGCACTCCAGAGGGGGAGACCCGGCCGGGCACGCACGACGTAGACGGCAGCCTACGGACGCGTTACGGCGAGGGAGTGCGAACAAAGATGGAGAGCTCGGGAGGACCGGGGCGGCGGGGACAGAGGGCGCG
+
@6868;;C@@C+@+@,6,5,,C,;,68=+,+,,67:+8+++8896,,:C=,@,,8?6BFG<F,5E<EFFCFFG>@4++==++6@EC@8,,,,4,@++8=+7+,+7<8+3++,,6,885*06=,@DFDDA3,,3@;+**,,;)*;7C5*<**)24;,=C92,=9,=2+04988//2*904;<BC2*/37,*3()./3(2)-,*439;9<B)),(<47?)1-2(()(-(,-*,4/(-,,(**(-(,0--(*-.4,).*.()))2..*()),,(,(((-(-(-(44,((-,(,-(.)2/2(,,-
@M02996:162:000000000-B87FG:1:1101:19065:5269 2:N:0:ACTGAGCG+TCTCTCCG
GACTACTCGGGGATCTAATCCTGTTCGATCCCCGCACGGTCGTGCATGAGCGTCAGTTACGGCCTGGTCGGCTGCCGACGCAATCGGGGGTGTGCGTCATAGCGATGCAGGTGACCGCTACAGGACGAAGACCGCAAACAGCGACCGCAAGCAAGCGCGCCAGGATCAAGGGCGGGATGGCGGGGAGCACCACGAGTAGACCACGGACGAAGAAAGCCGCCGGCGCACACGGGAAACCAAATAAAACGGGAGAACGCACGGAGCCGCCGGAGGACCGCGGATGCAGGCAGGGAGGGAGCAG
+
@<A,@;6C@CC+8,6,665,6,;,,<@E,;,,,77@6++,,886,659@B:@+,8,,<EFFGG>,9<::@CF<B:,+46>+:=+@=:+6+++6+8=+33,7+,+6,8+3,,3,5,84=*30;,@DF@@<**,6=@?DB,,*52?/46458)(=2<**2*:*73*1)2772C.27CGB)470:5*:76),*2.)57((*16)+4(3@71()128?26()1(/(213-2,(2,3)-2224+11)..7).(/,0-45474((-19((*(((-(2((:(,-,,,-(-()6,,.(,-..2**---8
@M02996:162:000000000-B87FG:1:1101:4673:5309 2:N:0:ACTGAGCG+TCTCTCCG
GACTACAGGGGTATCTAATCCTGTTCGATACCCGCACCTTCGAGCTTCAGCGTCAGAAGTACTCCGGCAAGCTGCCTTCGCAATCGGGGTTCTTCGTGATATCTAAGCATTTCACCGCTACACCACGAATTCCGCCTGCCTGGCGTACTCTCAAGCTGAACAGTTCGCGCTGCACACGCGGGGTTGAGCCCCGGGATTTCACAACACGCTTATTCAGCCGCCTACGCTCCCTTTAAACCCAATAAATCCGGATAACACCCGGCACTTCCGTATTACCGCGGCTGCTGGCACGGAATTAGC
+
CCCCCGGGGGGGGGGGGEEGGGGGGGGGGGDFFGGGGGGGFGGGGEGGGGGGGGGGFGGDGGGGGGGGGGGGGGGGGGGGGGFEGGFGGGGGGGGGGGGGGCGGGGGGGGGGGGGGG=ADDFFFFGGGGGGGGGGGGGGGGF?FGGFFFFDEGGGD?FGGGGDCEFGGGEEFGFG7CGAAEGDGGD;FEFGFFFGFBFFEFFA<:F??9>GFFF>@DFF2:3-8<?>18EB7C3AFFFFE?FB)9A2AC27(,.62..-((1((1.4>B8).,,546(-,4704(),.41<1>51*<6>:
@M02996:162:000000000-B87FG:1:1101:18288:5332 2:N:0:ACTGAGCG+TCTCTCCG
GACTACAGGGGTATCTAATCCTGTTTGATACCCGCACCTTCGAGCCTCAGCGTCAGTTGCGCCCCAGCAAGCTGCCTACGCAATCGGAGTTCTTCGAGATATCTAAGCAGGTCACCGCTACACCGCGAATTCCACCGGCCGCGTGCGCAATCAAGAAACGCAGGTGCAACCGCGGGACGGAGGTGAGCACCGCGAGTGGACGGCGGACTGACATCACAACCCACGCGCCCAGAAAACCAAAAAAAGCGGGAGAACGCTCGGACCCGCCGGATGACCGCGGCAGCGGGCACGGAAAGAGCCG
+
B@A8AEFDFGD-B,6,<<,66C@6,-;C<@@C,@@@7@,,,:C@8+,4;?EC6,@C6CDFGCFGE6@CE<FGFDA8,,@?:B=4@DCC=,,,@,C=DAE,?+,69?@,@,+9,4,:>=*6=B,=+8>BC+8,,@==+@=++8*+0@>*<**)@39FAFF7*;7*4*;<:6=8?DGGFGFE=8**4:22):84@3C(3*.4883;(<9(()98<*)*.*24*(--,-(--/(3*4322:+;((49>(4(),0(-))/(-,-(1((*,((-(,((5327(,,(-31(33((((-).*2*.((-
@M02996:162:000000000-B87FG:1:1101:8227:5353 2:N:0:ACTGAGCG+TCTCTCCG
GACTACTCGGGTATCTAATCCTGTTTGATACCCATGCTTTCGTGCCTCAGCGTCAGTTCGTCTCTGGACAGCTGCCTTCGCAATCGGAGTTCTGCAGCATAACTAAGCATTTCACCGCTACACGCTGCATTCCGCCATCCTCGACACGACTCAAGGCCTCCAGTATCAACGGCAGTTCCGTAGTTGAGCTACGGGATTTCACCGCTGACTTAAAGGTCCGCCTGCGCACCCTTTAAACCCAATAAATCCGGCTAACGCTCGCATCCTCCGTATTACCGCGGCTGCTGGCACGGAGTGAGC
+
CCCCCGGGGGGGGGFGFDFEFGGFGGGGGGFDFGCFFGFGFGGGGFGGGGGGGGGGGGGGGGGGGGGGGGGFGFGGGFFGGGGCGGFFGFGBFGGGGGFGF+@DFFEFBFFFDGGGG=?6CEFGECFGFGGGGGGGDBDDGEFGGGFGFGFFF@FFFFFGG,08@9DFF8EEG5?CFGEF,>C7;CCFEFGEFFGDFFA<6@BAFE>A=FFECF>A;82:48(-(619@G@1D34CE<FE@@8EFF3724.((050---(-)-(1.45.4(..5).)2-44(41()48038?5)21*44:
@M02996:162:000000000-B87FG:1:1101:21482:5356 2:N:0:ACTGAGCG+TCTCTCCG
GACTACTCGGGTATCTAATCCTGTTTGATCCCCACGCTTTCGTGCCTCAGCGTCAATGACGGATTCGTGAGATGCCTTCGCAATCGGTGGTCTGAGTAATATCTATGCATTTCACCGCTACACTACACATTCCTCCCACGGCATCCGTATTCCAGCAATCCAGGATCAAAGGCAGTTCCGGAGTTGAGCTCCGGGCTTTCACCCCAGACTTGGACGACAGACTACGCACCCGTTAAACCCAAGAAATCCGGATAAAGCGTGCAACCGCCGTATTACCGCGGCTGCAGGGCCGGGGGTAGCG
+
C@CCCFEGEED6@8@,<6B<EC@,;CCF9CF,<FF@:;,,;@C@@@,@@BCC7B@B,CFGGGG:@@@C@CFGCEC86,,A@C:,@@C8=76,@EEAACA==+9,9999>,,A,=,,8500==,,@F,:9A,4@,@D?F?=DAF6@F:+3+*06@?ADG9AEC8,6*0@?FF98??=DCFD>47+,5;0),58@>D)1,0*;,>=B*:-<*+1:/5)88C500)7.,(/983(/(/(7),*/3=8A;372-.(-0-*))(--/-)04((-,((((-.)4(-63(-((.,(((-))2**,,,(
@M02996:162:000000000-B87FG:1:1101:8212:5366 2:N:0:ACTGAGCG+TCTCTCCG
GACTACTCGGGTATCTAATCCTGTTTGATACCCATGCTTTCGTGCCTCAGCGTCAGTTCGTCTCTGGACAGCTGCCTTCGCAATCGGAGTTCTGCAGCATAACTAAGCATTTCACCGCTACACGCTGCATTCCGCCATCCTCGACACGACTCAAGGCCTCCAGTATCAACGGCAGTTCCGAAGTTGAGCTACGGGATTTCACCGCGGACTTAAAGGTCCGCCTGCGCACCCTTTAAACCCAATAAATCCGGAAAAAGCTCGAATCCTCCGTATTCCCGCGGCTGCTGGACCGGGGTTGGC
+
C9CCCGGGGGGGDCEFC,CADFD<FFFFGAEE<F8F8E,,A@FGFDEGGFGE:@FFFGFG@FFEFFFGGGGFGEGDF9DFGGG@@EC@C@EFGGGGEFFGF5@=;CFFCEADADCFE>AGG,BCE?FFCG9EEFGGG6@>=D>>DEAF>+@@EE=:AE?FFFD<B+=FC>=5C5?C;EEF++@@,<AFF,<8BEC=)5*9>FEAA/(/5884CF4*)+2.2,(/::919E06*/>3<)2/28(4962<C-.-(0(/(().-)(.1)).,,(.(,)),,--(,(-,34.(4(485:**(-4
@M02996:162:000000000-B87FG:1:1101:21470:5370 2:N:0:ACTGAGCG+TCTCTCCG
GACTACTCGGGGATCTAATCCTGTTTGATCCCCACGCTTTCGTGCCTCAGCGTCAATGACGGAGTCGTGAGATGCCTTCGCAATCGGGGGACTGAGTAATATCTATGCATTTCACCGCTACACTACTCATTCCGCCCACGGCATCCGTATGCCAGCAATCCAGAATCAAAGGCAGGTCCGGAGATGAGATCCGGGCGGTCACCCCTGACGTGGACAACAGCCTACGCACCCTTTAAACCCAAACAAGCCGGACAAAGGGTGCCGCCTACGACGTCCGGAGGCTGAGAGCGCGGGGGTAGCG
+
@<<,A<,F@CD+8,,,66,,,;;;;CCF9<,,,C7@B,,,,8;@@D,B@BCC,B:@CFGGGGG=8C@:B<FGFB@<,9,?,B=,@@@+7++69EED,B494+=+@@9:=,,,,9,:8506=9,,8E,,7,,,76@CDG68C=D6@E=+3+0034=>9F79B98,@++79CCA@A0**;BD8*;*2018*,57A;D9(*).(07=>)8::)*,358).)/.*,(.41>0(*--*.).:3,*-(((02((*-04(0(0,(((-*(()4(((-(-(-(((-((4((.(().(((,0)/**(()-
@M02996:162:000000000-B87FG:1:1101:24602:5371 2:N:0:ACTGAGCG+TCTCTCCG
GACTACAAGGGTATCTAATCCTGTTTGATACCCGCACCTTCGTGCATCAGCGTCAGTGGCACCCCAGGCGACTGCCTACGCAATCGGAGTTCTTCGTGATATCTATGCATTTCACCGCTACACCACGAATTCCATCGCCCTCTAGTGTACTCAAGGACGCCAGTTTCAACCGCGAGATCGAGTTGAGCTCGACGATTTTACGGCTGACTTGGCATCCCGCCTACGCACCCTTTAAACCCAATAAATCCGGATTACGCTCGGACCTTCCGTATTACCGCGGCTGCTGGACCTGAATTAGCC
+
CCCCCGGGGGGGGGGGGGGGGGGGGGGGGFDEGGGGGGGGGGGGGGGGGGGGGGGGGGGGGGGGGGGGGGGGGGGGGGGGGGGGGGFCCFGGGGGGGGCFGFGGGGGGGAEDAFGGG:@D6E?DFGGGDFGGGGGGGGGC>DDFGDDEDGFEGGCCEGGGGG9,@EGGFAFFGFD>*;6F3DCCC=77AFE7DED27<=CFG=2(.=@FAGEEFEA@AD9E3151:;96?8?GB<4A:8*4().1)6:9001(921-(--3)494<(::,(,,:4)17-((,-(8>7,41(.))3++).4
@M02996:162:000000000-B87FG:1:1101:8228:5378 2:N:0:ACTGAGCG+TCTCTCCG
GACTACTCGGGTATCTAATCCTGTTTGATACCCATGCTTTCGTGCCTCAGCGTCAGTTCGTCTCTGGACAGCTGCCTTCGCAATCGGAGTTCTGCAGCATAACTAAGCATTTCACCGCTACACGCTGCATTCCGCCATCCTCGACACGACTCAAGGCCTCCAGTATCAACGGCAGTTCCGTAGTTGAGCTACGGGATTTCAACGCTGACTTAAAGGTCCGCCTGCGCACCCTGTAAACCCAATAAATCCGGAAAACAGTCGAATCCTCCTTATTACACGGGCTAGTGGCAGCGGGTGAGC
+
CCCCCFGGGGGGGCF9,<@<FFDFAFGGGFFFEF8F8F,6ACFFCFCGFFFGFCEFCFFEGGGFGEFGGGG@CEFFA=EFGGGEF?CCCFFA=FGDFFAFF+==EFEF9,<CA@FFE@?>CEB=@FCBFF;DFGGGDCFCGE*0=8>FAG*:@@ADFGECFGD<EB+@=8EAEBGFAF@F,>@CGG3;=7EEFFG=)<*84,:9A5</<@DFC=4**40640/-5,.33:?;*/)/798*(6=8A3C?C1)-(040((..(/()934)(()..6-4)-(,-4(((-).4:,())2/*-((
@M02996:162:000000000-B87FG:1:1101:17107:5397 2:N:0:ACTGAGCG+TCTCTCCG
GACTACACGGGGATCTAATCCTGTTCGATCCCCGCACTGTCGTGCATGAGCGTCAGGAACGGCCTGGTAAGCTGCCTACGCAATCGGGGGGCTGCGTCATATCTATGCAGTTCACCGCTACACGACGAATGCCGCCTACCTCGACCGCAAGCAAGGCAACCAGGAGCAATGGCGGGATGAGGGTGAGCCTCACGAGTTGACCACTGAATAAACGGACCGCACGCGCACCCCGTAAACCCAAGAAAACGGGAGAACGCAAGGAGCCGACGTAGTACCGCGGCGGCGGGGACGGAGGGAGGGG
+
@@A,ACDECDD+@,<,66,C@<@,,C@F,,86@@:@::,6;9:@@@C@@DE@+88,,CC@FFGF@C@:<AFGEA,,,49?+?@8@=@+:+**5*@<15>,7+2+6,6<>,,2,4,869)17<,=EEC<<*++5=*:5B@B*7>DD?9C5<)-;8<*2:A*@73*:)1C7+<607DGF)4?C?**;72*(**..7C((*16)+4(.9A))*254)3:(.53*((-,,4((*-,*-(3)(+/3,4::(((*,0(-5853((-(2((*(,-1,(.(.))-((,(,((-4,(((,,))***((((
@M02996:162:000000000-B87FG:1:1101:17630:5410 2:N:0:ACTGAGCG+TCTCTCCG
GACTACACGGGTATCTAATCCTGTGTGCTCCCCACGCGTGCGAGCCTCAGCGGCAGGAAACGTCCAGTAAGCCGCCTTCGCCACTGGGGGGCCGCCTAATATGTACGCAGGTAACCGCAACACTAGGAAGTCCACTTACACCTCCGACAAGCTAGGTCTACAGGTGCCAATGCAATACCGGAGGGGAGACCCGGGCGGTCACATCAGACGGGCAAAGCGAGCAAGGCACACGGTACACCAGGTAAATCGGGAAGAGGCGGGAACCAACGGGAGTACAGCGGCAGCGGGCGCGAAGGAGACG
+
@86,8;@ECED686,,66,6,,@,,-;C,,,,,6+@++++,7B:++,@6=<@++@@+BE,CFB<C=C,??FFGC++,,,9,,8@,=4,44+*4*>7*<<,7+,5536*1**2,4,,1/)/)4*+5C@A,+++253+0?0+2(.2*=3*)))(+39*3+++0+.2+)2*03+028:+97)7>>7**/-7(2*47>G;(*),,3<).9?>:)*,->0:7531*-(,(--(,*,-),(--.,*(4)./)))*(.-().*,(-((14(*.(((-((,((-)6,(-((--(31((.4)./**((((
@M02996:162:000000000-B87FG:1:1101:17637:5428 2:N:0:ACTGAGCG+TCTCTCCG
GACTACACGGGTATCTAATCCTGTTTGCTCCCCACGCTTTCGAGCCTCAGCGTCAGTAATCGTCCAGTAAGCCGCCTTCGCCACTGGTGTTCCTCCTAATATCTACGCATTTCACCGCGACACTAGGAAGTCCACTTACCCCTCCGACACGCTAGCTCTACAGGTTCCAATGCAATACCGGAGTGGAGCCCCGGGCTGGCACATCAGACGTGCAAAGCCGCCAACGCGCCCGTTACACCCAGGAAATACGGATAACGCGTGCACCATACGGATGACCGCGGCGACGGGAGCGGAGGGAGCG
+
@@A,@EEFCDD+@6,C;<B,,<;,6<CF,,;,,C@@+@,,;@FC@+,B<BFB,8@C6CF9FF<FFCDFEFGGGEFC,,4A@B:FC?C,9,,4@,9AAEE,@+=,>FB=8++9@4<585*=>@:,@FFDA,,,@A==+EDDD8*==EF@9=*)+>?F,E,@AE8,5*39;D7:D8F:FG@EDC9439>C)=D@EEGF(*)/-5>)5;;@F):11=;AE4;.26(.,8(((/3-)(-,:),/-<1?@34)2-54(0)*-(,(,*-444)),.--((..,9-,-4((,4(0(((-.)/**-,-(
@M02996:162:000000000-B87FG:1:1101:19494:5434 2:N:0:ACTGAGCG+TCTCTCCG
GACTACCCGGGGATCTAATCCTGTGTGCTCCCCGCAACATCGCACCTCAGCGTCAGTCATCTGCTGGTAACCTGCCTTCGCCATTGGTATTCTGCCAGATAGCTACAGATGTCACCCCGACACCTGGAATGCTGATTGCCCATCAGTGACGCTAGGTATGCAGGTCGCAACGCAGGTCCGGAGGTGAGCGCCGGAAGGGCACACCAAGCTGGCAAAACCGCCGACATGCACGATACGCGCAAGAAAGCCGAACAAAGCACGAAACCGACGGGGAACCGAGGCAGATGGCACGAAAAGAGC
+
@@8A@CCF@CD+@,@,665;,6;,,-;C,,,,67+@+@,,,8BB8@,BC?CB,,@B,CF,CCFFCC@C@ACFFAA,,,49,84899<,5,,,9,==FCA49+9,4:4=>,,,,4,,,1*6+=+@,A:==,,,,@E7+E8,=)3+6C;FDD*)+36,7@@=,=8,63++64+3+9C**2*@8>9**389)*45:;DF9*)/,*6:?A;;2)*,6;=A;;*.*(,,(,(42+-4*(--2-*/,41:?(4(*,04353*.((.-*--)((4((---(-(-((-,4(-(.6)((,-))2*+(..
@M02996:162:000000000-B87FG:1:1101:17621:5438 2:N:0:ACTGAGCG+TCTCTCCG
GACTACACGGGGATCTAATCCTGTGTGCTCCCCACGCTGTCGAGCCTCAGCGTCAGTAATCGTCCAGTAAGCCGCCTTCGCCACTGGGGGTCCTCCTAATATAGACGCAGTTCACCGCTACACGAGGAATGCCACTTACCCCTCCGACACTCGAGCTCTACAGGTTACAAGGCAATACCGGAGTTGAGCCCCGGGCGGTCACATCAGACGTGCAAAGCCGCCGACGCTGCCGTTACAGCAAGTAAAACCGGAAAAAGAGTGAACCAGACGGATGACCACGGCTGATGGGAGGAAGGGAGCG
+
@6A,8CCE@CD+@B,,66,CC,C,,<;C,,,,6C+@+6,6,:C@B+,@;=C@,,8@,CF,6F,:F:CC@EGGGB++,,49884==?C,4+++9,9<,B;,9?,+9CBCB++4,:,:85*6=9=+@F:>=,,,@A?=+@,68=*+=>)@0+*0+49+*@52,53,,*245>,9*977AFE5>>:*,1027,45B5>6(*0,,+-).9>,4)1,->B?289-/-(--7>-(*.7*4((.),0.444*.))*-57(..*-(()-*.)*((.,-(-,((-(),,-((-().)(((-))2**.(((
@M02996:162:000000000-B87FG:1:1101:25605:5442 2:N:0:ACTGAGCG+TCTCTCCG
GACTACCGGGGTATCTAATCCTGTTTGATCCCCACGCTTTCGTGCATGAGCGTCAGTGCAGGTACGGCAAGCTGCCTTCGCTATCGGAGTTCTGCAGCATATCTACGCATTTCACCGCTACACACTGCATTCCGCCTGCCTTCACCGCACTCAAGACCGACAGTATCAACGGCACTGCCGGGGTTGAGCCCCGACATTTCCCCGCTGACTTACCAGCCCGCCTGCGCACCCTTTAAACCCAATAAATCCGGATAACGCTCGCATCCTCCGTATTACCGCGGCTGCTGGCACGGAGTTAGC
+
CCCCCCGGGGGFGGGGGGGGGGGGFGGGGGGGGGGGGGGGGGGGGGGGGCGEGGEGGGGGGGGGGGGGGGGGGGGGGGGGGFGGGGGFGFGGGGGGGGGGFFGFGGGGGDFGGGGGG=ACDFGFGGGGFAGGGGGGGGGGGEFGGFACAG>8DGFFFGCCEG8@;FGFGGEFGFGFAGBDGEE=:DFGEFG=A>GB;FF?)>@>;BBFDBGEFFEF?FG;:94:0(49>EF:C)69>7;=2???F>BBC;>:0769---(-)-().4<:(-,.5.))4(4-((-242:?FFB5)22*.))
@M02996:162:000000000-B87FG:1:1101:12243:5461 2:N:0:ACTGAGCG+TCTCTCCG
GACTACACGGGGATCGAATCCTGTTCGATACCCGAACCTGCGAGCGTCAGCGTCAGAAGTACTCCGGCAAGCTGCCTTCGCAATCGGGGGTCTGCGTGATATCGAAGCAGGTCACCGCTACACCACGAATGCCGCCTGCCTGGCGAACGCGCAAGCTGAACAGGTCGCGCTGCACACGACGGGGTGAGCCCCGGGAAGTCACAAAACGCTTAGGCAGCAGCCGACGCGCCCTGGAAACCCAATGAAGCAGGACAACACCAGGAACCGCCGAAGGACCGCGGCAGAGGGACAGGAAAGAGGG
+
@68,A6<FCDD+@,9,86,6,6;,,<@E,@6,,7+7+7,,,7@:6++B:?C@,,8@9CF,CAAEGE@CCCFE=?,4,A,?4C>4===CC+++7,8=4?=,7+6+6B>8=,+8,3,,68*663:6DC@C@,,3@>*<*D8891<;>*:**:)(=1813AC?893*267*8*38*67AFD()18=1*/-1,0;0>>>((*/))+.5(02-1)*-)*56(7*.*.(349(--*(-/(.,33,*-,((146>*.),-041((--.1-(*(,(--(,(-..-(-,(3(---31-((-.)2+*.1((
@M02996:162:000000000-B87FG:1:1101:7754:5469 2:N:0:ACTGAGCG+TCTCTCCG
GACTACTCGGGTATCTAATCCTGTTTGATCCCCACGCTTTCGTGCCTCAGCGTCAATAACGGATTCGTGAGATGCCTTCGCAATCGGTGTTCTGAGTAATATCTATGCATTTCACCGCTACACTACTCATTCCTCCCACGGCATCCGTATTCCAGCGTGACAGTATCAATGGCAGTCCCGGAGTTAAGCCCCGGCCTTTCACCACTGACTTGACACACAGCCTACGCCCCCTTTAAACCCAATAAATCCGGATAACGCGCGGATCCTCCGTATTACCGCGGCTGCTGGCACGGGGTTCGC
+
C<CCCGGGEGGFFDFG@6@C@ECEAFEGG9@FEFGGDD@DDEDEFFCFFDEEFCCFGGGGGGGD>FF6DFGGGFF8<EFFFFGFGFGBC?BD;FGFFGFGCF;CFDEFADF9FEEFE@EDDEEFFF,AFA;FF,E+=B@CC=?D68886A6CEFC=C6@GGGE,@7DAD7@:DFDC3DDAGEE+DC7F5C+:ADCADF4AEF=;=*:BBFCFFA>?>?D=,(838@(((*.695917<?E06=E6CEEC,0,,86C,-((-)-(13)5(4(.(.)))4-(3(,(-)252(5:<)2**(-,
@M02996:162:000000000-B87FG:1:1101:12231:5476 2:N:0:ACTGAGCG+TCTCTCCG
GACTACACGGGGATCTAATCCTGTTCGATACCCGCACCTTCGAGCGTCAGCGGCAGAAGTACTCCGGCAAGCTGCCTTCGCAATCGGGGGTCTTCGTGATATCTAAGCAGTTCACCGCGACACCACGAAGTCCGCCTGCCTGGCGTACGCGCAAGCTGAACAGGTCGCGCGGCACACGCTGGGGTGAGCCCCGGGAAGTCAAAACACGCTTAGGCAGACGCCTACGCTCCCTGGAAACAAAAGAAAGACGGAGAAAAAAAGGAACGTCCGGAAAACCGGGGCAGCGGGCACGGGAGGAGCG
+
B@A@AEFGEED+@,9,66,6@,C6,C@F,<8,;@+C+C,,49FC,++B@=C@++@B@EG9FFEFGDDGDCFFGC8=,99?8?C@DD@EC+++6,@=A==,8+,66ED8>,,7,8,:68*6@8+@DFCC@++,>::?5F8D*39FD675/;82EC7=,=CEC98*2;D57=/5*7>FFGB)8>C**/375*;4B>DF(*/-4+.4?F?23)*-)*4??55-12(,.3(((*-(*(..4(,*.42<F7((2-),(.(2.((,,1.491((,-(-((((,(((,((,(-(,(,--.)1/*4(((
@M02996:162:000000000-B87FG:1:1101:7752:5497 2:N:0:ACTGAGCG+TCTCTCCG
GACTACTCGGGTATCTAATCCTGTTTGATCCCCACGCTTTCGTGCCTCAGCGTCAATAACGGATTCGTGAGATGCCTTCGCAATCGGTGTTCTGAGTAATATCTATGCATTTCACCGCTACACTACTCATTCCTCCCACGGCATCCGTATTCCAGCGTGACAGTATCAATGGCAGTCCCGGAGTTAAGCCCCGGCCTTTCACCACTGACTTGACACACAGCCTACGCACCCTTTAAACCCAATAAATCCGGGTAACGCTCGCATCCTCCGTATTACGGCGGCTGCTGGCACGGAGTTAGC
+
CCCCCGGGGGGFEDDF@<E<CCDCEDEFGAFDGFGGGGC<<BCDF@FGGFGGC@CE<EEFGGG@FFBCFFGGGEGFFC?FFGEFFDE8?68EDGFF?A?FE?=DD<E?;E9FCDCFG5@=CEEDGG9FFCEFFFFGGGFD8@FDFG>A5+;EGFFDEGGGGGE,@+=FF9D:DFGFDFD?BB9@DC;81,@5?EG==<FF?>6@DA=B@;+>E68?>>CBA67>:>2((=;1C@;E4)8//6;@FF36;2)((04*(-(--)--1.).,,-(...5((((-2(4(,.38:7?>)?*8)))
@M02996:162:000000000-B87FG:1:1101:5539:5552 2:N:0:ACTGAGCG+TCTCTCCG
GACTACAGGGGTATCTAATCCTGTTTGCTCCCCACGCTTTCGAGCCTCAGTGTCAGTTACAGTCCAGTAAATCGCCTTCGCCTCTGGTGTTCCTCCTAATATCTACGCATTCCACCGCTACACTAGGAATTCCACTTACCTCTCCTGCACTCCAGTTCAACAGTTTTATATGAAGTTCCGCAGTTAAGCCGCGGGCTTTCACATATAACTTGCTAACACACCTACACTCCCTTTACGCCCACTCATGCCGGACAACCCTTTCCCCCTACGTCTTTGCGCGGCTGCTGGCACGTGGTTAGC
+
CCCCCGGGGGGFE8FGE,;C6@C@<FFAFFFF:FGDF@CGGGFGGGGFFFFFFAFGGGG9FFFGGFCCAE<FF77FFFGFCGFE8DCFFFCFGEFGC=EAGFGDFFDFEE,AEFGGE=5=CEEDCFGEAB@C=D,=?;88=>?8DFBE;?+5=,=EEGGGGGD5=9C=D;@+,??,?DD>C+16;F;60@C=>5CB),;*;>*:A9EE6+DC=16B=**)*/00.((/5:5(40@6((43((6()776*6)(()/*(-(()*),734((((,.())),--2(-744)5(()-))**/.,-
@M02996:162:000000000-B87FG:1:1101:5543:5569 2:N:0:ACTGAGCG+TCTCTCCG
GACTACAGGGGTATCTAATCCTGTTTGCTCCCCACGCTTTCGAGCCTCAGTGTCAGTTACAGTCCAGTAAATCGCCTTCGCCTCTGGTGTTCCTCCTAATATCTACGCATTCCACCGCTACACTAGGAATTCCATTTACCTCTCCTTCACTCCAGTTCAACAGTTTTATATGCAGTTCCGCAGTTAAGCCGCGGGCTTTCACATATAACTTGCTAAACCACCTACACTCCCTTTACGCCCAATCATTCCGGACAACGCTTGCCCCCTACGTATTACCGCCGCTGCTGGCACGGAGTTAGC
+
CCCCCGGGGGGGGGGGGF@FFGGGGGGGGGGGGFGGGGGGGGGGGGGGGGGGGGGGGGGFCGGGGGGGGGGGGCFGGGGFEGDGGFEFFF@FFGEFGGFAFFFGGGGGGGEFFFGGG>A=CCFFGGGGFGGGGGC?DEGGF=DFF>*,3==DGGGFDGFGGEDEA=?@FCFFCFGGFGE?GGDGDF>==GC55?+:5<AEEGFFFF<A=CE;CAA96;;)=((.6>B;BF=(;;=E@DGG1((//767>(=(7>,;..,--9:?C>92.,.)..6:)3-(,-,((4802134).*/0.:<
@M02996:162:000000000-B87FG:1:1101:12534:5583 2:N:0:ACTGAGCG+TCTCTCCG
GACTACCAGGGTATCTAATCCTGTTTGCTCCCCACGCTGTCGAGCCTCAACGTCAGTTATCGTCCAGTAAGCCGCCTTCGCCACTGGTGGTCCTCCTAATATCTACGCAGGTCACCGCTACACTAGGAAGACCACTTACCTCTCCGATACGCTAGCTTGACAGGTCCAAAGGCAGTCCAGGAGGTGAGCCCCTGCCGGTCACATCGGGCGTGCCAGGCCGGCGGCGCGCCCGGTACACCCAGGAAAGCCGGAGAAAGAGTGCACACGACGAATAACCGGGGCTGCTGGGACGGAGGAAGCG
+
B@B<AEFFDDD-C,B,665;@C@,,6;?<@,,6;6@+,,,5CFC@@,B@BCC,6@B,CF9FFEFGDEC@AFFGC@>,6=9B8=F@=C9?,,9@,CFDB;4A2,,9EB4=++9,9,,6:*==94,@FD?D,,,9=D6+@,,=6+=0BA4360)+6=36,@@,98+6:+6=E,04:C,;+;@8+4+*089:,@=*3;=)**:/,:*5)6-5)).,.9)6)1.*(.,-34,(*4-)--,6),*-3(-7:(4>-.4(02*.(()-*.57(((--(,,(-.(4(-1,(,(,.4(.43).*2*.2,,
@M02996:162:000000000-B87FG:1:1101:10724:5588 2:N:0:ACTGAGCG+TCTCTCCG
GACTACTCGGGGATCGAATCCTGTGTGCTCCCCACGCCGTCGAGCCTCAACGTCAGGTGCCGTCCAGTAAGCCGCCTTCGCCACCGGGGGTGCGCCTGATATCTACGCATGTCACCGCTACAGCAGGAAGTCCGCTTAACCCGCCGGCACGCAAGAATGACAGGTTCCAATGCAGTCCACGGGTTGAGCCCAGGACGGTCACAACAGACGGGCAAGTCCGGCTACGCGCCCGATACACACAGTAAAGGCGGAAAAAGAGTGCCACCGACGTATTACCGAGGCAGCTGGGAGGGAGGGAGGG
+
B<A@AC@F@CC+@,,,86B,@,@,,<;E<,;,8;6@+C+7+7@@@+,B<=C@,:8@,<FDGF8@F@C<<?F9F>=+,64A48=@8=:+4+++6+8+>>B,@+,+6<888+3,,3,:68*33;,@DFFC:,,,7:@**@,7;@*;CG:F5?)(419FF++3<?7*+*2+1?+001;3;*1*88=**14<)21,).*4(*)--+.)-<?::)*-(73))**-*-(-.-2(,1(,),,(..,*,.)-76))/,.4(..*-(,.)0.)*((---(,.(.)--(-,1(-(...(((,0.;8*-2((
@M02996:162:000000000-B87FG:1:1101:12551:5589 2:N:0:ACTGAGCG+TCTCTCCG
GACTACCAGGGGATCGAATCCTGGTTGCTCCCGACGCTATCGAGCCTCAACGGCAGTTATCGTCCAGTAAGCCGCATTCGCCACTGGGGGTCCGCCTAAGATCTACGCATTTCACAGCGACACGAGGAATTCCACGTACCTCGCCGATACGCTAGCTTGACAGGTCCAAATGCAGTCCAGGAGGGGAGCCCCGGCCATTCACATCTGGCTGGCCATGGCGGCGAGGCTGACGTGAGACCCCGTAAATCCGGACAACGCGTGCACCAGAGGGAATACCGAGGCTCAGGGCACGAGATAAGGG
+
@6A,8=CEEED+@,6,6,;,6<C,;-8,6,,,+86@+8,,,8C@,6,BC=CB++@B6CF,EGFFGGCCCAFGGB7+8?,@,,6CF?A,7+++9+@+@C=4=2,34?B+B++8,:,,6:*6=>++8FE==,,,3=D+3D:8;**305:*3<*-*1;D=C:;F961<A?4:<,418:4);6?8*:*1/3<(2=()052(+*.4+6))*6-40*-(78)4)1,*-,((((((*.4/(((6.+*,---0())*-.-(0./-(---/,)*,43(4-((,..)((,,(((...1(,(().**+-5)(
@M02996:162:000000000-B87FG:1:1101:10128:5611 2:N:0:ACTGAGCG+TCTCTCCG
GACTACCGGGGTATCTAATCCCGTTTGCTCCCCGGGCTTGCGCAGCTCAGCGTCAGACACAGTCCAGAAAGGCGCCTTCGCCACTGGTGGGCCGCCCAATATCTACGCATTTCACCGCTACACGGGGAAGTCCCCTTTCCTCGCCTGCACTCTAGGCATCCAGGATCCAGAGCCATACGGGGGTGAGCCCCGCATTGGCACACCAGACTGAGAAAACCGCCGACATGCGGGGAACGCCCAAGAAGACGGGACAAAGAGCGCCAACGAGGAAGAAGCGGGGGGGCAGGCGCGGAGGAGGCCG
+
@<8A@CCBDED+@,B@66A<6F@,,68;,6;,,+6@+6,+B@F@6+,B<?:B,6@C<CFFGGBFGFDGD@FGGE7>,,@?B,4@,=A,:,++@+@CCB:,95,+9C@@B++,,@,8=>*6=D<+@FCC>+,,@EF++,,7+53@D*:@?D+0,7<,@C21>97,;6C7>FC>,;C,;9>EDD**4/12,=:.07/()+052*.,,0480)23<F?FB35622>92(..,*-()-(,-(*2-(42)(.(7(7(4)(0(,(-()4(*-1(2(.4(,(,-((,((-4(3(-(-,().2**,((-
@M02996:162:000000000-B87FG:1:1101:3995:5612 2:N:0:ACTGAGCG+TCTCTCCG
GACTACAGGGGTATCTAATCCTGTTCGATCCCCGCACTTTCGTGCATGAGCGTCATTTACGGCTTGGTAAGCTGCCTACGCAATCGGGGTTCTTCGTCATATCTATGCATTTCACCGCTACACGACGAATTCCGCCTACCTCAACCGCAATCAAGCGCTCCAGTATCAATGGCGGGATGAGGTTTAGCCTCACGATTTTACCACTTACTTAAACCGCCGCCCGCGCCCCCTTTCAACCCCATAAATCCCGATAAACCCCGGATCCTCCGTATTACCGCCGCCGTGTGCCACCAGTTTGCC
+
CCCCCGG8ECDGEFEFFEEGGGGFGFEGFGFGGGGGGGGGGGGGGGGFGFGFGGGGGFGCEGGGG7:FGFCFFEFGG9EFF,@F@DF7FFEFEGB9A=DCCFED,C9AE9FFGGGF>8:=DEF++@F@EEFGGGDDG>ED+6D??@>G58?58E+>+1+@B7=@A9ECD;,;8*C>4D(;,2AC,;?76,=(=5*//C;)7;).5+.44;;37*,),:)4*(-(--(14C(4*).)..;*(.()/-.5*(0-())0(,(,(1-3*)-.-,(..-).(-(-((-(((-))))())20+).-
@M02996:162:000000000-B87FG:1:1101:3975:5617 2:N:0:ACTGAGCG+TCTCTCCG
GACTACAGGGGTATCTAATCCTGTTCGATCCCCGCACTTTCGTGCATGAGCGTCATTTACGGCTTGGTAAGCTGCCTACGCAATCGGGGTTCTTCGTCATATCTATGCATTTCACCGCTACACGACGAATTCCGCCTACCTCAACCGCAATCACGCGCTCCAGTATCAATGGCGGGATGAGGTTGAGCCTCACGATTTGACCACTGACTTAAAGCGCCGCCTGGCCCCCCCTTCAACCCAATAAATCCCGCATACCCCCCGTTCCTCCGTTTTACCACCGGCGGTTGCACGCGGTTTGGC
+
CACCCGGFFGGGDEGGEE@FFFFGGGGGGGDFCEGGGGDFGGFGGGGGGGFFEECFFGGCFGFGECGFEF9E@FDDC,@?CB+@D,B>@FFGGGG7AFGGFDC9DFAAAFEGG9FEG:?8CE8CGG7CCFGGG8>6C=DF==DGG8)3:+<DF,=DGGC7C@@DFA;ACC:FGFCE5D@)?CCFGG@GD6=(8)2:;F+79+521/7;<8+;EA27>D5223-(((((-:(7F(5A<1;863))15)(*-)(,0)*.(-((*,,2)-.-4)((.)))),--(((,((.))4(.0*2*((,
@M02996:162:000000000-B87FG:1:1101:23242:5623 2:N:0:ACTGAGCG+TCTCTCCG
GACTACCGGGGTATCTAATCCTGTTCGATCCCCGCGCTTTCGTGCCTCAGCGTCAGTTGCGGCTTGGTGACCTGCCTCCGCGATCGGCGTTCTGTGCGAGATCTATGCATTTCACCGCGACACCGCACATTCCAGCCACCCCAAACGCACTCAAGCCCCCCAGGTTCGACGGCAGTGACCGGGTTGAGCCCGGAAATTTCACCGCCGACGTAAGGGGCCGCCTACGCACCCGGTAAACCCAAGAAAGCCGGAGAAAGCTCGCAGCCCACGTAATACCGCGGCTGGTGGCAAGGAGGGAGCG
+
C@BCCFFGDGG@@,6<;E<C9CCCCFCFC@@8CCEE@@,,@@ED@B9@CEEE,B@C6CEGGGG+@@CCDD,,EA<DB,D@BCF7DED+=+4+@E@FGGE+4*@+7<@5@,,74455@=*=?=3@EDE@C,,,@DF6CC6>*:<>C*8*:**:BF7,=C>EC?>*46?EGCD:8BC*;CEFGGG**9474*;4>>DB)+0)6+)4(02,4)14?F>>>374*(--866:B51()--3<5,*2:0:5:(.*-8((0(*.().,)--1((,((((((..)4(-16(-(.(-((.-7.;**42((
@M02996:162:000000000-B87FG:1:1101:15874:5625 2:N:0:ACTGAGCG+TCTCTCCG
GACTACCCGGGGATCTAATCCTGTGTGCTCCCGGCACCTTCGCACCTCAGCGTCAGTCATCGGCTGGTAACCTGCCTTCGCCATGGGTATGCTGCCTGAGATCTACAGAGTTAACCCCGACACCAGGAAGGCGGATGGCCCCTCAGTGACTCCAGTCAGGCAGGTCGAAACGAAAGTGCGGAGTGGAGCTCCGAGAGGACACACCAAGCAGGCAAGACCGCCGACATGCCCGGTACGCCCAAGAATACCGAACAACGCGCGAAAAGAACGTGTAACCGCGGCAGCGGGCACGTAAGGAGCG
+
B@C@BFFG@CD+7,6,;,5,,6C,,-;=,;,6+667+@,,,9B@7+;@6;6@,68C6CF,F,88,7@:@CFF<=<<,,,98,87,4=,5,,,9,@A,<E,A+@+9C49=,,,,9,,4:*6==+=>FCEC,+,6==8+@,3@)*0065C?8+:>,:34<,7,1:*4;**3@39*9C*B+*:14:*,*7770,8?/)..*)/(*/6(>?26)0((;4)6)*-2,(-(-(,5+40)-((,-**,4(25.))*-0-(7.*--((-)-4)((.1((-.()-).-,,7(,(-,---(-).2*+.((-
@M02996:162:000000000-B87FG:1:1101:26940:5673 2:N:0:CCTGAGCG+TCTCTCTG
GACTACCAGGGTATCTAATCCTGTTTGCTCCCCACACTTTCGAGCCTCAGCGTCAGTTAGAGCCCAGCAAGCCGCCTTCGCCACTGGTGTTCCTCCGAATATCTACGCATTTCACCGCTACACTCGGAATTCCGCTTGCTGCTACTCCACTCAAGAACTACAGTTTTGGATGCAGTTCCGAGGTTAAGCCTCGACATTTCCCATCCAACTTGCAGTCCCGCCTGCGCTCCCTTTACACCCAGTAAATCCGGACACCGCTTGCATCCTACGTATTACGGCGGCTGCTGGCACGTAGTTAGC
+
CCCCCGGGGGGGFFGGGGGGGGGGGGGGGGGGGGGGGGGGGGGGGGGGGGGGGGGGFGGGFGGGGGGFGGGGGGGGGGGGGGGGGGGCFGDGGGGGGGGEFFGGGFDGGGGGG9EFEBFGD>,99+88899994=CGF64+55664:?DDFDDC?FGGGGGGFFGFGGGFGFC?D8BFCFDGEEC?6D@FD5*9D5=FFCE9EFFFFFFFG6A6@FFAF(*-/8B@F2;=63:@ECC<F=7;5CA3CEC>B;()(*---((*).242<2(.5<?<:((((-((-3)4(2440.)/2<).)
@M02996:162:000000000-B87FG:1:1101:16983:5696 2:N:0:ACTGAGCG+TCTCTCCG
GACTACACGGGGATCTAATCCTGTTTGCTCCCCGCACCGTCACGCCTCAGCGTCAGGCATCTGTTAGCAGCCTGCCGTCGCCATTGGTATTCTTCCAGATATCTACAGAGTTCACCCCTACACCTGGAATTCTGACTGCTCCCCAGTAACTCAAGGCCTGCAGATCTCAACGCAATTCGGGAGTTGAGCGCCCGCCTGTCACACCAAGCGTACAGAACCGCCTACACGGCCATGAAAACCAAGAAATCCGAACAACGCGCGCAAATAAAGGGGTACCGCGGCAGAGGGCACGGAAAAAGAG
+
@@AA@CDFEDD+@@<,;<,CCC@,;;;=,666C77@+@+,@6B@;6,B<=,@,8@B,CF8F,C,6@EFCE@FE=@A+,6@@6=,44<95,,,9,CFEDD4=3=+>C==B,5,,9,59)*6==,@,A@D4C,,,@=D?FE,?DFG=E5E<3+0@@D,@?268==,6;+,6@=:=?C+*=8A8891,539)*5=B>D=)*+09>;@=:>92)/89B>@>A7.*.,,/63;6*.(*)/.9)8*,4(,.4.)0,04,;:*-,(--)--)-))).),,--..:(,(((--(-,(32-).***((((
@M02996:162:000000000-B87FG:1:1101:8621:5762 2:N:0:ACTGAGCG+TCTCTCCG
GACTACTGGGGTATCTAATCCTGTTTGCTCCCCACGCTTTCGCGCCGCAGCGTCAGTTATCGTCCAGTAGACCGCCTTCGCCACTGGTGTTCCTCCTAATATCTACGCATGTCACCGCGACAAGAGGAATTCCGACTACCTCACCGACACGCAAGAAATACAGTTTCAAATGCAGTTCATGGGTTAAGCCCAGGGAGGTAAACTCTGACTTGCATCCCCGCCTACGCGCCCTTGACACCAACTCAATCGGGATAACGCTTGCCACCTACGTATTACCGGGGCTGCTGGGAGGTAGTTCGT
+
CCCCCGGGGGGFFCFGEEGFGGGGGGGGF,CFGGGGDGD,,8B7+6+86=8@,,8@CFGGGGGGGGGGGGGGGGGDCEFEGFGGGGFCECCFDAFFGGGGFF8FGGFGGG7,C;,,6>5C?=+,8AC=A,,,7=+66@,,23*=0+:59C*)5@DFGCFEGG8<7BGFFEFFCFG?FGFFFFGFCG;:>0*-2:5>(*)*1+)1;@ECEF=<CFFF18:0C:<83(419?9(9,5)..+*,(()/,-.*(.22?92--(,-156>6(586,)).)692(,424(()).(((,0*333),(
@M02996:162:000000000-B87FG:1:1101:8646:5764 2:N:0:ACTGAGCG+TCTCTCCG
GACTACTGGGGTATCTAATCCTGTGTGCTCCCCACGCTTTCGCGCCGCAGCGGCAGTTATCGTCCAGTAGACCGCCTTCGCCACTGGTGTTCCTCCTAATATATACGCAGTGAACCGCAACAAGAGGAATTCCGGCTACCTCACCGACACGCAAGAAATACAGTTTCAAATGCAGTTCATGGGGAAAGCCCAGGGAGTTCACATCGGACTTGCATCCCCGCATAACGGCACGTTACACCCAGGAAAGCGGGAGAAGGGTTGCCACCTACGTATTCCGGCGTCTGCGGGCACGGAGGGAGCG
+
C@CCCGGGGGGGCCFFE<FC<FFG@;C9,,,,8<@FEGG8<8@:8++7@B@@++7@:9CEFGGGFFEDFFGE:>++,8EFGFEGGFECF,BFCAEGGGGGD9,6;FDCC++,,9,46=*666,6@FD<38,,76+66B,3+:*6++:C*3*0C8>C6CFF,@8,@FGGCFGFFFFGF+*+6?>**25<:6C-)/9@(*))/+9?3),;@EF@CACAEFF0C(-(),((-*--*.,,.-,/(.(-77((),04(04*,(((-*<AC??::B..-,).(((((-,(-,,2(,-30)2/*((((
@M02996:162:000000000-B87FG:1:1101:8632:5779 2:N:0:ACTGAGCG+TCTCTCCG
GACTACTGGGGTATCTAATCCTGTTTGCTCCCCACGCTTTCGCGCCTCAGCGTCAGTTATCGTCCAGTAGACCGCCTTCGCCACTGGTGTTCCTCCTAATATCTACGAAGGTCACCGCTACACGAGGAATTCCGTCTACCTCTCCGACACTCAAGAAATACAGTTTCAAATGCAGTTCATGGGTTAAGCCCAGGGATGTAAAATCTGACTTGCATCCCCGCCTACGCGCCCGGGACACCGAGTAAATCAGGAGACAGATTGCCACCTACGTATTACCCAGGCTGTTGGGACGGAGTTAGCG
+
CCCCCGGGGGGGEGGGFCEFFGFFEGGGG,;CFGFGGGG,,8B@@+,@<?;@,66@CFFGGGGGGGGGFEFGGGGGGGGGGFGGGGGCF9=FE<EFGFFGFFFGGGF+@++499,,6)3+64,+8CC@A,,,7=,6+@D,2*+=+C=@5=*)>3=36@DFFE3,6?FF?GFFFAGGF7*+@DEFC50<*4*1*0*8)*/*2,*/:+;:EAF6EFC>3;C9E5(0(6369>66)(.(/(+*,(,364<A*.).()(*((.),2).237(84(..().)()(-4:(()),(4(,))12*)))-
@M02996:162:000000000-B87FG:1:1101:18558:5811 2:N:0:ACTGAGCG+TCTCTCCG
GACTACTCGGGGATCTAATCCTGTTCGATCCCCACGCTTTCGTGCCTGAGCGTCAGGTGCGGAGTAGTCAGCTGCCTTCGCAATCGGTGGTCTGTGACATATCTAAGCAGTTCACCGCTACACAGCACATTCCGCCAACGTCATCCGTACGCGAGCTCGCCAGGTTCAACGGCAGTGCCGGGGGTGAGCCCCGACAGTTCACCGCTGACTTAACGGGCCGCCTGCGCACCCGGTAAAACCAAAGAATCCGGATAACGAGTGCAGCCGGCGGATGACCGAGGATGGTGGGTGGGGGGAAGGG
+
B@@<@E@FCCD+@6@6;<,<<@@;6FBF,;8,@C@@:8,,,@C@B<9@@EFE:,@C,CFFGGF+8@ECCEGG9E@8,,=A,?B?DED8=+,,@A4@FAD,=+,39FE=9,,9,9,:8=*6==BE,AEB=,,4,@@CDE6+6:?++E=+36*)66=<@CGEGD8340:@;@ED*9@1;FBDDDG*112<1*=;BBDB(2*)6<.-2)4(4**.648)457-*4(43-(-(*,(),-46),*.4((03))9-.-(..*-(((,06)*,4(44-2((.57>((-((.().3(((,.)12*,((,
@M02996:162:000000000-B87FG:1:1101:20593:5837 2:N:0:ACTGAGCG+TCTCTCCG
GACTACACGGGTATCGAATCCTGTTTGATACCCGCACCTTCGTGCATCAGCGTCAGTGGCACCCCAGGCGACTGCCGACGCAATCGGAGGTCTTCGTGATATCGATGCATGTCAGAGCGACACCACGAAGGCCAGCGCCCTCTAGTGTACTCAAGGACGCCAGGGTCAACCGCGAGAGCGAGGTGAGCGCGACGATGGTACGGCGGACTGGGAATCCCGGCGACGCAACCTGGAAACACAATAAAACGGGAAAACGACGGGACCCGCCGGAGAAGCGCGGCAGCTGGCAGGGAAAGAGGAG
+
@@A,@@CFEDD68,6,9656,<;,,<CF<<C;,8+@6@,,,9C@B@,;@?;@,,8@6EFFGGG,@@BFCBFCFB8<+46>+8=,@==F@++,9,9?9=?,9+,+949+9,,,,9,,6:*6+4+6>FCCC++,6D++=@+3+1*;:8:,1++*73:@CCGC7;8**33;>6<9*6CCE)5>B8**4:/2.*=,051(4**6)899(79(()96(9(*.)/(:13>1-3(4*(.*44-3(+1,.-.9))(*,.(.0(/,,(--14(*((,((-4(.(,,,(,((-3(.,(,(,-..***(((-
@M02996:162:000000000-B87FG:1:1101:15509:5868 2:N:0:ACTGAGCG+TCTCTCCG
GACTACGAGGGTATCTAATCCTGTTCGATCCCCGCACTTTCGTGCATGAGCGTCATTTACGGCTTGGTAAGCTGCCTACGCAAGCGGGGGGCTTCGTCATATCTATGCATGTCACCGCTACACGACGAAATCCGCCTACCGCAACCGCAAGCAAGCGCTCCAGGATCAATGGCGGGAAGAGGGTGAGGCACAAGAAGGGACAACGGAACAAAAGCGCCGCCAGCGGAGCCCGGAAACCCAAAAAAGAGGGAGAACGAGAGGGTACGCCGTAGTACGGCGGCGGAGGGGACGGGGAGAGACG
+
@@A,@C,BCDD8C,@6;<,C,C@,,CCE,,8,,@@BC+,,,8;@B6;;@ECB+6@:,CFEGGG++@@,@CFGC?,,,99?6?C4=CC@C4**4,6<,8<5@+,+6,4,4,,2,2,,62)1/>,CE*<<:**+3:@C*=9E94@G7A>*7C),;87/:52:CF.,:)9>7+36059=.)-;8C52;71*(*2.)07((*73<*((()4,()24?FFF(0561(481(4(-*,()-49(.+:,(.-7(((*(0(-.))((,-2*((*-4(,((3(..(,((,,(30-4((,-,())*/*--,-
@M02996:162:000000000-B87FG:1:1101:7117:5910 2:N:0:ACTGAGCG+TCTCTCCG
GACTACCCGGGTATCTAATCCTGTTTGCTCCCCACGCTTTCGTGTCTCAGCGTCAGTTGTCGTCCAGTAAACCGCCTTCGCCACTGGTGTTCCTCCCAATATCTACGCATTTCACCGCTACCCCGGGAATTCCGCTTACCTCTCCGACACTCACGAACTACCGTTTCAACTGCAGGTTATGAGTTGAGCCCATACTTTTCCCACCTGACTTGCACTCCCGCCTACACCCCCCTCACACCCCGGCACTCCGGCTACCGCTGCCCACCTACGCACTACGGCGGCTGCTGCCCGGCCGTTCGA
+
C<CCCFGGGGGF7FFFFCFCFECFFDFFFFGGG9FEG@FFFCEC6@AF<?FEFFC@C,C;CC@FGGGF9DAFEEGGFEDCFGGGFDF:4:BECCEGG<=E8=DFAGCF,@CEC9EF@0<+=8F+>+@4BFC>DC++6+@D+>0=@+:C?D6DB,=3+@,,@,:@15;F+,,3@*;C**8*>,@@A2:*:=DB*6*17,976FE(8)05=B1.66*+00;6C6//((,53EB(:(4?3?GG(((()((.24)(().2(--,(1()14(.44(-((,4((,((-(,-53).((())*2*(((
@M02996:162:000000000-B87FG:1:1101:10919:5912 2:N:0:ACTGAGCG+TCTCTCCG
GACTACCAGGGGATCTAATCCTGTTTGCTCCCCACACTTTCGTGCCTCAACGTCAGATATCGTCCAGAAAGTCGCCTTCGCCACTGGGGGTCCACCTAATATCTACGCATTTCACCGCTACACTAGGAATGCCACTTTCCCCTCCGACACTCAAGAATAGTAGTTTTAGGTGCAGTTCCTCAGTTAAGCCGAGGGAGTTCAGAACTAACTGGCTTTCCAGTCTACGCACGCGATACACCAAAGAAAGCCGGATAAGGCGTGCCCGCGAAGTAGGACCGGGGCTGCTGGCACATAGGTAGC
+
@@A,AFGGGGD+@,:,;C<@FAC;,<;E,,6@:C:@F8,,5@C@B@,B@=;@:6@B,<F,CF@EGEFFFDG,FECC,8,98B=C8=C,=++,@,9?FAE;=+9,4CDB8++,,4,:8>5==9,,9FDBE,,6D=E6+6,4=D*=CEBG9?*)@8?FG@ED,=;,,3+6=,,:43C,BF7+7><,,5;@8@C8BBGF)***2,1:2+10.++.()-)89+1,0/1*55>:*,,)(,.1),*(//6=(.3*-0-(0)*.,((-*-4*-3,(--.)).),-(,,40,-,).(.)3**030.4)
@M02996:162:000000000-B87FG:1:1101:7133:5920 2:N:0:ACTGAGCG+TCTCTCCG
GACTACCCGGGTATCTAATCCTGTTTGCTCCCCACGCTTTCGTGTCTCAGCGTCAGTTGTCGTCCAGTAAACCGCCTTCGCCACTGGTGTTCCTCCCAATATCTACGCATTTCACCGCTACACTGGGAATTCCGTTTACCTCTCCGACACTCAAGAACTACAGTTTCAAATGCAGGTTATGAGTTGAGCCCATAATTTTCACATCTGACTTGCAGTCCCGCCTCCACACCCTTCACACCCAGTAAACCCGGATAACGCTTGCCACCGACGTATTCCGCCTGCTGCTGGCCCGTCGTTCGC
+
CCCCCGGGGGGFEGGGFEGGGGFGGGGFDEFGEGGGGGDFGGFGCFFGDDGGGGGFGCGGGGGGGGGGFGGGGGGGGGGFGGGGGGGGFGGFFFGGGGGFFFFGGGGGGGGGFGGGG=E>DFFGGEGEGGGGDF6=DFGFFDFGGEBGFGFDG8D,@F9EGGDC@DFDF9FDFFDC;F@5BCFFCC*=8EFC>FF50@>E=7**>+;0:F@EFF34<FFF7/)(07>(6C@BG(7BFEGE03.93<)/:78,3=)0/.(/(*(.2,-497-,).)65(-(-48BB?D:6((())22*(-4
@M02996:162:000000000-B87FG:1:1101:20881:5920 2:N:0:ACTGAGCG+TCTCCCCG
GACTACACGGGTATCTAATCCCATTTGCTACCCGGGAGATCGAGCCTCAGGGTCAGTTAGGGCCCAGCAAGGCGCGTACGCCACCGGTGGGCCTCCTGATAGCGACGCAAGTCAACGCTACACCAGGAATTCCCCTTGCCGCGAGCGCACTCTAGAGAGCCAGGACAGAGGGCCGAACCGGAGGTGAGCCCCGGGCAGGAACAGGAGGCTTAAAAGGCGACCTGGGAACGCGTGAAGCCAAGAGAAGGCGGACAACGCGTGAAACCAACGAGTTGACGCAGCAGCCGGGACGAAGGTGAGG
+
@@@,8C8;@@C+8,,,66,666,,6<<B<C6,68++++,,;9,:8+,,;=6@,6,6,,<,:,F7+8CFD<F7@>@7++6>+848@@:474++9+99A==,4+@+68>+6++,,6,88)0=6=,3@FC>:,,336==DG8D+)*3*51*0/3),22,,,**61-*=)0*02*04)25)).8**:2*1)/,224>5C((17-,*.((08(()*).*614))-1(,((-(((*-292((.),*,((()(((1-.--.,*-(-(,*,)0,(,(-(((()).-((-4(.(.,,,1(())/*+.)((
@M02996:162:000000000-B87FG:1:1101:20902:5922 2:N:0:ACTGAGCG+TCTCTCCG
GACTACACGGGGATCTAATCCCATTTGCTACCCTGGCTGTCGTGCCTCAGGGTCAGGTACGGCCCAGCAAGGCGCGGACGCCACCGGGGATCCGCCTGATATCTACGCAGGTCAGCGCTACACCAGGAAGTGCCCTTGCCTCGACCGCACGATAGCTGGCCAGGAACCAGTGCCGAACCGAAGAGGAGCCGCGGGCGGGAAGACAAGACGGAACAAGCAACCGACGAACGCTGGACGCCCAATAAGTGAGGAAAAAGGGTGAAACCTAAGCGGTACTGGGGCGGAGGGGACGGAGGGAGAG
+
@66,8@CFCCC+@,@,66,,,C6,,-<=,;;6,-;6,,,,,::,6:,@@=6@,,;C,CFFGGG+@:CC<@FFCC+>+44>+84@D8@+=+++9,96494,4+4+6<8884+,,6,,6)*063,6@F:B>6,,,@3+5D,,+0*=;8:503*)11;,2,44897*=)2=8E,;,0::A>68B81*+///,13,75<(-*)42*.4(083()*-4).).)*.*((---,-,*(,1(.(,(**-,(,9.))*..5(0.*-((,,*.)*(((),(((-,-).),(-(,(,-,((--0)//14412
@M02996:162:000000000-B87FG:1:1101:10927:5930 2:N:0:ACTGAGCG+TCTCTCCG
GACTACCAGGGGATCTAATCCTGGTTGCTCCCCACACTGTCGTGCCTCAACGTCAGGTATCGTCCAGAAAGTCGCCTTCGCCACGGGGGGGCCTCCTAAGAGCGACGCAGTTGACCGCTACACTAGGAATGCCACTTTCCCCGCCGACACGCAAGAAGAGGAGGTTTAGGTGCAGGTCCTCAGGTAAGCCGAGGGAGGGCACAACGAACTGGCGTGCCCGGCTACGCACCCGGTACACCCAAGAATGCCGGAAAACGCGTGCCCCCGAGGGAATACCGGGGCGGCGGGGGCAGAGGGAGCG
+
B<A@AFFFDED+8,6,;6C<C@C,,;8A,,6,8C@@,6,,,9:@8B,B@?;@,6@C,CF,CF<FGCEGFFG,EC@7,4@9884C+8:+:+**=*=<B<B,<*2)2:8::**3+2,,24)97:83<FF8:0++3<C6*++09?)9/C9:7D)1CC7;A+<=;=6/2)*2:+310/?*8031A9?6+2)7)<E9E@CB0*)(,/,4()-2;)*,.)-)37*-*-,-(-(4(*(-)-,(.6,/23(47).)0,0-(7,*,((,,*(.*((1(4((((.))((,,4((-((-((,2)./**(((,
@M02996:162:000000000-B87FG:1:1101:6029:5951 2:N:0:ACTGAGCG+TCTCTCCG
GACTACTGGGGTATCTAATCCTGTTCGATCCCCACGCTTTCGTGCCTGAGCGTCAATGCAGGCCTGGCGAGCTGCCTTCGCTATCGGAGTTCTTTGGCATATCTATGCATTTCACCGCTACACGCCACATTCCGCTCGCCTCGAACGCATTCCAGCCAACCAGTATCCACGGCACTTCCGGGGTTGGGCCCCCGGATTTCACCGCCGACTTGGCCGGCCGCCTGCGCGCCCTTTCAACCCCATCATTCCGGATAACGCTCGCATCCTCCGTATTACAGCGGCTGCTGGCACTGCGTTAGC
+
CCCCCGFGGGGGGGGGGFFGGGGGGCGFGFEGGFG7C;CEFGGDGD,E8?ECGDDFGCFD,C:C,DEG+6@@FFFFGGDFE,@FEEF8@FGFF,9?9EFGFFGGG9ECFGGGFA<E+8ADDFG8++>4=F,EFF680CECD59=+38F:+3;766BF,1@CEDF,;2,?F+:?BGGFD*:C8>@B)-?(===6)92,<4.7>3;>).,77D2)93)-0<3C34(((((-:6073)-).:C(13(6)).24)(-..2--(-,99193?ABF8((.)6).)-(--,1,4((32()**2*((.
@M02996:162:000000000-B87FG:1:1101:9195:5953 2:N:0:ACTGAGCG+TCTCTCCG
GACTACTCGGGGATCTAATCCTGTTTGCTCCCCACACTGTCGCGCCTCACCGGCAGGTACTGTCCAGCAATCCGCCTTCGCCACTGGTGGGCCACCTGAGATCTACGCAGTTCACCGCTACACAAGGAAGGCCGATTGCACCTCCAGCACGCAAGAAGAACAGGGTCAAATGAAGTTTAGGGGTTAAGCCCAGAGAGTTCACATCTGACTTGCGCCCCCGGCTACACGCCCGTTACACCAGGGAAAGCCGGAAAAAGCTGGCCACCAAAGAAGTAGCGGGGCCGCGGGGAGGGAGGGAGGG
+
@@88AF,EBCD+78,,;<<<,,C,,;;C,,,,,;8@:,,,,9C@7+,,CA<@++6@+:FF@F@FFFEF@D,AF>:?,,@?=84C8?C,9,+,9,9?E,9,9<,+9<>>8+49,45:=)30=9AEEGFDF,+3@=E++@8,6D*@DED@:=*)B:?DFGGF7C8,*341;C3=,9D21+;+8:>4*3::*41/)/;>2,+*0,/*7+98=+40/.(273).26(//,4:(*(,).--.4,*(-(:51((*,)-(..*-.-)(*,.*4(((.(.())).4(,,-(,-(-0(-(1)./*/40((
@M02996:162:000000000-B87FG:1:1101:6009:5960 2:N:0:ACTGAGCG+TCTCTCCG
GACTACTGGGGTATCTAATCCTGTTCGATCCCCACGCTTTCGTGCCCGAGCGTCAATGCAGGCCTGGCGAGCTGCCTTCGCTATCGGAGTTCTGTGGCATATCTATGCATTTCACCGCTACACGCCACATTCCGCTCGCCTCGACCGCATTCCAGCCAACCAGTATCAACGGCACTTCGGGGGTTGGGCCCCCGGATTTCACCGCTGACTTGGCCGGCCGCCTGCGCACCCTTGAAACCCAATGAATCCGGTCAACGCTCGCCTCCTTCTGATTACCGCGGCTGCTGGCCACGAGTCAGC
+
9CCCCGGGGGGGDGGGGG@FFGGFGGGGGGGGDFGGGCFGGEGGGBFFCEGGGGFGFGGCCCEFGGGGGGGGGGGGGGGGGFFFGD=FFGGFGGGGGGFGFFDFGFFGGAFGGGGFG:9@CEFEGFGEEFAFEGEGGGGGGFFD6@=<9C*;3,5>CGGFGC@,,?GFFGEEE>CFFD=BGGC=<DBG<EEFFFGF:E*69C<B6;19?FF)5FFD>>C>G4-4636998((2()).4CE:(.:F<6.<,8(-..:,-((()((14().))))6)--,((44;06?0,,(,(802/*).5
@M02996:162:000000000-B87FG:1:1101:7112:5961 2:N:0:ACTGAGCG+TCTCTCCG
GACTACTGGGGTATCTAATCCTGTTTGCTCCCCGCACCTTCGCACCTCAGCGTCAGTCATCTGCTGGTAACCTGCCTTCGCCATTGGTATTCTTCCAGATATCTACAGATTTCACCCCTACACCTGGAATTCTGATTGCCCCTCAGTGACTCTAGTTATGCAGTTCTAAACGCAGTTCCGGAGTTGAGCTCCGGAATTTCACACCAAGCTTGCAAAACCGCCTACATGCCCTTTACGCCCAATAATTCCGAACAACGCTCGCAACTTACTGGTTACCGCGGCTGCTGGCACGTAATTAGA
+
CCCCCGGGGGGEBEFGECFFDFFDFFFGGFFFGEGGGFGEFFGEC:FGGGGGCFGGG9FFGGGGDFGGFG9BFGGDGGCFFGGGGDEFFFFGGGFGGGGGGFFD@FEE,@<AAEFCF:*,=@EGCF88EFEEGGFGGGGDDD?GFFEE5D7:9,=CFGAACGD?E78,?DFBEFGEFGFECCEGG?BCDDC:BFGA9FC77,5)1?CFBF78)0;+863/4::):6;7=F5(65*1>@FE@(5@FF)9;.),.:556.(,.)((/2)-))),62)..4-,19F>0>)(417100/13),-
@M02996:162:000000000-B87FG:1:1101:7119:5981 2:N:0:ACTGAGCG+TCTCTCCG
GACTACTGGGGTATCTAATCCTGTTTGCTCCCCGCACCTTCGCACCTCAGCGTCAGTCATCTGCTGGTAACCTGCCTTCGCCATTGGTATTCTTCCAGATATCTACAGATTTCACCCCTACACCTGGAATTCTGATTGCCCCTCATGGACTCTAGTTATGCAGTTCTAAACGCAGTTCCGGAGTTGAGCTCCGAAATTTCACCCCAGGCTTGCAAACCCGCCTACGGGCCCTTTACGCCCAATAATTCCAAACAACGCTCGCAACTTACGTGTTACCGCGGCTGTGGGACCGTAATTAGC
+
CCCCCGGGGGGFGGFGGAFFGGGGGGGGGEFFGGGGGGCFFGDGGGGGGFGGGGGGFGFFEGGGGFFCFGGGGGGFEFFGGGGF;FGFFGGGG9E<FGGG9DFFFGC=FFFGGGGGF:DDDEFF,A,99CEE9;D?=4@E=8?=+,*,0=03,6+:,E;,@=DF,;+6=DCBD0=CFG**3+6@,@0+:,=)@5+0)@F@@:*8=A=)0*4)=CA1)3*0C/))-(((0B=DD=44(/4*;0(;85691);41.6/(.((-)46C2)39(((..)6),,412,1((3,(((-0<*1+.),
@M02996:162:000000000-B87FG:1:1101:18075:5990 2:N:0:ACTGAGCG+TCTCTCCG
GACTACAGGGTAGCGAAGCCGGTTTGAGCGCCACGCGTGCGAGCCGCAACGTCAGGTACAGTCCAGGAAGCCGCCGTCGCCACTGGAGATACTCCTAAGAGCGACGAAGTGCACCGCGACACGAGGAAGGGCACGTACCTCGCCGGCACGCGAGTTTGACAGGTTCCAAGGCAGCCCCAGGGTTGAGCCCGGGGGTGGCACATCAGACGGGACAGACAGACTACGCGCCGCGTAGCCCCAGTAAATACGGAGAACGAGTGCCCCCGACGAAGTAGCGAGGCCGCTGGAGCGTAGGTAGACG
+
B@@8<C@ECE6-=;@:6@+,8@7+,B,9,+++78@8@8+,76@:+8+8@>@,68=,9CFEFCFEED,CEFFGG+@4++6++8+:98,:,,,,99=,8<A:7*6046+6+6,9A,,6+003088@>ECCD***@:89;E52::*3/:=F?757G@/*+4==92(,+2*1:5=5;<*/7C-<>C*2:93*(5/-<>3,(*).,8)..*.3(.109F0:6)7(2).,(-4(-*((),(()(+/-.66*)))115(4))/(---.0,47(4(,(,(--).2(,((((-((-(((--00/22,))-
@M02996:162:000000000-B87FG:1:1101:16476:5990 2:N:0:ACTGAGCG+TCTCTCCG
GACTACCCGGGGATCTAATCCTGTTCGATACCCACGCTGTCGTGCCTCAGCGGCAGGAGCGTACTGGTAGGCTGCCTTCGCAATCGGAGGTCTGTACGAGATCGATGCAGTTCACCGCTACACGGCACATTCCGCCTACCGCGCGCGCACGCAAGAACGGCAGGTGCAACGGCAAGTGGACGGATGAGCCGCAAACGATCACCACGGACTTACCATCCCGCCTAAGCACCCGTGAAAGCCAAGAAATCCGGAAAACGCACGCACACGCCGGAAACCCGGGGCAGCTGGGACGGGGGAAGCG
+
@@A,@<CFBED+@,@,6;,<<C@,;CBF,@6,;C,@:,,,,96@8,,@<=CB++7@+BFFG+8@6?A,?CFGFD,,,,@A,=B7D@@B=4+4@E;@A+@+6*,+69@+=,,4,6,:68*=89,@EEC+3,,,8@==DE8,6)3?;>:5/3*)>BCFFDGD8C5**)0<7?8A5>D*;:)1+3>**/3656?450>?(*),,0.4:)426)26)<:*.)*-*-(,).1<(*4993,44)0*.3(45,))2,.--..*-((--)-,).((,4(,(,(.(,(,(-(--((,(.4-))1**-(((
@M02996:162:000000000-B87FG:1:1101:16458:5991 2:N:0:ACTGAGCG+TCTCTCCG
GACTACCCGGGTATCTAATCCTGTTCGATACCCACGCTGTCGTGCCTCAGCGGCAGGAGCGTACTGGTAGGCTGCCTTCGCAATCGGAGGTCTGTACCATATCTATGCATGTCACCGCTACACGGCACATTCCGCCTACCGCGCTCGCACGCAAGAACGGCAGGTGCAACGGCAATTTGACGGATGAGGCGCAAACGTTCACCACGGACTTACCATCCCGACTACGCACCCATGAAACCCAAGAAAACCGGATAAAGCGCGCAGCCACCGTATAACAGCGGGAGCGGGGACGGGGGAAGCG
+
@@AAAEFFCDD+@<B,;@,C9C@=,CCF9C@,6E,@@,,,;::@6D<FABFC+7@B+BFCF@@=,CA:@CFGG=7E,,,A8=B:DDDF@+,,9A@A5<@,9+969,9,94,9,9,9=590==BCEGDB=,,,@D8D+C8D+:@G0C8@530)BCDGGGGDG>=>1**=@,?;:?D,4=*=,;7*11.2(2?7DEGF10)3,+57<)--7)2.)76*(0*-*-(-5,(-(2,,*(.)-),*4<(.73((*-.,(0)*.-(,-)-().((.-(,.)-.).(((((,--49(-(-))//*,((,
@M02996:162:000000000-B87FG:1:1101:7068:5998 2:N:0:ACTGAGCG+TCTCTCCG
GACTACACGGGTATCTAATCCTGTTTGCTCCCCACGCTTTCGAGCCTCAACGTCAGTTATCGTCCAGTAAGCCGCCTTCGCCACTGGTGTTCCTCCTAATATCTACGCATTTCACCGCTACACTAGGAATTCCACTTACCTCTCCGACACTCTAGCTTGACAGTTTCAAATGCAGCTTGGGGGTTGAGCCCCCACCTTTCACATCGGGCTTGCCAGGCCGCCTGCGCGCCCTTTACACCCAGTAAATCCGGATAACGCTTGCACCCTACGTATTACCGCGGCTGCTGGCACGGATTTACC
+
CCCCCG<<CFGFGGGGGEGCFGFFGGGGGGGGGGGGGEEEFG@GGGCFG5EEGGGGEEGADFGGGGGG9FGFFFGDCGGGG6CFD?EFGEGFFAFGCG9E,?=FGFGG6E7EAFGGG8?DD>EFD<F<EG8FGEGGFGDGDD60=+8+*6:DA==;=,AFFG::2+6ED;,?AFD8?85*4+@CDGCDE7*13:3<=CFC?@<<7*6(5?G222>)(0:2*.63769(,:2297)6:>FEB03)164<D40--).9---(-1475(41438)68)..4(-,--445).1221).*23))-
@M02996:162:000000000-B87FG:1:1101:7086:6004 2:N:0:ACTGAGCG+TCTCTCCG
GACTACACGGGTATCTAATCCTGTTTGCTCCCCACGCTTTCGAGCCTCAACGTCAGTTATCGTCCAGTAAGCCGCCTTCGCCACTGGTGTTCCTCCTAATATCTACGCATTTCACCGCTACACTAGGAATTCCACTTACCTCTCCGATACTCTAGCTTGACAGTTCCAAATGCAGCTTGGGGGTTGAGCCCCCACCTTTCACATCTGGCTTGCCATGCCGTCTGCGCTCCCTTTACACCCAGTAAATCCGGATAACGCTTGCACCATACGTATTGCCGCGGCGGCTGGCACGTGTTTAGC
+
CCCCCGGGGGGFCGGGEDGDFGFFFFGGGEFFEGGGDGEFFGGGGGGGGGGGGGGGGGGGGGGGGGGGGGGGGGGGFFGGGGGGGGGFEFFCFFGGGGFGGFFCGGDG6EEGFGGGG@>6CCFEGGGGFG?FGCFF+EDGDEFGDB=@9D7>@=DGGGFGGGDC=;DEF@EFGDD=DGDBGGGEGGBCEGGFADDABFACECEC@8A==6?@@FFF@FG84876/3((/=7@G39>37CE0/5C=<37*-.(-0)0-((-,*,)2())(..,)5).41(,-,(32;-(-3<?8)0*2-)6
@M02996:162:000000000-B87FG:1:1101:18074:6014 2:N:0:ACTGAGCG+TCTCTCCG
GACTACAGGGGAGCGAAGCCGGGGTGCGCCCCACGCGTTCGAGCCGCAACGGCAGGTACAGTCCAGGAAGCCGCCGTCGCCACTGGGGTTACTCCTAAGAGCGACGCAGTGCACCGCGACACGAGGAAGAGCACTTACCGCGCCTGCACTCGAGTTGGACAGTGTCCAAGGCAGTCCCAGGGGTGAGCCCGGGGGTGTAACATCAGACTGGCAATACCGTCCACGCGCCCCGTACACCCAGTAAAACCGAAGAACGAGTGCCCCCGACGAAGTACCGAGGCGACAGGCACGGAGGAAGCAG
+
B@AAAFCDDD6:6@@::@@<FC++6@,@@,@:6+@8@6+,8<C6+@:@@FC+8=B+,<CCF5B?EE?FCFG8C44@+866884?=C,>+++777@,CB,380@=3@4>@+,@=43<@5099*11>FC<<,,,6<,*=BC*:43>*==F4+;3B82*+3CCC=/,+;;<7+;)00*<9C4FFD**212*.//4<>)--2*.)<)56??7)9DB0@???:74*(-51-(-4*(-*-((),**.(64/)5(1()--9(5(-(-)2,(/(-(((--(...4<11((-(,3,-.(-(.0:**..(8
@M02996:162:000000000-B87FG:1:1101:12785:6027 2:N:0:ACTGAGCG+TCTCTCCG
GACTACAAGGGGATCGAATCCTGTGCGCTCCCCACGCTTTCGCGCCTCAGCGGCAGGTACGACCCAGTAAGTCGCCGTCGCCACTGGTGGTCCTCCCGAACGCTACGCATTTCACGGCGACACCGGGAATGCCACTTACCGCGACCGCACGCAAGCCAACCAGGCTCCAAAGCAATTCCCACCTTGAAAGCAGGACATTCACTCCGGACTAAAACGGACGCCGAAACGACCGTGACGCCCAGGAAAGCCGGACAACGCTGGCCCCCGACGAAGAACGACGGCAGCGGGGCCGGAGGACGAG
+
@6@6@CEFEFD7@,,,86,,,,;,,;8@+,+,,;+8+,,,,8B:+6,8@?,@6+7@+CEEGGG@@C=6??F,E=+,+6@>+46=,8=:9++,9,,9CC:+4*++++8+4++,,6,,3:*+688:CF@<:3,,@:E*+@9,*79*3C840:)6887=CGGCG5/**.*=9+>.29796>A6C>*0+259-28483D6(00-.+).(<>?15*54*578))-/,4,3(48(*,-*(-,-4*2,(-(.(((*()-(.4*,((((1(.)4(---((((.4(,-,-(,,(-(,((-,.)/2*(,4,
@M02996:162:000000000-B87FG:1:1101:12765:6032 2:N:0:ACTGAGCG+TCTCTCCG
GACTACAAGGGTAGCTAATCCTGGTCGCACCCCACGCTTTCGCGCCTCAGCGTCAGGTACGGCCCAGTAAGGCGGCTTCGCCACTGGGGGACCGCCCGATCTCGACGGAGTGCAGCGCTACACCGGGAAGACCACGTAGATGGTCCGAACGCAAGCCAACCAGGCTCGAAAGCAATTCCCACCGAGAAAGCAGGACAGTCACTCCGGACGAAACCGGCAGCCGAGACGCGCGTTAGGCCAAGGCAGGCCGGAAAACGAGTGCCAGCGAAGGAGGAGTGCGGCGACAGGCGCGAGGGGAGCG
+
B@AA66CFFFD-C,6,6,5CC,C,,CFC+8+,+@+@+6,,;@F@@+,B@<;@8,6@,CF6FFG:CFCC<FF,BC+=+8,68,4?D8A4>+++6+6@=>:++*78=@8+638,83,,8)*0=;,@BFC*<7,,6:5*/?,*+**4+?8*):)8C@C42CC7;//*/;<*/CE506C3*C)6<>/**1-7:?24?>C:(*1).2.-.72(()),-).<3)),*((-(-4?(*,()(((.(,*(,(47(((*-)((0.*-(((,0.)*,(,(-,2.(-((..-(46(4(3((((-))1:*,3((
@M02996:162:000000000-B87FG:1:1101:5947:6110 2:N:0:ACTGAGCG+TCTCTCCG
GACTACCAGGGTATCTAATCCTGTTTGCTCCCCGCACCTTCGCACCTCAGCGTCAGTCATCTGCTGGTAACCTGCCTTCGCCATTGGTATTCTTCCAGATATCTACAGATTTCACCCCTACACCTGGAATTCTGATTGCCCCTCAGTGACTCTAGTTATGCAGTTCTCAACGCAGTTCCGGAGTTGAGCTCCGGAATTTCACACCAAGCTTGCAAAACCGCCTACATGCCCTTTACGCCCAATAATTCCGACCCACGCTCGCAACTTACGTGTTACCGCGGCTGCTGGCACGTATTTAGC
+
CCCCCGGFGGGGGGGGGFFGGGGGGGGGFFFGGGGGGGGGGGGGGGGGGGGGGGGGGGGGGGGGGGGGGGGGGGGGGGGGGGDDFFFGFFGGFGGGFGCFFDFGGGGGGGGGGEGGG:DFFGGGGGFFGFFFFFFDFFGFFFFDGEDFFG?D@>DFGCFFGG<CAFGGGGF>EFGGC9;?CECEG?EFFDGEF5?)5@FEEEEFFF@5=AF@>A;489C:=::5=:C75<B8CB==@>GE(5@=BCEEGEE((./*(,,/.)(-929>9-.,.1.)680(-((-()),3(5(.0++3-)6
@M02996:162:000000000-B87FG:1:1101:9279:6118 2:N:0:ACTGAGCG+TCTCTCCG
GACTACACGGGTATCTAATCCTGTTTGCTCCCCACGCTTTCGCGCCTCAGCGACAGTTATCGTCCAGTAGAGCGCCTTCGCCACTGGGGGGGCTCCTAAGATCTACGCATGTAACCGCTACACTAGGAATGCCAGCTACCGCTCCGACACTCAAGAATAACAGGTTCAAGTGCAGTTTAGGGGGGGAGCCCATAGAGGGCAAACCGGACGAGCGAGCACGCCTACGCGCGCGGTAAAGCCAGGAAATCCGGAAAAAGAGCGCAAGCGAGGGATGACCGAGGCTGCAGGGAGGAGGGGGGAG
+
@<@,@CADBDD6@,,;66;,6<;,,<;=,6,,,;+8+,,,,8B@+6,B6?CB+67@,<C,CF6EF@C,@CF,C>@+,,996,4@,=A,:++*3*=*?<C,<;++3842/**2+2,014.77:0+<ACC:3++<@097F?*)4)17EF87</(;:9<F+A?997*+**2:C+12/:+1*.*<8C**/373**,)026)*)--*.,3.4965),-54)4)2-/-(,.4(4(*,,1(4(6),*,.(477))*-.-(.,*--((-1(-)(-4(4(,((.)(-(,1((.((..(((,))/*2(((-
@M02996:162:000000000-B87FG:1:1101:16796:6130 2:N:0:ACTGAGCG+TCTCTCCG
GACTACTGGGGTATCTAATCCTGTTTGATCCCCACGCTGTCGTGCCTCAGCGTCAATAACGGATCCGTGAGATGCCTTCGCAATCGGGGTTCTGTGTGATATCTATGCATTTCACCGCTACACCAAACATGCCACCCACGGCATCCGCATGCAAGACAACCAGGATCCAGGGCAGCTCCCCGGGTGAGCCGGGGCCATTAAACACGGACATAAGCAGCCGCCTACGCAGGCAGTAAAGCCAAGAAAACCGGATAACGCGCGCACCCGCCGAATAGCAGCGGCGAGTGGGAAGGAAGAGGGG
+
BBC,AF,,@ED@B<,<@@,@,6@,C-;E9C6,9C@@+,,,C@668B,B@B@B66@6,,CFGGG,+,::6CFA,A<E,,9?68F,===6>++,9E,,94@,9<,,9,9,>,,9,9,,>1*6=9,94,,+94,9@,=?8D6+C=>6==8F3+*3@,=81DFE7@8+6*+,5,,0:?++*+50*****///),453))6(,+*8,7.6:2:>)*/9+)+()*.*./-(-(((*-.*(..)),*.3,,8:(.1,)-(0.0(-(((/(-)-((--(((,-..),((-((((-2(((,))*2*(,((
@M02996:162:000000000-B87FG:1:1101:5855:6133 2:N:0:ACTGAGCG+TCTCTCCG
GACTACCAGGGTATCTAATCCTGTTTGATACCCACGCTTTCGTGCCTCAGCGTCAGTTGTATGCTGGTTAGCTGCCTTCGCAATCGGGGTTCTGTGACATATCTAAGCATTTCACCGCTACACGTCACATTCCGCTAACCTCGTTTACACTCAAGAACGCCAGTTTCAACGGCAATTTTACGGTTGAGCCGCAAACTTTCACCGCTGACTTAACCTCCCGCCTACGCCCCCTTTAAACCCAATAAATCCGGATAACGCTCGCATCCTCCGTATTCCCGCGGCTGCTGGACCGGGGTTAGC
+
CCCCCGGGGGGGGGGGGGFGGGGGGGGGGGGGGGGGGFFGGGGGGGGGGGGGGGGGGGGGGGGGGGGGGGGGGFGGGGGGGGGGFFFEGGGGFGGGGGGGG?DGGGFGGGGGGGGGG=?CDEFCFGGGGGGGGGGDD@DGGFFGGEDGFC7DFEFFEGGGGGFFFFGGGGGFGEGDFG@9EGEFCGEGCGGFDEGFFGFFFGFFFBBBFFGFFF3+58<@C65;@03((=69C;)<EEFE;FFEFF))0-03())0(((--13497?7?6-.(.)62--,47>0:BD7.4(3<)*/2,(-
@M02996:162:000000000-B87FG:1:1101:16786:6146 2:N:0:ACTGAGCG+TCTCTCCG
GACTACTGGGGTATCTAATCCTGTTTGATCCCCACGCTTTCGTGCCTCAGCGTCAATAACGGATTCGTGAGATGCCTTCGCAATCGGTGTGCTGTGTGATATCTATGCATTTCACCGCTACACCACACATTCCGCCCACGGCAGCCGCATTCAAGACAACCAGGATCAAGGGCAGCTCCCCGGGTGAGCCGGGACCTGGCACCACTGACTTAATCAACCGCCAACGCACCCGGTAAACCCAAGAAAGCCGGATAACGCGTGCAGCCTGCGGAGTACCGCGGCTGCTGGCACGGAGGTAGCG
+
@BB8CFGEFFD6@,@,;<5,C@@6,-CE,6C8<@@@B@,9B8C@B8,B6?CB,6@@,CFGGGG7@FB<CCGFFE@5,,9A6@C,D=C,=,,,9?9?,AE,9+,,4,959,,9,9,98::06=4@FGGG@,,9@,@==EECD>E+?DA7B+*3EDFGGGGG7?8+6*=CC,@>+?D6?F5>CC>*537/.,4>DB:2(,)(049=D)6..0:7>+/;)0;.*.(,6;0>0*4-),(35.,*-8(,74(29-52(06*-((--/4)*(((.,,-(-.--4(,(,-(-)..11),.)*/2)..(
@M02996:162:000000000-B87FG:1:1101:5861:6151 2:N:0:ACTGAGCG+TCTCTCCG
GACTACCAGGGTATCTAATCCTGTTTGATACCCACGCTTTCGTGCCTCAGCGTCAGTTGTATGCTGGTTAGCTGCCTTCGCAATCGGGGTTCTGTGACATATCTAAGCATTTCACCGCTACACGTCACATTCCGCTAACCTCGTTTACACTCAAGAACGCCAGTTTCAACGGCAATTTTACGGTTGAGCCGCAAACTTTCACCGCTGACTTAACATCCCGCCTACGCACCCTTTACACCCACTAAATCCCGATAACGCTCGCATCATCCGTATTACCGCGGCCGCTAGCCCGGAGTTAGC
+
CCCCCGGGGGGGGFGGGFFGGGGGGGGGGGFFFGGGGGEFGEGGGGGGFGGGGGGGGGGGGGGFGGGGGFFFGGGGGGGFEG>CFGCCFGGFFFFFGGFFGFGFFGGGGGFGGGGGC5@DGCFEFG+?A=,@;8ED8CEFCDFGGGFG?D?DFF?FGGGGEE=CD?FGGGDEGFCGFGCFGC>CGGEFEGC8??>C@F9CCFE25?):=F8C:F748AC9C65(,,679:<(8..)17?8=(((06572)7:1)47(-(-()--1).49(444:.9)(-((-((-2(-((.300*12))-
@M02996:162:000000000-B87FG:1:1101:23833:6218 2:N:0:ACTGAGCG+TCTCTCCG
GACTACAAGGGTATCTAATCCTGTTTGATCCCCACACTTTCGTGCCTCAGCGGCAATGACGGATTGGTGAGATGCCTTCGCAATCGGTGTTCTGTGTGATATCTATGCATTGCACCGCTACACCACACATGCCTCCCACAGCATCCGTATTCCAGATTACCAGGTTCAACGGCAGGTCACGCGGTAAGCGCGTGCGTTGCACCGCTGACTTGGCATGCCGCCGACGCACCCTTGAAACCCAATAAATCCGGAGAAAGCACGCACCCTCCGTATTACCGCGGCTGCTGGACCGGGGGAAGCG
+
CCCCCGGGGGG;C,@<CF9EF,@;6<CF9CEFEEFGC,,6@@CCBB,@EACB+@@@,EFFGEF7@<@CDCEFADBF,4ADCEG7DDC8?884EFEBCEE,E+4,@,@CD,54,>5E@=9=>@B4><A?=9,@@,@@CDFEGFF=DF8+;0*56@@F2,@@>AD+60ADFAEBEEDG6:=9>,@*5<>DECC5*3/5)*0>7A5>9/97@6+7;;7*(2762,(67>;1,:2,0(5:B2,;2:0)74)6*-04(022.(.(-)-(1-(-4-(.,,.6<((-16,--...((.3@):**(-4(
@M02996:162:000000000-B87FG:1:1101:9150:6228 2:N:0:ACTGAGCG+TCTCTCCG
GACTACCAGGGGATCTAATCCTGTTTGCTCCCCACGCTGTCGAGCCTCAACGTCAGTTACAGTCCAGTAAGCCGCCTTCGCCACTGGGGGTCCTCCTAATATCTACGCATTTAACCGCGACACTAGGAATGCCACTTACCTCTCCTGCACGCTAGCCTGACAGGTTCCAATGCAGGCCCGGGGGGGAGCCCCGGGTAGGCACATCAGACGGGCCATGCCGTCTACGCTCCCGGTACACCCAGTAAAGCCGGATAAGGGTGGCCCCCGACGGATTACCGCGGATGCGGGCACGGGGGGAGAG
+
BCC<CFFEFDD+@;F,@<<@@<;;,;;E,@6,@;6@@,,65:FCB@,BCEAB,:@B6CFGGGFGGFACAEGCGC@F,,EBC@=F8=C,4++,9,CEFF;=@9=+=C>8@++,,99568*==@@,@FFCD,,8@=F68EC,+3+=D,:@?D*8+>=@E9CCGD8+,024=E@:,=<,<78@CCC**13<75;1<5D1(*.3./8)4B8.4)*,4)-/5<*-*-,-.3((-230)--(.66:13(6=>)6*-.(,86*,(.(-*.-14(---,-,-.-)4-30(--,(,3(-820)//*-,(,
@M02996:162:000000000-B87FG:1:1101:23028:6245 2:N:0:ACTGAGCG+TCTCTCCG
GACTACCGGGGTATCTAATCCTGTTTGCTACCCAGGCTTTCGTGCCTCAGCGTCAGTTAGAGCCCAGTAAGCCGCCTTCGCCACTGGGGTTCCTCCGAATATCTACGCAATTCACCGCGACACTCGGAATGCCGCTTACCTCTACTCCACTCAAGAACTACAGGTTTGGATGCAGTTCCGGAGGTAAGCGCCGGTATTTCACATCCAACGGGCAGTCCCGCCTGCGCACCCTTTACACCCAGTAAAGCCGGACAACGCGGGCCACCGACGGAAGACGGGGGCGGCTGGCACGGAGGGAGAG
+
CCCCCGGGDGD6B6ECCCAFGF@;;CCFCEFFGG<<CC,,@@;@BDAFFD@B,BBFCFG<EGGEFGCCCFGFGGCF,,E?BBEG?8C,=+89@,CEF@=,?+@,>?B>E+44A@,E=@*=@@:,88=@C+,8DEEDCCG>+:+DF,:,3=+3D==7AC,:DC=,5;C+:D596?C78CEBD*;*1399=*=5?A26(,=*>+7)6263=))/(:7./;*,26,,449>088,*,64<):*-.,4=>)69-)4(7:*-(((-1-,5,,41-(-(,.4((((,(-39---(.46058**,2((
@M02996:162:000000000-B87FG:1:1101:10309:6273 2:N:0:ACTGAGCG+TCTCTCCG
GACGACACGGGGATCGAATCCTGTTTGCGCCCCACGCTTGCGAGCCTCAACGGCAGGTACCGTCCAGTAAGCCGCCTTCGCCACTGGGGGTCCTCCTAATATCTACGCAGTTCACCGCGACACTAGGAATGCCGCTTACCCCTCCGGGACGCGAGCGAGATAGGTTCCAAAGCAGTTCCGGGGGGGAGCCCCGGCAAGGCACGTCAGACTTACCTTGCCGTCGAGGCGCCCGGTACACCAAGAAAATCCGGAAAACGCTGGCCCCCTAGGGAGGACCACGGATGGTGGGACGGAGGGAGGG
+
@@A,A@CFCED+@,@,8@B:CC@,,-;C++6+68@@6,,,97@@8+,:EFFE+8@C+CFFFGFGGDDCAAFGGC==,8DACC=FD==,4+++65@E@EA,C7,+>E>@=3+,,@8C>>*===<,4@CB=,,3D:C0;E,4CC*<7EB*/*)-B:1<CGEC*17,=+>+3B;.*2;+3;?>CCD**53<4:*3>>D6(/),4*((-7:<?)*--050649-*-(-((-(-141)--(.-,*,1(,.2).*-)((04*-,-(,1((1-(-(.((-,,,(((,--(,(..3(,(,))1**,,((
@M02996:162:000000000-B87FG:1:1101:19605:6274 2:N:0:ACTGAGCG+TCTCTCCG
GACTACCGGGGTATCTAATCCTGTTTGCTACCCAGGCTTTCGAGCCTCAGCGTCAGTAAAAGCCCAGTAGGCCGCCGTCGCAACTGGGGGTCCGCCCGATATCTACGCATTCCACCGCGACACCGGAAATGCCGCCTACCTCGACTGCACGCAAGTCCGACAGGTTGGAATGCGGATACGGGTGAAGCCCGGAGATGTGACAGCCAACTGGCAGAACCGCCTGCGCGCCCGGAAAACCCAGGAAAACCGGACAACGCGGGCAACCGACGGATGACCGCGGACGCGGGGACGGGGGGGGACG
+
@BA,AFF6@CD+@,C,;@5CF9;,6-;,,<6;C@699,,,;8:@8@,E<?;@68@B;6<C<F@FF,C,,CFGA>@F+46>88>8,9<,7+4+>+++88@+63,66<>+>++9945:8=*==@+6>53@<3,,@ECC95D62:*3;*)24;*:>88214*/4:5*+2**2<0055CC8C48CC***25*,2:055>()+9<9:)4(540.)9(4B::<)777(2:1((,48(3)3308?58((-,/(.(/,0(47().(---/(-0((4,4((,4).-421((-((46(-,-())***-((-
@M02996:162:000000000-B87FG:1:1101:6124:6287 2:N:0:ACTGAGCG+TCTCTCCG
GACTACTGGGGTATCTAATCCTGTTTGCTCCCCACACTTTCGTGTCTCAGCGTCAGTAATCGTCCAGTAAATCGCCTTCGCCACTGGTGTTCCTCCCAATATCTACGCATTTCACCGCTACACTGGGAATTCCATTTACCTCTCCGACACTCAAGATGTACAGTTTCAAATGCAAGTTATGAGTTAAGCCCATAATTTTCACATCTGACTTGCACACCCGCCTACACACCCTTTACACCCAGTAAATCCGGATAACGCTCGCCACCTACGAATAACCGCGGCTGCTGGCACGTGGTTAGC
+
CCCCCGGGGGGFGGFGGGGGGGFFFFEGFDFFFGGGGFCFFEGGFF<FFFGGGGGGEFGFGGGGGGGGGGGGGFFEFGGGGEGGFEFFFFFGDBEFEGFGG7EFGGGGGGCF9FFGG=*6?EEAEFG,FGFFFG;9=;DGFDDFGEFGFGFFGGGGGDCFFG;<=7CFGGGFAFGGFD9+@@A=AD;?0DF8*?6>;FFEC:CCCFEC79+5AF<ACA?:*:=<:>:7@C@57:=C4>:EFFBC+5**2/821)7*/.//(/,;*3(/.((,.()).((,((-624::?(8B7)**/.(4
@M02996:162:000000000-B87FG:1:1101:3582:6289 2:N:0:ACTGAGCG+TCTCTCCG
GACTACACGGGTATCTAATCCTGTTTGCTCCCCACGCTTTCGCGCCTCAGCGTCAGTTACAGTCCAGAAAGTCGCCTTCGCCACCGATGTTCCTCCTAATATCTACGCATTTCACCGCTACACTAGGAATTCCACTTTCCTCTCCTGCACTCAAGCTTGCCAGGTTTAAATGCAACACCCAGGTTAAGCCCGGGGATTTCACATCTAACTTAACATGCCGCCTACGCTCCCTTTACGCCCAGTAATTCCGGACAACGGTTGCCCCCTACGTCTTACCGCGGCTGCGTGCTCGTAGTTAGC
+
CCCCCGGGGGGC+<FFDEFFGGFEFEGGGFFGGGGF7B;FFGGGGGDFEGGC@CFFFGGGEGGGGGGFGGGGGGGGDGGGFGE@DC6@FCFFDGGFFGAED<@@D<FCEEGGGFGGG:?@CFGFEDFFGFGGGGD=DEGFDEDGGG5F5DFD,62CEFFFGG5+=6DDFDGDCFG8*+:@F6@ACFED=6;:A>D4<FFEFEAEEFEFFFGBFFC8>AC/4669BF>((36;FEEC00<C144):)75@;:(().1-(-((/),94((.(((.-))36(9612,((,-0(-:8)8:+.6-
@M02996:162:000000000-B87FG:1:1101:3599:6299 2:N:0:ACTGAGCG+TCTCTCCG
GACTACACGGGTATCTAATCCTGTTTGCTCCCCACGCTTTCGCGCCTCAGCGTCAGTTACAGTCCAGAAAGTCGCCTTCGCCACCGATGTTCCTCCTAATATCTACGCATTTCACCGCTACACTAGGAATTCCACTTTCCTCTCCTGCACTCAAGCTTGCCAGTTTTAAATGCAACACCCAGGTTAAGCCCGGGGATTTCACATCTAACTTAACATGCCGCCTACGCGCCCTTTACGCCCAGTAATTCCGGACAACGCTTGCCCCCTACGTATTACCCAGGCATCTGGCACGTAGTTAGC
+
CCCCCGGGGGGGGGGGFFCGGGGGGGGGGGGGGGGGGGEFGGGGGFGGGGGGGGGGFFEGGGGGDFGGGGGGGGGGGGFFFEGGFE=@FFFGFGFGGGGGGFGFGFGGGGGGEFGGG:??DEFGGGGGGGFCGGGGGFGGGFFGGGFFFGFE>DA=?8=+@FDDF7+@=EDFGFGGFGFFGGGFFGEGEFFADEGF>GFCEE*>==716=5:A+8BEFGF?//05>B(2B@(7;<E0<EG<?BFF).608B09@<9-----14,72(-.(.)...<6()(-,().).)3434<:223)):
@M02996:162:000000000-B87FG:1:1101:6133:6302 2:N:0:ACTGAGCG+TCTCTCCG
GACTACTGGGGTATCTAGTCCTGTTGGCTCCCCACACTTTCGTGTCGCAGCGTCAGTAATCGTCAAGAAAACCGCCTTGGCCACGGGTGTTCCTCCCAATATCTCCGCATTTCCCCGCTACACTGGGAATTCCATTTACATCTCCGACACTCAAGATGGACAGTTTCCAATGCAAGTGATGATGTAAGCCCAGAATTTTCACATCTGACTTGCACACGCACCGACACACCCATCACACCCCGTAACTGCCGACACCGCTCGCCACCTACTTATTGCCCCGGCCGCTGGCCACGAGTTAGC
+
CCCCCG9FGG@+B,;,;,=CCCFFD-CFGGCD,-6FEF9<<C@@6B,@@=@FFEEG@E99@FF=7@F,CCE,88@>@=,,:@4,+46+8@=E,A>,,:,,4=@,,:@@>EGF,,C4+)38DEFF@F@EG:EAACEF@D@,=CDFGEA@*=B=88=,22,6,,),,1+,?,3*,4?@=+*+@C,,8?;9@,@)6AF@*@AE*=<*)1/89+51/3*+)*2(4(((/43,81((2(/3)5+:(,,(./.)*(04(7(/(-,((/(8*.,(())).))-.)-4-((((-2(4((,)0***).)
@M02996:162:000000000-B87FG:1:1101:13506:6369 2:N:0:ACTGAGCG+TCTCTCCG
GACTACACGGGTATCTAATCCCGTTTGCTACCGACGCTGTCGTGCCTGAGTGTCAGAACCGGCCCAGTAACCTGCCTACGCGATCGGGGGTCCGTCTAATATCAACGGAGGTCACGCCGACACTAGAAATGCCAGTTACCCCTAACGGGCGCGAGCTTGACAGGTTAGCTAAGAGTCTGAAGGGTGGAGCCACCAGAAGGCACTAGCTAGTTAGCAAGCCACAGACGCAAAGCTGGACACGCAGGCACCCCGGATAAAGCCGGGAACCGAAGGAGGACCGGGGCGGCAGGCAGGGGGGGAG
+
A@A,ACCFCED+@,C,;@;C6F@;,-8E,@C,+87@+8,,B9:@BB,,;=,;,<CECFEGG+@CFC@C@DFGFCB<,CF?88@:D@D+>+4+9+6AFDE,A+,+7A>@C++3,8,3833?DE7,DFFCE,,5@:F?DFGBC=5CFC)>*/*-4*24*4=F+<7*2/76;+>6+8C4;79@C97=+1,970;8<5D<:*/(.;14)9(--*2)./-9)01(:8((..4-,:((2-,12(3;(1,,)-8(/(022.,7))..()-1)(-4(-(,(((-,,-,(,4((,(--1,,)0/*2((-4
@M02996:162:000000000-B87FG:1:1101:20683:6375 2:N:0:ACTGAGCG+TCTCTCCG
GACTACCAGGGTATCTAATCCTGTTTGCTCCCCCGACTTTCGCGCCTCAGCGTCAGGAACGTACAAGGAAGCCGCCGTCGCCTCCGGGGTGCTGCAGGAGAGCAACGCAGTGCACCGCTACACCCGGCATGCCGATTCCCTCGTCCGTACTCCAGTAAGGTAGGTTCAAGCGCACGTTCCGAGGGGAGCCCGGAGAGTGCACACTGGACACGCCTGACCGCCGACGCGCCCGTGACGCCCAGGAAAGCCGGACAAAGCGTGAGACCGCGGGAAGACAGGGGATGCTGGGACAGAGGGAGAG
+
B@B8BEEFGGGGG,C,;6,6;@;;,<;=,C,,6@7@6+,,,8B@7@,BC?CB6B@C,CFGG,EEGGFFCC,AFBCC+6@>@8,@?=:+4++49AFGGGG=?*=88B>:>++,,6,,68*6=@,@8+3@>+3,7@C+3@:,+3*3<C0,3<FFGCD,=CGC2<7*51CE@EGB=;?*;*8ACCE**16C::C6@BG>63*)-0)4:*(.1412()()4:*-2,(--4;>9E((1(--2-/23?(4;:(.*-)4(73*.(((-*-.*402---,((.,..((1(--().2(,(-5)2*1-,(-
@M02996:162:000000000-B87FG:1:1101:15673:6380 2:N:0:ACTGAGCG+TCTCTCCG
GACTACTAGGGGAGCGAATCCTGTGTGCTCCCCACGCTGGCACGCATGAGCGGCAGTTGAGTTCTAGCAGATCGCCTTCGCAATTGGTAGTCTTCTTGATCTCGACGGATGTGACCCCTACACCAAGAATGCCATCTACCTCTCCCTCACTCTAGATTAGCAGGTTCCCAAGCAGGTTAAGGGGTAAGCCAGTAGAGTGCACAAAAGACGTGAAAATCCGCCGACGCGTGCGTTAAGCCCAGGGATGCCGAGTAACGCTGGCACCCTCCGGAGTACGGCGGGCGCGGGGCCGGGGGGAGCG
+
CCB<CF<FAFF+@+@+@:4BF9;,,<;A,6@<FC@@@,,+B6EB@C,4C?;@+8@B66F<F<@F9@CFCFG,EE?F,6@?8=C499<,:,5,@,C,9?A,,+9+@FB@E++4,9,,9:*6=@:DECEEC,,6DE,==DA@+9+6@GD::DFFGDDC,,@,@D9+,+5@?FGA:?F+;=:93>7*508>@7D504BE*,+:8,*)/>29B)1/7)18*2*/48(3663:.*4;71((6.,;23(-0(42*,.,-042,(-(,/.)*4((--((--.6--(,,,((-(42(((-))/**4((-
@M02996:162:000000000-B87FG:1:1101:16435:6383 2:N:0:ACTGAGCG+TCTCTCCG
GACTACTGGGGTATCTAATCCTGGTTGATCCCCACGCTTTCGTGCCTCAGCGTCAATGTCGGATTCGTGAGATGCCGTCGCAATCGGTGTGCTGAGTAAGATCTATGCATGTCACCGCTACACTACTCATTCCTCCCACGGCAGCCGAATTCAAGCCTGACAGGATCAAGGGCAGCTCCGGGGTTGAGCACCGGCAGGTCACCCCGGACGGGACAAACAGCCTACGAACCCGGTAAACCCAAGAAATCCGGATAACGCACGCATCCTCCGGAATACCGCGGCTGCAGGGACGGAGGGAGCG
+
@@B8AFAEGG>CB6@<;@,CF<C,,;8E,<<,,C@@+8,,,8C@BD9F<BEB,B@C,E6CFGG7@F@FCCFGEDFE+4@>6>=4@@C,8,,,4CFACED,?+,6>5@CA,,9,4,:6:*==@<,EF,5=,,9E,@DGGFEGFF+==1@9DFDDAD:@6DFGFD+@*=?DFF>:9DE?+=@C@:1*37CEG6>EFGF(*)83,5:1.(:6)),:8?FBFF32-(.(3(.2*34)-(.5-,14?(382))2-.4(06*--(,-)4-).)).-(-(,)))4((2133,(,,(4<>5)*2*-(((
@M02996:162:000000000-B87FG:1:1101:15702:6390 2:N:0:ACTGAGCG+TCTCTCCG
GACTACTAGGGTATCGAATCCTGTGTGCTCCCCACGCTGTCACGCATGAGCGGCAGTTGAGTTCTAGCAGATCGCCTTCGCAATTGGTAGGCTTCGTGAGCTCTACGGAGTGGACCCCTACACCAAGAAGGCCATCTACCTCTCCCTCACTCTAGATGAGCAGGTTCCCAAGCAGGTTAAGGGGTAAGCCAGTAGATGTCACACAAGACGGGAGAATCCGACGACGCGGCCGTTACGCCCAGTGATTCCGGGGAACGCAGGCACCACGCGGATGACTGCGGCGGCTGGGACGGGGGAGGCG
+
@BC,BFFDGGFGF,C,C;,B<C;,,;;C,C6,6C7@+,,,;6E@CB,,C=;@+77B9CFFFF<AFDEGDDC,B?8@,4@98?>:99A,A,,,4,9+9AE,,+,,9C>:C++4+9,,81*6=@<=E<EDD,,,64,63E8@+0+=+=0,*=DBF,=C,,6,328+,+6,6EF3+;D+;+:<3:C+@;::>AF@6@8A@,+*;,*))<5>>**-:/:A*10/40(/(6:>(*.()(-,--/238(,*)).2.),(8(*--((,/.(1((((---((..)6.-26,,-(42((.45)1:*(,,-
@M02996:162:000000000-B87FG:1:1101:26003:6411 2:N:0:ACTGAGCG+TCTCTCCG
GACTACCAGGGTATCTAATCCTGTTTGATCCCCACGCTTTCGTGCCTCAGCGTCAATGACGGATTCGTGAGATGCCTTCGCAATCGGTGTTCTGAGTAATATCTATGCATTTCACCGCTACACTACTCATTCCTCCCACGGCATCCGTATTCCAGCAATCCAGTATCAAAGGCAGTTCCGGAGTTGAGCTCCGGGCTTTCCCCCCTGACTTGGACCACAGCCTACGCCCCCTTTAAACCCAATAAATCCGGATAACGCTTGCATCCTCCGTATTCCCGCGGCTGCTGGCCCCGAGGTAGC
+
CCCCCGGGGGGGGGGGGGGGGGGGGGGGGGGGGGGGGGGGGGGGGGGGGGGGGGGGGGGGGG:FGGGGGGGFGGGGGGGGGGGGGGEGGGGGGGFGGGGGGFGGGFGGGGGGFGGGG@EGGGGGGGGGGGGGGGGGGGF=D=5DGGFFD6DEGGG:8@FGGGFDGFGFG9=FGFGFFGEFGEGECCEC@,5:<*9ABGF5*5@AABDBBFGF3;8)/:*5?--)0(((,=6(;=CC)/?=?6D;=C3.9;>??>60,-,,-*))05<237((.4-)5:1(-(,,-5)(,(((0)8*;52)
@M02996:162:000000000-B87FG:1:1101:12998:6416 2:N:0:ACTGAGCG+TCTCTCCG
GACTACCAGGGTATCTAATCCTGTTTGATACCCATGCTTGCGTGCCTCAGCGTCAGTTCGTCTCTGGACAGCTGCCTTCGCAATCGGAGTTCTGCAGCAGATCTAAGCATGTCACCGCTACACGCTGCATTCCGCCATCCTCGACACGACTCAAGGCCTCCAGGATCAACGGCAGTTCCGTAGGGGAGCTACGGGAGGGCACCGCTGACGTAAAGGTCCGCCTGCGCACCCGGTAAACCCAAGAAACCCGGAGAAAGCTCGCATCCTCCGGATGACCGCGGCGGATGGGACGGAGGGAGGG
+
CCCCCGGGGGGGG8@,<<;C<C@;,<CF@@C,;CFEG,C,:@@@BF,B@BEC68BCFGGGGGBFFFFGFGGGDDB8,?DAFCE,D@B@FF,AEEFGGGC,?;=,@FF8B,,99=5:=>*6=@:CE+?@B,,9@@EDDCF,28<D6C:45CBA,3=F?FE@FC8,1DFCDDGD:9C4=F**7,41*08>84@B?>GF)*)(0*8(6:>9=)14=FFF76*.>0(//3(3353()--3:)0/3:247:((*-04(04*.(..41(47()).-((,(..(4((,(--((-1(.46>.:**32((
@M02996:162:000000000-B87FG:1:1101:18485:6425 2:N:0:ACTGAGCG+TCTCTCCG
GACTACTGGGGTATCTAATCCTGTGTGAGCCCCACGCTTTCGTGCATGAGCGTCAGTGCAGGTACGGCAAGCTGCCTTCGCTATCGGAGTTCTGCAGCATATCTACGCATTTCACCGCGACACACTGCATTCCGCCTGCCTGCACGGCACTCAAGACCGACAGTATCAACGGCACTGCCGGGGTGGAGCCCCCACAGTTCACCGCTGACGTACCAGCCCGCCTGCGCACCCTGTAAACCCAATAAATCCGGAGTAGCGTTGCCCCATACGTCTCACCACGGCTTGTGGGACGGAGTGATG
+
CCCCCGGGGGGFGGGGGFFGGGGG,EFF,CCCFGGGGGGGGGCDCD<@EGGGGGGGGGG9ECGGGGGGGGGFGDF,CFFGGGGGGGG?FFGGGGGGGGGGA?DFGGGGGGGGGGGGC506==8DE,AF=FFGGGGGGBD,216DF+)@ADFFFDDDGG>CE:8:=;@,?FGF??DG>*:/>:CE<55C2=C()2>;1,167CAFFEBB@)24(05/4>C9=34(((((-:(,*).6:<8;6(4)*-))0-)(()(*)(---1.)1((,.4.(.().(.((,--((.)-(.(,0)//*)))
@M02996:162:000000000-B87FG:1:1101:14177:6430 2:N:0:ACTGAGCG+TCTCTCCG
GACTACTCGGGTATCTAATCCTGTGTGCTCCCCACGCTTTCGAGCCTCAACGTCAGTTACAGTCCAGTAAGCCGCCTTCGCCACTGGTGTTCCTCCTAATATCTACGCATTTCACCGCGACACTAGGAATTCCACTTACCTCTCCTGCACTCTAGGTCGACAGTTTCGAAAGCAGTTCAGGAGTGGAGCCCCCGCAGGTCACTTCAGACGTGCCACACCGTCTACTCTCCCGTTACACCCAGCAAATCCGGAAACAGGTTGCCCCACACTTGTGACCGCGGCTGCAGGCACGTAGTGAGG
+
CACCCGGGGGGGGGGGGGGGGGGG@FGG,;CFFGGGGGGGGEGFB64<FEFGGGGGGFEGGGGGGGGGGGGGGG@:8@,9CEGGGDFFGFGCFFFG=EF,9?;FFGGGGGGGGGGGC8*6=88,@FDCDFFGGGGFGEF63:9DC40EFGFFGA@,@EECG68:@DF+6=@563=FB+51@EEF,+*98@D)::*-)**05,1AE@=?;)2-/84*(:9:=(/27))14*63*((37=AE?3(35(.494;?(.(0((...1..9((,(()).,6)--(-((-(,(..(4,3))1;+6)(
@M02996:162:000000000-B87FG:1:1101:4908:6432 2:N:0:ACTGAGCG+TCTCTCCG
GACTACTAGGGTATCTAATCCTGTTCGATCCCCACGCTTTCGTGCCTGAGCGTCAGTTGCGGATTAGTCAGCTGCCTTCGCAATCGGTGTTCTGTGACATATCTAAGCATTTCACCGCTACACATCACATTCCGCCAACTTCATCCGTACTCGAGCTCGCCAGTTTCAACGGCAGTGCCGGGGTTGAGCCCCGACATTTCACCGCTGACTTAACGTGCCGCCTGCGCACCCTTTAAACCCAATAAATCCGGGTAACTCTCGCATCCTCCGAATTACCGCGGCAGCTTGCACGGGGTTAGC
+
CCCCCGGGGGGGGGGGGGFGGGGGGGGGGFGGFGGGGGGGGGGGGGGDFDGFGGFFGGGGGGEECGGFGGGGGGGGGGGGGEGGGGGGGGGFGGDCCGFGGFGGAGFGGGFGGGGGG:?DDEFDDCFGGGGGFDEDCE@8DD9FFEAGFGFEGFGG>FGDCE=DAFG:DFGDGFGC*BABEED?FGFG@GF=ABD5>FF<<FB=B5>1=AF<EFF;2>C(7./32.439EF6C?B)62CEBF??*<<6*-)(-)(7).),4C>21,)41(((,,46.,,321(((,..-)540)*2*(()
@M02996:162:000000000-B87FG:1:1101:8158:6433 2:N:0:ACTGAGCG+TCTCTCCG
TACTACCAGGGTATCTAATCCTGTTTGCTCCCCGCACCTTCGCACCTCAGCGTCAATCATCTGCTAGAAACCTGCCTTCGCCATTGGTGTTCTTCCAGATATCTACAGATTTCACCCCTACACCTGGAATTCCGGTTCCCCCTCAGTGATTCTAGCCTGGTAGTTCTCAATGCTATTCCGGAGTTGAGCTCCGGGCTTTCACACCAAGCTTGCCAGACCGCCTACATGCCCTTTACGCCCAATAATTCCGAACAACGCTCGCAACATACGTGTTACCGCGGCTGCTGGCACGTAATTAGC
+
ACCCCGGGGGGGGGGGGGGGGGGGGGGGGFGFGGGGGGGGGGGGGGGGGGGGGGGFFGGGGGGGGGGGCGGGGGGGGGGGGGGGCEFGGGG=EFGFGGGGGFFGEGGGGGDFGGGGG::DFGGGGGGGGGGFFGGGDCDGDBEGGGEEFDDFFCFGGGGGFAD?EFGFFGGFGFGGDFED>8@8>=9DF@@DB@GAAGFE7CE@F9@CFFCCDAAFFFF:7:52>;CEEEBBGECCF@FED@;@;9<11/26:8;*.(/,49;3C(,))3.357<2)8,(-40748:?F7??77;CC))(
@M02996:162:000000000-B87FG:1:1101:8142:6452 2:N:0:ACTGAGCG+TCTCCCCG
GACTACCAGGGTATCTAATCCTGTTTGCTCCCCGCACCTTCGCACCTCAGCGTCAATCATCTGCTAGAAACCTGCCTTCGCCATCGGTGTTCTTCCAGATATCTACACATTTCACCCCTACACCTGGAATTCCGGCTCCCACTCAGTTATTCTAGCCTGGTAGTTTCAAATGCTACACCGGAGTTGAGCCCCGTGCTTTCCCACCAACCTTGCCGGCCCCCCTCCACCCCCTTTACCCCCAATAATTCCTGATACCCCCCCCATCGTCCGTGTTACACCGCCTCCTGGCCCTACATTCAC
+
6@CC@FFGGDGG8FGGFCFFGGGGGGGFFCFG@FG:F:EEGG76FE@FGGG7FEGCFGFFCF,:ECF@FG@EF4E<FFFFE@FG8C=CEFGGGGGFG994=DFGGE,,@8FGFFGG41D?=@F=,,?=AEFFA,++64@9+3;=?,;7+??;78==8,1+3,:B8++,66@9E++,+6:9+++6,+30:,@=B3?5)@<A*308)3:))6**44)*))1(4-.(/(((/=9053))//CE>(6)94))*)*-)*)2((((-97(9(402(404()--)(((-4((.)5,.-().++0)).
@M02996:162:000000000-B87FG:1:1101:24052:6472 2:N:0:ACTGAGCG+TCTCTCCG
GACTACAGGGGTATCTAATCCTGTTTGCTCCCCACGCTTTCGCGCCTCAGCGTCAGTTACTGTCCAGTAGCTCGCCTTCGCCACTGGTGTTCTTCCTAATATCTACGCATTTCACCGCTACACTAGGAATTCCATCTACCTCTCCAGCACTCAAGAGAAACAGTTTCAAATGCAGTTCATGGGTTGAGCCCCTGGATTTCACATCTGCCTTGCTTCCCCGCCTACGCGCCCTTTACACCCAGTAAATCCGGATAAACCTTGCACCCTACGTCTTTCCGCCGCCACCGGCAGCGAGTTGAC
+
BCCCCFFGGGGG>EGGGGGGGGGGGGGGGEEDGGGGGGEGGGGGGGEGGGGGGGDGGGGFGGEFGGGGFF,AFFGGGGGGCFFGGGGGGGGFGGGGGB9CFFFG,C=FGCCFAFGGG8@DDEFFGGGGGGGFGFGFGBFCF5DDGFDFDFFBBEFCFC,,@,5<CFF8D=DFCB+@1=DFF@+@BCED<CC)9CFB@9A*C:0;@F5A8AFE5+3+:9CBG2)-5)/(5B@255CE3)8:326>:?554(2(/5)3)/,/.2))238((3.(.())-,(((-(((((-,,(())***)).
@M02996:162:000000000-B87FG:1:1101:24057:6489 2:N:0:ACTGAGCG+TCTCTCCG
GACTACAGGGGTATCTAATCCTGTTTGCTCCCCACGCTTTCGCGCCTCAGCGTCAGTTACTGTCCAGTAGATCGCCTTCGCCACTGGTGTTCTTCCTAATATCTACGCATTTCACCGCTACACTAGGAATTCCATCTACCTCTCCAGCACTCAAGAGACACAGTTTCAAATGCAGTTCATGGGTTGAGCCCATGGATTTCACATCTGACTTGCTTCCCCGCCTACGCCCCCTTTACACCCAGTCACTCCGGATCACGCTTGCCACCTACGTATTACCGCGGCTGCTGTCCGGTCGTTAGC
+
CCCCBEFGGGEGE8FGEFGGGGGGFGCFDFFFGGGGGGEFGECFGGDGFFFGGG7FFG9A@FFFGGEFGG<FFGGGGGGGCGFGG8EGGE@FGGGGGAEF,?DGFGGG,=C@FGGG@)58>=FG=EFFFGGGGGGGFCFGGFFGF;DFDFFD8E8?@F,@DFDA@DF,=CFFGF8E7+;D>,8@C>BGEGGFFFGE@CFECF<;>B=@EFG@A@0=@6>=9@D===A)6=@=4BCE?5F8(=6)0)178:),2)3;//(((:5);((32:4)64566(-((((--):6))((0)*//42>
@M02996:162:000000000-B87FG:1:1101:15711:6498 2:N:0:ACTGAGCG+TCTCTCCG
GACTACAAGGGTATCTAATCCTGTTTGATACCCATGCTTTCGTGCCTCAGCGTCAGTTCGTCTCTGGACAGCTGCCTTCGCAATCGGAGTTCCGCAGCATATCTAAGCATTTCACCGCTACACCGCCCATTCCAGCCACCCCAAACGCACTCAAGCCCCCCAGTTTCGACGGCAGTGACCGGGTTGAGCCCGGAAATTTCACCGCCGACTTAAGGGGCCGCCTACGCACCCTTTAAACCCAATAAATCCGGATAACGCTCGCATCCTCCGTATTACCGCGGCTGCTGGCACGGAGTTAGC
+
CCCCCGGGGGGGGGGGGGGGGGGGGGGGGGGGFGGGGGGGGGGGGGGGGGGGGGGGGGGDGGGGGFFEFGGGGFFGGGGGGGGGGGC@CFFGGGGCFEFG=DFFEAFGFGGGGGGGG>?DGEGF8F+@FGGGGGAAFFGGG@B6DGFGDGEF?DFGGGGGGGFFFFGGCGC>EFGGF7;AEEECGDBGEGG@EDC(*?=ECGFFBA006BG)78=4(7C9E9:??0949?<6C7A9)5CE6(.)9<B<96)40)67(---7518C??<03-...)6.(,-(-,,-2.(2,.4.)2;;).6
@M02996:162:000000000-B87FG:1:1101:27137:6501 2:N:0:ACTGAGCG+TCTCTCCG
GACTACTAGGGTATCTAATCCTGTTTGCTCCCCACACTTTCGCGCCTCACCGTCAGTTACTGTCCAGCAATCCGCCTTCGCCACTGGTGTTCCTCCTTATATCTATGCATTTCACCGCTACACTACTCATTCCTCCCACGGCAACAGTATTCCAGCACTACAGTATCAAAGGCAGTTCCCGGGTTGAGCCCGGGTATTTCACCCCTGACTTGCAGCACAGCCTACGCCCCCTTTAAACCCAATGAATCCGGATAACGCTTGCATCCTCCGTTTTACCGCGGCTGCTGGCCCGGATTTAGC
+
CCCCCGGGGGGGGGGGGGGGGGGFGGGFGFGGGGGGGGGGGGGGGGGGGGGGGGGGFGGGGGGGGGGGGGGGGGGGGGGGGGGGGGGGGFGFGGGGGGGGGFGGGGGGFGGGGGGGGBFGGGGGGGGGGGGGCFGFGGGDG>DGGGFGFGFFGGGFGGGGGGFFGFGGGFGFGFGGFGFFGGGGGGFGFGGAD>DAFGFFEGFD=:=:2AFEFFEFFFF>?<BED62(/=@=F@FFCAGGF?@FF3?CC0;(,84>63--(94)*,.5:74)(4)-)(-(-16964).-3(-<7*2<6))
@M02996:162:000000000-B87FG:1:1101:14895:6511 2:N:0:ACTGAGCG+TCTCTCCG
GACTACCCGGGTATCTAATCCTGTTTGCTCCCCACGCTTTCGCGCCTCAGCGTCAGTTGTCGTCCAGCAGGCCGCCTTCGCCACTGGTGTTCCTCCTAATATCTACGCATTTCACCGCTACACTAGGAATTCCGCCTGCCTCTCCGCTACTCAAGGGATACAGTTTCAAAAGCAGTTTCCGGGTTAAGCCCAGAGATTTCACTTCTGACTTGCATCTCCGCCTACACGCCCTTTACACCCAGTAAATCCGGCCAACGCTTGCCACCTACGTCATACCGCGGCGCGTGCCACGTGGTTAGC
+
CCCCCGGGGGGGGGGGGGGGGGGGGGGGGGFFGGGGGGGGGGGGGGGGGGGGGGEGGG9FGEGFFCFGGFGGGGGGGGGGGGGGGGFGGFEGGFFFGFEFFFGGGGGGGGGGGFGGGA>DGFFFC@FGGFGGGFGGGBFGGFFFF>)85CFB;D+,+1@EDFF@EFFGF99@FF9CFGEFGGGGGGE;8CFDF*;>AEFFCFEAEF=8>FF@F*/B4@C6A=61:;8;@F@(;;EEEEGG<36C=EFCC6:(73:7----4>:)98(((-.((.)67,,(,(-((((((-)-0)*22)(6
@M02996:162:000000000-B87FG:1:1101:18230:6515 2:N:0:ACTGAGCG+TCTCTCCG
GACTACAAGGGTATCTAATCCTGTTTGCTCCCCACGCTTTCGTGTCTCAGCGTCAGTTGTGGTCCAGTAGATCGCCTTCGCCACTGGTGTTCCTCCCGATATCTACGCATTTCACCGCTACACCGGGAATTCCATCTACCTCTCCCACTCTCAAGAACTACAGTTTCAGACGCAGGTTATGGGTTGAGCCCATAATTTTCACATCTGACTTGCAGTCCCGCCTACACACCCTTTACAACCAGTAATTCCGGATAACGCTTGCCACCTACGTATTACCGCGGCTGCTGGCTCGTAGTTAGC
+
CCCCCGGGGGGGGGGGGFGGGGGGGGGGGGDFEGGGGGGGGGGGGGGG9FFGFGGGGGGGGGGGGGGGGGFGGGGGGGGGGGGGGGFFGGGGGEFAFGCFGEGGGGGGGGFGGGGGGABDDGFGCE:FGGGGGGGFGGFGGFFGGGFGFGFF9ED:DGGFGCDFGFGGG;DBG5C>CG<CFGGGFDEG@GGFFFG57@BE<EEEEFC<AA7>EA*+0;2:=>@?@EB*:C@8CEFFE)>?;@A)+7373/.6(=40(,//-13<F::((4..6,)-),--396;?FF4(()(.)*23).)
@M02996:162:000000000-B87FG:1:1101:15710:6517 2:N:0:ACTGAGCG+TCTCTCCG
GACTACAAGGGTATCTAATCCTGTTTGATACCCATGCTTTCGTGCCTCAGCGTCAGTTCGTCTCTGGACAGCTGCCTTCGCAATCGGAGTTCCGCAGCATATCTAAGCATTTCACCGCTACACCGCACATTCCAGCCACCCCAAACGCACTCAAGCCCCCCAGTTTCGACGGCAGTGACCGGGTTGAGCCCGGAAATTTCACCGCCGACTTAAGGGGCCGCCTACGCCCCCTTTAAACCCAATAAATCCGGATAACGCCTGCATCCTCCTCATTACTGCGGCTGCTGGTGCGGGGTTAGC
+
CCCCCGGGGFEGDFGGGGFGGGGFGGGGGGFGGGGFFGGGGGGGGGGGGGGGGGGGGFFGGGGGFAFFFFGGGFGGGGGGGCEGGDE@C8CFFGGG:CEGD?FGEE;F9EFGGGGGG>EGGGFDCE@FEEFGGFFFFDFFDAACDGAGFGFEFFDGFGGGGCAFGFG6;E;?CBDFAG>FE*:*>C=GEFG@82:5*@BC?GED>>09>BD)/6);;DD9E---4(6(-:2492<4<>AE?(.8BB4>*,)(,06*(-((-1,)0(5<:0().4.5)66-((,(-).2((.(0)*/2:<<
@M02996:162:000000000-B87FG:1:1101:14901:6530 2:N:0:ACTGAGCG+TCTCTCCG
GACTACCCGGGTATCTAATCCTGTTTGCTCCCCACGCTTTCGCGCCTCAGCGTCAGTTGTCGTCCAGCAGGCCGCCTTCGCCACTGGTGTTCCTCCTAATATCTACGCATTTCACCGCTACACTAGGAATTCCGCCTGCCTCTCCGATACTCAAGGGATACAGTTTCAAAAGCAGTTTCCGGGTTAAGCCCAGAGATTTCACTTCTGACTTGCATCTCCGCCTACACGCCCTTTACACCCAGTAAATCCGGACAACGCTTGCCACCTACGTATTACCGCCGCTGCTGGCCGGTGGTTAGC
+
@CCC@FFGGGGGGGGGGGFGGGGGGGGGGGFGBFGGGGGGGGGGGGGGGFGGGGGGGGDGGEGGGFGGGGGGGGGGGGGGGG7FGGFFGGGFGGGGGFFFGFGGEGGGGGGGGGGGGADDGFGGCEDFGFGGGGGGGGGGGEFGGE=C?CFEDEDB6=FFF78<EFG:C@9:??6EF7;BBCEGGGFGEGGDFAC5;FFFFGFEECC448FE:45A6AF8C@@D@(6(.=:9FF3;3@FG6;;);?C<76813.,9-,(--15.9?B?::(.5(64)(-(-4(-9B?0((((.)*2;)4.
@M02996:162:000000000-B87FG:1:1101:6399:6540 2:N:0:ACTGAGCG+TCTCTCCG
GACTACCGGGGTATCTAATCCTGTTTGCTCCCCACGCTTTCGTGCCTCAGCGTCAGTTAAAGCCCAGTAAGCCGCCTTCGCCACCGGTGTTCCTCCTGATCTCTACGCATTTCACCGCTACACCAGGAATTCCGCTTACCTCTACTTCACTCAAGCTCATCAGTTTCAAGCGCAGTTCAGTGGTTAAGCCTCTGCATTTCCCACCTGACTTGACAAGCCGCCTACGCCCCCTTTACCCCCAGTAAATCCGGACAACGCCCGCTCCCTACTGATTCCCGCGGCTGCCTGCACGTAGTTAGC
+
CCCCCGGGGGGGCGGGGGGGGGGGGGGGGGFGGGGGGGGGGGGGGGGGFGGGGGGGGGGGGGGGGGGGGGGGGGGGGGGFGGGGEEFGGGGGGGGGGGFGGDGGGGGGCEGGGGGGGAEGGFGGFGFFFFFFGEGGGCFGGFFGGFEG7DFE8=DGFFGGF,8CCDG=FAFEGD>EBGF7@9CFF>@FEC8@FFC7=CFC<D=BDFFDFFF@EFCF(8?2E66(7(:(.8::53CC);@?>(6)3?<.24)36::F(((--9(4933)32)).))..((((((,,()-((.(0)/22).)
@M02996:162:000000000-B87FG:1:1101:4348:6554 2:N:0:ACTGAGCG+TCTCTCCG
GACTACAGGGGTATCTAATCCTGTTTGCTCCCCACACTTTCGTGCCTCAACGTCAGTTATCGTCCAGAAAGTCGCCTTCGCCACTGGTGTTCCTCCTAATATCTACGCATTTCACCGCTACACTAGGAATTCCACTTTCCCCTCCGACACTCAAGAATAGTAGTTTTAGTTGCAGTTCCTCAGTTAAGCCGAGGGATTTCACAACTAACTTGCTTTCCCGTCTACGCACCCTTTACACCCAATAATTCCGGATAACTCTTGCCCCCTGTGTTTTTCCGCGGCTGCTTGTCCATAGTTAGC
+
CCCCCGGFGGGFDGEFFFFGGGGEGGGGGD8CCGGGGGGGGGGGGGGGGCFGGGGGGGGGGGGGFGGGGGGGGGGGGGGGGGGGFF@FFD?FGGGGGF9FC=FGGGGG>CEGGGGGC=<CDEFGGGGGGGGGGGGGGGGFGFFGGG=EBGFDGGGGGGGGGDCFGFGGGGGFCFGGFGCCBEEEDDEDD@@>FFG5)>A=;=;=AFFFFFF*=FEEEF;7=4:2/09>>C?DFE=FFE8E@D55673<:;57;;9*)/./);=@C9;044-(3.((.((-1(-(-)).,)669*+03.6:
@M02996:162:000000000-B87FG:1:1101:17809:6555 2:N:0:ACTGAGCG+TCTCTCCG
GACTACCAGGGTATCTAATCCTGTTTGTTCCCCACGCTTTCGCGCCTCACCGTCAGTTATCGTCCAGCATTCCGCCTTCGCCACTGGTGTTCCTCCTAATATCTACGCATTTCGCCGCTTCACTAGTACTTCCGATTGCACCTCCGATACTCAAGATCACCAGTTTCAAATGCAGTTCATGAGTTAAGGCCATGGCATTCCCATCTGACTTGCCAACCCGGCTTGACGACCTTTCCACCCAGGAAACCCGGACAACTGCTGCCACCTACGCTTTAACGCGGCACCTGGCACTGAGTTATA
+
68AC8EACECF@,EA,@@FFFGGGDG?,=CC@<E@FDC,FDCCEGBFF<E@,68BFFFC<FF@EC:,,C,<EE@7FF7EDF@:F?C,:?CCFE<E?F,CC,;E8DGGG,4B@F84C+1*+6,AE;?,9,4CEGG6=0=E,?838=+)@*==D,,+,2@,,@28CF+2==,,=,B7@BF*1,,5<D+*+*@D853C))70*;,*10+;*80<*6/6*5*3)4(-(((0((4,(*7).)/,*((((0(((2()(-71*.().)2.5D0((,,(((())-(-(,((((4,2(4).)*+3+)))
@M02996:162:000000000-B87FG:1:1101:6409:6555 2:N:0:ACTGAGCG+TCTCTCCG
GACTACCGGGGTATCTAATCCTGTTTGCTCCCCACGCTTTCGTGCCTCAGCGTCAGTTAAAGCCCAGTAAGCCGCCTTCGCCACCGGTGTTCCTCCTGATCTCTACGCATTTCACCGCTACACCAGGAATTCCGCTTACCTCTACTTCACTCAAGCTCATCAGTTTCAAGCGCAGTTCAGTGGTTAAGCCTCTGCATTTCACACCTGACTTTACAAGCCGCCTACGCACCCTTTAACCCCAGTAAATCCGGACAACGCTCGCCCCCTACGTATTACCGCGGCTGCTGGCACGTAGTTCGC
+
CCCCCGGEGGGGGGGGGFFGGGGGGGGGGGFGGGGGGGGGGGGGGGGGGGGGGGGGGGGGGGGGFGGGGGGGGGGGGGGGGGGGGDFGGFGGGGGGGFFFGFGGGGGGGEFGGGGGG>AGDDFGGGDFFGGGGGGGGGGGGDFGGGFFFGFEFDFG=E=DDEDBFFGFG>CDEF7;FG@AD9CEFGEGCGGCFAGFFFFF6,*779==BF+*:CE=:65(:5:@B(6,6E@?C4))))8;62/9:377<1)(2>(9(---(/(-7996:?4843).)((--24130)((4?:0.*23)41
@M02996:162:000000000-B87FG:1:1101:13470:6559 2:N:0:ACTGAGCG+TCTCTCCG
GACTACTGGGGTATCTAATCCTGTTTGATCCCCACGCTTTCGTGCATGAGCGTCAGTGCAGGTACGGCAAGCTGCCTTCGCTATCGGAGTTCTGCAGCATATCTACGCATTTCACCGCTACACACTGCATTCCGCCTGCCTTCACCGCACTCAAGACCGACAGTATCAACGGCACTGCCGGGGTTGAGCCCCGACATTTCACCGCTGACTTACCAGCCCGCCTGCGCACCCTTTCAACCCAATAAATCCGGATAACGCCCGCATCCTCCGTTTTCACGCGGCCTCTCGCCCGGAGGTAGC
+
CCCCCGGGGGGGGGFGGFGGGGGGGGGGGGGFGGGDGGGGGGGGGGGGDGGGGGGGGAF<AFGGGGGGGGGFGGGGGGGFGGGGGGG@BFFFGFGFCFFGGFGGGGGGGGGGGGGGG>DDDGGGGGGGFGFFGGGGGGGGGEFGGGFGFGFFFD?EGGGDGG5F=+=7CGG9CBGG5DD>BEGGFDEGFGGF4?G26CFFFGEDB89;@AG7AF9)6=C9E((-4(7(4CB(9?):AFGE?04)=4<<GF;(1)67(-(((1--/:))41()(-6)-,.((-((.,(-2(42>)*/2)))
@M02996:162:000000000-B87FG:1:1101:10889:6584 2:N:0:ACTGAGCG+TCTCTCCG
GACTACTAGGGTATCTAATCCTGTTTGCTCCCCACGCTTTCGAGCCTCAACGTCAGTTACAGTCCAGTGAGCCGCCTTCGCCACTGGTGTTCCTCCTAATATCTACGCATTTCACCGCTACACTAGGAATTCCACTTACCTCTCCTGCACTCTAGTTCGACAGTTTCCAAAGCAGTTCAGGAGTTGAGCCCCCGCATTTCACTTCAGACTTGCCAAACCGTCTACGCTCCCTTTACACCCATTAAATCCGGATAACGCTTGCCCCCTACGTATTACCGCGGCTGCTGTCACGTAGTTAGC
+
CCCCCGGGGGGGGGGGGGFGGGGGGGGGGGFGGGGGGGGGGGGGGGGGGGGGGGGGGGGGGFFGGGGGGGCFGGGGGGGGGEGGGGFFFGGGGGFGGGDFCFGGGGGGEEFGGGGGG=?CDEGGGGFGGGGGGGGGGDGFGFFGFG5FFGFEGFGFFE>DEE=CFFGGFGCFFF=EDF7DF?EGGGE8D=FAFFGA=EFE@GEFFF7ACFFFFFEFDFF:=<>9EFB>>EB=FFCEEFGE9(7?8CEF*60,0./0,.///16=396114.46:)6)((,43;3:7:-.).4501*3)).
@M02996:162:000000000-B87FG:1:1101:27408:6586 2:N:0:ACTGAGCG+TCTCTCCG
GACTACCGGGGTATCTAATCCTGTTTGCTCCCCACGCTTTCGAGCCTCAACGTCAGTATCTGTCCAGTATGGTGCCTTCGCCTCCGGTGTTCTTCCTAATCTCTACGCATTTTACTACTACACTAGAAATTCCCCATACCCCTCCAGTACTCTAGATTAACAGTTTTCAAAGCAAGTCCTGGGTTAAGCCCAGGGTTTTCACTTCAAACTTGTCATTCCGTCTACGCTCCCTTTACACCCAGTAAATCCGGATAACGCTTGCCCCCTTCGGATTACCGCGGCTGCTGGCACGTAGTTAGC
+
CCCCCGGGGGGEGGGGGGGGGGGGGGGFGGDFGGGGGGGGGGGGGGGGFGGGGGGGGGGGGGGGGGGGFGFFGGGGGGGGGGGGGGDGGFFGGGGGGGGGGFGGGGGGGGGFFGEFGDBFD@FFEGEGGGGGG@,@FEFDFFFDGFDFDGC<EGFE,,BFGGFBEFGGDFGFGFF?BF9DCDFGGGFC=@FBFFD@@FAFFGFFB7:AEF8>3?E>@EF@@817A5:79B=4CEFF?3<=9968=*>7?>:@@F9C(,//::1@C6((/((,/(.).3-(-3;-:72(4(5808*;<6:2
@M02996:162:000000000-B87FG:1:1101:23284:6644 2:N:0:ACTGAGCG+TCTCTCCG
GACTACTGGGGTATCTAATCCTGTTTGATACCCGCACCTTCGTGCATCAGCGTCAGTGGCACCCCAGGCGACTGCCTACGCAATCGGAGTTCTTCGTGATATCTATGCATTTCACCGCTACACCACGAATTCCATCGCCCTCTAGTGTACTCAAGGACGCCAGTTTCAACCGCGAGATCGAGTTGAGCTCGACGATTTTACGGCTGACTTGGCATCCCGCCTACGCACCCTTTAAACCCAATAAATCCGGATACCGCTCGCATCCTCCGTATTACCGCCGCTGCTGGCACGGAGTTAGCC
+
CCCCCGGFGGGGGGGGGGGGGGGGGGGGGGGGGGGGGGGGGGGGGGGGGFGGGGGGGGGGGGGGGGGFGGCFGGGGGGGGGFGGGGGGGGGGGGGGGGGGGFGGGGGGGGGGGGGGG>DDG@FGGGGGGGGGGGGGDGGGGFFGCEDGFGFFGGFF?FEEGG5DFFGGGGGFGFGGFGFFCFGGGGBGEGE:B>5>BFFFE*6>FBFFFC>@EFEFFF5>E4;;3>@BFG?FGA:4<8CG?F:A49935(7:B)5*,--(-)-6C7<47?(3:B66-((-((,-552<2>(4))12+)).
@M02996:162:000000000-B87FG:1:1101:8598:6677 2:N:0:ACTGAGCG+TCTCTCCG
GACTACTGGGGTATCTAATCCTGTTCGATCCCCGCACTTTCGTGCATGAGCGTCATTAACGGCCTGGTAAGCTGCCTACGCAATCGGTGTTCTTCGTCATATCTATGCATTTCACCGCTACACGACGAATTCCGCCTACCTCGACCGCAATCAAGTCAACCAGTATCAATGGCGGGATGAGGTTGAGCCTCACGCTTTGACCACTGACTTAACTGACCGCCTGCGCACCCTTTAAACCCAATAAATCCGGATAACGCCCGACTCCCACGTATTCACGCGGCTGCTGGCTCGGTGTTCGACG
+
CCCCCGGCFGGGGGGGCEGGGGGGGGGGGGEGCGGGGGGGGGGGGGGGFGGGDFGGGAFGGFGGDFGGGGGGGGGGG;DEGGGGGGGGGGGGGFGCFGGGGFCFDFGGGFFGGGFEE89=CEG>BEFDF,DDGFEGGGFFF=BDDC>FE?E58=C@9=7:B:8:,=CFGFAFG5>@))9AECFGFF@G3,<(AF*(/=*93@@@;))5AF@438)8@A8(C1:(-((42C0,992><088(().*-6(9-)(26)/((---142<((4,-(-(.)).(--(416))(-()((.01*+,,((
@M02996:162:000000000-B87FG:1:1101:15383:6720 2:N:0:ACTGAGCG+TCTCTCCG
GACTACACGGGTATCTAATCCTGTTTGATCCCCACGCTTTCGTGCCTCAGCGTCAATGACGGCTTCGTGAGATGCCTTCGCAATCGGTGTTCTGAGTAATATCTATGCATTTCACCGCTACACTACTCATTCCTCCCACGGCATCCGTATTCCAGCACCGCCGTATCAATGGCAGTTCCCAGGTTAGGCCCGGGGCTTTCACCACTGACTTGCAGCCCAGCCTACGCACCCTTTAAACCCAATAAATCCGGATAACGCTTTCCTCCTCCGTATTACCTCCGCTTCTTGCACGGGGTTACG
+
CCCCCGGGGGEGCGGGGFFGGGGGGGGGGGGGGGGGGGGGGGGGGGGGGGGGGGGGGA9FCD+@FFGGGGDGFGGGGGGGGBFGDFFBCFCFFF,EFFEC;@FGGGGG;FGGGGGGGAEDDGGGGGGGFFGGGDGGG=@B+:3CFGFFFGFFE=DG8DFCE+8C=?F7;EG5FFCFFGFFBF6CCCCG@FGFAAD5),?=5CF35)77@F88>A=F-=;(>=;@@(7(4C@(;;E<CEGG;0.3156:C4)(-597--(-(*).23(,31-(444:)))((-((-)-:9),(00128()(
@M02996:162:000000000-B87FG:1:1101:15445:6748 2:N:0:ACTGAGCG+TCTCTCCG
GACTACTGGGGTATCTAATCCTGTTTGCTCCCCGCACCTTCGCACCTCAGCGTCAGTCATCTGCTGGCAGGCTGCCTTCGCCATTGGTATTCTTCCAGATATCTACAGATTTCACCCCTACACCTGGAATTCTGCCTGCCCCTCAGTCACTCTAGTTATGCAGTTCTCAACGCAGTTCGGGAGTTGAGCTCCCGCCTTTCACACCAAGCTTGCATATCCGCCTACATGCCCTTTACGCCCAATAATTCCGAACAACGCTCGCCACTTACGTATTACCGCGGCTGCTGGCACGTACTTAGC
+
CCCCCGGGGGGGGGGGGFFGGGGGGGGGGGGGGGGGGGGGGGGGGGGGGGGGGGGGGGGGGGGFGGGGGFDFGGGGGGGGGGGGFFFG<FFGGGGGAFFFGFGGGGGGGGGGGGGGG=FGGEFGGCFFGGGGGGGGGAFEGFFGG>CFFGFFGEFGFDGCEGEFFFFGGGGFCA>GDGDBCBCEGC*5)7DCFFGFFGFFFG<@DFBCDFGDF>E+8BC=FFA>B8@C:<=EF=CC@FEC;?;@8CECC@D(4358(,,/.7,4C>A).42.646<61,,4(29<7:?0(),0)*23--4
@M02996:162:000000000-B87FG:1:1101:24015:6759 2:N:0:ACTGAGCG+TCTCTCCG
GACTACTAGGGTATCTAATCCTGTTTGATACCCGCGCTTTCGAGCCTCAGCGTCAATCGCACTCCAGAAGGCTGCCTTCGCAATCGGAGTTCTTCGTCATATCTACGCATTTCACCGCTACACGACGAATTCCACCTTCCTTGTGTGTATTCAAGCCCATCAGTATCAACGGCAGGCCAGCGTTGGGCGCTGCCCTTTGCCCGCTGACTTAAAAGGCCGCCTACGCTCCCCTTAACCCCAATAAATCCCGATAACGCTCTCATCTTCCGTATTACCGCGGCGGCTGGCAGGCAATTAGCC
+
CCCCCG9CFGGGGGGGGGGGGGGGGGG,C,CFGCGGGGGGGGGGGGGGGGGGGGG@F,66CC6EGGG<FCGGCGGGGGGGG,@==FG,@FFGAFG,9BFGGFGGG,DFEGGGGGGGG>BDGEG++>FFGGGGGDF6D8DFG*@32@06=3CDFGGC+D,6@E8C=F==?DC>E>DE>>)**@EC**595E*5))*05<+*7C529),(7A76667)357:C,((62(4;F0:D>B)5:E5(.))95),*-)-,0)*-(-,5*)6*.>)-..,()..((--((44>B(,((((0)33+)(.
@M02996:162:000000000-B87FG:1:1101:6393:6763 2:N:0:ACTGAGCG+TCTCTCCG
GACTACTCGGGTATCTAATCCTATTTGCTCCCCACGCTTTCGTGCATGAGCGTCAGTTACAGACCAGGTAATCGCCTTCGCCTCTGGTGTTCTTCCATATATCTACGCATTTTACCGCTACACATGGAGTTCCATTACCCCCTTCTGCACTCTAGTTTGCCAGTATTCGATGCTGTATTGAGTTGAGCTCAACGCTTTCACATCAAACTTAACAAACCGCCTGCTCACCCTTTCCGCCCAATCAATCCGGATAACCCTTGACACCTACGTCTTACCGCCGCTGCTGGCACGTATTTAGCC
+
CCCCCGGGGGGGDFGGGFGGGGGGGGGGGGGGEFGEGGGGGGGGGGGGGGGGGGFGGFGGGGGCFGGEGGGGGGGGGGGGDEGGGG8C8FFFGGGGGGGGCFDCFGGGGGGFBEEE889CDFFCECF8FFGGGGGFGGGD=AFGGGFGFGFD9=DFFG,==,8D,3CDFADFEFCFFGF2,,7@,C)A9?9D5*@ADGB<C:EEAACECFF78+:FD>7AC57>).AA)>5@C*:5:5=8-7(7*@;::2.1287*/,/()27):(4;(6((/)95(((-((--))(,(,42713++).)
@M02996:162:000000000-B87FG:1:1101:15453:6765 2:N:0:ACTGAGCG+TCTCTCCG
GACTACTGGGGTATCTAATCCTGTTTGCTCCCCGCACCTTCGCACCTCAGCGTCAGTCATCTGCTGGCAGGCTGCCTTCGCCATTGGTATTCTTCCAGATATCTACAGATTTCACCCCTACACCTGGAATTCTGCCTGCCCCTCAGTCACTCTAGTTATGCAGTTCTCAACGCAGTTCGGGAGTTGAGCTCCCGCCTTTCACACCAAGCTTGCATATCCGCCTACATGCCCTTTACGCCCAATAATTCCGAACAACGCTCGCAACTTACGTATTACCGCGGCTGTTGTCCCGTTATTCGC
+
CCCCCGGFFFEFCFGGGFFGGGGGGGGGGGFDBFGGEFFFGCFGGGGGCEGGGGGGGGFGGGFFCCFFFGCCGFGGGGGGGFGGFGFC<EDFFFFFFFGG,CFGGGGGCAFFGGFGGBFGFGGGGGFCFFGGGGFGGFDDF:0@D@DFFGFFG9DFFEDCFDDFA9DGGCGFGB6EFG9AC>=EC8C68,D:FAGA)CAC*31=:@@==A==BAEA6BF)=:)(8(95)<:=*>=45(<C2=/)2/<CG;.;B839.(//(/(()444<((,.2.<)1-((((,,)5,.-,40)21+)(-
@M02996:162:000000000-B87FG:1:1101:11474:6767 2:N:0:ACTGAGCG+TCTCTCCG
GACTACCCGGGTATCTAATCCTGTTTGATCCCCACGCTTTCGTGCCTCAGCGTCAATGACTGCTTCGTGAGATGCCTTCGCAATCGGTGTTCTGAGTAATATCTATGCATTTCACCGCTACACTACTCATTCCTCCCACGGCAACAGTATTCAAGCCGCCCAGTATCAAAGGCAGTTCCGGAGTTGAGCCCCGGGCTTTCACCTCTGACTTGAGCCACAGCCTACGCACCCTTTAAACCCAATCAATCCGGTTAACGCTTGCCTCCTCCGTTTTACCTCGGCTGCTGGCACGGGGTTAGC
+
CCCCCGGGGGGGEGGGFGFGGGGGGGGGGGFFGGGGGGGGGGGGGGGGGGGGGGGGGCEFGGGGGGGGGGEFGGGGGGGGGGGGGGCBCFGGGG;FGGGGGFGGGGGGGGGGGGGGG>D>DFGGFGGGGGGGGGGGG=DCD>5CF8DCDGFFGG+?F8CEGGDDAFGGF9EFGFGGFGF5C@@EDGFG5FGA>>CAAGF=9C@6<;46@AFB>47)7AC>FB:6=6>(6E;;FFFE3=EG?(:(;35;;:>BFF<*----4C(-620,34-).4.43).--4,(,,)40(587)*2:((.
@M02996:162:000000000-B87FG:1:1101:25000:6767 2:N:0:ACTGAGCG+TCTCTCCG
GACTACTCGGGTATCTAATCCTGTTTGCTCCCCCGACTTTCGCGCCTCAGTGTCAGTGACGTTCCAGGGATCCGCCTTCGCCTCCGGTGTTCTATAGGATATCAACGCATTTCACCGCTACACCCTATATTCCGATCCCCTCTCCCGTACTCGAGCCAAGCAGTTTCGGACGCACTTTCCGGGTTGAGCCCGGAGATTTCACATCCGACACACTTGGCCACCTACGCGCCCTTTACGCCCAGTAAATCCGAACAACGCTCTTGGCCTCCGTATTATCGCCGCTGCTGGCACCAGGTTAGC
+
CCCC@FFGGGGGGGGGGGGGGGFGGGGFGFE@FGGGGGGGGGGGGGGGGFGGGGGGFGGGGGFGGGGGGGGGGGGGGGGGGGGFGGGGGGFGGGFGAFGGGFFFGGDCEEGFGGGGG:@DDE8FEGGGGFGGGGEDDGFFG@?F+@AFBDFFBFDCCFGGGGBECF7EG+3@CBGCF76AECCEFGFC)CEBDFGFFGFCCEC3;A?DFFG@D4>;48D6/44?B:B>9E9B5?A<??CC8:BA*6<99>7:>>:*-((,(*-)24)(,,-3(4)).4-((-,(45)(-()())2+0.(-
@M02996:162:000000000-B87FG:1:1101:17598:6773 2:N:0:ACTGAGCG+TCTCTCCG
GACTACTCGGGTATCTAATCCTGTTTGCTACCCGCACTTTCGAGCATGAGCGTCGATAAGTCCCCAGCAAGCTGCCTTCGCCATCGGTGTTCTTCCTGATCTCTACGCATTCCACCGCTACACCAGGAATTCCGCTTGCCCCTGAACTATCCAAGAGAAACAGTCCAGTCTGCAGGTCCGGGGTTGGGCCCCGGTATTGTACAGACTGCTTGCATCTCCGCCTGCGCTCCCTTTACGCCCAGTGATTCCGAACAACGCTTGCACCCCTCGTATTACTGCGGCTCCTGGCACGACGTTTGC
+
CCCCCGGGGGGGGGGGGGFGGGGGGGGGGGFGGGGGGGGGGGGGGGGGGGGGGGDGG8C<FGGGGGGGGGGFGGGGGGGGGGGGGGEGGGGGFGGGGGGGGFGGGGGGGGEGGGGGGABGGEFGGFFFGFFGGGGGG8DFGFFFG=:ADFFD=8ABDDFDFEDCFFDFFGGFDFFFFGFFDGGGGGF5=GGFEFG@FGFE?C<ECFEBFFFFD4CFCFC3E63=6>B:?C;@GF<EDDEG0:?216A>::)49<25----(/)5D:BFB44-4866)6)(-4((-4>>:??:0)*//414
@M02996:162:000000000-B87FG:1:1101:13315:6781 2:N:0:ACTGAGCG+TCTCTCCG
GACTACCAGGGTATCTAATCCTGTTCGATCCCCGCGCTTTCGTGCCTCAGCGTCAGTTGCGGCTTGGTGACCTGCCTCCGCGATCGGCGTTCTGTGCGATATCTATGCATTTCACCGCTACACCGCACATTCCAGCCACCCCAAACGCACTCAAGCCCCCCAGTTTCGACGGCAGTGACCGGGTTGAGCCCGGAAATTTCACCGCCGACTTAAGGGGCCGCCTCCGCACCCTTTAAACCCAATCAATCCGGATAACGCCCGCATCCTCCGTATGTCCGCGGACGCTGGCCCGGGGTTAGG
+
CCCCCGGGGGGGGGGGDGGGFGGGGGGGGGEGGGGGGGGGGGGGGGGGFGGGGGGGGGCGGGGGGGGGGGGGGGGGGGGGGGGGGGGGGGGGFFGFGGGGGFGGGGGGGGGGGGGGGAEGDGGGGGGGEGFGGGGDD8DDCADDGGFGFGFFEE7FGGGGGEA?FFGGCGG>EFG?A79BBEGEEGEGFGGFB553ACFBFGFFFF6>BF<4:F<FBB<9G4(((-4(,?124:ADF2@EF?,(0<)-93<(().2--(--9269?2-46-((())),(,,(((((-4(,(,7)2*2,,(
@M02996:162:000000000-B87FG:1:1101:25003:6788 2:N:0:ACTGAGCG+TCTCTCCG
GACTACTCGGGTATCTAATCCTGTTTGCTCCCCCGACTTTCGCGCCTCAGTGTCAGTGACGTTCCAGGGATCCGCCTTCGCCTCCGGTGTTCTATAGGATATCAACGCATTTCACCGCTACACCCTATATTCCGATCCCCTCTCCCGTACTCGAGCCAAGCAGTTTCGGACGCACTTTCCGGGTTGAGCCCGGAGATTTCACATCCGACACACTTGGCCACCTACGCGCCCTTTACGCCCAGTAAATCCGAACAACGCTCTTGGCCTCTGTATTACCTCGGCTGCTGGCACCGAGTTAGC
+
CCCCCGGGGGGGFFGGGGGGGGGGFGGGGGGGGGGGGFGGGGGGGG@G<FGGGGGGGGGGGGGGGGGGGGGGGGGGGGGGGGGGGGGGGEEFFFGGGGGFGFGGGGGGGGGGGGGGG>9CDEGGGGFFDFGGGGGGGGGGG>DGGGFFEGFFED>FEG88BE@DFFGGDCG@D?7EFGEFCEGEGGEGECGFDEDBFFFEECCE@8?D@>DFFFE+38C;C:1:?6>3;E;B4?))86EC1?B<*.<AC9:137:F(--(-255C:21(5.6:42-)).(--((4:2(-(3(0)/2;69)
@M02996:162:000000000-B87FG:1:1101:18960:6798 2:N:0:ACTGAGCG+TCTCTCCG
GACTACAAGGGTATCTAATCCTGTTTGCTCCCCACGCTTTCGAGCCTCAACGTCAGTAATCGTCCAGTGAGCCGCCTTCGCCTCCGGTGTTCCTCCCAATATCTACGCATTTCACCGCTACACTGGGAATTCCACTCACCTCTCCGACACTCTAGCCATACAGTTTCCAAAGCAGTCCCGCAGTTAAGCCGCGGGCTTTCACTTCAGACTTGCATTGCCGTCTACGCTCCCTTTACACCCAGTAAATCCGTATAACGCCTGCCCCCTCCGTATTACCGCGGCTGCTGGCCCGTAGTTACC
+
CCCCCGGDGGGGGGGGCEFGGGGGGGGGGGGGGGGGGGGGGGGGGGGGGGGGGGGGGD@FGGGGGGGGGGFGGGGGGGGGGEEGGDCFGGGGGGGEGFEFGFFGGGGGEEGGGGGGG>9?C4EDFCDGGFGGGFGGG8DGGDBGG+:FADFFFC?GGFGFFF7CEFGGG,@*@?6BFCCBE8CCEF@+:F5=??*82CFEFGE?E+8);FF<CA<84:;6A6D<<62(6B?5F3>AA2@C81.<6)-62,0.44:?(((.(1(8DBB:?(-(,()..(-,(491-4433(-(0)**0)).
@M02996:162:000000000-B87FG:1:1101:14152:6807 2:N:0:ACTGAGCG+TCTCTCCG
GACTACTGGGGTATCTAATCCTGTTTGCTACCCACGCTTTCGCGTCTCAGCGTCAGTCATTGTCCAGCAACCCGCCTTCGCCACAGGTGTTCCTCCTGATATCTACACATTTCACCGTTACACCAGGAATTCCAGTTGCCCCTCCAAGACTCCAGTTAATCAGTTTCAGGCGCAGTTCCTCAGTTGAGCTGAAGGATTTCACACCTGACTTAACTAACCGCCTGCACGCTCTTTACGCCCAGTAACTCCGGACAACGCTCGCCCCCTACGTATTACCGCGGCTCCTGGCACGTAGTTAGC
+
CACCCGGGGGGGEGGGGGFFGGGGGGGGGFFGCGGGGGGGGGGGGGGGGGGGGGGGFGCGGGGGGGGGGGGGGGGGGGGGGGGFGGFFGGGGEFGGG@FGGFGGGGGGFFGGGCGGG=5DDFGGFFGFGGGGGFGFG@EBGDFGG@)CDGFFGFFFFA3CFGEFG99:CEG>E>+CBFFFED?EGGEG@FFEAFGD5FFC7@7CAFFFCA<:7AC+);C>C:5):7@29*56?CEFF2C59?47;C).22)/658F,.//(9;3C69(4,,.-5).6:0,,42((()(,(),0)*20-54
@M02996:162:000000000-B87FG:1:1101:9378:6808 2:N:0:ACTGAGCG+TCTCTCCG
GACTACTGGGGTATCTAATCCTGTTTGCTCCCCGCACCTTCGCACCTCAGCGTCAGTCATCTGCTGGTAACCTGCCTTCGCCATTGGTATTCTTCCAGATATCTACAGATTTCACCCCTACACCTGGAATTCTGATTGCCCCTCAGTCACTCTAGTTCTGCAGTTCTCAACGCAATTTCGGAGTTGAGCTCCGAACTTTCACACCAAGCTTTCAAAACCGCCTACCTGCCCTTTACGTCCAATAATTCCGAACAACGCCCGCAACCTACGTTTTACCGCCGCTGCTGGCACCTTATTGAC
+
CCCCCGGGGGGGEFGGGFFGGGGFGEFGGGEDFGGFGFGGGGGGGGGGGGGDGGGEGGGEFG9FGGGGFFGGGGGGG;FGG:FG,E<F9FEGFFGGEF9EEFGGGGDFFEFGGFGGG=FFFEFGGGF=AFFFFDC9=,@EFDFDDEE,<B?DBEFFF8,,C@5E3++@D,603@+@D?D6C++@D=;=0,@80*+)1@CEFG*:@*:=CF>*:9=9807:@:44>):*0=7=DF64((8=@B?3*5*/:;.395:>6(.(./(,)2:>74(.(-64)(-((((-6>74035(.)03+)).
@M02996:162:000000000-B87FG:1:1101:27845:6809 2:N:0:ACTGAGCG+TCTCTCCG
GACTACCGGGGTATCTAATCCCGTTTGCTCCCCTGGCTTTCGCATCTCAGCGTCAGACACAGTCCAGAAAGGCGCCTTCGCCACTGGTGTTCCTCCCAATATCTACGCATTTCACCGCTACACTGGGAATTCCCCTTTCCTCTCCTGCACTCTAGTCATCCAGTATCCAGAGCCATACGGGGTTGAGCCCCGCATTTTCACTCCAGACTTAGAAACCCGCCTACATTCGCTTTACGCCCAATCATTACGGACAACGCTCGCCACCTACGTATTACGGCCGCTGCTGGCACGTAGTTAGCC
+
CCCCCGGGGGGGFGFGGGGGGGGFGGGGGGGGGGGGGGEGGGGGGGGGAFGGFGGGDGGGGFGGGGGGGGGGGEGGGGFGGGGGGGFGGGEDDFGGGGGGGFFGGGGGGDEGGGGFE=<CDEGGGFGGGGGGG?DFFFGGGFFG?FFGFGFEGGGEGGGGGFDBEDFGFFFFFFGGBD):>BECFF@>CFGFFEGA?BFEF:>>=**5)1+848C)85)(*0,:4)).7C?;*.)626**:((/+))./()-15:5,,((-/(37(4:<3,.4<6((((-4((-4:(34)(,..;9+)))
@M02996:162:000000000-B87FG:1:1101:27828:6812 2:N:0:ACTGAGCG+TCTCTCCG
GACTACCGGGGTATCTAATCCCGTTTGCTCCCCTGGCTTTCGCATCTCAGCGTCAGACACAGTCCAGAAAGGCGCCTTCGCCACTGGTGTTCCTCCCAATATCTACGCATTTCACCGCTACACTGGGAATTCCCCTTTCCTCTCCTGCACTCTAGTCATCCAGTATCCAGAGCCATACGGGGTTGAGCCCCGCATTTTCACTCCAGACTTAGAAAACCGCCTACATGCGCTTTACGCCCAATAATTCCGGACAACGCTCGCCACCTACGTATTACCGCGGCTGCTGACCCGTCGTTCGCCG
+
CCCCCGGGGGGGGGGGGGGGFGGGGGGGGGGGGGGGGGGGGGGGGGGGGGGGGGGGGGGGGGGGGGGDGGGFFGGGGGGGGGGGGGGFGGGGGGGGGGGGGFGGGGGGGGGGGGGGG@B8C=FG98FGGGGGGGGGGF=FGFFGGFBGFGFEEGFFGFGGGFDCEFGGGGGFGFFCFGFDG>EEDFFGFGG@B>C2AFFC?;ADEFF96BFEF69/8??8=84:@?5@9C(:C3>(62CC<D3@AC?227D;(.:)---(-9:BF034,3,.(6))-4(---480>)(((((00:**(-4(
@M02996:162:000000000-B87FG:1:1101:18963:6815 2:N:0:ACTGAGCG+TCTCTCCG
GACTACAAGGGTATCTAATCCTGTTTGCTCCCCACGCTTTCGAGCCTCAACGTCAGTAATCGTCCAGTGAGCCGCCTTCGCCTCCGGTGTTCCTCCCAATATCTACGCATTTCACCGCTACACTGGGAATTCCACTCACCTCTCCGACACTCTAGCCATACAGTTTCCAAAGCAGTCCCGCAGTTAAGCCGCGGGCTTTCACTTCAGACTTGCATTGCCGTCTACTCTCCCTTTCCACCCCGTCAATCCGGATAACGCTTGCCCCCTACGTATTCCCGCCGCTGCTGGCACGTTGTTAGC
+
CCCCCGGDGGGGCFFGGCGGGGGGGGGGGGFGGGGGGGGGGGFFGGGGGGGGGGGGGCGGGGGGG7FGGFFFGEGGGGGGGGGGGGFGGGGGGGGFGFGFGFGGGGFEGGGGGGGGG@BDDFFGFGCEGGGGGDGGG?FGGDFGG8>GFGFDDDFGGFG8FADEFBFGCG,;DFFGAF@5>8CEGFECAG55*:?@@CAEFGE45+45=FGFE*7@)::6=34;<)56=B5(;@)/<9FE(283;0<477>1:B<C--(--9::GFFBFB.56B:4?02(441(44).28220)*2;)-)
@M02996:162:000000000-B87FG:1:1101:18605:6828 2:N:0:ACTGAGCG+TCTCTCCG
GACTACACGGGTATCTAATCCTGTTTGATCCCCACGCTTTCGTGCATGAGCGTCAGTTGCAGATTCGTAACCTGTCTTCACGATCGGCGTTCTGTGGCATATCTAAGCATTTCACCGCTACACACCACATTCCAGTTACGTCCCCTGCACTCTAGTCCGGCAGTATCATAGGCACGATTGGAGTTGCGCCCCAACTTTTCACCAATTACTTACCGATCCGCCTGCGCACCCTTTCAACCCAATAAATCCGCATAACGCTCGTATCCTGCGTATTCCCGCCTCTGCTAGCTCGGAGTTCGC
+
CBCCCGFGGG@F@FFGF9EFGGGFGGDFFG<@FGGGEGEGGGGFGGGGGGGGEGGGGGFF<E,CFFEGGEGGGFGGFFFFFGGF@@BFFGGGGGGFFFFFFFDFF9EFGEFGGGFGG:DCD9FFEEGG:=FGGGCDFGGDDDAGGF5FFGF5ED+ADE=CECAD,+?E@,6;8+=C*==?>9CCD2*05EGF>BGFBBFF4D=<26*1>AE?BF(2/0/-46(,/(6(6=;;5@)9?4CE<1;)A))-24)(-7.*(--4(131*64).(-((().)-,(((.),5).5-415.2/;-,,
@M02996:162:000000000-B87FG:1:1101:18518:6835 2:N:0:ACTGAGCG+TCTCTCCG
GACTACAAGGGTATCTAATCCTGTTTGCTCCCCCGACTTTCGCGCCTCAGCGTCAGTACTGTTCAAGGAATCCGCCTTCGCCTCCGGTGTTCTATAGGATATCAACGCATTTCACCGCTACACCCTATATTCCGATTCCCTCTCCCAGACTCGAGTCCTGTAGTTTCAAGCGCACTTTCCGGGTTGAGCCCGGAGATTTCACACTTTACACGCAAGCCCGCCTACGCGCCCTTTACGCCCAGTAAATCCGCACAACGCTCGTGGCCTCTATATTCCAGCGCCCGCTTCCACGACGTTAGC
+
BCCCCGFAFGGFFGGGGAFFGGGGGGGGGGGGEGGGGGGGGGGGGGGGGGGGGGGGG9FGGGGGDFFFDGFFGGGGGGGGGFGGGGEGECFGFFGFFFCFGFGGFGGGGGDGGFGGGAECDEFGGGGGGAFGG?>CGFFGGFFGGGBAD8?DDDCFDGGEGGFDGFGG+,@?E5DGAGEF@CECGD);CGGA**/):>BECG45@?*0@6F>B>22(:77E>;0;230:=>1C02<61:E(43)*)-.76)7>3(9-((-,1(-9?2(())..-.))).,(((-4,-().)())221.()
@M02996:162:000000000-B87FG:1:1101:27049:6841 2:N:0:ACTGAGCG+TCTCTCCG
GACTACTAGGGTATCTAATCCTGTTTGATCCCCACGCTTTCGTGCATGAGCGTCAGTTGCAGATTCGTAACCTGTCTTCACGATCGGCGTTCTGTGGCATATCTAAGCATTTCACCGCTACACACCACATTCCAGTTACGTCCCCTGCACTCTAGTCCGGCAGTATCATAGGCACGATTGGAGTTGAGCCCCAACTTTTCACCAATGACTTACCGATCCGCCTGCGCACCCTTTACACCCAATAAATCCGGATAACTCTCCTATCCACCTTATGCCCGCGGCTACGCGCACGGGGTTATC
+
-6BCCCFFFFG@FFGGFEEFGGFFEGGGGGCCFGGGCFEGGGGFEFGG9B<BCC7CFGFFFEGGGGGGGFEGGFGGGGCGD87DFG@CGGFGGGGGFEC9F9=FAEG8EFEGGAFFE=DDCFFGGG7F::EFGF83BCD>DFE8=E)FDFFE>;DCDFG>@C>DFFDGG9EFGFGGFFDFF?CFC+7CBG?8**<@CFFE@:C686@CFF:;AA4353::7>5(06>(,*/(237)93<C;65)8.<<*,5(/84C)...(2,)*().4()-6))5(2((,(((.-(-19900)***-))
@M02996:162:000000000-B87FG:1:1101:20361:6842 2:N:0:ACTGAGCG+TCTCTCCG
GACTACTCGGGTATCTAATCCTGTTTGATCCCCACACTTTCGTGCCTCAGCGTCAATTGCGGATTCGTGAGCTGCCTTCGCAATCGGTGTTCTGTGTGATATCTATGCATTTCACCGCTACACCACACATTCCTCCCCCGGCATCCGCATTCAAGCCCGGCAGTATCAACGGCACGTCCAATGTTGAGCACTGGCATTTCACCGCTGACTTACCAAGCCGCCTACGCACCCTTTCAACCCAATGAATCCGGTTAACGCTTGCATCCTCCGTCTTACCTCGGCTGCTGGCACGGTGTTAGC
+
CCCCCGGGGGGGEGGGGFGGGGGGGGGGGGGGFGGGGGGGGGGGGGGGGGGGGGGCGGFGFD@FFGGGFFF,CFGGGGGGGGGGGGCFGFFGFFGGGGCFE9DFEFGGGGGGGGGGE=>CD9FF+D:FCEFGGGDDD+@6?1*CFGDGBGFFCEGGFGC>G=:@9CFG7EGBEFG5;FA>@@7<FG6CE,==A>C:*DAEEFEDBBB=@FGEFF=6,:<:C660:(:,4:;(93)7<9CC<?440.4:F;<(,).2--,--97<F?757;:(4<-:().((-32()),1(48.0;AC)-.
@M02996:162:000000000-B87FG:1:1101:6559:6852 2:N:0:ACTGAGCG+TCTCTCCG
GACTACCAGGGTATCTAATCCTGTTCGATCCCCGCACTTTCGTGCATGAGCGTCATTTACGGCTTGGTAAGCTGCCTACGCAATCGGGGTTCTTCGTCATATCTATGCATTTCACCGCTACACGACGAATTCCGCCTACCTCAACCGCAATCAAGCGCTCCAGTATCAATGGCGGGATGAGGTTGAGCCTCACGATTTGACCACTGACTTAAAGCGCCGCCTGCGCACCCTTTTAACCCAATACATCCCGATAAACCTCGGCTCCTCCGTATTACGGTGGCTCCTGACACGCGGTTTGCC
+
CCCCCGF8CCGGGGGGGFFGGGGGGDFGFFEFGFGGGGGGGGGGGFGGFFGGECFFGGGGGGGGFGGGGGGCEFGEEAF?CB:CFFGCFGGGCFGF=:FFF?FGGGFGGFFGGGFGG83==@FCBFGGGGGGG?D0CE=DDEFDGGAGA>ADFDDECEECEF5@:CFF<@:A69DC)?@4CGGG743D=,=(58*(6C+)1<;@;).47AG3.1>505/-/-(,((,768(.7)5)44C*(.))/)<:*(0((0)*.(.-4*-4<2:((-.4().(-((,.,)(,))().3()02:*-.5
@M02996:162:000000000-B87FG:1:1101:4488:6860 2:N:0:ACTGAGCG+TCTCTCCG
GACTACCCGGGTATCTAATCCTGTTCGATCCCCGCACTTTCGTGCATGAGCGTCATTATCGGCTTGGTCAGCTGCCTACGCAATCGGAGTTCTTCGCCATATCTATGCATTTCACCGCTACACGGCGAATTCCGCCAACCTCAACCGAAATCACGCGTGCCCGTATCAACGGCGGGATGAGGTGTAGGCCCACTATTTAACCGTCGCATTAACCTGCCGCCTGCGCACCCTTTAACACCCATAAACTCGCTACATCACCGGATCACACGTATTACCTGCGTCGCTAGGCCGGCGGTAACC
+
8-8CBGEGGGEGFGEFFCBEGAGEFCFFAF:8@CGGGGEECEGGGDCGGGGGCCGDCCFGGGGGGGGGGGGFGGGGGFCFG,@F=D88@B=ADGFGGFFGF7CC;FGGFFGGGGGDG8<==>BEG+F7FCFDAF6@DBDE?);+DB)8*=5*33+@CG>>76:1;67C78CDCEC5)532:CF5,*1*.+*())0).</-4?1(()(,(.*))/-).0),2,414(,(-:((*)-)).;81(188)))1()((*)*.).-4)-42(..((...)6)).(,,,-(((((((-4))*2*())
@M02996:162:000000000-B87FG:1:1101:4498:6878 2:N:0:ACTGAGCG+TCTCTCCG
GACTACCCGGGTATCTAATCCTGTTCGATCCCCGCACTTTCGTGCATGAGCGTCATTATCGGCTTGGTCAGCTGCCTACGCAATCGGAGTTCTTCGCCATATCTATGCATTTCACCGCTACACGGCGAATTCTGCCAACCTCAACCGAAATCAAGCGTGCCAGTATCAACGGCGGGGTGAGGTTGAGCCTCACTATTTAACCGCTGAATTAACATTCCGCCCTCCGCACCCTTTAACCCCAATAATCCCGATAACTCTCCGAACCTCCCGTATTACACCGCCTGTTGCCACGAGTTTAGC
+
@CCCCGGD7:@FGFDCF@<CFGGFGGDGGG7F@:FCFGGG<@FFGGC<FAEGCFDCAEAECFCFE:,FFGE?FFFDFFEEGFFGFGDF=FFFGGC77FCFGFD@,EFDGGGGFGGGG=?DDG@=CF:>C:DB,@92DFFGF5@FGGA>@=?AE99FE:+1>,88EE@AC6*9C:CG)9()3;A6:7(7(2:8FB*-)3*))3(32)()-/*-464*-/0,2((((-(--:(30).4628*-,(5=)..2-)((0.*.).((/-,1((4(1(((()-.)((((-,)).-))),0)//+.)-
@M02996:162:000000000-B87FG:1:1101:20073:6900 2:N:0:ACTTAGCG+TCTCTCCG
GACTACAAGGGTATCTAATCCTGTTTGATCCCCACACTTTCGTGCCTCAGCGTCAATTACGGCTTTGTGAGCTGCCTTCGCAATCGGTGTTCTGTGTGATATCTATGCATTTCACCGCTACACCACACATTCCTCCCACAGCATCCGTATTCCAGCTTCCCAGTTTCAACGGCAGGTCACGCGTTAAGCGCGTGCTTTTCACCGCTGACTTGGCGTTCCGCCTACGCACCCTTTAAACCCAATAAATCCGGATAACGCTCGCATCCTCCGTATTACCGCGTCTGCTGGCACGGGGTTCTC
+
CCCCCGG<FGGGGGGGGEFGGGGGGDGGGGGGGCF@FGGFGGGGGGGGGGGGGGG,E6<CDF@FG@FGCF9,EFGGGGGGGBFGGGCBFGGGFFGG<BFGGDGGGGGGGGGGGGGGG=?DDFGG9AFGGFGGG8,=@8D+=8?=8EAA98FDEFF8,2,6EF5AFFG=DGEFGF6+98);=3;CG>CFA+@@5*9)*@AEEGF=A45=5BC*)2(2-095=;;@@(6,6C;(85)99@CG@;@@?B<50(04?F49-----96:<72<733.4::<<(42(-4266>0:228))*:?()-
@M02996:162:000000000-B87FG:1:1101:20487:6901 2:N:0:ACTGAGCG+TCTCTCCG
GACTACAGGGGTATCTAATCCTGTTTGCTCCCCACGCTTTCGAGCCTCAGCGTCAGTTATCGTCCAGTAAGCCGCCTTCGCCACTGGTGTTCCTCCTAATATCTACGCATTTCACCGCTACACTAGGAATTCCACTTACCTCTCCGACACTCTAGTTTAACAGTTTCCAATGCAGTTCCAGGGTTTAGCCCCGGGATTTCCCATCAGACTTGCTAACCCGCCTGCGCTCCCTTTACACCCAGTAACTCCGGCAACCGCCTTCCTCCTTCGTTTTTCCGCCGCTTCCTGCCCGTTTTTAGC
+
CCCC@GGGGGGG7FGGGGFFGGFGGGGGGGFGGGGGGGGGGGFGGGGGFGGGGGGGGGFGGGGGGGGGGGAFGEGGGGGGGGGGGG=FFFEGGGGFGCGGGFGFGGGGEGGGGGGGD8@DDEFG=FGGGGGGG8DDG=ADFEDFD@AG5C?DGGFFGGF,EDDCGFFFG9F*DDDGFGFBEF+@C+08=FGDFEG)1DF@*@*6<A==4FC=EF<+)3;5E=66>---/:2(264>CEGE0(()31//>08(()(0-,(4(2()2(()),.(-,(()(,(((3(-.))((((00+1;(()
@M02996:162:000000000-B87FG:1:1101:20047:6905 2:N:0:ACTGAGCG+TCTCTCCG
GACTACAAGGGTATCTAATCCTGTTTGATCCCCACACTTTCGTGCCTCAGCGTCAATGACGGATTTGTGAGATGCCTTCGCAATCGGTGTTCTGTGTGATATCTATGCATTTCACCGCTACACCACACATTCCTCCCACAGCATCCGTATTCCAGATTACCAGTTTCAACGGCAGGTCACGCGTTAAGCGCGTGCGTTTCACCGCTGACTTGGCATTCCGCCTACGACCCCTTAAAACCCAATACATACGGATAACGCCCGCATCCTCCGTCTTACCGCGGCTACTGGCACGGATTTCAC
+
CCCCCGGGGGGGGGGGGGFGGGGGGGGGGGCFGGGGGGGGGGGGGGGGGGGGGGGGGFGGEC,@FGGGGGG,EFGGGGGGDFGGGGFGGGGGGFGGGGGGGFDFGFGGGGFGGFDEE8?GCEBFFGGGGGGGGFGFG88@D=BDCFAFFGFFGGG9DFGGGGDFDFGFDCGAE5D+@FBDC88CEGFGF>EFFDGF=FF=A779@D>@DFGE86**04+0A9:13((6(=7<>47794=CD(5;);5)74),4;A9--(--9(()44413-(.-6).(,(((((.52)(()(0)*1+-)-
@M02996:162:000000000-B87FG:1:1101:17537:6907 2:N:0:ACTGAGCG+TCTCTCCG
GACTACTGGGGTATCTAATCCTGTTTGATCCCCACGCTTTCGTGCCTCAGCGTCAATGTCGGATTCGTGAGATGCCTTCGCAATCGGTGTTCTGAGTAATATCTATGCATTTCACCGCTACACTACTCATTCCTCCCACGGCATCCGCATTCAAGCCTGACAGTATCAAGGGCAGCTCCGGTGTTGAGCACCGGCATTTCACCCCTGACTTGACAAACAGCCTACGCACCCTTTAAACCCAATAACTCCGGATAACGCTCGCATCCTCCGTATTACCGCCGCTGCTGGCACGGCGTTATC
+
CCCCCGGFGGEFCGGGGGGGGGGGGGGGGGFGGGGGCFGGGGGGGGGGFGGGGGGGGFGGFG+@FFGGGGEGGGGGGGGGGGGGFFFFEGGGEFGGGGFGGFGGGGGGGGFGGGGGG>DCDEEG=FGGFFFGGFGGGFFCGA>DGGF+:CAEFFGGGGFGGG5CCFGGD>EDGFDEFGFE@@EGFCCGBCGCDDGFBFFFEFEFF>9:@FF@=FE6-;C7=>BBB>@=::;<>EF7;@FEF03)9/6>C;:(2<)7----4>91):7844,,(4).),-(4-((4::(-(3:))21C((-
@M02996:162:000000000-B87FG:1:1101:20472:6912 2:N:0:ACTGAGCG+TCTCTCCG
GACTACAGGGGTATCTAATCCTGTTTGCTCCCCACGCTTTCGAGCCTCAGCGTCAGTTATCGTCCAGTAAGCCGCCTTCGCCACTGGTGTTCCTCCTAATATCTACGCATTTCACCGCTACACTAGGAATTCCACTTACCTCTCCGACACTCTAGTTTAACAGTTTCCAATGCAGTTCCAGGGTTGAGCCCCGGGATTTCACATCAGACTTGCTAAACCGCCTGCGCTCCCTTTACCCCCAGTAAATCCGGATAACGCTTGCTCCATCCGTATTACCGCGGCTGCTGGCCCGTTTTTGCC
+
CCCCCGGGGGGGCFGGGFFGGGGGGGGGGGFGEGEGGGGGFGGGGGGGGGGGGGEGGGFGGGGGGGGGGGGGGGGGGGGGDEGGGGECFFCFFFFFGFFGGFGGGGGGGGGFGGGGG=*=>CFFGG8E=FEFGEGGGBEFGFDDF@=FEGFFEFFFDGGGGEBGFBEFG9F5EFDFFGFFFGDGGD@CEFFF>DD9AGFFEF6*)+11>FG3;B2=*3A8=6@BB(837>?;FEEE).8:6;;3A537;6)(-769-,--276AF8)).4-(..)6)(,-((,(()),(((())0;;().
@M02996:162:000000000-B87FG:1:1101:21233:6923 2:N:0:ACTGAGCG+TCTCTCCG
GACTACAAGGGTATCTAATCCTGTTTGATACCCGCACCTTCGAGCTTCAGCGTCAGTTGCGGCCCAGCGAGCTGCCTTCGCAATCGGAGTTCTTCGTCATATCTAAGCATTTCACCGCTACACGACGAATTCCGCCCGCCTCTTACGCACTCAAGGAGGCCAGTTTCAACTGCAGTGCAGACGTTGAGCGCCTACATTTCACAGCTGACTTGACCTTCCGCCTACGCTCCCTTTAAACCCAATCAATCCGGATAACGCTCGGATCCTCCGTATTACCGCGGCTGCTCGCACGGGGTTAGC
+
CCCCCGGGGGGGGGGGGGFGGGGGGGGGGFDFGGGGGGGGGGDFGEGGGGGGGGGGGGFGGGGGGGGFEGGFGGGGGGGGGFGGFFC:FFFGGGGDFEDFGFGG;BFGGGGGGGGGG@EGGGGC+C@FGGFFGFEGGGDGGFFFGG=CDGDECFG,9CCCGE>@FFGGGGGFGF5C5C<>,>?FGG2>59*88?GBFGFEEF<:@AB:@FGEFFFFFFG<C:??D;93<C<1>;<A<2EC?48(08>DC>B?F>4D(.---/,-9048174,35-6.3-,44;;:2)-26>F3)2:8-.6
@M02996:162:000000000-B87FG:1:1101:8773:6947 2:N:0:ACTGAGCG+TCTCTCCG
GACTACCAGGGTATCTAATCCTGTTTGCTCCCCACGCTTTCGAGCCTCAACGTCAGTTACAGTCCAGTAAGCCGCCTTCGCCACTGGTGTTCCTCCTAATATCTACGCATTTCACCGCTACACTAGGAATTCCACTTACCTCTCCTGCACTCTAGTTTGACAGTTTCCAATGCAGTCCCAGGGTTGAGCCCTGGGTTTTCACATCAGACTTGCCATACCGTCTACGCTCCCTTTACACCCAGTAAATCCGGATAACGCTTGCCCCCTACGTTTTACCGCTGCTGCTGGACCGTAGTTCGC
+
CCCCCGGGGGGGFGGGGGGGGGGGGGGGGGFGGGGGGGGGGGGGGGGGGGGGGGGGGGFGEFGGGFGGGGGFGGGGGGGGGGGGGFFFFFGFFFFFGAFFAFGGGGGGGGDFD9FGE:?DDEFGGFGFCFGGGGGGGGFGGEFGFEBGFGFFGGGGGGGGFGEFGFGGGADFGFFGFGEFFGEEFGBGFGGFFC6@=FFEEE7@E56=CFEEFF5BE?7:@=>4A2:>AG>4:BCEEEFE2B>*488<;>>0;B42/.///2;ECBF@@(,(/4)8<04(--),5))((.(40)2;<),(
@M02996:162:000000000-B87FG:1:1101:6853:6994 2:N:0:ACTGAGCG+TCTCTCCG
GACTACCCGGGTATCTAATCCTGTTCGATCCCCACGCTTTCGTGCCCGAGCGTCAATGCAGGCCTGGCGAGCTGCCTTCGCTATCGGAGTTCTGTGGCATATCTATGCATTTCACCGCTACACGCCACATTCCGCCCGCCTCGACCGCATTCCAGCCCGACAGTATCAACGGCACTTCGGGGGTTGGGCCCCCGGATTTCACCGCTGACTGGACGGGCCGCCTGCGCACCCTTTAAACCCAATGAAGCCGGTTAACTCTCGCCTCCGCCGTTTTACACCGGCTGCTGGCCCGGGGGTAGC
+
CCCCCGGGGEGF@FGGGCFGGGGGGGGGGGGGDFGGGGGGGGGGGGGDGGGGGGGEGGGCFGGGGGGGGGGGGDFGGGGGGFEEDGFFGGGGGGFGGGGGGBEFGGGEGGGGGGGGC>DDDEGEECCFFGDDG?GGGEEGGA:DGEBG503;>@BCCEEEB@58CACC9FE>E4DFFG?>5EGDCD:)3CC>>BG>1:=A29<?>BB97B*((.(735D>>4--3(3(-243*.4<A<;80:(.1)))915(().2)-..,C3,*((((((((,).)).(,((-()3.-(-45)**2-4)
@M02996:162:000000000-B87FG:1:1101:10852:7006 2:N:0:ACTGAGCG+TCTCTCCG
GACTACTGGGGTATCTAATCCTGTTCGATCCCCACGCTTTCGTGCCTGAGCGTCAGTTGCGGATTAGTCAGCTGCCTTCGCAATCGGTGTTCTGTGACATATCTAAGCATTTCACCGCTACACATCACATTCCGCCGACTTCATCCGTACTCGAGCTCGCCAGTTTCAACGGCCGTGCCGGGGTTGAGCCCCGACATTTCACCGCTGACTTAACCTGCCGCCTGCGCCCCCCTTAAACCCAATAAATCCGGATAAAGCTCGCATCCCCCGTCTTACATGCGCTGCTGGGCAGGAGGTCGC
+
CCCCCGGGGGGGGGGGGGGFGGGGGGGGGGEDFGGGGGGGGGGGGGGGFGGDGGGGGG@FCDGGGGGGGGFFGGGGGGGGGGCFEFCFFFFGGGGGGGGGGFGGGFGGFFGGGGGGG>BGGGGDDFEEG@EAFFGGDCEEGE9E9F=FFGDD3@?FEFECGEAFGFGCFGEEG**49C>>ECD=F)6C=CFDFBG@@FFEEFEF@>93@FG4)9)1,;C42-((.-4((:3(9<>>AFGGF6?:=)).91)(-7)0)...,1--)((-(((((-..-)))--32008,(4,())*12(((
@M02996:162:000000000-B87FG:1:1101:8988:7029 2:N:0:ACTGAGCG+TCTCTCCG
GACTACCCGGGTATCTAATCCTGTTTGCTCCCCACGCTTTCGAGCCTCAGCGTCAGTCTCAGTCCAGTAAGCCGCCTTCACCACCGGTGTTCTTCCTAATATCTACGCATTTCACCGCTACACTAGGAATTCCGCTTACCTCTCCTGCACTCTAGCCTGACAGTTTCAAAAGCAGTCCCGGGGTTAAGCCCCGGGCTTTCACTTCTGACTTGCTAGGCCGCCTACACTCCCTTTACCCCCAGTAAATCCGGATAACGCTTGCCCCCTACGTATTACCTCCGCTGCTGGTACGTAGTTCGC
+
CCCCCGGGGGDGGGGGGGFFGGGGGGGGGGF<FGGGGGGGGGGGGGGGCFGGEEGDGGFGDCFFGEFGG9FFGGGGGGGFGGGGEGFFEFEGFDFFGG;C,DFGGGGGGGGGGGGGGAE6CEFCGFGCFGFGGGGGGDDFDEFGDGBGFGFEFDFGGFC?D?>CDFGGGD,;EF+EFGEEGGEEGGEGEFGFEEGFACFFFFEFFFC5CFG=41/B=AG9C62333=4;F=3FEEE)6=C;@EE76A:99@(-767--,,-98:FF3??B<263)664.(4,32()),,).-7**2+)-4
@M02996:162:000000000-B87FG:1:1101:8932:7033 2:N:0:ACTGAGCG+TCTCTCCG
GACTACTAGGGTATCTAATCCTGTTTGATACCCATGCTTTCGTGCCTCAGCGTCAGTTCGTCTCTGGACAGCTGCCTTCGCAATCGGAGTTCTGCAGCATATCTAAGCATTTCACCGCTACACGCTGCATTCCGCCATCCTCGACCCGACTCAAGGCCTCCAGTATCAACGGCAGTTCCGTAGTTGAGCTACGGGATTTCACCGCTGACTTAAAGGTCCGCCTGCGCACCCTTTAAACCCAATAAATCCGGATAACGCTCGCATCCTCCGTATTACCGCGGCTGCTGTCTCCGGGGTAGC
+
CCCCCGGGGGGGGGGGGGGGGGGGGGGGGGFDFFGGGGGGGGGGGGGGGFGGGGGGGGGGGGGGGGGFGGEFFFGGGGGGGGGGGFCCFGGGFFGC<EFGGBFGGEFGGGGGGGGGG>@CG9FCEEGGGGFFGGGDDEEFGDBCC+04<?E=8=?8DGFGFE=C,9FEFGEDGFDGBFEED8EEGGF7CG,855CA5BCFFGFFFF=)7AFFF+64>8?54::2((117E@=<;C?;;?C668=FE3<032(2:49--(,-932/(38:4-.(.).)142((491:3)4)-)0)2*:4,2
@M02996:162:000000000-B87FG:1:1101:28156:7034 2:N:0:ACTGAGCG+TCTCTCCG
GACTACTAGGGTATCTAATCCTGTTTGCTCCCCACACTTTCGTGCCTCAACGTCAGTTGCAGTCCAGTAAGTCGCCTTCGCCACTGGTGTTCCTCCTAATATCTACGCATTTCACCGCTACACTAGGAATTCCACTTACCTCTCCTGCACTCAAGAACATCAGTTTTAGTTGCCGTTCCTCAGTTGAGCCGAGGTATTTCACACCTAACTTAATTTCCCGTCTACGCACCCTTTACACCCAATCATTCCGGATAACGCTCGCCCCCTACGTATTCCCGCGCATGCTCGACCGTAGTTGGC
+
CCCCCGGDGGGGGGGGGGGGGGGGGGFFGFFGGGGGGGGGGGGGGGDFGGGGEGGGGGGGGGGGGGGGGGGGGGGGGGGGG7C=@DCFFFGGFCFGG??FBEGGGFFGGGFGGGGGGAEDD@FA,=BEFGGGGCFCFGGGD>DDD98F;FFFGGGF?,,9EFFFGF+ED>4+@+6@?FDFGGDEFC>681=855+*;@;;CGE)=FF@BF<@54;;>BD>10)=A))-:>ADDBFFEFFGF50(;85?+55(5;;*(.((()(/1267;(().()))-,,((,(,-),((,())/2+)(5
@M02996:162:000000000-B87FG:1:1101:24115:7051 2:N:0:ACTGAGCG+TCTCTCCG
GACTACCCGGGTATCTAATCCTGTTCGATCCCCGCGCTTTCGTGCCTCAGCGTCAGTTGCGGCTTGGTGACCTGCCTCCGCGATCGGCGTTCTGTGCGATATCTATGCATTCCACCGCTACACCGCACATTCCAGCCACCCCAAACGCACTCAAGCCCCCCAGTTTCGACGGCAGTGACCGGGTTAGGCCCGGAAATTTCACCGCCGACTTAAGGGGCCGCCTACCCCCCCTTTAAACCCAATCAATCCGGATAACGCGCGCATCCTACGTATTAGCGCGGCTGCTCGCCCGACGGTAGC
+
CCCCCGGGGGDGCEEFFGGGGGGGGGGDGG:EF:CCEFEGGGGGGGGGGGGGCEGGGF6E+CFCEDFE<F@FGFGGFGFEGGCFGEC=7@=FF9EGFG?FC>=DDFGF,DF,EFGG7>E>DFGGEFC>FAFGGGCF6,@B7:A0@EDG>;5CFGF9EFGGGG)8,4=CFGGEGB)A6DEFC=CC7*(*6CC9>>D6BF6:2@B0(70(7>CA)@2)-0)-244(2(((-:49*):A><6/4?F(9<).2,)(,8)2-,((,14:>8?)4(.)).)).,,(,4(41))-((((0)***-(4
@M02996:162:000000000-B87FG:1:1101:17739:7056 2:N:0:ACTGAGCG+TCTCTCCG
GACTACCCGGGTATCTAATCCTGTTTGCTCCCCACGCTTTCGAGCCTCAGCGTCAGTCTCTGTCCAGCAAGTCGCCTTCGCCACTGGTGTTCTTCCTAATATCTACGCATTTCACCGCTACACTAGGAATTCCACTTGCCTCTCCAGTACTCTAGCCCTACAGTTTCAAATGCAGGTCCCGGGTTAAGCCCAGGGTTTTCACATCTGACTTGTCTGGCCGCCTACGCTCCCTTTACACCCAGTAAATCCGGCAAACGCTTGCCCCCTACGTATTACTGCGGCTGCTTGCACGTAGTTAAC
+
CCCCCGEGGGGGGGGGGGGGGGGGGGGGGGGGGFGGGGGGGGGGGGGGGGGGGGGGGGFFGGGGGFGGGGFGGGGGGGGGGGGGFDCEFGGGGGGGGGFFFFGGGGGGGGGGGGGGGABDDEGGGFCFFGGGGGGGGFFGGFFGGEDC7AFEGFFGFGGFGGEFEFGGGACFGFGFFGDFEGGGGGBC>FGFFFCD=FFFFGCA@B7AEFF@AFE?5?7:C/)(8(6(/:>BGF**9>FGF(4);6).26)(()/2/.(-(15:FBFB0,().8--).),--42:.),023:.)*2<)))
@M02996:162:000000000-B87FG:1:1101:24097:7058 2:N:0:ACTGAGCG+TCTCTCCG
GACTACCCGGGTATCTAATCCTGTTCGATCCCCGCGCTTTCGTGCCTCAGCGTCAGTTGCGGCTTGGTGACCTGCCTCCGCGATCGGCGTTCTGTGCGATATCTATGCATTTCACCGCTACACCGCACATTCCAGCCACCCCAAACGCACTCAAGCCCCCCAGTTTCGACGGCAGGGACCGGGTTGAGCCCGGAAATTTCACCGCCGACTTAAGGGGCCGCCTACGCACCCCTTCAACCCAATAAATCCGGACAACGCCCGCATCCTCCGTATTACCGCGGCTGCTGGCACGGAGGTCGC
+
CCCCCGGGGGGGGGGGGGGGGGGGGGGGGGGGGEGGGGGFGGGGGGGGGGGGGGGGGGGGGGGGGGGGCDFGGGGGGGGGGFEG8CB@FFEGDBFGGGGGGDG@FFGGGGGGGGGGG=>DDCGGGGGGGFFGGGGGGGGFGA5DGEAEBGDFCGDFGGGGGC>>=FFD*;4:C5C*)7=BEGG5FG@GBGG9>>59AFFF2CA1>D3(4>D4A057139(:334<19:9E6->014A9FD((()1:A<F9D<()45--(-(14(14,)41-(.45:<?0(-((4:7)5(.)-))/*2(,2
@M02996:162:000000000-B87FG:1:1101:17721:7065 2:N:0:ACTGAGCG+TCTCTCCG
GACTACTAGGGTATCTAATCCCGTTTGCTCCCCTGGCTTTCGCATCTCAGCGTCAGACACAGTCCAGAAAGGCGCCTTCGCCACTGGTGTTCCTCCCAATATCTACGCATTTCACCGCTACACTGGGAATTCCCCTTTCCTCTCCTGCACTCTAGTCATCCAGTATCCAGAGCCATACGGGGTTGAGCCCCGCATTTTCACTCCCGACTTAGAAAACCGCCTACATGCGCTTTACGCCCAATAATTCCGGACAACGCTCGCCACCTACGTATTACCGCGGCTGCTGGCACGTAGGTAGCC
+
CCCCCGGGGGGGGGGGGGGGGGGGGGGFGGFGEGGGGGFGGGGGGGGGEGGGGGGGGGDFGCFGGGGFGGCEFGEGGGG7EEGGGGGGGFEGGDFGGGGDGFGGGGGGGGGGGGGGG=@DGGGGFFGGGGGGGGGGGGGGGFFGGFEGFGFDFEFFEFGGGGFGAFFF8@GFGFGGBFD>EEGGGFFF@FGFFDGFCGFC<;CB):99=B+:*+6*76)(=5-8>CFE9C(;>><702=538;78C?78:5(,839(((((1,4F008?:54,)..((,-4,-(.)4,.46800*334)-
@M02996:162:000000000-B87FG:1:1101:27383:7074 2:N:0:ACTGAGCG+TCTCTCCG
GACTACTGGGGTATCTAATCCTGTTTGCTACCCACGCTTTCGCGTCTCAGCGTCAGTCATTGTCCAGCAACCCGCCTTCGCCACAGGTGTTCCTCCTGATATCTACACATTTCACCGTTACACCAGGAATTCCAGTTGCCCCTCCAAGACTCCAGTTAATCAGTTTCAGGCGCAGTTCCTCAGTTGAGCTGAAGGATTTCACACCTGACTTAACTAACCGCCTACACGCTCTTTACGCCCAGTAACTCCGGACAACGCTCGCCCCCTCCGTATTACGTCGGCTGCTGGCACGTAGTTAGC
+
@CCCCGGFGGGGGGGGGGGGGGGGGGGGGGGGGGGGGGGGGGGGEGGGFGGGGGGGGGGGGGGGGGGGGGGGGGGGGGGGGGGGGGFGGGGGGGGGGGGGGFGGGGGGGGGGGGGGGDE6?DGGGGGGGGGGGGAFGGCDGDFGGGFFFFFFGGGFFDGGGGFFGFGGGFFBEDCGFGFFGGGFFGDG@AD@F59=CFFFCEEEFFEFFF9CEAEFFAC9=:)5B<B<@*8BFC5;DDGGF;@<75C@D;:36>@G(.(/673?C>(214-,1866-..,(10210.(4<B:))/2<665
@M02996:162:000000000-B87FG:1:1101:15710:7090 2:N:0:ACTGAGCG+TCTCTCCG
GACTACTGGGGTATCTAATCCTGTTCGATACCCACGCTTTCGTGCCTCAGCGTCAGTAGCGTACTGGTAGGCTGCCTTCGCAATCGGAGTTCTGTACCATATCTATGCATTTCACCGCTACACGGCACATTCCGCCTACCTCGCTCGCACTCAAGAACGGCAGTTTCAACGGCAATTTTACGTTTGAGCCGCAAACTTTCCCCACTGACTTACCATCCCTCCTACTCCCCCTTTCACACCAATAAATCCGGATAACGCTCGCATCCTCCGTTTTCCCTCGGCTGCTGGCCCGGTGTTAGC
+
CCCCCGGGGGFFGGGGGGGGGGGGGGGGGDFFGFGGGGGGGGGGGGGGGFGGGGGGGFFFGG7CFGGGGGGFGGGGGGGGGFGGFFF6CFFGFGGAGGGGGFGGAFGFGGGGGGGGG@EDGGFECGDGGFEGGGGGGGFFD=AGGGFGFGEEFF63,@8+@@A<EFGGDGGEGD>FFGF>;C,15;*;>G85*3CB=CFC*CD2@6;3>FGFFFFFFFG):668))/(/B;9C@4<C)?8:7@0=))6*()(4>AC(((--/(,1(554(,).-)534.,,(,4<20((.,,..*28).6
@M02996:162:000000000-B87FG:1:1101:10937:7107 2:N:0:ACTGAGCG+TCTCTCCG
GACTACCGGGGTATCTAATCCTGTTTGATCCCCACGCTTTCGTGCCTCAGCGTCAATGACTGCTTCGTGAGATGCCTTCGCAATCGGTGTTCTGAGTAATATCTATGCATTTCACCGCTACACTACTCATTCCTCCCACGGCAACAGTATTCAAGCCGCCCAGTATCAAAGGCAGTTCCGGAGTTGAGCCCCGGGCTTTCACCTCTGACTTGAGCAACACCCTACGCACCCTTTCAACCCAATAAATCCGGATAACGCTTGCATCCTCCGTATTACCGCGGCTGCTGGCACGTGGTTAGC
+
CCCCCGGGGGGGGGGGGGGGGGGGGGGGGGDDFGGGGGGGGGGGGGGGGGGGGGGGGEGGGFGGGGGGGGGCGGGGGGGGGGGGGGG=FC=FFGFGGGGFGFGGGGGGGGGGGGGF@:@CDDFFGFGGGGGGGGFFGBFED:*=D,:E?DFDDEGGGEGGGGDDDFGGFGE5DD6FFGFFC>CEDGFC@GGA5?DB>CAA6C=*9?::CFF3>F>?2?;(*./6=667:888;@395)8=(666AEE?*4)(-).2---(-1)-*5<246-,,,)))(,(-429F7?B014-0)12;).)
@M02996:162:000000000-B87FG:1:1101:19878:7111 2:N:0:ACTGAGCG+TCTCTCCG
GACTACTGGGGTATCTAATCCTGTTTGCTACCCGCACTTTCGAGCATGAGCGTCGATAAGTCCCCAGCAAGCTGCCTTCGCCATCGGTGTTCTTCCTGATCTCTACGCATTCCACCGCTACACCAGGAATTCCGCTTGCCCCTGAACTATCCAAGAAATGCAGTCCGGTCTGCAGGTCCGGGGTTGGGCCCCGGTATTGTACAGACCGCTTGCACTTCCGCCTGCGCTCCCTTTACGCCCCGTGCTTCCGACCAACGCTTGCACCCCTCGTTTTACCGCGGCTGCTGGCCCGCAGTTTGC
+
CCCCCGGAGGGGGGGGGGGGGGGGGGGGGECFGGGGGGGGGGDFGFFEEGGGGGGGG<F9FFGGGFGEF8@DGGGGGGGGGGGGFD?FGGGGGGGGGGFGGFGGEGGGEGFGGGGGG>D8>EFGCFCCFFGGGCE6D6DBFDF?6,:;@FFFAFF@D,E=FGDFGF6+CEGFGF?,;FCFBEGEEGFG=FGAAEGF=FF?5A<7*669BDG6=A7+/80(=6631699?DB(:?)4:0?8,,4,)(..*(049B35--(44GFBGF1(,4-(--644(0-(,,(,5)52((4)0**36))
@M02996:162:000000000-B87FG:1:1101:14837:7111 2:N:0:ACTGAGCG+TCTCTCCG
GACTACCAGGGTATCTAATCCTGTTTGCTCCCCCGACTTTCGCGCCTCAGCGTCAGTTCTGTTCAAGGAATCCGCCTTCGCCTCCGGTGTTCTGCAGGATATCAACGCATTTCACCGCTACACCCTGCATTCCGATTCCCTCTCCCACACTCGAGTCCTTCAGTTTCAAGCGCACTTTCCGGGTTGAGCCCGGAGATTTCACACTTGACTCGCAGGCCCGCCTACGCGCCCTTTACGCCCAGTAAATCCGAACAACGCTTTTGCCCTCTGTATTTCTGCGGCTGCTGGCACCGGGTTAGC
+
CCCCCG8FGGGGFFGGGFFGGGGGGGGFGCFGG767FGGGGGGGGGGGGGGGGGGGG9CC,EFF<6C,,C6CFEGGGGGGGG@FDEFFBFEGG<C5,9,A:DE,@FEGEEGGGGGGG>BCGFG=C7AE8CEGGGDDCDFFGDFGGD5,<CFD6@68=D:2,=:FDFGGG63@EEDE*5;<459CFGFG@FD5?*957>BEFG5@2A=EF6+82),).29(=36<;0766EBFG?FB11CE6??)7)-.2,)-(7(9(((((0).2452(,..66)-.--,(496??0(3(4())22/,,.
@M02996:162:000000000-B87FG:1:1101:24161:7123 2:N:0:ACTGAGCG+TCTCTCCG
GACTACTCGGGTATCTAATCCTGTTTGCTCCCCACACTTTCGAGCCTCAGCGTCAGTTAAAGCCCAGTAGGCCGCCTTCGCCACTGGTGTTCCTCCGAATATCTACGCATTTCACCGCTACACTCGGAATTCCGCCTACCTCTACTTCACTCAAGATGAACAGTTTTGGATGCAGTTCCGGGGTTAAGCCCCGACATTTCACATCCAACTTGGTCACCCGCCTACGCTCCCTTTACACCCAGTACATCCGGACAACGCTTGCCACCTACGTATTACGTCGGCTGCTGGCACGTAGTTAGC
+
CCCCCGGGGGGGGGGGGGGGGGGGGGGFGFFGGGGGGGGGGGGGGGGGFGGGGGGGGGGGFGGGGFGGGGGGGGGGGGGGGGGGGGFFFFEGGGGGDGGGGFGGGGGGGGGGGGGGG=BDDEFCCFGGGFGGGGEGG>DDFEFGGFEGFGFFGGGCFG9DFGDEFFFFGCF?DFFCBGEDEGGEGF6>CGGADDGBFFFEFGFFFFFEFFGF=;>8>FG5:@@DFF>/4CD8C;CEEA?:;@4C+5795:)8BD?G(--(-9:<F?:::2,)556.((.(-,(-82)(48B65)/2<.)4
@M02996:162:000000000-B87FG:1:1101:10946:7123 2:N:0:ACTGAGCG+TCTCTCCG
GACTACCGGGGTATCTAATCCTGTTTGATCCCCACGCTTTCGTGCCTCAGCGTCAATGACTGCTTCGTGAGATGCCTTCGCAATCGGTGTTCTGAGTAATATCTATGCATTTCACCGCTACACTACTCATTCCTCCCACGGCAACAGTATTCAAGCCGCCCAGTATCAAAGGCAGTTCCGGAGTTGAGCCCCGGGCTTTCACCTCTGACTTGAGCCACAGCCTACTCACCCGTTAAACCCAATAAATCCGGATAACGCTTGCATCCTCCGTATTACCGCCGCTGCTGGCACGGGGTTAAC
+
CCCCCGGGGGGGGGGGGGGGGGGGGGGGGGFGGGGGGGGGGGGGGGGGFGGGGGGGGGGGGGGGGGGGGGGGGGGGGGGGGGGGEGFCCFGGGGFGGDFGGFGGGGGGFGGGGGGGG8BGGFGGGGGGGGAGGFFDDDD4C8:=D8DFFGFEFFCGGEGGG?=:,5DEF=,;DFGGFGFBC@C+@FFGEGGFFBCAAFFF4=>>B=BEEFG3>A>)8A*/=8/)()/1.;=(9321CEGD@?5/;>C?C(>-().*,----9>>>:B<?1-(.366<6((4(,30)).(:285)*1/().
@M02996:162:000000000-B87FG:1:1101:27514:7134 2:N:0:ACTGAGCG+TCTCTCCG
GACTACCCGGGTATCTAATCCTGTTTGCTCCCCACGCTTTCGCGCCTCAGCGTCAGTTAATGTCCAGCAGGCCGCCTTCGCCACTGGTGTTCCTCCTAATATCTACGCATTTCACCGCTACACTAGGAATTCCGCCTGCCTCTCCATCACTCAAGACAATCAGTTTCAAATGCACGTTATGGGTTAAGCCCATAGATTTCACATCTGACTTGATCACCCGCCTACACGCCCTTTACACCCAGTAAATCCGGACAACGCTTGCCACCTACGTATTACCCCCGCTGCTGGCACGTAGTTAGC
+
@CCCCGGGGGGCEGGGGGGGGGGGGGGGGGGGGGGGGGGGGFGGGGGGGGGGGGGGGFGGGGGGGGGGGGGGGGGGGGGGGGGGGGGFFFEFGGGGGGGGFFGGGGGGGGGGGGGGG>@DG9EDFGGGGGGGGGGGGGCGFFFGGGFGFGFEFGFAFGFGFFDEFEGGGGGFGFCFFG=FFEFFGGCFFGG@FFFCEDCEEGEEEFFFFFGF9BEFFACAG>@>D=B5>=@FGFFFFF?EF@EFF56?;7)69>(*----./82>:2:B(.)67-6)(-(-3(-3:8?FBFF75;A74))
@M02996:162:000000000-B87FG:1:1101:21593:7143 2:N:0:ACTGAGCG+TCTCTCCG
GACTACTAGGGTATCTAATCCTGTTTGCTCCCCACGCTTTCGAGCCTCAACGTCAGTATCTGTCCAGTATGGCGCCTTCGCCTCCGGTGTTCTTCCTAATATCTACGCATTTCACTACTACACTCGGAATTCCCCATACCCCTCCAGTACTCTAGATTGACAGTTTTCAAAGCAATTCTTAAGTTAAGCTTAAGGTTTTCACTCCAAACTTGCCATTCCGTCTACGCTCCCTTTACCCCCAGTAAATCCGGATAACGCTTGCCCCCTACGTTTTACCGCGGCTGCTGGCACGTGGTTATC
+
CCCCCGGGGGGGGGGGGEFGGGGGGGGGGGFGGGGGGGGGGGGGGGGGGGGGGGGGGCCFGGGGGGGGGGFDFGGGGGGGGGGGGE@FEGGGGFGGGFFGGFGGGGGGGEEGGGGGF8=?D8FF,9@CFFGGGFG6DBEDDDFGG8DFBFFFGFFG@D8,@DDDFF8@D=,9@B+ADFEB@=9D=+;DDFF*9D8EDFFFF7;>5;@08AF@EF5<5+<5400)*05=@GFBC@E**.>?=@>CF?C8;50055;C,((/(:@FGF9(///(/33)),(-((-425:::0500)*2;6)-
@M02996:162:000000000-B87FG:1:1101:12637:7146 2:N:0:ACTGAGCG+TCTCTCCG
GACTACCCGGGTATCTAATCCTGTTTGATCCCCACACTTTCGTGCCTCAGCGTCAATGACGGATTTGTGAGATGCCTTCGCAATCGGTGTTCTGTGTGATATCTATGCATTTCACCGCTACACCACACATTCCTCCCACAGCATCCGTATTCCAGATTACCAGTTTCAACGGCAGGTCACGCGTTAAGCGCGTTCGTTTCACCGCTGACTTGGCCTTCCGCCTACGCACCCTTTAAACCCAATAAATCCGGATAACGCTCGCATCCTCCGTATTACCGCGGCTGCTGGCACGGCGTTAGC
+
CCCCCGGGGGGG:FGGGFGGGGGGGGGGGGFFGGGGGGGGGGGGGGGGGGGGGGGGGFCFGG@FGGGGGGDGGGGGGGGGGGGGGGFGGGGGGGGGGGGGGFGGGGGGGGGGGGGGGAFGDFGFGGGGGGGGGGGGGGGGFD6?DGFGFGFFGEG9DFFGGGEFFFGGGGEFGFDGFG)D=EGEEGDFBCGAF*99>FFEFGFDB?=5>ADE36)/>FF8=6,(68@?>GD7C@CEEEGD@(65?446247(1)49-----1(,18<<:0-,(5)6>?1,44-4?::?<F34>022/-,6
@M02996:162:000000000-B87FG:1:1101:21860:7217 2:N:0:ACTGAGCG+TCTCTCCG
GACTACAGGGGTATCTAATCCTGTTTGCTCCCCACGCTTTCGAGCCTCAGCGTCAGTCTCAGTCCAGCAAGCCGCCTTCGCCACCGGTGTTCTTCCTAATATCTACGCATTTCACCGCTACACTAGGAATTCCGCTTGCCTCTCCTGCACTCTAGCAACGCAGTTTCAAAGGCAGTCCTCGGAGTTGAGCCCCGGGTTTTCACCTCTGACTTGCATCGCCGCCTACGCTCCCTTTACACCCAGTAAATCCGTATAACGCTTGCCCCCTACGTATTACCGCGGCTGCTGGCTCGCAGTTAG
+
CCCCCGGGGGGFGGGGGGGGGGGFGGGGGGGGGGGGGGGFGGGGGGGGFGGGGGGGGGGGGGGGGGGGGEFFGGGGGGGGDECGGEFFGGGGGFGGGGGGGFGFFGGGGGGGFFGGG=@DDFFFFGFFGGGGGFGGD?FGGFFGGFBGFGFEFEFFGGGGGD88EFGGGG,;6A6;6FFFGDG5FCC7CFEBFDD2/>:=EAEEEFEE8+;8>FBCE:5/2((3(6;13B04<4;37?CC0(..0-)-2,0(.0)0.,,-(145F0(--133.:()-4---(((-48)33(50)2**...
@M02996:162:000000000-B87FG:1:1101:21516:7222 2:N:0:ACTGAGCG+TCTCTCCG
GACTACTAGGGTATCTAATCCTGTTTGCTACCCACGCTTTCGCGCCTCAGCGTCAGTTACGGCCCAGTAAGTCGCCTTCGCCACTGGTGTTCCTCCCAATCTCTACGCATTTCACCGCTACACTGGGAATTCCACTTACCTCTTCCGCACTCAAGCCAACCAGTCTCCAAAGCAATTCCCACCTTGAAAGCAGGACTTTCACTTCAGACTTAATCGGCCGCCTACACGCCCTTTACGCCCAGTCCTTCCGGCCACCGCTTCCCCCCTACTCTTTACCGCCGCTGCTGGCCCGGAGTTGTC
+
CCCCCGGGGGGGGFGGGEFGGGGGGGGGGFGGGGGGGGGGGGGGGGGGFGGGGGGGGGGGGEGFGDGGCDGGGGGGGGGFGGGGGDFF@FGEFEEEFDDGGFFGFGGGGCFGGGGGG=@8DEFGG8FFGGGGGAFGGDGGGFFGGG9F*?>8>DFGGG8DG6:BFDGGGD3*@*7:CFEFFGGFFG@+*,@039CDEFAE*@;A@::*:;CE*9>9)@C=C60(7(8(6;:(>4)),8FG(44=).)7<?>(4:(*--(((238DB((())).6)67(((((-(,.202(-,..22*).-
@M02996:162:000000000-B87FG:1:1101:21847:7231 2:N:0:ACTGAGCG+TCTCTCCG
GACTACAGGGGTATCTAATCCTGTTTGCTCCCCACGCTTTCGAGCCTCAGCGTCAGTCCCAGTCCAGCAAGCCGCCTTCGCCACCGGTGTTCTTCCTAATATCTACGCATTTCACCGCTACACTCGGAATTCCGCTTGCCTCTCCTGCACTCTAGCAACCCAGTTTCAAATGCAGTCCTCGGGTTTGAGCCCCGGGTTTTCACCCCTGCCTTGCATCCCCCCCTACCCCCCCTTTACACCCATAAAACCCGGATAACGCTGCCCCCCTCCTTTTTCCCCCCGTCGTTTGCCCGCATTTTG
+
CCCCCGG,EFGGGGGGGGGGGGGGGGGGGGGGGGGGGGGGGGFGGGGGGGGGGGGGGC,EDFFFGGGFGGGGGGGGGGGGGCGG@EFFGGGGFGFFGAAFGBGGGGGGGGGGGGGGG:<=CEFE,?=7FEGGGCGDD6@FD=DFFD<GFGFFADFF==F,CC5>EFG:D,,49B?GFD*=+@+,3;)+0@F>EE>:5<B)8;<:(8(5();9)?*49);(*.(((/(/(:7(9124<)3@((4(*.))1(0(()(*.(-(().3F;0(((.))5)(-)((((-(-(((()))0)/*1.))
@M02996:162:000000000-B87FG:1:1101:8984:7239 2:N:0:ACTGAGCG+TCTCTCCG
GACTACTAGGGTATCTAATCCTGTTTGCTCCCCACACTTTCGTGCCTCAACGTCAGTTATTGTCCAGAAAGTCGCCTTCGCCACTGGTGTTCCTCCTAATATCTACGCATTTCACCGCTACACTAGGAATTCCACTTTCCTCTCCAACACTCAAGAAAAATAGATTTAGTTGCAGTTCCTCAGTTAAGCCGAGGGATTTCACAACTAACTTGTTTTCCCGTCTACGCACCCTTTACACCCAATAAATCCGGATAACGCTTGCTCCCTACGTATTACCGCGGCTGCTGGCACGTAGTTAGT
+
CCCCCGGGGGGGGGGGGEFGGGGGGGGGGGGGGGGGGGGGGGGGGGGGGGGGGGGGGGAFGGGGGGGCFGFGGGGGGGGGGGGGGFGFGGGGF?EFGFDFGFGGGGGGGEFGGGGGG:<CDFGGGCCGGDEGGGGGGGGFGDFGFDDGFGFB8ED9?==FE95:@79;DGGCC?8DFGFFGAEGFFD=DGDB5>C)3CFFFGC659@EFFFFFFB>E97=@==C@4@2>EFDD=C:*7?E99=);8CC4:)83:)2,./((*/7C?3)::3)1;9<473(-4>967>2802200*/364-
@M02996:162:000000000-B87FG:1:1101:6770:7242 2:N:0:ACTGAGCG+TCTCTCCG
GACTACCCGGGTATCTAATCCCTTTCGCTCCCCCGGCCTTCGTACCTCAGCGTCAGTGAATGTCCAGGAACCCGCCTTCGCCACGAGTCTTCTTCTTGATATCTACGCATTTCACTGCTACACCAAGAATTCCGGTTCCCCCTCCATTACTCCAGCCATACAGTATCATGCGCACTCCAGAGGTTGAGCCCCTGCCTTTCACGCACGACTTATACGGCAGCCTACGTACCCCTTACGCCCAGTGATTCCGAACAACGCTTGAGACCTCTGTATTACAGCGGCTGCTGGCACAGAGTTTGC
+
CCCCCGGGGGGGEGGGGCFFGGGGGGGGGGGGGGGGGGGGGGGGGGGGGGGGGGGGGGGGGGGGGGG@FFGGGGGGGGGGGGGGGGGGGFGFGGFFGGGFFFGGFGGGGGGGGGGCGDDDFFFGGGGGGGGGGGGCDEGGGFBGC=;7?FFFGFGGGGGGGG9CCDFGGFGFGFG+:D@F@FDFF>@FFGFDFFGFFCFFFGD=AB@@@FGFFF<)08).2:(5=6@<2=<(*/;E<<EG6B7.*-).247:B>0*----42.(2384<).)-66.)))--((-(,356:<(0)0<<6)5
@M02996:162:000000000-B87FG:1:1101:3508:7247 2:N:0:ACTGAGCG+TCTCTCCG
GACTACTAGGGTATCTAATCCTGTTTGCTCCCCACGCTTTCGAGCCTCAGCGTCAGTAATCGTCCAGTAAGCCGCCTTCGCCACTGGTGTTCCTCCTAATATCTACGCATTTCACCGCTACACTAGGAATTCCACTTACCCCTCCGACACTCTAGTTCTACAGTTTCCAATGCAATCCCGGAGTTGAGCCCCGGGCTTTCACATCAGACTTGTAAAACCGCCTACGCTCCCTTTACACCCGATAAATCCGGAGAAAGCCTGCACCCTCCGTATTCCCGCGGCTGCGTGCACGTATTTTGA
+
CCCCCGGGGGGGFGGGGGGGGGGGGGGGGGFGGGGGGGGGGGGGGGGGG,CCBEFGGGGGGGGGGGGGDFGFGGGGEFFFFGEGGFAFGFCEGF>EFEEFGFGGGFGGGGCFFFDFE=<=DEEFGGGGGGGGCGFDGGACDDD>C8:@9??<9DDFFGGGG8>C=29,=;EFFFD8*68<88@@FGEDCGGAB5CA9FAB7,*:4B=>3*=>612=?FD2*/(-86;12:=D=3.)5;E*(((.2;CC<(7((04*(,(,(*(.2(((,4-2(.)).8((((-20(-(-,5<5)20+).-
@M02996:162:000000000-B87FG:1:1101:22265:7247 2:N:0:ACTGAGCG+TCTCTCCG
GACTACCCGGGTATCTAATCCTGTTTGCTCCCCCGACTTTCGCGCCTCAGCGTCAGTAACGTACAAGGAATCCGCCTTCGCCTCCGGTGTTCTATAGGATATCAACGCATTTCACCGCTACACCCTATATTCCGCTTCCCTCTTCCGTACTCCAGCCATGTAGTTTCGGACGCACTTTCCGGGTTGAGCCCGGAGATTTCACATCCGACACGCATAGCCACCTACGCGCCCTTTACGCCCAGTAAATCCGACCCACGCTTGCGCCCTCCGTTTTACCGCGGCTGCTGGCACTGGTTTAGC
+
CCCCCGGGGGGGGGGGGGGGGGGGGGGGGGFGCFFGGGGGGGGGGGGGFGGGEGEGGC<FEG8FCFF,,CFFGGGGGGGGGGBFF>BFEGEGG<FA?EFGGFGGGGGGGGDGGGGGG>>=CEGGGGGFFFGGG8+=DGGGGFFGGGAEFGFEDDFGGGGFGGCFEFGG64@?E>DGFGFFGGGGEDFD@FG=:?D9@CFFFGFF;A0/65DDF3654ACEG84>>:B(4>>19>BFFFGG04:2=)<9790(()./,-(--9((*4(.(--).-).)--(,((--).5:()())308,-)
@M02996:162:000000000-B87FG:1:1101:21613:7253 2:N:0:ACTGAGCG+TCTCTCCG
GACTACCAGGGTATCTAATCCTGTTTGCTCCCCACACTTTCGCGCCTCACCGTCAGTTACTGTCCAGCAATCCGCCTTCGCCACTGGTGTTCCTCCTTATATCTACGCATTTCACCGCTACACAAGGAATTCCGATTGCCCCTCCAGCACTCAAGAAGCACAGTTTCAAATGCAGTTTATGGGTTAAGCCCATAGATTTCACATCTGACTTGCTCCCCCGGCTACACGCCCTTTACACCCAGTAACTCCGGACCACGCTTGCCCCCTACGTCTTACCTCGGCTGCTGGCACGTAGTTAGC
+
CCCCCGGGGGGGGGGGGGGGGGGGFGGGGGFGGGGGGGGGGGGGGGGGGGGGGGGGGFGGGGGGGGGGGCGGGGGGGGGGGGDGGGFGGGEGFFFGGGGGCFFGGGGGGEGGGGGGG=@?DFG?+ABFGGCFGF+@D?FFGFFGGG5FFGFFCEGEF8,@EFDFFFGG9DGFGFGGFFEFGGGGGGD7AFGFFFFCEFFFCF;CEACCEFEC;+*3=?G)*0/5>*:(6C@>C=*>?EFG2<36C5?AGD5(()/:(.//2D72C6(((,.(((.::).,-40(4?:20()30011<..5
@M02996:162:000000000-B87FG:1:1101:3521:7261 2:N:0:ACTGAGCG+TCTCTCCG
GACTACTAGGGTATCTAATCCTGTTTGCTCCCCACGCTTTCGAGCCTCAGCGTCAGTAATCGTCCAGTAAGCCGCCTTCGCCACTGGTGTTCCTCCTAATATCTACGCATTTCACCGCTACACTAGGAATTCCACTTACCCCTCCGACACTCTAGTTCTACCGTTTCCAATGCAATACCGGAGTTGAGCCCCGGGCTTTCACATCAGCCTTTTAAAACCGCCTACTCTCCCTTTAAACCCAGTAAATCCTGATAACTCTTTCCCCCTACGTATTACGACGGCTGCTGTCACGTATTTGGA
+
<CCCCGGGGGDEEGGGF@FFFGGFGFGGCFEGGGGGGGGGGGFGGGGGGGGGGGEEFFGGGCFGGGGGGGFFFGEGGGGGGGGGGCFFGGDEEFFGGEFCFFEGFGGGC8:AFGFFG=5=CEFGGGGGGFFGFFGGGGGGD8DDCBAG>DD8,D9F=D:AE,0:=DFGGAFFGFGA8?):3519A+*+8C5)@@C5=@6BEG?*4+*));?:*B>+/*:(/(06()/9698;D3))/7<E7;=33?)121=E9A)9))).)*.)2(412-..)().((-(((,30046<)4())3+2).(
@M02996:162:000000000-B87FG:1:1101:3500:7271 2:N:0:ACTGAGCG+TCTCTCCG
GACTACTAGGGTATCTAATCCTGTTTGCTCCCCACGCTTTCGAGCCTCAGCGTCAGTAATCGTCCAGTAAGCCGCCTTCGCCACTGGTGTTCCTCCTAATATCTACGCATTTCACCGCTACACTAGGAATTCCACTTACCCCTCCGACACTCTAGTTCTACAGTTTCCAATGCAATACCGGAGTTGAGCCCCGGGCTTTCACATCAGACTTGTAAAACCGCCTACGCTCCCTTTACACCCAGTAAATCCGGCTAACGCTTGCACCATACGTATTACCTCCGCTGCTGGCACGTATTTAGC
+
CCCCCFGGGGGGCFGGGFGGGGGGGGGGFEFGGGEGGGGGGGG<FEGGGE<FGGGGGGGGGGGGGGGFGGGGFFGGGGGGGEGGDGFGGGGECFEFGFGFGFGGGGGGGGGFFGGGG=@DD,EA,FFFFAFGGGGG8DFC==FGGGAF5=:=@CBEFGGGGA>B@=DEGGFFGFGGFGFFE3@@7+*+544:?B5)1,;;*;*>>A*7>AEECFE88;C=C662>5116E=;F;E<<<CE216C@5??26.(().2-(-((1,8C(<238844465))-(,-2312::1??60)0206:2
@M02996:162:000000000-B87FG:1:1101:16476:7301 2:N:0:ACTGAGCG+TCTCTCCG
GACTACTGGGGTATCTAATCCTGTTTGATCCCCACACTTTCGTGCCTCAGCGTCAATGACGGCTTTGTGAGATGCCTTCGCAATCGGTGTTCTGTGTGATATCTATGCATTTCACCGCTACACCACACATTCCTCCCACAGCATCCGTATTCCAGATTACCAGTTTCAACGGCAGGTCACGCGTTAAGCGCGTTCGTTTCACCGCTGACTTGGCATTCCGCCTACGCACCCTTTAAACCCAATAAAGCCGGCAAACGCCCGCATCCTCCCGTTTACGCCGGCTGCTGGCACCGGATTATC
+
CCCCCGGGGGGCGGGGGFGGGGGGFGGGGGFDFGGGGGGGGGGGGGGGGGGGGGEFGGGGGG+:CGGGGGFGGGGGGGGGGGGGGGGGCCFGFGGGGGGGGFGGGFGGFGGGGGGGG>?DDFFF=EGGCGGGFDGGGDFGGB*?DG>F*=DDEFGEG=,@EADFFFGFGG6?CB=EFG5D38?CCDFB91C)3035)?FEFGF=A>9(5=FE)8BFEFG=G2(2(((,:8@DCECEEEGG3<;);6)/*-)(().*(-((-1(-92)5((,(.,-6((--(-41(,.(,32(0.***.))
@M02996:162:000000000-B87FG:1:1101:8625:7323 2:N:0:ACTGAGCG+TCTCTCCG
GACTACAGGGGTATCTAATCCTGTTTGCTCCCCGCACTTTCGAGCCTCAGCGTCAGTTGCACTCCAGCAAGCTGCCTTCGCAATCGGTGTTCTTCGTAATATCTACGCATTTCACCGCTACACTACAAATTCCACTTGCCTCGCCTGCACTCAAGCCCATCAGTATCCACGGCATTCCACGGGTTGGTCCTGTACCTTTCACCCAGGCCTTACAGTCCCGCCTGCTCCCCCTTAAACCCCATTAACTCCGGATAAGTCTCCCCCCCCCCGATTTCCGGCGGCACATGCCCCGCATTTCAC
+
CCCCCG8,CCGGCFGGGGGGGGGGGAF,C,CC@+F+@GGGGGCFGGGFFGFGEGG,C,,:C<9ACCF8F,CA@EGGGGGGGEECDDF,?FFGFEE?F,AAFFGGG9BEEGFGGGGGD:@C>CF,@<,,9?EGGCEDG6=DG5*=++1:9+<D,3+=+=8,@D6FCFFC7>=BE>+,+?*+6++45<)*1@,*++?*0@+/*5*))*)))3*1>83+7?<5=(((((*),;165)74;3F5?()9@16;*(2(,))*)-6))*--/((-(((,3(6)(,(((,((.))))((-).*20))-
@M02996:162:000000000-B87FG:1:1101:20112:7329 2:N:0:ACTGAGCG+TCTCTCCG
GACTACTGGGGTATCTAATCCTGTTTGCTACCCGCACTTTCGAGCCTCAGCGTCGATGAGTCCCCAGCAGGCTGCCTTCGCCATCGGTGTTCTTCCTGATCTCTACGCATTCCACCGCTACACCAGGAATTCCGCCTGCCCCTGAACTATCCAAGAGACACAGTCCAGTCTGCAGGTCCGGGGTTGGGCCCCGGTATTGTACAGACTGCTTGCATCTCCGCCTACGCTCCCTTTACGCCCAGTGATTCCGAACAACGCTTGCACCCCTCGTGTTACCGCGGCTGCTGGCACGTAATTAGC
+
CCCCCGGGGGGGGGGGGGGGGGGGGGGGGGGGGGGGGGGGGGGGGGGGGGGGGGGGGGGFGGGGGGGGGGFFGGGGGGGGGGGGGGGFGFFFGGGGGGGGGFGGGGGGGGGGGGGGG=@CDFGGFFEFGDGGGGGGG@DEGDFCFDDFFGFFGGGGFGGFFGDEGFD?DFFFGFG6FFFEGGD@FDBGDGGFEEC>=FFFFG*9CF=EDFG=FFCC6:;626:1=/:63==(;)7786?E::F>=<A623)4>E:5----.15<GBB:19:083.-)-,--463432:044<75**3-.5
@M02996:162:000000000-B87FG:1:1101:8617:7342 2:N:0:ACTGAGCG+TCTCTCCG
GACTACAGGGGTATCTAATCCTGTTTGATTCCCGCACTTTCGAGCCTCAGCGTCAATCGCACACCAGCAAGCTGCCTTCGCAATCGGAGTTCTTCGTCATATCTAAGCATTTCACCGCTACACGACGAATTCCACTTGCCTTGCGTGTATTCAAGCCCATCAGTATCCACGGCATGCCAAGGTTGGGCCCTGACATTTGACCGCAGACTTAAAAGGCCGCCTACGCTCCCGTTAAACCCAATAAATCCGGATAACGCTCGCATCTTCCGTATTACCGCGGCTTCTGGCACGGAATTAGCC
+
CCCCCGGGGGGGGGGGGGGGGGGFGGGGGGGGFGGGGGGGGGGGGGGGGGGGGEGCFGGG>FDGGGGGGGGGGGGGGGGGGGGGGFF@CFGGGGGGGGGFGFGDGEGGGGGGGGGGD>?DGFGGDFFGGGF>FFGGGDEGGF?FGGDF5=D7DECGGGGGGGFAFFFGGGDEDDGGFGF6DDCFGG=;=GGCFFGEFFF?EGFBA?@BFFGE=F4BBA72ED?8,.,13C0=>;;EEDGGFF8<B5A2913119<9,(---917:AD)48(43))6:(-,,(((.).)(.((75;03.,4
@M02996:162:000000000-B87FG:1:1101:20112:7347 2:N:0:ACTGAGCG+TCTCTCCG
GACTACTGGGGTATCTAATCCTGTTTGCTACCCGCACTTTCGAGCCTCAGCGTCGATGAGTCCCCAGCAGGCTGCCTTCGCCATCGGTGTTCTTCCTGATCTCTACGCATTCCACCGCTACACCAGGAATTCCGCCTGCCCCTGAACTATCCAAGAGACACAGTCCAGTCTGCAGGTCCGGGGTTGGGCCCCGGTATTTTACAGACTGCTTGCATCTCCGCCTACGCTCCCTTTACGCCCAGTGATTCCGAACAACGCTTGCACCCCTCGTGTTACCGCGACTCCGGGCTGGTCATTATG
+
CCCCCGGGGGGGGGGGGGGGGGGFFGGGGGFGGEGGGGGGGGGGGGGGGGGGGGGGGDFCGGFFGGDGGGGFFGGGGGGGGEFGGGFFFFFGGDGGGGGGG+@FGGGGGGFFFFCGG>>GDGGGFGEFGGGGEFDDD??DGDF?F3:=?+D5,@+8,@DEGEDFDDD26@EFGFGCFGFFEEG7C*)35CEB5A9259+99><:CA6@DA77>;76)2;6=3((3;6/6C(/2;<607CG0(32/.A5>4),().*(-((-9)4C<912--((()).(-((--(.(-4(((,.*++3).)
@M02996:162:000000000-B87FG:1:1101:8630:7355 2:N:0:ACTGAGCG+TCTCTCCG
GACTACAGGGGTATCTAATCCTGTTTGATTCCCGCACTTTCGAGCCTCAGCGTCAATCGCACACCAGCAAGCTGCCTTCGCAATCGGAGTTCTTCGTCATATCTAAGCATTTCACCGCTACACGACGAATTCCACTTGCCTTGCGTGTATTCAAGCCCATCAGTATCCACGGCATGCCCAGGTTTGGCCCTGACCTTTGAACGCAAACTTAAAAGGCCGCCTACGCTCCCCTTAAACCCAATAAATCCGGATACCGCTCGCATCTTCCGTATTACCGCCGCTGCTGGCACGGAATTTGCC
+
CCCCCGGGGGGGGGGGGFGGGGGEGGGGG<EFEFFGGGGGGGGGGGGGGGGGGGGGFF<FEE7FEDE@FFFGGGGGGGGGGGGGFD=7@FGGGGFCE7FAFFGFGA9EDFFGGCGGG=?CDEF++CC:FFGGGEG==@DBFD*D+88@DFFFAEFGFF==D=DFCF=FFG+0;5C,;=);6@99,3=2>G5)3**1:F+*1<):)*)87A7@48>)5A)-=,,((((/6B(@F)7)//=*8;)5=.-4)4)(-))*((-(-1297<<<0...56).3((-3,(445:0:,190.230)-4
@M02996:162:000000000-B87FG:1:1101:9259:7361 2:N:0:ACTGAGCG+TCTCTCCG
GACTACAGGGGTATCTAATCCTGTTTGATTCCCGCACTTTCGAGCCTCAGCGTCAATCATGCCCCAGAAGGCTGCCTTCGCAATCGGAGTTCTTCGTCATATCTAAGCATTTCACCGCTACACGACGAATTCCACCTTCCTTGTGCACATTCAAGGCCATCAGTATCCGCGGCATGCCAAGGTTGGGCCATGACATTTCACCGCAGACTTAACAGCCCGCCTACGCTCCCTTTAAACCCAATAAATCCGGATAACGCTCGCATCTTCCGTATTACCGCGGCCGCTGGCCCGGAATTCGCCG
+
CCCCCGGGGGGGGGGGGGGGGGGGGGGGGGGGGGGGGGGFGGGGGGGGFGGGGGGGGGFGCFFGGGGFFGFFGGGGGGGGGGGGGEF:FFFGGGGGGGGGGFGGG<EFGGGGGGGGG=BGGFFEGEFGGFGGGFGFGGGGGFFFFGFGFGFFAFG:EGDFGGEC:DFGGG6AGFGGFGE5DFGDCDFGC5D>AF*8AE68AF2:@8>>B8B=FF=FFFD9GF0((.36>G;47;CC<3C=2,489)4:)402:92/((---1-(*6<:::.(45.-82,(((((,(,((((()./+0(--(
@M02996:162:000000000-B87FG:1:1101:26158:7365 2:N:0:ACTGAGCG+TCTCTCCG
GACTACCGGGGTATCTAATCCTGTTTGCTCCCCACGCTTTCGTGTCTCAGCGTCAGTTGTGGTCCAGTAAATCGCCTTCGCCACCGGTGTTCCTCCTGATATCTACGCATTTCACCGCTACACCAGGAATTCCATTTACCTCTCCCACTCTCAAGAACTACAGTTTCAGACGCAGGTTATGGGTTGAGCCCATAATTTTCACATCTGACTTGCAATCCCGCCTACACACCCTTTACACCCAGTAATTCCGGATAACGCTTGCCACCTACGTATTACAGCGGCTGCTGGCCCGTAGTTAGC
+
CCCCCGGGGGGGGFGGEGGGGGGGGGGGGGFGGGGGGGGGGDGGGGGGDFGGGGGGGGGGGGGGGGGGGGGGGGGGGGGGGGGGGGGGGGEGGGGGGGGEFFFDGGGGEGGGGGGGG=5=CEFGFGGCGGGG9=DFG9=>DDFGGGFGFGFFGGCE,=FFEEDFFFCADFGFGFD>CFEFFFD@F>@FEGGFF5CEFGFC;FECB>EEEFD@=FE@@FF>555(78>05EBBF@C<<<F5<@47+9CE@4231A@C/./6198-91B774.,:?:4-).,,((--87:6:140)*2+4:<
@M02996:162:000000000-B87FG:1:1101:9242:7368 2:N:0:ACTGAGCG+TCTCTCCG
GACTACAGGGGTATCTAATCCTGTTTGATTCCCGCACTTTCGAGCCTCAGCGTCAATCATGCCCCAGAAGGCTGCCTTCGCAATCGGAGTTCTTCGTCATATCTAAGCATTTCACCGCTACACGACGAATTCCACCTTCCTTGTGCACATTCAAGGCCATCAGTATCCGCGGCATGCCAAGGTTGGGCCATGACATTTCACCGCAGACTTAACAGCCCGCCTACGCTCCCTTTAAACCCAATAAATCCGGATAACGCTCGCATCTTCCTTATTACCGCCGCTGCGGTCACGGTATGATCC
+
CCCCCGGGGGGGEGGGGGGGGGGGGGGCFFFFFEGGGGGGGGGGGGGGGGGGGGGGFFEF9FGGGGGCFGGFGGGGGGGGGGGGGFG,CFFG>EFFFGFFGFGGGCGGGGGGGGGGG=BGGFF8EGGFGGGFGGGFGGGGGFBD6F>GFGFECDFEFGGFGG6CEFGE6F>DEEGCFG6AD>FGFDF>>?G6*9:7<EFEFG4AB)>@B>C=E8=FBBC4=;(64(/63C37<)74<3F=3(4<@4<2/()(47<9(----9(,*:A2)..626..3,(-4((((((-(,(().1++)..
@M02996:162:000000000-B87FG:1:1101:26174:7370 2:N:0:ACTGAGCG+TCTCTCCG
GACTACCGGGGTATCTAATCCTGTTTGCTCCCCACGCTTTCGTGTCTCAGCGTCAGTTGTGGTCCAGTAAATCGCCTTCGCCACCGGTGTTCCTCCTGATATCTACGCATTTCACCGCTACACCAGGAATTCCATTTACCTCTCCCACTCTCAAGAACTACAGTTTCAGACGCAGGTTATGGGTTGAGCCCATAATTTTCACATCTGACTTGCAATCCCGCCTACACAACCTTTACACCCAGTCATTCCGGATCACGCTTGCCACCTACGTATTACCGCCGCTGCTTGCACGTAGTTAGC
+
CCCCCGGGGGGGGGGGGGGGGGGGGGGGGFFFGGGGGGGGGGGGGGGGFFGGGGGGGGGGGGGGGGGGGGGGGGGGGDFGGGGGGGGGGFGGGGG,?FGGGFGGGGGGGGGGGGFFEAADDEFGGGGGGGGGFGFFGFFGGFFFGFDGFGFFGGGGGFGGGGEFCFDA=@8?EB>>0ACFGEGFCC);C:F)?AGEEAFEAE;AEFFFFFGFEFEE3?F)468(7=:5(;5@C@>FC@??;1E)89C?7(),()55/,(//*.67(354(.))5))-(-(,-(-4,).322?00/;<)6)
@M02996:162:000000000-B87FG:1:1101:25879:7379 2:N:0:ACTGAGCG+TCTCTCCG
GACTACAAGGGTATCTAATCCTGTTTGCTCCCCACACTTTCGCGCCTCAGCGTCAGTTAATGTCCAGCAGGCCGCCTTCGCCACTGGTGTTCCTCCCGATCTCTATGCATTTCACCGCTACACTGGGCATTCCGCCTGCCTCTTCCGCACTCAAGCAATACAGTTTCCAATGCAGCTCCGGGGTTAAGCCCTGGTATTTCACCTCTGACTTGCATCACCGCCTACTCACCCTTTACCCCCAGTAAATCCGGACAACGCTTGCCACCTACGTATTACCGCGCCTGCTGGCCAGTAGTTAGC
+
CCCCCF,6CEFG8FGGGGGGGGGGGGGGGGEFGGGEGGGGGG7FGGGGGGGGGGGEFFG9CFE<C,C,:,CF@CFGGGGGGFGC@EFGGGCC45>=,>CF7DGGFGGG,>FGGGGGG=BDG9F,>,?,AFGGGGGD=@F?F>*+?,)+3=?D,@6A?,@7@FE<:D7,+>DF@FG8:;=0++99F5*?CGF);?*86DFEFG**:A)6AF716A*+)126=5>(3*0)6B?=CF3))/C89(;E7)<9*(8(-04C(((-(15-2414>B??DB)6)(,-(,3(248(,((,0*23:).6
@M02996:162:000000000-B87FG:1:1101:25859:7390 2:N:0:ACTGAGCG+TCTCTCCG
GACTACAAGGGTATCTAATCCTGTTTGCTCCCCACACTTTCGCGCCTCAGCGTCAGTTAATGTCCAGCAGGCCGCCTTCGCCACTGGTGTTCCTCCCGATCTCTATGCATTTCACCGCTACACCGGGAATTCCGCCTGCCTCTCCATCACTCAAGAAATACAGTTTCAAATGCAGCTCCGGGGTTAAGCCCCGGTATTTCACATCTGACTTGCATTCCCGCCTACTCGCCCTTTACACCCAGTAAATCCGGACACCGCTTGCCACCTACGTATTACCGCGCCTGCTGGCCCGTCGTTAGC
+
CCCCCGGGGGGFGGGGGGGGGGGGGGGGGGGGGGGGGGGGGGGGGGGGGGGGGGGGGGGGGGGGGGGGGGGGGGGGGGGGGGGGGGGGGGGGGGGGGGGGGFGGGGGGGDFGGGGGG@BGGFFGGGGGGGGGGGGDGGGGGEFGGFEFFGFEGGGCFEFFGGEFFFGGGGGFDFFGFGFBGEGGGGAFEDFDF4CBFGFFFGF<BFFFEFFF4;5:CFG5=3,337@D@E?FF;CCEFGGF=;69ADBC>5(,0(*-(,,(15)>?:(5444606444,,(((-(,.5-(,(.)1//((.
@M02996:162:000000000-B87FG:1:1101:8414:7439 2:N:0:ACTGAGCG+TCTCTCCG
GACTACTGGGGTATCTAATCCTGTTTGCTCCCCACGCTTTCGTACCTCAGTGTCAGTTACAGTCCAGAAAGTCGCCTTCGCCACCGGTGTTCCTCCTGATATCTACGCATTTCACCGCTACACCAGGAATTCCACTTTCCCCTCCTGCACTCAAGTCTTGCAGTTCGAAGGGCTAACAAAGGTTAAGCCTTTGCCTTTCACCCAACGCTTACAAAACCACCTACGTACTCTTTACGCCCAATACTTCCGGATAACGCTCGCCCCCTCCGTATTACCGCGCCTGCTGGCACCTAGTTAGCC
+
CCCCCGGFGGGGGGGGGGGGGGGGGGGGGGGGEGGGGGGGGGGGGGGGGGEFGGGGGFEGAEFFGEF<FGGGG@FGGGGGGGGG?EBFGFGGGFGGGEAEFFGGGGGGGGGGGGGGG>ACDGGG7E@FFEFGFFGGGGGGGDFGGGEGFF<D>8DC@DFFGF6CG?+AF+@?E5D,;=5?8=D=C?>D@FG5<8DF7FFC=<C5)9=>>?7@8@@/>AC5C@5>>B=DBF5CF*92@5F*9B3)16CE5(5<2472(((..:;1C1(--8(.,..91(((--33().,.8(,0*200)).
@M02996:162:000000000-B87FG:1:1101:3441:7445 2:N:0:ACTGAGCG+TCTCTCCG
GACTACCGGGGTATCTAATCCTGTTTGCTCCCCACGCTTTCGAGCCTCAACGTCAGTTATCGTCCAGTAAGCCGCCTTCGCCACTGGTGTTCCTCCTAATATCTACGCATTTCACCGCTACACTAGGAATTCCACTTACCTCTCCGATACTCTAGCTTGACAGTTCCAAATGCAGCTTGGGGGTTGAGCCCCCACCTTTCACATCTGGCTTGCCATGCCGTCTGCGCTCCCTTTACCCCCAGTCAATCCGGATAACGCTTGCACCATACGTATTACCGCGGCTGCTGTCACGTATTTAGC
+
CCCCCGGGGGGGGGGGGFFGGGGGGFGGGGGGEEGGGGGFGGGGGGFGGCFGGGGGGGFFEGGGGGGGCGGGFGGGGGGGGGGGGGFGGEFGDFFGGF;FFFGGGGGGGGGGGGGGG=@DDFGFFGGGGGFGGGGGGGFGGBDGGCBGEGFEGGFGGGGGG8:BE?DFCEEBFFGGFG@>EGGEE>);@FGFFFGAFGFFAFE?EFFFEFC=D48B389(/((66>B(6C8@F;<F).==4??)16<AC1BB?:)2--,-(93?D:).,..,.2.-.-(3(4;9(..).64078+3<.62
@M02996:162:000000000-B87FG:1:1101:12351:7455 2:N:0:ACTGAGCG+TCTCTCCG
GACTACAGGGTATCTAATCCTGTTTGATCCCCACGCTTTCGTGCATGAGCGTCAGTGCAGGTACGGCAAGCTGCCTTCGCTATCGGAGTTCTGCAGCATATCTACGCATTTCACCGCTACACACTGCATTCCGCCTGCCTTCACCGCACTCAAGACCGACAGTATCAACGGCACTGCCGGGGTTGAGCCCCGACATTTCACCGCTGACTTACCAGCCCGCCTGCGCACCCTTTAAACCCAATAAATCCGGATACCGCTCGCCTCCTCCAGATTCCCTCCGCTGCTGGCACGGAGTTGGCCG
+
CCCCCGGGGGGGGFFGDFFFFGGGGGGGGGFFGGGGEGGGGGFEGFGGGGGGEGGGGGGGFGGFCFFCFGGGGGGGAFGGGFGGGGFGGGFFFGGGGGGFGDGFFFEGGGGGGGGGGAADFFFCEFGGGGGCGGGGFGGGGEFGF8=+<>FF>D7FGCCCEG9CED9CF6E58?DFFGFBEEGEGGFCDGGF>DGFCFFFFGF@>5>@EFG<EA3FFDD1:;1;>4(43?2?94<<A7CC8:)5B49:7402:)3*((-.-),39388(().6)-)),-41(2().412),407;C0.(5(
@M02996:162:000000000-B87FG:1:1101:22233:7459 2:N:0:ACTGAGCG+TCTCTCCG
GACTACAGGGGTATCTAATCCTGTTCGATACCCGCACCTTCGAGCTTCAGCGTCAGAAGTACTCCGGCAAGCTGCCTTCGCAATCGGGGTTCTTCGTGATATCTAAGCATTTCACCGCTACACCACGAATTCCGCCTGCCTGGCGTACTCTCAAGCTGAACAGTTCGCGCTGCACACGCGGGGTTGAGCCCCGGGATTTCACAACACGCTTATTCAGCCGCCTACGCTCCCTTTAAACCCAATCAATCCGGATAACACCACGACCTTCCGTCTTACCGCGGCTCCTGGCACGGAATTAGC
+
CCCCCGFGGGGGGGGGGGGGGGGGGGGFGECFECGGGGGGGGDFGGGGGGGGGGGGDFGGGGGGGGGGGGGFGGGGGGGGGGGGGGFFGFGGGGGGGGGGGFGGGFFGGGGGGGGGG>AGDFFGFGGGGGGGGFGGGBFGGDFGGE=GFGFEGEGGGG9FGFDFGF0@=EEDGFG7A5>>CEGGDD175FF;EAC69CFFCE<??><<>:94<FB*4797C943<<>8:EB1F0)64>GG1:?(9<)65-)(,5.9),-,(*(-C128?68(4:)6,40((43(,.)507,3))*2+6)4
@M02996:162:000000000-B87FG:1:1101:22212:7460 2:N:0:ACTGAGCG+TCTCTCCG
GACTACAGGGGTATCTAATCCTGTTCGATACCCGCACCTTCGAGCTTCAGCGTCAGAAGTACTCCGGCAAGCTGCCTTCGCAATCGGGGTTCTTCGTGATATCTAAGCATTTCACCGCTACACCACGAATTCCGCCTGCCTGGCGTACTCTCAAGCTGAACAGTTCGCGCTGCACACGCGGGGTTGAGCCCCGGGATTTCACAACACGCTTATTCAGCCGCCTACGCTCCCTTTAAACCCAATAAATCCGGATAACACCAGGACCTTCCGTCTTACCGCTGCTGCTTGCCAGGGATTAGC
+
CCCCCGGGGGGGGGGGGGGGGGGGGGGGGGDGFGGGGGGGGGGGGGGGCFGGGGGGGFGGGGGGGGGGGGGFGGGGGGGGGGGGGGFBEFGGGGGGFFGGGFGGG<EFGGGGGGGGG>DDDEFGCFFFGGGGG=EDGFGGGF?DC>)@?FFFFFGGGF?FFGDFEF3@CCEFGFF9FD=3::CEGG@F;7C@3:7;9FFFFGF8?5?FFEDBA661)1>4/44:?:>3:EF::24<4AGE(:70?4649;521><C).((.1-8F<37<?)(.8.:02((-4:)).)538))))**2,.4
@M02996:162:000000000-B87FG:1:1101:8671:7471 2:N:0:ACTGAGCG+TCTCTCCG
GACTACACGGGTATCTAATCCTGTTTGCTCCCCACGCTTTCGCGCCTCAGCGTCAGTTGTCGTCCAGCAAGCCGCCTTCGCCACTGGTGTTCCTCCTAATATCTACGCATTTCACCGCTACACTAGGAATTCCGCTTGCCTCTCCGATACTCAAGAACGACAGTTTCAAATGCAGTTCACGAGTTGAGCCCGTGGATTTCACATCTGACTTGCCATCCCGCCTACGCGCCCTTTACACCCAGTAAATCCGGACAACGCTTGCCCCCTACGAATTACCTCCGCTGCTGGCACGTAGTTCGC
+
CCCCCGGGGGGGGGGGGFGGGGGGGGGGGGDGGGGGGG>FGGGGGGGGGGGGGGGGGGFGGGGGGGGGGGGGGGGGGGGGGGGGGFGGCFGGGFFGGGGGGFGGGGGGGGGGGCFGG:?=CEFGDCFGFEEFGGGGGDFFGFFGG85FED9<,DD:?FEDGC):CCGCF9EFGFGGCGEAD87CCGEC@GG=?B*46FACECCCBA?<EFGBFF=C3AC(=3;D1(,(,372DECEE>EE(4:2/-)624)46>6*-----92)/4(1:(((.346)))(-42((,).28<<.)*29:30
@M02996:162:000000000-B87FG:1:1101:8649:7475 2:N:0:ACTGAGCG+TCTCTCCG
GACTACACGGGTATCTAATCCTGTTTGCTCCCCACGCTTTCGCGCCTCAGCGTCAGTTGTCGTCCAGCAAGCCGCCTTCGCCACTGGTGTTCCTCCTAATATCTACGCATTTCACCGCTACACTAGGAATTCCGCTTGCCTCTCCGATACTCAAGAACGACAGTTTCAAATGCAGTTCACGAGTTGAGCCCGTGGATTTCACATCTGACTTGCCATCCCGCCTACGCGCCCTTTACACCCAGGAAATCCGGACCACGGTTGCCACCTCCGTAATACCGCAGCTGGTGGGCAGGTGGTAGG
+
CCCCCGGGGGGGEGGGGDGGGGGGGGGGGGFGFGGGGGGGGGGGGGGGGGGGGGGGGGGGGGGGGFFGFGFGGEEGGGGGGGGGGGFFFFGGECGGGFGCFFGGGGGGGEGGGGGGG>9=C4FGEDFGGFGGGGGGGFFGFEFGGB=FDGFEGFGGGGECEC::ECGGGGGFGAGGFGFFEEEEEFCDCGG:957DBGFFFCEC@B??EFF=EFEA=69(=(,2866(6B>9*4>CEAGG:?((8>A-96D:(),1((--49<6C:(((((((-.),0((,(,.(,(,2(.().+18-.(
@M02996:162:000000000-B87FG:1:1101:16644:7491 2:N:0:ACTGAGCG+TCTCTCCG
GACTACACGGGTATCTAATCCTGTTTGCTACCCATGCTTTCGTGCCTCAGCGTCAGTTAGAGCCCAGTAAGCCGCCTTCGCCACTGGTGTTCCTCCGAATATCTACGCATTTCACCGCTACACTCGGAATTCCGCTTACCTCTACTCCACTCAAGAACTACAGTTTTGGATGCAGTTCCAAGGTTAAGCCTTGGCATTTCACATCCAACTTGCAGTCCCGCCTGCGCACCCTTTACACCCAGTAAATCCGGACAACGCTTGCCACCTACGTATTACCGCGCCTGCTGGCACGTAGTTAGC
+
@BCCCFGGGGGEEGGGGGGGGGGGGGGGGCCFFGGGGGGGGGGGGGGGGGGGGGGGGGGCACFGGFGGGFCGGGEGGGGGEFGGGGEFGFEGEFGGCC:F4CFGGGFGGCEFGGGGG:9+=CF,EFFFGFGGGGGGG>EF?DF7@EDFFGFFFFGGFEGGGG<FGFGGG8DFFFGGFGFFAFFFFC=FEGGFFF?E@FFFEGC7@A5@CF<5CF@AEFC>CA==B5=25B@>CF9CE=FG1<@7@97?>9.1;>,1..//29?2D61(48.)).:54((-(-4:??0:?.410)123..:
@M02996:162:000000000-B87FG:1:1101:17903:7518 2:N:0:ACTGAGCG+TCTCTCCG
GACTACCCGGGTATCTAATCCTGTTTGCTCCCCACACTTTCGAGCCTCAGCGTCAGTTAGAGCCCAGCAAGCCGCCTTCGCCACTGGTGTTCCTCCGAATATCTACGCATTTCACCGCTACACTCGGAATTCCGCTTGCCTCTACTCCACTCAAGAACTACAGTTTTGGATGCAGTTCCGAGGTTAAGCCTCGACATTTCACATCCAACTTGCAGTCCCGCCTGCGCTCCCTTTACACCCAGTCAATCCGGACAAGCCTTGCATCCTACGTATTACCTCGGCTTCTTGCACGTAGTTACC
+
CCCCCGFFGGECFGGGGCFGFGGGGGGGGGFGEGGGGGGFGGGGGGGGFGGGGGGGGGCE<@FEGFGGGFGGGGGGGGGGGFGGGEFFGGGGGGFFEFGE,=EFGGGGGGGGGGGGG>BDGGGFFC@:FEGGGGGGGGFDGFFGGGEGFGFFFG+A1DGFGGFGFFGGCBFFFFDGFGED8EDEEG5FAFF@3*<==EFEEGFCEFB;BFCEEA:AEFC5?>8>=3;9@E?FF44>EACE@(;);56C54)(45(*(-..,9>27:FFB:.)-4))).--(-2(.))6-23100*12-)-
@M02996:162:000000000-B87FG:1:1101:11392:7523 2:N:0:ACTGAGCG+TCTCTCCT
GACTACCAGGGTATCTAATCCTGTTTGATACCCGCACCTTCGTGCATCAGCGTCAGTTGCCCCCCAGTCGACTGCCTACGCAATCGGAGTTCTTCGTGATATCTATGCATTTCACCGCTACACCACGAATTCCATCGCCCTCTAGGTTACTCAAGGACGCCAGTTTCAACCGCGATTTCTGGTTGAGCTCGACGATTTTCCGGCCTACTTGGCATCCCGCCCACGACCCCCTTTAACCCCATAAATCCGGATAACGCTCGGCCCCTCCGTATTACCGTGGCTACGTGCCCGTGATTTGCC
+
CCCCCG<@FGGGGGGGGGGGEGGGGGG,C,CCACFDF:FFGFCFGGGGEGGGGGGGG,;6,C@CGGE<FECE@FGGG9DGG,@4@EG,=FGFEGF<F@EFGFGFD,CFGGGGGGGGG@EGGFF,@FGGGGGGGGGF8>EGDDF8+,*,4=DEEFF7=@+@C=::=DGGGFD>E>D**37+,6@E7C)**=1)/33/2C=*8862()0;):+34FEAFA*3E(//((,-4C(97).)..;*(34,=)),/4)(-*)/-((((*4()861(4((5.641(.-,()((..(((,())2<+-))
@M02996:162:000000000-B87FG:1:1101:4062:7535 2:N:0:ACTGAGCG+TCTCTCCG
GACTACCGGGGTATCTAATCCTGTTTGATACCCGCGCTTTCGAGCCTCAGCGTCAATCGCACTCCAGAAGGCTGCCTTCGCAATCGGAGTTCTTCGTCATATCTAAGCATTTCACCGCTACACGACGAATTCCACCTTCCTTGTGTGTATTCAAGCCCATCAGTATCAACGGCCGGCCAGCGTTGGGCGCTGACATTTGACCGCTGACTTAAAAGGCCGCCTACGCTCCCTTTAAACCCAATAAATCCGGATAACGCTCGCCTCCTCCGTATTACCGAGGCTACTGGCACGGAATTGGCC
+
CCCCCGGGGGGGGGGGGGGGGGGGFGGGGFAEECGGGGGGGGGGGGGGGGGGGGGFGGGGGGGGGGGGGGGGGGGGGGGGGGGGGGGGGGGGGGGGGGGGGFGGEGFGCFGGGGGFGAE6CEFGGGGGGGFGDGF?FFGGGDFGGGBFFFFBDF?FF?FF>E=ECCDAFCEDD*<CBDAFGD9EEF>?@EGB48;7<FAE<619@=6(/;7>CF<B?A>4:-4:?9((-2.<<6<<20C=1())*))()(0-46)*(---(),(*.331-(.3-)6(-,-76)()440:429)028+(.,
@M02996:162:000000000-B87FG:1:1101:4094:7549 2:N:0:ACTGAGCG+TCTCTCCT
GACTACCTGGGGTTTCTATTCCTGTTTGTTACCCCCGCCTCCGGGCTCGAGCGTAAGCAAACTGCCAGATGCCTGCCTCCCCATTCGGGTTCCTTCGCATTTTCTATCCTTTTCCCCGCTCCCCCCCGATTCCCACCATCTTGTCGTGCTCTCATGCGAGGCATTTCCAACCGCGACATGCAGTTGAGCCTAACCATTTTCCGGCTAGCTTGCCGCCCCGCCAGCGCTCCTTTCAACCCCACTACACCCGGATCACGCTCGGCCCTCCCGTATTCCAGTCGCTGCTGGCACGGTATTCGC
+
BCCC<FGGGGF76+86<,,,C,<FCF@E86,<C;,++++8,,+++8+,++,,@6,B@,6,,,,,:666CCF,,9,A,C,4,8A,,99,+,8,,C,9,,++++,3,C=,D,@F,,,5>0*++646+4++@+>,@,,6+3,7+5+=+30+3++*,,+,2*1**41,,=C:+?8A5?DC)/(*,6,<>+)74**.);*)/?@6?E79,.(,(;+/:4()()1(2((-(-,(-:()2)6:A?E*4-..0,(,)4)((.47-(,-,)-(136<4(.((,))))))--4((,)(-()-.)*/3),(
@M02996:162:000000000-B87FG:1:1101:16689:7598 2:N:0:ACTGAGCG+TCTCTCCG
GACTACTGGGGTATCTAATCCCTTTCGCTCCCCCGGCCTTCGTACCTCAGCGTCAGTAAATGTCCAGGAACCCGCCTTCGCCACGAGTCTTCTTCTTGATATCTACGCATTTCACTGCTACACCAAGAATTCCGGTTCCCCCTCCATTACTCCAGCCATACAGTATCATGCGCACTCCAGAGGTTGAGCCCCTGCCTTTCACGCCCGACTTATACGGCAGCCTACGTACCCTTTACGCCCAGTGGTTCCGAACAACGCTTGACACCGCTGGATTACCGCCGCTGCTGGCTCAGATGTTGC
+
CCCCCGGFGGGGDGGGGFFGGGGGGGGGGGEGGGGGGDFGGGGGGEGGGGGGGGGGG9E@FAFFGFGFGGFGGGGGGGGGGGGGD>@BF?EAE?EFGGCFFFGGGGGGGGGGGCEFF>D=DEGGFGGG=FGGGGEDGGGGGFFGG8DCDFFE?,=FGGG8EF=EDFDDF,@AEEGDFFFF9EF?CDED@GG=F*;@@@CA6>)))3-)8?D4EFE;68/(:3/6=;8)6=@3C@3;?@FC(36.)13692)4;339-,((-0).78(,(,(,62)-.(-(441904:0((.)0*3+<644
@M02996:162:000000000-B87FG:1:1101:25632:7602 2:N:0:ACTGAGCG+TCTCTCCG
GACTACCCGGGTATCTAATCCTGTTTGCTCCCCACGCTTTCGAGCCTCAACGTCAGTAATCGTCCAGTGAGCCGCCTTCGCCTCTGGTGTTCCTCCCAATATCTACGCATTTCACCGCTACACTGGGAATTCCACTCACCTCTCCGACACTCTAGCTTGACAGTTTCCAAAGCAGTCCCGCAGTTAAGCCACGGGCTTTCACTTCAGACTTGCCATGCCGTCTACGCTCCCTTTACACCCAATACATCCGGATAACGCTTGCCCCCTACGTATTACCGCGGCTGCTGGCACATATTTACC
+
CCCCCGCGGGGGEGGGGGGGGGGGGGGGGGFFGGGGGGGGGG@FGGGGGGGGGGGGGAF9@FGGGGGCCEG@FGGGGGGGGGGGGGFGGFEGGGGG@FGCFFGGGGGG>EGGGGGGG>BDDEFGEFGGGGGGGGGGG,@DFDFGG8:>@GFD9CDDA,@DD=>BEFF=?@9@FFFF5FC*BECCEFEGFF,:>DGFFGFFFGEE=+:AEFG:E)*=3/C5/50(7=;(:C?D7@EF5;CE7,6;)/))2;)4:D>9(-,-(134C>>?03.))3).<(1(4400:2)4<(.,*0+336))
@M02996:162:000000000-B87FG:1:1101:15820:7606 2:N:0:ACTGAGCG+TCTCTCCG
GACTACACGGGTATCTAATCCTGTTTGCTCCCCACGCTTTCGCGCCTCACCGTCAGTTGTCGTCCAGCAATCCGCCTTCGCCACTGGTGTTCCTCCTTATATCTACGCATTTCACCGCTACACAAGGAATTCCGATTGCCTCTCCGATACTCAAGATCAACAGTTTCAAATGCAGTTCATGAGTTAAGCCCATGGATTTCACATCTGACTTGCCGACCCGGCTACACGCCCTTTACACCCATTAAATCCGGACAACGCTTGCCACCTACGTATTACCGCGGCTGCTGGCCCGTAGTTAGC
+
CCCCCGGGGGGGGGGGGGGGGGGGGGGGGGGGGGGGGGGGGGGGGGGGGGGGGGGGGGGGGGGGGGGGGFGFGEGGGGGGGGGGGGFGGFGGGGGGGGGGFFGGGGGGGGGGGGGGG=?CDGGF7FDGGGGGGGGDD6EGGDFGF8=E>CFFFEFFFG8=EDDBEFGGG;EAGF8FBF<FF9CEGGEGEGGFFFG@*@FFFG*;8+1>CFE:EF>9>BD@425>3*8/4;;@DF<EFFGG0(/)+.7?<;B(6@(9--(--9?9FFFF0(..646:)((,(,,((5.(3026)0/;@)..
@M02996:162:000000000-B87FG:1:1101:4379:7618 2:N:0:ACTGAGCG+TCTCTCCG
GACTACTAGGGTATCTAATCCTGTTTGATACCCGCACCTTCGAGCTTCAGCGTCAGTTGCGGCCCAGCAAGCTGCCTTCGCAATCGGAGTTCTTCGTCATATCTAAGCATTTCACCGCTACACTACGAATTCCACCTGCCTCTTACGCACTCAAGGAGGCCAGTTTCAACTGCAGTTCAGACGTTGAGCGACTACATTTCACAGCTGACTTGACCTTCCGCCTACGCTCCCTTTACACCCAATAAATCCGGATAACGCTCGGCTCCTCCGTATTACCGCGGCTGCTGGCACGGAGTTAGC
+
CCCCCGGEFGGGGGGGGGFGGGGGEGGAF9AFC6FFG:FFGGFGG+FGG9FGGGGGGFAE@FC=FFFFGGGGCFGGGGFGD677,@F:FFGF;FFDF7FGGDGGF,EFGGFGG;FFE:?DDEF,EDFGGGGGFEG+A,=DDDF+3C5=?GFFF8DC,6=CDFDFFFGGFGGDF?DF+?*<,6@@CG5+34*09:*3>CFEFGC6:;:>DFC.*3*=7?F-459@:9@21CD@FEE)54<82464=E??<922;:3*,--(-)(-1-8(444,(4.646344(,(,.)(1(5(.)22;4)-
@M02996:162:000000000-B87FG:1:1101:22237:7621 2:N:0:ACTGAGCG+TCTCTCCG
GACTACACGGGTATCTAATCCTGTTTGCTCCCCACGCTTTCGAGCCTCAACGTCAGTTACAGTCCAGTAAGCCGCCTTCGCCACCGGTGTTCCTCCTAATATCTACGCATTTCACCGCTACACTAGGAATTCCACTTACCTCTCCTGCACTCTAGCTAAACAGTTTCCAATGCAGTTCAGGGGTTGAGCCCCCGCATTTCACATCAGACTTGCTTTGCCGTCTGCGCTCCCTTTCCACCCAGTAAATCCGGATAACGCTTGCCCCCTACGTTTTACCGCGGCTGCTGGCACGTATTTCGC
+
CCCCCGGGGGGGGGGGGGGGGGGGGGGGGGEGGGGGGGGGGGGGGGGGGGGGGGGGGGGGDFGGGGGGGFGGGGGGGGGGGGEGFCC@BCFDFBEGGF;FFFGFGGGGGGGGGGGGG:5+=EFF8@FGGGGGGGGGFFGGGEBGGGEGFGFEFFGGFGFAFFDFGFGFGCDFGFGGFGBFCFGGGGFGBGGFFAGFFGFFFG<<@4::>FC*>:>B.BC@C6/28(5(4>?@GF3)97FE12@E66?<;35(2A@D----4CBFGFF:02.(.:6<.(-(,(4(8???0:<:80+3:),-
@M02996:162:000000000-B87FG:1:1101:13601:7639 2:N:0:ACTGAGCG+TCTCTCCG
GACTACTGGGGTATCTAATCCTGTTCGATCCCCGCACTTTCGTGCATGAGCGTCATTAACGGCCTGATAAGCTGCCTACGCAATCGGTGTTCTTCGTCATATCTATGCATTTCACCGCTACACGACGAATTCCGCCTACCTCGACCGCAATCAAGTCAACCAGTATCAATGGCGGGATGAGGTTGAGCCTCACGATTTGACCACTGACTTAACTTACCGCCTGCGCCCCCTTTAAACCCCATAAATCCGGATAACGCTCGCCTCCTCCGTATTTCCGCGGCTGCTGCGCCGGCGTTAGCC
+
CCCCCGGDFGGGGGGGGGGGGGGGGGGGGGGGGGGGGGGGGGGGGGGGGGGGGGGGGFFGCFGGGGFGGGGFGEGGGDGGGGGGGGFGGGGGECGFGGGGFFFFGGGGGGGGGGGFE>?DDFGDGFF>@FGGGGGGGGFFGEFGGGBGF>DE=C?FGGGGGGFFCFFGCCACGFCC/:-6BCFCFC68:8C6FF3:?C+)9C@FF67;<FG9@+)1/9C9G7:6;1(,2C217))674:*3142=2<(),0-8*51(((--)((1(37(-(,,).-4((-((((.5)((3(-0)222-),
@M02996:162:000000000-B87FG:1:1101:8975:7649 2:N:0:ACTGAGCG+TCTCTCCG
GACTACTAGGGTATCTAATCCTGTTTGATCCCCACGCTTTCGTGCATGAGCGTCAGTGCAGGTACGGCAAGCTGCCTTCGCTATCGGAGTTCTGCAGCATATCTACGCATTTCACCGCTACACACTGCATTCCGCCTGCCTTCACCGCACTCAAGACCGACAGTATCAACGGCACTGCCGGGGTTGAGCCCCGACATTTCACCGCTGACTTACCAGCCCGCCTGCGCACCCTTTAAACCCAATAAATCCGGATAACGCTCGCCTCCTCCGTATTACCGCGGCTGCTGGCACGGGGTTAGC
+
CCCCCGGGGGGGGGGGGGGGGGGGGGGGGGGGGGGGGGGGGGGGGGGGGGGGGGGGGDF@EFGAFGGGGGFFGGGGGGGGGDEGGGF6CFGGGGGF,EFGGFGGGGGGGGGGGGGGG>BDDFF8EFFGCFGGGGGDD+@FFCFDFGFGFGDEFDG=DFEGGCADDFGGGGCEG>DG>DDABEG?@D@7:;ED>BGF=EFEFGEDF>09@FD9@F42=FG;G;:<:2;,4C<(905<62EE?6(4*6).6278::.*----(1((18:::94(,(.6)--((-401)).4(418)*/C(.-
@M02996:162:000000000-B87FG:1:1101:27980:7662 2:N:0:ACTGAGCG+TCTCTCCG
GACTACTAGGGTATCTAATCCTGTTTGCTCCCCGCACCTTCGCACCTCAGCGTCAGTCATCTGCTGGTAACCTGCCTTCGCCATTGGTATTCTTCCAGATATCTACAGATTTCACCCCTACACCTGGAATTCTGATTGCCCCTCAGTGACTCTAGTTATGCAGTTCTCAACGCAGTTCCGGAGTTGAGCTCCGGAATTTCACACCAAGCTTGCAAAACCGCCTACATGCCCTTTACGCCCAATAATTCCGAACAACGCTCGCAACTTACGTGTTACCGCGGCTGCTGGCACGTAATTAGC
+
CCCCCGGGGGGGGGGGGGGGGGGGGGGGGGGGGGGGGGGGGGGGGGGGGGGGGGGGGGGGGGGGGGGGGGGGGGGGGGGGGGGGGGFGGGGGGGGGGGGGFFGGGGGFGGGGGGGGG>FGF=FGGGGGGGGGGFAFGGCFFDFGGFFE?FFFGGGFDEGGGGBCFFCGGGGFDEGGFFCEC@CGFGFDEFGFFAGAFGFFFGFFFF5CCFGFDFA+:AD>C>>AF:A:>EDEGECF==FGF5:.887CF@5;;D@G..//,16(1(-.9(((.3)..--(--22(,.(41<B;?*/+638
@M02996:162:000000000-B87FG:1:1101:19038:7706 2:N:0:ACTGAGCG+TCTCTCCG
GACTACTGGGGTATCTAATCCTGTTTGCTACCCACGCTTTCGCGTCTCAGCGTCAGTCATTGTCCAGCAACCCGCCTTCGCCACAGGTGTTCCTCCTGATATCTACACATTTCACCGTTACACCAGGAATTCCAGTTTCCCCTCCAAGACTCCAGTTAATCAGTTTCAGGCGCAGTTCCTCAGTTGAGCTGAAGGATTTCACACCTGACTTAACTAACCGCCTACACGCTCTTTACGCCCAGTAACTCCGGACAACGCTCGCCCCCTACGTATTACCGCGGCTGCTGGCACGTAGTTAGC
+
CCCCCGGGGGGGGGGGGGGGGGGGGGGGGGGFGFGGGGGGGGGGGGGGGGGGGGGGGGGGGFGGGGGGGGGGGGGGGGGGGGGGGGGGGGGGGFFGGGEGGFGGGGGGGGGGGGGGE=:DDGGGGDGGGGGGGDDFD,@>FFFGC,:89DDDFGGGGG;EGGFFGFGGFFGFGFGGFGFFGDFGGGECDFG@FF6=>FFFFGEEFFFFFFGEEFEF:AC@;::<>@D49*8BGFFC@2<C>(;E=<EEGDDFFED4..//.9-8C>>??:.,6(.4.,4-((43085::?7:0.28<).4
@M02996:162:000000000-B87FG:1:1101:26872:7718 2:N:0:ACTGAGCG+TCTCTCCG
GACTACTCGGGTATCTAATCCTGTTCGATACCCGCACCTTCGAGCTTCAGCGTCAGAAGTACTCCGGCAAGCTGCCTTCGCAATCGGGGTTCTTCGTGATATCTAAGCATTTCACCGCTACACCACGAATTCCGCCTGCCTGGCGTACTCTCAAGCTGAACAGTTCGCGCTGCACACGCGGGGTTGAGCCCCGGGATTTCACAACACGCTTATTCAGCCGCCTACGCTCCCTTTAAACCCACTCAATCCGGATAACACCAGGACCTTCCGTATTACCACCGCTTCTAGCACGGGATTACG
+
CCCCCGGGGGGGGGGGGGGGGGGGGGGGGGGFGGGGGGGGGGGGGGGGGGGEGGGGGGGGGGGGGGGGGGGGGGGGGGGGGGGGGGGGGGGGGGGGGGFFGFGGGGGGFGGGGGGGG:@CCFGFGGGGGGGGGGGGGFGFGFFGDEBEFGFEEGGGFFGGGGBFFFDGGGGFD5>FFD=DDEGGGGFG@F;8B>D9@CACEGFFFFBFFFG0>F<9:FG>:44<B:>:?GF:C24<)58;?:((0(4)>1368@<6..,,214?C:)84()(.544A2)((,-(,))).).,))**0).(
@M02996:162:000000000-B87FG:1:1101:15306:7720 2:N:0:ACTGAGCG+TCTCTCCG
GACTACCAGGGTATCTAATCCTGTTTGCTCCCCACGCTTTCGAGCCTCAACGTCAGTATCTGTCCAGTATGGCGCCTTCGCCTCCGGTGTTCTTCCTAATATCTACGCATTTCACTACTACACTAGGAATTCCCCATACCCCTCCAGTACTCTAGATTAACAGTTTTCAAAGCAATTCCTGCGTTAAGCACAGGTCTTTCACTCCAAACTTGCTATTCCGTCTACGCTCCCTTTACACCCATTAAATCCGACTAACGCTTGCCCCCTACGTCTTCCTGCGGCTGCTGGCACGTGGTTCGC
+
CCCCCGGGGGGGGGGGGFGGGGGGGGGGGGFFEFGGGGGGGDFGGGGGGGGGGGGGGDGGGGGGGCEFDGGDFFGGGGGGGGEGGG@FGGGGGGGGGFGG;DFGGGGGGGGGGGGGC:D?D9BD8BCFFFGGF@E8DFCD=DFGG,:F=FDED,B;FG,EGC=B=FFGG,69DD+EFDEF,31AB60=9,@DF5:)0@FFFF7A@?58=A2:=B;FEBC8@::8AD=:>CB>FBEEE:C8((*1=?E800)(()/;/.//(*65:62636,(3,.7)).-49603)).((,4.)2;2)(2
@M02996:162:000000000-B87FG:1:1101:3346:7733 2:N:0:ACTGAGCG+TCTCTCCG
GACTACAGGGGTATCTAATCCTGTTTGCTACCCACGCTTTCGCGTCTCAGCGTCAGTCATTGTCCAGCAACCCGCCTTCGCCACAGGTGTTCCTCCTGATATCTACACATTTCACCGTTACACCAGGAATTCAAGTTGCCCCTCCAAGACTCCAGTTAATCAGTTTCAGGCGCAGTTCCTCAGTTGAGCTGAAGGATTTCACACATGACTTAACTAACCGCCTACACGCTCTTTACGCCCAGTAACTCCGGCCAACTCTCGCCCCCTCCGTCTTACCCCGGCTGCTAGCACGTAGTTTGC
+
CCCCCFGFGGGG7FGGFGGGGGEFGGGGGGFFGFGGGGGGGGGGGCCGFFGGGGBFC,CEFEGGGGGGGFA@CEGEGGGGGGGFFGDFGGGFGGDAFEGCFFGGGGFGGGGFFGGGGDBGCFFFGGG<FGGCFEA=E98@=8DDGGF9?FFEFFFGFFGDFFBCDB=:C,69@*+@@F;F;@=EDCD75<:>5@C@EFAEEFFB)**18BGE*AA=@A?:7:45=:))5*5>FE5*(-=8<?(.3)9724.(()/9(.1/6>6<D690,(-(,-).(((-,-163)).48A;)0/22).4
@M02996:162:000000000-B87FG:1:1101:22654:7735 2:N:0:ACTGAGCG+TCTCTCCG
GACTACTCGGGTATCTAATCCTGTTTGATCCCCACGCTTTCGTGCATGAGCGTCAGTTGCAGCTTCGTAACCTGTCTTCACGATCGGCGTTCTGTGGCATATCTAAGCATTTCACCGCTACACACCACATTCCAGTTACGTCCCCTGCACTCTAGTCCGGCAGTATCATAGGCACGCTCGGAGTTGAGCCCCAACTTTTCACCAATGACTTACCGATCCACCTGCGCACCCTTTAAACCCAATCAATCCGGCTAACGCCCCTATCCTCCGTTTTACTGCCGCTGCTGGCCCCGCGTTAGC
+
CCCCCGGGGGGGGGGGGGGGGGGGGGGFEGDGCFEGGGGGGGGGGGGFFGGGGGGGGGGGCF,AFGGGGGGGGGGGFGGGGCFGGDCFGGGFGFGF<BEFFFGGG?EFDDFGFGFGG=ACD9B=CEGGGGGGGADFGFGEGD@DFCDC5DFD>DFDEGGDGEFG8DF:D,=?=FG7*:)3@BEECDCG5CGF?BGFFGFFEFF34;5C>9ECFF?)-0:5=77=@(6(6CD<FFEF).<C((,(2769D97((..2--(((*(.*()).2(),(.4))).4;0,74).((((..*22-(.
@M02996:162:000000000-B87FG:1:1101:20564:7735 2:N:0:ACTGAGCG+TCTCTCCG
GACTACCGGGGTATCTAATCCTGTTTGCTCCCCACGCTCTCGCGCCTCAGCGTCAGTTACTGTCCAGTAGATCGCCTTCGCCACTGGTGTTCTTCCTTATATCTACGCATTTCACCGCTACACCAGGAATTCCATCTACCTCTCCAGCACTCAAGAGACACAGTTTCAAATGCAGTTTCTGAGTTAAGCCCATAGATTTCACATCTGACTTGCATCCCCGCCTACGCGCCCTTTACACCCAGTAAATCCGGCTACACCTTGCCACCTACGGATTACCGCCGCTGCTGGGCCGTTGTTATC
+
CCCCCGGGGGGGGGGGGFFGGGGGGGGGGGGGGGGGGGGGGGGGGGGGEDFFGEEGGGGGGGGGGGGGFGC<FFEGGGGGGBEG@FFEGGGGG?=AFF@FFFGFFGEEDGGGGGGGG>ADDFG,@F+?FFGGGDEBF=DDFDBGG>DFFGFF?DF:,@DDGE8CEDFDD9EFGF?FFG7CF9,@FC@GACGFFF6:EGFFCF=@C?*>C5C@EC5A8AD>E5-/:-5:=C@6CE)6C=FG;/(9+7C<*3),()(0(/.)-2()28422(((-875631(446(,)5(,((-.)/2;4.)
@M02996:162:000000000-B87FG:1:1101:7567:7737 2:N:0:ACTGAGCG+TCTCTCCG
GACTACTCGGGTATCTAATCCTGTTTGCTCCCCACACTTTCGCGCCTCACCGTCAGTTACTGTCCAGCAATCCGCCTTCGCCACTGGTGTTCCTCCTTATATCTACGCATTTCACCGCTACACAAGGAATTCCGATTGCCCCTCCAGCACTCAAGAAGAACAGTTTCAAATGCAGTTTATGGGTTAAGCCCATAGATTTCACATCTGACTTGCTCCCCCGGCTACACGCCCTTTACACCCAGTAAATCCGGACAACGCTTGCCACCTACGTATTACCGCCGCTGCTGGCACGGCGTTAGC
+
CCCCCGGGGGGGGGGGGGGGGGGGGGGGGGGGGGGGGGGGGGGGGGGGGFGGGGGGGGGGGGGGGGGGGGGGGGGGGGGGGGGGGGGGGGGGGGGGGGGGGBFGGGGGGEEFGGGGE:3=DEF=FGGFGGGGGC6==8ADFFFGGEEGFGFFDDDGGFDEGGDFDFGGFGGFGFCDDGFFGFGGGGE+:9D=FFFCCCFECC7EFFF<AFGEE==FFBD=1/49=7@9=E>>G38C*7CE;(54;E<7C9=695?F..(/-9?AFB?::0().5<6.(((,(,41733,(5())222---
@M02996:162:000000000-B87FG:1:1101:3368:7740 2:N:0:ACTGAGCG+TCTCTCCG
GACTACAGGGGTATCTAATCCTGTTTGCTACCCACGCTTTCGCGTCTCAGCGTCAGTCATTGTCCAGCAACCCGCCTTCGCCACAGGTGTTCCTCCTGATATCTACACATTTCACCGTTACACCAGGAATTCAAGTTGCCCCTCCAAGACTCCAGTTAATCAGTTTCAGGCGCAGTTCCTCAGTTGAGCTGAAGGATTTCACACCTGACTTAACTAACCGCCTACACGCTCTTTACGCCCAGTAACTCCGGACAACGCTCGCCCCCTACGTTTTACCGCGGCTCCTTGCCCGTAGTTCTC
+
CCCCCGGGGEGGDFGGGFFGGGGGGGGGGGGFFGGGGGGGGGDGGEGGGGGGGEGGGGGGFGGGGGFGGGGGGGGGGGGGGGGGFGAFFFEGDFGGGGGEFFGGGGDFFGEFGGGGGD:DDEFGGGGCGGGGGFGDG@DB=1:CDE=C5FFEGFFGGDGGC=DFGDGGG,=?EFGGFG*<>9DFFD7?8:<CF?=@CF?7CEFFFFF9@FGEEFCB@9;5?:<D=):75159>CCFD>CE?;=F+)/7;;D0133F(.//(/4:D>>0((.(((-.2:0-4-((,.)-4(.()0/236).
@M02996:162:000000000-B87FG:1:1101:14293:7743 2:N:0:ACTGAGCG+TCTCTCCG
GACTACCCGGGTATCTAATCCTGTTTGATCCCCGCACTTTCGTGCCTCAGCGTCAATAACGGATTTGTGAGATGCCTTCGCAATCGGTGTTCTGTGTAATATCTATGCATTTCACCGCTACACTACACATTCCTCCCACAGCATCCGTATTCAAGACTCCCAGTTTCAACGGCACGTTAGTGGTTGAGCCACTACATTTCACCGCTGCCTTAAACGCCCGCCTACGCACCCTTTAAACCCAATAAATCCGGATAACGCTCGCCTCCTCCGTATTACCTCGGCTGCTGCCACCGGGTTCGC
+
CCCCCGGGGGGGFGGGGGGGGGGGGGGGGGGGGGGGGGGGGGGGGGGGGGGGGGGGGFEFFE,FGGGGGGGGGGGGGGGGGGGGFGGFGFEGGGGGGFFGFDGGGGGGGGGGGGGGG=@DDFGG8FFGFFGGGGGGG?EE?=DFGGFGFGFFGEGDFGGGGGDBFFGGCGEDGEDGFGBBFGGFGGBC@F:CFFC5AFFE=CE5>52):AC66+9*5?C@G88=>29(6B<2C8;CCFGGD153A9<7;9B@059=--,-3)((/32:<04(,5)6)))(,4:2<74)().(0)*/2,32
@M02996:162:000000000-B87FG:1:1101:14282:7757 2:N:0:ACTGAGCG+TCTCTCCG
GACTACCCGGGTATCTAATCCTGTTTGATCCCCGCACTTTCGTGCCTCAGCGTCAATAACGGCTTTGTGAGATGCCTTCGCAATCGGTGTTCTGTGTAATATCTATGCATTTCACCGCTACACTACACATTCCTCCCACAGCATCCGTATTCAAGACTCCCAGTTTCAACGGCACGTTAGTGGTTGAGCCACTACATTTCACCGCTGACTTAAACGCCCGCCTACGCACCCTTTAAACCCAATAAATCCGGATAACGCTCGCATCCTCCGTAGTACCTCCGCTGCTGGCACGGTGTTAGC
+
CCCC@FGGGGGGEFGGGEFGGGGGGGGDEDFGFCGGGGGFFGGGGGGGGGGGGGGGGGFFEE+CFGGGGGGFGGGGGGGGGGGGD6BBFFEGGGGGGFFDFFFDGGFFFGGGG,FFG>BGDEBECFGGEGGGGFGGGDE6D:6DFGFFFFFED9=ED7=@DFEFDF8,?FGDGFGGFG)*,7@@BDC?EGF@FFGFFGFCEAE8A?@9>A9*1=::2?C(4:82:;9/3=?6F3)14)?;((63*1<C<:.4:B4*---435,,>:)).3(((,)-.).((-49;05(,8??8./;;)).
@M02996:162:000000000-B87FG:1:1101:19220:7763 2:N:0:ACTGAGCG+TCTCTCCG
GACTACAAGGGTATCTAATCCTGTTTGCTCCCCACGCTTTCGTGCCTCAGTGTCAGTAACAGTCCAGAAAGACGCCTTCGCCACTGGTATTCCTCCTAATATCTACGCATTTCACCGCTACACTAGGAATTCTTCTTTCCTCTCCTGCACTCTAGTTTGACAGTTTCAAAAGCAGTCTATGGGTTGAGCCCATAGTTTTCACTTCTGACTTGCCATACCACCTACGCACCCTTTACACCCAGTCAATCCGGATAACGCTTGCACCATACGTATTACCGCGGCTGCTGGCACGTATTTAGC
+
CCCCCGGGGGGGGGGGGGGGGGGGGGGGGGFGGGGGGGGGGGGGGGGGGGGGGGGGGFGGFGGGGGG9FFFFFGGGGGGGGGGGGGGGGGGGGFFGGGGGGFGGGGGGGGGGGGGGG>5CDFGGGFGGGGGGGGGGGFFDGEFGGGFGFGFFGGGGGGGCFA>CFFGFFG,DGFFFFGEFGFGGGGEG=@EFFFGF>FFFFGFCEFBEFFGFFFEFFFFCF=@E@99:@CACGE4><>FGD):*;/76362(()0200-6,/)/83=)63/)15594(,,142480480()(.)2<96))
@M02996:162:000000000-B87FG:1:1101:16907:7774 2:N:0:ACTGAGCG+TCTCTCCG
GACTACCAGGGTATCTAATCCTGTTTGCTCCCCACACTTTCGCGCCTCAACGTCAGTTATGGTCCAGAAAGCCGCCTTCGCCACTGGTGTTCCTCCTAATATCTACGCATTTCACCGCTCCACTAGGAATTCCGCTTTCCTCTCCCACACTCAAGTTAAGCAGTTTTGGTTGCAGTTCCGAAGTTGAGCCTCGGGATTTCACAACCAACTTGCTATACCGTCTACGCGCCCTTTACACCCAATAAATCCGGATAACGCTCGCTCCCTACGTATTACCTCCGCTGCTGGCACGTAGTTTGC
+
CCCCCGGGGGGEFGGGGFGGGGGGGGGFGGFFEGGGGGGGGGGGGGGGGGGGGGGGGGFGGGGGGGF@EFDFGGGGGGGGGGGGGGFFGFEGGGGGGGGGFFGGGGGGGGGGGGGGG>@DGGGGG@FEEFGGGFGGGGGGGEFGGGFGFGFDCD?FGG8DFFDFGFGG>GFFGB=FFGEEGEGGGG;+:C:855CBFGFFEGEEA?ADDF;:CFEB4=2:;98:>9@>BE@BFE<C3<FGF;83A)9?26)61><;----,72?9:?DB184<B)-6).(-(((-8>?:(,(.02;7.6)
@M02996:162:000000000-B87FG:1:1101:14301:7780 2:N:0:ACTGAGCG+TCTCTCCG
GACTACCAGGGTATCTAATCCTGTTCGATCCCCACGCTTTCGTGCCTGAGCGTCAGTTGCGGCTTAGTCAGCTGCCTTCGCAATCGGTGTTCTGTGACATATCTAAGCATTTCACCGCTACACATCACATTCCGCCGACTTCATCCGTACTCGAGCTCGCCAGTTTCAACGGCAGTGCCGGGGTTGAGCCCCGACATTTCACCGCTGACTTAACGTGCCGCCTGCGCCCCCTTTTACCCCAATAAATCCGGATAACGCTCGCATCCTCCGTCTTACCGCCGCTGCTGGCACGGAGTTAGC
+
CCCCCGGGGGGGGGGGGGGGGGGGGGGGGGGGGGGGGGGGGGGGGGGGFGGGGGGGGGEFEG+CFFGGGGGGGGGGGGGGGGGGFGGGGGGGFGGGGGGGGFGGFGGGGGGGGGGGG>ADGGGGGGFGGGGGGGGGGEGCDEFFGGAGFGFF68DG8FCCEAAFFFFFGGC?CFGGAFABCEGEFD@;4FGF>AG=>GFFCFE13530=BGE7A6A1580C:3(.-4,4C64C>)653FC1:(4*.5.0()(-)40--((()-,)528:0-(,464(((,--((4).41()(0)/*0)).
@M02996:162:000000000-B87FG:1:1101:9322:7782 2:N:0:ACTGAGCG+TCTCTCCG
GACTACAGGGGTATCTAATCCTGTTTGCTACCCACACTTTCGTGCCTCAGCGTCAGTTAGAGCCCAGTAAGCCGCCTTCGCCACTGGTGTTCCTCCTAATATCTACGCATTTCACCGCTACACTCGGAATTCCGCTTACCTCTCCTCCACCCAAGAACTACAGTTTTGGCTGCAGTTCCGGGGTTGAGCCCCGGTATTTCACATCCAACTTGCATTCCCGCCTGCGCTCCCTTTACACCCAGTGAATCCGGACAACGCTTGCCACCTACGTTTTACCTCGGCTGCTGGCACGTAGTTAGC
+
CCCCCGGDGGGGGGGGGGFGGGGGGGGGGGFFGEFGGGGGGGFGGGGEGGGGGG:BFFFF,,CFGGG@FGFF@FGGGGGGGGGC=FFGGGGGCFGG,9CF;=EGGGGGGGGDFGGGG>ADGFG;E@@FEGFGGGGGG6@FDDF+=,:A@=*:BFGC8AFGGFDF,=+@+,@AGFGADGFFEGGGD>8C=FGA5?79BG>69D/*7F45>FGCCF*11=98:85(633(6C<5CFFF?AGC636)+176*6)4>@6D-.--->?)9:1(4(((.-682).((,,,<??20()3.)*2<2:4
@M02996:162:000000000-B87FG:1:1101:26727:7797 2:N:0:ACTGAGCG+TCTCTCCG
GACTACCCGGGTATCTAATCCTGTTTGATCCCCACGCTTTCGTGCCTCAGCGTCAATCGCTGTTTCGTGAGATGCCTTCGCAATCGGTGTTCTGAGTAATATCTATGCATTTCACCGCTACACTACTCATTCCTCCCACGGCAACAGTATTCCAGCCTGACAGTATCAAAGGCAGTTCCAGTGTTGAGCACTGGGCTTTCACCCCTGACTTACCAGACAGCCTACGCACCCTTTAAACCCAATAAATCCGGATAACGCTTGCATCCTCCGTATTACAGCGGCTGCTGGCACGGCGTTAGC
+
CCCCCGGGGGGGGGGGGGGGGGGGGGGGGGGGGGGGGGGGGGGGGGGGFGGGGGGGGGGGGGFFGGGGGFEGGGGGGGGGGGGGGGGFGGGGFGGGGGGGGFGGGGGGGGGGGGGGG>EGGEGGGGGGGGGGGGGGGGEEGA>DG8:FFGFFGGGGGGGGGGFFGFGDFGGFFFGGFGFFGFFGGGFGFA8CFFFCFGF<<ECCFF=@CFGFEFFF2:C>CB<BB)46>E?8FEEEFEFGFF@8AEFCD>=@FF<F,.//(*.9@37=?1-(.5.4.))(-,-4-)).<25(.)22/-29
@M02996:162:000000000-B87FG:1:1101:10062:7805 2:N:0:ACTGAGCG+TCTCTCCG
GACTACAGGGGTATCTAATCCTGTTTGATCCCCATGCTTTCGTGCCTCAGCGTCAGTTAATAGCCAGATACTCGCCTTCGCCACTGGTGTTCTACCCAATATCTACGAATTTCACCTCTACACTGGGTATTCCAATATCCTCTCTATCACTCTAGATACATAGTTATAACGGCAATTCCGTGGTTGAGCCTCGGCATTTCACCGCTATCTTATATATCCGCCTACACACCCTTTACGCCCAGTAATTCCGAACAACGCTCGCACCCTTCGTTTTCCCGCGGCTGCTTGTCAGAAGTTCTC
+
CCCCCGGGGGGGGGGGGGGGGGGFGGGGGGGGGGGGGGGGGGGGGGGGGGGGGGGGGGC<F,6AFFFAFGGFGGGGGGGGGGGGGGFGCFEGFEGFGGGGGFGGGGGGGGGGGGGGFD?=DFFG@FFFAFGGGGFF6>C>DD9DC9DGFF?DGECC@DEEGGEGG?GGGGG5CE6FFGFDDEDFGGFCDG@=ADG9AGFFEGF==9=DEFGF@FC+799>E:>5@>B@9EA>CB4;)5CE=26*47<8C=;-2>;C(((/.7(:DF?D1(,(-()).(((-20(24),45))*1+3<):4
@M02996:162:000000000-B87FG:1:1101:17856:7826 2:N:0:ACTGAGCG+TCTCTCCG
GACTACCGGGGTATCTAATCCTGTTTGATACCCGCACCTTCGAGCCTCAGCGTCAGTTGCGCCCCAGCAAGCTGCCTTCGCAATCGGAGTTCTTCGAGATATCTAAGCATTTCACCGCTACACCTCGAATTCCACCTGCCTCTTGCGCACTCAAGAAACGCAGTTTCAACCGCTGGACGGAGTTGAGCTCCGCGATTTGACGGCTGACTTACATTTCCACCTACGCTCCCTTTAAACCCAATACATCCGGATAACGCTCGGCCCTTCCGTATTACCGCGGCTGCTGGCCCGGAATTAACCG
+
CCCCCGGGGGGEGGGGGDEGGGGGGGGGGGFFDGGGGGGGGGGGGGGGGGGGGGGGGGGGGGGGGGGGGGGFGFFGGGGGGGGGFEC,CFGGGGGG+BEFFFGGGGGGGGGGGGGGG@BGGFBEFFGC@FGGGGGGGEGFGFFGGGFGFGFFCEGCF,@DG;>@CFGGGGGFGFCE*;8?>CCFFGEFFGGFFBD2>GF?>E;FFD<@FF7;>FC;<F@7E@.6;F?FBG?A69A<<:E58:4)15471-)4:4<1,----*-4/1:404.3526)(-,(-,(-.,(2(4(())233)-.(
@M02996:162:000000000-B87FG:1:1101:10109:7827 2:N:0:ACTGAGCG+TCTCTCCG
GACTACCGGGGTATCTAATCCTGTTTGCTACCCACGCTTTCGCGTCTCAGCGTCAGTTATCGTCCAGTAAGCCGCCTTCGCCACTGGTGTTCCTCCTAATATCTACGCATTTCACCGCTACACTAGGAATTCCACTTACCTCTCCGACACTCTAGTTAAACAGTTTCCAAAGCAGTTTGCGAGTTGAGCCCACACCTTTCACTTCAGCCTTGCTTAACCGTCTACGCTCCCTTTCCACCCAGTCAATCCGGATAAAGCTTGCTCCATACCTATTCACTCGGCTGCGGGACCGTTTTTAGC
+
CCCCCGGGGGGGGGGGGGGGGGGGGGGGGGGFFGGGGGGGGGGGGGGGGGGGFGGGGFEGGGGGGFGGGGEFGGGGGGGGGGGGGGGGFGGFGGGGGFGGDFGGGGDGEEGGFGGGG>BDDDGGFDGGGFGGGEGDFDFGFEFGG>5CBGFDG;DGE:CFGGDFFFGGGC,;EFDGFGFF68>CGGFF5CE@DFGDFFFFFGEFE9:*5AF>EF4=>A?846/-98962>;3C@<3?EGC606)27?6>18,85)0--...*6<F(6),(-).4))-).-(4<,,(((((--.)+2;8,)
@M02996:162:000000000-B87FG:1:1101:14914:7857 2:N:0:ACTGAGCG+TCTCTCCG
GACTACAGGGGTATCTAATCCTGTTCGATACCCGCACCTTCGAGCTTCAGCGTCAGAAGTACTCCGGCAAGCTGCCTTCGCAATCGGGGTTCTTCGTGATATCTAAGCATTTCACCGCTACACCACGAATTCCGCCTGCCTGGCGTACTCTCAAGCTGAACAGTTCGCGCTGCACACGCGGGGTTGAGCCCCGGGATTTCACAACACGCTTATTCAGCCGCCTACGCTCCCTTTAAACCCAATAAATCCGGATAACACCCGCACCTTCCGTATTACCGCGCCTTCGGTCACGGAATTCGC
+
CCCCCGGGGGGGGGGGGGFGGGGGGGGGGGGGGGGGGGGGGGGGGGGGGGGGGGGGG@@FGGGGGF7FGGGFGFGGGGGGGGGGFFFEGGGGGGGGGGFFFFGGGGGGGGGGGGGGGA@DDGGG7FF=FGGGFFGGGDFGGFFGGE=GFGFEE9FGGG,@F=DFFF=C9CC5@FF:A@@BCEEE@C38.=E<>DG0;CFFFGA?:5:BB79(6=6*6=>1>;?:78B??GF?GB924<GGB2.89<>9<9)--796).-(()-27,)5?4.(.3)-)(--(--()-(((()-))*22)(4
@M02996:162:000000000-B87FG:1:1101:25335:7864 2:N:0:ACTGAGCG+TCTCTCCG
GACTACTCGGGTATCTAATCCTGTTTGCTCCCCACGCTTTCGAGCCTCAACGTCAGTTATCGTCCAGTAAGCCGCCTTCGCCACTGGTGTTCCTCCTAATATCTACGCATTTCACCGCTACACTAGGAATTCCACTTACCTCTCCGACACTCTAGCTAGACAGTTTCCAAAGCAGTTCACGGGTTGAGCCCGCGGATTTCACTTCAGACTTGCCTTGCCGTCTCCGCTCCCTTTACACCCAGTAAATCCGGATAACGCTTGCCCCCCACGTATTACCGCCGCGTCTGGCACGTAGTTCTC
+
CCCCCGEGGGGGGGGGGGGGGGGGGEFGGGFGGGGGGGGGGGFGGGGGGCGGGGGGGGCFGGGBC@FGGGGGFGGGGDGFGFGGGG@CFFCGECEFGEGEFFGGGGGGGGGGGGGGG>?=CEGG8=FFFFGGGGGFD4@DF9+?D==FDGF=3CDCCC8,C3:CFFGGGC=FGF6DD99DFGEEEDC;CGGFFFC5>>AFEG66@8>*6?F5>F:BEFG@78/(/.;(3==;CFE>?EGG?(/6@?)7;6.:?59D--(,-9:4C(((-(-(...<A0---,,(44:(50>-.)*13)))
@M02996:162:000000000-B87FG:1:1101:10592:7864 2:N:0:ACTGAGCG+TCTCTCCG
GACTACCGGGGTATCTAATCCTGTTTGCTCCCCACGCTTTCGCGTCTCAGCGTCAGTTACGGCCCAGAAAGCCGCCTTCGCCACCGGTGTTCTTCCCAATATCTGCGCATTTCACCGCTACACTGGGAATTCCACTTTCCCCTACCGCTCTCAAGCCTGCCAGTTCCAGGTGCGGGCTGGGGTTGAGCCCCATGCTTTAACCCCTTGCCTTACACGCCCGCTACACCCCCCTTTCCCCCCATGAAACCCGGTAACCCCTGACCCCCACCTTTTTCCCCCGCTGCTGGCCCCTTGTTTGCC
+
CCCCCGGCGGGGCFGGGGGGGGGGGGGGGGGGGFGGGGGGGG7FFGGGGGGGGGGGGGEE,:7@FFG,CF,AFGGGGGGGGGGGGGCFGGGG;FFGGBAFF;DG;FGGGGGGGGGGG=9?DFG,@<FC,AFGGGFDF9DD8:D+@8)3*=@C,@?FGC79FFEGG;+@;>30@*7*?DA*C8CG*9347FG;).0)9?1)1+/1/;@;(;+/6+)26:3(:((-).(((:(,7).),4C89:47@)).*4.2(0,*(((((0(,7,(,((.))),4)((,,4(-).(((-(,).+<*().
@M02996:162:000000000-B87FG:1:1101:25271:7880 2:N:0:ACTGAGCG+TCTCTCCG
GACTACCCGGGTATCTAATCCTGTTTGATACCCGCACCTTCGAGCCTCAGCGTCAGTTGCGCCCCAGCAAGCTGCCTTCGCAATCGGAGTTCTTCGAGATATCTAAGCATTTCACCGCTACACCTCGAATTCCACCTGCCTCTTGCGCACTCAAGAAACGCAGTTTCAACCGCTGGACGGAGTTTAGCTCCGCGATTTTACGGCTGACTTACCTTTCCACCTACGGCGCCTTTAAACCCAATAAAACCGGAATACGCCCGCATTCCACGTATTCACCCCGGCTCCGTCCCCGAGTTAGGC
+
CCCCCGGGGGGG@FGGGGGGGGGGGGGFFECFGGGGGGGGGGGGGGFGFGGGGGGGGGGGGGGGGGGGGGGFGGGGFFGGGDGGGGCEFFDFGGGGCF8A9CFFGFGGGGGFGFGGG:@DGGGGFGEEGGEFG,=DF,@DFFBGC>5@9DFFFEFDDFFDE?>CEFGGCBFDGDCC;F9@1::9,+:D;FF2?59@:7177;269)=@A6:.3+/A);:;ED(/((((-:(3:<<2<2;*80)5*).2940(,96*((-,()((2)).,-.)5-)))((-((((((-((-(4))//+)(5
@M02996:162:000000000-B87FG:1:1101:25289:7881 2:N:0:ACTGAGCG+TCTCTCCG
GACTACCCGGGTATCTAATCCTGTTTGATACCCGCACCTTCGAGCCTCAGCGTCAGTTGCGCCCCAGCAAGCTGCCTTCGCAATCGGAGTTCTTCGAGATATCTAAGCATTTCACCGCTACACCTCGAATTCCACCTGCCTCTTGCGCACTCAAGAAACGCAGTTTCAACCGCTGGACGGAGTTGAGCTCCGCGATTTGACGGCTGACTTACATTTCCACCTACGCTCCCTTTAAACCCAATAAATCCGGATAACCCTCGCATCCTCCTTATTACCAGCGCTGCTGGCCAGGCGTTAGCC
+
AACCCFFGGGGGE<FGGGGGGGGGFGGCFGDCFFGGGGGGGGGGGGGGGGGGGCFEGGGGDGGEGGGGGGGGFFGGGGGGEGCGGGGCFEFDFGGFFFG7FFGGGGGG9CFEEGGGG9DCDGGFFFG7FFGGGFFF?8DFGFFGDGFD@CBDDFDDDGGGGGBBFFGGGGGFGEGGFF=>1>CC9>EG4FGFA6:@BG8?=82;B>=;@A@EEF);?:+726/66076;G7D<<):B18;2?FF=4<75(.4(9<6((-,4)(,725((...64.-))((-((-),((..(-))/2/--4
@M02996:162:000000000-B87FG:1:1101:10393:7919 2:N:0:ACTGAGCG+TCTCTCCG
GACTACACGGGTATCTAATCCTGTTCGATCCCCGCACTTTCGTGCCTCAGCGTCAATAGCGGATTTGTGAGATGCCTTCGCAATCGGTGTTCTGTGTGATATCTATGCATTTCACCGCTACACCACACATTCCTCCCACAGCATCCGCATTCAAGACCGGCAGTATCAACGGCAGGTCAGGTGTTGAGCACCTGCGTTTCACCGCTGACTTACCAGCCCGCCTACGCACCCTTTAAACCCAATAAATCCGGATAACGCTCGCATCCTCCGTATTACCGCGGCTGCTGTCACGTGGTTAGC
+
CCCCCGGGGGGGGGGGGGGGGGGGGGGGGGGGGGGGGGGGGGGGGGGGGGGGGGGFE<<F@CCGGGGGGGGGGGGGGGGGGGGGGGFGGGGGGGGGGGGGGFGGGGGGGGGGGGGGD:@DDGFGGGGGGFGGGGGGGFFED:0=DGAGFGFFGFGGGGEGGGBF,CFGGGCDGDD5AF5?DBFGGGFGF7F>AAGB@FFEFGF9@>>@BFF3AFFA@FG>E76036:26E?1C?AABAFEB88?FFFFC0>68D<F-----/44772)84-444)))(-,43-30)3),)4-)./1;.()
@M02996:162:000000000-B87FG:1:1101:4312:7957 2:N:0:ACTGAGCG+TCTCTCCG
CCTACCCGGGTATCTAATCCTGTTTGATCCCCACACTTTCGTGCCTCAGCGTCAATTGCGGATTCGTCAGATGCCTTCGCAATCGGTGTTCTGTGTGATATCTATGCATTTCACCGCTACACCACACATTCCTCCAACGGCATCCGCATTCAAGTCCGACAGTATCAACGGCAATTCTATCGTTGAGCGATAGCATTTCACCGATGACTTACCATACCGCCTACGCACCCTTTAAACCCAATACATCCGGATAACGCTCGCATCCTCCGTATTACCGCGGCCTCTGGCACGGATTTAGCC
+
-8@@CFDGGGEFFFG,6CE<CEFFGG,CF<,CEGGGEFEGFFGGEFGGCGGFGFEGGGGGGBFGGGGG7:@EFGFFDDFFC:4=FC@FECEFGFFGGFFFEF8==<E,EDFFFACCG=@D?@EFGGGGGFE=CG@DCGE>DFFDGEDB:@DEFCFA8C6EEC9<=C+=8C:5:5?:BFCCFCF>BCEFF5549>+//<EAAF=)()0>?A+07+*/0;72C13321(32B0(0)9633<*(/63944797:3:681-,(,,)(-92<49??:0)).(4-,(((.33))14(-))13+.:>
@M02996:162:000000000-B87FG:1:1101:10356:7962 2:N:0:ACTGAGCG+TCTCTCCG
GACTACTGGGGTCTCTAATCCTGTTTGATCCCCACGCTTTCGTGCATGAGCGTCAGTTGCAGATTCGTAACCTGTCTTCACGATCGGCGTTCTGTGGCATATCTAAGCATTTCACCGCTACACACCCCATTCCAGTTACGTCCCCTGCACTCTAGTCCGGCAGTCTCATAGGCACGTTTGGAGTTGAGCCCCAACTTTTCACCCATGACTTACCGATCCGCCTGCGCACCCTTTAAACCCAATAAATCCGGATAACGCTCGTATCCTCCGTTTTTCCGCCGCTGCTGGCACGGAGTTATG
+
86A8,CFF8F+@,CFFFFGEGFF@EFGGGGFDDE@FG,BF9@FFGGGGCCGGGGGGED9E<E@,C@CEEGGGG@@A6AEGCC:F@CBFFG:EDFE@,B,C=CEDGFAE,@DFAE9EE:9C8>F4CF+@CEGGFC;36>FEG:AGGG5FBGDD>F?FGGE@88=D,;CCF,3;,06+*+)363@<D776)CF=??C):;BECF@):646BFC;EFF46:C5//00-5:168;(0)774=CC?(();>5/;(8(-))2--(,-)4(*5).44-)(-(,-(((((,,6)556?21))*12)))
@M02996:162:000000000-B87FG:1:1101:12079:7966 2:N:0:ACTGAGCG+TCTCTCCG
GACTACAAGGGTATCTAATCCTGTTTGATTCCCGCACTTTCGAGCCTCAGCGTCAATCGCACACCAGCAAGCTGCCTTCGCAATCGGAGTTCTTCGTCATATCTAAGCATTTCACCGCTACACGACGAATTCCACTTGCCTTGCGTGTATTCAAGCCCATCAGTATCCACGGCATGCCAAGGTTGGGCCCTGACATTTGACCGCAGACTTAAAAGGCCGCCTACGCTCCCTTTAAACCCAATAAATCCGGTTAACGCTCGCATCTTCCGTATTACCGCGGCTGCTGGCACGGAATTAGCC
+
CCCCCGGGGGGGFGGGGGGGGGGFGGGGGGGFGGGGGGGGGGGGGGGGGGGGGGGGGGFGGGDFGGGGGGGGGGGGGGGGGGGGGGF:FFGGGGGGGEFGGDGFGDFGGGGGGGGGGAFGGFGD7FGGGGGGGFGGGGGGGEFGGC=FFGFFFFGGGGGGGFFGDFGGGGGFGEGGFGFFFGGGGGAFCGFC>ADEFG6ECD):@@9=3BCE48;;BFG6E<;8?6(69F1@CC?CE=FEF@3BF2631()((/-*(,--49:676<614(4...--((--(--454043:;5.*<9)..
@M02996:162:000000000-B87FG:1:1101:22269:7975 2:N:0:ACTGAGCG+TCTCTCCG
GACTACCGGGGTATCTAATCCTGTTTGCTCCCCACGCTTTCGTGCCTCAGTGTCAGTATCAGTCCAGCAAGCCGCCTTCGCCACCGGTGTTCCTCCTAATATCTACGCATTTCACCGCTACACTAGGAATTCCGCTTGCCCCTCCTGCACTCCAGCAAGACAGTTTCAACTGCAGCCCCGGAGTTGAGCCCCGGTCTTTCACATCTGACTTGCCCTTCCACCTACGCACCCTTTACACCCAGTAAATCCGGCTAACGCTTGCTCCCTACGTCTTACCGCCGCAGCTGGCCCGTTTTTAAC
+
CCCCCGGGGGGGGGGGGGGGGGGGGGGGGGFGGFGGGGGGGGGGGGGGGGFGGGGGGCFFFFGGGGGGGGFFGEGGGGGGGFGGG>:FFFGFFDEGG99FEFGGFGGGGGGGGGGGG::6@EFFGGGGGGGGFDGGGDEF?DFGGGDGBFDDFDFG?F88D,5:@FFGG,D5DACF5D>9@*@9C<E>=FFAADC>=ECEEGCCB6*9>8B7@FE4(;**2664;06(:ED15@<>);FE07=>7??AC95((..9(--41C).>(.2:64(.6>)(((((,(,-,(40(,,0)+2A())
@M02996:162:000000000-B87FG:1:1101:4303:7975 2:N:0:ACTGAGCG+TCTCTCCG
ACTACCCGGGTATCTAATCCTGTTTGATCCCCACACTTTCGTGCCTCAGCGTCAATTGCGGATTCGTCAGATGCCTTCGCAATCGGTGTTCTGTGTGATATCTATGCATTTCACCGCTACACCACACATTCCTCCAACGGCCTCCGCATTCACGTCCGACAGTATCAACGGCAATTCTATCGTTTAGCGACAGCATTTCACCGCTGACTTACCAGACCGCCTACGCACCCTTTAAACCCAATAAATCCGGATAACGCTCGCATCCTCCGTATTACTGACGCTGCTGTACCTGAGTTGGAC
+
6A@ACGGGGGGFFFFCCFGDFFGFFGDEF@@DEGDGGGGGGGGGGGFGGGGFG@FGGFFGGEFGFEGGGDGGGGFFFFGGDEGFGC,BBCDFFFGGGGFFFFFDDEFGGFFC;EFCG:<??EFGGGGGGCF;DEFFFGDG6):D=CA@:CFB,86AECEEGG9@EFGCF>3:CBGFFGFFE*1@***=8@5:*6AEFF6:8FF25;2>5:=;5BEA?A).:2;;?@D93C(5899<-(2/:(8<64)(1()(36)/--,-()-(0,<393(.,-.)-)((,,4072)))))-)0<@+.),
@M02996:162:000000000-B87FG:1:1101:4323:7980 2:N:0:ACTGAGCG+TCTCTCCG
GCTTCCCAGGGTACTTATCCCTGTTTGTCCCCCACGTTTCCGTGTCCCACCGCCAGTTGTCGTCCAGTAAACCCCCTCCCCCACTGTTGTTCCTCTCAATATCTACCCTTTTCACCCCACCCCTGGGAATTCCGCATCCCCCTCCGCCACTCAATCCCTCCAGTTTCAAATGAAGTCTATCAGTTGAGCCCATCATTTTACCATCTGACTTGCAGTCCCGCCTACACACCCTTTACACCCAGTAAATCCGGATAACGCTTGCCCCCTATGTTTTCCCGTGGCTGTTGGCCCGTATTTAGC
+
---,8C,6EG7@,,,,CC,C,6;FFE,4,CEE@++6,CF,5,;,6,556,,+++@6E@,<68F4C,,9C,E94,B+@,4,,6+8DF6C9E,,,94,4C,9,+43,<,,,9C449E9,)*+04@+++44994@,9++++,4+)9CGE)6*+*)@,+,,,,,3608@+?FD,@+,4=24?EF,72EF2;+)1+:3*;>AF6*3@9*1=>*3<+3A**37>9>G/052.>B@G2BC:E**8:8;0@<87.<860(/27D,((/,/()913().)).,)5)((-,(.-(.5(,)-100*30--6
@M02996:162:000000000-B87FG:1:1101:4344:7981 2:N:0:ACTGAGCG+TCTCTCCG
GCCTACAAGGGTATCTAATCCTGTTTGCTCCCCACGCTTTCGTGTCTCAGCGTCAGTTGTCGTCCAGTAAACCGCCTTCGCCACTGGTGTTCCTCCCAATATCTACGCATTTCCCCGCTACCCTGGGAATTCCGTTTACCTCTCCGACACTCAAGAACTACAGTTTCAAATGCAGGTTATGAGTTGAGCCCATAATTTTCACATCTGACTTGCAGTCCCGCCTACACACCCTTTACACCCATTAAATCCGGATAACGCTTGCCACCTACGTTTTACGCCCTCTTCTTGCACGTAGTTACC
+
6-6A@FFCFFEG8E<CE6CFGE<FEFE4,ECFCFG@@FF<EB@DEC,5CFFC@CCCFG9EF7FFFG@FFGGCE@C:CCFAFGDGGF,C4C8EFGGGE<FDADFGAA8C>CCEC,CF81<+=,B98F+B?FEFDGD?D==>3:DFFE9F>>*:,8+8,@=DDA5<2+C893=+,+6,3DCF,@@CFGF+:E3)***;;BAE=F@E8<*A=C?@A9345;;4?)))0050-;>BG34:*08=78>3+9577(0/85)*((//(2()28::>34(,-))((-((,().626>72(0.*234.)
@M02996:162:000000000-B87FG:1:1101:12090:7982 2:N:0:ACTGAGCG+TCTCTCCG
GACTACAAGGGTATCTAATCCTGTTTGATTCCCGCACTTTCGAGCCTCAGCGTCAATCGCACACCAGCAAGCTGCCTTCGCAATCGGAGTTCTTCGTCATATCTAAGCATTTCACCGCTACACGACGAATTCCACTTGCCTTGCGTGTATTCAAGCCCATCAGTATCCACGGCATGCCAAGGTTGGGCCCTGACATTTGACCGCAGACTTAAAAGGCCGCCTACGCTCCCTTTAACCCCAATAAATCCGGATAACGCTTGCCTCTTCCGTATTACCACCGCTGCTGGCCAGGAATTTGCC
+
CCCCCGGGGGGGFFGGGFFFDGGFGGGGGGFEFFG:FGGFGEGGGEGGGGGGGGGGGGFGBF@FGFGGFGGFGGGGGGGGGCFGFGB68CEGGGGGGGGGG?EFG?FFFGGGGFGGG>DDG=F+@C@+CFGGGCFGGFFGFDFFGCAFFGFFDCEGGG??FDBFGBE7+D=@>AGCFG5*@8EFCDAGCGGF6?9EAFF?EF)7)3575B+*88*2:A53=<6@0.(/.B14C7C))6CE;8348<6:CB:((*59,((((*-.*6):2)((.4.6))(-,(4())(((((-).0<+).4
@M02996:162:000000000-B87FG:1:1101:6732:8018 2:N:0:ACTGAGCG+TCTCTCCG
GACTACTCGGGTATCTAATCCTGTTCGATACCCGCACCTTCGAGCTTCAGCGTCAGAAGTACTCCGGCAAGCTGCCTTCGCAATCGGGGTTCTTCGTGATATCTAAGCATTTCACCGCTACACCACGAATTCCGCCTGCCTGGCGTACTCTCAAGCTGAACAGTTCGCGCTGCACACGCGGGGTTGAGCCCCGGGATTTCACAACACGCTTATTCAGCCGCCTACGCTCCCTTTAAACCCAATAAATCCGGATAACACCAGGAACTTCCGTATTACCGCGGGTGCTGGGACGGGATTCAC
+
CCCCCGGGGGGGGGGGGGGGGGGGGGGGGGDFDGGGGGGGGGGGGGGGGGGGGGGGFGGGGGGGGGGGGGGGGGGGGEGGGGGGGFCFGFGGGGGGGGGFFFG8DFGGGGGGGGGGG@EDDGGGG?FGGGGGGGE?CFGGGFFGGGAEFGDDGGGGGGGGGGFGFFGGGGGFGFGG>?=BEEGEGGF43CF@FFGF>GFF?F-587:?B@DFFFFF>7741,3?01;<:8:1:7>:>2@C613,94:<9>:?FE>4)(((.1((2)5<38,(,(.)48((((,-())((..27)8:E)))
@M02996:162:000000000-B87FG:1:1101:6720:8032 2:N:0:ACTGAGCG+TCTCTCCG
GACTACTCGGGTATCTAATCCTGTTCGATACCCGCACCTTCGAGCTTCAGCGTCAGAAGTACTCCGGCAAGCTGCCTTCGCAATCGGGGTTCTTCGTGATATCTAAGCATTTCACCGCTACACCACGAATTCCGCCTGCCTCGCGTACTCTCAAGCTGAACAGTTCGCGCTGCACACGCGGGGTTGAGCCCCGGGATTTCACAACACGCTTATTCAGCCGCCTACGCTCCCTTTACACCCAATAACTCAGGCTAACACCCAGACCTTCCGTATTACCGCGGCGGGTGGACGCGCATACTG
+
@ACCCFGGGCCGCGGGGGEGGGGFGGEFGFEGGEGGGGGFGF8EEEFGFGFGGEGGGCFGGGGFFGGCCFFGGGGGGGFGGGGGFGGEGFF@EG=,AAFFGEF8FFCFGGGGGCFFG89?DEFD8?BEGGGFEFEGGDEF?)0==>@GFGFDFCFC=DFG@9:<C1+9C>CDGFG,97::E::=<5@F@=E73>56(*92)2<<:FB6;@C,:@<=-19770(47:;,281(0).).3883::??)).*.0(().2..((-*40/)-.3481876))(-,((((,(-4((((0)2:*,.)
@M02996:162:000000000-B87FG:1:1101:25054:8032 2:N:0:ACTGAGCG+TCTCTCCG
GACTACAAGGGTATCTAATCCTGTTCGATACCCACACTTTCGAGCTTTAGCGTCAGTAACGCTACAGTAGGCTGCCTTCGCAATCGGAGTTCTTCGTCATATCTAAGCATTTCACCGCTACACGACGAATTCCGCCTACTTCCCGCGTACTCAAGCAATCCAGTTCGCGCTGCAGTGCAGAAGTTGAGCTCCTACATTTCACAACACGCTTAAATCGCCGCCTGCACTCCCTTTAAACCCAATAAATCCGGATAACGCCCTGACCTTCCGTATTACCGCCGCTGCTGGCACGGAATTAGC
+
CCCCCGGGGGGGGGGGGGGGGGGGGGGGGGDFGGGGGGFGGGGGGGFGGGGGGGGGGGGGGGGGGGGGGGGFGGGGGGGGGGGGGGGCFFGGGGGGGGGGGFFGGFGGGGGGGGGGG=@DDEG6EFC@FFGGGGGGGEDBDEDDGGFG@GFFECGGFGFGFGFFGF6E?EGFGFGG5CAA;FGCFGCGFCGEFFGFFGFFFGFBDADDFFCDC=>B28C9C9;4;6@4;E?373>);=FEFD?BB4).04.(3<.2--,-(*4:F9A:7:.(48).-2((-(4((44(3?B(8.**+-.8
@M02996:162:000000000-B87FG:1:1101:22719:8042 2:N:0:ACTGAGCG+TCTCTCCG
GACTACTCGGGTATCTAATCCCGTTTGCTACCTACGCTTTCGTGCCTTAGTGTCAGAACCGTCCCAGTAGACCGCCTTCGCCACTGGTGTTCTTCCTAATATCTACGCATTTCACCGCTACACTAGGAATTCCGTCTCCCTCTCCAGCACTCAAGAGATACAGTTTCAAATGCAGTTTATGAGTTAAGCCCATAGATTTCACATCTGACTTGCATCCCCGCCTACGCGCCCTTTACACCCAGTCAATCCGGATAACGCTTGCCCCCTACTCATTACTGCCGCTGCTTGCACGGTGTTAAC
+
CCCCCGGGGGGG@FGGGGGGFGGEFGGFCC@FFFFGGGGGGGGGGGGGGFEGGGGGGGGGGGGGGGGGGGCFGGGGFGGGGEFGGGGGGFGGGGGFGGGGGFGGGGGGGGGGGGGFE:@CDFECGGGGGGGGG,@DF,@DGFFGGFEGFGFDE,=,D8EGFFDFFFGEGFDFFFCFFGEDF9AFGD;68?GFFFCAEFFFFFFF@50;ABFEFAAFCCC87::>:)9-:C@5;>CE*.C:224)2)6;<:8(6:72/.//3>1)2((-3))).6).))-(--(-45)41.8(0)228-).
@M02996:162:000000000-B87FG:1:1101:12098:8045 2:N:0:ACTGAGCG+TCTCTCCG
GACTACCCGGGTATCTAATCCTGTTTGCTCCCCACGCTTTCGCGCCTCAGCGTCAGTTATCGTCCAGTAGACCGCCTTCGCCACTGGTGTTCCTCCTAATATCTACGCATTTCACCGCTACACTAGGAATTCCGTCTACCTCTCCGACACTCAAGGTCGACAGTTTCAACTGCAGTTTATGGGTTAAGCCCATAGATTTCACATCTGACTTGCCGCTCCGCCTACGCTCCCTTTACACCCAGTAAATCCGGACAACGCTTGCCACCGACGTTTTAGCGCCGCTGCTGGCACGTAGTTAGC
+
CCCCCFF8@FGC@FEFFFDFFGDEDFGGGG<DEEECGGGGGGGGC@FGFGFGCFGG@E<@EFGGGECEEF@ADFGGG@GFEC=FGCC5=9BFFAEFG<=FFFDCDGFECEGGGGGFG>>CDEFFFCF@FFGGGGFFG+44=8DDF@=GFD?D=D?:2@6+C6:@@CGCF,EAFFFGFGEFCCCGCG;F8AFBFA7**@FEEGFFF>?EEF>=AABFBBDDE6//6/3(/:=(;4>>CEEE;;/9+)75*.0(-)./-,---95)92(((,-(.-)(.4(,-(---22(08>10)*22444
@M02996:162:000000000-B87FG:1:1101:22702:8052 2:N:0:ACTGAGCG+TCTCTCCG
GACTACTCGGGTATCTAATCCCGTTTGCTACCTACGCTTTCGTGCCTTAGTGTCAGAACCGTCCCAGTAGACCGCCTTCGCCACTGGTGTTCTTCCTAATATCTACGCATTTCACCGCTACACTAGGAATTCCGTCTACCTCTCCAGCACTCAAGAGATACAGTTTCAAATGCAGTTTATGAGTTAAGCCCATAGATTTCACATCTGACTTGCATCCCCGCCTACGCGCCCTTTACACCCAGTAAACCCGGATACCGCTTGCCACCCACGTCTTACGGCCGCTGCGGGCACGTCTTTATC
+
CCCCCGGFGGGGGFGGGGGGGGGFGGGGGFCFFDEFDGGGGGGGGGGGGGGGGGGGGFGGGGGGGGGGGG9EGCEGGGGGGGGGGGGFFEFGGGEFGFBDFFGGGGGGEGFGGGGFGAFGG@8;EAFGGGGGGCFGG8EFGDFGF;=E5?FFGGFD8FGGGGFDEFGGDFGFFFGGFGFFC;ADFGEGDFF);52AEFFC@F7;C877EFG*:A@?CFD8?A@=)):-586=DE=8*8CC(;5<63),96=><D)0/.(/(90)C0((((,(.3).(,(--4(30((((-4())**<)).
@M02996:162:000000000-B87FG:1:1101:26274:8062 2:N:0:ACTGAGCG+TCTCTCCG
GACTACTCGGGTATCTAATCCTGTTTGATCCCCACGCTTTCGTGCATGAGCGTCAGTGCAGGTACGGCAAGCTGCCTTCGCTATCGGAGTTCTGCAGCATATCTACGCATTTCACCGCTACACACTGCATTCCGCCTGCCTTCACCGCACTCAAGACCGACAGTATCAACGGCACTGCCGGGGTTGAGCCCCGACATTTCACCGCTGACTTACCAGCCCGCCTGCGCACCCTTTAAACCCAATAAATCCGGATAACGCTCGCATCCTCCGTATTACAGCCGCTGCTGGCACGTGGTTAGC
+
CCCCCGGGGGDGGGGGGGGGGGGGGGGGGGEGFGGGGGGGGGGGGGFGGGGGGGGGGGGGGGGGGGGGGGGGGGGGGGGGG7FGGGGGGGGGCEFFFGGGFFGGGFFGGGGFGGGGG:@DDFGGGGGGFGGGGGGGGGGGGDFFGGF7*CDDEFGFDFGGGGFFGFFGFGGFG99@6DFFGGD7CC@FBGG@:5DBDFFFFGFFB36(3AFFFA4;?A*(268<BF91;GF:C?94<7CCB:1>96AF99.,-5<G,-(--/((/5.).44(,..)),.(-44365>?0,42.)212..5
@M02996:162:000000000-B87FG:1:1101:22728:8064 2:N:0:ACTGAGCG+TCTCTCCG
GACTACTCGGGTATCTAATCCCGTTTGCTACCTACGCTTTCGTGCCTTAGTGTCAGAACCGTCCCAGTAGACCGCCTTCGCCACTGGTGTTCTTCCTAATATCTACGCATTTCACCGCTACACTAGGAATTCCGTCTACCTCTCCAGCACTCAAGAGATACAGTTTCAAATGCAGTTTATGAGTTAAGCCCATAGATTTCACATCTGACTTGCATCCCCGCCTACGCGCCCTTTACACCCAGTAACTCCGGCTAACGCTTGCCACCTACGTATTACCGCTGCTGCTGGCACGTCTTTCGC
+
CCCCCGFGGGGGGGGGGGGGGFGGGGGGGFFGGFGGGGGGGGGGGGGGGGFGGGGGG9FGCGFGGFGGGGCCECEGGGGGGGGGGFGGGGGGGGGFGGDFGFGGGGGGDGGGGGGGG>?DG,BFC9E@EAEGGFEFGEADGFFGG,0FFGFF?E?,=8FGGFDDFFGGG,EFG?FGFFEFGFDGFGBFDFGFFBG7EFF@CAE*:;==AC78CF03:?>=EAFD@4:)8=>BCB*9CEGG=,.4A)7723:(()/8/./(/8=7C?0(,-.)-.).)--(,-..)5880<2:0)0*3.-3
@M02996:162:000000000-B87FG:1:1101:23038:8075 2:N:0:ACTGAGCG+TCTCTCCG
GACTACCAGGGTATCTAATCCTGTTTGCTCCCCACGCTTTCGAGCCTCAGCGTCAGTTATCGTCCAGAAAGCCGCCTTCGCCACTGGTGTTCCTCCTAATATCTACGCATTTCACCGCTACACTAGGAATTCCGCTTTCCTCTCCGACACTCAAGTCCGACAGTTTCCAATGCAATCCCGAGGTTAAGCCCCGGGTTTTCACATCAGACTTGCCAAACCGCCTACGCTCCCTTTACACCCAGTAACTCCGGATAACGCTTGCCCCATACGTATTCCAGCCGCTGCTGGCACGTCTTTAGC
+
CCCCCGGGGGGGGGGGGGGGGGGGGGGGGGFGEGGGGGGGGGGGGGGGGGGGGGGGGGGGGGGGGGGCFGGFGGGGGGGGGGGGGGGFFGGGGGFGGFGGGFGGGGGGGGFGGGGGG>BDDEE=EFFAFGGGGGGGGGGGGEFGG>@GFGFFFFGGGGEEG>=CFFGGGEGFGF7FFFFE@C@EFGFDEGG@?AC55FFFFGCC>93@EFFFFF945AF@E6663/93;C?;FFEFE3FC3(4<F2)-2-0365<7444-3C(4F1?:B?5).466)),((-(-2)34((5(0);A+:)6
@M02996:162:000000000-B87FG:1:1101:27701:8100 2:N:0:ACTGAGCG+TCTCTCCG
GACTACCAGGGTATCTAATCCTGTTTGCTCCCCACGCTTTCGAGCCTCAACGTCAGTTACAGTCCAGTAAGCCGCCTTCGCCACTGGTGTTCCTCCTAATATCTACGCATTTCACCGCTACACTAGGAATTCCGCTTACCTCTCCTGCACTCTAGCTAAACAGTTTCCAAAGCAGTTCCGGGGTTGAGCCCCGGGATTTCACTTCAGACTTGCTTTGCCGTCTACGCTCCCTTTACACCCAGTAAATCCGGATAACGCTTGCTCCCTACGTATTACCGCGGCTGCTGGCACGTATTTAGC
+
CCCCCGGGGGGFEGGGGGGGGGGFFFEFFFEFGGGGGEF?FFGFDGGGGGGGGGGGGGGGGGGGGGFGGGGGGGGGGGGGG@FGGGFGGFBFFGGGGGGGGFGGGFGGEEEGGGGFG5*=>,BFFF8EE@FGGCGGGGDFCEFGGGFGDFDD>C@D8:FGGG=@EFFGGFFFGFCAFGEFEEGGGGC=CGGAB?5ABCF?CE7A3@A?EFGFF>66*8;545>5EB=598=@F3>EFACE7@@>A<E?*.)(/5.;,,--4*).*-8<:3.)-5566?2330(44:):B?>:))23+6).
@M02996:162:000000000-B87FG:1:1101:4644:8111 2:N:0:ACTGAGCG+TCTCTCCG
GACTACCGGGGTATCTAATCCTGTTTGATACCCGCACCTTCGAGCCTCAGCATCAGTTGCGCCCCAGCAAGCTGCCTTCGCAATCGGAGTTCTTCGAGATATCTAAGCATTTCACCGCTACACCTCGAATTCCACCTGCCTCTTGCGCACTCAAGAAACGCAGTTTCAACCGCTGGACGGAGTTGAGCTCCGCGATTTGACGGCTGACTTACATTTCCCACTAAGCTCCCTTTAACCCCAATAAATCCGGGTACGGCTCGGCCCTTCCGTATTACCGCGGCTGCTGGCACGGGCTAAGCA
+
CCCCCGGGGGCFFFGCFCFGGGFFGGGFGFCEDFGGGGGFGGGGGGGGGGF,EFGGFGGGGGGEGDGGGGGGGGGGFGGGGGGGGGGFGGC9FGGGFGGGAFGGGFCFFFFGGGGGG=BDGGGGDGGEFFGGGGDFGGGGGBFGFFAF@D>EGGGGFGGGGGA@BEGFGGFFD>GE?FBECEEFGF>4*=D4BE5(8*84==@B>F@@)37;@F?:5+*)2:3..(16;C/92)..)./*4:).1.),1,)(-)(/,,--,*.3>2(8:4((..-4(,-42(4?283,(,4,))**+).)
@M02996:162:000000000-B87FG:1:1101:4668:8112 2:N:0:ACTGAGCG+TCTCTCCG
GACTACCGGGGTATCTAATCCTGTTTGATACCCGCACCTTCGAGCCTCAGCGTCAGTTGCGCCCCAGCAAGCTGCCTTCGCAATCGGAGTTCTTCGAGATATCTAAGCATTTCACCGCTACACCTCGAATTCCACCTGCCTCTTGCGCACTCAAGAAACGCAGTTTCAACCGCTGGACGGAGTTGAGCTCCGCGATTTGACTGCTGACTTACATTTCCACCTACGCTCCCTTTTACACCACTCAATCCGGATAACCCTCGGACCTTCCTTATTACCTCCGGTTGTGACACCGAATACCAC
+
BCCCCGGEG7CFEGFGGEGGGGGGGGGGGGDF<FGGEGGGGFGGGGGGGGGGGGFGEGGGEFGGGGCFDGDFFFGGGFGGE=+@FGGCFFGEGGGGGGFGGFGGG9EGFFFGGGGGG:?>D@FGGGGC=FFFFEDDGGGGCDBDGD=FDGFEGDF:FGG6CEA@9?C:FCGFE0***;8@4>?C,27FFGGDFE455C8<C+>8)23()++77:.+)3372/5;33114=(72)6))4AF(((.)-)(/-0-47)*,.,((14173(()..-.)6)-)((((((,-)-))(407**+)),
@M02996:162:000000000-B87FG:1:1101:27702:8119 2:N:0:ACTGAGCG+TCTCTCCG
GACTACCAGGGTATCTAATCCTGTTTGCTCCCCACGCTTTCGAGCCTCAACGTCAGTTACAGTCCAGTAAGCCGCCTTCGCCACTGGTGTTCCTCCTAATATCTACGCATTTCACCGCTACACTAGGAATTCCGCTTACCTCTCCTGCACTCTAGCTAAACAGTTTCCAAATCAGTTCCGGGGTTGAGCCCCGGGATTTCACTTCAGACTTGCTTTGCCGTCTACGCTCCCTTTACACCCAGTAAATCCGGCTAACGCTTGCTCCATACGTATTACCGCGGCTGCTGGCACGTTTTTAGC
+
@BCCCGGGGGGGGGGGGGGGGGGGGGGGGGGGGGGGGGGGGGGGGGGGGGGGGGGEFGGGGGFFGGGGGFGGGGGGGGGGGGGGGGCCFEFFFFGGGGGGGFGGGGGGGGGGGGGGG=?DDFGGGGGGGGGGGGGGGEEF?DDGGGBEDGFFCEGGGGGGGGFGGFGGGG8+6@?DDGFEGGGGGGFGE7FABFCAAGF?CCEEFFEEFFFEAAAA68F>:((:C2@>@DF@FF4EEEGGF<6)+..7;:.((.6D----,1))2()63:<).:5590(-(449:>:22(.:0)2;;(,.
@M02996:162:000000000-B87FG:1:1101:4669:8129 2:N:0:ACTGAGCG+TCTCTCCG
GACTACCGGGGTATCTAATCCTGTTTGATACCCGCACCTTCGAGCCTCAGCGTCAGTTGCGCCCCAGCAAGCTGCCTTCGCAATCGGAGTTCTTCGAGATATCTAAGCATTTCACCGCTACACCTCGAATTCCACCTGCCTCTTGCGCACTCAAGAAACGCAGTTTCAACCGCTGGACGGAGTTGAGCTCCGCGATTTGACGGCTGACTTACATTTCCACCTACGCTCCCTTTAAACCCAATAAATCCGGATAACGCTCGGACCTTCCGTATTACCGCGGCTGCAGGCACGGAAATAGCC
+
ACCCCGGGGGGGGGGGGFGGGGGGGGGGGGCCCCEGGGGGGGGGGGGGGGGGGGGGGGGGEGGGGGGGGGGGGGGGCFGECGGGGGFGGEEGGGGGGGGGGFGFDFGGGGGGGF@9C=5?D9EF,ECFGFGGG;E==FCFDDFGFGFGFGFFGGGGFGGGDE>CFFGGGGGFD?9CFGF4>>;?F7>GCGGFFFG2:F=E<C9>>B@FF=C<@=);777;73=;19114C0ACA5<B4?*2(5<B)48>(0-37)/(,-((12392412333,).639---(-3(4((,,(-).*00)))
@M02996:162:000000000-B87FG:1:1101:16990:8165 2:N:0:ACTGAGCG+TCTCTCCG
GACTACACGGGTATCTAATCCTGTTTGCTCCCCACACTTTCGTGTCTCAGCGTCAGTTGTCGTCCAGTAAATCGCCTTCGCCACTGGTGTTCCTCCCGATCTCTAAGCATTTCACCGCTACACCGGGAATTCCATTTACCTCTCCGACTCTCAAGAACTGCAGTTTCAAATGCAGGCTATGGGTTAAGCCCATAGTTTTCACATCTGACTTGCAATCCCGCCTACACACCCTTTACACCCAGTAAATCCGGATAACGCTTGCCACCTACTGATTCCCGCGGCTGCTGGCCCGTAGTTAGC
+
CCCCCGGGGGFF@FGGGFFFGGGGGGGGGGFFCFGGGGGGGGGGGGGGGGGGEGGGGGDFGGGGGGFGGGEFGGGGGGGDGEGGGGFFEFEEFFFDFG@FFFGGGGFFDDCFGEFFE=5=CFGGGGDGCGGGGGGGGFGGGFFGGC5F>CD>EDDCFGGGGFEFEEGCF=DBFFFGEGFFGF?CFGFGFGGFFA577@FEEE@@CF5AEFFEFF;EEFF2C2<@B(:8@EFBC@FFF:<83(=9FFF924./1=)0(.///2();60(.))).6)))(--,1((-43?(,897.*12).5
@M02996:162:000000000-B87FG:1:1101:23042:8169 2:N:0:ACTGAGCG+TCTCTCCG
GACTACAGGGGTATCTAATCCTGTTTGATACCCGCACCTTCGAGCCTCAGCGTCAGTTGCGCCCCAGCAAGCTGCCTTCGCAATCGGAGTTCTTCGAGATATCTAAGCATTTCACCGCTACACCTCGAATTCCACCTGCCTCTTGCGCACTCAAGAAACGCAGTTTCAACCGCTGGACGGAGTTGAGCTCCGCGATTTGACTGCTGACTTACATTTCCCCCTACGCTCCCTTTACACCCAATAAATCCGGAAAACGCCCGGCCCTTCCGTATTACCGCGGCTGGTGGCACGGACTTTACC
+
CCCCCGFFGGGGGGGGGGGGGGGGGGGFGGFFFFGGGBFGGGGGGGGGGGGGGGGGGGEG:FFGGGGGGGFFFFGFGGGGGFGGFDF,CFGFFGFC,9AFGFGGG,@FFGGGGGGGG>BGGFEGFGGGCFFGGGGGG=DFDDFG+E=GEGFF=EFD,,@@C+:B9CGCFFGFGFG**;55*4;C>9)9/=F@B>)55F=*8,.78A*5>@+7)3919C2/:6/6(.(,6C(><3)7=8?C3?BBB9>4)2)(().)(((-(),4/408-5(.3.6<,(((((-(((-.(),())2++)).
@M02996:162:000000000-B87FG:1:1101:17010:8170 2:N:0:ACTGAGCG+TCTCTCCG
GACTACACGGGTATCTAATCCTGTTTGCTCCCCACACTTTCGTGTCTCAGCGTCAGTTGTCGTCCAGTAAATCGCCTTCGCCACTGGTGTTCCTCCCGATCTCTAAGCATTTCACCGCTACACCGGGAATTCCATTTACCTCTCCGACTCTCAAGAACTGCAGTTTCAAATGCAGGCTATGGGTTAAGCCCATAGTTTTCACATCTGACTTGCAATCCCGCCTACACACCCTTTACACCCAGTAAATCCGGATAACGCTTGCCACCTACGTATTACCGCCGCTGCTGGCACGTATTTAGC
+
CCCCCGGGGGGGGGGGGGGGGGGGGGGGGGFGEGGGGGGGGGGGGGGGGGGGGGGGGGFGGGGGGGGGGG<EF@FGGGGGGGGGGGFFGGEGGGGFGEFDEFGFG,CFFFFGGGGGG>BDDEFGGDEFGBFGFCDGGGGGGFFGGB)FBDFFBCDF8DFGGEEFGFGGCCGFGF8F@D=FFFEEEF<FEGGBFFDACFFFFGAEC?;CEFG@CF;9@AC5;9=@@5>5@>@=CB=EFBFED(;E75CE;7)3;>)2/./66D@);<?(44()42)6)(-(-4,(425(12230033+)-4
@M02996:162:000000000-B87FG:1:1101:3108:8172 2:N:0:ACTGAGCG+TCTCTCCG
GACTACCGGGGTATCTAATCCTGTTTGCTCCCCGCACCTTCGCACCTCAGCGTCAGTCATCTGCTGGTAACCTGCCTTCGCCATTGGTATTCTTCCAGATATCTACAGATTTCACCCCTACACCTGGAATTCTGATTGCCCCTCAGTGACTCTAGTTATGCAGTTCTCAACGCAGTTCCGGAGTTGAGCTCCGGAATTTCACACCAAGCTTGCAAACCCGCCTACATGCCCTTTACGCCAAATCATTCCGAACAACGCTCGCAACTTACGGTTTCACGCGGCTGCTGGACAGTAATTAGA
+
CCCCCGGGGGGGGGGGGGGGGGGFGGGGGGFFCEEGGGGGGGGDGD@FGGGGGGGGGGGGGFFGFGGGGCGGGFGFGDFEG?BFFFEFFFAFDFGFFGFFGFGGA<;EDEFGGGGGG8FFGCGGGGGFGGEEEC,?FFGCD5?DGC;F+921,8=FFFCD97*CBDFFGFFEDADGFCDD++66DGFGE7A@>BGFCGFC*,758?C55A8>B*8=2*95:>>9B7C7)>>ECE=CD<<*,64467.9@(:(.)/;(((((/4270)546(.34)-.:.,((,(-33((4),9*+036))
@M02996:162:000000000-B87FG:1:1101:6493:8177 2:N:0:ACTGAGCG+TCTCTCCG
GACTACCCGGGTATCTAATCCTGTTTGCTCCCCACGCTTTCGTGCCTCAGTGTCAGTATCAGTCCAGCAAGCCGCCTTCGCCACCGGTGTTCCTCCTAATATCTACGCATTTCACCGCTACACTAGGAATTCCGCTTGCCCCTCCTGCACTCCAGCAAGACAGTTTCAAATGCAGCCCCGGAGTTGAGCCCCGGTCTTTCACATCTGACTTGCCCTGCCACCTACGCACCCTTTACACCCAGTAAATCCGGATAACGCTTGCTCCATCCGTATTACCGCGGCTGCTGGCACGTATTTAGC
+
CCCCCGGGGGGGGGGGGGGGGGGGGGGGGGFFCGGGGGEFGGGGGGGGGGFGGGGGGGCGGGGGGGGGGGGGGGGGGGGGGGEDGGGFEFGGGGGGGGGGGFGGGGGGGGEGCFGGG@BDDEGGGGGFGGGGGGGGGGGFGFFGGFBFFGFDDCFFGGGGGGDCDFGGGGGFCFDGDDAECE:?FCEFEG>>D>?@=<=EEGF?EFFFFFGFEFFF9626<9>(41616E;;45CE3=FE@F;>+<<?830-(79F-----156C(.),446::6A666((,,(,4)5<(20))+3<6>2
@M02996:162:000000000-B87FG:1:1101:17325:8183 2:N:0:ACTGAGCG+TCTCTCCG
GACTACCAGGGTATCTAATCCTGTTTGCTCCCCACGCTTTCGAGCCTCAACGTCAGTTACAGTCCAGTAAGCCGCCTTCGCCACTGGTGTTCCTCCTAATATCTACGCATTTCACCGCTACACTAGGAATTCCGCTTACCTCTCCTGCACTCTAGCTAAACAGTTTCCAAAGCAGTTCCGGGGTTGAGCCCCGGGATTTCACTTCAGACTTGCTTTGCCGTCTACGCTCCCTTTACACCCAGTAAATCCGGATAACGCTTGCTCCATACGTATTACCGCGGCTGCTGGCACGTTTTTAGC
+
CCCCCGGFGGDFGGGGGDFGGGGEFGGFGG8<@FBFGGGGGGGGGGGGGGGGGGGGGGCGCFGGGFGGGGFFGGDGGGGGGGGGGGEFFFCFFEFCGGGGC?FGGGGGGDCFGGGGGBAGGFFFCFGGGGGGGFGGGGFEFFFGGFBFBFFFGFFGGGDGGGDCDFGGGGD?FFGGFGFFDCCEGGF?CGG>>>>9:FAEFGFFBAAAEFD=EFEF@AC:=>5>=-9>9C?DCEFF?AE86344C5CCD3:((.78-,(--766F7<)8(.).254.3-(-(-7<0:0:2>?0)28;,.)
@M02996:162:000000000-B87FG:1:1101:6514:8189 2:N:0:ACTGAGCG+TCTCTCCT
GACTACCCGGGTATCTAATCCTGTTTGCTCCCCACGCTTTCGTGCCTCAGCGTCAGTATCAGTCCAGCAAGCCGCCTTCGCCACCGGTGTTCCTCCTAATATCTACGCATTTCACCGCTACACTGGGAATTCCGCTTACCCCTCCTGCACTCAAGCACTACAGTTTCAAATGCAGCCCCTGAGTTGAGCCCCGCTCTTTCACATCTGACTTGCCATCCCACCTACGCACCCTTTACACCCCGTAATTCCGGATAACGCTTGCTCCCTACGTATTACAGCGGCTGCTGGCACGTTGTTCGC
+
CCCCCG,6CCFGCGGGGGGGGGGGGGGGGGGGGFGGGGGGGGGG>FGGEF,CFGGGG,6,9CFGGGG8F<,,BBFGGGGGGGGG,@CFGFGFGGGG,:=CFFGGGGGGE>CGG;FFG:<==CF,,AFBFFFGG8++=+6@0:DGD,)A*ADD,8=@EDCC@88FFFGF+@6BABF7*+)0465@FCCCCGG)***)0?FE<F<EFFEEEFGFEA4B38;)?6B2;(6/6:?<C;CEC<FE(6815(./;()4?>4C(--(,9)6<4:<0244<06))).(--47(.)((.8?))*21421
@M02996:162:000000000-B87FG:1:1101:3291:8189 2:N:0:ACTGAGCG+TCTCTCCG
GACTACTAGGGTATCTAATCCTGTTTGATACCCGCGCTTTCGAGCCTCAGCGTCAATCGCACTCCAGAAGGCTGCCTTCGCAATCGGAGTTCTTCGTCATATCTAAGCATTTCACCGCTACACGACGAATTCCACCTTCCTTGTGTGTATTCAAGCCCATCAGTATCAACGGCAGGCTAGCGTTGGGCGCTACAATTTGACCGCTGACTTCAAAGGCCGCCTACGCTCCCTTTAAACCCAATAAATCCGGATAACGCCCGCACCTTCCGTTTTACCACGGCTGATGGCACGGACTTAGCC
+
CCCCCGGGGGGGGGGGGGGGGFGFGGGGGFFFFFGDG7FFGGGGG:FDFGFGGGD:F<,CFG:FGGGF@FGGGGGGGGGGGGGGGGFBCFGGGGGGGEEFGDGGF?=FGGGGGGGGGAE8CEGCEGDGGFGGFGFGG8DDF7+=AFD,?+?DF;CF?888>?:C:2DFGGEFG50CD+1*,@;@<C5FAG8)3*46<C+965->>?27:@+9>+1)/5:4://(4107;F060)).<:>5313<*644140-:*.9-((--/(-*5>70)).().)).(---3()..4(5:-).10+-<7
@M02996:162:000000000-B87FG:1:1101:3312:8193 2:N:0:ACTGAGCG+TCTCTCCG
GACTACTAGGGTATCTAATCCTGTTTGATACCCGCGCTTTCGAGCCTCAGCGTCAATCGCACTCCAGAAGGCTGCCTTCGCAATCGGAGTTCTTCGTCATATCTAAGCATTTCACCGCTACACGACGAATTCCACCTTCCTTGTGTGTATTCAAGCCCATCAGTATCAACGGCAGGCCAGCGTTGGGCGCTGACATTTGACCGCTGACTGAAAAGGCCGCCTACGCTCCCCTTCAACTCAATCAATCCGGATAACGCTCGCATCTTCCGTATTACCGCTGCTGCTGGCCAGGAATTAGCC
+
CCCCCGGGGGGGGGGGGGFFGGGGGGGGGGFFFGGGGGGGGGGGGGGGGGGGGGGGGGGGGGGGGGFGGGGGGGGGFGGGGEFGGG:CFFGGGGGFFGGGCDFGFFGFGGFGGGGGG:<CCEF6CGGEGGGFGGGDG=DGG9<=?FDDDGFEFF+=DFGG>D8FGFGGGG658?9E?DC>8CEE*C=F=E?ABFCCEF+9C92(6)5@E+0;8F@3;5<6266=?(,/48(87(<AA)0+()-49<<?D6>?F?)*--4291,375<B6,(35)4-(((40)).):(-,,-30)20+)(,
@M02996:162:000000000-B87FG:1:1101:3296:8208 2:N:0:ACTGAGCG+TCTCTCCG
GACTACTAGGGTATCTAATCCTGTTTGATACCCGCGCTTTCGAGCCTCAGCGTCAATCGCACTCCAGAAGGCTGCCTTCGCAATCGGAGTTCTTCGTCATATCTAAGCATTTCACCGCTACACGACGAATTCCACCTTCCTTGTGTGTATTCAAGCCCATCAGTATCAACGGCAGGCCAGCGTTGGGCGCTGACATTTGACCGCTGACTTACAAGGCCGCCTACGCTCCCTTTAAACCCAATAAATCCGGATAACGCTCGCCTCTTCCGTATTACCGCCGCTGCTGGCCCGGAATTTGCC
+
CCCCCGGGGGGGCGFGGGGFGGGGGGGGGGCFEFGGGGGGGGGGGGGFFGGGGGGGGFGGGGCFFGGF<FFFGGGGGGGGGGGGGFGCFFFFFGGGEFDEEBEFFEFFFGFGECFFG:@CDFG4CFGC@FDFECF?=>EGGBDF?FD33=;D9@+C1+,,8@8<=+6@@8@*330CE+89*81@<FAD)1;>>A?<1,B*1,59>B=BEFD)>F3)6AG,26,68(((.8(.*)6:7(2:11)5*)).90:<6459---(-)(,0.:63....))-,((,-3((,)(((4(,)0/++6)4
@M02996:162:000000000-B87FG:1:1101:22666:8233 2:N:0:ACTGAGCG+TCTCTCCG
GACTACTAGGGTATCTAATCCTGTTTGCTCCCCACGCTTTCGCGCCTCACCGTCAGTTGTCGTCCAGCAATCCGCCTTCGCCACTGGTGTTCCTCCTAATATCTACGCATTTCACCGCTACACTAGGAATTCCGATTGCCTCTCCGATACTCAAGATCAACAGTTTCAAATGCAGTTCACGAGTTAAGCCCGTGGATTTCACATCTGACTTGCCTACCCGGCTACACGCCCTTTACACCCAGTAAATCCGGACCACGCTTGCCACCTACGTTTTACGGCCGCTGCTGGCACGTGATTAGC
+
CCCCCGGGGGGGGFGGGGGGGGGGGGGGGGFGEFGGGGGGGGGGGGGGGGGGGGGGGGGGGCGGGCGGGGGGGGGGGGGGGFDFGGGGFGGFGFGGGFFGGFGGGGGGGGGGGGGGG=9=CEFFEFGGGGGGGDEGGDEFGFFGGE5@@DFFGFGGGGCFGEDFGFGGG=EFFFGGFGCF@@@EEGC59CG=BE5>@FFFCF7EEF?EFFGF=F*17@C@*859B@>(0B@1CE<E?=FC?(/.1)).2.)/()/1(((--15)*3((52(((4-4(,((,-14>:).((4:0)*29-).
@M02996:162:000000000-B87FG:1:1101:22647:8234 2:N:0:ACTGAGCG+TCTCTCCG
GACTACTAGGGTATCTAATCCTGTTTGCTCCCCACGCTTTCGCGCCTCACCGTCAGTTGTCGTCCAGCAATCCGCCTTCGCCACTGGTGTTCCTCCTAATATCTACGCATTTCACCGCTACACTAGGAATTCCGCTTGCCTCTCCGATACTCAAGATCAACAGTTTCAAATGCAGTTCACGAGTTAAGCCCGTGGATTTCACATCTGACTTTCCGACCCGGCTACACGCCCTTTCCACCCCGTAAATCCGGACCACGCTTGCCCCCTACGTCTTACCGCCGCTGCTGGCACGGAGTTGGC
+
CCCCCGGGGGGGGGGGGGGGGGGGGGGGGGGGGGGGGGGGGGGGGGGGGFGGGGGGGGFGGGGGGGGGGGGGGGGGGGGGGEGGGGEFFGGGGFFFGFEFCDGGGGGGGGGGGGGGG=@DGDFFFCFGGGGGGC+=DDFGGEFGG@5@?CFEFB?,@EDDD8:EGFGGDGGFGF?DFGFFCCEGGGF7AFGA>5>AEGFECGEE=+*:AF:*:94*:898400857@66EF0<))/17F*(,/(26<7;4),(),1--((-1,4*7(-44,,(46-(,(-(-41())5((8(0)2/8)(,
@M02996:162:000000000-B87FG:1:1101:3010:8254 2:N:0:ACTGAGCG+TCTCTCCG
GACTACACGGGTATCTAATCCTGTTTGATCCCCACGCTTTCGTGCCTCAGCGTCAATAACGGATTCGTGAGATGCCTTCGCAATCGGTGTTCTGTGTGATATCTATGCATTTCACCGCTACACCACACATTCCTCCCACGGCATCCGCATTCAAGACAACCAGTATCAATGGCAGCTCCCCGGTTGAGCCGGGACCTTTCACCACTGACTTAATCATCCGCCTACGCCCCCTTTAAACCCAATAAACCCGGATAAATCTTGCCTCCTCCGTATTACCGCCGCTGCTGGCCCGGAGTTCGC
+
CCCCCGGGGGGGGGGGGFFFGFGGGGGGGGGGGGGGGGGGGGGGGGGGGGGGGGGGGGGGGGGGGFEGGGGGGGGGGGGGGGGGGGFGGCGGDGGGG?FCEFFGFGGGGGDFFGEF78:CDEFCGGGCGGGGGGGGGG?@=0@CCEDGD69DD=?FGGGGGGFDC@GFGFFBFF+@9C@FCGGGGG)0:@C@44@ADFF=EFE*5A=@BBDC618BE8;(*/68:(((.:34556?3;FED6(,9A).1-<63))*).).-:()2.(.3(-(.4-6.4((-(-36:2(((-30)*2*),(
@M02996:162:000000000-B87FG:1:1101:8232:8265 2:N:0:ACTGAGCG+TCTCTCCG
GACTACAGGGGTATCTAATCCTGTTTGCTCCCCACGCTTTCGAGCCTCAACGTCAGTTATCGTCCAGTAAGCCGCCTTCGCCACTGGTGTTCCTCCTAATATCTACGCATTTCACCGCTACACTAGGAATTCCACTTACCTCTCCGACACTCTAGTTAAACAGTTTCCAAAGCAGTTTGCGAGTTGATCCCACACCTTTCACTTCAGACTTGCTTAACCGTCTACGCTCCCTTTACACCCAGTCAATCCGGATAACGCTTGCTCCCTCCGTATTCCTGCGGCTTCTTGCACGTATTTAGC
+
@-BCCFFGG7@FG8FFFGFGGGGGGF@FFFGC@FGGGGGGG@DFGFFGFGAB@DFE@CF,EF@FCEFFEFG,B:CGGGGG7CFCEF8F8CCEC,>AFGGGGBGCFGDCE8=CAEFGD8@=CFGGFDA=FFFFF,ED=EC,6:++?8=FBGDD,>=3@D,,CD8CFFGG7@,;D6=D@F9DB8;1+=;+19@CFBD5)>98AC*1619=@FC=FA*B*;:04/0)15(06B>5;B*677<8D0./;5?;260(/8.2/.//,277C62(34-,45<A)).(--,(4-66),.(.)3<3):4
@M02996:162:000000000-B87FG:1:1101:3003:8277 2:N:0:ACTGAGCG+TCTCTCCG
GACTACACGGGTATCTAATCCTGTTTGATCCCCACGCTTTCGTGCCTCAGCGTCAATAACGGGTTCGTGAGATGCCTTCGCAATCGGTGTTCTGTCTGATATCTATGCATTTCACCGCTACACAACCCATTCTTCCCACGCCTTCCGCACTCAAGTCAACCAGTTTCAATCGCATCTCCCCGTTTGAGCCGGGACCTTTCACCACTGACTTAATCATCCGCCTACACACCCTTTCAACCCAATACACTCGGCTAACGCTCGCACCCTACTTATTACAGCGTCGACGGTCACTTACTTTGC
+
AACCCGGGGGGGGGGGFGFGGGGFFGE,CECFF<FCG@FDGG8:BFFGGGGGGGG7EFGC@+,8B,CF:C,9AAEFGGGGCCFEFGGGEFCG>59,CE?AFFGG9,@<EFF=EFDE>:@DC@B,9@++6AFG,,,++4=6+5*66,)6*+38682,=E,2=+3:,+6,27,:6*++3=CFC+1@3+:<8E@=*3;@=:F;4:B<=6).5;C/1+*+*145C(/65(()/*608;.9)),;;;3))/))0,)((059-(,((1,(),((,)...6)-),)--,-(-(--8())**+23)))
@M02996:162:000000000-B87FG:1:1101:16022:8285 2:N:0:ACTGAGCG+TCTCTCCG
GACTACACGGGTATCTAATCCTGTTTGCTCCCCATGCTTTCGCGCCTCAGCGTCAGTTACAGTCCAGAAAGCCGCCTTCGCCACTGGTGTTCCTCCTAATATCTACGCATTTCACCGCTACACTAGGAATTCCGCTTTCCTCTCCTGCACTCAAGATATTCAGTTTCAAATGCAGCCCCGAAGTTAAGCCTCGGTATTTCACATCTGACTTGATTATCCGCCTACACGCCCTTTACACCCAGTAATTCCGGACAACGCTCGCCACCTACGTATTACCTCGGCTGCTGGCACGTCGTTCGC
+
CCCCCGGGGGFGEGGGGGGGGGGGGGGGGGDGGGGGGGGGGGGGGGGGGFDFGGGGGGCGGGGGGGE@FGGFGGGGGGGGGGGGGFFEFFEGGGGGGGCFDFGGGGGGCBFGGGGGG@BGGGGGFFFGGF@EFEGGGGFGGEFGGGFGFGFFF8D,@=CFGCDCEFGGGCGFGF+=FD>B63:CEFCG=FD@BEG@CGFFEF7ACCE@EF>66@*=<@F)=<75:5:6>C@9C)6@?=FD@136A5?EF@>(6)4;,.//7<;(C<70:?<<-:6<-)-,(-,2,,5:6142.02*/(-2
@M02996:162:000000000-B87FG:1:1101:26125:8290 2:N:0:ACTGAGCG+TCTCTCCG
GACTACCAGGGTATCTAATCCCGTTTGCTCCCTACGCTTTCGTGCCTTAGTGTCAGAACCGCCCCAGTAGCCTGCCTACGCTATCGGTGTTCCTTCTAATATCTACGGATTTCACTCCTACATTAGAAATTCCAGCTACCCCTAACGGTCTCGAGTCTGCCAGTTTAGATAATAGTCTGAATGGTTGAGCCACCAGATTTCACTATCTACTTAACAAACCACCTACGCAACTCTTTCCACCCAGTCACTCCGGATAATGCTCGGATCCTACGTATGACCGCGGCAGCTTGCACGTAAGTAG
+
CCCCCGGGGGGGGGGGGGGGGGGGGGGGGGFGGGGGGGGGGGGGGGGGGGGGGGGGGGGGGGGGGGGGGGGGGGGGGGGGGGDCGGFFGGCGFGGGGGGGGFGGGFGGGGGGGGGBF::=DEFFGGGGGG9E@D;=D99,=:?=DF>FEGFEDE@FDFFGGGDBECFEGD8FEFGGFGFFGGDCFGFGFCF=?CFF5>C7C@E@CFE@EA+77<CFE*984>>=CE>9=CABCE66*8,>B2:@8*88+>?@5)(*//1..23.5(,3>6//,.)/))/(,(,((((()4()*)2**..6-
@M02996:162:000000000-B87FG:1:1101:12253:8296 2:N:0:ACTGAGCG+TCTCTCCG
GACTACTAGGGTATCTAATCCTGTTTGCTCCCCACACTTTCGAGCCTCAGCGTCAGTTAAAGCCCAGCAGGCCGCCTTCGCCACTGGTGTTCCTCCTAATATCTACGCATTTCACCGCTACACTAGGAATTCCGCCTGCCTCTACCTCACTCAAGAACTACAGTTTCCGCCGCAGCCATCGGTTGAGCCGATCGATTTCACAACGGACTTGCCGCCCCGCCTACTCCCCCTTTACACCCAGTAATTCCGGAACACGGTTGCCACCTACGTATTACCGCCGCTGCTGGGCAGGTGTTACCC
+
C@CCCGGGGGEGGGGG9CFGFGGGGGGGGGCFCFGGGGGGGGFGGGGGGGGDFGGGGFF,EEFGGGGGGGGGGGGGFGGGGGGGGGEFGEFGFDEFGGGGGFGGGGGCEGGGGGGGG>?DGEFGFGFGGGGGGGGGGGGGGDFFGGBDFGFEBED,@DG@>=8CFFGFDGG5CB64@0*;>BCEG*5?@9:)*3996>+27;6@B;@=@F7/(08B(0::=(/6..((6B(4*)6<<:?*4:A>454<<6.,3)41((--.2.5>04.(,)),...4((--(,(2,4(3:(())32+)-,
@M02996:162:000000000-B87FG:1:1101:26132:8311 2:N:0:ACTGAGCG+TCTCTCCG
GACTACCAGGGTATCTAATCCCGTTTGCTCCCTACGCTTTCGTGCCTTAGTGTCAGAACCGCCCCAGTAGCCTGCCTACGCTATCGGTGTTCCTTCTAATATCTACGGATTTCACTCCTACATTAGAAATTCCAGCTACCCCTAACGGTCTCGAGTCTGCCAGTTTAGATAATAGTCTGAATGGTTGCGCCACCAGATTTCACTATCTACTTAACAACCCACCTACGCAACTCTTTACACCACGTCACTCCGGTTACTGCTCGGCTCCTACGTATGACCGCAGCTGCTTGCCCGTAGTTAG
+
CCCCCGGGGGGGDFGGGGGGGGGGGGDFGGFGGGGGGGGGGGGGGGGDDGGGGGGGGGGGGGGGGGGGGGGGGGGGGGGGG:FFGGCFGGGGGGGGGGDFGFGDGGFGGDEGGGGCE:DDFEFFGGGGGGFGGAFDGFFFFDFGGGF>BGFEFGDFEECFGGFFGFGGGGGDEDDG?DEFD;ADGG>+1CE5:AFDD9?77=CCA<AFFFGE@AA965C>*:<5)>AF=E@2:6;EEC,<7((6890,+70(.).9)1).)0((*,/61))-4....4.(-((,23(,).3(0)2/*,)))
@M02996:162:000000000-B87FG:1:1101:12239:8311 2:N:0:ACTGAGCG+TCTCTCCG
GACTACTAGGGTATCTAATCCTGTTTGCTCCCCACACTTTCGAGCCTCAGCGTCAGTTAAAGCCCAGCAGGCCGCCTTCGCCACTGGTGTTCCTCCTAATATCTACGCATTTCACCGCTACACTAGGAATTCCGCCTGCCTCTACCTCACTCAAGAACTACAGTTTCCGCCGCAGCCATCGGTTGAGCCGATAGATTTAACAACGGACTTGCAGCCCCGCCTACTCTCCCTTTACACCCAGTAATTCCGGACAACGCTTGCCACCTACGTATTACCGCCGCTGCTTGCACGTAGTTAGCC
+
CCCCCFGGGGGGFGGGGGGGGGGGGGGGGGGGGGGGGGGGG>EGGGGGGGGGGGGGGGG,EEFGGGGGGGDFGGGGGGGGGGGGGGEFGFGGGFFFGEFGGFGGGGGGGGGGGGGGG>D>D>FGFFGGGGGEGEGGGFFGGEFFGGFGFGFFGFC9DFFDGFDBFFGGGGGFGF6EF6A?@:EGGGFG@C;50:CEEG6AA?EDF:2@@A7>*?>;@B5;G?(57=?;@G1AF9>?@FGED=E?ACEA*(0-1)35,(---94<C7(,(4.58<5426(-(((,.).(57:1002<0:94
@M02996:162:000000000-B87FG:1:1101:26109:8312 2:N:0:ACTGAGCG+TCTCTCCT
GACTACCAGGGTATCTAATCCCGTTTGCTCCCTACGCTTTCGTGCCTGAGTGTCAGAACCGCCCCAGTAGCCTGCCTACGCTATCGGTGTTCCTTCTAATATCTACGGATTTCACTCCTACACTAGAAATTCCAGCTACCCCTAACGGTCTCAAGTCTTCCAGTTTCACTGCTAGTCTGAATGTTTGAGCCACCAGTTTTCCCTATCTACTTAACAAACCACCTACGCCCCTTTTACCCCCAAGTTCCCCCTGATAATGCTCGGATCCTCCGTACCACCGCTGCTGCTCACACGTCGGTAG
+
CCCCCG8FGGGGGGGGGGGGG8FFG9F=FFGG,-C@FFGGGGGGGCE,CF;FGGG,,,;FF:FE@,BF,,6CFFGGGECGG8@FFGGGGGGGGGAEG,EFFFF==,@,@BFFGCF,,59=D9,4>59BFEFGG;4==FGD8=?D+@8+0+<D,CD,=6,@BFE<=F+,+7,+7=@=DDE+@;:,,+8+52D5D*@)*8C*;,8***:**+2*;BE3***1410308)>)*)4*)***0,450/(4**0*081(.)3).)/)3(.)/(/1)(./1(().(,3(4().5.))6)08C8/(-((
@M02996:162:000000000-B87FG:1:1101:12258:8315 2:N:0:ACTGAGCG+TCTCTCCG
GACTACTAGGGTATCTAATCCTGTTTGCTCCCCACACTTTCGAGCCTCAGCGTCAGTTAAAGCCCAGCAGGCCGCCTTCGCCACTGGTGTTCCTCCTAATATCTACGCATTTCACCGCTACACTAGGAATTCCGCCTGCCTCTACCTCACTCAAGAACTACAGTTTCCGCCGCAGCCATCGGTTGAGCCGATAGATTTACCAACGGACTTGCAGCCCCGCCTACTCTCCCTTTACACCCAGTCATTCCGGACACCGATTGCCACCTACGTATTTCCGCGGCTGCTGGCTCGTGGTTAGCC
+
CCCCCGGGGGGGFGGGFEFGGGGGGGGGGGEFGGGGGGGGGGGGGGGGFGGGGGGGGGG9CFGGGGGGGGGFGGGGGGGGGGGGGGGFGFGGGGGGGGGGGFGFGGGGGGGGGGGGGAEDDFFGDGGEFGGGGGGGGGGGGEFGGGFGFGFFF@FGGGGFGEEFGFGFGGGFGFDGFGFFGEGGGGF755@59?+AAF6*7D=AA*6>@FFE5?>6>DD@G16;=33@8C=F44>E<;CC;6)7A5/4C959>)4)(--(.>4BF:04:1).().)((,-,378:::?(),-))210.-4
@M02996:162:000000000-B87FG:1:1101:4065:8321 2:N:0:ACTGAGCG+TCTCTCCG
GACTACTCGGGTATCTAATCCTGTTTGCTACCCACGCTTTCGCGTCTCAGCGTCAGTCATTGTCCAGCAACCCGCCTTCGCCACAGGTGTTCCTCCTGATATCTACACATTTCACCGTTACACCAGGAATTCCAGTTGCCCCTCCAAGACTCCAGTTAATCAGTTTCAGGCGCAGTTCCTCAGTTGAGCTGAAGGATTTCACACCTGACTTAACTAACCGCCTACACGCTCTTTACACCCAGTCACTCCGGACAACGCTCGCCCCCTACGTATTACCTCCGCCGCTGTGTCAGCGTTCGC
+
<CCCCGGFEGCGCGGGGFEDGFGFGGGGFFCF@FGGGDGGGGGGGGGGEGGGGGGGFGGGGCGGGGGGCFAFEFGECGGGGG:FGFGGGGGGEFFGGGFF;DGGGGAE9>CEGGFEE85==@BEGFCDEFGGGGCFGGC@=D58DD5FFGFD=E6FEG8,@@DC=?GFGFDBG?CEDGF?FGD=EGEGEGG5AAC56F?E7@CEAF5)8A@0*<E8=6*:*/-05)0)-*8B7**8**,40(0)2)7)23)(68(;(./(,1(49(412:.).3-.)).,-(-(-21,().)/)*2*(((
@M02996:162:000000000-B87FG:1:1101:28619:8324 2:N:0:ACTGAGCG+TCTCTCCG
GACTACCGGGGTATCTAATCCTGTTTGATCCCCACGCTTTCGTGCCTCAGCGTCAATCGCTGCTTCGTGAGATGCCTTCGCAATCGGTGTTCTGAGTAATATCTATGCATTTCACCGCTACACTACTCATTCCTCCCACGGCAACAGTATTCAAGCCGGACAGTATCAAAGGCAGTTCCTGTGTTGAGCACAGGGCTTTCACCTCTGACTTGACCGACAGCCTACGCACCCTTTAAACCCAATCAATCCGGATAACGCTTGCATCCTCCGTATTACCGCGGCTGCTGGCCAGGAGTTAGC
+
CCCCCGFGGGGGGGGGGGGGGGGGGGGGGGGGGFGGGGGGGFFGGGGGGGGGGGGFGGGGGGGG@FEDFGG9AFGGGGGGGGGEGGGGGFEF=F,AFFFGDFGGF<FGFGGGGGGGG>DDD=FAFFGGGGGGGGGGDEFCD8<DGCDCDDFFGFGFEE6CCEDDDFC:DGAAFFGCFGEFGFFGGGAFE:8@AF5=CFFEEGFE446*/;CEEFE?5676=97=311(6B??D3C?CECGD@@(/4<3;6)-(094-----15)*42<:9-(426>F(-(41((44)(4((-.)*20)-<
@M02996:162:000000000-B87FG:1:1101:28602:8330 2:N:0:ACTGAGCG+TCTCTCCG
GACTACCGGGGTATCTAATCCTGTTTGATCCCCACGCTTTCGTGCCTCAGCGTCAATCGCTGCTTCGTGAGATGCCTTCGCAATCGGTGTTCTGAGTAATATCTATGCATTTCACCGCTACACTACTCATTCCTCCCACGGCAACAGTATTCAAGCCGGACAGTATCAAAGGCAGTTCCTGTGTTGAGCACAGGGCTTTCACCTCTGACTTGACCGACAGCCTACGCACCCTTTAAACCCAATAAATCCGGATAACGCTTGCATCCTCCGTATTACCGCGGCTGCTGGCACGGAGTTGGC
+
CCCCCGGGGGGGEGGGGGGGGGGGGGGGGGGGGGGGGGGGGGGGGGGGGGGGGGGGGGGGGGGGGGGGGGGGGGGGGGGGGG:FGGFFFFGGGGGGGGGGGFGGGGGGGGGGGGGGGFEGDFFGGGGGGGGGEGGFGGFGGAFGGGB=DGFDFGGGGGGDEE=CGFGGGGGFGF>GFGFFE,27DFFDC,3:5A55=CFFFGF:@FEFFFF=EF658>50487B:0((6C@?G;3EEFGGF<1)AC?6;;B<8><C2232<<<2:4528(((,,.4)((--4741)).((5888*/;)(.
@M02996:162:000000000-B87FG:1:1101:4055:8340 2:N:0:ACTGAGCG+TCTCTCCG
GACTACTCGGGTATCTAATCCTGTTTGCTACCCACGCTTTCGCGTCTCAGCGTCAGTCATTGTCCAGCAACCCGCCTTCGCCACAGGTGTTCCTCCTGATATCTACACATTTCACCGTTACACCAGGAATTCCAGTTGCCCCTCCAAGACTCCAGTTAATCAGTTTCAGGCGCAGTTCCTCAGTTGAGCTGAAGGATTTCACACCTGACTTAACTAACCGCCTACACGCTCTTTACGCCCAGTAACTCCGGACAACGCTCGCCCCCTACGTATTACAGCGGCTGCTGGCCCGTAGTTAGC
+
CCCCCGGGGGGFGGGGGGGGGGGGFGGGGGFFCFGGGGGGGGGGGGGGGGGGGGGGGGGGGGGGGGGGGGGGGGGGGGGGGGGGGGGGGGFGFGGGEFGDFFGGGGGGGGFFGGGGG=ADDEFGGGGFGFGGGFGDFFFEGDFGG8=FFFFFGGGGFGGGGGDFF7FGGFGFGFGGFGFFGGGFFGBGFGGE5AFDFGFEECCEFFE@CFGE*4;=@FC5=5>ADBDD2*/>?7CED?EEFF@<A<5/;(=(,:(2.,/,-9(-929?F-..-(.4).,(,(4(,)).-.(40)*236A4
@M02996:162:000000000-B87FG:1:1101:19649:8378 2:N:0:ACTGAGCG+TCTCTCCG
GACTACAGGGGTATCTAATCCTGTTTGCTCCCCACACTTTCGTGCCTCAGTGTCAGTAACAGTCCAGAAAGCCGCCTTCGCCACTGGTGTTCTTCCATATATCTACGCATTTCACCGCTACACATGGAGTTCCGCTTTCCTCTCCTGCACTCAAGTAGCCCAGTTCAGGGGGCTAACAATGGTTAAGCCACTGCCTTTCACCCCCTGCTTAGGTACCCACCTCCGCCCCCTTTACCCCCATTAATTCCGCTTACCGCTTCCCCCCTACTTATTCCCGCCGCGGCTTGCTCGTAGTTGCCCG
+
CCCCCGGGGEG@CFGGGGFGGGFFGGGEFFEFGGGGGGFGGGGFEGGGGGGGGGGGGGGG9AFGGFF@@FCAFFDGGGGGCECGGF,EBFCFEFFFEGGDDFGGDGCF>@@GFGGGG:@CD>EFCCF<:FGGF6E?DFFGGDDGFEBFFFFF==DG;;EDGE5BEF9@D8CE?D=,;=>?@8@9>8AFE6D5*:CEEGF7;@CAA>9@CB2:*9>1AA*:4:)-)--//1-(*/1)/14=()1)1)5/7()620.*.(((.981)2(.))..-).)19((-((,-(,,)---0)2++).)(
@M02996:162:000000000-B87FG:1:1101:17069:8410 2:N:0:ACTGAGCG+TCTCTCCG
GACTACTCGGGTATCTAATCCTGTTTGCTCCCCACACTTTCGCGCCTCACCGTCAGTTACTGTCCAGCAATCCGCCTTCGCCACTGGTGTTCCTCCTTATATCTACGCATTTCACCGCTACACAAGGAATTCCGATTGCCCCTCCAGCACTCAAGAAGAACAGTTTCAAATGCAGTTTATGGGTTAAGCCCATAGATTTCACATCTGACTTGCTCCCCCGGCTACACTCCCTTTACACCCAGTAAATCCGGACAACGCTTGCCACCTACGTATTACCGCGGCTGCTGGCACGTTATTCGC
+
CCCCCDEEGGEGGGGGGFGGGGGCAFGFFF@FCDFFEGGGGGGGGGGGCFGGFGEDGFGGGCFGFFAFFFGFGEFGGGGG>@FFGG<CFC?FFAFFGGCFFDGGFGGDECCGGGGGG>?DDEFCF?FCFGGGGG6?8@9EDDFGG88FFFFFDDDA,==8DGDCA?DDGFFFAF7DFFFFFG8@C60?CCGDF?F7*@EEECCEFFCCEFDEFAAAC>95::9==3:*7?>5CB==7>F:22=E6?))2(21:3(2../,6>=)631821.)-,.46:10441((.3,(,,4.)**3),-
@M02996:162:000000000-B87FG:1:1101:24033:8422 2:N:0:ACTGAGCG+TCTCTCCG
GACTACCCGGGTATCTAATCCTGTTCGATCCCCGCGCTTTCGTGCCTCAGCGTCAGTTGCGGCTTGGTGACCTGCCTCCGCGATCGGCGTTCTGTGCGATATCTATGCATTTCACCGCTACACCGCACATTCCAGCCACCCCAAACGCACTCAAGCCCCCCAGTTTCGACGGCAGTGACCGGGTTGAGCCCGGAAATTTCACCGCCGACTTAAGGGGCCGCCTACGCACCCTTTAACCCCAATAAATCCGGATAACGCTCGCATCCTCCGTCTTACGGCCGCTTCTTGCAAGGGTGTCGC
+
CCCCCGGGGGGGGGGGGGGGGGGGGGGGGGGFGGGGGGGGGGGGGGGGGFGGGGGGGGGGGGGGGGGGGGGGGGGGGGDGE@FGGGEFGGGGGGGGGGGGGFGGGGGGGGGGGGGGG>ACGBFGGGGGGGGGGEGFGGGGGFFGGGFGEDDEGGFGGGGGGG@DFFGEFGGFGEGGFGEFEGGE75=GFGGFFF<>FGBAAGFB;:,-9>C>4?)7(8D7:41-.89<>GB:DD<B)-ACB(25=):<6;>(-.)6-,(,(1(()..5:(-((-)6(((,(((,,).66))..)2*2)-,
@M02996:162:000000000-B87FG:1:1101:24051:8425 2:N:0:ACTGAGCG+TCTCTCCG
GACTACCCGGGTATCTAATCCTGTTCGATCCCCGCGCTTTCGTGCCTCAGCGTCAGTTGCGGCTTGGTGACCTGCCTCCGCGATCGGCGTTCTGTGCGATATCTATGCATTTCACCGCTACACCGCACCTTCCAGCCACCCCAAACGCACTCCCGCCCCCCAGTTTCGACGGCAGCGCCCGGGTTGAGCCCGGAAATTTCACCGCCGACTTAAGCGGCCGCCTACGCACCCTTTACACCCAATAAATCCGAATAACGCTCGCATCCTCCGTATTACCGCGGCTGCTGGCACGGAGTTAGC
+
CCCCCCCAFGEGGFEGGGGGGGGGGGEG<FCFGEGGGGGGGGGGGGGFFFFDCEGGGGGGGGGGGGGFG<FGG<EFEGFGG@:FGEFGDGFFGFGFA:CFG>AFGGEE;DFGFGGGGAEDDGGF7FFE+@@DFGF==D:>=8B+=@=FADEF,,3FCC5CED@AFFG:*:*883C*))6>3*2/;>0D?FF>>3)44<7:<C7?0),19@56)@)705/,7-.((-613/2-*4<)-228:((.=94<C>)(:3-9(---49(-5()),,,22(.6>?(((((-4),.4(,(0)*2;6)5
@M02996:162:000000000-B87FG:1:1101:14838:8433 2:N:0:ACTGAGCG+TCTCTCCG
GACTACTCGGGTATCTAATCCTGTTTGATCCCCACGCTTTCGTGCCTGAGCGTCAGTTGCGAGCTCGTGACCTGACTTCTCGATCGGTGTTCTGTGACATATCTAAGCATTTCACCGCTACACATCACATTCCGGCCACGTCTATCGCACTCTAGTCCGGCAGTATCAAAGGCACGCTTGGAGTTGAGCCCCAACTTTTCACCCCTGACTTACCGATCCGCCTGCGCACCCTTTCAACCCAATAAATCCGGATAACGCTCGTATCCCCCGGATTACAGCGCCTGCTCGCACGCAGTTAGC
+
CCCCCGGGGGEGGGGGGGGGGGGGGGGGGGFGFGGGGGGGGGGGGGGGGGGGGGGGGGDFF@CC@ECGGGGGGGGGGGGGGE8FDCBFEGGGGGGGCGGGGFGGGAFGCFGGG9FGG:@DD9E9EFFFAFGGGD8CC4=BGDF=CFAFFGBDFC9FFGA6EE=D2DFFF,7;E?D;*=>*B,@EGF*;5?FA??CBEFFFCFFDFFB:BAC9@F@)02:9F;8;;(:23=;39E)7?CFG(=229)2.9(.(-5.9--(--/-4C27296((43,.)))((((,.(),((-(0)/20..-
@M02996:162:000000000-B87FG:1:1101:25391:8437 2:N:0:ACTGAGCG+TCTCTCCG
GACTACACGGGTATCTAATCCTATTTGCTCCCCACGCTTTCGTCCCTGACCGTCAGTAATGGCCCAGCAAATCGCCTTCGCCACTGGTGTTCCTCCTAATATCTACGCATTTAACCGCTACACTAGGAATTCCATTTGCCTCTACCACACTCTAGCCTATCAGTTTATAGAACGAGACTGGGTTAAGCCCAGAATTTTAATTCTATACTTAATAAACCGGCTGCGGACGCGTTACGCCCAATAAATCCGGATAACGCCCGCCACCTCCGTATTACCGCGGCTGCTGGCACGTCGTTGGCCG
+
CCCCCGGGGGGGGFGGGGGGGGGGGGGGGGGGGGGGGGGGGGGGGGGGGGGGGGGGGGGGGGGGGGGGGGGGGGGGGGGGGGGGGGGGGGGFGGGGGGGGGFGGGGGGGGGGGGGGG:@CDEGGGGEGGGFGGGFGGGFGFDFGGGFEFGFDD@@FGGGGEFEDFFGFGGGFGFDGDGFFGGGGFFFGFGGBFFGFEGF@7FEEFFEEFACEFFAB@A?>C9::76>B>D(6<01?@FCEFFF8@5)4C>:?:*49-((,-/-8D21.44(,2).)-(,(-(-(.).((40(08?C*(.5(
@M02996:162:000000000-B87FG:1:1101:16729:8443 2:N:0:ACTGAGCG+TCTCTCCG
GACTACCCGGGTATCTAATCCTGTTTGATCCCCACGCTTTCGTGCCTCAGCGTCAATGACGGATTCGTGAGATGCCTTCGCAATCGGTGTTCTGAGTAATATCTATGCATTTCACCGCTACACTACTCATTCCTCCCACGGCATCCGTATTCCAGCAATCCAGTATCAAAGGCAGTTCCGGAGTTGAGCTCCGGGCTTTCACCCCTGACTTGGACCACAGCCTACGCACCCTTTAAACCCAATAACTCCGGATAACGCTTGCATCCTCCTTTTTCCCGCGCCTGCTGGCACGGGGTTAGC
+
CCCCCGGGGGGGCFGGGGFGGGGGGGG,EFGGGGGGGGGGGGGGGGGGGGGGGGGFGF@F7@,?@FFGGGE<EFGGGGGGG,>FFFFGGGGGFF9EGFGGGFGGGFGGCFGGGCFGG=BDDEEGBFDFGGGGGFGGG8D+8:*=?FFGF8DDF@DGF,,=FFBE8CFEG9@5868DDGFB8+@@FGFG@:FE?@5@BEFF5EEFBF22>FFBBF;A(:*0E6733(:(:B73C;E<C@GEF6;;B37;813((.)2-,(--1)-:7,23(.)..,-)(-,(-,4?FF01()3))12*,,)
@M02996:162:000000000-B87FG:1:1101:14848:8452 2:N:0:ACTGAGCG+TCTCTCCG
GACTACTCGGGTATCTAATCCTGTTTGATCCCCACGCTTTCGTGCCTGAGCGTCAGTTGCGAGCTCGTGACCTGACTTCTCGATCGGTGTTCTGTGACATATCTAAGCATTTCACCGCTACACATCACATTCCGGCCACGTCTATCGCACTCTAGTCCGGCAGTATCAAAGGCACGATTGGAGTTGAGCCCCAACTTTTCACCCCTGACTTACCGATCCGCCTGCGCCCCCTTTAAACCCAATAAATCCGGATAACGCTCGTATCCCCCGTATTACGCCCGCTGCTGGGACCGAGCTCGC
+
CCCCCGGGGGGGGGGGFFFGGGGFGGGGGGGGGGGGGGGGGGGGGGGGGGGGGGGGGGFG766@CFGGFFGGGFEGGGGGG@FGDCFFGFGGGGGGGG9F9DFGG,EFGGGGGGGGGBDGGGGCFFCF,CFGG?>DDCF@=86DDG9GFG@DEADFFGGEC@:>,CFF?,,:?:DEAFF?:,@AC7*38EG=*9D@*@FFFGFBB?9=BF1*8FF4>?*(46217((23C9,9=)19@FED0(:*:).*,)-().9,-(-,/-.2-4062-(.,66((-(-3,(,).,(31(0)2*2)--
@M02996:162:000000000-B87FG:1:1101:22411:8454 2:N:0:ACTGAGCG+TCTCTCCG
GACTACCAGGGTATCTAATCCTGTTTGCTCCCCACACTTTCGTGCCTCAACGTCAGTTACAGTCCAGAAAGCCGCCTTCGCCACTGGTGTTCCTCCTAATATCTACGCATTTCACCGCTACACTAGGAATTCCGCTTTCCTCTCCTGCACTCAAGAATAGTAGTTTTGGTTGCAGTTCCTCAGTTGAGCCGAGGGATTTCACAACCAACTTGCTTTCCCTTCTACGCACCCTTTACACCCAATAATTCCGGATAACGCTTGCTCCCTACGTATTACCGCTGCTGCTGGCACGTAGTTCGC
+
BCCCCGGGGGGG?FGGGGGGGGGGGGGGGGCGEGGGGGGGGGGFGGGGGGGGGGGGGG@FGGGGGGG9EFFFFFEGGGGGGDGFGG<FFFGGGFGGGGGGFFGCGGGGEEEGGGGGG:3CCEFDDF8FGGGGG8EGGCGGGDDF?@>FFGFE?,+,DG,6EF>EGDFFDGGFGF?DFGFFD>@FGGEGEGC=>AG9CFFFFFF5=EF==A2*:FEEEFF*2-1275:<@C@2CE9C<:F=B-8;*7<C@;80,))2/,/(/*17;6()/(()).).)-,((487))).-(5:001;A)-4
@M02996:162:000000000-B87FG:1:1101:28653:8455 2:N:0:ACTGAGCG+TCTCTCCG
GACTACTCGGGTATCTAATCCTGTTTGATCCCCACGCTTTCGTGCCTCAGCGTCAATGTCGGATTCGTGAGATGCCTTCGCAATCGGTGTTCTGAGTAATATCTATGCATTTCACCGCTACACTACTCATTCCTCCCACGGCATCCGAATTCAAGCCTGACAGTATCAAGGGCAGCTCCGGTGTTGAGCACCGGCATTTCACCCCTGACTTGACAAACCGCCTACGCACCCTTTAAACCCAATAAATCCGGATAACGCTCGCATCCTCCGTATTACCGCGGCTGCTGGCACGGCGTTAGC
+
CCCCCGGGGC>FGGGGGGGGGGGGGGG9FGFGGGGGGEEGGEFGGGGGGGGGGGG7FGGFEGG@FFGGGFGGGFGGGGGGGGGGGGGGEFFFG,@?EF9F,?DGEGGGGGGGGGGGE@D8>EGFFGFGGGGGCFF88DDB689?8E=??>DD@DFGGG8=BFDEDF@=+@@?@F?E5FEEG>EEEC7F@FGD?>GFFF@ECD@BF>BBFFGEFFFC(6*(75:7@8921B@=FF)<E@FC3@F3A4??668(,.6D,---21,,)4)).(42((.69:-,(-4147?060<0))*2*((.
@M02996:162:000000000-B87FG:1:1101:28670:8462 2:N:0:ACTGAGCG+TCTCTCCG
GACTACTCGGGTATCTAATCCTGTTTGATCCCCACGCTTTCGTGCCTCAGCGTCAATGTCGGATTCGTGAGCTGCCTTCGCAATCGGTGTTCTGCGTAATATCTATGCATTTCACCGCTACACTACTCATTCCTCCCACGGCATCCGAATTCACGCCTGACAGTATCCAGGGCAGCTCCGGTGTTGAGCACCGGCATTTCACACCTGCCTTGACAAACAGCCTACGCACCCTTTACACCCAATAAATCCGGATAACGCTCGCATCCTCCGTTTTACCGCCGCTTCTTGCACGCAATTAGC
+
BCCCCGFD7F@C7FFGGGGGGGFFEFCAGFCEGGGCC;;FE:E,CFFGGGGGGGE@FC,;C:F4@C,F,68,C<FGGGGGGEFFF8,C@BCG;5,+@8@FFFGGGCEFGFFGFFF9C5@=0CFEFGA<,EEG,=D6=@=6=:9+6=085=DD=8+D686,DC=B:9C,D935C?=66C5965@977;C@<@=>EGAFCFEEG*:43((0;8)764=(;;5C92>6,,:@ED1C3>C?<FE6,3/67C6;1),(0)2(-(--)((),).4,-)(-.430,(((-(-))).,80))*1+6>:
@M02996:162:000000000-B87FG:1:1101:22405:8472 2:N:0:ACTGAGCG+TCTCTCCG
GACTACCAGGGTATCTAATCCTGTTTGCTCCCCACACTTTCGTGCCTCAACGTCAGTTACAGTCCAGAAAGCCGCCTTCGCCACTGGTGTTCCTCCTAATATCTACGCATTTCACCGCTACACTAGGAATTCCGCTTTCCTCTCCTGCACTCAAGAATAGTAGTTTTGGTTGCAGTTCCTCAGTTGAGCCGAGGGATTTCACAACCAACTTGCTTTCCCGTCTACGCCCCCTTTACACCCAATAATTCCGGATAACGCTTGCTCCCTCCGTATTCCCGCGGCTGCTGGCCGGTATTTAGC
+
CCCCCGGGGGGGGGGGGGGGGGGGGGGGGGFGEFGGGGGGGGGGGGGGGGGGGGFGGGGGFFGGGGGDFFFFGGGGGGGGGGGGGGFGFFGGGFFFGF=FGFGGGGGGGEGGGGGGGADGGFGGEFGGDFEGGGGGDFGFGFFGGGEGFGFDDEFA,@DFGFBFGFGGGGG>DB=FFGFFF9=EFGB8:@=>>>G=<FFE5;E@>?5C=FFEFF91A9>74:<>E2>(6EBF;6@EFEGG0<@);567:;2//8@=/.,/(:)/C?F01(,,.,)..31.3799B?)460((0)*3<)-.
@M02996:162:000000000-B87FG:1:1101:10842:8479 2:N:0:ACTGAGCG+TCTCTCCG
GACTACCCGGGTATCTAATCCTGTTTGCTCCCCACGCTTTCGCGCCTCAGCGTCAGTTACTGTCCAGTAGATCGCCTTCGCCACTGGTGTTCTTCCTAATATCTACGCATTTCACCGCTACACTAGGAATTCCATCTACCTCTCCCGCACTCAAGAGAAACAGTTTCAAATGCAGTTCATGGGTTGAGCCCATGGATTTCACATCTGACTTGCTTCCCCGCCTACGCGCCCTTTACACCCATTAAATCCGGATAACGCTTGCCCCCTACCTATTACCGCGGCTGCTGGCTCGTTGCTCGC
+
CCCCCGGFGE@F:CGGGGFGGGGGCFGGGGGEGFGGGGGGGEGGGGGGFFGGGGGEGF9FG9FFF<FGGAEEGGDFCFGGGGCGGGEFGGGGGGEFG9EFCFFFFGGGGGCGGGGGG13=>EF8EADFGFFFGDGFFFEFGFFGG,8FFGFFF8D:@,6=DADEFFGG7>FFGFGGFGCFDFGGGDFFEFG@FAD5>FFFEGEFEB=;>FC5AFCFFF>:EA>2:-:-5:9(8@)7)7F=78))+/<6;:)20:)*,,--,>()149(((.).)-54:0(4211()4,3()-))**+)-(
@M02996:162:000000000-B87FG:1:1101:23403:8537 2:N:0:ACTGAGCG+TCTCTCCG
GACTACACGGGTATCTAATCCTGTTTGCTCCCCACACTTTCGTGCCTCAACGTCAGTTACAGTCCAGAAAGCCGCCTTCGCCACTGGTGTTCCTCCTAATATCTACGCATTTCACCGCTACACTAGGAATTCCGCTTTCCTCTCCTGCACTCAAGAAAATTAGTTTTAGTTGCAGTTCCTCAGTTAAGCCGAGGGCTTTCACAACTAACTTGATTTCCCGTCTACGCACCCTTTACACCCAATAAATCCGGATAACGCTTGCTCCCTACGTTTTACCGCGCCTGCTGGCACGTAGTTAGC
+
CCCCC@FGGECFDEGGCFFFGGGFGGGGFGGGEGGGGGGGGGGGDGCF<EGGGGDEFGDGGGGGGGGGECFGGGGGFGGGDFFGGGFFGFGGEFGGGFFGCDFFDFGGEEGFGEGFG8<=CEDGFGGFCEEEGFGD>>@B999DGGDDDDFFFG6AD8DEDFDFFFFFGGGFAFFFFGFBDGFGGF>+:=CB**==CC96=F*3:;CCEFGC==AB::2:47<BE59(65>9CECC/5CEFF5)*97);133;E>7/.//6:.7C11)((.(.4.2)(4((-4::30(4<>?00*;<6-<
@M02996:162:000000000-B87FG:1:1101:23836:8559 2:N:0:ACCGAGCG+TCTCCCCG
GACTACCCGGGTATCTAATCCTGTTTGCTCCCCACGCTTTCGAGCCTCAACGTCAGTTACAGTCCAGTAAGCCGCCTTCGCCACTGGTGTTCCTCCTAATATCTACGCATTTCACCGCTACACTAGGAATTCCGCTTACCCCTCCGACACTCTAGTCATGCAGTTTCCAATGCAGTTCCGGGGTTGAGCCCCGGAATTTCACATCAGACTTACAATACCGCCTGCGCTCCCTTTACACCCAGTAACTCCGGGTAACGCTTGCTCCATCCGTATTCCCGCCGCTGCTGGCACCTAGTTCGC
+
CCCCCG88FGGGGGGGGGGGGGGGGGGGGGFGGGGGGGGGGDGGGGGGGFGGGGGGGGGGGGGGGGGGGGGGGGGGGGGGGGGGGGFGGGGGFFGGG?FGGFGGGGGGGGGGGGGGG>@@D9B8EGGGGGGGGGGGGGGG0:?DG7)@@GFDEDD=,,,,8AD:EFGGGA8DDFGGFGEAGDEE@DEFFGGDBE*):>@CEC8>B?=BBFGCF8*4*;D9*.6701:12C?8C@EE)7<C2:,44).-287(-78*-,---*).9(6).(-(.4)).3,(44-,22,(,(.(.)0326((
@M02996:162:000000000-B87FG:1:1101:19817:8574 2:N:0:ACTGAGCG+TCTCTCCG
GACTACTAGGGTATCTAATCCTGTTTGATCCCCACGCTTTCGTGCATGAGCGTCTATGTTAACTTCGTAACCTGTCTTCACGATCGGCGTTCTGTGTTATATCTACGCATTTCACCGCTACATAACACATTCCAGCTACGTCATTTAAATACTAGTCCAACAGTATCAATGGCACGTTACATGTTAAGCATGTAGATTTCACCACTGACTTCTTGGTCCGCCTGCGCACCCTTTAAACCCAATAAATCCGACTAACGCTTGCATCCTCCGTCTTACCGCGGCTGCTGGCACGGAGTTAGC
+
CCCCCGGGGGGGGGGGGGGGGGGGGGGGGGFGGGGGGGGGGGGGGGGFGGGGGGGGGGGGF9,CFFGGGGGGGGGGGGGGFFGGGGEGGGGGGGGGGGGGGFGGGGGGGGGGGGGGG=>CDEF,EFEFGGGGFECDGDF=FD?GGCDEDGC8E@DFGGG8CGDFDFGGFFDFFFGGFGFF;EFGFGE+>FG5DF@BDFFFFEE@CF<8CFG*CF@6@CD=@=8)8-:)0>A=FFCEEEGGD=BFA=C?F@)(,8=7/.///27?C@)76:/(68)44((-47;B8?:707??57*;C.64
@M02996:162:000000000-B87FG:1:1101:3847:8577 2:N:0:ACTGAGCG+TCTCTCCG
GACTACCCGGGTATCTAATCCCGTTCGCTACCCACGCCTTCGCTCTTTAGCGTCAGTGACAGACCAGAGAACCGCCTTCGCCGCTGGTGTTCTTCCCAATATCTACGCATTTCACCGCTACACTGGGAATTCCGTTCTCCTCTTCTGCCCTCAAGAAACACCGTATCTGCAATAGCTGCACGGTTGAGCCGTGCAATTTCATCGCAGACGTGCATTCCCGCCTACAAGCTCTTTACGCCCAGTAAATCCGGACAACGCTCGCATCCTACGTATTACCGCGGCTGCTGGCACGTAGTAAGC
+
CCCCCGGGGGGGEGGGGGFFEGGGGGGGGGGFFGGGGGGGGGGGGGFGGGGGEGGGGGGGGGGGGGGGGGGGGGGGGGGGGGGGGG@FGGGGGGGGGGFFGFGGGFGGGGFGGGGGG>E>DGGGGGGGFGGGFGGGGGGGGBBGFC7FFGFFGFGGFGGGGEAFE??CGGGFCA+ECFCFGGGCFDE5CE8>>D>AEFF?*>EF@4>=@?59BFFFFFC82:;2==EF;+47DCEFFDEEDD8)06999,)(3;4C-(--()(-)()).3.)..)-43(,-(4448)(((.-.)*23)))
@M02996:162:000000000-B87FG:1:1101:12611:8578 2:N:0:ACTGAGCG+TCTCTCCG
GACTACCAGGGTATCTAATCCTGTTTGCTACCCATGCTTTCGTGCCTCAGCGTCAGTTAGAGCCCAGTAAGCCGCCTTCGCCACTGGTGTTCCTCAGAATATCTACGCATTTCACCGCTACACTCGGAATTCCGCTTACCTCTACTCCACTCAAGAACTACAGTTTTGGATGCAGTTCCAAGGTTAAGCCTTGGCATTTCACATCCAACTTGCAGTCCCGCCTGCGCCCCCTTTACACCCAGTAAATCCGTACAACGCTTGCCCCCTCCGTTTTCCCGCGGCTGCTGGCCCGTTTTTAGC
+
CCCCCGGDEEGGCFGGGCFFFGGFGGGGGFF8FFFGGGGGGGGGGDFFDGGGCGGGFFED,CFEGEEGFCEGGGGGGGGGGC:FGFFFEFGGC@=CA9FGGFGGGGGGGGGGGGGGGADGD>F8E@FGFGEFG8ADGEFFFDFGG;DFDGFFFG?,@EFCGG<FG7FDCFGFFF3EFGCB3DCGGG5DDGFF*6C*:@CFFGAFBFE<EFGC@5@8C940@::42-4)7:@B46*9*7CE>(0963?CC6.(6>?>../((25)/:B(-4-).15<26666(-4:2001((40)+2/(,)
@M02996:162:000000000-B87FG:1:1101:3864:8584 2:N:0:ACTGAGCG+TCTCTCCG
GACTACCCGGGTATCTAATCCCGTTCGCTACCCACGCCTTCGCTCTTTAGCGTCAGTGACAGACCAGAGAACCGCCTTCGCCGCTGGTGTTCTTCCCAATATCTACGCATTTCACCGCTACACTGGGAATTCCGTTCTCCTCTTCTGCCCTCAAGAAACACCGTATCTGCAATAGCTGCACGGTTGAGCCGTGCAATTTCATCGCAGACGTGCATTCCCGCCTACAAACTCTTTACGCCCAGTAAATCCGGACAACTCTCGCATCCTACTTATTACCGCGGCTGCTGGCACGTAGTAAGC
+
CCCCCGGGGGGGGGGGGFGGGGGGGGGGGGDFAGGGGGGGGGGGGGGGGCDGGGGGGGGGGGGGGGGGGGGGGGDGGGGGGGGGGG@GGGGGGGGGGGGGGFGGGGGGGEGFGGGGD=?DDFGGGGDFGGGFFGGGG@=DF=FGGFEGFGBD8D+CDDFGGGFGFFGGGGGFGF?FFC=AEEECEDEGFGD9DFGEFGFFEE<BFA?23)C@FFCFCAF17::283))/+/)26CFD?<C4;:)9>).7,8(7><C)--.(9(3977AD)-64<<>F03(431(1)).((.(.0/2+).)
@M02996:162:000000000-B87FG:1:1101:22309:8591 2:N:0:ACTGAGCG+TCTCTCCG
GACTACCCGGGTATCTAATCCTGTTCGATCCCCGCACTTTCGTGCATGAGCGTCATTTACGGCTTGGTAAGCTGCCTACGCAATCGGGGTTCTTCGTCATATCTATGCATTTCACCGCTACACGACGAATTCCGCCTACCTCAACCGCAATCAAGCGCTCCAGTATCAATGGCGGGATGAGGTTGAGCCTCACGATTTGACCACTGACTTCAAGCGCCGCCTGCCCACCCTTTAAACCCAATAAATCCCGATAACGCGCGGAACCTCCCTATTACCGCGCGCGCATGCCCCGAGTTTACC
+
CCCCCGGGGGGGGGGGGFGGGGGGGGGGGGGGFFGGGGGGGGGGGGGGEGGGGGGGGGGGECFFEDGGGFGFFAFGFGGGGDCFFDFFFGGGGGGGFCAFFDGGFGGGGGGGGGGGG=ADD=E+@FCFEGGGGDGDDCD@DDD2=DBGDGFC6;+F@C6@E?CFF+5@CDFFF>DE)/()<CAF,81*3*3(=;136F6CEGEF3)71.:+963782>5(>,40(.4-4C(4>-)44:E*3:>FF2.424712))/-(((-)(-9(4<((.).-.6(-(((-(-((-),((,))/1+)-.
@M02996:162:000000000-B87FG:1:1101:19810:8591 2:N:0:ACTGAGCG+TCTCTCCG
GACTACTAGGGTATCTAATCCTGTTTGATCCCCACGCTTTCGTGCATGAGCGTCTATGTTAACTTCGTAACCTGTCTTCACGATCGGCGTTCTGTGTTATATCTACGCATTTCACCGCTACATAACACATTCCAGCTACGTCATTTAAATACTAGTCCAACAGTATCAATGGCACGTTACATGTTAAGCATGTAGATTTCACCACTGACTTATTGGTCCGCCTGCGCACCCTTTAAACCCAATAAATCCGGATAACGCTTGCATCCTCCGTATTACGTCGGCTGCTGGCACGGAGTTAGC
+
CCCCCGGGGGGGFGGGGGGGGGGGGGGGGGEGGGGGGGGGGGGGGGGGGGGGGGGGGGGGCG,EFGGGGGGGGGGGGGGGGEFGFC@CFGGGFGGGGGGGGFGGGGFGGGGGGGGGG=??CEFA;FFGGGGGGDCDG>EGGDFGGGEFFGDDFEFGGFFGGGDBFFGGFFDFGFGGFGFFEGGGGG7=8@EDFF7ECFFFFFFFFFFEFFGF@FFFFFC>:::CD):9AEA<F9@41>?C@BD>B=FEF(213>92(./,(2;EGEE;;4/(//17(..(-4((82)4813,0.*12).6
@M02996:162:000000000-B87FG:1:1101:7505:8618 2:N:0:ACTGAGCG+TCTCTCCG
GACTACAAGGGTATCTAATCCTGTTTGCTCCCCACGCTTTCGCGCCTCACCGTCAGTTACTGTCCAGCAATCCGCCTTCGCCACTGGTGTTCCTCCTAATATCTACGCATTTCACCGCTACACTAGGAATTCCGATTGCCCCTCCAGCACTCAAGATCTACAGTTTCAAATGCAGTTCATGGGTTAAGCCCATGGATTTCACATCTGACTTGCAGACCCGGCTACACGCCCTTTACACCCAGTAAATCCGGATAACGCTCGGATCCTCCGTATTACCGCGGCTGATTGCACGGAGTTAGC
+
CCCCCGGGGGGGGGGGGFFGGGGGGGGGGGFGCFGGGGGGGGGGGGGGGGGEGGEGFGGGGGGGGGGGGGGGGGGGGGGGGGGGGGFGGFGFFDGGGGGEFFGGGGGG,>CGGCGGG:<=CEGGGFCFEAFGGFGC>@DE?=DGGCDGFFFFGGGFGGGDCG5FGFGGG@DFFF8EFDFFEFFFGFFGFGF5AA6):FFFCFC@EFCEEFC5AFEFFFFA>57)0*)/5B@9D=66C@CEB(6>6?657()6<)/;/./,./6(1448:1,(..656((,-,(((.).7)5,)8*2;-45
@M02996:162:000000000-B87FG:1:1101:24825:8624 2:N:0:ACTGAGCG+CCTCTCCG
GACTACTCGGGTATCTAATCCTGTTTGCTCCCCACGCTTTCGTGCCTCAGCGTCAGTTGTCGTCTAGTAAACTGCCTTCGCCACTGGTGTTCCTCCCCATATCTACGCATTTCACCGCTACACTGGGAATTCCGCCTTCCTCGCCGACACTCAAGACCTACAGTTTCAATTGCAGGTTTTGAGTTGAGCCCGTAATTTTCACATCTTGCTTGCAGTCCCGCCTACACACCCTTTACACCCAGTAAATCCGGATAAAGCTCGCGACCTACGTCTTACCGCGTCTACTAGCCCGTAGTTAGC
+
CCCCCG9CFFGGGEFGGGGGGGGGGGGGGFFFFG+CFGEGGGGG7FFEECGGGGGGC<F<6@BF,<CC@E,A,CFDEGGGG@E:,9CFGGEG,,448,AF8CEDG,DFGGGGGGGGG:98CBF=,4,,9A@EGG+0++9=B:*0?+)8*=;D,@D:,6,,@=1<,CFGG,,;A+A,;F*56+7EC77F57*)*3*:;FFCEG*:>B**.9215*792;F2:>@=B087@GF?C@EC37FCF1=E:5).03B@@3)+).//(1((14;?:?1(((-55:-(-(3(-6-)4(4()0**0)..
@M02996:162:000000000-B87FG:1:1101:5429:8640 2:N:0:ACTGAGCG+TCTCTCCG
GACTACCCGGGTATCTAATCCTGTTTGCTACCCACGCTTTCGCGCCTCAGCGTCAGTTACTGTCCAGCTAACCGCCTTCGCCACTGGTGTTCTTCCTAATATCTACGCATTTCACCGCTACACTAGGCGTTCCGTTCGCCTCTCCAGCACTCAAGACCAGCAGTTTCAAATGCAGACACGCAGTTGAGCCTCGTCCTTTCACATCTGACTTGCTTTCCCGCCTACACACCCTTTACACCCAGTAAATCCGGATAACGCTTGCCCCCTACCTCTTCCGGCGGCTGCTTGCACGTCGTTAGC
+
CCCCCGGCG@FGGGGGGFGGGGGGFGGDC,@FEGGGGFGGGG>FGFFEGGGGGGG:FCFGGGGD,6C,CFDG<FEEFEFFG7C=4D=EEFEGGGGGG9=9=?FGG<DCGGGFFGGFG>?CDEF;E,,9+@BGGED66+6>=8:==6=FDCDD>D?F?,@@D88F8FGCF,7BC8F7*7:0+4@@@FFG@FC@A5*:>;EEEF6/)+/<AA9**+*+.48(4/02:(7)33:6;;ECFFFE7(697<??6,)6?D2F(----/()/31,((.)..).,(----9,()))(.5<.)/28(-.
@M02996:162:000000000-B87FG:1:1101:24822:8643 2:N:0:ACTGAGCG+TCTCTCCG
GACTACTCGGGTATCTAATCCTGTTTGCTCCCCACGCTTTCGTGTCTCAGCGTCAGTTGTCGTCCAGTCAACCGCCTTCGCCACTGGTGTTCCTCCCAATATCTACGCATTTCACCGCTACACTGCGAATTCCGTTTACCTCTCCGACACTCAAGAACTACAGTTTCAAATGCAGGTTATAAGTTGAGCCCGAAATTTTCACATCTGACTTGCAGTCCCGCCTGCACACCCTTTACACCCAATAACTCCGGATAACGCTCGCCACCTACGTATTACCGCGGCTGCTGGCACGTAGTTGGC
+
CCCCCGEAFGGGGGGGGGGGGGGGGGGGGCFGGFBFFGGGGGGG@EFBFGGGGGGGE,FF96BFBFFF,C,C,CFGGGGGGCECDFGGGGEGDDC=F=FGGFGGGFGGGGGGGGGGG>BGGEF==,8+8FEFFG8+66@EGE6DG8)80@DDGFG===99@FDE@FGGFD,B8FFCCGC5,37<FFCFE7+)*3<@7CFFFG4*:BEEFFG*1*130396?89(8(7>BE@BGFF)9;?83(6);)7;;7>;@5;F(.-(-1((13:3:<4)6:)-9:>71436?0)(4(4())12<)(,
@M02996:162:000000000-B87FG:1:1101:5436:8657 2:N:0:ACTGAGCG+TCTCTCCG
GACTACCAGGGTATCTAATCCTGTTTGCTACCCACGCTTTCGCGCCTCAGCGTCAGTTACTGTCCAGCTAACCGCCTTCGCCACTGGTGTTCTTCCTAATATCTACGCATTTCACCGCTACACTAGGAGTTCCGTTAGCCTCTCCAGCACTCAAGAACAGCAGTTTCAAATGCAGACACGAAGTTGAGCCTCGTGCTTTCACATCTGACTTGCTTTCCCGCCTACCCGCCCTTTACACCCAGTAAATCCGGATAACGCTTGCTCCCTACGTATTCCCGCGGCTGCTGGCCAGTTGTTAGC
+
CCCCCGGGGGGFGGFFGGGGGGGGGGGFGFEFEGGGGGGGGEGGGGGGGFGGGGGGGGGGGGGGGGGGGGGGGGGGGGGGGGGGGFFFAEFGFGGGGGGGGFGGGGGGGGGGGGGGG=??GGGGGGG?FFFEFGF?6@DDFDFGGFEGFGFFFGFFFGGFG?8<@DGGG;DFGFGEFGFFDGGFGDECCFCCAAGD=FFBFFCC8+*>5<?@E+*+.9;>@-/9>(8((4:@FF4*)/?C47=9AEE<79:1,)/2/./((1).987)4:82-424?((--(((-457:((()*33:.).
@M02996:162:000000000-B87FG:1:1101:24958:8672 2:N:0:ACTGAGCG+TCTCTCCG
GACTACACGGGTATCTAATCCTGTTTGATACCCATGCTTTCGTGCCTCAGCGTCAGTTCGTCTCTGGACAGCTGCCTTCGCAATCGGAGTTCTGCAGCATATCTAAGCATTTCACCGCTACACGCTGCATTCCGCCATCCTCGACACGACTCAAGGCCTCCAGTATCAACGGCAGTTCCGTAGTTGAGCTACGGGATTTCACCGCTGACTTAAAGGTCCGCCTGCGCACCCTTTAAACCCAATAAATCCGGATAACGCTCGCATCCTCCGTATTACCGTCGCTGCTGGCACGGGGTTAGC
+
CCCCCGGGGGGGGGGGGGGGGGGGGGGGGGGFGGGGGGGGGGGGGGGGGGGGGGGGGGGGGEGGGGGGGFGGGDGGGGGGGGGGGGGFGGGGFFGGGGGGFFFGGDFGGFFFFFGGGAFDGGGGEGGGGGGGFFGGGGGGGFFGGEBGBGFFGGDFGGGGGGEFE+=CFGGFGEGEFGFFFFEEGC<0:EF@B*;5/?FFFGFFFEA=FFCE*B@;@A;5C8@9<9@0988/;EE)77<=<6()29EC44046><9--,--9>:7?F<:44(4(.46:((,46334:(4:?6))*228?D
@M02996:162:000000000-B87FG:1:1101:28072:8677 2:N:0:ACTGAGCG+TCTCTCCG
GACTACTCGGGTATCTAATCCTGTTTGCTCCCCGCACCTTCGCACCTCAGCGTCAGTCATCTGCTGGTAACCTGCCTTCGCCATTGGTATTCTTCCAGATATCTACAGATTTCACCCCTACACCTGGAATTCTGATTGCCCCTCAGTGACTCTAGTTATGCAGTTCTCAACGCAATTCCGGAGTTAAGCTCCGGGATTTCACACCAAGCTTGCAAAACCGCCTACATGCCCTTTACGCCCAATAATTCCGAACAACGCTCGCAACTTACGGGTTACCGCGGGTGCTGGCACGTAATTAGC
+
CCCCCGGGGGGGGGGGGGGGGGGGGGGGFGAFGGGGGGGFGGGGGGGGGFGGGGDGGGGGGGGGGGGGGGGGGGGGGGGGGEGGGGGGGGGGFGGGGGCFGDEGGFGFFGGG9EFFG@FGDEGGGG@FEFGGGGGGCEAEFDFGGFEC@DEEGGFFGGGGFFD?,+9FF=@AGFGG+?DF6@E@FGDGFA8=BEDBAGFFFGFFD?@@CF8C=;;+)3;:=>=75=CE):>:<=CE@=<?1=8;;5CC+;D((2,*,.,/3C>().6AA?((4(().,-(((,(43).21<:701:0)..
@M02996:162:000000000-B87FG:1:1101:28052:8678 2:N:0:ACTGAGCG+TCTCTCCG
GACTACTCGGGTATCTAATCCTGTTTGCTCCCCGCACCTTCGCACCTCAGCGTCAGTCATCTGCTGGTAACCTGCCTTCGCCATTGGTGTTCTTCCAGATATCTACAGATTTCACCCCTACACCTGGAATTCTGATTGCCCCTCAGTGACTCTAGCTATGCAGTTCTCAACGCAATTCCGAAGTTGAGCTCCGGGATTTCACACCAAGCTTGCAACACCGCCTACATGCCCTTTACGCCCAATCATTCCGAACCACGCCCGCACCCTACGTGTTACCGCGGCTGCTGGCACGTAATTAGC
+
CCCCCGCGGGGGGGGGGGGGGGGGGCFGGGGGGEGCFCGGGGGGGGGGGGGGGGGGGFGAFFBFEEFGGGGGGGGGGGGGGGG:FFFG,CCFEGGGGGGGFFGGGG;ACGFGGGGF880=FFGG8EFGGGGGGA,?F9=>=:D8+,;,<DBD,ED,@,63>FDFGFDGDEGFGFDGFGFF+6+6>+;=D,@:??;>AFAEFG*@D58@CFF@DF5*)3?AE>>=B0*98?>@FBCE52CE@(6/=).136.6;36:/(/.392(9-:012(.526A>(((-,,,4)38?()(0)*/25:?
@M02996:162:000000000-B87FG:1:1101:25872:8682 2:N:0:ACTGAGCG+TCTCTCCG
GACTACTGGGGTATCTAATCCTGTTTGCTCCCCACGCTTTCGAGCCTCAGCGTCAGTAATCGTCCAGTAAGCCGCCTTCGCCACTGGTGTTCCTCCTAATATCTACGCATTTCACCGCTACACTAGGAATTCCACTTACCCCTCCGACACTCTAGTTCTACAGTTTCCAATGCAATACCGGAGTTGAGCCCCGGGCTTTCACATCAGACTTGTAAAACCGCCTACGCTCCCTTTACACCCAGTAAATCCGGATAACGCTTGCACCATACGTATTACCGCGGCTGCTGGCACGTATTTAGC
+
CCCCCGGGGGGGGGGGGGGGGGGGGGGGGGGGGGGGGGGGGGGGGGGGGGGGGGGGGGGGGGGGGGGGGGGGGGGGGGGGGGGGGFFFFEEGGGGGGGGGGFGGGGGGGGGFFFGGGABDDBGFGGGGGGGGGGGGGGGGGDFGGGFGFGFFGGGFGGGGGGDCFFGGGEGFGFGGFGFBEEEGGGC7=AFAF>DAFGFE4FFFF87>EFG=:FC=8A79:669@D>,:E<@F4)6CFGEFFEFFFFFC1=:BF<9----41.8C(5),..2)56A<?((-1338?DFFF<<0.<A@<BF
@M02996:162:000000000-B87FG:1:1101:27653:8699 2:N:0:ACTGAGCG+TCTCTCCG
GACTACTCGGGTATCTAATCCTGTTCGATCCCCGCACTTTCGTGCATGAGCGTCATTTACGGCTTGGTAAGCTGCCTACGCAATCGGGGTTCTTCGTCATATCTATGCATTTCACCGCTACACCACGAATTCCGCCTACCTCAACCGCACTCAAGCGCTCCAGTATCACAGGCGGGTTGAGGTTTAGCCTCACGCGTTTCCCACTTACCTCAAGCGCCCCCCGCGCACCCCTTTAACCCCATTAATCCCGCTAAACGCCGGCTCCCACCTTTTTCCGCCGCCTGCTGCCCCGACTTTGCC
+
6ACCCGF,BFEFFGGGGGGGGGGGGCG:FFEGGCFGGGGGGF@FG8E<@EGGGGGFFFGFGGD+@CEFGGCFAEFFF=FFE=>:=DC+@CCGCFG<=FFFFDDEF9EFCGFFFFGFE8?0?EF,9B:FFGGGGGGDG=3D6D*=DF9FE=A=@D+:CEE>CG)<2?+,+,,3@55*)*()6,44,2048,46A)*(.=)).><@F/))(1*..//)3>)(2(-3((2(7E010)6>AAF541))/))6*-)(().*(((,()-(91(4(()).).5(1--((,((.))(((,))*1+--3
@M02996:162:000000000-B87FG:1:1101:27020:8701 2:N:0:ACTGAGCG+TCTCTCCG
GACTACAAGGGTATCTAATCCTGTTTGCTCCCCCGACTTTCGCGCCTCAGCGTCAGTAACGTACAAGGAATCCGCCTTCGCCTCCGGTGTTCTGCAGGATATCAACGCATTTCACCGCTACACCCTGCATTCCGATTCCCTCTTCCGTACTCCAGTAAGGTAGTTTCAAGCGCACTTTCCGGGTTGAGCCCGGAGATTTCACACTTGACCCGCCTTACCGCCTACGCTCCCTTTACGCCCAGTAAATCCGAACTACGCTTGCGACCCCTGTATTACCCCCGCTGCTGGCACAGATTTCAC
+
@BCCCFFFGCEF<FFGCFGGGGGEADGFFCFFGGGEFFEGGGEGGGDFGGGCF@FEE<CEGGCA7F<FG?AFGGGGGGGGGCFGGGCFEFCFFFF,9AFGFCFFGGGGGCCG=EEGG=<CD9?,BFFG@FGGA=8=D>8E8DFG?G>FDCFDGFGG8EG8CFEFGFFDF;<?GFGGFGEFGCEE:*03>=F=AD;(:?C?E7@EFFBE:*;@FE6:3;C?*6/(//3(6*:<F?>B::?:(83)*.>A9(78>)8>.-,-(1(,7((((,.))..6)(-(--(-48:(3:>700+22)))
@M02996:162:000000000-B87FG:1:1101:28317:8740 2:N:0:ACTGAGCG+TCTCTCCG
GACTACACGGGTATCTAATCCTGTTTGCTCCCCACGCTTTCGTACCTCAGTGTCAGTTACAGTCCAGAAAGTCGCCTTCGCCACCGGTGTTCCTCCTGATATCTACGCATTTCACCGCTACACCAGGAATTCCACTTTCCCCTCCTGCACTCACGTCTTGCAGTTCGTAGGGCTAACCGGATTTAAGCCCCGGGCTTTCACCCTACGCTTACAAAACCACCTACGTACTCTTTCAGCCCAATAATTCCGGATAACGACCGACCCCTACGTCTTACCGCCGCTGCGGGGCCGTAGTTACCCG
+
CCCCCGGGGGGGGGGGGGGGGGGGGGGGGGGGGGGGGGGGGGGGGGGGGGGGGGGGGGGGGGGGGGGGGCFGGDGGGGGGGGGGDEFF:CBFGGGGGGEFGFFGGGGGG6?FGGGGGAD=CFGGGGGGGGGGFGGGDFGC==FGDFDGFGDEG,@FGGGGCGFFFFGGGGEFFFFCFFBA>+@CCFEGEGEAE5C9=F>EEG94=F=A=>C34B3;>B*2400;2632/5)13))))/1//=)7@?)7;1)61;?3(((((14>D(43(4(((..(-(((--42((,(-(,3))*3+).4(
@M02996:162:000000000-B87FG:1:1101:16619:8832 2:N:0:ACTGAGCG+TCTCTCCG
GACACTAGGGTATCTAATCCTGTTTGCTCCCCCGACTTTCGCGCCTCAGCGTCAGTAACGTACAAGGAATCCGCCTTCGCCTCCGGTGTTCTGCAGGATATCAACGCATTTCACCGCTACACCCTGCATTCCGATTCCCTCTTCCGTACTCCAGTCAGGTAGTTTCAAGCGCACTTTCCGGGTTGAGCCCGGAGATTTCACACTTGACACGCCTTACCGCCTACATGCCCTTTACGCCCAATAATTCCGAACAACGCTCGCAACTTACGTGTTACCGCGGCTGCTGGCACGTAATTATGC
+
CCCCCECEFFF-EFG9C@FCFFGGGGFEFCCBBFGGFCCECGFGGGFGFGGGFFFFEFG@FGFEDFFGFFGGFGGECF6CCC@FCEFCFEEFGGGGG>G9F<DFG7EGGEFGFGG@E85>DEFEE8E,?A@E8CECFDFDFDFFF@D,:=FDC,?,22,@,E8CEF@:=B+@C9=CAFEFC5;>55=F5CC9B*25*@C*978=E8=3;F<B?FD4=A7622(65/5=EF;@C3)(602;(3)-944-9(07;)41(----),,2-))-.(.,-.),3-(-114825,.)3,)013+)).
@M02996:162:000000000-B87FG:1:1101:7434:8841 2:N:0:ACTGAGCG+TCTCTCCG
GACTACACGGGTATCTAATCCTGTTTGATCCCCACGCTTTCGTGCATGAGCGTCAGTGCAGGTACGGCAAGCTGCCTTCGCTATCGGAGTTCTGCAGCATATCTACGCATTTCACCGCTACACACTGCATTCCGCCTGCCTTCACCGCACTCACGACCGACAGTATCAACGGCACTGCCGGGGTTGAGCCCCGCCATTTCACCGCTGACTTACCAACCCGCCTGCGACCCCCTTAAACCCAATAAATCCGGCTAACGCTCTCATCCTCCTCATTTCCGTCGCGTCTTGCACGGAGTTAGC
+
ACCCCGGFGG7FGGGGCCFFGGGGGG8=FFDFFDGGGGFGGFEFGGGGGGGGGEGGGDAEEGFGCC@EGG7FD8FFEFGGDCC4@@CB7BCF9,C@FGGEEDFCDGFCGB?FGFGFE:>=?,E=E@CD,=EFFGGCGEFFD*0=DE)C*=@DD,=FEGC+>48>,+5@;>@B8**90;@>>*4?*:=27AF52):6,,;C1><;08(6;B7)7)))/89(24((43(-4:3(1(,-43C*,(()/-66795(,).*---,(2).:<?A,(()..).)-)(-((-((--)5,4)0**0)6)
@M02996:162:000000000-B87FG:1:1101:24117:8843 2:N:0:ACTGAGCG+TCTCTCCG
GACTACACGGGTATCTAATCCTGTTTGCTACCCGCACTTTCGAGCATGAGCGTCGATAAGTCCCCAGCAAGCTGCCTTCGCCATCGGTGTTCTTCCTGATCTCTACGCATTCCACCGCTACACCAGGAATTCCGCTTGCCCCTGAACTATCCAAGAGAAACAGTCCAGTCTGCAGGTCCGGGGTTGGGCCCCGGTATTGTACAGACTGCTTGCATCTCCGCCTGCGCTCCCTTTACGCCCAGTGATTCCGAACAACGCTTGCACCCCTCGTATTACGGCGGCTGCTGGGACGAAGTTTGC
+
CCCCCFGGGGGGGGGGGFGGGGGGGGGGGGFFGGGGGGGGGGGGGGGGGGGGGGGGGGGGGGGGGGGGGAFFGGGGGGGGGGGGGGCFFGGGGGGGGGGGGFFGFGGGGGGGDGGGGAEDD@FGGGGGGFGGGGGGGCFC8:FGGF=DFCFBGGGCGGGGGGDBEFGGDGGFGFGGFGFEGGGGGDFGFFGAF475>FFFEGFFEFF:BF=3;A)+);C(16/3=>@1;==3CEFE?FE812?)*)<4::<(38(1--,-49459818?>2?0>:6(-,((4(46,)((,390)2/<).6
@M02996:162:000000000-B87FG:1:1101:24123:8859 2:N:0:ACTGAGCG+TCTCTCCG
GACTACACGGGTATCTAATCCTGTTTGCTACCCGCACTTTCGAGCATGAGCGTCGATAAGTCCCCAGCAAGCTGCCTTCGCCATCGGTGTTCTTCCTGATCTCTACGCATTCCACCGCTACACCAGGAATTCCGCTTGCCCCTGAACTATCCAAGAGAAACAGTCCAGTCTGCAGGTCCGGGGTTGGGCCCCGGTATTGTACAGACTGCTTGCATCTCCGCCTGCGCTCCCTTTACGCCCAGTGCTTCCGAACACCGCTTGCACCCCTCGTATTCCCGCGGCTCCGGCCCAGAAGTTTGC
+
CCCCCGFFGGGGEEGGGGGGGGGGGGGGGEDGGGGGGGGGGGGGG@FGGGGGGGCFF<FFGGGGGGGGGGGGGGGGGGGGGGDGGGFGEFGGGGGGFGGGGFGGGGGGEGGFGGGGG=@DDEGGGGGGGCGGGGGGGGG?FDFF8@DFFD<DEGFAFCGGGGFFDDDC7EEFG?+6?DBFGGGGGGFCBGGFDF<@FFFECGF?4;@EFFG=?ACFEFF3=3((/,0(6B?@FECE0?DE,3:?*46:<0)-7:(1,--,-1)59:021(-(..)-2(,(((((((((,,-2.0339))6
@M02996:162:000000000-B87FG:1:1101:16564:8873 2:N:0:ACTGAGCG+TCTCTCCG
GACTACTAGGGTATCTAATCCTGTTCGATCCCCGCACTTTCGTGCATGAGCGTCATTATCGGCTTGGTCAGCTGCCTACGCAATCGGAGTTCTTCGCCATATCTATGCATTTCACCGCTACACGGCGAATTCCGCCAACCTCAACCGAAATCAAGCGTTCCAGTATCAACGGCGGGATGAGGTTGAGCCTCACTATTTCACCGCTGACTTAACATGCCGCCTGCGCACCCTTTAAACCCAATAAATCCCGATAACGCTCGGATCCTCCGTATTACCGCGGCTGCTTGGCCGGGGTTAACCG
+
CCCCCGGGGGGGGGGGGGGGGGGGGGGGGGEFFGGGGGGGGGGGGGGGGGGGGGGGGGGGGGFGGEEGGGGFGFGGGGGGGCFGGFB,+BFFFGGGGGFEECEFGGGGGGGGFEFGG>5>DEFDGFFC@EGGGGGD+6=CDD68DG56:DFFCF:FCG+@D@;FGFGAEF>AEF>E)2/)+53=CC=D8AE@FA:;CG+?3EDFB)3<9@7<A7>6>F51E6(((4(,4E1?DB2<>8C5??08F2<?*()--72*((,-,)-3>)).-4(435.-:(-(,,(-..)((.4,))2**)-.(
@M02996:162:000000000-B87FG:1:1101:24366:8882 2:N:0:ACTGAGCG+TCTCTCCG
GACTACCGGGGTATCTAATCCTGTTTGCTACCCACGCTTTCGCGCCTCAGCGTCAGTTACAGTCCAGAAAGTCGCCTTCGCCACTGATGTTCCTCCTAATATCTACGCATTTCACCGCTACACTAGGAATTCCACTTTCCTCTCCTGCACTCAAGCCTATCAGTTTTAAATGCAACGCCCAGGTTAAGCCCGGGAATTTCACATCTAACTTAATATGCCGCCTACGCGCCCTTTACGCCCAGTAATTCCGGAAAACGTTCGCCCCCTACGTCTTACCGCCGCAGCCGGCACGTAGTTCGC
+
CCCC@FGEGGDGGDFGDGGGGGGGGGGGGFFFGGGGGGGGGGGGGGGGGGGGGGGGGGGGGGGGGGGG<FGGGGGGGGGGGG7FDFCFGFCFDFFFGGGFFFGGGGGGGEGFGGGGG>B+=4FFGGGGGGGGGGGG8EEGGEFGGGFGBFBEFGGGGG?EFGC<CBC=FFGFA@FGBDFFGGGEF7ACC@E=5@D@DFF**>AE>@*:AFFF4EE>*1?5C2=9B2>1;E@(9=C<(6C8(((9A?CF7:D(().>-((.-/48C9>?((.(.4).((,-((((((((-(4(.)/*2)-3
@M02996:162:000000000-B87FG:1:1101:24349:8885 2:N:0:ACTGAGCG+TCTCTCCG
GACTACCGGGGTATCTAATCCTGTTTGCTACCCACGCTTTCGCGCCTCAGCGTCAGTTACAGTCCAGAAAGTCGCCTTCGCCACTGATGTTCCTCCTAATATCTACGCATTTCACCGCTACACTAGGAATTCCACTTTCCTCTCCTGCACTCAAGCCTATCAGTTTTAAATGCAACGCCCAGGTTAAGCCCGGGAATTTCACATCTAACTTAATATGCCGCCTACGCGCCCTTTACGCCCAGTAATTCCGGACAACGCTCGCCCCCTACGTATTTCCGCGCCTGCTGGCCCGTCGTTAGC
+
CCCCCGGGGGGG;FFGGGGGGGGGGGGGGGGGGGGGGGGGGGGGGGGGGGGGGGDGGGGGDGGGGGGGGGGGGEGGGGGGGG7FGG<EEFCFGGGGGGGGFFGGGGGG8CCFGEGGG=@CD,BEEGGGGGGGGGGGGC@DDDFGGFBGDGFEG8=FGFGC=:DFGDDGGFGFCF+6*=8?:D+@A88+9@D>9>78CF<*/D9*7=<EEFC36B71/==:C68@F5=69B99<;CE1?FC;63>6<<9;27<>>61(----99?GF60:0,).,).)((-(---6()(,4,(0)12;(-)
@M02996:162:000000000-B87FG:1:1101:28462:8906 2:N:0:ACTGAGCG+TCTCTCCG
GACTACAGGGGTATCTAATCCTGTTTGATCCCCACGCTTTCGTGCATGAGCGTCAGTGCAGGTACGGCAAGCTGCCTTCGCTATCGGAGTTCTGCAGCATATCTACGCATTTCACCGCTACACACTGCATTCCGCCTGCCTTCACCGCACTCAAGACCGACAGTATCAACGGCACTGCCGGGGTTGAGCCCCGACATTTCACCGCTGACTTACCAGCCCGCCTGCGCACCCTTTAAACCCAATAAATCCGGATAACGCTCGCATCCCCCGTATTACCCCCGCTGCTGGCCCGGACTTAAC
+
CCCCCGGGGGGF;FFGGGGGGGGGGGGGGGGFFGGGGGGGFFGGGGGGGGGGGGGGGGFGGGGGGGGGGGCFGGGGGGGGGFFGFEFFFFGGGGGGGGGGGFGGGGGGCGGGGGGGG:<CDDGFGGGGGFGGD8EGGFGFGFFFGGFGBDDEGD6:?FGEEEAF:CFGGG65@*<F5CC?GGGG7C@CEGG>DFC99?FFEFFDB)3(6BGEFFCF;FC959??B4966E?65:AB4<EG2(,,94<924)-,).7--,,-994/4(,44-((..6)(,(-4,(4))(((,-05**+.))
@M02996:162:000000000-B87FG:1:1101:28240:8937 2:N:0:ACTGAGCG+TCTCTCCG
GACTACCAGGGTATCTAATCCTGTTTGCTCCCCGCACCTTCGCACCTCAGCGTCAGTCATCTGCTGGTAACCTGCCTTCGCCATTGGTATTCTTCCAGATATCTACAGATTTCACCCCTACACCTGGAATTCTGATTGCCCCTCAGTCACTCTAGTTATGCAGTTCTCAACGCAGTTCCGGAGTTGAGCTCCGGAATTTCACACCAATCTTGCAAAACCGCCGACATGCCCTTTACGCCCAATAATTCCGAACAACGCCCGCAACTTACGTCTTACCGTGGCTGCGGGCCCGTAATTACG
+
@<CCCGEFFE;FFGGGGGGFGGGFEGGEED<FEGGGEGFGGGGGGGCGGGGGFEGGGGGGGGFBEGGGA9FFGFGGGGGGCFGGAF?EFFFFEAEGGFFDFFGGGGCEDFEAFFFFFAFG=@EFGGFDEFGFGDG9D9,428DDF8D,<93:,>==DFGGGGE<DFFCFCG>EBGEFGE*=C6@F+*DDDG8A>C=CE7=CF=C5*:)09<ACF;8@FG5C:))/(/.7<376669@9BCF;;8*7?5F13,253>..(-39(35(.5>(.(.4-)(((.-4.,((((((--))*2+..,
@M02996:162:000000000-B87FG:1:1101:16697:8943 2:N:0:ACTGAGCG+TCTCTCCG
GACTACTGGGGTATCTAATCCCTTTCGCTCCCCCGGCCTTCGTACCTCAGCGTCAGTGAATGTCCAGGAACCCGCCTTCGCCACGAGTCTTCTTCTTGATATCTACGCATTTCACTGCTACACCAAGAATTCCGGTTCCCCCTCCATTACTCCAGCCATACAGTATCATGCGCACTCCAGAGGTTGAGCCCCTGCCTTTCACGCACGACTTATACGGCAGCCTACGTACCCTTTACGCCCAGTGATTCCGAACAACGCTTGAGACCTCTGTTTTACCTCCGCTGCTGGCACCGAGTTTGC
+
CCCCCFGEGGGGGGGGGEGGGGGGGGGEGFDGEGGGGGGGGGGGGGGGGGGGGGGGGG@,EFGGGGGGGGGGGGGGGGGGGGGGCDCFFCEGFFFFGGFGGFGGGGGGGGGGGGGGDDFFFEFGFFFGGGGGG8=@GGFFGBFGGCEGFGFFGFGGGFGCFFEFGFGGG,DAE5C>AGBF,4@4@>CC8@GFFFGF8CFFFGFF2BBAFFGCFA>62>5.A?@@8@FEDGE@GE))(/=:3(=36644::;0>33/(---4*54D?2))5)).46<)))(--319:)40()(0)/12652
@M02996:162:000000000-B87FG:1:1101:5666:8960 2:N:0:ACTGAGCG+TCTCTCCG
GACTACTAGGGTATCTAATCCTGTTTGCTCCCCACGCTTTCGCGCCTCAGCGTCAGTTACTGTCCAGTAGACCGCCTTCGCCACTGGTGTTCTTCCTAATATCTACGCATTTCACCGCTACACTAGGAATTCCGTCTACCTCTCCAGCACTCAAGAGATACAGTTTCAAATGCAGTTTATGAGTTAAGCCCATAGATTTCACATCTGACTTGCATACCCGCCTACGCGCCCTTTACACCCAGTAAATACGGATAACGCTTGCCACCGACGTATTACCGCGGCTGCTGGCACGTAGTTAGC
+
CCCCCGGGGGGGGGGGGGGGGGGGGGGGFFCF:FGGGFEFFGGGGGGGGGGGGGGG<@FGGGGGGGGGDFGGGGGGGGGGGGGGDCFGGGEGFGGFGGFGGFGGGFF7,CCCFCFFG=>CDF8,EFFFGGGFDGF?FFA>DDFGGGFG?FD)=EFGGGGGGF<CAB@FD@=9ADGGFGEFEFGGF9;FB@?@F97C7AC*;DCC@B@E7?>*9AA+*3;:4:@DB9=)0852C@*68;<4((/)+).):623<BED,.,,/1/>=(((-,(452.-)--((-((-,.58?F<))**3))-
@M02996:162:000000000-B87FG:1:1101:5671:8978 2:N:0:ACTGAGCG+TCTCTCCG
GACTACTAGGGTATCTAATCCTGTTTGCTCCCCACGCTTTCGCGCCTCAGCGTCAGTTACTGTCCAGTAGACCGCCTTCGCCACTGGTGTTCTTCCTAATATCTACGCATTTCACCGCTACACTAGGAATTCCGTCTACCTCTCCAGCACTCAAGAGATACAGTTTCAAATGCAGTTTATGAGTTAAGCCCATAGATTTCACATCTGACTTGCATCCCCGCCTACGCGCCCTTTACACCCAGTAAATCCGGATAACGCTTGCCACCTACGTCTTACCGCGGCTGATGGCACGTAGTTAGC
+
CCCCCGGGGGFFGGGCCCFFFFGECFFFFFDECGGGGDCFGGGGGGDGGGEGFDEGEFGGFGGGGGGGGGGFFFGGGGGGGDGGGGF?EECFD9EFFEFGFFGGGFFGECEA,CFGE09CDFFEGFFDFEFF;FF?6+7>=D568,)A;D?DFEDFFGGGFDDCA7=EDGCFEFGGFGF7EFFFEGC+*=D89A==;FF@7@CEFA*CCF78@FCB@>DB?77-:55)-:>=C:C4/8CC?F@)8CEF<(26;57*(./,/2/703((.,((.-)-((-47((-())),.)3)0;8<66)
@M02996:162:000000000-B87FG:1:1101:25438:9009 2:N:0:ACTGAGCG+TCTCTCCG
GACTACCAGGGTATCTAATCCTGTTCGATCCCCACGCTTTCGTGCCTGAGCGTCAGTTGCGGATTAGTCAGCTGCCTTCGCAATCGGTGTTCTGTGACATATCTAAGCATTTCACCGCTACACATCACATTCCGCCAACTTCATCCGTACTCGAGCTCGCCAGTTTCAACGGCAGTGCCGGGGTTGAGCCCCGACATTTCACCGCTGACTTAACGTGCCGCCTGCGCACCCTTTAAACCCAATAAATCCGGATAACGCCCGCATCCTCCGTATTACATCCGCTTCTGGCACGGATTTAGC
+
CCCCCGGGGGGFGGGGFGGGGGGGGGGGGGEGGGGGGGGGGGGGGGGGGGGG@FGGGGGGGG7FGGGGGGGGGGGGGGGGGGGGGGGGGFFFGGGGGGFFFFG8CFGGGGGGGGGGG>?DDFFGCGFGFEFGFGEDDEGEGE7D+C=@DGFFGG?C>FGGGGABB?F8CEEEGADG5FBDDCE7FDEGFEGDFFD(-@>EEGFFFBFFFFC67A<A1832/668=.(-4C<:48:654@CBF(.?226975?:B>C(-(--14(155279(.426:)))(--((4-<20(),80**3).-
@M02996:162:000000000-B87FG:1:1101:11511:9037 2:N:0:ACTGAGCG+TCTCTCCG
GACTACCAGGGTATCTAATCCTGTTTGCTCCCCACGCTTTCGTGTCTCAGCGTCAGTTGTGGTCCAGTAAACCGCCTTCGCCACCGGTGTTCCTCCTGATATCTACGCATTTCACTACTACACCAGGAATTCCGTTTACCTCTCCCACTCTCAAGGGGAACAGTTTCAAGCGCAGTTTCTGGGTTGAGCCCATAAATTTCACGCCTGACTTGCTCCTCCGCCTACACACCCTTTACACCCAGTAATTCCGGATAACGCTCGCCACCTACGTATTACCGCGGCTGCTGGCACGTAGTTAGC
+
CCCCCGGGGGGGGGGGGGGGGGGGGGGGGGFGGGGGGGGGGGGGFFGGGGGGGGGGGGEEFEGFEFGGGG9EAFFGGGGGGCFFDCFFEGEGDFEFGGAFFFGFGGGGGGGGGGG9A:@FCEFFE8FECGFGGG8DFGGGGFFGGFDGFFFEFEGF++8=DEDFGFGFC@EBGEC>DFEFDF6@:+)=8;E<FA7AEFFEEFBCCA=@CFD@EAA47@>4E:7955:05;9>CEEEEBFE@136+)6CC=2/1><;/.//2C31<8:?B8.,.364.(---491??B>?(43002;<6).
@M02996:162:000000000-B87FG:1:1101:11522:9061 2:N:0:ACTGAGCG+TCTCTCCG
GACTACCAGGGTATCTAATCCTGTTTGCTCCCCACGCTTTCGTGTCTCAGCGTCAGTTGTGGTCCAGTAAACCGCCTTCGCCACCGGTGTTCCTCCTGATATCTACGCATTTCACTACTACACCAGGAATTCCGTTTACCTCTCCCACTCTCAAGGGGAACAGTTTCAAGCGCAGTTTCTGGGTTGAGCCCATAAATTTCACGCCTGACTTGCTCCTCCGCCTACACACCCTTTACACCCAGTAATTCCGGATAACACTCACCCCCTACGTATTACCGCGGCTGCTGGCAGGTCGGTCGG
+
CCCCCGGGGGGGGGFGFFFGFGGGCGGGGGEGFGGGGG>DFGGGFGGGGGGGGGGGGGGGGGGGGGFGGGGFFGGGEGGFGGGFFEGGGFC;EFGGGGGGG?A8@FGGGECGGEFEF=FCF8BD8FFAFFGGGGFDFFEDFEBFDGFGBF5DGGF@C+CEGGDCC7CDFD?*@?GCDFE@BFD9B>@DEGGFFCGEEFF@EF@@=CC)=FC=E+.6)90)45/-5>B>DD=2?B=685F?7(.)+17?C60//:;4)///(0(/2.4(2(,.44)6.(((-4,(-).(,((,0)**/(-(
@M02996:162:000000000-B87FG:1:1101:8967:9065 2:N:0:ACTGAGCG+TCTCTCCG
GACTACTAGGGTATCTAATCCCGTTTGCTCCCTACGCTTTCGTGCCTTAGTGTCAGAACCGTCCCAGTAACCTGCCTACGCTATCGGTGTTCCTTCTAATATCTACGGATTTCACTCCTACACTAGAAATTCCAGTTACCCCTAACGGTCTCGAGCCTAACAGTTTAGCTAATAATTCGAATGGTTGAGCCACCGTATTTCACCAGCTACTTGTTATGCCACCTACGCAACTCTTTACACCCAGTCACCCCGGATAATGCTCGGCTACTACGTTTGACCGCGGCTGCTGGCATGGAG
+
CCCCCGGFGGFGFGGGGFFGFGGGGGGGGGEFFFGGGGGGGGGGGGGGGGGGGGFEFDGGCGGGGGGGGGGGGGGGGGGGGGGGFGGFGGGGGGGGGFFFE?@DGGCECEGGGGA,E5:ADEFFG9ADFFFGGGGFGFG9FDFG=F54:CB=@EDGGG=8E,5<E?FAFGD9EFGGFFD+3@8DF@=D5,D=FF6))83;;;CEB*5:8?D**1832=C023):33)5)4:4CA***9,5<28=A=E=*0826),2/.11)+((*/,6.))//((/)).(-2((-4()).2(*)*+*
@M02996:162:000000000-B87FG:1:1101:15197:9070 2:N:0:ACTGAGCG+TCTCTCCG
GACTACCCGGGTATCTAATCCTGTTTGCTACCCACGCTTTCGCGTCTCAGCGTCAGTCATTGTCCAGCAACCCGCCTTCGCCACAGGTGTTCCTCCTGATATCTACACATTTCACCGTTACACCAGGAATTCCAGTTGCCCCTCCAAGACTCCAGTTAATCAGTTTCAGGCGCAGTTCCTCAGTTGAGCTGAAGGATTTCACACCTGACTTAACTAACCGCCTACACGCTCTTTACGCCCAGTAACTCCGGACAACGCCCGCCCCCTACGTATTACCGCGGCTTCTGGCCCGATGTTAGC
+
CCCCCGGGGGGGGGGGGGGGGGGGGGGGGGGGGGGGGGGGGGGGFFGGFGGGGGGGGGGGGGGGGGGGGGGGGGGGGGGGGGGGGGFFGGGGFFFGGFGGGFGGGGGGGGGGGGGGGFFGGEFGFFGFGGGGGGGGGFGDGDFGGGD9DFFFGGGGGGFGGGEDGFGFF,D>EBDGFFFFFAFGG?C:8EC=:?DDFAFFEGFFF>CDFFGEEFEBBFC5=>55>6@9@*52:7?CFDGGD<6C+<?7;;),9>2C.,(((966DF1(46().5)4)--(,4((49A),(4())2;06<2
@M02996:162:000000000-B87FG:1:1101:28668:9079 2:N:0:ACTGAGCG+TCTCTCCG
GACTACCAGGGTATCTAATCCTGTTTGCTCCCCCGACTTTCGCGCCTCAGCGTCAGTACCGTTCAAGGAATCCGCCTTCGCCTCCGGTGTTCTATAGGATATCAACGCATTTCACCGCTACACCCTATATTCCGATTCCCTCTCCCGGACTCGAGTCCTGTAGTTTCAAGCGCACTTTCCGGGTTGAGCCCGGAGATTTCACACTTGACACGCAAGACCGCCTACGCGCCCTTTACGCCCAGTAAATCCGAACAACGCTCTTCGCCTCCGTATTACTGCGGCTGCTGGCACAGAGTTAGC
+
CCCCCGGGGGGFGGGGGGGGGGGFFGGGGGFGGGGGGGGGGGGGGGGGGGGGGGGGGGGGGGGGGGGGGGDGGGGGGGGGGGGEGGFGGGGGDEFFGGCGGFGGGGGGGGFGGGGGG=@DD9FFGGGG9FFGCF+=DFGGFDFGGGFEEGFFEGGBFGGGGG@FFFGCGFGFDEDCCCEF8EDEGGEGFGGAEEGFBFFECC*;>FFBFFD6;D9E(=F(16,:@8931C;;F0AFF:?E??FBBA4<C>:?FD?5-(,-(*)-*410(,-(.(.6))),(((-4)).(281.)00<4-)
@M02996:162:000000000-B87FG:1:1101:3603:9081 2:N:0:ACTGAGCG+TCTCTCCG
GACTACAGGGGTATCTAATCCTGTTTGCTCCCCACGCTTTCGAGCCTCAGTGTCAGTTACAGTCCAGTAAGCCGCCTTCGCCACTGGTGTTCCTCCCAATATCTACGCATTTCACCGCTACACTGGGAATTCCACTTACCCCTCCTGCACTCTAGTTCAACAGTTCCAAAAGCAATCCACGGAGTTGACCCCCGGGTTTTCCCTTCTGGCTTGCCAACCCACCTACGATCCCTTTACCCCCAGTAATCCCGGATAACCCTTGACCCATACGTATTCCCCCGGTGGCTGGCCCGTATTTGC
+
CCCCCGFFGGGGGGGGGFGGGGGGGEFGGGEFEGGGGGGGGGFGGGGGGGEGGGGGGGFGFGEDCFGGGGGF<FFGFEGGGCCCEFGCFFCFAEC<FFGGFFGGGEGGGGGGGGGGG=ADDFGAGGGCFEFGCDFGDGFFGD5DC>>FDGDD7CD@=EFFFFBFE9DGFD=FCFAFF?6FEE+@FDD2*@F=A>D>>EB57D86*;><6*;<>F);>AD@58/3(((((6557>3.)/<A(.6;+9))2/B(.)/+)((((*-.24(.((....,.52(-4(((((.-(((,))/*3)-)
@M02996:162:000000000-B87FG:1:1101:8958:9082 2:N:0:ACTGAGCG+TCTCTCCG
GACTACTAGGGTATCTAATCCCGTTTGCTCCCTACGCTTTCGTGCCTTAGTGTCAGAACCGTCCCAGTAACCTGCCTACGCTATCGGTGTTCCTTCTAATATCTACGGATTTCACTCCTACACTAGAAATTCCAGTTACCCCTAACGGTCTCGAGCCTAACAGTTTAGCTAATAATTCGAATGGTTGAGCCACCGGATTTCACCAGCTACTTGTTATGCCCCCTACGCAACTCTTTACCCCCAGTCACCCCGGTTAATGCTCGGCTCCTACGTTTGACCGCGGCTGCCTGCCGGTGCTTAT
+
CCCCCGGGGGGGGGGGGGGGGGGGGGGGGGFGFGGGGGGGGGGGGGGGGGGGGGGGFCFGGGEGGGGGGGGGGGGGGDEGGEGGGGFFGGEGGGGGG?FE;=FGGGGD8BFGGGF<BDFGG8FG8F9BEBFGGGFDG;DDGDF?DG9+:CAD,4=CEFGGFFBEEF8B@E8=AF9FFG=FDDFGFFFF5FG5D?C5)@@CCEEC<58=CAF51=A+;+8:,11:44=@95508CC?*8,>(8>227*8*(2(()./.1)1)1(.*/423).(.(((.6)((,(--(1,)-.1))1**..)-
@M02996:162:000000000-B87FG:1:1101:3623:9082 2:N:0:ACTGAGCG+TCTCTCCG
GACTACAGGGGTATCTAATCCTGTTTGCTCCCCACGCTTTCGAGCCTCAGTGTCAGTTACAGTCCAGTAAGCCGCCTTCGCCACTGGTGTTCCTCCCAATATCTACGCATTTCACCGCTACACTGGGAATTCCACTTACCCCTCCTGCACTCTAGTTCAACAGTTCCAAAAGCAATCCACGGAGTTGAGCCCCGGATTTTCACTTCTGGCTTGACAAACCACCTACGACCCCTTTACCCCCATTAAATCCGGTTACACCTTGACCCGAACGTTATACCTCGGCTGCCTGCCGCATTTCGG
+
BCCCCGGGGGGGFFGGGCFEGGGGGGG=FFCFCFEGECFGGGGGGGGGGGGGGGGGGGGGGGGGEGGFFGFGGEGGEEGGGGGEGDEFFECEFFFEFFEFDFGGGGGGCEFGGGGGG@9DDDFGGGCEFFGGDGGGGGGFG8:DGFEFF??DG;DFF,;8>@DDFC9=DGEBCF=D6D*6>C6@FFCF@FGCB*7))5;*;,;AEFEE657>4*049*;-4/05(((((4/55:;7.7:@>(,7@)9)1()(,)/21./(.0))2,(((((-(((.6).)((((--(.52(())*23)((
@M02996:162:000000000-B87FG:1:1101:13022:9092 2:N:0:ACTGAGCG+TCTCTCCG
GACTACCAGGGTGTCTAATCCTGTTTGCTCCCCACACTTTCGCGCCTCAGCGTCAGTTACCGTCCAGAAAGCCGCCTTCGCCACCGGTGTTCCTCCTAATATCTACGCATTTCACCGCTACACTAGGAATTCCGCTTTCCTCTCCGGCACTCAAGAACTACAGTTTCAAATGCAGCCCCGAAGTTAAGCCTCGGTATTTCACATCTGACTTGTACTCCCGCCTACACGCCCTTTACACCCAATAAATCCGGATAACGCTCGCATCCTCCGTATTACCGCGGCTGCTGGCACGGAGTTAGC
+
CCCCCGGGGGGGCFGGFFFGGGGFGGGGGFFEFGGGGGGGGGGGGGGGGGGGGGGGGGGGGGGGEFFGGGGGGGGGGGGGGGGGFGCCFCFGGGGFFF?EEDFCFGGGGGGGGGGGE>@+@CFGGGFCFGFGGFGGGGGGGFFGF>=GFD6=D88==DGGGGFFE?DFG9FFGFGGFGFAE5C9>9;=CG879@9@=CBEFGE?BFFFCA83CF*4@FF5=2/(//5(23:64;9<)3?:2;:=F357;3)4()6*--(--17:>B>)((-..,6).(-,((-(-3)(((.37)2;C)..
@M02996:162:000000000-B87FG:1:1101:28666:9097 2:N:0:ACTGAGCT+TCTCTCCG
GACTACCAGGGTATCTAATCCTGTTTGCTCCCCCGACTTTCGCGCCTCAGCGTCAGTACCGTTCTAGGAATCCGCCTTCGCCTCCGGTGTTCTTTCGGATATCAACGCATTTCACCGCTACACCCTATATTCCAATTCCCTCTCTCGGACTCGAGTCCTGTAGTTTCAAGCGCACTCTCCGGGTTGAGCCCGGACATTTCACACTTGACACGCAGTACCTCCTACCCGCCCTTTACCCCCAGTCAATCCGAAACACGCTCTACTCCTCTGTTTTACCCCGGCTCCGGGCACAGAGTTGGC
+
CCCCCGF<FFGGGFGGGGGGGGCEGGFFGGGGG@+@FGGGGF@FGGG7C;;:FFDFGA96BC,A,69C,,:5EF,?CFGBFG:FGG7F:CBFF,9,8+@CFEF8@FEGGGGAGGGGG>B8CEF?7+AB,CFG,,63+D,6+:D6+C033@AD+,6,@,@,8E;@FFGGG,,0@?6C*<);C>*@5;)30,;)*))(0@8C?77;(80*7+7((8(0/;;)3(//)(/(,136<0:4).;8232)0).691;((.47((-4?*))2.)25:6):2)--.(-(,(-,(((4(2()0+33)(.
@M02996:162:000000000-B87FG:1:1101:13004:9098 2:N:0:ACTGAGCG+TCTCTCCG
GACTACCAGGGTATCTAATCCTGTTTGCTCCCCACACTTTCGCGCCTCAGCGTCAGTTACCGTCCAGAAAGCCGCCTTCGCCACCGGTGTTCCTCCTAATATCTACGCATTTCACCGCTACACTAGGAATTCCGCTTTCCTCTCCGGCACTCAAGAACTACAGTTTCAAATGCAGCCCCGAAGTTAAGCCTCGGTATTTCGCATCTGACTTGTAATCCCGCCTACACGCCCTTTACACCCAATAAATCCGGATAACGCTCGCATCCTCCGTTTTACCGCGGCGGCTGGCCCGGATTTCGC
+
CCCCCGGGGGGGGGGGFFGGFGGGGGGGGFDFEGGGGGGGGGGGGGGGFGGGGGGGGFFGGGGGGGFGGGFFGGGGGGGGGGGGGGFFGFGGEFFGGGEGFDGGGGGGGGGGGGGGG>DGG>FF8<AEFGFGGGGGGFGGGFFGG3>FFGFF8D8,ADEFGFEFGBFFGCGFFFFGFDA5B*@>;C5F@F@:*:@B=FFEBEAFB=@?@FCB=F*=@AC>?:7@@3=4:EB08=CEFFGGF;3;FE<6>77((840(-(--7107:).47,).-)).43(-(,(--2-(4-())**3),,
@M02996:162:000000000-B87FG:1:1101:18078:9102 2:N:0:ACTGAGCG+TCTCTCCG
GACTACTGGGGTATCTAATCCCGTTCGCTACCCTGGCTTTCGCATCTCAGCGTCAGACACAGTCCAGAAAGGCGCCTTCGCCACTGGTGTTCCTCCCAATATCTACGCATTTCACCGCTACACTGGGAATTCCCCTTTCCTCTCCTGCACTCAAGCCTCCCAGTATCCAGAGCCATACGGGGTTGAGCCCCGCATTTTCACTCCGTACTTAGGAAACCGCCTACATGCTCTTTACGCCCAATAATTCCGGACAACGCTCGCCACCTACGTATTACCGCGGCTGCTTGCCCGTAGTTAGCCG
+
CCCCCGGGGGGGGGGGGGGGGGGGGGGGGGGGGGGGGGGGGGGGGGGGGGGGGGGGGGFGFGGGGGG<FGCGFFGGGGGGGGGGGGGGGEFFGFGGGGGGFFGGDGGGGGGGGGGGG@DCGGGGGFGEFGGGGGGGGGGGGFFGGGFGFGFFGFDFFFGGGGBF9EGGGC8DFFGGBG5>GBEECFFGDGGFFDGFEFFEF7ABFA=ABF+83B46BFD>E@(6;45@>CC<7?>;?>FEDF8)37<?90=>,831-----/(-9(4:13))...)213,49>1)).0(5:>08;C<4)4(
@M02996:162:000000000-B87FG:1:1101:17480:9113 2:N:0:ACTGAGCG+TCTCTCCG
GACTACAAGGGTATCTAATCCTGTTTGCTCCCCACGCTTTCGAGCCTCAACGTCAGTTACAGTCCAGTAAGCCGCCTTCGCCACTGGTGTTCCTCCTAATATCTACGCATTTCACCGCTACACTAGGAATTCCACTTACCTCTCCTGCACTCTAGCTAGACAGTTTCCAATGCAGTCCCATGGTTGAGCCTTGGGTTTTCACATCAGACTTGCCTTGCCGTCTTCGCTCCCTTTACACCCCGTAAATCCGGCTAACCCTTCCCCCCTCCGTTTTACCGCGACTGCTGTCACCTCGTTAGC
+
@CCCCGGDGGGEGGGGFFFFGGGGGGFEGGAF@FEGGGFGGGGGGGGGGGGGGGGGGGGGEFGGGGGGGGFEFEEGGGGGGGGGGGFFFGGGGEFFGGGGGFGGGGGGEECGGGGGG=9=DEFG,E8E9EEFGGGGGFFFGDFGGFBFFGFDDD?FGG8=EE=CFFGFC>FFGF8ADGEFDE8D;CED8FFD55?AFGFFF77C@<C@EFC=A@AB59C5410)1-7)7B>4::*117F5((6=A(*/*.)(.))*((,((23=DB02<1,)(().)((,(((-()5.4)))*.1;@?0-
@M02996:162:000000000-B87FG:1:1101:11577:9117 2:N:0:ACTGAGCG+TCTCTCCG
GACTACCAGGGTATCTAATCCCGTTCGCTACCCTAGCTTTCGCATTTGAGCGTCAGTTGACGCCAAGTAAGCCGCTTTCGCCACCGGTGTTCCTTGCGATATCAAAGCATTTCACCGCTCCACCGCAAGTTCCGCTTACCCCTACGTCACTCAAGCATAACAGTTCGGAGCCCAGTTCCACGGTTGAGCCGTGGGATTTCAAACCCCGCTTATTACGCCGCCTACCTGCCCTTTAAGCCCAGTGATTCCGAATAACGTTCGAACAGTTCGTCTTACCGCGGCTCCTGGGCCGAACTTAGA
+
CCCCCGGGGGGGGGGGGGGGFGGGGGGGGGEFGGGGGGGGGGGGGGGGGGGGGGGGGGG9FEGGGGGGGGGFGGGGGGGGGGGGGGFFEGGGFFGGGGEFFDFF4CFGGGGGGGGGG>DGDFGFBFFFCFGGGGGGG>FEGDFDGEDGFGFFGGGGGGGGGFCEGFG>CEEFGFFEFGFCE8EFGG:9<GED*:5@>FFCCFFFFFF@FFG?FFEFDDC6C644((.-4C?7D>2649FF0:??*)-4:4033069-...,C0<9:B)-,--(-6<2:0(-4-(-(.(((-4)0**3.))
@M02996:162:000000000-B87FG:1:1101:23321:9130 2:N:0:ACTGAGCG+TCTCTCCG
GACTACACGGGTATCTAATCCTGTTTGCTCCCCGCACCTTCGCACCTCAGCGTCAGTCATCTGCTGGTAACCTGCCTTCGCCATTGGTATTCTTCCTGATATCTACAGATTTCACCCCTACACCAGGAATTCTGATTGCCCCTCAGTGACTCTAGTTATGCAGTTCTCAACGCAATTCCGGAGTTAAGCCCCGGGATTTCACACCAAGCTTGCAAAACCGCCTACATGCCCTTTACGCCCAATAATTCCGAACAACGCTCGCACCTTACGTTTTACCGCGGCTGCGCGCACGTAATTAGC
+
ACCCCGGGGDFGGGGGGEFGGGGGGGGGGGDF:FGGGGGGGGGGGGGGGGGGGGGGFGGGGGGGGGFGGGGGGGGGGGGGGGGGGGFGFFGGGGFGGGGGGFGGAFGG=FFGGGGGG:DDF8FFGFGGGGGGGEGFFFGGG=?CDECFDGFEAFGFAAFFFGEFFFGGG=FDCB8CDGEF=+@CFFEDDDG>BAG>AEFEEGEFDCCC=F?=DF;:4;C9=@>@F@E@@B=3CE4.37FEF?@;F57CC4>09B3F.-(--)4(1(8488.(.24828(((.(4(((--,400)*;9))(
@M02996:162:000000000-B87FG:1:1101:6098:9131 2:N:0:ACTGAGCG+TCTCTCCG
GACTACTAGGGTATCTAATCCTGTTTGCTCCCCACACTTTCGTGCCTCAACGTCAGTTACGGTCCAGAAAGCCGCCTTCGCCACTGGTGTTCCTCCTAATATCTACGCATTTCACCGCTACACTAGGAATTCCGCTTTCCTCTCCCGCACTCAAGATTCACAGTTTTGGTTGCAGTTCCTGAGTTAAGCTCAGGGATTTCACAACCAACTTGCGAAACCGTCTACGCACCCTTTACACCCAATAAATCCGGATAACGCTCGCCCCCTACGTATTACATCGGCTGCTGGCACGTAGTTTGC
+
CCCCCGGGGGGFFGGGGGGGGGGGGGGGGGGGGGGGGGGCGFGGGGGGGGGGDGGGGGGGGGGGGGGGGGGGFDGGGGGGGGGGGGFFGFGGFGGGGGGGGFGDFGFGGEEAFGGGG5@>CEFGGDAFDEFGGGGGGGGGGFFGGGBG>GFFDFGGGFF8EGDEDFF@=@DDFF6EFGEFGGGGGGCFC9,>5?FFCGAE@E<@A*8>=FDEFFB55?9:4-52;>=52C@=6=EFFFFE@1(./;35;.)/6>72(./-4/3<C>F<24.)).55)).-(-343::8:3>:)0/;<<<<
@M02996:162:000000000-B87FG:1:1101:8815:9149 2:N:0:ACTGAGCG+TCTCTCCG
GACTACACGGGTATCTAATCCTGTTTGATCCCCACGCTTTCGTGCATGAGCGTCAGTGCAGGTACGGCAAGCTGCCTTCGCTATCGGAGTTCTGCAGCATATCTACGCATTTCACCGCTACACACTGCATTCCGCCTGCCTTCACCGCACTCAAGACCGACAGTATCAACGGCACTGCCGGGGTTGAGCCCCGACATTTCACCGCTGACTTACCAGCCCGCCTGCGCTCCCTTTAAACCCAGTCAATCCGGATAACGCTCGCACCCTCCGTATTACCGCGGCTGCTGGCACGGAGTTAGC
+
CCCCCGGFGGGGGGGGG<EFGGGGGGGCFC@EFEGGGGDFGEFGGCGGGGGGGGGDGGDDD@FFECFDGGGGGGGGGGGGGCFGGGFBFFGFD,C,,:?E9CEGEFGGGEGGGGGGG::CDEG,+9FFGGGGGFGGGGGG?D9CFEA:?D08DFGBDDE6CG>E<=CFF,+3:A*@;F=BECEE7;@GEFG=B4?=?FFC3>77>).1=FG9A64)=;D9C333:99((::(28>)).;?6(.)1)669;)--))9----496(14(,32((.(..-44(-4((4237?02()0/10).6
@M02996:162:000000000-B87FG:1:1101:6390:9157 2:N:0:ACTGAGCG+TCTCTCCG
GACTACAAGGGTATCTAATCCTGTTCGATCCCCACGCTTTCGTGCCTGAGCGTCAGTTGCGGATTAGTCAGCTGCCTTCGCAATCGGTGTTCTGTGACATATCTAAGCATTTCACCGCTACACATCACATTCCGCCTACCTCATCCGTACTCAAGCTCGCCAGTTTCAACGGCAGTGCCGGGGTTGAGCCCCGACATTTCACCGCTGACTTCACGTGCCGCCTGCGCACCCTTTAAACCCAATAAATCCGGATAACGCTCGCACCCTCCGTATTACCGCGGCTGCTGTGCCGGCGTTAGC
+
CCCCCGG9FGGGGGGGGGGGGGGGG-C?FFEGFGGGGGGGGGGGGGGGGGGGGGFGFG,FEG7>,CFF,FFG<FGGGGGGGCCEA8FBFCFGAF455B=EFFGGG,EFFGGGGGGGC:@@DEGE,,4CEFFGFFGG+>D,AD?@FFAADGFFDGG@CF=CBG5D=@D8DDEEG>9CFGE?EGGC<CCFBEC@DDG=@FFEFG3(65(5=FF).=<F15F4163;D36,:C?FCB92<<FGF:809<A<C7)--76C-----77(146(<1.(.5)62(,,-,(,44)-(-6;0)2/14(-
@M02996:162:000000000-B87FG:1:1101:8816:9167 2:N:0:ACTGAGCG+TCTCTCCG
GACTACACGGGTATCTAATCCTGTTTGATCCCCACGCTTTCGTGCATGAGCGTCAGTGCAGGTACGGCAAGCTGCCTTCGCTATCGGAGTTCTGCAGCATATCTACGCATTTCACCGCTACACACTGCATTCCGCCTGCCTTCACCGCACTCAAGACCGACAGTATCAACGGCACTGCCGGGGTTGAGCCCCGACATTTCACCGCTGACTTACCAGCCCGCCTGCGCACCCTTTAAACCCAATAAATCCGGATAACGCTCGCATCCTCCGTATTACCGCGGCTGCTGGCACGGGGTTAGC
+
CCCCCGGGGGDFBFGGGGGGGGGGGGGFGGFFFGGGGGGGGGGGGGGGGGGGGGGGGGGGGGGGGGGGGGGGGGGGGGGGGGGGGGGGGGFGFGGGGGGGGFGGGGGGGGGGGGGGGABDGFGDEFGGGGGGGGGGGGGFGFFGGGFGFGFFGGGGGGGGGGFE,+CGGGEFGFGGFGFBEGGEFDFG>CF>DB7>DGC67FAFF59;@F;;EFFFFFG3:38??-449E2(984<));C?B?:F).529:?:>97-----)(-148<?2-,.566)(39449(-,),2<<B7)22*((-
@M02996:162:000000000-B87FG:1:1101:8798:9170 2:N:0:ACTGAGCG+TCTCTCCG
GACTACACGGGTATCTAATCCTGTTTGATCCCCACGCTTTCGTGCCTGAGCGTCAGTGCAGGTACGGCAAGCTGCCTTCGCTATCGGAGTTCTGCAGCTTATCTACGCATTTCACCGCTACACACTGCATTCCGCCTGCCTTCACCGCACTCACGACCGACAGTATCAACGGCACTGCCGGGGTTGAGCCACGACATTTCACCGCTGACTTACCAGCCCGCCTGCGCACCCTTTACACCCAATCAATCCGGATAACGCTCGCATCCTCCGTATTACCGCCGCTGCTGGCACGGAGTTAGC
+
CBCCCG<CFGEGGGGGGGGGGGGGGFGGGGGGGGGGGGCFGGGGG,F<FFFGGGGEFGCFG8@?FGGG@FGGGGGGGGGGG@FGGEF,>FEFGG9A,F,=,9EFFFGGGGGGGGGGG8<@C,BDE=:FFDFGGFGGGCDEF79=8EAFBG>EG,++6@>+@7>D,?CGGGD*@*7CFGDACGDEEGEFBG,88)>:@FFFFG33::36@FC<A498?>D477,1:BF(3C??4?A5A<FG?03(0)6<F>>??349--(-2/43<>47:72132))6(-(4493>B>3:?B:5.*/*-69
@M02996:162:000000000-B87FG:1:1101:27345:9172 2:N:0:ACTGAGCG+TCACTCCG
GACTACCAGGGTATCTAATCCCGTTTGCTCCCTACGCTTTCGTGCCTTAGCGTCAGAAACGCCCCAGTAACCTGCCTTCGCTATCGGTGTTCTTTCTAATATCTACGCATTTCACTCCTACACTAGAAATTCCACTTACCCTTGACGCACTCAAGATATTCAGTTTCGATAACAGTCTGAATGTTTGGCCCACCACTTTTCACTATCAATTTAAACATCACCCTACCCCCCTCTTTCCCCCCAGTATCTCCGGATAACTCTCCACCCCTGCGTTGGACCGCCGCTGTGCACCCGTGTATAG
+
CCCCCG,6CFGGEFGGGGGGG8FEFGGCFCEF,EFGGGGGGGGGGGG9FF,FGGGG9,;6,++@66BF,FCFFGGGG9FGG,CFGGGFGGEG9,@A?CFFGFGGGEF+CEEGGGG,,59=?EF,4,C,EFGGGA,?3@AE6*0+24)@*=>=,4?=,,3,CEEFGF+1=,6?FF+@+=;7@>77@=)+)@=1:AF))=?7C3;7*;8**+50A>A95*402)01-<)/)*6=*0***.>C(((/)/)1+9*(,)(1))))1;()*((-(,,(,(((),(,(((--((()-4()0/*24)))
@M02996:162:000000000-B87FG:1:1101:6295:9177 2:N:0:ACTGAGCG+TCTCTCTG
GACTACCAGGGTATCTAATCCTGTTTGCTCCCCATACTTTCGTCCATGAGTGTCAGTCATCGTCCAGAGACCTGCCTTCGCTCTCGGTGTTCTTCCAGATATCTACGCATTCCACCGCTACACCTGGAATTCCAGTCTCCTCTCCGATACTCTAGCAGGACAGTCTTCAACGCAGTTCCGGAGTTGATCTCCGGTATTTCACGTCAAACTTATCCTGCCACCTGCGGACCCTTTACGCCCAATAAATCCGAACAACGCCCGCCCCCTCCGAATTACCGCGGCTGCTGGCACGTAGTTAGC
+
CCCCCGGGGGGGFGGGGFGGGGGGGGGGGGGGEGGGGGGGGGGGGGGGGGFFGGGGGGGGGGGGGGGGGGGGGGGGGGGGG:FGDEGGGCFGFEF,AEE9;?EDGF8FEC=,@=EEG=?DD9EFGGF?FAFGGG8=DEGGGDFGGGBC*=D<@FFA9DEEDED?@FFGGGF5>BDEFGEFCC>EDF9+17=:>:08=9E<AF@CD>5;@8:@CFCC>>G>4-<:BA492C=(;)9692<87(64*1)/*.)/2:3C,.(--14(11(-(((-(--5.-(,-(-,3>)81:<870*20)))
@M02996:162:000000000-B87FG:1:1101:6280:9187 2:N:0:ACTGAGCG+TCTCTCCG
GACTACCAGGGTATCTAATCCTGTTTGCTCCCCATACTTTCGTCCATGAGTGTCAGTCATCGTCCAGAGACCTGCCTTCGCTCTCGGTGTTCTTCCAGATATCTACGCATTCCACCGCTACACCTGGAATTCCAGTCTCCTCTCCGATACTCTAGCAGGACAGTCTTCAACGCAGTTCCGGGGTTGAGCTCCGGTATTTCACGTCAAACTTATCCTGCCACCTGCGGACCCTTTACGCCCAATAAATCCGAAAAACGCCCCCCACCGACGTCTTACCTCGGCTGCTGGCCATATGTTCCG
+
CCCCCGGGGGGGGGGGGGGGGGGGGGGGGGGGGGGGGGGGGGGGGGGGGGFGGGGGGGGGGGGGGGGGGGGGGGGGGGGGGCFGGDEGGFGF9AE?CFC9AECFGD@FGG>FGGGGC:@@CEFFGGGG?FFGGCC=?EGFGBFGGG=FEGFDFGFGGGFEGGFEF?GGG9DEGEDGFFEE>+6;+=8?CECEA?DADGFFE;CFD*:AEFGFF6:=>AF:=BB=B((-5B<@CE37;3F8??3);9)12603,).1,((-(1463,((,4((.(.5())(-((-())((.((**+00))(
@M02996:162:000000000-B87FG:1:1101:17978:9206 2:N:0:ACTGAGCG+TCTCTCCG
GACTACAGGGGTATCTAATCCTGTTCGATCCCCGCACTTTCGTGCATGAGCGTCATTTACGGCCTGGTCAGCTGCCTACGCAATCGGAGTTCTTCGCCATATCTATGCATTTCACCGCTACACGGCGAATTCCGCCAACCTCGACCGCAATCAAGCCCTGCAGTATCAACGGCGGGATGGAGTTGAGCTCCACGATTTAACCGCTGACTTACAGGGCCGCCTGCGCACCCTTTAAACCCCATAAATCCGGATAACGCTCGGCTCCTCCGTATTAACGCGGGTGCTGGGCCGGTGTTGTGC
+
CCCCCGGGGGGGGGGGEFFGGGGGGGGGGGEFGGGGGGFFGGGGGGGGGGGGEGGGGGGGGGGGGGGFGGGGGGGGFGFGGGGCEFFCFFGGGGGGGDGEFFGGGGGGGGGCFGFGG=@DGGGGEF@CGGFFGGGDGDGGGD5=DC=75CB>CGGDFFGGGGEFGFGGGGGEEBGGFCD0*3CGDCEGEFC=AED3(87)<F91;>B79@7)<F:B?EC1C,4:93637C(:DB<A>?G*8((5@4A?C7>BB4)1((---*--7(((2(.,5)---,(((--(--5((((,).2**(,.
@M02996:162:000000000-B87FG:1:1101:17978:9226 2:N:0:ACTGAGCG+TCTCTCCG
GACTACAGGGGTATCTAATCCTGTTCGATCCCCGCACTTTCGTGCATGAGCGTCATTTACGGCCTGGTCAGCTGCCTACGCAATCGGAGTTCTTCGCCATATCTATGCATTTCACCGCTACACGGCGAATTCCGCCAACCTCGACCGCAATCAAGCCCTGCAGTATCAACGGCGGGGTGGAGTTGAGCTCCACGATTTAACCGCTGACTTACAGGGCCGCCTGCGCCCCCTTTAAACCCAATAAATCCGGATAACGCTCGGATCCCCCGTATTACCTCGGCGGTTGGCACGGAGTTAGCC
+
CCCCCGGGGGGGGGGGGGGGGGGGGGGGGGEGGGGGGGGGGGGGGGGGGGGGGGGGGGGGGGGGGGGFGGGGGGGGGGGGGGGFFGFGGGGGGGGGGGGGGFGGGGGGGGGGGGFGG=?DGFGGGGGGGGGGGGGGGGGGGBAD>E@FFGFEEGFGGGGGGGCFFFCGGGGDEDCC)1:B;FCGFG:76GF>FEG(3A9<DGFFFF>09=FA2*,88>37C(-.43((-:(,76AD)4;5(:48=)6,>30((1,*--(--)(49(-49(-4.-.)).4(40,-(-70)<2(.8*2+.).
@M02996:162:000000000-B87FG:1:1101:14829:9226 2:N:0:ACTGAGCG+TCTCTCCG
GACTACAGGGGTATCTAATCCTGTTTGCTCCCCACACTTTCGTGCCTCAACGTCAGTTTCTGTCCAGAAAGTCGCCTTCGCCACTGGTGTTCCTCCTAATATCTACGCATTTCACCGCTACACTAGGAATTCCACTTTCCTCTCCAGTACTCAAGAAAATCAGTTTTAGTTGCAGTTCCTCAGTTGAGCCGAGGGATTTCACAACTAACTTAACTTCCCGTCTACGCACCCTTTACACCCAATAAATCCGGATAACGCTTGCTCCCTACGTATTACCGCGGCTGCTGGCACGTAGTTAGC
+
CCCCCGGGGGGGGGGGGEFGGGGGGGGGGGGGGGGGGGGEGDGGGGGGGGGGGGGGGGGGGGGGGGGGGGGGGGGGGGGGGGGGFFFEFFGGGFFGGGGGGFGGGGGGGGGGGGGGG:9=CEFGGGGGGGGGGGGGGGGGGFFGGFEFFGFEGGGFGFFFGGFGGFGFGCGFGFGGFFEFG9?FGGECEGGFFFGFFGFFEDECDFFF<FGFFBFFFFG=958>E5@2>EA@FE4@CEFEFFB;FEFEC@40;>)0(./(,/)7>7@@;F,)94)9/2-4---7?F>7?B<<88;?@6<>
@M02996:162:000000000-B87FG:1:1101:15925:9234 2:N:0:ACTGAGCG+TCTCTCCG
GACTACCAGGGTATCTAATCCTGTTTGATCCCCACGCTTTCGTGCCTCAGCGTCAATGACGGATTCGTGAGATGCCTTCGCAATCGGTGTTCTGAGTAATATCTATGCATTTCACCGCTACACTACTCATTCCTCCCACGGCATCCGTATTCCAGCAATCCAGTATCAAAGGCAATTCCGGAGTTGAGCTCCGGGCTTTCACCCCTGACTTGGACCACAGCCTACGCACCCTTTAAACCCAATAAATCCGGATAACGCTTGCATCCTCCGTATTACCACGGCTGCTGGCACGGAGTTAGC
+
CCCCCGGGGGGGGFGGFGGGGGGGGGFFGGFGGGGGGGGCFGGGGGFGGGGGGGGCGGGGGGGGGGGGGGGFCGGGGGGFGCFFDECFGEGGGFGGGGGGGFGGGGGGGGGGGAFGE0:CD>FFFGEBFGGGGGGGGGF=>>5CFF:D5+:C,CF8DDF?D8:EFDG,CDC5D*+6;FEFC+@EGGEGE9,8@AGFFFFFEG*==55BBAFF=;79):*7=57=B9558B@5C8)9;<FE;@8)*)9C715,3>>G/./-(/))*.8>?>(.40-))).-,,24,.5(4:7:0.2/*.)6
@M02996:162:000000000-B87FG:1:1101:13398:9238 2:N:0:ACTGAGCG+TCTCTCCG
GACTACAGGGGTATCTAATCCTGTTTGATACCCGCACCTTCGAGCCTCAGCGTCAGTTGCGCCCCAGCAAGCTGCCTTCGCAATCGGAGTTCTTCGAGATATCTAAGCATTTCACCGCTACACCTCGAATTCCACCTGCCTCTTGCGCACTCAAGAAACGCAGTTTCAACCGCTGGACGGAGTTGAGCTCCGCGATTTGACGGCTGAGTTACATTTCCACCTACGCTCCCCTTAAACCCAATAAATCGGGGTAACGCTCGAACCTTACGTATTCACGCGGCTGCGGGCAAGGAATTACCCG
+
CCCCCGGGGGGCCGFGFFFFGGEEFGGGGGF<FGGGGGGFFGGGGGGGGGGGGGGGFGGGGGGGGGGGGGGGGGGGFGFGGGFFGGGCGFFFEFFGFGGGF<EFGGGGGGGFGGEGG>BDGF@FEFGGGGGGGGGGGGGCFDFCFFACDG*=F8FE??CFGG:8DEGGGGDBG>DCFG=?8C;CF@=FAFF>EF)(5<A<EE@F9>?(1+;).:)3);+)266/,.((.B(4776:27;8,(.5=..(*()(-/./,,(((*.-2-),(,)6.)))((-(,(((((,(((,(0)+30)6((
@M02996:162:000000000-B87FG:1:1101:13416:9239 2:N:0:ACTGAGCG+TCTCTCCG
GACTACAGGGGTATCTAATCCTGTTTGATACCCGCACCTTCGAGCCTCAGCGTCAGTTGCGCCCCAGCAAGCTGCCTTCGCAATCGGAGTTCTTCGAGATATCTAAGCATTTCACCGCTACACCTCGAATTCCACCTGCCTCTTGCGCACTCAAGAAACGCAGTTTCAACCGCTGGACGGAGTTGAGCTCCGCGATTTGACGGCTGACTTACATTTCCACCTACGCTCCCTTTAAACCCAATAAATCCGGATAACGCTCGGCCCTTCCGTATCACCGCGGCAGCTGGCCCGGAATTACCCG
+
CCCCCGGGGGGGGGGGGFFGGGGGGGGGGGGFFGGGGGGGGGGGGGGGGGGGGGGGGGGGGGGGGGGGGGGGGGGGGGGGGGGGGGGGGGGGGGGGFGGGGFGGGGGGGGGGGGGGG>ADGFGGGGGFGGFGGGGGGGGGGEFGGGFGDGEFGGG=A8DFEEBFGFGGGGFAGAGGFG=5*5A?C7>DEGGFFFGFDGACCGF((:(33:FEEF3:?FF>=,/=D91::F8>9>2><18C::>)/-:?D1@BBF?9-(-(-*--/418,5(.(.6214((,((-8>?<(447))2+0).5(
@M02996:162:000000000-B87FG:1:1101:26622:9248 2:N:0:ACTGAGCG+TCTCTCCG
GACTACTCGGGTATCTAATCCTGTTTGATACCCATGCTTTCGTGCCTCAGCGTCAGTTCGTCTCTGGACAGCTGCCTTCGCAATCGGAGTTCTGCAGCATATCTAAGCATTTCACCGCTACACGCTGCATTCCGCCATCCTCGACACGACTCAAGGCCTCCAGTATCAACGGCAGTTCCGTAGTTGAGCTACGGGATTTCACCGCTGACTTAAAGGTCCGCCTGCGCACCCTTTAAACCCAATAAATCCGGCTAACGCTCGCATCCTCCGTATTACAGCCGATGCGGGCACGGAGTTCGC
+
CCCCCGGGGGEGEGGGGFGGGGGFGGGGGGFFFGFGGGGGGGGGGGFGFGGGGGGGFGGGGGGGGGGGGGGGGGGGGGGGGGGGGGF@FGFGGBEDEFGGGFGDGAEGCCEGFGGGGAFGDCFCGGGGGGGGFGGGGEGGGFFGGE54:??DFGGGGG8DFGEDF;+2?EEBG>91?C7:@,4@FGCFF7;=55D=5<6>4,17>4>ADFG464/*.4;8=>22>(16>C@@GFFFFEGG@?@);6))867(().9--(,-1-,/5))40-.1:<5)).(((,4(((-((44>):*26((
@M02996:162:000000000-B87FG:1:1101:15947:9250 2:N:0:ACTGAGCG+TCTCTCCG
GACTACCAGGGTATCTAATCCTGTTTGATCCCCACGCTTTCGTGCCTCAGCGTCAATGACGGATTCGTGAGATGCCTTCGCAATCGGTGTTCTGAGTAATATCTATGCATTTCACCGCTACACTACTCATTCCTCCCACGGCATCCGTATTCCAGCAATCCAGTATCAAAGGCAGTTCCGGAGTTGAGCTCCGGGCTTTCACCCCTGACTTGGACCACAGCCTACTCACCCTTTAAACCCAATAAATCCGGATAACGCTTGCCTCCTCCGTTTTACCTGGGCTGCTGGCCCGGGTTTAGC
+
CCCCCGGGGGGGGGGGFGFGGGGGGGGGGGGGFGGGGGGGGGGGGGGGGGGGGGGGGGGGGGGGGGGGGGGGGGGGGGGGGGGGGGFFGGGGGGGGGGGGGBGFGGGGGGGGGGGGG@E=DEGGGGGGGGGGGGGGGGFED>ADGGFFDFFFGGGGGFGGGGEFF?GGG9E?D?DFFGEEGEGGGGEGFGGFFFGFFGFEFGEDF5=4<FGF46>3-9*/:6:E2*0/8CBBFE=E=EGEF?@EA;66>@B(35/;/.,,(*(.0,8389,).4)5-9)(((.26:3:0((-))**2.64
@M02996:162:000000000-B87FG:1:1101:4983:9287 2:N:0:ACTGAGCG+TCTCTCCG
GACTACCGGGGTATCTAATCCTGTTTGCTCCCCACGCTTTCGTGTCTCAGCGTCAGTTGTCGTCCAGTAAACCGCCTTCGCCACTGGTGTTCCTCCCAATATCTACGCATTTCACCGCTACACTGGGAATTCCGTTTACCTCTCCGACACTCAAGAACTACAGTTTCAAATGCAGGTTATGAGTTGAGCCCATAATTTTCACATCTGACTTGCAGTCCCGCCTACACACCCTTTACACCCAGTAAATCCGGATAACGCTTGCCACCTACGTATTACCGCGGCTGCTGGCACGTCGTTAGC
+
CCCCCGGGGGGGGGGGGGGGGGGGGGGFFGCFBGGGGGGGGGGGGGGGGGGGGGGGGGGGGGGGGGGGGGGFGGGGGGGGGGGGGGEFGGEGGGGGGGGFGFGGGGGGGGGGGGGGG>?DGFFGGGGGGGGGFGDFFFGGGFFGGEAGFGDDFGCDGGGGGF=3=DGGGGGACFGFAGFFGGGGGGEGFFGCAFFFEFFCEGFFFFFFFFFEFFEF=AC:7:8>DBB==EB5CB9CC3<C?DEFF6<?F>5@DF4*/.//-146=?B:2((..().4:(,47>>:))(,1):.)22;4:9
@M02996:162:000000000-B87FG:1:1101:16976:9298 2:N:0:ACTGAGCG+TCTCTCCG
GACTACCAGGGTATCTAATCCTGTTCGATACCCGCACCTTCGAGCTTCAGCGTCAGAAGTACTCCGGCAAGCTGCCTTCGCAATCGGGGTTCTTCGTGATATCTAAGCATTTCACCGCTACACCACGAATTCCGCCTGCCTGGCGTACTCTCAAGCTGAACAGTTCGCGCTGCACACGCGGGGTTGAGCCCCGGGATTTCACAACACGCTTATTCAGCCGCCTACGCTCCCTTTAAACCCAATAAATCCGGATAACACCAGGACCTTCCGTATTCCCGCGGCTGCTGGCACGGAATTAGC
+
CCCCCGGFGGGGGGGGGFFGGGGFGFGGGGGFGGGGG:FFGGGGGGGGGGGGGGGGCGFGGGCFGEEGGGGGGGGGGGGGGCGGGGG=FFGGGGGGGFGG9CFGG?FGGGGEGGGGG@@DGFGGGFGGGGGGGGGDGFDGC<*==@8B:9+:FGGF8DFGGGDF:F0;7EGDGFCFA78AEGGGFGEGEGF?BEC9;CA5?F7<B53:6;9:494*.9D6=0143?>6:CB0D?-<<BGG?::0?4A47>7?0><F-.((.*4:D0),.4.(..).5164;79BF:3(8?DF))*22)4(
@M02996:162:000000000-B87FG:1:1101:15188:9299 2:N:0:ACTGAGCG+TCTCTCCG
GACTACACGGGTATCTAATCCTGTTCGATCCCCACGCTTTCGTGCCTGAGCGTCAGTTGCGGATTAGTCAGCTGCCTTCGCAATCGGTGTTCTGTGACATATCTAAGCATTTCACCGCTACACATCACATTCCGCCGACTTCATCCGTACTCGAGCTCGCCAGTTTCAACGGCAGTGCCGGGGTTGAGCCCCGACATTTCACCGCTGACTTAACGTGCCGCCTGCGCACCCTTTAAACCCAATAAATCCGGATAACGCTCGCATCCTCCGTATTACCGCGGCTGCTGGCACGGGGTTATA
+
CCCCCGGGGGGGGGGGGGGGGGGGGGGGGGFGGGGGGGGGGGGGGGGGGGGGGGGGGFCGGGEFGGGGGGGGGGGGGGGGGGGGGGFGGGGGGGGGGGGGGFGGGGGGGGGGGGGGGAFDGEGGGGGGGGGGFFEDGGG>DDFGGGFFFGFFEGGDGGGGGGBDGFGGGGGFGFGGFGFFGGECFGFGFFGFFEGFFGFFFGFF@DFFFFGF9F?F?FG@E96?F>F79EF67?FFFFGGF(,)15<AC>@B?EAG(.((-1--54BA?>-,4?65607;(4110::7:0)(8)22C())
@M02996:162:000000000-B87FG:1:1101:22618:9303 2:N:0:ACTGAGCG+TCTCTCCG
GACTACCGGGGTATCTAATCCTGTTTGATCCCCACGCTTTCGTGCATGAGCGTCAGTGCAGGTACGGCAAGCTGCCTTCGCTATCGGAGTTCTGCAGCATATCTACGCATTTCACCGCTACACACTGCATTCCGCCTGCCTTCACCGCACTCAAGACCGACAGTATCAACGGCACTGCCGGGGTTGAGCCCCGACATTTCACCGCTGACTTACCAGCCCGCCTGCGCACCCTTTAAACCCAATAAATCCGGATAACGCTCGCATCCTCCGTATTACCGCGGCTGCTTGCCCGGAGGTAGC
+
CCCCCGGGGGGGDFGGGGGGGGGGGGGGGGEEEGGGGGDGGGGGGGGGGGGGGGGGGGGGGGGGGGGGGGGGGGGGGGGGGFGDGEFFGFFGGGFGGGGGGFGGGGGGGDFFGGGGG>ADDGFDC<FGGGGGGGGGGGGGGFBFGGAFEG@DDGFDGFEGGGFFFFGGGGGFGBGCFFFFGGGGCDEGFFGFFFGF@EAEEGE?>.6;FFFE<FEF@FG4/44:?6;BFG??93><BFGCF60>FA<<C4)-4<47----414392)5114(3::>>?,(-479:))53:)())**2472
@M02996:162:000000000-B87FG:1:1101:8869:9307 2:N:0:ACTGAGCG+TCTCTCCG
GACTACAAGGGTATCTAATCCTGTTTGATCCCCACGCTTTCGTGCATGAGCGTCAGTTGCAGATTCGTAACCTGTCTTCACGATCGGCGTTCTGTGTCATATCTAAGCATTTCACCGCTACACACCACATTCCAGTTACGTCCCCTGCACTCTAGTCCGGCAGTATCATAGGCACGATTGGAGTTGAGCCCCAACTTTTCACCAATGACTTACCGATCCGCCTGCGCACCCTTTAAACCCAATCAATCCGGCTAACGCTCGTTTCCTCCGTATTACCGCGGCTGCTGGCACGGGGTTAGC
+
CCCCCGFGGGGGGGGGGGGGGGGGGGG9FFFFFGGGGGGGGGGGGGGGGGGGGGGGGGGGFFGA@EFGGGGGFGAFGGFFG@F7@EGCEGGGFF;F,EFGGBFGG?FGGFGGGGGGG=BGDEB@EEDGFEFGGA,DFFF6AD5DGEDGFGFE9FGA8CE>+@=FFDFDGGGFGFG=5?D?FGFGGGCFEFG=5@C@AGFFEF*1:ACEEFGFEF=9::D>:>>9=@=@FGD1C@F<<@FE2;((2)77;;=(.8)0--,--1((26<>:2-(.,654(3(,4660))5??FF))12:-(-
@M02996:162:000000000-B87FG:1:1101:16983:9318 2:N:0:ACTGAGCG+TCTCTCCG
GACTACCAGGGTATCTAATCCTGTTCGATACCCGCACCTTCGAGCTTCAGCGTCAGAAGTACTCCGGCAAGCTGCCTTCGCAATCGGGGTTCTTCGTGATATCTAAGCATTTCACCGCTACACCACGAATTCCGCCTGCCTGGCGTACTCTCAAGCTGAACAGTTCGCGCTGCACACGCGGGGTTGAGCCCCGGGATTTCACAACACGCTTATTCAGCCGCCTACGCTCCCTTTAAACCCAATAAATCCGGATAACACCAGGACCTTCCGTAATACCGCCGCTGCTGGCCAGGAATTAGC
+
@CCCBGGGGDEFGGGGF9FDGGGGGGGGGG@FCGGGGGFGGGGGGGDFGGGGGGGGGGGGGGGGGGGGGGGGGGGGGGGGGFGGGGFGGCEGGFGGGGGGFFGGGCGGGGGGGGGGG@ADGGGGGGGGGGGGGGDCGGGGGFFFGEBCDFDEBFGFFGGGGGFFFFDGGGGEEFGGF*13BBCEFGFGEGG?FEC02F6<EGFFFF?07:C<)@694?G4*,-433;:?EB?7:)64);C?F<:9<AFGFEB?DAG.(--(14(91A44<40((.6)--,-(((2))(-8(,..208-.5
@M02996:162:000000000-B87FG:1:1101:18411:9327 2:N:0:ACTGAGCG+TCTCTCCG
GACTACTAGGGTATCTAATCCTGTTTGATCCCCACGCTTTCGTGCATGAGCGTCAGTGCAGGTACGGCAAGCTGCCTTCGCTATCGGAGTTCTGCAGCATATCTACGCATTTCACCGCTACACACTGCATTCCGCCTGCCTTCACCGCACTCAAGACCGACAGTATCAACGGCACTGCCGGGGTTGAGCCCCGACATTTCACCGCTGACTTACCAGCCCGCCTGCGCACCCTTTAAACCCAATAAATCCGGATAACGCCCGCATCCTCCGTATTATCACGGCTGCTGGCACGGGTGTAGC
+
CCCCCGGGGGGFGGGGGGGGGGGGGGGGGGGGGGGGGGGGGGGGGGGGGGGGGGGGGGGGGGGGGGGGGGGGGGGGGGGGGFGGGGGFGGGGGGGGGGGGGFGGGGGGGGGFGGGGGAD@DFGGGGGGGGGGGGGGGFGGGFFGGFFGFGFFDGGBGGGGGGFGGFGGGFEEGFDF>FCEEEGG7DEGFEFDEFGBFFFFFGFDF>@BDFGFFF3A?FG@C>(6<962-??09:DDFFGGF??06:4696>?0.49,,((,1(,/82414-((5)).).(,-30()4::B?<5)22:8:4
@M02996:162:000000000-B87FG:1:1101:3362:9335 2:N:0:ACTGAGCG+TCTCTCCG
GACTACCCGGGTATCTAATCCTATTTGCTCCCCACGCTTTCGTGCATGAGCGTCAGTTACAGACCAGGTAATCGCCTTCGCCTCTGGTGTTCTTCCATATATCTACGCATTTTACCGCTACACATGGAGTTCCATTACCCCCTTCTGCACTCTAGTTTGCCAGTATTCGATGCTGTATTGAGTTGAGCTCAACGCTTTCACATCAAACTTAACAAACCGCCTGCGCACCCTTTACGCCCACTAAATCCGTATAACGCTTGCCACCTACGTATTACCTCGGCTGCTGGCACGTAGTAATCCG
+
CBCCCGGGGGGGGGFGGFFGGG9FFFGEECCFFGGGGGECFGGGGCFGCFGEGG7CFGFGGGGGGGEFFF9EFEDCEGGGGGEEGGFFCFGFGGGGGGGFGFGDFGGGGGGG;EFDC=9CCEFD,EEEGFGGGDGG8DDDGBFC=EEGF=+59EFFG8=9@=:DF=CDF9EF8@BF+?F799ED,CDGEGFD?9?A5+<CEA*:A?ECE8;7CC:9=5<0*/-:)/)/08->9*9299CC,=EE6))(/(2(5+)2.//(,2/48(..(().3)-.).-(-,-(48:B0)((0)/0+))--
@M02996:162:000000000-B87FG:1:1101:17474:9345 2:N:0:ACTGAGCG+TCTCTCCG
GACTACACGGGTATCTAATCCTGTTTGCTCCCCACACTTTCGAGCCTCAGCGTCAGTTAAAGCCCAGCAGGCCGCCTTCGCCACTGGTGTTCCTCCTAATATCTACGCATTTCACCGCTACACTAGGAATTCCGCCTGCCTCTACCTCACTCAAGAACTACAGTTTCCGCCGCAGCCATCGGTTGAGCCGATAGATTTAACAACGGACTTGCAGCCCCGCCTACTCGCCCTTTAACCCCCGTAATTCCGGAACACCCCTCTCACCTACCTTATAACAGCGCCACCGCCCCGACATTTACCG
+
CCCCCFFGGGG:FFGFGFGGGGGGGGGGGGDFEGGGDFFGGGGGGG?FGGGGGGGGGGGGGGGGGGGGGGGDGGGGGGGGGGGGGGFEGC=FGGGGGGGG,CFGGGFGGGGGGGGGGA>DDFGFFFGFFCFGGGGDGGFGGFFFDFDFDFFEDFDCEGDGGF5FGFGGGEGFGBG>?FAFGDGGFC@F@@8)**+*:@+/:@B9()(6>F?E:F@)6:1.2//6.6(3.:(69;).2:>E(,18)524*40(3>:*((-((2))1),.(.)).).))-,--,(((((,(((())23+)).(
@M02996:162:000000000-B87FG:1:1101:17885:9347 2:N:0:ACTGAGCG+TCTCTCCG
GACTACAGGGGTATCTAATCCTGTTTGATTCCCGCACTTTCGAGCCTCAGCGTCAATCATGCCCCAGAAGGCTGCCTTCGCAATCGGAGTTCTTCGTCATATCTAAGCATTTCACCGCTACACGACGAATTCCACCTTCCTTGTGCACATTCAAGGCCATCAGTATCCGCGGCATGCCAAGGTTGGGCCATGACATTTCACCGCAGACTTAACAGCCCGCCTACGCTCCCTTTAAACCCAATAAATCGGGATAACGCTCGCATCTTCCTGTTTCCCGCCGCTGCTTGCAGCGAATTAGGCG
+
CCCCCGGGGGCFGGGGGDFGFGFGGGGGGGGFGGGGGGF<FGGGGGGGGGGGGGGGGGGGGGFGGGGGGGGGGGGGGGGGGGGGGGFGEFFGFGGGGFGGGFGGGGGGGGGGGGGGG@>=CFGGGGGGEGDFGGFFGGGGGEFGGECFFCFECFCFGD?FFGDGF+6@=86<;>?C?FEFEGFGGGBC9:DBFAFFFGFC*95>@6(75@@8BA=?@>937/65,((,6=(70>)7;,8=/<).0)6(1-)((*.*-(-(-1--764.--)..)).-,(-29(-.)28)))-)7:874-4(
@M02996:162:000000000-B87FG:1:1101:3355:9355 2:N:0:ACTGAGCG+TCTCTCCG
GACTACCCGGGTATCTAATCCTATTTGCTCCCCACGCTTTCGTGCATGAGCGTCAGTTACAGACCAGGTAATCGCCTTCGCCTCTGGTGTTCTTCCATATATCTACGCATTTTACCGCTACACATGGAGTTCCATTACCCCCTTCTGCACTCTAGTTTGCCAGTATTCGATGCTGTATTGAGTTTAGCTCAACGCTTTCACATCAAACTTAACAAACCGCCTGCGCACCCTTTACGCCCAATAAATCCGAATAAACATTGCCACCTCCGTATTACCGCGGCCGCTGGCACGTAGTAAGCAG
+
ACCCCGGGGDGEEGGGGGGGGG<FFFGFFFFFEFGGGGGFGGFGGGDFFGGGGGGGCFGGGGGGGGGGFGGGGGGGGGGGGFEEFF@FFEEGDGFFGGGFEFGGGGGDGGEFAECEE::?CFGGGCFF:FGGGGGDDFCFGFFGGCDFDFFEGGDG8EFABD>FFF9DFDE+AFGGFG74DFDF;+;79=F>?5>)1@?E7,5>C*>CBAGFB+3*003:4:-/:@B(-B2=D:E252<C<14@8<E;D(),(+1*)/1))*..9(/6(((.445.(-,-(((4-4(((.-().*++).)(
@M02996:162:000000000-B87FG:1:1101:7027:9355 2:N:0:ACTGAGCG+TCTCTCCG
GACTACTGGGGTATCTAATCCTGTTTGCTCCCCACACTTTCGCGCCTCAGCGTCAGTTACAGTCCAGTCAGTCGCCTTCGCCACTGGTGTTCCTCCCAATCTCTACGCATTTCACCGCTACACTGGGAATTCCACTGACCTCTCCTGCACTCAAGCCCGACAGTATCCAAAGCAGTTCCCTCCTTAAAAAAAGGACTTTCACTCCAGCCTTACCGGGCCGCCTACGCGCCCTTTACGCCCAATCATTCCGGACAACGCTTGCCCCCTACGTATTACCGCGGCAGCTGGCACGTCGTTAGC
+
CCCCCGGGGGGGEGGGGGGGGGGGGGGGGGFGGGGGGGGGGGGGGGGGGGGGGGGGGGGGGGGGGGGGGGGGGGGGGGGGGGGGFFFFGFGGGGGGGGGGGFGGGGGGGGGGGGGGG=@CDFGGGGFFGGGGGGGFGCFDGEFGGFEGFGFFFGFFGGGGGGBEC2=EFGAFGFCFFDDFACCCF7AGEFGBDFGCCFFEEGEE:*5)5AFEFFDE@DGBC6:<F62;9EB9FFFEBFGEB28?45A::3.39:19--,4<GFDF>FFF??44>.)441-2((((.(4(..())/21(24
@M02996:162:000000000-B87FG:1:1101:7004:9358 2:N:0:ACTGAGCG+TCTCTCCG
GACTACTGGGGTATCTAATCCTGTTTGCTCCCCACACTTTCGCGCCTCAGCGTCAGTTACAGTCCAGTCAGTCGCCTTCGCCACTGGTGTTCCTCCCAATCTCTACGCATTTCACCGCTACACTGGGAATTCCACTGACCTCTCCTGCACTCAAGCCCGACAGTATCCAAAGCAGTTCCCTCCTTAAAAAAAGGACTTTCACTCCAGACTTACCGGGCCGCCTACGCGCCCTTTCCGCCCAATCATTCCGGACAACGCTTCCCCCCTTCGTCTTACCGCGGCTGCTGGACCGTATGTAAG
+
CCCCCGGGGGGGGGGGGFFGGGGGGGGGGG<CBGGGGGGFGGGGGGGGGGGGGGEGGGFFGGGGGGGGGGGGGGGGGFGGCGGGDDEC=EFFFFGGGGGFFFGGGGGGCEEFGGGGG>@=D>FGGFC8AFGGGGGGFGFGGDF?F95FFC?:DEDFGGD6BE=CCDFGGCDDGFG8BFDF9CCCAFE?C,@:B>C@EFFEEG7*:ABEFF@;BF)3(::6=6;?F<B39C@FD3)7:?EG(1:?:2)):20(35:G--(-(24:570(.,,(,4-6((-,44((,)).((,-0)0*3.))
@M02996:162:000000000-B87FG:1:1101:17464:9362 2:N:0:ACTGAGCG+TCTCTCCG
GACTACACGGGTATCTAATCCTGTTTGCTCCCCACACTTTCGAGCCTCAGCGTCAGTTAAAGCCCAGCAGGCCGCCTTCGCCACTGGTGTTCCTCCTAATATCTACGCATTTCACCGCTACACTAGGAATTCCGCCTGCCTCTACCTCACTCAAGAACTACAGTTTCCGCCGCAGCCATCGGTTGAGCCGATAGATTTAACAACGGACTTGCAGCCCCGCCTACGCTCCCTTTACACCCAGTAATTCCGGACAACGCTTGCCACCTACGTATTCCCGCGGCTGCTGGCACGTAGTTAGCC
+
CCCCCGGGGGGGGGGGFFEGFGGGGGGGGGFGGGGGGGGGGGGGGGGGGGGGEGGGGGGGGGGGGGGGGGGGGGGGGGGGGGGGGGFEEFEFFGGGGGGGFFGDGGGGGGGGGGGGG=9=DFGDFGGGGGGGGGGGGBDGGDF7BE8F5D9DEGGFGGGGGGEGGFGADGGFGFDEFGFFGCEECGFGFEE=DDFCEFFCCGFFF?@@FF::3A5A;;>3=;4@(,(62C8A66>EFFE1836694A>F0<2>)4),(---9<DF<7544.<:)),49(-16>223:F?<?308:C?.4:
@M02996:162:000000000-B87FG:1:1101:17865:9363 2:N:0:ACTGAGCG+TCTCTCCG
GACTACAGGGGTATCTAATCCTGTTTGATTCCCGCACTTTCGAGCCTCAGCGTCAATCATGCCCCAGAAGGCTGCCTTCGCAATCGGAGTTCTTCGTCATATCTAAGCATTTCACCGCTACACGACGAATTCCACCTTCCTTGTGCACATTCAAGGCCATCAGTATCCGCGGCATGCCAAGGTTGGGCCATGACATTTCACCGCAGACTTAACAGCCCGCCTACGCTCCCTTTAAACCCAATAAATCCGGATAACGCTCGCATCTTCCGTATTACAGCGGATGCTGGCACGGAATTAGCCG
+
CCCCCGGGGGGEFGGGFFGGGGGGGGGGGGFCFGGGGGFEGGGGGGGGGGGGGGGGFGGGGGGGGGGGGGGGGGGGGGGGDGGEGFGEGGGGGGGGFGFGGFGGGGGGGFFGGDFGE=@CDEGGGGD@FGGGGGFDCFGGG;DFC,;FFFFEGGGAF@FDDGDFDFGFDGGFGDGGFF@?FGCFGGFG5;:>>ADCEFCEAD>AFF=2=8C:4@=ABFG3C?<=@9D?BG(>>C<>E;CCFFFB=5)493)(8F>7--,(,1-4*6A::2::5..).513(((,))56B7:9)8/0+4(2(
@M02996:162:000000000-B87FG:1:1101:24413:9366 2:N:0:ACTGAGCG+TCTCTCCG
GACTACTCGGGTATCTAATCCTGTTTGATCCCCACGCTTTCGTGCATGAGCGTCAGTGCAGGTACGGCAAGCTGCCTTCGCTATCGGAGTTCTGCAGCATATCTACGCATTTCACCGCTACACACTGCATTCCGCCTGCCTTCACCGCACTCAAGACCGACAGTATCAACGGCACTGCCGGGGTTGAGCCCCGACATTTCACCGCTGACTTACCCGCCCGCCCGCGCACCCTTTAAACCCAATAAATCCGGATAACGCTCGCATCTTCCGTCTTCCCTCGGCTGCTGGCAGCGAGTTAGC
+
CCCC8FFFGGCF@FGGF<<FGGGFGGGGGCCFCEFGD,@FGGGGGGFGGGGGGGGGGGGGGGGGGGGGGGGGGGGGGGGGG@FGGC>6CCCF@FFCGGGGGFGCF<FGEEEEFFFGG89?DDGFCEE9:ECGCGGGGFFGGFFGGED:9=>DFGG=?F>=CG>@ECFCGGGFD>DGFG@EBEGGEDECEFF2:?DFDFFECG@D056((2;.))/)(8C6:2((-9149E?(2:)6<AFGFB37*6:42281(8.0-,(,(14(9)-.--.(.,..(-((-,,44))(43(())2*/.:)
@M02996:162:000000000-B87FG:1:1101:19791:9378 2:N:0:ACTGAGCG+TCTCTCCG
GACTACTGGGGTATCTAATCCTGTTTGATCCCCACGCTTTCGTGCATGAGCGTCAGTGCAGGTACGGCAAGCTGCCTTCGCTATCGGAGTTCTGCAGCATATCTACGCATTTCACCGCTACACACTGCATTCCGCCTGCCTTCACCGCACTCAAGACCGACAGTATCAACGGCACTGCCGGGGTTGAGCCCCGACATTTCACCGCTGACTTACCAGCCCGCCTGCGCACCCTTTAAACCCAATCAATCCGGATAACGCTCGCACCCTCCGGATTACTGCCGCTGCTGGCACGGGGGTAGC
+
CCCCCGGGGGGGGGGGEFGGGGGGGGGFGGCGFGGGGGGGGGGGGGGGGGGGGGGGFGFGGGGGGGGGGGGGGGGGGGGGGCCDFGGFGFFF@EGBFGGGFFGFGFGGGGGGGGGGG@BGDFFGGGGGGFCEDG6DGGGGGFFFGF@C?D?DEGGDEGGGCEA,=1C<CG>BCEGG*>CBEGDE:C4CBFF=A;59@GFE3<@;6>>9@AFEFF926><.2.-3.,149E?8D044:A@E??((05A<9;>F?>69,-(,4)3(1(338(((,(..)))(-(322:44(()(0)**2,()
@M02996:162:000000000-B87FG:1:1101:24411:9384 2:N:0:ACTGAGCG+TCTCTCCG
GACTACTCGGGTATCTAATCCTGTTTGATCCCCACGCTTTCGTGCATGAGCGTCAGTGCAGGTACGGCAAGCTGCCTTCGCTATCGGAGTTCTGCAGCATATCTACGCATTTCACCGCTACACACTGCATTCCGCCTGCCTTCACCGCACTCAAGACCGACAGTATCAACGGCACTGCCGGGGTTGAGCCCCGACATTTCACCGCTGACTTACCAGCCCGCCTGCGCACCCCTTAAACCCAATCAATCCGGATAACGCCCGCATCCTCCGGTTTACCGCGGCCGCTTGCCCGGGGTTAGC
+
CCCCCGGGGGGGGGGGGGGGGGGGGGGGGGGGGGGGGGGGGGGGGGGGGGGGGGGGGGGGGGGGGGGGGGGGGGGGGGGGGCFGGGGEGEGGGGFGGFGGGFGGGGGGGEGGGGGGG>A>DEFFGGGGGGGGGGGGGGGGGFFGGEA>AGBDG@DFGGGGGGBEFAEGGFGDGFGG5*:?CEG>FGFGFGFD;;DBFGFFEG@0;>6(6=FFFFF)3:*3:6-3.-343C<(91).<ACG?3((9.6<C4<:B>.2(-(-496:C>))42(((4442,-(-,(,3>(2604:7)2**,.)
@M02996:162:000000000-B87FG:1:1101:20285:9389 2:N:0:ACTGAGCG+TCTCTCCG
GACTACCAGGGTATCTAATCCTGTTTGATCCCCACGCTTTCGTGCCTCAGCGTCAATCGCTGTTTCGTGAGCTGCCTTCGCAATCGGTGTTCTGAGTAATATCTATGCATTTCACCGCTACACTACTCATTCCTCCCACGGCAACAGTATTCCAGCCCTCCAGTATCAAAGGCAGTTCCCGGGTTGAGCCCGGGTATTTCACCTCTGCCTTGAAGAACCGCCTACGCACCCTTTCAACCCAATAAATCCGGATAACGCTTGCATCCTCCTTATTACCGCCGCTGCTGGCACTGAGTTAGC
+
CCCCCGGGGGGGGGGGGGGGGGGGGGGGGGCGGFGGGDEGGGGGGGGGGGGGGGGFFADGGGG9FGGEFFG,EGFGGFGGGGGGGCCBFFFFGG9EFFGGGFGGGFFGGGGGGGGGG@DGG@EEGGFFGFFGGGGGCD@B=:5=DE===CFE>FFGGGCGGG5F9CEFG,@DFFGGFGFFBCEEFGFGC?E=>>9@EGFF<E@@C5)77FGE66.+.9*/786>B(0-5C?FF8)7??FE6=,);75<DB:@7A32(,-(-1.-25><7(.6AD4<AF-,43-((,4(4()(9*+<+-)6
@M02996:162:000000000-B87FG:1:1101:15004:9396 2:N:0:ACTGAGCG+TCTCTCCG
GACTACCAGGGTATCTAATCCTGTTTGATCCCCATGCTTTCGTGCCTCAGCGTCAGTTAATAGCCAGATACTCGCCTTCGCCACTGGTGTTCTACCCAATATCTACGAATTTCACCTCTACACTGGGTATTCCAATATCCTCTCTATCACTCTAGATACATAGTTATAACGGCAATTCCGTGGTTGAGCCTCGGCATTTCACCGCTATCTTATATATCCGCCTACACACCCTTTACGCCCAGTCATTCCGAACAACGCTCGCACCCTTCGTATTACCGCGGCTGCTGGCACCAAGTTTGC
+
CCCCCGGGGGGGGGGGGGGGGGGGGGGGGGGGGGGGGGGGGGGGGGGGGGGGGGGGGGGGGGGGFGGGFGGGGGGGGGGGGGGGGGGGGGGGGFGGGFFGGFGGGGGGGGGGGGGGF:DDFEGGGGGGGGGGGGGFGDEFGEFGGGFFFGFEGFGGGGGGGGFGGFGGFGGEGDDGFGFFEDCFGGFFDD,8BEGFFGFDDFFAA>=>=CGC@+;+21DA@:80@8@*0BABGF*4)4CE@26*;74@:>8=@D@C..(/.:((2:?@;6312?4>)41(,(,((.)(-2)(0)*33)6<
@M02996:162:000000000-B87FG:1:1101:19794:9399 2:N:0:ACTGAGCG+TCTCTCCG
GACTACTGGGGTATCTAATCCTGTTTGATCCCCACGCTTTCGTGCATGAGCGTCAGTGCAGGTACGGCAAGCTGCCTTCGCTATCGGAGTTCTGCAGCATATCTACGCATTTCACCGCTACACACTGCATTCCGCCTGCCTTCACCGCACTCAAGACCGACAGTATCAACGGCACTGCCGGGGTTGAGCCCCGACATTTCACCGCTGACTTACCAGCCCGCCTGCGCACCCTTTAAACCCAATAAATCCGGATAACGCCCGCCTCCTCCGTCTTACCGCCGCTGCTGGCACGGAGTTAGC
+
CCCCCGGGGGGFCFGGGGGGGGGGGGGGGGFGGGGGGCEGGGGGGDCGGGGGGGGGGGGFGGGGGGGGGGGGGGGGGGGGCBFFFGEFGGGGFGGGGGGGGFGGGGGD6>BFFCGGGAEDDCG9EFGGGGGGGG>DDCGGGFFGGGFFEGFFBFFADFG@+@ACFFGGG6:5CBGGFG@A:CGECDE>:FG=:4C@?FFE<C<@987(6=D<AFCA6>C9E2(4:70(4C:20:)6<<8=<(48*65-240(-829-((((1(-7403463(.,44(-((4499-)541(.37)28@.-6
@M02996:162:000000000-B87FG:1:1101:22859:9399 2:N:0:ACTGAGCG+TCTCTCCG
GACTACTGGGGTATCTAATCCTGTTTGATACCCATGCTTTCGTGCCTCAGCGTCAGTTCGTCTCTGGACAGCTGCCTTCGCAATCGGAGTTCTGCAGCATATCTAAGCATTTCACCGCTACACGCTGCATTCCGCCATCCTCGACACGACTCAAGGCCTCCAGTATCAACGGCAGTTCCGTAGTTGAGCTACGGGATTTCACCGCTGACTTAAAGGTCCGCCTTCGCACCCTTTAAACCCAATAAATCCGGATAACGCTCGCATCCTCCGTATTACCGCGGCTGCTGGCACGGAGTTAGC
+
CCCCCGGFGGGGGGGGGGGGGGGGGGGGGFFFFGGGGGGGGGGGGGGGGGGGGGGGGGGGGGGGGGGGGGGGGGGGGGGGGGGGGGFFGGGGGGCFGGGGGFGGGGGGGGGGGGGGG=BGGCF=CFEGGGGGGGGGGEFGGEFDGGA:?GFFDFGFFGGGGGEFFFGGGGGEGFGFFGFF>CEGGGFGC:CC>DCAFF5;E@E=A4)/>FDECFFFF;?@C8((0(/6:58;44C)..CC171@A>E<765;(7)2---((1,45:3.364.(.4-),42(-(48:>BB0)3)02A86)6
@M02996:162:000000000-B87FG:1:1101:21434:9401 2:N:0:ACTGAGCG+TCTCTCCG
GACTACCAGGGTATCTAATCCTGTTTGCTCCCCACGCTTTCGAGCCTCAACGTCAGTATCTGTCCAGTATGGCGCCTTCGCCTCCGGTGTTCTTCCTAATATCTACGCATTTCACTACTACACTAGGAATTCCCCATACCCCTCCAGTACTCTAGATTAACAGTTTTCAAAGCAATTCCTGGGTTAAGCCCAGGTATTTCACTCCAAACTTGCTATTCCGTCTACGCTCCCTTTACACCCAGTAAATCCGGATAACGCTTGCCCCCTACGTATTACCGCGGCTGCTGGCACGTAGTTAGC
+
CCCCCGGGGGGGFGGGGFFGGGGGGGGGGGFFGGGGGEGFGGGGGGFGGGGGFFGGFGGGGGGGGGGGGGGGGGEGFGGGGGGGGGEGGGGGGGGGGGGGGFGGGGFFGGFFGGGFG:<CDEFDFGGGFFGGGDEGFGG?FDFDGBDAFG?D>EGFGGGGGGECFF=:EFEFCFCGFGEFFFDGGGD+8@DDFFFEFFCEEAC5=:8CCFGA7+;BEA7:@@88C8>):17BF:9AA@FE9=;8+95?C@8@9B=6,./,/1(/7:9D=;3=<(/9),.74-49<24(-,537)*;+)6<
@M02996:162:000000000-B87FG:1:1101:21452:9405 2:N:0:ACTGAGCG+TCTCTCCG
GACTACCAGGGTATCTAATCCTGTTTGCTCCCCACGCTTTCGAGCCTCAACGTCAGTATCTGTCCAGTATGGCGCCTTCGCCTCCGGTGTTCTTCCTAATATCTACGCATTTCACTACTACACTAGGAATTCCCCATACCCCTCCAGTACTCTAGATTAACAGTTTTCAAAGCAATTCCTGGGTTAAGCCCAGGTATTTCACTCCAAACTTGCTATTCCGTCTACGCTCCCTTTACACCCAGTAAATCCGGATAACGCTTGCCCCCTACGTATTACCGCGGCTGCTGGCACGTAGTTAGC
+
CCCCCGGGGGGGFGGGGGGGGGGGGGGGGGFGGGGGGGGGGGGGGGGGGGGGGGGGGGGGGGGGGGGGGGGGFGGGGGGGGGGGFD:FGGGGGGGGGGGGGFGGGGGGGGGGGGGGF:=DF8FFGGGGGGGGGGGGGGGGGDFGGGFFFGFFGGFCFFGCFGDEGFGGGGFFGBDGFGFFGFCFGGFGFEGDFFGECFFFFGFF@*=ADAF@CFCFECGC<=CDFB=/5>B4CEECFFGEF2>E69C?;=56@A*2/.//,93596>;7://965?<@4(4(2760426BB:00*;<<64
@M02996:162:000000000-B87FG:1:1101:14992:9410 2:N:0:ACTGAGCG+TCTCTCCG
GACTACCAGGGTATCTAATCCTGTTTGATCCCCATGCTTTCGTGCCTCAGCGTCAGTTAATAGCCAGATACTCGCCTTCGCCACTGGTGTTCTACCCAATATCTACGAATTTCACCTCTACACTGGGTATTCCAATATCCTCTCTATCACTCTAGATACATAGTTATAACGGCAATTCCGTGGTTGAGCCTCGGCATTTCACCGCTATCTTATATATCCGCCTACACACCCTTTACGCCCAGTAATTCCGAACAACGCTCGCACCCTTCGTATTACCACGGCTGCTGGCACAGAGTTGGC
+
CCCCCGGGGGGGGGGGGFGGGGGGGGGGGGGGGGGGGGGGGGGGGGGGGGGGGGGGGGGGGGGGGGGGGGGGGGGGGGGGGGGGGGDGGGGGGFFGGGGGGFGGGGGGGGGFGGGGF:?DFGGGGFGFGGGGGGGGGFDGGFFGGGFFFGFDGGGGGGGGGGFGGFGGGGGFGFCFFGFBDFEGGGFGFG@DDFGFFGFEFGFFFDF=EFGF7A@BEFF=C==@DED:@GFBGFEC2AGC@7>CF>C?262(()6;..(/6:6;DF<1;1/(.4.56-4:(,,3:8>:8(.()/<<@)34
@M02996:162:000000000-B87FG:1:1101:20112:9411 2:N:0:ACTGAGCG+TCCCTCCG
GACTACACGGGTATCTAATCCTGTTTGCTCCCCACGCTTTCGAGCCTCAACGTCAGTTATCGTCCAGTGAGCCGCCTTCGCCACCGGTGTTCCTCCCAATATCTACGCATTTCACCGCTACACTGGGAATTCCACTCACCTCTCCGACACTCTAGCTAACCAGTTTCCAAAGCAGTTCCGCAGTTGAGCCGCGGGCTTTCACTTCAGACTTGGTTTGCCGTCTACGCTCCCTTTACACCCAGTAAATCCGGATAACGCTTGCCCCCTACGTATTACCGCGGCCGCTGGCACGGTATTAGC
+
CCCCCGGGGGGGCGGGGGGGGGGGGGGGGGFGGGGGGGGGFGGGGGGGGGGGGGGGFGGGGGGGGGGGGGGGGGGGGGGGGGGFGGGFFFFGFGGGGGGGGFGGGGGGGGGGGGGGGADDCFFCFFGGGGGGGGGGFGGGGDFGGEAFDGFBFGGGGGGGGGFGGFGGGGGFGFGGFGEDCEGGGGE>=FCAEE)6:F;>@F?EFC978AFEEF<41AF;A><@FD@;;GF177<ABAFG?F(68426927:<>A6----4>555923((.).(.59<4-71((-4761<7:).**2457
@M02996:162:000000000-B87FG:1:1101:19671:9437 2:N:0:ACTGAGCG+TCTCTCCG
GACTACCAGGGTATCTAATCCTGTTTGCTCCCCGCACCTTCGCACCTCAGCGTCAGTCATCTGCTGGTAACCTGCCTTCGCCATTGGTATTCTTCCTGATATCTACAGATTTCACCCCTACACCAGGAATTCTGATTGCCCCTCAGTGACTCTAGTCTTGCAGTTCTCAACGCAGTCCAGGAGTTAAGCTCCTGCCTTTCACACCAAGCTTGCAAAACCGCCTACATGCCCTTTACGCCCAATAATTCCGAACAACGCTCGCAACTTACGTGTTACCGCGGCTGCTGGCACGTAATTAGC
+
CCCCCGGGGGGGGGGGGGFGGGGFGGGGGGGFGGGGGGGGGGGGGGGGGGGGGGGGFGGGGGGGGGGGGGGGGGGGGGGGGGGGGGGGGGGGGGGGGGGCFFGGGGGGFFFGGFFFG@?FDDFFGGGGGGGGGGFFGGEDDD?GGFEFBF?DFGGFDGGGGGDCFFGFGGGFGFGGFGEBDDEFGFBGE=@DDF?DFGFFCFEE=?@@FFGFFAA+:>>:@>9@D>E<@>@>F=CCA=<C@9>@FEFCC35793=<..//,132:1>EE2.34::5)44-(449:??F?FFF>7*AE2)8
@M02996:162:000000000-B87FG:1:1101:11904:9439 2:N:0:ACTGAGCG+TCTCTCCG
GACTACACGGGTATCTAATCCTGTTTGCTCCCCACACTTTCGTGCCTCAACGTCAGTTACAGTCCAGAAAGCCGCCTTCGCCACTGGTGTTCCTCCTAATATCTACGCATTTCACCGCTACACTAGGAATTCCGCTTTCCTCTCCTGTACTCAAGAAAATTAGTTTTAGTTGCAGTTCCTCAGTTAAGCCGAGGGCTTTCACAACTAACTTGATTTCCCGTCTACGCACCCTTTACACCCAATAAATCCGGATACCGCTTGCTCCCTACGTATTACGGCGTCTGCTGGCACGTAGTTGGC
+
CCCCCGGGGGGGGGGGGFFGGGGGGGGGGGGGGGGGGGGGGGGGGGGGGGGGGGGGGGGGGGGGGGGGGGGGGGGGGGGGGGGGGFFEEFGGGGGGGGGGGFGGGGGGGGGGGGGGG>ACCEFGGGGFFFGGFGGGGGGGGFFCGGEGFGFFGGGGGGFFFFEGGFGGGGGBFFFGFGC;>EGGGGDGEGGAFFDAFGFEFCAE8;@5=FFACFA98@?4;<9BEDF25C@FFEEEE=CE==@6F)<<63)(3:)2,(.//2)7;132,(,)-.66((,(--,4<<:0:7>085*22-(.
@M02996:162:000000000-B87FG:1:1101:7832:9440 2:N:0:ACTGAGCG+TCTCTCCG
GACTACCAGGGTATCTAATCCTGTTTGATCCCCACGCTTTCGTGCCTCAGCGTCAATCGCTGCTTCGTGAGATGCCTTCGCAATCGGTGTTCTGAGTAATATCTATGCATTTCACCGCTACACTACTCATCCCTCCCACGGCAACAGTATTCAAGCCGGACAGTATCAAAGGCAGTTCCTGTGTTGAGCACAGGGCTTTCACCTCTGACTTGACCGCCAGCCTACGCACCCTTTAAACCCAATAAACCCGGATAACGCTTGCATCCTCCGTTTTACCGCGGAGTCTGGCACGGAGTCAAC
+
C<CCCGGGFDEF8FFFFCFGGGGFGGD9BEDDGCFGGFGGGGGGGGGGGGGGFCGEEGFG@FGFGGGGGGGGC9EFGGGGGGGEE6CFEEFFDFAFGGA;EFGGDGGGGGGGGDGGE::=CF,DFFFFGCEEEDFCG?DCD=D>D,=FC9CDGGGGGGD>E6:C=7D:CFGFFF6DFG7FE><CAFFGEE?56ADFCFFBEFE@5;@EEFCBFF6*)/;(//8;=>@@=B@<;;/5C@F=?(64=C)(*.06?>26---(-1.-253..(-).8672((-,(,-.--(.(.30):;+)-.
@M02996:162:000000000-B87FG:1:1101:22369:9444 2:N:0:ACTGAGCG+TCTCTCCG
GACTACAGGGGTATCTAATCCTGTTTGCTCCCCCGACTTTCGCGCCTCAGCGTCAGTGCTGTTCAAGGAATCCGCCTTCGCCTCCGGTGTTCTGCAGGATATCAACGCATTTCACCGCTACACCCTGCATTCCGATTCCCTCTCCCCGACTCGAGTCTTGTAGTTTCAAGCGCACTTTCCGGGTTGAGCCCGGAGATTTCACACTTGACACGCAAGACCGCCTACGCGCCCTTTACGCCCAGTAAATCCGAACAACGCCCTTGGCCTCTGTTTTACCGCGGCTGCTGGCACAGAGTTAGC
+
CCCCCGGGGGGGCFGGGGGGGGGGGGGGGGEF@F@EGGGGGGGGGGGGGGGGGGGGGGGGGGGGGGGGGGGGGGGGGGGGGGGGGDFFGEGGGGGFGGFCADFFDFGGGGGGGGGGG=BDDEFGGGGGGGGGGG6DGFGGGFFGGF)@9CB=+@>CDCGGGGEGGFGGGGFEGFGGFFCFEGGGGG9GFGGFEBGF@C6*9CEEFFEEEF<?>E(2();3=663=(4-4:;9FFFF??GGFF:4=2-6>904>E1/,((-,2((*,.,(.-).(.4A<>1;2(((,.3,0<:0)<A:))-
@M02996:162:000000000-B87FG:1:1101:15975:9452 2:N:0:ACTGAGCG+TCTCTCCG
GACTACCAGGGTATCTAATCCTGTTTGCTCCCCACGCTTTCGAGCCTCAACGTCAGTTACAGTCCAGTAAGCCGCCTTCGCCACTGGTGTTCCTCCTAATATCTACGCATTTCACCGCTACACTAGGAATTCCGCTTACCTCTCCTGCACTCTAGCTAAACAGTTTCCAAAGCAGTTCCGGGGTTGAGCCCCGGGATTTCACTTCAGACTTGCTTTGCCGTCTACGCTCCCTTTACACCCAGTAAATCCGGCTAACGCTTGCCCCCTACGTATTACCGCGGCTGCTGGGACGTATTTAGC
+
CCCCCGGGGGGGFFFEGGGGGGGGGGGFGGEGDGGGGGGGGGGGGGGGGGGGGGGGFDGGGGGGGGGGGGGGGGGGGGGGGGGGGGGFGFEGGCFGGGGGGFGGGGGGGGGFGGGGG@>DDFGGGGGFGGGGGGGGGGGGGEFCFC>FFFFEGGGGFF=DFFDFGFGGGGEFGFGDFGFEGGGG>DEGFGGFEEGAACFE<AEEE94AEFD=696E780(4-0:;9@9=E;1>8)657CC6DEFF?EFG95(()/2--(-,1(.*((-(-.)-.))6:(4((((,)),(,(-0)+++.4)
@M02996:162:000000000-B87FG:1:1101:26949:9453 2:N:0:ACTGAGCG+TCTCTCCG
GACTACCCGGGTATCTAATCCTGTTTGCTCCCCACGCTTTCGTGTATCAGCGTCAGTTGTCGTCCAGTAATCCGCCTTCGCCACTGGTGTTCTTCCCAATCTCTACGCATTTCACCGCTACACTGGGAATTCCAATTACCTCTCCGACTCTCAAGATCCGTAGTTTCAAATGCAATTCAGCCGTTGAGCAGCTGCATTTCACATCTGACTTACAGACCCGCCTACTCACCCTTTACACCCAATAAATCCGGATCACGCTTTCCACCTACGTATTACCGCGGCTGCTGGCACGTACTTCGC
+
CCCCCGGGGGGFGGGGGFGGGGGFGGGFGGGGFGGGGGGGGGGGGGGGGGGGGGGGGGGGGGGGGGGGGGGGGGGGGGGGGGGGGGGGGFFGGGGFFGGGGFGGGGGGGGGGGGGGG:@DD@FGFFFEGFGGGGGGCAFGGFFGG8AGAD<>FGFDFCFGGFDFGFGGGGGFGFGGFGEFGFEGGGFCEF?@FFGFEFFFEGEFFFFFFFGFFFBFBFGB7945>*.9=B=DDBCE?BGGF08=4;EE>:0,()/;////(24?F;@BF0,)).6<<((((-((,.).43?607*20)-0
@M02996:162:000000000-B87FG:1:1101:15990:9463 2:N:0:ACTGAGCG+TCTCTCCG
GACTACCAGGGTATCTAATCCTGTTTGCTCCCCACGCTTTCGAGCCTCAACGTCAGTTACAGTCCAGTAAGCCGCCTTCGCCACTGGTGTTCCTCCTAATATCTACGCATTTCACCGCTACACTAGGAATTCCGCTTACCTCTCCTGCACTCTAGCTAAACAGTTTCCAAAGCAGTTCCGGGGTTGAGCCCCGGGATTTCACTTCAGACTTGCTTTGCCGTCTACGCTCCCTTTACACCCAGTAAATCCGGATAACGCTTGCCCCTGTCGTATTCCCGCGGCTGCTGGCACGTTTTTAGC
+
CCCCCGGGGGGGGGGGGGGGGGGGGGGGGGGGGGGGGGGGGGGGGGGGGGGGGGGGGGGGGGGGGGGGGGGGGGGGGGGGGGGGGGGFGFGGGGGGGGGGFFGGGGGGGGGGGGGGGAADG9FGGGGGGFGGGGGGGEGGFEFGGGFGFGFEFGGFGGFGFADFFFG8FGDFFFFGFGBAECEGGG<DEGGFFFG=AGFFC?CEFA=EEFGFFFFB3=F5489B88>>>G;1C49EEFGG(,5;@<<62:801:70--,-,/(.5((),(-(44)44(-4(((-3420((5:0.2;8,,6
@M02996:162:000000000-B87FG:1:1101:2876:9468 2:N:0:ACTGAGCG+TCTCTCCG
GACTACAAGGGTATCTAATCCTGTTCGATCCCCGCGCTTTCGTGCCTCAGCGTCAGTTGCGGCTTGGTGACCTGCCTCCGCGATCGGCGTTCTGTGCGATATCTATGCATTTCACCGCTACACCGCACATTCCAGCCACCCCAAACGCACTCAAGCCCCCCAGTTTCGACGGCAGTGACCGGGTTGCGCCCGGAAATTTCACCGCCGACTTAAGGGGCCGCCTACGCACCCTTTAAACCCAATAAATCCGGCTAACGCTCGCACCCTCCGTATTACCGCGGCGCCTGGCACGCGGTTAGC
+
C@CCCGFGFGGGGGFGCCFGGGDFECFGGF@FFE7CFDGGGGGGGGGGG@FFFEGGFG@FCFFFGGGG7EFGGDBFFE?FE:=CDE8C:FCCFGGFFCFFC9EFGGGGG;EEFGGGD8B6CCDDGG@FGGDCEF8==DEFG>A?DF=C9D@:FC7>CFC@EG>FCFCCFGGDEB),)+);:*/21)().*::)>)7)<664F)(47>((0*6<*.),79324283(-26:<(9)..622;1:7:*-4:91)(-<5C-,(,-/((1--(,18(,()-)((((-((-1:21(.4.)2*/(82
@M02996:162:000000000-B87FG:1:1101:23015:9478 2:N:0:ACTGAGCG+TCTCTCCG
GACTACACGGGTATCTAATCCCGTTTGCTCCCTACGCTTTCGTGCCTTAGTGTCAGAACCGCCCCAGTAACCTGCCTACGCTATCGGTGTTCCTTCTAATATCTACGGATTTCACTCCTACACTAGAAATTCCAGTTACCCCTAACGGTCTCGAGCTTAACAGTTTAGCTAATAATTCGAATGGTTGAGCCACCGGATTTCACCAGCTACTTGTTATGCCACCTACGCAACTCTTTACACCCAGTCACCCCGGATAATGCTCGGATCCTACGTATGACCGCTGCTGCTGGCACGTTGTTAG
+
CCCCCGGGGGGGGGGGGGGGGGGGGGGGFGEGFGGGGGGGGGGGGGGGGGGGGGGGGGGGGGGGGGGGGGGGGGGGGGGGGCFGGGGCFCFGGGGGGGGGFFGFGFGGGGGGGGG<F:FFGGFGGGGGGGGGGGGGGGGFGDFGGGAFEGEDDFGGGGGGGGEFGFGGDFE@EFGGF@DFD8A=@F@;87C@FFGFFFFFECFFEACEEAFFFF:+:3=:4107>=A>@D==CC:CFF,;>>;6;<F6*3:(.),2)1)1)131),(4:4)(.5.4)65--(--4),))4::*)2*2-...
@M02996:162:000000000-B87FG:1:1101:5710:9490 2:N:0:ACTGAGCG+TCTCTCCG
GACTACCCGGGTATCTAATCCTGTTTGATCCCCACGCTTTCGTGCATGAGCGTCAGTGCAGGTACGGCAAGCTGCCTTCGCTATCGGAGTTCTGCAGCATATCTACGCATTTCACCGCTACACACTGCATTCCGCCTGCCTTCACCGCACTCAAGACCGACAGTATCAACGGCACTGCCGGGGTTGAGCCCCGACATTTCACCGCTGACTTCCCAGCCCGCCTGCGCACCCTTTAAACCCAATAAATCCGGATAACGCTCGCATCCTCCGTATTACCGCCGCTGCTGGCCCGGGGTTAGC
+
CCCCCGFGGGGGGGGGGFGGGGGGGGGGGGFFDFGFGGGFGGGGGGGGGGGGGGGGGFGGGGFGFGFGGGGGGGGGFFGGGFEGFECBBFFFGGEFGGFGFFFGEFGGGGDGGGGGG89=@>FGGGGGGDFG9DDDGGGGGEFGGGAEBGFEG,AEGGGGGE@FFCCGFGEFGFGGFG@EGECCCGBGFGGFDEGB0CFF<GF@B:;@FFG))=;935C>>441<2(-,??(94449<EEB6?)9<<>6-0--).2--,,(1(,1583?6-(...6A2,(4(-(64:?1,,(0)122,,:
@M02996:162:000000000-B87FG:1:1101:23012:9496 2:N:0:ACTGAGCG+TCTCTCCG
GACTACACGGGTATCTAATCCCGTTTGCTCCCTACGCTTTCGTGCCTTAGTGTCAGAACCGCCCCAGTAACCTGCCTACGCTATCGGTGTTCCTTCTAATATCTACGGATTTCACTCCTACACTAGAAATTCCAGTTACCCCTAACGGTCTCGAGCTTAACAGTTTAGCTAATAATTCGAATGGTTGAGCCACCGGATTTCACCAGCTACTTGTTATGCCACCTACGCAACTCTTCACACCCAGTCACCCCGGATAATTCTCCGATCCTCCGTATTGCCGCGGCTGCCGGACCGGAGTTAG
+
CCCCCGGGGGGGGGGGGGGGFFFGGGGGGGFGFGGGGDEFGGGGGGCAFGGGGGGGGGGGGGGGGGGGGGFGGDGFEFGGG@FGG6FCFFGGGGGGGGGGGCDFFGG>=CGFGFCCG=F?D@FGGGFGGGGGFFECB>D9DDFDCD>=@8*;@EGCEDCGGGFFFFGGGEFFEC=DDGDFCFEFGFA68EGBF578>F***7;@8;@@AFG;AB>=86::,::55;>228>EC4**15,56241A@4;*,>6(5(*/1)/)+),),4?))(,-2(,)).((2,4(32(,((())**/-(6.
@M02996:162:000000000-B87FG:1:1101:24849:9497 2:N:0:ACTGAGCG+TCTCTCCG
GACTACTAGGGTATCTAATCCTGTTCGATCCCCACGCTTTCGTGCCTCAGCGTCAGTTGCGGCTTGGTGACCTGCCTCCGCGATCGGCGTTCTGTGCGATATCTATGCATTTCACCGCTACACCGCACATTCCAGCCACCCCATACGCACTCAAGCCCCCCAGTTTCCACTGCAGTGACCGCGTTGAGCCCCTACATTTCACCACCAGCTTAAGGGACCGCCTACGCTCCCCTTCAACCCAATCAATCCGGATAACGCCCGCACCCTCCGTATTACACCCGCAGCTGGGACAGACTTAGC
+
CCCC<F@EFFGGFFGGGGGGGGGGGGGFFFFFG-@FFFEFGGFGGGGGFGGGGGGGG9CFG:@>6@CG,CEFFGEFF8D+B8@FFE?FGFEGG?459+@DFFFGF<DFGGGGGGGGG:@DD9FD@F+83CFGG=3=+D@,6:*+6=D8<=?C:FF:CF6CEC>@C++,5@,;DFGF>8*;:*:/=C(000;(08*6)<A?EG8)3./(6;>E>+))(02.=321:<B-4C009:(89ADG:(4(04))24.(3>)9-(,-(),(1(430(-41:56)),((,((-((((.,())*30.)6
@M02996:162:000000000-B87FG:1:1101:25097:9504 2:N:0:ACTGAGCG+TCTCTCCG
GACTACAAGGGTATCTAATCCTGTTCGATACCCGCACCTTCGAGCTTCAGCGTCAGAAGTACTCCGGCAAGCTGCCTTCGCAATCGGGGTTCTTCGTGATATCTAAGCATTTCACCGCTACACCACGAATTCCGCCTGCCTGGCGTACTCTCAAGCTGAACAGTTCGCGCTGCACACGCGGGGTTGAGCCCCGGGATTTCACAACACGCTTATTCAGCCGCCTACGCTCCCTTTAAACCCAATAAATCCGGATAACACCCGGACCTTCCGTATTACCGCGGCTGCTGGGCCGGAATTAGC
+
CCCCCGFGGGGGGGFGGGGGGGGGGEFGGCEFGCGGGEGGGGGGGGGGGGGGGGGGFGGGGGGGGGGDGGGFFGGGGGGGG7=FFGFFGGGGGGGGFDGGGFGGGFFGGGFGGGGDG>EDGFFDFDGEGGFFGGDGGGFGG65D>>:@3D7D>EFGEF,=@FDCDF7EDDGEGFD9F5>3>EEGGGEDEGG;>BDB>FFFCG)/:7336>D6A6289=F4726?0(7(-8:(:>><<AGEFB?2969<>4)-439F).((-1,(91<::3322?4:<0(,04471.4(,4((../2<6:0
@M02996:162:000000000-B87FG:1:1101:26496:9508 2:N:0:ACTGAGCG+TCTCTCCG
GACTACACGGGTATCTAATCCTGTTTGCTCCCCACGCTTTCGAGCCTCAACGTCAGTTATCGTCCAGTAAGCCGCCTTCGCCACTGGTGTTCCTCCTAATATCTACGCATTTCACCGCTACACTAGGAATTCCACTTACCTCTCCGATACTCTAGCTTGACAGTTCCAAATGCAGCTTGGGAGTTGAGCCCCCACCTTTCACATCTGGCTTGCCATGCCGTCTACGCTCCCTTTACACCCAGTAAATCCGGATAACGCTTGCACCATACGTATTACCGCGGCTGCTGGCACGTATTTAGC
+
CCCCCGGGGGGGGGGGGFEGGGGGGGGGGGFGEGGEGGGGGGGGGGGGGGGGGGGGGGGGGGGGGGGGGGGGGGGGGGGGGGGGGGGEGFEGGGGGGGGGGFGGGGGGGGGGGGGGG:@6?>FDEDF8FFFGGFGGGFFGGFFFGEAFDGFEGGGGGGGFFGEE:=FGDGFFGFGGFF=?DDECGGEFBGGAEED@D:FE@GFC@=A=EFC==FEF=AF:45/2>(555:5@F@EFFFGE((6C6??6;9)6()/C(.(-,/,8C:2<7?).656)),---414(.),,42<))3<:-6)
@M02996:162:000000000-B87FG:1:1101:27430:9530 2:N:0:ACTGAGCG+TCTCTCCG
GACTACAGGGGTATCTAATCCTGTTTGCTCCCCACGCTTTCGTGTCTCAGCGTCAGTTGTCGTCCAGTAATCCGCCTTCGCCACCGGTGTTCCTCCCGATATCTACGCATTTCACCGCTACACCGGGAATTCCGATTACCCCTCCGACTCTCAAGAAGAACAGTTTCAGACGCAGTCTATGAGTTAAGCCCATAGATTTCACATCTGACTTGCTCCCCCGCCTACACACCCTTTACACCAAGTAAATCCGGATAACGCTTGCCACCTACGTATTACCGCGCCTGCTGGCACGTAGTTAGC
+
CCCCCGGGGGGGGGGGGFGGGGGGGGGGGGGFFGGGGGGGGGGGGGGGGGGGGGGGGGGGGGFGGGGGGGGGGGGGGGGGGGGGGGGGGGGGGGGGGGGGGFGGGGGGGGGGGGGGG=<?D=FGEFGGGGGGGGGGGGGGGDFGGEFGFD?EGGGGG6FGFGFCFFGGGGGFGFG?FC=EEAEGEC<+9EFBFFGEFGFFEGFFFFCEFFC@418F>?G@E9;DFFF33EBDD;);CECC?1<>*54<C;044@<>,,---9:49:B?F2.).5))--(7(((-3:::1,),0)/;+)))
@M02996:162:000000000-B87FG:1:1101:5819:9532 2:N:0:ACTGAGCG+TCTCTCCG
GACTACAGGGGTATCTAATCCCGTTCGCTACCCACGCCTTCGCTCTTTAGCGTCAGTGACAGACCAGAGAACCGCCTTCGCCGCTGGTGTTCTTCCCAATATCTACGCATTTCACCGCTACACTGGGAATTCCGTTCTCCTCTTCTGCCCTCAAGAAACACCGTATCTGCAATAGCTGCACGGTTGAGCCGTGCAATTTCATCGCAGACGTGCATTCCCTCCTCCAAGCCCTTTACGCCCAGTAAATCCGGACAACGCCCGCATCCTACGTATTACCGCGGCTGCTTGCACGTAGTAAGC
+
CCCCCGGGGGGGGGGGGGGGGGGGGGGEGGDFGGGGGGGGGGGGGGGGGGFGGGGGGGGGGGGGGGGGGGGGGGGGGGGGGGGGGGEGGGGGGGGGFGEFFFGGGGGGGGGGGGGGE=@CD@FGGGGFGEFGGGC?D@DFGDFGGF9FFG5DEFGGDFCFGE=B@6?CFG7?CFGDFFEFGFEC<DE5::@@:?GEECAEEA?):>2>BAC>B89=CFF*0,((/6(/2*((;=<>01=E@0()3.<?*-88>>:1--(--19<5574784<:?:4)((-(((4,))5:>>600/2+-<7
@M02996:162:000000000-B87FG:1:1101:20437:9539 2:N:0:ACTGAGCG+TCTCTCCG
GACTACCAGGGTATCTAATCCTGTTTGCTCCCCACGCTTTCGAGCCTCAACGTCAGTTATCGTCCAGTAAGCCGCCTTCGCCACTGGTGTTCCTCCTAATATCTACGCATTTCACCGCTACACTAGGAATTCCACTTACCTCTCCGATACTCTAGCTTGACAGTTCCAAATGCAGCTTGGGGGTTGAGCCCCCACCTTTCACATCTGGCTTGCCATGCCGTCTGCGCTCCCTTTACACCCAGTATATCCGGATAACGCTTGCCCCCTACGTATTACCGCGGCTCCCGGCACGTTTTTAGC
+
CCCCCGGGGGGGGGGGGGGGGGGGGGGGGGGGGGGGGGGGGGGGGGGGGGGGGGGGGGGGGGGGGGGGGGGGGGGGGGGGGFGGGG=FGGGGGGGGGGGGFFGGGGGGGGGGGGGGG:@=CEF@EGGGGGGGGGGGGCDFDEFGGDBC?DFDFGGFGGCFGGEGGFGGGBEFF7FCDFDAGE>CGGEFEGG@B>DADFFFFGE7BFFFFFF=D;*+)2884689C(644B;3CF39)7?E@(6)+)9<21:;:34=,-(--*(./(4((-.,63)))(-(-49(((,491((0)2;*(.6
@M02996:162:000000000-B87FG:1:1101:20147:9562 2:N:0:ACTGAGCG+TCTCTCCG
GACTACTAGGGTATCTAATCCTGTTTGCTCCCCACACTTTCGTGCATCAACGTCAGTTATCGTCCAGAAAGTCGCCTTCGCCACTGGTGTTCCTCCTAATATCTACGCATTTCACCGCTACACTAGGAATTCCACTTTCCTCTCCGACACTCAAGGGAAGTAGTTTTAGTTGCAGTTCCTCAGTTAAGCCGAGGGATTTCACAACTAACTTGCTTCTCCGTCTACGCACCCTTTACACCCAATAATTCCGGATAACGCTTGCTCCCTATGTATTACGTCGGCTGCTGGCACATATTTCAC
+
CCCCCGGGGGGGGGGGGGFGGGGGGGGGGGDGGGGGGGGGGGGGGGGGGGGGGGGGGGGGGGGGGGGGGGGGGGGGGGGGGGGGGGFGGGGGGGGGGGGGGFGGGGGGGGGGGGGGGABGDEFGGGGGGFGGGGGGCFFGGFFGGEBGEGFFGEFGGGGGFFEGGFGGGGGFGFGGFGBDGGGGGFEDEGCBEA>AFGFFFE@CDFFFFFFECAAFBFF>=<>>E9A@=EDFFE4CFBFC695.06??C@:(6>9F/(//6<C@GDFF@AC3AA6<((.-(--,(84?F:<79?<C?)).
@M02996:162:000000000-B87FG:1:1101:17043:9570 2:N:0:ACTGAGCG+TCTCTCCG
GACTACTCGGGTATCTAATCCTGTTTGATTCCCGCACTTTCGAGCCTCAGCGTCAATCGCACACCAGCAAGCTGCCTTCGCAATCGGAGTTCTTCGTCATATCTAAGCATTTCACCGCTACACGACGAATTCCACTTGCCTTGCGTGTATTCAAGCCCATCAGTATCCACGGCATGCCAAGGTTGGGCCCTGACATTTGACCGCAGACTTAAAAGGCCGCCTACGCTCCCTTTAAACCCAATAAATCCGGATAACGCTCGCATCTTCCGTATTACCGCCGCTGCTGGCACGGAATTAGCC
+
CCCCCGGGGGGFGGGGGGGGGGGFFGGGGGGGGGGGGGGGGGGGGGGGGGGGGGGGGGGGGGGGGGGGGGGGGGGGGGGGGGGGGFFGEFFGGGGGFGGGGFGGGFGGGEFGGGGGG>BCDEFGDGGGGGGGGGGFGGGGGFFGGEA>DFFFGGGGGGGGGGEFGBGGGGGFGDGGFGEFGGGGGDFFFGCCFFGCFGFCEDBFF?B=:+@CCFEEFA?3=66@@;;?9F;A4;CCE8<C??>AFA4(/4.4:FF/-(-,()-4:<A<1,(.5<:4(((-(,2())44()-4)82A<:BF
@M02996:162:000000000-B87FG:1:1101:17060:9577 2:N:0:ACTGAGCG+TCTCTCCG
GACTACTCGGGTATCTAATCCTGTTTGATTCCCGCACTTTCGAGCCTCAGCGTCAATCGCACACCAGCAAGCTGCCTTCGCAATCGGAGTTCTTCGTCATATCTAAGCATTTCACCGCTACACGACGAATTCCACTTGCCTTGCGTGTATTCAAGCCCATCAGTATCCACGGCATGCCAAGGTTGGGCCCTGACATTTGCCCGCCGACTTACAAGGCCGCCCACCCTCCCTTTAAACCCAAGAAATCCGGATCACGGCTCCATCCCTCGTTTTACCTGCGACTCCGGCACGGAATTCACC
+
CCCCCGF8FGEF:FEGGCFGGGGGGGFGG,CEF-FCFEGCGGGGGGGFGGGGEEG,CFFFCEGEGGGCGG8FFGGGGCDFG7C=AE7FFEEFGGGGEFGF,=FGGF9EF9EEEGFGGABD>,A@7:B:FGGGGGGGGECF8>6F>=0803=C=EGAD+=@@EDF8+?EDG+?:BC:6C**6@2@<C)C)9@0*376:;+*:D555)-(-)4**1.)6=)(2(,((//(/;(48)-6<8C*2((,84).)48(()(*-(((,*))*()((((-,-.)))(((,(-.(,((-(4)0*<:)))
@M02996:162:000000000-B87FG:1:1101:22070:9590 2:N:0:ACTGAGCG+TCTCTCCG
GACTACTAGGGTATCTAATCCTGTTTGATCCCCACGCTTTCGTGCCTCAGCGTCAATGACTGCTTCGTGAGATGCCTTCGCAATCGGTGTTCTGAGTAATATCTATGCATTTCACCGCTACACTACTCATTCCTCCCACGGCAACAGTATTCAAGCCACCCGTAGG
+
CCCCCGGGGGGGGGGGGGGGGGGGGGGGGGGGGGGGGGGGGGGGGGGGGGGGGGGGGGGGGGGGGGGGGGGGGGGGGGGGGGGGGGGFGFGGGGGGGGGGGFGGGGGGGGGGGGGGG>DDGGGGGGGGGGGGGGGGGGGCD@FGGGFGFGFFGGGGGGGGGEA@=?
@M02996:162:000000000-B87FG:1:1101:26915:9599 2:N:0:ACTGAGCG+TCTCTCCG
GACTACCAGGGTATCTAATCCTGTTCGATACCCGCACTTTCGAGCTTCAGCGTCAGTAACGCTACAGTCAGCTGCCTTCGCAATCGGAGTTCTTCGTCATATCTAAGCATTTCACCGCTACACGACGAATTCCGCCAACTTCCTGCGCACTCAAGTACTCCAGTTCGCGCTGCAGTGCAGACGTTGAGCGCCTACATTTCACAACTCGCTTAAAATACCGCCTACGCTCCCTTTAAACCCAATAAATCCGGATAACGCCCAGACCCTCCGTATTACCGCGGCTGCTGGCAAGGAATTAAC
+
CCCCCGFGGGGGGGGGGDGGGGFEGFFGGFEGFFGGEGGFGGGGGDFGGGGGGGGGGGGGGGGGGGGF<FGGGGGGGGGGE@FEGGG7FFDFFGGGE===@<DFFCEGGGGFFFFGG=?D>CFCEGGCFFGGFFCD+64,?D5?FD=>9D>D@DGGGGFG@FDFFFCGGGGFGF5FFFEFDG>FCFDGECGBFFGEEFF?CCEE>)7>@;DD9=77A=*/266;3;93383;DEF<AA?C:F8:?2AAF>.,45.0,---(1(49(31:2-(.5)))(((-((-(),311)(002+26.)
@M02996:162:000000000-B87FG:1:1101:25024:9604 2:N:0:ACTGAGCG+TCTCTCCG
GACTACCGGGGTATCTAATCCTGTTTGCTCCCCACACTTTCGCGCCTCACCGTCAGTTACTGTCCAGCAATCCGCCTTCGCCACTGGTGTTCCTCCTTATATCTACGCATTTCACCGCTACACAAGGAATTCCGATTGCCCCTCCAGTACTCAAGAAGAACAGTTTCAAATGCAGTTTATGGGTTAAGCCCCTAGATTTCACATCTGACTTGCCCCCCCGGCTACACGCCCTTTACACCCAGTAAATCCGGACAACGCTTGCCACCTACGTATTACCGCGCCTGCTGGCCAGTAGTTCGC
+
CCCCCGGGGGGGGGGGGCFGGGGGGFGGGGGGEFGGGGGGGGGGGGGGFGGGGGGGGGGGGGGGGFGGGGGGGGFGGGGGGGGGGGFGGGFFFGFGGGGGGFGGGGGGGGGGGGGGG>@DDEF9EGGGGGGGDEDDGDFGG=FGGGB,=DDBFFGGFDGGFGDCFF@FGGGFGFGGF@DAEGGGEFFGFG:)0<FFFGFFCGFFEFCFFFDE**.9>?9:567?D7@<9E@94)7<9;C=;0;9+9?EC(.-(0(9(--(,9,)9,.:>645)446.-(-(-141()(3,(()*33+6((
@M02996:162:000000000-B87FG:1:1101:5647:9611 2:N:0:ACTGAGCG+TCTCTCCG
GACTACCCGGGTATCTAATCCTGTTTGATCCCCACGCTTTCGTGCCTCAGCGTCAATGACGGATTCGTGAGATGCCTTCGCAATCGGTGTTCTGAGTAATATCTATGCATTTCACCGCTACACTACTCATTCCTCCCACGGCATCCGTATTCCAGCAATCCAGTATCAAAGGCAGTTCCGGAGTTGAGCTCCGGGCTTTCACCCCTGACTTGGACCACAGCCTACGCACCCTTTACACCCAATAAATCCGGCTAACGCTTGCATCCTCCGTATTACCGCGGCTGCTGGCACGGCGTTAGC
+
CCCCCGGGGGGGGGGGFEGGGGGGGGGGGGFFGGGGGGGGGGGGGGGGGGGGGGGCGGGGGGGGDGDGGGGGGGFCFFGGGGGGFFCEEGEGFGGGGGGGG7@9>FGGGFGGGGFFG=?=CEEE8EFGGGGGFC;=0DE+==DDGG=A:6:D7CDFGGGGGGBBEFEGGGFBC58FFGEEEDEEGG@GECGE?B7>=C3*;DB>A>BBFFC*3;42686:=::BF=@99B<,;3;).)?E?F;EFCEE;0>31).2--(,-1,)*.8-22-(.45)<?22((((-3)40.,-))22:(,)
@M02996:162:000000000-B87FG:1:1101:15787:9613 2:N:0:ACTGAGCG+TCTCTCCG
GACTACCAGGGTATCTAATCCTGTTTGCTACCCGCACTTTCGAGCCTCAGCGTCGATGAGTCCCCAGCAGGCTGCCTTCGCCATCGGTGTTCTTCCTGATCTCTACGCATTCCACCGCTACACCAGGAATTCCGCCTGCCCCTGAACTATCCAAGAGACACAGTCCAGTCTGCAGGTCCGGGGTTGGGCCCCGGTATTGTACAGACTGCTTGCATCTCCGCCTACGCTCCCTTTACGCCCAGTGATTCCGAACAACGCTTGCCCCCCTCGTATTACCGCGGCTGCTGGCACGAAGTTTGC
+
CCCCCGGGGGGGEGGGGGGGGGGGGGGFGEFGGGGGGGGGGGGGGGGGGGGGGGGGGGGGGGGFGGGGGGGFGGGGGGGGGGGGGGGGGGGGGGGGGGFGGFGGGGGGGGDCFGGGG::=CFGGGGGGGGGGGGGGGGGFGFFF?DED8=FEGGGGGGGGGGDFGFGGFGGFFFG,ACCFGGGGGGFDDGGFFEC96@:9/9@?=F3@DFGFFFFFFFC@E741=?B:3B@3FF<EF@GG::4?9<BAFB>?>34F,---(/.,97>9:;1(486:689((,--873(:?DF0)12<)-5
@M02996:162:000000000-B87FG:1:1101:14400:9614 2:N:0:ACTGAGCG+TCTCTCCG
[truncated: 65,904,433 more chars]
