# Supplementary material for: Long-term storage of feces at −80 °C versus −20 °C is negligible for 16S rRNA amplicon profiling of the equine bacterial microbiome
Source: PeerJ. 2021 Mar 9;9:e10837. doi: 10.7717/peerj.10837 (PMC7953882; doi:10.7717/peerj.10837)
Supplement: Supplemental Information 30 [file peerj-09-10837-s030.zip › SI_2014_16S_S146_20_L001_R1_001.fastq]

@M02996:162:000000000-B87FG:1:1101:13076:1705 1:N:0:ACTGAGCG+TCTCTCCT
CCTACGGGTGGCTGCAGTGAGGAATATTGGTCAATGGGCGGAACCCTGATCCAGCCATGTCGCGTGCAGGATGACGCTTTTATGTTTTGTAAACTTCTTTTTCAGTAGAGCATTTAGCCCCTCGCGTGCCTTGTTCATAGTATACTGAGATTATGCATCGGCTAACTCCGTGCCAGCAGCCGCGGTTATCCGGCGTATCCGCTCGTTATCCTGTTTTATTGGGTTTAAAGGTTGCGCAGTCGGTCCGTTCAGTCTCTCCTCATATCGTGTGGCTCAACCTCATCCCGCCCTTCCTCCTGGT
+
88CCCA)0101;;=8;=;,,;;,6C,CE,-;C,6CCC,;@++++6BE6@,9C,CDC@,:696DCFE,,,6,,,,C=,6,4:,<<C,<4,::,,9:55<B5,,4,,<9,,,,,,,,,,5,4++8+++8++:,5,,8,,,,,8,3,96,,,,,8,,67,7B:+==+,67@,+4++6,,3,,15;59;3**4,2*1***)1*12**)*28)2:C+*+/121:@+,*258++)*2*.((.,()*,*()-)).2((*..)).+*-(*)).)(,)(*(((/+*.((()-)..(,,(-4((-).()((
@M02996:162:000000000-B87FG:1:1101:19643:1723 1:N:0:ACTGAGCG+TCTCTCCT
CCTACGGGTGGCTGCAGTAGGGAATATTGGTCAATGGGGGGAACCCTGATCCAGCCATGCCGCGTGCGGGATTAAGGCCCTACGGTTCGTAAACCTCTTTTACCGTGGGCTAACGTCCCTCTTCCCCCCCTCTTTCCAGCTACCCTGGGAATAAGCATCGGCTACCTCCGTGCCAGCAGCCGCGGTTATACGGAGGCTGCGAGCGTTATCCGGATTTATTGGGTTTAAAGGCTCCGCAGGCGGCCTGGTAAGTCCGCCGTCAAATGTCGGGCCTCCACCCCGGCCGTGCCGTTGATC
+
8ACCCD=510);;88===,<;8,;C<CE,-;CC9CFF<,@47?B4BFEE,<C,FFEB9B,:@EFGG+6+83+:CAF,338B8,B7,8358:8+333,8@;>,37**8**6>,,3*,*6*,3,,,,,2**4*4*,5++++,5225<+****+4+,5521>8*9:***022/2**;+02**2:/7.*9)*2+2**)**)/*)))*)/17)7=75))0*95CC*0*9:7+*)**).((),(0),)(),))(2))*.-)((*1-(.().)--)()(,(.*)..1,)(,-,-(-,(,-((-*
@M02996:162:000000000-B87FG:1:1101:20738:1727 1:N:0:ACTGAGCG+TCTCTCCT
CCTACGGGGGGCTGCAGTGAGGAATATTGGTCAATGGGCGGAACCCTGATCCAGCCATGTAGCGTGCAGGATGACGGCCCTACGGTTTGTAACCTCCTTTTGCCCTGGGATAAAACATCCCTCGTCTGCCTTCTTCCAGCTACTGCGCGATTACGGACCGGCTACTTCCGTGCCAGCAGCCGCGGTTATACGGATGTTCCGACCGTTATCCGGATTTATTCGGTTTAAAGGCTGCGCAGGCGGGTTCCTACGCCAGCCGTCAAATCCTGGCTCTCCACCCCATCCCTCGGTTGGACCCTC
+
8ABCCD880)08888:::,,::,,C,?E,-:C<,CBF,=>++>+4BB?<,<<,AEC<,:5C5C7CF=<,:>3:,CF++33@3,8+,33*6@,,37,38@88,,,,,8**,,,,,,7,,,3,,3*6*,*,7,757<+5++,52+,,+**1**1*,3**/1**98**2+30*2*/;+32*001).0*1)*2+2*2)**)*2****.1*0)77C*))0/96::*0*125+*)**)(((0-(8)()(0(0).2-))(-(((2)-()()).()*(*(.(1**..4()(,,().((--((,).(((
@M02996:162:000000000-B87FG:1:1101:8799:1751 1:N:0:ACTGAGCG+TCTCTCCT
CCTACGGGCGGCAGCAGTGAGGAATATTGGTCAATGGGCGAGAGCCTGATCCAGCCATGTAGCGTGAAGGATGACTGCCCTATGGTTTGTAACCTTCTTTTTTTCGGGAATATATTTCCCTACCCCTAGCCTTTTGCATGTACCGTTCCATTATGCATCGGCTAATTCCGTTCCCGCACCCGCGGTTATCCTGCACTTGCGAGCGTTATCCGGATTTATTTGGTTTAAAGGCTGCGTAGTCGGCCTTTTAATTCACCCCTCACATCTCATCTCCCCCCGCTGTCCTTCCCTTGCTTCTGTT
+
8ACCCA::)1)8+88;;<,,;;,;C,CE,-;E,@CCF,C@+76+6CECC,<C,EED,,:99@FFEG,,,9::9:CC,,94B99C,,:44::,,5:5,9?59,749+8+++:,,,,,,,:58,8,,+6+,,3938>,3,3,8,39+86@,,,8,,76,7B++9>+,57=2,3,34,1***44*3/*2)*4,4,,),,+2++/)*./28)8;:*))0/9.:>*++9:;+*)**)((()-(8*.)(0-./.:))*..)))*)-()().).)*)2)--0*)-((()(..))..(.6((-)1.))-
@M02996:162:000000000-B87FG:1:1101:15520:1787 1:N:0:TCTGAGCG+TCTCTCCT
CCTACGGGTGGCTGCAGTGAGGAATATTGGTCAATGGGCGCGAGCCTGAACCAGCCATGTAGCGTGAGGGATGACTGCCCTACGGGTTGTAAACCTCTTTTGTCCTGGCATAAAAAATCCCTCGTCTGGGATCTTGCCGGTACCGGTCGATTACGGACCGGCTACTTCCGTGCCAGCAGCCGCGGTTATCCGGATTGTCCGCGCGTTATCCGGATTTATTCGGTTTATACGGTCCGTAGTCGGGCTCCCAAGTCACCCCTCAAATCGTCTTTCTCAACTCGTTCCCTCGGTTTAATCTGC
+
8ACCCE:)10);;88===,;;;,;C@FF9-CFCEEFE<CF+6866@FFD,:C,FFEE,C66CFFGC,6,8F,8@FD,96:B=6B,+8,+8C9,54,,:C99,:9?,:4,9?,,,,,+,:9,,A+8+,+,,,8=AE,6,++8+6,++6++++6+,35++9+*<3*,55<464*/>,44,4::76)/2)*2+3*3)**)2++2)*.29;>7@>*))0/76:C*;*9:7+*)*0).(-0((0*.)-)())-/(()-6)).1)-()))..((0(*).)1+*.))()(,(.).((-4((.)/)))
@M02996:162:000000000-B87FG:1:1101:19684:1813 1:N:0:ACTGAGCG+TCTCTCCT
CCTACGGGCGGCAGCAGTGGGGAATATTGCACAATGGGGGAAACCCTGATCCAGCGACGCCGCGTGAGTGATGAAGTATTTCGGTTTGTAAACCTCTATCTGCAAGGAAGAATATGACGCTCCTTCCCTAATAAGCTCCGCCTAAATACGTGCCAGCAGCCGCGGTTCTCCGTCTGCAGCAAGCGTTATCCGGATTTACTGGGTGTTAAGGGAGCGTAGACGGCAAAGCAACTCTGAAGTGAAATCCCGGGGCTCAACCCCGGCACTCCTTTCCCACCCGCTTTGCTAGATTCCATGAGTG
+
8ACCCA18)1)8+88;;<;;;888CCEF9-,;CEFGFC6F+@ECCFFFE<CE9FG7@6@4>>EGFG+4CEE,:BFF5,99CF,@B+8+B,:B,8465,<5,,5,8,:=<,,3,,3,,8++6+3,9,,:,,,,,,,4,,8++6++,,7,@*:,6*3,4,0,671**/**4,4/*,,4++30**0889/*5:;53)///++13**0/9)**0***)))1-)*1;5)*)*0.)0).467))1:,:)*)/6)*((.((-))02(25(((-((0-*)))*+)-(,()(().4)))).))))*).))
@M02996:162:000000000-B87FG:1:1101:15554:1883 1:N:0:CCTGAGCG+TCTCTCCT
CCTACGGGTGGCAGCAGTGGGGAATATTGGGCAATGGGCGCAAGCCTGACCCAGCGACGCCGCGTGAGGGATGAAGGTCTTCGGATTGTAAACCTTTGTTTACAGGGACGATAATGTCGCTTCCTGTCGCGGATGCCACGTCTAACTACGTGCCAGCAGCCGCCGTTATACGTAGGTGGCCACCGTTCTCCGGATTTACTGGGTGTTAAGGGTGTTTAGGCGGGTTTTCAAGTCAGCTGTGAAATACCTGGGCTCACCCCCGCAGCTGCATTTGCACCTGTCATTCTTGATATTGGGATTG
+
88CCCF:500)=,88;==;;;888CEEF9-,CF@EFE8@F@:@+6CFCF6CE<FF7@7@6@@FGGF,,,8B,8CEF,:95CF<F+8?,C,:@B4:5:,<9,,9,,,8+?+++++8,,:,+8+87>,8:+++++++4@,83+>3*,7@,@*@,@>,2>,0:>78**4**4,4,2,,42+27*2)88;9*:<;*3)::6+13:4*.;>)**1**2)7*7<C*98=3*0**4*2*669=7>F74*-*.*/4*)()(,-))/*(-0((((.(0(2--)*+*(((.))..:>5))).))-))((((
@M02996:162:000000000-B87FG:1:1101:14437:1898 1:N:0:ACTGAGCG+TCTCTCCG
CCTACGGGTGGCAGCAGTGAGGAATATTGGTCAATGGGCGAGAGCCTGAACCAGCCATGTAGCGTGAAGGATGACGGCCCTATGGGTTGTAAACTTCTTTTTCCGGGGGATAAAGTGACCCACGTGTGGGTTATTGCAGGTACCCCGCGAATAAGGACCGGCTAATTCCGTGCCAGCAGCCGCGGTAATACGGAAGGTCCGAGCGTTATCCGGATTTATTGGGTTTCAAGGGTGCGTAGGTGGAAATGTCAGTCAGCCGTCAAATCGCGGAGCTCCACTCCCTCCAGCGCTTGCAACTGCG
+
8ACCCD=5:0)=;==;==;;;;;CFFGGF<CFDFFFGCEF7@C@<FGGG8FFDFGGF,CCCFGGGG,C,FGBFFGG>:+=DBEGF,C,>@AEC<A59CE@EE=?B+FCB+@=,,,9,,:74,8+8,8+++6@+>@,@,,,@@=FD+++++*4*,73@3;<>C5*,,4>9<:*9B,,:,=8?9:>8C)*;+:*3)**2;001)2019@57@C*9)77=4>F*<CDC>+*)*0),(3<:3@3)*-))**-2))*-6)-,7)(,)(-6)(-)()(-.6+93)42)(,4((,-(--((5))(()(
@M02996:162:000000000-B87FG:1:1101:11753:2054 1:N:0:ACTGAGCG+TCTCTCCT
CCTACGGGGGGCTGCAGTAGGGAATATTGGGCAATGGAGGCAACTCTGACCCAGCCATGCCGCGTGAAGGAAGACGGTCCTATGGATTGTAAACTTCTTTTGCCGCAGAGTAACCGCGGGGACGCGTCCCCTCCTGAGAGTATGCGGCGAATAAGGATCGGCTAACTCCGTGCCAGCAGCCGCGGTAATACGGAGGATACGAGCGTTATCCGGATTTATTGGGTTTAAAGGGTGCGCAGGCGGCTCGGTAAGTCATTGGTGAAAAGGTGGGGCTCAACTCCAACCGTCCCTATGATCCTG
+
88ACCD89)))88889:::9:8::CFGGGE8FGGGGGC,BBFGG<FGGGFGGGFGGGFG8BCFGFFDFCFF8FFGGEFG=FFGGGFGEGGGFA@FFCDFFEA9>>BCC@@=F9B91<:@***4*<<=FFEE*2;C6+*3<CF?CEC5E8C5CCFG+<CGEEGGGDCEFFE@5>ECGFCFEFCEBGG)>FCCC:>5*<<*9>9C>EGFFFFGEGB>CGFFG?FCDEFCCA4:)4<1>>BE34970(75(/(2=<<<)):4<07)-.((.905624><??)38?((4,-(4(.2).))*)..
@M02996:162:000000000-B87FG:1:1101:17173:2077 1:N:0:ACTGAGCG+TCTCTCCG
CCTACGGGGGGCTGCAGCTAAGAATATTCCGCAATGGACGAAAGTCTGACGGAGCGACGCCGCGTGGATGATGAAGGCCGGAAGGTTGTAAAATCCTTTTATTACCGAGGAATAAGTGCGGGAGGGAATGCCTGCATGGTGACTGTAAGTAATGAAGAAGCACCGGCTAATTACGTGCCAGCAGCCGCGGTAACACGTAAGGTGCAAGCGTTGTTCGGAATTATTGGGCGTAAAGGGCATGTAGGCGGTCCGTGAATTCTGGGGGGAAATCCCGGGGCTCAACTCCGGAATTGCGTTGGAA
+
-8ACCB850))88889::::5:9CEFFGGGGGGGGGGFGGEGGCAFFGGGD@BFFCCCECFEGGFEDCFGGGGGGGCCF7F@CFGGGCFCFGFDFFGGFC,CCCE:BC<F@FF9BFF@FC7C7F7<*=:C<C7@C?++;<<F8+2A9<C<9@+3AE++2<<C6FE8=?53<<*@56*=EFEFFFE7CGGD<EGFFFD7C)1*3/<9*955*29<)*C9<55<9:A*394595169F?0>C426@<?B>56;B:((()+2)6=((,(-1<9D7:?B*5-(-4*4.4.(7:0().4,,)-(,.
@M02996:162:000000000-B87FG:1:1101:17189:2085 1:N:0:ACTGAGCG+TCTCTCCG
CCTACGGGGGGCTGCAGCTAAGAATATTCCGCAATGGACGAAAGTCTGACGGAGCGACGCCGCGTGGATGATGAAGGCCGGAAGGTTGTAAAATCCTTTTATTACCGAGGAATAAGTGCGGGAGGGAATGCCTGCATGGTGACTGTAAGTAATGAATAAGCACCGGCTAATTACGTGCCAGCAGCCGCGGTAACACGTAAGGTGCAAGCGTTGTTCGGAATTATTGGGCGGAAAGGGCATGGAGGCGGTCCGTTAAGTCTGGTGGGAAATCCCGGAGCTCAACTCCGGAACTGCGTTGGAA
+
-8ACC?9555088889::::9::CEFGGGGGGGGGGGFGFCFGCFGGGFEE:BF@CCFEEFCFE@FGFFEFFGFFGCFFCGFGGGGFCF;FFGGEECFGC,@CCC<ECC@*<<9::CCFCC@FGC7*=F?FCC7CC97@A7C@+<C+3AFFC7+AC+<CCFGGF>EEE5ACE=F5765AFFGFFFC<DCD38CFFC@D:4CGGFGG4?FE9=<)<C74*988<>F*<98)).(33F?65D(*,0(0)2)4>D?:B0<+26:F>7(-427<>:>43/0(..)9:-4>03((-,..327(4)-
@M02996:162:000000000-B87FG:1:1101:14769:2088 1:N:0:ACTGAGCG+TCTCTCCG
CCTACGGGGGGCTGCAGTGAGGAATATTGGTCAATGGGCGCGAGCCTGAACCAGCCAAGTAGCGTGAGGGATGACTGCCCTACGGGTTGTAAACCTCTTTTGTTTGGGAATAAAGGAGCCTACGTGTAGGCTTTTGCATGTACCTTTCGAATAAGCATCGGCTAATTCCGTGCCCGCAGCCGCGGTAATACGGAAAATGCGAGCGTTATCCGGATTTATTGGGTTTAAAGGGAGCGTAGGCGGCCCTTTAAGTCTGCGGTCAAATGTCAGGGCCCAACCTTGGCCTGCCGTGGATCCTGAG
+
-8ABCB8=11)88889:::::9:CCFFGGGGGGGGGGGFGGECBCGGGGFGGGFFFF?E?DFGEFFGE=ECFGGG9BBFFFGCGGGGEGFFBFEC<:@CDFFC7,,>C@CFGD@;9<CGCG7CFGCCC@ACCCDFFFDC;EEEE9B@EEC*>8AB<BEGCEDFECEGFFGB55C**:5EEFCB>CDD3>+:5CD**8C>897*5=DE>FFGED)7*9:CG?FFCCDFG)9C).(3B6::*874>1)827)47:<9)6*9(-88><<49947633@8>:?23@0().-482-76<.).-5)(
@M02996:162:000000000-B87FG:1:1101:17259:2094 1:N:0:ACTGAGCG+TCTCTCCG
CCTACGGGGGGCTGCAGTCGAGGATCATTTGCAATGGGCGAAAGCCTGACAAGGCGACGCGGCGTGGAGGATGAAGGCCTTCGGGTTGTAAACTCCTGTCATAAGGGAACAGGCGAGGATACCCAACACGTATCTTAGTTGAGTGTACTTTAAGAGGAAGCGACGGCTAACTCTGTGCCAGCAGCCGCGGTAATACAGAGGTCGCAAGCGTTGTTCGGATTTACTGGGCGTAAAGGGCGCGTAGGCGGTCGTGTGTGTCAAGTGTGAAATCTCCGGGCTCAACCCGGAAAGGGCGCTTGAA
+
68A?CA598)188889:::888:>:B<C,-?FFFGGGGGEFGGEGGGGGGGG4?:=@FEE3=FC@CFCGGGGGGGGGFGFGFGGGGGGFFFFGGGFFGF<<FCGFCEFGGGC:F<CCGDGDFGFFGCFGGGGGEFCGFFC@FG09EFG7+<FGCFFD69@F<5?>EE5>:<<7+<<9EE?CFFFGGGGGGCEC6?FFGG:D9C>5D:@F>1*9))2>>CD)+<:AFGFFD7><FAFBFBD913>:@FB9;6)8((345:9)9)6.6<A7<D<AADG:3(-49?FFF0;62<,3-9()-434
@M02996:162:000000000-B87FG:1:1101:8871:2105 1:N:0:CCTGAGCG+TCTCTCCT
CCTACGGGAGGCTGCAGTGAGGAATGTTCCGCAATGGGCGAAAGCCTGACGGAGCGACGCCGCGTGAGGGATGAAGGTTTTCGGATCTTTAACCTCTTTTTTTAATGACAAAGCCTCATTTTCTTCCCCTCTTTTTCTGATGTTCCTTCTTGACTACGCCCCCGCTAACCTCCTCTCAGCAGCCGCTGTACTACGTAGTTGGCGATCGTCTTCCTTTGTTACTGTTCGTCACTCTCGGGTCGGCGCTTCGTTCATCTCTTGTGTAATCCCTTCCCCTCCACTTCCATACCTCGCATCCTC
+
88CCC>9@=:0==;8;;==;;;;,C,<E@E7FBFFEFFEC++866EDFG<-+6@F:@86@:CFEEG,,,?FBC8EF,:<5BF+>+?+,C,,<E5A=9?C5,8+,:,:,,,,,,,,3,,5,8,:7,7,:,6+86,,6,8,78,,8,8=,,4>,>,,7,3;@CD**54*14,,1*,,,24,4,0)64)))*++2+:*:***+3*+0*/.08)*2*0***.;7*++*2/:*()*.).))4(7C(/(7())-1((0((.))0*.)*).)).)0,*),,00)3(((*.,))))((.)(((()())
@M02996:162:000000000-B87FG:1:1101:22485:2140 1:N:0:ACTGAGCG+TCTCTCCG
CCTACGGGAGGCTGCAGTGGGGAATATTGGGCAATGGGCGCAAGCCTGACCCAGCAACGCCGCGTGAAGGAAGAAGGCTTTCGGGTTGTAAACTTCTTTTGTCAGGGACGAGCAGAAGACGGTACCTGATGAATAAGCCACGGCTAACTACGTGCCAGCAGCCGCGGTAATACGTAGGTGGCAAGCGTTGTCCGGATTTACTGGGTGGAAAGGGCGTGTAGCCGGGTCGGCAAGTCAGATGTGAAATCCATGGGCTTAACTCATGAACTGCATTTGAAACTGTTGATCTTGAGTATCGGAG
+
-8ACC?=>51)==;=;;==;;@8@CEAFGGGGGGGFGGGEGGGEGGGGGGGGGFFFGGGEGEFE@FFFGGGFGFGGGGGGGGGGGFGGGGGGGGGFGGGGGGGGEFGFGGGCCFGDFFGGGGGGGGGGG<FFGGGGGGGGGGCE78@F=FFG@FGGGGGGBDGGGDG8CGFGCF:?FD=?CCFFGGG:DCDFGBGCDCDFF:FFGGE)5;DGGFFGGFDFFFGGGF=D>DGE>?<*-<6:60696116<><F?B:06?FA4=<2<AFA*4>25.*316<BAFF2<446))..5--69<612
@M02996:162:000000000-B87FG:1:1101:10139:2157 1:N:0:ACTGAGCG+TCTCTCCT
ACTACGGGAGGCAGCAGTGAGGAATATTGGTCAATGGACGCAAGTCTGAACCAGCCATGCCGCGTGCAGGAATAAGGCCCTATGGGTCGTAAACTGCTTTTGTGGTGGAGCAATAATTCGTACGTGTACGGCGATGAGAGTACATCACGAATAAGCATCGGCTAACTCCGTGCCAGCAGCCGCGGTAATACGGAGGATGCAAGCGTTATCCGGATTTATTGGGTTTAAAGGGTGCGGAGGCTGTGGTCCAAGTCCGGGGTGCAAGCCCGCAGCTCAACTCCGGAACTGCCTGTGATACTGG
+
-8A?CB5:=:)888=;;==;;;;;CEEFGFGGGGGGGGGGGGGCFEGGGDGGGFFG8FFGFGGGGGGFGFG8@CFGGFFECGGEG,C=CBDG<AFF,CC@?,9AFFFCFFGG?C,,,9C<F8FGFFEFFF678+@EG,>FFDEF;@6ECC6=DAEGDCFEEGGG7DFGCEF55CCGFFGGFDD>=CC<77C*4?C5584)2;E>EGFAFFCE:AE3C)+@6FCDE3C*)7>)406D(45)-*.0(7746<2=6)-,(5)4(54<)(--7()-,.9+9,.45<0(,3:)4.4).44)*..))
@M02996:162:000000000-B87FG:1:1101:13302:2162 1:N:0:ACTGAGCG+TCTCTCCG
GCTACGGGTGGCAGCAGTGGGGAATATTGGGCAATGGGCGCAAGCCTGACCCAGCAACGCCGCGTGAAGGAAGAAGGCTTTCGGGTTGTAAACTTCTTTTATCAGGGACGAAGAAAGTGACGGTACCTGATGAATAAGCCACGGCTAACTACGTGCCAGCAGCCGCGGTAATACGTAGGTGGCAAGCGTTGTCCGGATTTACTGGGTGTAAAGGGCGCGTAGGCGGGAGAGCAAGGCAGGTGTGAAATCTATGGGCTCAACCCATAAACTGCACTGGAAACGGTTATTCTTGAGGTTCGGG
+
-88AC?=5:00;;8=;;==6;@88;EFCFFGGGFGFGFGEFEEEGF@FEFFGGFFFFGGGFCFB@C=DFGF8FFEFFGAF<EFEGGEFCAEFFGFGEEEB<EFFEFFFGGGEEGGFGBFCFCCC:F@7EFFCEFGFGGGGFCCGGGCFGCFECFBDFGC>E7@B:CG>*>8C7DC,,;5447AFFGGGG59=CFGD5596::CFCC;50=+A;;;C<(91>EEGG3=<(8<>7::>?B>1(98>9F94><:*:?<?1:0)4>BF728)9:78<0*+0(4<8)4,((-:))--),(,).-,-
@M02996:162:000000000-B87FG:1:1101:10319:2163 1:N:0:ACTGAGCG+TCTCTCCG
CCTACGGGGGGCTGCAGTGAGGAATATTGGTCAATGGTCGGAAGACTGAACCAGCCATGCCGCGTGGGGGAGGGAGGCCCTATGGGTTGTAAACCCCTTTTGCCCGGGAGTAATAAGGCGCACGTGTGCGCCGATGAGAGTATGCGTCGAATAAGCATCGGCTAACTCCGTGCCAGCAGCCGCGGTAATACGGAGGATGCAAGCGTTATCCGGATTTATTGGGTTTAAAGGGTGCGTAGGCGGATGATTAAGTCAGTGGTGAAAGGGCCCGGCTCAACCGGGGAGCTGCCATGGATCATGG
+
-8AAC@=580088889:::::9:C<EDFFEFGGGGFF9EEC@CCCFAFGGGGGEBFFFECFCFC@CFDFEFEG:>>CFGG7DFFGGGCFGFGGGGGEEFFGFCFFDED4C<C;<FF9CF@CFGGGFFEGGDEGCEEFFCGGGFFGGGGEGGDGGFGGCDEDGFGGGGGGE8FDFCFC7=FE<55E>51:?FFCDGG>*7>FGGFED@BF*?ED8@3C<D*9EF<=@G:<?F>111;8:>93937,57<CADF2<<B2EG),@?FB<((02D>>,;FF714,574390,5:)))...)().,
@M02996:162:000000000-B87FG:1:1101:10123:2170 1:N:0:ACTGAGCG+TCTCTCCT
ACTACGGGAGGCAGCAGTGAGGAATATTGGTCAATGGACGCAAGTCTGAACCAGCCATGCCGCGTGCAGGAATAAGGCCCTATGGGTCGTAAACTGCTTTTGTGGTGGAGCAACAAGTCGTACGTGTACGGCGATGAGAGTACATCACGAATAAGCATCGGCTAACTCCGTGCCAGCAGCCGCGGTAATACGGAGGATGCAAGCGTTATCCGGATTTAGTGGGTTTAAAGGGTGCGGAGTCTGTGGTCCAAGTCATGGGTGAAAGCCCGGAGCTCAACTCCGGAACTGCCTGTGATACTGG
+
88A=C?9=5:0=888;;==;;;;;;;,EECAEEFGGGFGFFFFEFGGFFFFGGFEFGFDDCCFEFFGGGFBA,,CE@FFE,,CEGGG8F>DCDEFA9CEFBF=,8BFCAFCD,,9A,,:=FCD7F8EFA<+:++>73@9=EGGG,3=EEC8D?FD=FF6+:CDGF6BECCD>9D,7DFCC5>>5;8)CC7:C8:*::0*02;FFDDEEACGGD>AG6<+3+<:7:>6:4@GB??1>045*.26*)0026<)9.<))-+7.2)36-33871)(4(9<?3633<(46>235..).54)*6.))
@M02996:162:000000000-B87FG:1:1101:10324:2181 1:N:0:ACTGAGCG+TCTCTCCG
CCTACGGGGGGCTGCAGTGAGGAATATTGGTCAATGGGCGGAAGACTGAACCAGCCATGCCGCGTGGGGGAGGGAGGCCCTATGGGTTGTAAACCCCTTTTGCCCGGGAGTAATAAGGCGCACGTGTGCGCCGATGAGAGTATGCGTCGAATAAGCATCGGCTAACTCCGTGCCAGCAGCCGCGGTAATACGGAGGATGCAAGCGTTATCCGGATTTATTGGGTTTAAAGGGTGCGTAGGCGGATGATTAAGTCAGTGGTGAAAGGTCCCGGCTCAACCGGGGAGCTGCCAGTGATACTGG
+
68A?@?8=85)88889:::::::C,C<AFFGGGEGFG8EED>FC<FFFFFGGGEBADEFCF>CE@CFCGEG7F@>FFGFG>CFFGCGDEFCFGGGDEFGFGD@EGCEDCBFCA7,<FAF7F*CGCCE:C858CEDGFC:FFC7<EC?EGDGFCFCFG?FEDGGEFCFGGGCEDG7FGFCGGGDDEDGGFGGCCD55>6F>CGGFGGEF>FGGGFFCFAGGBFE7CBFG>9>33?0>?FD<79972)).>ABF99><4:>>?B?AFF2-72>>9(<C432-(<9909:(,.)),.4)1-)..
@M02996:162:000000000-B87FG:1:1101:13360:2214 1:N:0:ACTGAGCG+TCTCTCCG
GCTACGGGGGGCTGCAGTGAGGAATATTGGTCAATGGGCGAGAGCCTGAACCAGCCAAGTAGCGTGAAGGATGACGGCCCTATGGGTTGTAAACTTCTTTTTCCGGGGGATAAAGTGACCCACGTGTGGGTTATTGCAGGTACCCGGTGAATAAGGACCGGCTAATTCCGTGCCAGCAGCCGCGGTAATACGGAAGGTCCGAGCGTTATCCGGATTTATTGGGTTTAAAGGGAGCGTAGGGGGAAAGGTAAGTCAGCCGTCAAATCGCGGAGCTCAACTCCGTCCAGCGGTGGAAACTGCG
+
-8ACCB851))8888::::::::=,C,CEDFGFCFFGGFEGEFEGC@FCFA=CAB:AFFFDEEEBCFGGGEGGCCCGGGG<FFCFCDEFFFCGGGGGGFGGGGGEGEEDF@EGGGFFGGGGGGGGGGGGGEEGDFGGGGGGGGGGGG*?FG7CG<C:CCCEDGGG7CFGGFGGCFFGFGGGDBEGD<D79CFDEEEB*:?DDGFE>BF5@FGDFDCG4>7=FFD55CD>FD>32(87<:9(148?F)3*4)94:AA::CB>E:A)43:>9>>B:?F=?:<?D(:02>5364(78)).)-)-
@M02996:162:000000000-B87FG:1:1101:8385:2226 1:N:0:ACTGAGCG+TCTCTCCG
CCTACGGGAGGCTGCAGTGGGGAATATTACACAATGGGCGCAAGCCTGATGTAGCAACGCCGCGTGAGCGAAGAAGGTCTTCGGATCGTAAAGCTCTGTCCTTGAGGACGAAGAAAGTGACGGTACTCTTGGAGGAAGCCCCGGCTAACTACGTGCCAGCAGCCGCGGTAATACGTAGGGGGCGAGCGTTATCCGGAATTATTGGGCGTAAAGAGTACGTAGGTGGTTTTGTAAGCGAGAGGTGAAAGCCCGGGGCTTAACTCCGGCGAGCCTTTCGAACTGCAAGACGTGAGTGCAGGAG
+
88ACCD=A>81==;=;====;88BCFGGGGGGGGGGGGGGGGGFGGGGGGGGGGGDFGGGGGGGFGGGGGGDFGGGFGGGGGGGDGFGGGGGFFGGGGFFGGGGFGGFFDGGDGCFFGGFGGGGGGFFGFD<=FEGGGGGGGGGGGGGGGAFGGGGGGGGGGGG7EEDGGCF7C5<??CGGGBEDGGGGGDGFFEGE35;CCG4CF@EEEDFFF>GFAGFFGGGGF>D?)9@F9<@>FB92>75>=@DGBFFBBFF>GG2<?AB?B>>:3CB?A*<714:?F>)-<8,(-43:)241)4-4
@M02996:162:000000000-B87FG:1:1101:9980:2255 1:N:0:ACTGAGCG+TCTCTCCG
ACTACGGGCGGCAGCAGTGGGGAATATTGGGCAATGGGCGAAAGCCTGACCCAGCAACGCCGCGTGAAGGAAGAAGGTCTTCGGATTGTAAACTTCTTTTATGAGGGACGAAGGACGTGACGGTACCTCATGAATAAGCCACGGCTAACTACGTGCCAGCAGCCGCGGTAATACGTAGGTGGCAAGCGTTATCCGGATTTACTGGGTGTAAAGGGCGCGTAGGCGGGGATGCAAGTCAGATGGGAAATCTATGGGCTTAACCCATAAACTGCATTGGAAACTGTAACCCTTGAGTGCTGGG
+
88A?C?88)1)8888;;<;;;@@@CCC@ECFEECFCFFFEEEEEGGCFFFFFGECEDGGGF>@=8@FFGFFGFDCFFEG9,AFDC=FFDFDFEFDFFFBFGDGGFGGEFFGDFGGGGFGGGGGEGGG@FGCGFGCFGGGGGGGGGEGGGFFGGCC=DGDFEFGFGGGGEEE7DFG<CED4<<AFFGGGG:C:@FGGF5<?CG<@CF0<)=FFFFDGG;918CD>EFGGB5>FFFF85>=C):4@<FF)*.6*6:<:?*<A2=?B(8?A*):)8)*+04<AB9>4<).)(((42:))*).41
@M02996:162:000000000-B87FG:1:1101:23818:2301 1:N:0:ACTGAGCG+TCTCTCCG
GCTACGGGTGGCAGCAGTGAGGAATATTGGTCAATGGACGCAAGTCTGAACCAGCCATGCCGCGTGCAGGAATAAGGCCCTATGGGTCGTAAACTGCTTTTGTGGGGGAGCAATAAGTCGTACGTGTACGGCGATGAGAGTACAGCACGAATAAGCATCGGCGAACTCCGTGCCAGCAGCCGCGGTAATACGGAGGATGCAAGCGTTATCCGGATTTATTGGGTTTAAAGGGTGCGTAGGCGGTGGGCCAAGGCAGGGGTGAAAGCCCGGAGCTAAACTCCGGAACTGCCGTGGAGACTGG
+
-8ABC?8)110=;8=;;<;;;CCC;CC<EFEC<A@CFGFBFCCCC<<EDG<CFACCCFDFC@@C@@BDFGDG8EEFFFBF,A6CFGEFCFEAEFFFF<,CEA:AD+>CCE@DG,?FF5?CAEFE:EEECFGGEF=BDFGGEDGG9@DDEGG7DGGFG<CFCD*>FGE?FB>CDFGFGGGFCC;8C9CD:FGGGFGGD6>5>CC>C95<5@>CD@8**6709FF/77<F<FGF26:B,8@C?/2)47.4561>(8??BGG29@B2<1?(7476(.*39(-54@>:;944,4-:(28(9()42
@M02996:162:000000000-B87FG:1:1101:7143:2313 1:N:0:ACTGAGCG+TCTCTCCG
CCTACGGGCGGCAGCAGTCGAGGATCATTTGCAATGGGCGAAAGCCTGACAATGCGACGCTGCGTGGAGGATGAAGGCCTTCGGGTTGTAAACTCCTGTCATAAGGGAAAAGGCGAAGTGACCTAATACGTCACCTAGTTGATTGTACTTTAAGAGGAAGCGACGGCTAACTCTGTGCCAGCAGCCGCGGTAATACAGAGGTCGCAAGCGTTGTTCGGATTTACTGGGCGTAAAGGGCGCGTAGGCGGTAAGGCGTGTCAAGTGTGAAATCTCCGGGCTCAACCCGGAAAGTGCGCTGGAA
+
88BCCA>5=0)8888;;<;88888@FAFEFGGGGGGGGGGCGGGGGGGGGGGDEEFFGGG?BFCBFEEGGGGGGGGGGGGGGGGGGGGGGGGGGGGGGAFGFGGGGGGGGGGFFFFEGDFFGFDGGGFGGGGGGGGGFGGFGCFFGGGGGGGGEGGGGGGGGGGGGGGDGGGFCGGGGCFGGFFGGGGGGGGG=FCBDDFGF6>CCDFFFDGG74>D;CDEC<CFFGGFF37::A9:<EC>CBE<4:9D9?FF7>12:CA9?46ABAB7A7):.8CD;F:8??BBFB9(236<>F>F0347
@M02996:162:000000000-B87FG:1:1101:8787:2324 1:N:0:ACTGAGCG+TCTCTCCG
ACTACGGGGGGCAGCAGTGAGGAATATTGGTCAATGGGCGGAAGCCTGAACCAGCCATGCCGCGTGAAGGATGAAGGCCCGATGGGTCGTAAACTTCTTTTGTGGTGGAGCAATAAGCGGCACGTGTGGCGCGATGAGAGTACACAGCGAATAAGCATCGGCTAACTCCGTGCCAGCAGCCGCGGTAATACGGAGGATGCAAGCGGTAGCCGGAATGATTGGGTTGAAAGGGGGCGTAGGCTGAGGCCAAAGGCAGAGGGGAAAGCCCGGGGCCAAACGCCGGAACTGCATGGGAGACGGG
+
-8A?CB==:=088889:<:9:99=C=55CCB,@<@?CDFEDECEFEEEDFEFFAB>>,>FF>8>6BFDGGCF,8>CFFCF+@*>CF:FFB>:FF;>F9,@9FD,<,<<<F<CF,?FFGG*CFCFBFFGG@ECEGCEC?FG?FCF<+**:?C5CGF+<+9:/1*;CF?EC>*:*;F<;:6=*785C1>7*<CFCBGE7*75:C?)1)07)9CG50)1*-*09:C1:)3269<>(32>725D)*.)(0)(/(.7((4-2>F(7>2083:(7499(()/04(4-<79B9)4,36),4:07(4?B
@M02996:162:000000000-B87FG:1:1101:8769:2333 1:N:0:ACTGAGCG+TCTCTCCG
ACTACGGGGGGCAGCAGTGAGGAATATTGGTCAATGGGCGGAAGCCTGAACCAGCCATGCCGCGTGAAGGATTAAGGCCCTATGGGTCGTAAACTTCTTTTGTTGTGGAGCAATAAGCGTCACGTGTGGCGCGATGAGAGTACACAGCGAATAAGCATCGGCTAACTCCGTGCCAGCAGCCGCGGTAATACGGAGGATGCAAGCGTTATCCGGAGTTATTGGGTTTAAAGGGTGCGTAGGCGGTTGCTCAAGTCAGAGGTGAAAGCCCGGGGCTCAACTCCGGAACTGCCTTGGAGACGGG
+
88ABC@=9:0088884:<:::9:=5CC?ECC<@<BACDFCDDCCFDEEAEB==EBBBFBF<>@>8>FEGGFF,<=EFFGG<>,>AF@>@@<AFCC>F9DFGF>?>8>:>F>CF9FGGGG<FGGG@FCFGGGGGF8CGGGGGC@FFGFFEGG5FGG?F?<C87;EFG+CF>/:CCGEC?C:C<85C)9D7ECFCDGGF*9@CFFFC9>><*:ECE)1*6*09CC9:)<:<FC<(41<:<7D?)30(85)067F-6<BBGG:?FF>D??(74C>F43@6()52B9?6;)5.3))).)(04,36
@M02996:162:000000000-B87FG:1:1101:8387:2334 1:N:0:ACTGAGCG+TCTCTCCG
CCTACGGGAGGCTGCAGCTAAGAATATTCCGCAATGGGGGAAACCCTGACGGAGCGACGCCGCGTGGATGATGAAGGCCGGAAGGTTGTAAAATCCTTTTATGACTGAGGAATAAGTATTCTGAGAGAAACGGAGTATGGTGACTGTAGGTCATGAATAAGCAACGGCTAATTACGTGCCAGCAGCCGCGGTAACACGTAAGTTGCGAGCGTTGTTCGGAATGATTGGGCGTAAAGGGCATGTAGGCGGTCTTGCAAGCTTGGGGTGAAAGGCAGGGGCTTAACCCCTGGACTGCGGTGAG
+
88ACCD>A)1)=;;===;,=<;;CFGGGFGGGGGGGGDGGGGGGDFGGGFGCFFCCFGGGGGGF@FEFFFGGEFFFFFGGGGFFDFGGGGGGGGFGGGGGCG9FAFGGDFGGA<FECB5AEDF9DFFDFGGGG@C+DD;FCCCF,,6EFGFGGGGDFC@@@?E8DEDGGGGGGGGGF?>=C;@FGGGGDEGGGFCC49D)9C@FGFB>>>GEC>>FF:G9<5+*30?C?>>>;?063<><<FA=57*7D>75<9626C33)7:(4,9BF9F?1.8CB6--(6:93138:1((...()(4(.
@M02996:162:000000000-B87FG:1:1101:16259:2344 1:N:0:ACTGAGCG+TCTCTCCG
ACTACGGGTGGCAGCAGTGGGGAATATTGGACAATGGGGGAAACCCTGATCCAGCGACGCCGCGTGAGTGAAGAAGGATTGCGGGATGTAAAGCTCTATCAGCAAGGAAGAAAATGACGGTACTTGACTAAGAAGCTCCGGCTAAATACGTGCCAGCAGCCGCGGTAATACGTATGGAGCAAGCGTTATCCGGATTTACTGGGTGTAAAGGGAGCGTAGACGGCAAAGCAAGTCTGAAGTGAAATCCCGGGGCCCAACCCCGGAACGGCTGGGGAAACGGGTGAGCTAGAGTGCAGGAGAG
+
-8ABC?00801=;8=;;==;;88@;C@@CCGECACCCFDDCCCFFDFED<C<CA6@@@@F:@8=+8BC,CBCEACE,::9,ACE+@:F,@?<?EEFG<,CFFDF@FDEEGGDFG?FGGGG7F@9@FGG,EFGGGGG=DDEGC:FGGFGGG@FGGF?@FC<D94BF8CG,@FC0?,4=CCAFF;::9*:5:CGD>A*1;CA@FG;:);CFFGG<>>D58<CFED/C@A<4F<F46)99<F*.26F)9@>GFFF;((4:DDBFF91;9(45()(-9DE>((4(0(44(.4<?3)6)).78-(,
@M02996:162:000000000-B87FG:1:1101:8401:2347 1:N:0:ACTGAGCG+TCTCTCCT
CCTACGGGAGGCTGCAGCTAAGAATATTCCGCAATGGGGGAAACCCTGACGGAGCGACGCCGCGTGGATGATGAAGGCCGGAAGGTTGTAAAATCCTTTTATAACTGAGGAATAAGTATTCTGAGAGAAACGGGTGATGTTGCCTTTAGGTCATGAATAAGCAACGGCTAATTACTTGCAAGCGGCCGCGTTAACCCTTAGGTTGCAGCGGTGGTTCGGAATTTTTGGGCGTAAGGGGCAGTTAGCGGGCCTGGCAGCCTTGTGTGGAAAGCCAGGGGCTTAACCCCTAGCCTGAGTTGAG
+
88BCCD8>8:)=;=8=====<;;CFFGGGGGGGGGGGG@FFGGCFGGGGGGGC>FF:F@FFCGGFFGGGGFEGGGGFGGEGEGGGGGGGGCFGGGGGDFFBC,CEAC9ADFFG9CFCDF,A,,,3C,A3:@3@3++86@,,3,7,,5>A,E383,@,EE;@?C,6C*::8,B=@9,,5=,,4:**:/17E51;)430*00**=8<***)))=))89:4)/);+*<*/1())0,8()2())-2)0.*)()(-)((.((**.56)32(44*-*(.,8:7(((.9-44?(((((.)(((166)(
@M02996:162:000000000-B87FG:1:1101:12131:2365 1:N:0:ACTGAGCG+TCTCTCCG
ACTACGGGGGGCAGCAGTGAGGAATATTGGTCAATGGTCGGAAGACTGAACCAGCCATGCCGCGTGGGGGAGGGAGGCCCTATGGGTTGTAAACCCCGTTTGCCCGGGAGTAATAAGGCGGACGCGTCCGCCGATGAGAGTACCGGGAGAATAAGCATCGGCTAACTCCGTGCCAGCAGCCGCGGTAAGACGGAGGATGCGAGCGTTATCCGGATTTAGTGGGTTGAAAGGGTGCGTAGGCGGGCGGATAAGGCAGCGGGGAAAGATCCCGGCGCAACCGGGAGGCTGCCGTGGAGACGGG
+
-8A?C@==:9)8888::<:::9:=5C,?CCE?A<B@C,<>@CCCFC9EDF?4AA8:=F?B8>8>8>FDGDDFGC<BEFGG*D:BCG@:>C<<CFFFG*1@FFFGGGEDCG=:C,?FGGGGGGGGGGGGGGGGEC:CFGGGFEGGGGGGGGG7FGF7CA6:CC8CFG?FGE8CGEGCFFF=F77>D19D*<FGDEEGF4CFCDG@=77>.8CCCD7*2.*29:C)20C7AFFF4?BE?:BGFD687)<9)4<B)47?:EG(7B??07)6*4C>>(58<0,49B9>>?(421;1,7:2??6:9
@M02996:162:000000000-B87FG:1:1101:11158:2374 1:N:0:ACTGAGCG+TCTCTCCG
CCTACGGGTGGCAGCAGTGAGGAATATTGGTCAATGGGCGCGAGCCTGAACCAGCCAAGTAGCGTGAGGGATGACGGCCCGACGGGTGGTAAACCTCTTTTGTTGGGGAATAAAGGAGCCTACGTGTAGGCTGTTGCATGTACCTGTCGAATAAGCATCGGCTAATTCCGTGCCAGCAGCCGCGGTAATACGGAAGATGCGAGCGTTATCCGGATTTAGTGGGTTTAAAGGGAGCGTAGGCGGCCTGTTAAGTCTGCGGTCAAAGGTCAGGGCCCAACCTCGGCATGCCGTGGATACGGAG
+
688AC?95=00=;8=;;==;;CCC6C,CCCC<@<,CCDFB+7@BCC8ECF@7EA9:CFD,@CC@8@FCFDCFCA,,@@6C+@=>EC@+>C?<AFE,A,,@,::::B:=@+,8CABDBF7@,AFGFFGFFDF@,86EFF,FEF9<@,@8DFGGGGCE>=2>:9:EE,=AFC,=CFCE8C>=;9:8C9CD8CGGGBEGF7CBDDGFC>)=)*CCCD5/*.*29C=12)<:6FFD2?0@6?:9<D10(0).*.:@-4)64CGB(7<<)3)664240-)2)(-((08:;(40.3,460).6(-,-
@M02996:162:000000000-B87FG:1:1101:12646:2375 1:N:0:ACTGAGCG+TCTCTCCG
GCTACGGGTGGCAGCAGCTAAGAATCTTCCGCAATGGGCGAAAGACTGACGGAGCGACGCCGCGTGAATGATGAAGGCCGTGAGGTTGTAAAGTTCTTTTCTGGAGGGAGAATAAGGCAGGTAGGGAATGACCTGCTGATGACGTGAATCCAGGAAGAAGCCCCGGCTAACTACGGGCCAGCAGCCGCGGTAACACGTAGGGGGCGAGCGTTGTTCGGAATAATTGGGCGTAAAGGGCGCGCAGGGGGCGTGTGAAGTCTGCTGTGAAATGGGTGGGCGTAACGCAAGCCAGCGGGGGAAA
+
-8AACA>5>0);;8=;;==;;;C@CC<AFGGCCCCDD,;@@CCEGG9ECECCBC+@@FEFF>7>+>CD9CBFEDDEFGGG+6:BE:4B+A@A?CAFFF,EF9FFEFCDBFGG9FFGGGGGGAAFGGGGCFGGGCGG,@F,EEGG>CGG9EFGGGF?,DCCE*@CGEG*A;FEGEG5CCE=ECAA,?GCDG<EEA?<B*>FCGGD*9@E@51*1.0?D>3D5+0:9=FF:D)08BDF8<@141-06)74)((.,,.).3*-6=)56(6:4-C?0,8*5(((4>:(4390:6?B(7>0@>,1,
@M02996:162:000000000-B87FG:1:1101:9783:2376 1:N:0:ACTGAGCG+TCTCTCCG
GCTACGGGAGGCTGCAGTGAGGAATATTGGACAATGGTCGGAAGACTGATCCAGCCATGCCGCGTGAAGGAAGAATGTCCGATGGATTGTAAACTTCTTTTGTACGGGAGCAATAAGGTGTATGCATACACCGATGAGAGTACCGTACGAATAAGCATCGGCGAACTCCGTGCCAGCAGCCGCGGTAATACGGAGGATGCGAGCGTTATCCGGATTTAGTGGGTTGAAAGGGTGCGTAGGCGGAATGCCAAGGAAGCGGTGAAACGCAAGCGCGTAACGCGGGACCGGCCGGTGAAACGGG
+
68ABC?8881)8=;8;;=;;;;;C6@<CECG<ACCAD<C@:B@CFE,C@6CC@ACCCADFC@8@+@FEGDDGGDC,CCFF,@=?CF?,B??CFFC?FC,CEFEFDGDDFGFCF,FGGG:AFG9FFGGGGGGGGG7CGGGGGGFGGFGGGGGFGGFDED8B>=+@CE,EGC+ADBF<@ECCC939C39D8ECF=BEGF*>FC5>>C95>)1;:CD3/*52:9@=12)<>>FFB(40@2:0>?D9<;)9)9<BF((.4,>D1955>)4(4)-/-4()/0(416)409:9909B(--47=232:
@M02996:162:000000000-B87FG:1:1101:12629:2384 1:N:0:ACTGAGCG+TCTCTCCG
ACTACGGGTGGCAGCAGCTAAGAATCTTCCGCAATGGGCGAAAGACTGACGGAGCGACGCCGCGTGAATGATGAAGGCCGTGAGGTTGTAAAGTTCTTTTCTGGAGGGAGAATAAGGCAGGTAGGGAATGACCTGCTGATGACGTGAATCCAGGAAGAAGCCCCGGCTAACTACGTGCCAGCAGCCGCGGTAACACGTAGGGGGCGAGCGTGGTTCGGAATGATTGGGCGGAAAGGGCGCGCAGGCGGCTTGTTAAGTCTGCTGGGAAAAGGTTGAGCTGAACTCAAGCCAGCGGGGGAAA
+
-86BC?85=0);;88;;=;;<;@C,C,6CFFE@@@CD,;@@CCCGC9CEFCC:C:@@FCF@>@B8>FFEECEE<CEFFGF8=BCFBBF=E<??C@EF,,CE,FFFGDDCCF=,EFGGGGGGCFGGGGG?FDF?,DG@DG=EFGG@CFF,@CFEFFGFGCF60>CFGG5;DF,C8E;EF5:8C;A=FDGDE)=8;CFB0>FGGGF*>DE>>/*1))2929D)+22+9CF?D3@F(8)44>9717@BEFFC(().)6<>3:4<F23:(.40(24))8+0).(.=2))-4).-.3216(79(3,
@M02996:162:000000000-B87FG:1:1101:13240:2430 1:N:0:ACTGAGCG+TCTCTCCG
ACTACGGGAGGCAGCAGTAGGGAATATTGGTCAATGGGGGGAACCCTGAACCAGCCATGCCGCGTGAGGGAATAAGGCCCTACGGGTCGTAAACCTCTGTTACCGGGGGCTAACGGGCGTCGTGCGCGGCGCTGTGAAGGTACCCGGGGAATAAGCATCGGCTAACTCCGTGCCAGCAGCCGCGGTAATACGGAGGATGCGAGCGTTAGCCGGATTTAGTGGGTTGAAAGGGAGCGGAGGCGGCCGTTTAAGTCAGCGGTCAAATGGCAGCGCCCAACGCGGGCCTGCCGGTGACACTGAG
+
68AAC?18)81=88=;;=;<;8;C6C,<EF<EA@<CCDDDDCDFFE8AAE=BDE?==BDFE>@>+@C@FDCG3=?DFFGG7FC>EGC@@@<>DFF7C<,@=@@DCFDDDC:<FFEEGGF4=F4CFGGGGGGG8?2<CGFGCCFE6CEGGGG8FECE9+78>D5CEF9:F>2:C>GFF?C65777C9>C7AFFCBEE>0>><<E@8/.<)*9>DD<**-*29@C12)<:>FFEBFFF(4>98C603))(*-:@)62<>GG(1>3<)62:5:9;>(7C:6BF0799>(8:(-(-33)-9)..,
@M02996:162:000000000-B87FG:1:1101:7350:2456 1:N:0:ACTGAGCG+TCTCTCCG
CCTACGGGGGGCAGCAGTAGGGAATATTGGTCAATGGGGGGAACCCTGAACCAGCCATGCCGCGTGAGGGAATAAGGCCCTACGGGTCGTAAACCTCTTTTACCGGGGGCTAACGGGCGTCGTGCGCGGCGCTGTGAAGGTACCCGGGGAATAAGCATCGGCTAACTCCGTGCCAGCAGCCGCGGTAATACGGAGGATGCGAGCGTTATCCGGATTTACTGGGGGTAAAGGGAGGGTAGGTGGTTTGGCAAGCCAGATGTGAAAGCCCGGGGCTCAACCCCGCGGACTGCATTTGGAA
+
8ACCCDF@98)8888::<:<:8:CEFGGGGGGGGGGGGGGGGGGGGGGGGGGGFFFFGGGGFGGFGGGGGEG:FGFGGGGGFFGGGGEGGGGGGGGGGGGGGGGGGGGGGGCEEGGGGGGGGCGGGGGGGGGEGGGCGFGGGGGGGGGGGGGGGGGGGFGGGGGGGGGFGGGGGGG>EFGGGFFGGGGGGGGGDGGFCFFGGGEG)<DFFGGGFFGGFCCFGG)>5EGFFGF:<(8:?FG9FB)38@?<?FF014??6DAFF>A<?78B>GFF65FF0<:6>19>(17?145<)6474
@M02996:162:000000000-B87FG:1:1101:8207:2531 1:N:0:ACTGAGCG+TCTCTCCG
CCTACGGGTGGCTGCAGTGGGGAATATTGGACAATGGGGGAAACCCTGATCCAGCGACGCCGCGTGAGTGAAGAAGTATTTCGGTATGTAAAGCTCTATCAGCAGGAAGAAAATGACGGGAACTGACTAAGAAGGCCCGGCTAAATACGGTCCAGCAGCCGGGGGTATTCGGTAGGAGGCAGCGGTAACCGGGTTTACCGGGGGGAAAGGGGGGGGTAGCGGGAAAGCAAGTTTGAAGGGAAATCCCGGGGGCCAACCCCGGCACTGCTTTGGGAAACGGTTAGCTGAGGTGGCAGGAGGG
+
8ACCCD>5:0)===8;===;;@6CFGAFFGFGGGGGFGGGFGGGGGGGGGGFGCCCFGGG@CFGFFGGGGGGGFEFEE9EGFFGFFEFD<EFFDGGCE<FGGAE,D+:<4FGG:E5,+8++++A=,,,,:35@3,,3B7F++3=F9,33+,++3,,33*@3*4>**=4,,,;*2*A+***2*).3:3**3/B*)*;9:*07C5<*).077D*))))/,1*.8*)27708@D*).-/:>)9:F04)/<:D>B)((,((29:65(-((.)*6*4((.<82((47,())).((.,(.(-)(--4
@M02996:162:000000000-B87FG:1:1101:15503:2571 1:N:0:ACTGAGCG+TCTCTCCG
ACTACGGGTGGCAGCAGTAGGGAATATTGGTCAATGGGGGGAACCCTGAACCAGCCATGCCGCGTGAGGGAAGAAGGCCCTACGGGTCGTAAACCTCTTTTACCGGGGGCTAACGGGCGTCGTGCGCGGCGCTGTGAAGGTACCCGGGGAATAAGCATCGGCTAACTCCGTGCCAGCAGCCGCGGTAATACGGAGGAGGCGAGCGTTATCCGGATTGATTGGGGTTAAAGGGTGCGCAGGCGGGCGGGTAAGTCAGCGGGGAAAGGGCGGGGCTAAACCCCGGCAGTGCCGGTGAGACGGG
+
88AACDA580)=;88;;<=<;8;C;C,CCCE,@A@CCDDDDDEFGG<EDFFBAABBAFDF<>@=4>B@FDCG+8BDFFGG+>BCDG@@CFCCFGG<F9=F,E@FBEGDDC*<FGGGGGG=FG*CFFGGGEEE*?*<FGGGE?FFGEGGGGGFGGFFC9C:>3;CGFCFFE1ADCFCCFCCC<7:C9CD*<7CC>EED*95C<C>C1)<)7DEC7.**.**9@=)2./>>@FD18(719:C>D654)77)-5=).:A:ED09B<6(4-,74179()3*(,43<1(49,56)40---(943:9
@M02996:162:000000000-B87FG:1:1101:24781:2621 1:N:0:ACTGAGCG+TCTCTCCG
CCTACGGGTGGCAGCAGTGAGGAATATTGGTCAATGGGCGGAAGCCTGAACCAGCCATGCCGCGTGAAGGAATAAGGTCCTATGGATCGTAAACTTCTTTTGAGCGGGAGCAATAAGGACTACGTGTAGTCCGATGAGAGTACCGTTCGAATAAGCATCGGCTAACTCCGTGCCAGCAGCCGCGGTAATACGGAGGATGCAAGCGTTATCCGGATGTATTGGGTTTAAAGGGTGCGTAGGCGGCTTGTCAAGTCAGGGGTGAAAGCCCCCTGCTCAACAGGGGAACTGCAATTGATAATGT
+
88ACCB5)81);=======;;;;;CFFGGGGGDGGGGGGCFGGGGGGGGGFFGFFGFGGGGGGC@FGGGGFGGGGGGGGGGGCFGGGFGGGGGAFGGCFFGGGGGGGGGGGGGGGGGGGGGGCGGGGGGGDFCEGGGGGGGGFGG@@FEGGGGGGGGGFGEDGCGDFGDGGGG>FFGFCD?DDFGDDDFGGGGFGGF4DFFFD3CG3>4A7EG5>)9<*:FFC**)3:AFGF3::<,:BGFG>@>EB8>ABF<9>4(:7((52<),,4545268*0013<079,3(872)))).)-*))..
@M02996:162:000000000-B87FG:1:1101:23191:2628 1:N:0:ACTGAGCG+TCTCTCCG
ACTACGGGGGGCAGCAGTCGGGAATGTTGCGCAATGGAGGAAACTCTGACGCAGGGACGCCGCGTGCAGGAAGAAGGCTTTCGGATTGTAAACTGCTTTAGACAGGGAAGAAACAAGACAGTACCGGGAGAATAAGCTCCGGCGAACTACGTGCCAGCAGCCGCGGTAAAACGGAGGGAGCAAGCGTGAGCCGGAAGTATGGGGGGTAAAGGGTGCGGAGAGGGGAAAGGAAGGTAGTGGTGAAATCCCTCGGCCGAACTGAGGAACTGCAACTAAAACTGGTGGTCGTGAGTACTGGAGG
+
-8ABC?851)18888::<987887B,<E?EFFEEEBEFFEEFDFCE9EFFD7F@6==FCFGC@B5>@DFGGFGFCFF,3,,3>CC*1><DFCA<>F;9,?FC:FDFECCFGFF<FFGGCFC?B2>*4*=BCFFGGGG+?FE88*2::1<<C;8C>CCCFFDGGCDE/:C+<<C/C=EGGECC@529119*22152*)*29*7CE*9.7@FFGG)79C(7CD*:<E:CC0)27:(.055/7-1<@4*/57).<<0((-:C:7B:?7:2262:23,6A62,,.6)((-.(,-.-).:)943:(
@M02996:162:000000000-B87FG:1:1101:24781:2640 1:N:0:ACTGAGCG+TCTCTCCG
CCTACGGGTGGCAGCAGTGAGGAATATTGGTCAATGGGCGGAAGCCTGAACCAGCCATGCCGCGTGAAGGAATAAGGTCCTATGGATCGTAAACTTCTTTTGAGCGGGAGCAATAAGGACTACGTGTAGTCCGATGAGAGTACCGTTCGAATAAGCATCGGCTAACTCCGTGCCAGCAGCCGCGGTAATACGGAGGATGCAAGCGTTATCCGGATTTATTGGGTTTAAAGGGTGCGTAGGCGGCTTGTCAAGTCAGTGGTGAAAGCCCCCTGCTCAACAGGGGAACTGCCATTGATA
+
88CCCA=5>1);;=8====;;;;CFGGGGGGGGGGGGGGGGGGGGGGGGGGGGGFGGGGGGGGGCFGGGGGFFGGGGGGGGGGGGGGGGGGGGGGGGGGGGGGGGGGGFDGGGGGGGGGGGGGGGGGGGGGGGGGGGGGGGGGGGFGGGGGGGGGGGFGGGGGGGGGGGGGGGGGGGGGGGGFFGGGGGGGGGFGGFGGFGFGFGGFEFFGGGFFGFAGC=EGDGFGGBFGFFBFFFFFG?CBF>EDFFAF@A2645FG<:=<AAB7?E>33?06A@???F>>B?0:?7?3<AAFFF
@M02996:162:000000000-B87FG:1:1101:14345:2664 1:N:0:ACTGAGCG+TCTCTCCG
GCTACGGGTGGCAGCAGTGAGGAATATTGGTCAATGGGCGAGAGCCTGAACCAGCCAAGTAGCGTGAGGGATGACGGCCCGATGGGTTGTAAACCTCTTTTATACGGGAATAAAGTGCGGCACGTGTGCCGCTTTGCATGTACCGTAAGAATAAGCATCGGCTAATTCCGTGCCAGCAGCCGCGGTAATACGGAAGATGCGAGCGTTATCCGGATGTATTGGGTTTAAAGGGAGCGTAGGCGGAAGATTAAGGCAGCCGTGAAATCCCGTCGCTGAACGACGGAACGGCGGTGGAGACGGG
+
-8A?CB=):01=;8=;;==;;;;C;@6CEFF<@AECFFFEEC@EFF<ECFEFFECCAFFC@ECB8@FCFDDFEE@,@CFG7@7BEFC,@C?AFGG,F@,F<A<F@FDDCE<BFGGAFGFGGGGGEFGGGGEE+3+EFG,EDDGGG@DEGGGAFGFAE9C>>DBEG,,EFC3CDFG@DECE>>@>C5CD:CGGD?GEF+CFCDGBE)8>)+;E<>8)9)**9@C12)<:<F>B?FFF(8>G2DBB(8<)*6<F)8??6:D(7F?>4::2;.929,):9(4?>F1(43-4(44-(4-(92(19
@M02996:162:000000000-B87FG:1:1101:22148:2668 1:N:0:ACTGAGCG+TCTCTCCG
ACTACGGGTGGCTGCAGTAAGGAATGTTCGGCAATGGGGGAAACCCTGACCGAGCAACGCCGCGTGAGTGGAGAAGGTCTTCGGATTGTAAAGCTCTGTTGTAGAGGAAGAATGCTAAGGATAGGAAATGATATTTAGTTGACGGTACTCTACTAGAAAGTCACGGCTTACTACGTGCCAGCAGCCGCGGTAATACGTAGGTGGCAAGCGGTATCCGGATTGATTGGGCGGAAAGGGTGCGCAGGCGGGGTGTGAAGTGTGATGTGAAAGCGTTGAGCTCAACGCAATACAGCATCGAATA
+
88ABCB=5=0);=8=;;===<;CCC,CDFCGECC@CFFDDEEFFGEEEFFF@BE@CEFEGECFC=CCCCE,?FEFFGFGE,AFDDCFG,??A?FFFFG<FGFGFFGFDFGGG9FF,FFG,E<CFFFFGCFGDFAF;FGG9FGGGGEGG=F9FG;CADGGF,=FGGGG>EFGCFGG6D7CF9;A>:CGD>E)=C+BEF2CF<+<>8DFFF>):/);>DBC*)+31CCFG:F3>B6488.7999()47@B)(-8((.<<+*.:B266>A4=><0(-)/0)).5?B(7;B6<:74:462737),
@M02996:162:000000000-B87FG:1:1101:14560:2672 1:N:0:ACTGAGCG+TCTCTCCG
GCTACGGGTGGCTGCAGTGAGGAATATTGGTCAATGGACGCAAGTCTGAACCAGCCATGCCGCGTGCAGGAATAAGGCCCTATGGGTCGTAAACTGCTTTTGTGGTGGAGCAAGAAGTCGTACGTGTACGGCGAGGAGAGTACAACACGAATAAGCATCGGCTAACTCCGGGCCAGCAGCCGCGGTAATACGGAGGAGGCAAGCGGTATCCGGATGGATTGGGGTGAAAGGGTGCGGAGGCTGGGGTCCAAGGCAGGGGTGAAAGCCCGGAGCTCAAGGCCGGAACGGCCATGGATACGGG
+
-88ACE9):)1==88;;==;;;;@;@;@CDC,@@,;AEC@@@@BC<,CECCCEA;6@ECE@@6@6@8@FFCF,6CEFFFG,A,CDFCC@8?AFF9FD5,C<E:AC,A@AFA=F,AFG,EFFGGGFGGGGGGGEF+@CGEG@EGG,DFEEEG8DGF,>5+8:*6BFCCGC>*@78C*1=97;<)8=2>D7CDFDBEGF5DFDF7>C)07.77A75))*.**8@C)2.A6:9CE(80<(37<(14.4B)4*,99(4??9EG,7>B244:05>531,)39)),(7619((-(3(().4)1)446
@M02996:162:000000000-B87FG:1:1101:17278:2685 1:N:0:ACTGAGCG+TCTCTCCG
ACTACGGGGGGCAGCAGTGAGGAATATTGGTCAATGGGCGGAAGCCTGAACCAGCCAAGTCGCGTGAAGGAAGACGGTATTATGTATTGTAAACTCCTTTAGACGCAGAGAAATAAGGGGCTCGCGAGCTCTGATGCTAGTATGCGTAGAATAAGGATCGGCTAACTCCGTGCCAGCAGCCGCGGTAATACGGAGGATCCGAGCGTTATCCGGATGGATGGGGTTTAAAGGGGGCGCAGGCGGCGCGTTAAGGCAGGGGTCAAAGCGTGAGGCGCAACCTCAGCCCGCAGAGGATACGGGG
+
-8ACC?A811188889:<:::::::=5?C@CEBCEDCFFB@CCCF8=EEFB==A::BFD8:>8>6>B@FDDCFD,@C+><,8,<8@@,@7=@DFE,@9,@FDF9<51:>FFC>,@BFFGGG*=BFGEGG*?7>C9CF+?F<>+?FC=EEGF9CFC?<+*189*;CC<C62*:>*AC*?=7A5)08/9C*<FFD5CEE*7@77=):1.70*:CDE3//4**0;=/2)<:27:>(,4:67>C6D;597)-/439),4?;ED(-<24-(4,8,7?B():>(3(.7(41(24((((-4(6/(-,(
@M02996:162:000000000-B87FG:1:1101:15026:2701 1:N:0:ACTGAGCG+TCTCTCCG
ACTACGGGGGGCTGCAGTGGGGAATATTGGGCAATGGACGCAAGTCTGACCCAGCAACGCCGCGTGAAGGAAGAAGGCTTTCGGGTTGTAAACTTCTTTTAAGGGGGAAGAGTAGAAGACGGTACCCCTAGAATAAGCCACGGCTAACTACGGGCCAGCAGCCGCGGTAATACGGAGGGGGCAAGCGTTGTCCGGATTTACTGGGTGTAAAGGGCGTGTAGCCGGGTCGGCAAGTCAGATGGGAAAGCCATGGGCGTAACCCAGGAACGGCATTTGAAACGGGAGAGCGTGAGTGCGGGAG
+
68AACD=A>0188889:::99==??=,5@CF=<<B=CEE>@=@CB95??FFE=ABA=EBC==6>+>C>FD@FF<<BEF@,,3@@E>8@*=@BDC9FE93<C?FGDEDCCFGB7@FFGGGGGG*CFGGGCCCFGCFGGGGGGEED1;EC+<8C*:>52C<C8*;EEEG1:8<AC:*/:=5=C55:C<D/*:1:+8:?)**9>*<?F*8)98DGFD@D92*9@+39CB214>3<>F)96<=*.*.058)(28.9:?614=C?>><(48<?.4131)*214.)(0(-4((4((4:6-5>)32(-
@M02996:162:000000000-B87FG:1:1101:11919:2720 1:N:0:ACTGAGCA+TCTCTCCG
ACTACGGGGGGCAGCAGTAGGGAATATTGGTCAATGGGGGGAACCCTGAACCAGCCATGCCGCGTGAGGGAAGAAGGCCCTACGGGTCGTAAACCTCGTTTACCGGGGGCTAACGGGCGGCGTGCGCGGCGCGGTGAAGGTACCCGGGGAATAAGCATCGGCTAACTCCGTGCCAGCAGCCGCGGTAAGACGGAGGATGCGAGCGTTAGCCGGATGTGTTGGGTTGAGAGGGGGCGTAGGCGGGAGATCAAGTCAGCGGTGAAAGGCGGGGGCTCAACCAAGGGGCAGCCGGGGAGACGGG
+
-88ACA9===088889:<:<:8:94C9CE@9E?AFBCFDD@CCFGG,CCD<DBD@1>,>F:4=<1<<CFDCG7CCF<C=F7::<FFC<C?8@EG8*;?+/*;<+;CED>:*2<:?ED8E*::*:?CEEE5CE5C/C8<C8<9F+<>CGGGG6@F9E?+988)*:<C+<<8*27CGCFFCE*70589<D*<=GC@EG:*2757EB?95>)04:95))2)0*08C1*)3*.<70,4(8(279<C9D9@>(2)39)-6<4:C-45<A),.(89D1((.29:(-(),490(--.7(-4>(518:>
@M02996:162:000000000-B87FG:1:1101:15418:2728 1:N:0:ACTGAGCG+TCTCTCCG
ACTACGGGTGGCAGCAGCTAAGAATATTCCGCAATGGACGAAAGTCTGACGGAGCGACGCCGCGTGGATGATGAAGGTCGGAAGATTGTAAAATCCTTTTATAACTGAGGAATAAGTACTTTGAGAGAAACGGAGTATGGTGACTGTAGGGTATGAATAAGCAACGGCTAATAACGTGCAAGCAGCCGCGGTAACACGTAAGTTGCGAGAGTGGGTGGGAAAGATTGGGGGTAAAGGGCAGGAAGGCGGTTGGGCAAGCTGGGGGGGAAATTCCGGAGCTCAACTCCGGAAGTGCGCGGAG
+
68ACCB=5:0)=;8=;;=,;6;;;6C,,C@F@@@@@CEFB@C@CC9,CCFC>@@+6@FCF+@+>+8>:,CA@ECCEE4CFE=C>A95C,EAAF?FGFC<FF9FF<A:A<FFF,CFFC?F:,59EFGGGGC8FDCE+@D@A39D=,C@@DE+,6,>D;@C;;=FF<@@>*>B<+3@434**7:948CCC7CD*:?,>8C6A<92+;+288)90;5))*.974**2+9<<3)904:492<8F09()4<F99(,)(4(.4:C5)84(-(43>(*))-9>),-()15:))4,,,9().)-)-(((
@M02996:162:000000000-B87FG:1:1101:16104:2731 1:N:0:ACTGAGCG+TCTCTCCG
CCTACGGGGGGCAGCAGTGAGGAATATTGGTCAATGGGCGGAAGCCTGAACCAGCCAAGTCGCGGGAAGGATGAAGGTAGGATGGATTGTAAACTTCTTTAGCTGTGGAGCAATAATCACTATGTATAGGGAGATGAGAGTACACAGAGAATAAGGATCGGCTAACTCCGTGCCAGCAGCCGCGGTAATACGGAGGATCCGAGCGTTATCCGGATGTATTGGGTTTAAAGGGTGCGCAGGCGGCTGTCTAAGTCAGTGGTCAAATCGTGGGGCGCAACGCCATCCCGCCAGTGATACGGGG
+
-8AACAA51008888::9::::CC,C9,C<FAA<CBDFFEDD@CFF8EDFBDAE:BACD8:>@>+8CCEDBEB<=CF8>,*,,>*@>,@:=@CF93D;,D@FF,>38<>FFCF3FF,@FG9C,@@FCCG,CFGGGFEFFE8EGGGFG@8CFCFGE9<+;<>C*CEF7CFE/:DEGCFGC7A<87=)9D7EGGG>EG>9DFDGGDEC@D49DG<D))*.*:9:C/*)<>BF><(4(8;>BDBG98-)04*6<?6)6<60>-.=?<5)4(78)42,>8>BFF0;(.4(890(2)49-6?66;(
@M02996:162:000000000-B87FG:1:1101:15002:2755 1:N:0:ACTGAGCG+TCTCTCCG
ACTACGGGTGGCAGCAGCTAAGAATATTCCGCAATGGACGAAAGTCTGACGGAGCGACGCCGCGTGGATGATGAAGGCCGGAAGGTTGTAAAATCCTTTTATAACTGAGGAATAAGTAAGGTGAGAGAAACGCCTGATGGTGACTGTAGGTTATGAATAAGCAACGGCTAATTACGGGCCAGCAGCCGCGGTAACACGTAAGTTGCGAGCGTTGTTCGGAAGGATTGGGCGTAAAGGGCATGGAGGCGGTTGTGCAAGCTGGGTGTGAAATCCCGGAGCGTAACGCCGGAATTGCGGTGAG
+
68AACB=5:0)=;8=;;=6;;;;C;CCCFGFC:@@AFFFBCCECEC,CAFCCEC@@@FEFB@8>+>CCCEEFFCDDFGGGEFEEDA9F?DADDEGGGF9FGCFEA5BBBFFC5FFG=FGGG5AFGGGGGGGGGGG+DBFG9DFG@E@DFG9@EC>A@;CACFFFFGGGEBF,2BF;*;99CC9A:8?DDGG8CBCFFG7ACG+8<CEDFBG/*00*2-99>5*9+0C7?FC)4<?FBF<C<GFF:DB9G,(.,4)4>GC:)7:(:(46=A*-5,880,-((0:?(-(-494,)46:3(,(,
@M02996:162:000000000-B87FG:1:1101:18015:2755 1:N:0:ACTGAGCG+TCTCTCCG
ACTACGGGGGGCAGCAGTGAGGAATATTGGTCAATGGGCGCAAGCCTGAACCAGCCAAGTAGCGTGCAGGATGACGGCCCTATGGGTTGTAAACTGCTTTTGTCGGGGAAGAAAGTGACCCACGCGTGGGTTATTGCAGGTACCCGGTGAATAAGGACCGGCTAATTCCGTGCCAGCAGCCGCGGTAATACGGAAGGTCCGAGCGTTAGCCGGATTGATGGGGTTTAAAGGGAGCGTAGGTGGAAGTGTAAGGCAGCCGTCAAATTGCGCAGCGCAACTGCGGCCAGCGGGTGAAACTGCA
+
-8AAC@=985088889:<:::===9=5CCCB??<C@CDFB@@@CFD8ECFBBAEBBAFF8?BCB8>CDGGEDD=B>FF:F+8,>CF@+@C7@EFFFG=,E<F8@>FDD@F*3@FG3FFFGGGGGGG8FGGC:EFCCFGGGGGCGFCG*?FF9FGCDCA98C</;E+<CG:2ACEGE8ECCE705C7CD*?FG8<EGE0:F<DEFD);>)87CDB5**5**9;=12)A>AFFF?B>E2?@G<G6.5F)52<AF0<BB?C71(<:A)6<9DBGFB(7C>((47B0;>FF:>3(-325A*)6,-
@M02996:162:000000000-B87FG:1:1101:16549:2758 1:N:0:ACTGAGCG+TCTCTCCG
ACTACGGGTGGCAGCAGTAGGGAATATTGGTCAATGGGGGGAACCCTGAACCAGCCATGCCGCGTGAGGGAAGAAGGCCCTACGGGTCGTAAACCTCTTTTACCGGGGGCTAACGGGCGTCGTGCGCGGCGCTGGGAAGGTACCCGGGGAATAAGCATCGGCTAACTCCGTGCCAGCAGCCGCGGTAATACGGAGGAGGCGAGCGTTATCCGGATTGAGTGGGTTTAAAGGGCGGGTAGGCGGGATCGTAAGTCAGAGGTGAAATGCAGAGGCTAAACCTCGGAGCGGCAGTGGAAAAGGG
+
-8ABC?=5=0)=;8=;;==<;8;@CC,,CDFDDAC@CFDDDECFGD<EEFF=DABBA?=F?B7>8>CEGGDD+>ADFFFG?D<CDGFCFFFCFGGGGGCFGFFCBFDDDG7<FFGGGGGCFG1CFGGGGGGG*?*;FGEGGGGGGGGGGGGEGFC9<<C:CD8EFG7CFE*:DFGFCEDE5785C7CD7CDGD37ED*9BDDE3=/)506:EDB57*5*:7CE)2)304BFD07(<02792D98-))4*.87)66><99,4=>A-64A64C?0()39(.(..3(3424(-(((.5<9(430
@M02996:162:000000000-B87FG:1:1101:14040:2863 1:N:0:ACTGAGCG+TCTCTCCG
ACTACGGGCGGCAGCAGTGGGGAATCTTCCGCAATGGGCGAAAGCCTGACGGAGCAATGCCGCGGGAGTGAAGAAGGAATTCGGTCCGTAAAGCTCTTTTGTTTATGACGAACGTGCCTTGTGGGAACAATGCGAGGCAATGACGGTAGTAGACGAATAAGCCACGGCTAACTACGGGCCAGCAGCCGCGGTAATACGTAGGTGGCGAGCGTGGGCCGGAAGGATTGGGCGTAAAGAGCAAGGAGGCGGTGTCCTAAGTCCGGAGGGAAAATGCGGGGCTCAACCCCGTAGGGCTCGGGAG
+
-8AAC?>8)1)8888;;<;;;88@;C9EFFFFCEE@CFFCCECEFF8EEFDCEB8CCEDF=>>>+7@>BEDGGFFFFGG<,<D,8CFF,===AFBGGA<BFA><85@@CFGEFGFGGG,,@3D+@FGFGGGGGGGGGGGGGCFFGG;CG,BFGGECC8CCCC<BCCGGE8EC7BE:*12:C<8?D<<DGGG*:<3CFF*=<D+987BDD>C**0)933>>>**999:7?:C)4:16)35D(91@?FD>G7())6):A?*-6>>(((41:1C).-78>1,(-6<:7?14-,(-20.-)41((
@M02996:162:000000000-B87FG:1:1101:14058:2872 1:N:0:ACTGAGCG+TCTCTCCG
ACTACGGGCGGCAGCAGTGGGGAATCTTCCGCAATGGGCGAAAGCCTGACGGAGCAATGCCGCGTGAGTGAAGAAGGAATTCGTTCCGTAAAGCTCTTTTGTTTATGACGAACGTGCCTTGTGTGAACAATGCGAGGCAATGACGGTAGTAGACGAATAAGCCACGGCTAACGACGTGCCAGCAGCCGCGGTAATACGTAGGTGGCGAGCGTTGTCCGGAATTATTGGGCGTAAAGAGCATGTAGGCGGTTGCCTAAGTCCGGAGTGAAAATGCGGGGCGCAACCCCGGATGGGCCGGGAG
+
88A?C5)::1)8888;;<;;;888;CC,EFGCE@7@CAFBFDEBF88EC<@CB88CCEEF,84=+@FE,A<FF<EE4,B=,,B:,BFEEDEBAF?FCFAFGFCF5,:@CFGF:@+>7C,>@=,:F=FGGGGFDFECCEGGGCEGGG>7C>DEFGEE>F9@;32DFGGGC:<,*;CE3*/=FC>FFGGGGGG:83AFFG09CD<?8*)0<>GG*77>73)*8*<*+1C9()90(4:F<7?<)2.*6?FFG42)(4)-2+0.))-(441<*.>48ADC>63-7>9>(137(,(--(.4)-,4-
@M02996:162:000000000-B87FG:1:1101:17367:2922 1:N:0:ACTGAGCG+TCTCTCCG
CCTACGGGTGGCTGCAGTCGAGGATCATGGGCAATGGGCGAAAGCCTGACAAGGCGACGCGGCGTGGAGGATGAAGGCCCTCGGGTTGTAAACTCCTGTCAGAAGGGAAAAGGCGAACCGACCCAACACGTCGGCGAGTGGATTGTACTGTAAGAGGAAGGGGCGGCTAACGCGGTGCCAGAAGCCGCGGGAATACAGAGGCCAAGAGCGTGGTTCGGATTGACTGGGCGAAAAGGGCGCGGAGGTGGCGAAGTGTGTCGGAGGTGAAATCGCGGGGCGCAACCCGGAAAGTGCGTCCGAA
+
-88?C?8):0)=68=;;=;868:@;,6<<-:CC@E@DF<@CCCDFF8ECCAE,=:@@FCF@=>>4>@=FCC=EABFFEFG7FFDG,8C+@<E,CFGFG,BF,EFDFDFEEG=@3C>FF@FFCGGGGGGGG>FCF8CGG=*=99,=?CC,,6@FGGCCF5+1/31CGG*:<E*9*:*:=6<7*078>DCDE):*)<C?>FFG3/;=CFF471*/))079>*)*2:+7><1>)049BF:<>97)-8>)8372(57(5.61*425(3-4449):(4(885,--452.4>>F19?456>(8(-,,
@M02996:162:000000000-B87FG:1:1101:20808:2934 1:N:0:ACTGAGCG+TCTCTCCG
CCTACGGGGGGCAGCAGTGGGGAATATTGCACAATGGGCGCAAGCCTGATGCAGCGATGCCGCGTGAGGGAAGAAGGTTTTCGGATTGTAAACCTCTGTCAACAGGGACGAAGAAGACGGTACCTGTGAAGGAAGCTCCGGCTAACTACGTGCCAGCAGCCGCGGGAATACGTAGGGAGCAAGCGTTATCCGGAATTACTGGGTGTAAAGGGAGTGTAGGCGGGACGGTAAGTCAGATGTGAAATATGCCGGCGCAACCGGCAGACCGCATTTGAAAGTGCGGTCCTTGAGTGAAGGAGAG
+
-88AC>581))8888::<:4978?4BC,@EF9E=,ACCFEFEECD@8AEADCEAB=>B=F,>@=+8:>FDEFGCCEG@,:7=FCEF:>,73@<DEF,@,@@FFGA>C>>C<<F*@FFGEGGGGCFFFF@FGFFGGG2CEFDCCGGGFGGC;C/C?<*8<;87:??*1?6CFC9<C=EFDEFF:@E9*74CFGDBE5)7C*29C);)19?7>C*0)92):D?::>:)21,77F<94B4)*2.2.=<946>)351,3>9C*(3349(2(459*()6=@?)-6>DF((-))).4-5>))/...2
@M02996:162:000000000-B87FG:1:1101:23999:2938 1:N:0:ACTGAGCG+TCTCTCCG
CCTACGGGAGGCTGCAGCTAAGAATATTCCGCAATGGGGGGAACCCTGACGGAGCGACGCCGCGTGGGCGATGAAGGCCGGAAGGTTGTAAAGCCCTTTTATGGCAGAGGAAGAAGGAGGGGAGGGAATGCCCCTCCGGTGACTGTAGGCCAGGAAGAAGCACCGGCTAATTACGTGCCAGCAGCCGCGGTAACACGTAAGGTGCGAGCGGTGGTCGGAATCATTGGGCGTAAAGGGCGTGCAGGCGGACCCGCAAGCCGGGAGTGAAATACCGGGGGTCAACCCCGGGGCTGCTCCCGGG
+
-8AA@A55:1)==;8;====<;;CECFGGGGGGGGGGGGGGGGGGGGGCFF@=C4=>@>F:>+>+>BF<>CCB>CFF>>>B@CCD,?BFGCC@FGGGGGGGGGGGFE<@FCFGGFGGFGGGGCCGGGGGGGCEFFGEEE*/*<03<CFF6AF8CCE*;7C<>;*:==EG69CGGGGG=EEGFFFGGGGGGG5:*<<729@<639+9.7751/1))*96C9)+37C*AF?3>>1:<FF65599(=7;;4)-4D9;>FBC39;D0,(.6:*6*.)2;CD(32,*).216116438634)4;>(
@M02996:162:000000000-B87FG:1:1101:20791:2945 1:N:0:ACTGAGCG+TCTCTCCG
ACTACGGGGGGCAGCAGTGGGGAATATTGCACAATGGGCGCAAGCCTGATGCAGCGATGCCGCGTGAGGGAAGAAGGTTTTCGGATTGTAAACCTCTGTCAACAGGGACGAAGAAGACGGTACCTGTGAAGGAAGCTCCGGCTAACGACGTGCCAGCAGCCGCGGTAATACGTAGGGAGCAAGCGTTATCCGGAATTACTGGGTGTAAAGGGAGTGTAGGCGGGACGGGAAGTCAGATGGGAAATATGCCGGCTCAACCGGCAGACTGCATTGGAAACGGCGGGTCGTGAGGGAAGAAGAG
+
68A?C?=55)088884:<:99=8?,AC?@FFEC@?BCDE>@BCCFD,AEED<DABB><=B58+>+8CEFD@DECCFF8>@+DFDE>:D,==C>FFGGF8@FFGGFGGFFGGEGGGGGGGGFGCGGFFGGGGGGGGG<CGGGG7FGG*CEGEGGGGE;F<;C9:CE:CEECEF7<FCGF=CCFF5=919*AGGDEG56?F=:CF):)9@FFGGDD<C:<FG?CECEB*7(8<E.6:FF29*.<87)9*67-4<1(35<659>319:B)55>*))5?<?((-1>>((((,448(4828).,,2
@M02996:162:000000000-B87FG:1:1101:23989:2953 1:N:0:ACTGAGCG+TCTCTCCG
CCTACGGGAGGCTGCAGCTAAGAATATTCCGCAATGGGGGGAACCCTGACGGAGCGACGCCGCGTGGGCGATGAAGGCCGGAAGGTTGTAAAGCCCTTTTATGGCAGAGGAAGAAGGAGGGGAGGGAATGCCCCTCCGGGGACTGTAGGCCATGAAGAAGCACCGGCTAATTACGTGCCAGCAGCCGCGGTAACACGTAAGGTGCGAGCGGTGTTCGGAATCATTGGGCGTAAAGGGCGTGCAGGCGGACCCGCAAGCCGGGAGGGAAATACCGGGGCTCAACCCCTGGGCTGGTCCCGGG
+
8ACCCA9580)==========;;;CFGGGGGGGGGGGGGGGGGGGGGFFGECCFCCCFEGFBCE+>CFCCEGEDFFFGGEGGGEG>FFGGGGGGGGGGGGGGGGGFGGGGGGGGGGGGGGGGGGGFCGGGGFFGGGGGG5CCG:;<EFGGCF?CFG+<FGGGGCCE7*:@FFGGGGGGGFDFFFGGGGGGG88*?EB795CF+9+17;@5)*1..*917D7+0:C6EF?FDD?64=?FDD>G?F<FDF5>6<>>6>FGG>F>(-(3(4>):28:@E>(--56(4(3(4(443((.)0.,4(
@M02996:162:000000000-B87FG:1:1101:9884:2998 1:N:0:ACTGAGCG+TCTCTCCG
ACTACGGGAGGCTGCAGTGAGGAATATTGGTCAATGGACGGAAGTCTGAACCAGCCATGCCGCGTGCAGGATGACGGCCCTATGGGTGGTAAACTGCTTTTGTGGGGGAGCAATAAGGCGTACGTGTACGTCGATGAGAGTACACCACGAATAAGCATCGGCTAACTCCGTGCCAGCAGCCGCGGTAATACGGAGGATGCAAGCGTTATCCGGATTCATTGGGTTTAAAGGGTGCGTAGGCTGGGCTGCAAGGCAGGGGTGAAAGACCCGGGCTCAACCCGGGAACGGCCTTGGATACGGG
+
-8ACCD9=811==;=;;==;;;@CEF9EEFEFCC@DFEFBCCCCC@<ECFCDAECDDFEFF@@@8C:@FFE@FDCCFFFG,,:CAFE,@F?CEGCFG95BFEBF:+@@:CFBF,CFGGCFCGGGGGGGGGGGGCBEEGGGFGFG,>DFEGGFGGGGGD+<8>>EGGGGGE*:CDGEB:1=C9?;D:DD7CFGDFGGF*CFCGGFECBF;CGGGF31CA77@F79/.A>AFGF04(>:FEGF74)45<8>:AF0<BBFGG09FDF)227)4CBB4:E*(8:9EFFB?(-31-))57-1)(3(
@M02996:162:000000000-B87FG:1:1101:8759:3068 1:N:0:ACTGAGCG+TCTCTCCG
ACTACGGGTGGCAGCAGTGGGGGATATTGCACAATGGGGGAAACCCTGATGCAGCGACGCCGCGTGAGGGATGAAGGACCTCGGTATGTAAAGCTCTATCAGCAGGGAAGAAAATGACGGTACCTGACTAAGAAGCACCGGCGAAATACGAGCCAGCAGCCGCGGCAGTACGTAGGGGGCAAGCGTTATCCGGATGTACTGGGTGTAAAGGGAGCGGAGACGGCAGAGCAAGCCAGATGTGAAAAGAGGGGGCGCAACCACTGAACGACATGAGGAAATGTTAAGCGAGAGGAGCGGGGAG
+
88A=CAA=81);688;;==6;76@8CC<C-<C@DECD<@CFECFE@DED,6CCEC:@FCF@C>>+>F@,?=DCBCEB<,+45BC+4?EFDCDAEDGG,,,:A?F?FCDFGGGBFDA=EF=83+,,53:,FE,E;3,@3D@CEECCE,EFC*1*528>F>D,2=1C*/*2<;A*28E>=7:C*5)/1//1<*A8B*2):7@09C)2)1016:**0095;975?=9*)29./5713:>0<826:)*)0)4<:B>(((11C*(4),.<2(,01*)))03)()--/5-6)(-9;7:20(4)(--,
@M02996:162:000000000-B87FG:1:1101:17611:3071 1:N:0:ACTGAGCG+TCTCTCCG
ACTACGGGTGGCTGCAGTCGAGAATCATGCACAATGGGGGCAACCCTGATGGGGCGACGCCGCGTGGGGGAGGAAGGTCTTCGGATTGTAAACCCCTGTCATGTGGGAGCAAGGCGCAAGCTTGATAGTACCACAAGAGGAAGAGACGGCAAACGCGGGGCCAGCAGCCGCGGGAATACAGAGGGCTCAAGCGTTGTTCGGAATCACTGGGCGGAAAGGGTACGTAGGCGGCCGTATAAGTCGGGCGGGAAAGGCAGGGGCGCAACCGCGGGAGGGCGCAGGAAACGGTATGGCGGGAGGA
+
888AC?8)100==8=;;;=888;@,C6<6;EEA<CDFFDEFCDFGECEEEDC6=6@@FCF>>@B+>FDFEEGGCEFFEFF9?FDEFFG?@DDEGGGGG<FG@F@8FCFEFGGGGGGGGGGG,3@F,@FAFGGFGGGGGGGGGGGGGGGGGGGGG*:8?)1=<EGGFGGGDDGG*:50<<E?C?@*9CCFCGFC)2:77>@<CC5+?F*9:>*9)8CDBGG:C+969CC8)7<(7()187C):4)4>B099B48?614ED3()(4608()4CB6,7>.,,-(0((.4(-(-(58:(4814((
@M02996:162:000000000-B87FG:1:1101:9230:3073 1:N:0:ACTGAGCG+TCTCTCCG
ACTACGGGAGGCAGCAGTGGGGAATATTGGACAATGGGCGAAAGCCTGATCCAGCGACGCCGCGTGAGTGAAGAAGTATTTCGGGATGTAAAGCTCTATCAGCAGGGAAGAGAATGACGGTACCTGACTAAGAAGCCCCGGCTAACTACGTGCCAGCAGCCGCGGGAATACGTAGGGGGCAAGCGTTATCCGGATTTACTGGGGGTAAAGGGAGCGTAGACGGCAGGGCAAGTCTGATGGGAAAGCCCGGGGCGCAACCCCGGGACGGCATTGGAAAGGGTCAAGCTAGAGGGCAGGAGAG
+
-88AC?==)10=88=;;==;;@@@6C,CCCFC@A<@CDFCBCCCFECCECCCFA6@@@CB+@@>68BCCEBFFCEE,B,955FD+@FF4<@AAFEFGA,CFGFGFGDDFGG,FG9FGGGGGGGGGGGG9FGGGGGGFFGEEE7CFFFGGG:FFGGC8D9739BEE*=C8CFF*>C=CCD>ED>>C51C4CFEGF586DG?:CF):)7?F?FGCEDG3<DC@EC95)>C0<7>.6)9:.9*494>:804DFBE9(-79EG66D>>>B(7)-)).8?F?((4.),345).47?(3(-4@,3(2
@M02996:162:000000000-B87FG:1:1101:9241:3087 1:N:0:ACTGAGCG+TCTCTCCG
ACTACGGGAGGCAGCAGTGGGGAATATTGGACAATGGGCGAAAGCCTGATCCAGCGACGCCGCGTGAGTGAAGAAGTATTTCGGTATGTAAAGCTCTATCAGCAGGGAAGAGAATGACGGTACCTGACTAAGAAGCCCCGGCTAACTACGTGCCAGCAGCCGCGGTAATACGTAGGGGGCAAGCGTTATCCGGATTTACTGGGTGGAAAGGGAGCGTAGACGGCATGGCAAGGCTGATGTGAAAGCCCGGGGCTCAACCCCGGGACTGCAGTGGAAACGGTCAAGCTAGAGTGCAGGAGAG
+
88AACB9=)11=88=;;<=;;788;C6,ECGFAD<CCFFEEDCEGG8DDCCFDEC@BFEF7@@>+>CCCECFFADE,C,,<,CC8BDF5@??CF?FGA,CFFFGEFDAEGG,FFAFGGGGGGGGFGGGCFGGFGGGGGGGGGEGGGAEGE@EFGGC>ECDC9BEG=ECC;DF9DFCECC=ECFFC>9C;C>ECD=/*:7+;>FFC)8FFFGGGFFG76)9?CE):):C6F=F0?3<:.926>4B>704DBFD9(38?FFFFFFFFF2:)3*)5:4:?0(4(8<?<4.-48?)6)66>03(-
@M02996:162:000000000-B87FG:1:1101:21682:3159 1:N:0:ACTGAGCG+TCTCTCCG
ACTACGGGTGGCAGCAGTGAGGAATATTGGTCAATGGAGGCAACTCTGAACCAGCCATCTCGCGTGAAGGAATACGGCCCTACGGGTCTTAAACTTCTTTTATAGGGGGATAAAGTGAGGCATGCATGCCTTTTTGTAGGTACCCTATGAATAAGCATCGGCTAACTCCGTGCCAGCAGCCGCGGTAATACGGAGGATGCGAGCGTTATCCGGATTGATTGGGTTTAAAGGGTGCGCAGGCGGCACGTTAAGGCAGCGGGGAAATGTCGGGGGTCAACCCCGGGACTGCCGGTGAAACTGG
+
-8AACEA5=00=;8=;;==;;;;C;E@CEFFCAAFEFFGEFEFGFF9EFGFFGECCEF,CFCB@7@FCGGCD,CEDFGGGFFGEGG=CEF?CFGGGGC9FCGEFAFFDDE?=FGG?FGGGGG8FGGGGGGGGF:9CBFGGGGGGGGG@FGG9DGDFEE6=BD6CFGGGGCDGGGGGFFCC9>99C7@D7:DGC9=EE*;AC<E;?85A4+CED))1*/+1@EF/=8?CEFCB(41@>BED6D>)7)5(*4:F2(.41CD(752:)9)6F>C>(-780).3<B>((-(.219((40384).3
@M02996:162:000000000-B87FG:1:1101:14685:3168 1:N:0:ACTGAGCG+TCTCTCCG
GCTACGAGAGGCTGCAGTCGAGAAGCTTCGGGAATGGACGAAAGTCAGACCGAGCGACGCAGCGTGTATGATGAAGGCCTTCGGGTTGGAGAGTACTGTCGATTGGGCGGAAGTTAGAGAGGGTTCTCCCTTTCTTTTGACCGATCATTTGAGGAAGGACGGGCGAAGTGCGTGCGAGCAGCAGCGGAAAGACGAACGGTGCGAACGTGAGGAGGAACGACAGGGCTGAAAGGGCATGGAGGGGGCGGAATAAGCGGGGTGGGAAAGCCCACGGCACAACCGAGGAACGGGGCACCGGACG
+
8AC:CD):0))8=;8;;;=66868,CC,C:@+@@,C6;C77@CB;,,;CCCBFB+@@@6@+8@=,8,:,CBF?CEFCCG,,?9=CF+8+<,,4:@?,C,C?F?,44AFCE@:F,,7=FE<CG@@FF9=F>,3,E,,,8>>>F8C*5?,,,@@>F?8:AF:1744*4?C*+31/*A*31/767).<9C)9ECGCDGGE3*0*/:;8950))***0797(*9>*19/021867/3:0@(,)2(/(04))(14(/:9409ED(()-(42,:51C<>0;*)(.-()(4,38((-39((-,)(,(,
@M02996:162:000000000-B87FG:1:1101:10907:3198 1:N:0:ACTGAGCG+TCTCTCCG
ACTACGGGTGGCAGCAGTGAGGAATATTGGTCAATGGGCGAGAGCCTGAACCAGCCAAGTAGCGGGAGGGAAGACTGCCCTACGGGTTGTAAACCTCTTTTGTCCAGGAATAAAAAATCCCTCGTGAGGGATCTTGCAGGTACTGGTGGAATAAGGACCGGCTAATTCCGTGCCAGCAGCCGCGGGAATACGGAAGGTCCGAGCGTTAGCCGGATTTACGGGGTGGAAAGGGCGCGTAGGCGGGATGGCAAGGCAGAGGTGAAAGCCACGGGCCCAACGCGTGAACTGCATTGGAAACGGG
+
-8ACCA=5=0);;88;;==;;CCC6C,@ECCC@<@CCFFBCCBCF88EDFCCDE,:CEF,CCC@+@CCFDCFGFC,CFGG,ACCEGF,@?5?FFG8FA,F9F<E9F?=BF,=FFFFGE8FF8FG=FFGGGDFFGCFFFFG,BA5CDE,@DE9EGDCFD6>89@CD,@EGC@ADCFF:C>CAC59?)?D4E>F82=EE>CFCCEED5;A5FGEDE37><**8:C1:):7<@FFB>BFFF@78C>DF)740(4>(37:?*940*5<)87<53C0(()*.3274.-:,4-5,2.))5>)73032
@M02996:162:000000000-B87FG:1:1101:17847:3199 1:N:0:ACTGAGCG+TCTCTCCG
ACTACGGGCGGCAGCAGTAGGGAATGTTGCGCAATGGGGGAAACCCTGACGCAGCAACGCCGCGTGACCGATGAAGCCCTTCGGGGTGTAAAGGTCTGTCAGTGGGGACGAATAAGTGACGGTACCCACAGAGGAAGCACCGGCTAACTCCGTGCCAGCAGCCGCGGTAATACGGAGGGGGCGAGCGTTGTCCGGAAGCAGTGGGCGGAAAGCGTTCGTAGGGGGCATACCAAGGCGGGTGTGAAAGGCAGAGGCTCAACGTCGGTAGGGCACGGGAGACGGGTAAGCTAGAATGCGGAAG
+
-88ACB9:)1)8888;;<;<;8C@6C6<CFFCC@@CCFDDEDFFGE8CDE@@>>8CEFCC@>>>4>EDFBC7CADFBFFB<<FCEG6F+????FAFFFCFFG8FCFEDCFGD,FBF@FGGGG:FGGGGGFFGGGGGGGGGGGGG:EGG?CFG1@C8<FGFC;CGEEG=CC9EFGGGGGD*777:CCG)*:1<<>EGF3CFC*AFDFE)87CF7@<<385>FG*9CEG*4*29::(7(4:14),9<=F?D7?>(3:.4E73:)3,4-3:FBG?6(8>7>6?(09,73?3)-.44)64@9((-
@M02996:162:000000000-B87FG:1:1101:10892:3208 1:N:0:ACTGAGCG+TCTCTCCG
GCTACGGGTGGCAGCAGTGAGGAATATTGGTCAATGGGCGAGAGCCTGAACCAGCCAAGTAGCGGGAGGGAAGACTGCCCTACGGGTTGTAAACCTCTTTTGTCCAGGAATAAAAAATCCCTCGTGAGGGATCTTGCAGGTACTGGTGGAATAAGGACCGGCTAATTCCGTGCCAGCAGCCGCGGTAATACGGAAGGTCCGAGCGTTATCCGGATTTAGTGGGTGTAAAGGGCGCGTAGGCGGGATGGCAAGTCAGAGGTGAAATCCACGGGCTCAAGTCGGGAACTGCATTGGAAACGGG
+
-88=A@55=0);;8=;;==;;;;C6CC@CFFEC<CCFFEBCCBCFC8EEGCCEACCCEF6<CCB+@CCFDCFEC,,CFGG8ACCEF>?@?@BFFGFG9,FEGEGGGFFDG,?FGGGG=FGG8FGGGGGGGGFGG9EGGGGGFG,CD@,BDG9EGDFCDDCC7@EGE7CFF,ADFGFC77@=9@>C2:D+=FGCD7?B0;A<>EBC8=>)87E<B)**6*29E=1:.<>AFF@099B96>D>G376)8:7??F)66.6+97<F<B64.8)4D>B(.:1).)4)4>46)554-)).5:7:::4
@M02996:162:000000000-B87FG:1:1101:12960:3212 1:N:0:ACTGAGCG+TCTCTCCG
ACTACGGGGGGCAGCAGTGGGGAATATTGCACAATGGGGGAAACCCTGATGCAGCAACGCCGCGTGCGGGAAGACGGTCTTCGGATTGTAAACCGCTTTTCTTAGTGAAGAAGTTTGACGGTAGCTAAGGAATAAGCATCGGCTAACTACGTGCCAGCAGCCGCGGTAATACGGAGGAGGCAAGCGTGGTCCGGATTTACGGGGTGTAAAGGGAGCGCAGGCGGGACGGCAAGGTGGATGTGAAAGGTCGAGGCTGAACCGCGGAACGGCATCCAAAACGGAAGTGCGGGAGTGGAGAAGG
+
-88ACB=A==088889:<:9978?4B@EDFGFC@A?ADDDCCEFGGCED9E<AE:EDFEFC>@>8@>BEDEGEE8@F@CF9;FCC@>F<<<CFGGGGE7FGFGCC3=BEGGF,2?2CFFGG@FGG:BFGGGGGGGGGG9FGDG8EGG+<CE@FGGF:ACCF*CEGE7EG+<EF5E=EE77:7>>8C1*1/9@:BE85*:F5CGD*98?FFGGDFECD05<E*:DD;>)43<7<(.<?:*98F49A*73C>>>>F16<CDB(749BBB(76<(.8?C?63(-),-))6-(-,4(447F((.(
@M02996:162:000000000-B87FG:1:1101:20157:3218 1:N:0:ACTGAGCG+TCTCTCCG
ACTACGGGTGGCAGCAGTAGGGAATATTGGGCAATGGAGGCAACTCTGACCCAGCCATGCCGCGTGAAGGAAGACGGTCCTATGGATTGTAAACTTCTTTTGCCGCAGAGTAACCGCGGGGACGCGTCCCCGCCTGAGAGTATGCGGCGAATAAGGATCGGCTAACTCCGTGCCAGCAGCCGCGGTAATACGGAGGATACGAGCGGTATCCGGAGTTAGTGGGTTTAAAGGGTGCGCAGGCGGATCGGGAAGTCAGTGGGGAAAAGTGGGGGCGCAACGCCAAGCGAGCCGAGGAAACGGG
+
-88?@?=5>)1=;8=;;<;<;8;@,@C@CCG<AC@CCDFDCCCFFC9CACCC@A;CCCCF,@@@6@FEGGFFFC@@CB?F,A9CCFC,B9@EDF<EEA<@FGGGCCCEEGA5EAEFEGGGGGGGGFCFGGGGGG8DCFGGEG;FFGEBEGG@FFE,65*<89*:FC?FGC=CDFGFFECC*857C9CG7CCFC>EG>*:77>E5=)0<)9CE<8)/0.*29CC1*.A>BFFF8??BB>B99D97,)8:)44;,6A2.<C(4>1(3:3)98C>F():5(((->>18?(44612(44(98(3(
@M02996:162:000000000-B87FG:1:1101:9149:3315 1:N:0:ACTGAGCG+TCTCTCCG
GCTACGGGTGGCAGCAGTAGGGAATATTGCACAATGGGGGAAACCCTGATGCAGCAACGCCACGTGGGGGAAGAAGCATTTCGGTGTGTAAACCACTGGCGTGAGGGAAGAATGCTTAATTTCGGTTAAGTTGAATGTACCGCGAAAGGAAGCACCGGCAAACTTCGTGCCAGCAGCCGCGGTAATACGAGGGGTGCAAGCGTTGTTCGGAAGCACTGGGCGGAAAGGGAGCGCAGGCGGAGAGGCAAGCAGGCTGTACAAGACCGGGGCCCAACCCCGGACCGGCAGACGGGACTGTGG
+
-88AA?=5>01=;88;;==<;8;C;C6CDFGDDCFCCFDDEDFFFE8CE@C<CE@EEFCF@:B@9C,7CCCFGFFFCF,<,CC@8BBC4?ADEFBFBF,BF+@@=ECCE+ED,CA,4ACCF9EFG+@FEGFGFGGFE=FBF+BFGGGGGGGGGGCD:@CEEDD,,5=4=CGFGCEFD4::7C/88;FCFFGGCB:EBGGF*>:7817=<:DE37?G439D@E*95>FDFFD>>7;EFB@DBDB.83@:F?:F(4(.,<76A*44,41>>99(43<*719;057(343--4(4234(745(
@M02996:162:000000000-B87FG:1:1101:9172:3320 1:N:0:ACTGAGCG+TCTCTCCG
ACTACGGGTGGCAGCAGTAGGGAATATTGCACAATGGGGGAAACCCTGATGCAGCAACGCCACGGGGGGGAAGAAGCATTTCGGTGTGGAAACCACTGTCGTGAGGGAATAATGCTTAATTTCGGGTAAGTTGAAGGTACCGCGCAAGGAAGCACCGGCAAACTTCGTGGCAGCAGCCGCGGCAGTAAGAGGGAGGCAAGCAGTGTTCGGAAGCACTGGGCGGAAAGGGAGCGCAGGCGGCGAGTCAAGCAGTCAGTACAAGACCGGGGCCCAACCCCGGCCCTGCCGACTGGACGGATTG
+
8A@CC01)101;=8=;;=;<68;;;E@<AFFGACFDEDCC@@C8EC8ED6@E<A,CCD@F+@C@+867CCCBFC:><FA:9<FC*<*8*><:<C>F8C0@C;E::@888*<20+<<@?F+<<<E8*;CCGFFGGF+<@F:F*:**2?EC@C;FG6F8CD5/9E++<=8**2***;7C*:57/)0**0*2+228)**09*.**010**0537C)7:GD35>@C*150:/-77)-3,)-4:/,)()-095731.-5)..+264*4179>(52)-3-<*)46((7((41(--((-(.4()((((
@M02996:162:000000000-B87FG:1:1101:9432:3321 1:N:0:ACTGAGCG+TCTCTCCG
GCTACGGGGGGCAGCAGTGAGGAATATTGGTCAATGGGCGAGAGCCTGAACCAGCCAAGTAGCGTGAGGGAAGACGGCCCTACGGGTTGTAAACCTCTTTTGTCCAGGAATAAAAAATCCCTCGTGAGGGATCTTGCAGGTACTGGTGGAATAAGGACCGGCTAATTCCGTGCCAGCAGCCGCGGTAATACGGAAGGTCCGAGCGTTATCCGGATGTATTGGGTTGAAAGGGTGCGTAGGCGGGAGGCCAAGGCAGCCGTAAAAGCGTCGAGCTCAACGCGATCTCGCGGTTGAAACTGGG
+
-88AC:88:=088889:<:::9C=9C,CCCF<AAB@CCB>>@=CF8,?=D?:AA::=EFC<EB>+>CEGDCFEA,+BFFG7<:BEE@+>@=BCFG<F,,@,@>D,B>CCF,7@FFGG:F<F<FFCFGGGGGFFGCFGFGGECG,?C;2;FG9FGCCCC*<><8EGC7@FC+:D5@?CCEF7787=79D0A7F8<EGE*?47>EEC9<<)9:CCB5)*)*29@C*20C7<FGF(86B(47C2D974)8:3:<>(22::*>(4<?D-(9-0-144-7<9(((-5,,(.3:B9,(-8<)/).,(
@M02996:162:000000000-B87FG:1:1101:18302:3370 1:N:0:ACTGAGCG+TCTCTCCG
ACTACGGGTGGCTGCAGTCGAGGATCATGGGCAATGGGCGAAAGCCTGACAAGGCGACGCGGCGGGGAGGATGAAGGCCTTCGGGTTGTAAACTCCTGGCATAAGGGAAAAGGCGAAGGGACCTAATACGTCACCGAGTGGATGGTACGTTAAGAGGAAGCGACGGCTAACGCGGTGCCAGCAGCCGCGGTAAGACAGAGGGCGAAAGCGGGGGTCGGATGGACTGGGCGGAAAGGGCGCGTAGGCGGTAAGGCGTGTCAAGGGGGAAAGCGCCGGGGGCAACACGGAAAGTGCGCGTGAA
+
88@AC?1)1));;88;;;;86867,,66,;C8@@6C@CC@@:@CF8,C@;@<9=,77@@@+=+>+=>@BD=3B<?DF>=8,5F@E,8@+37=,3FF,@,@B,@@=EC<<FF>@>FF:>*>D>C,?FCC@F<:CE9*::4*6<,,<25?*2*=82+<8=7C8<E:CC5*2<+/5::*:**02*7729599>/:8*<+9994<**7*9>B@5)27)77>7590*02+7:53><>99:74179-)-08/>9)(39.(4-4*0-6??B-0-8:(0(91<C3(-(4FB((429143)..27)(-2,
@M02996:162:000000000-B87FG:1:1101:18320:3372 1:N:0:ACTGAGCG+TCTCTCCG
ACTACGGGTGGCTGCAGTCGAGGATCATGTGCAATGGGCGAAAGCCTGACAAGGCGACGCGGCGTGGAGGATGAAGGCCTTCGGGTTGTAAACTCCTGTCATAAGGGAAAAGGCGAAGTGACCTAATACGTCACCTAGTTGATGGTACTTTAAGAGGAAGCGACGGCTAACTCGGTGCCAGCAGCCGCGGGAATACAGAGGTCGCAAGCGTGGTTCGGATTTACTGGGCGGAAAGGGCGCGTAGGCGGTAAGGCGGGTCAAGGGGGAAATCTCCGGGCGCAACCCGGAAAGTGCGCGTGAA
+
-88?@?8)=01;=8=;;;=88@@@,;6<,6<6@@;CDFECECCEF@8CACDE6=:@@@BC@=@>+8FCFDEFECEFFFGB,=FCE?BF=ECCAAEFGE,BF,CFDFFDDGGBCDFGGG:FFGGEFGGGGGEGECF9DF,3@D=,@EGG,,3EFGFFFE7CD>EBFGG8:C8,?5?*=CF9<:8ACCDDDE)::)<F=DFFF02<*97BF71/1.0:C>C7)+0:+9CC:E3>>FFFF?B34),8:7@B)4:??FF1>*)4)90:(49?@)0)64>C>0((4542:;B>992).)440,-,-
@M02996:162:000000000-B87FG:1:1101:11399:3382 1:N:0:ACTGAGCG+TCTCTCCG
ACTACGGGAGGCTGCAGTAAGGAATGTTCGGCAATGGGGGAAACCCTGACCGAGCAACGCCGCGTGAGTGGAGAAGGTCTTCGGATTGGAAAGCTCTGTTGTAGAGGAAGAATGCTAAGTATAGGAAATGATATTTAGTTGACGGTACTCTACTAGAAAGTCACGGCTTACTACGTGCCAGCAGCCGCGGGAATACGTAGGTGGCAAGCGGTATCCGGATGGATTGGGCGGAAAGGGTGCGCAGGCGGGTTGGTAAGTTGGATGGGAAAGCGTTGGGCTCAACGCAATACAGCAGCGAAGA
+
-8AACB==810==;8;;;=<<CCC;;;<F@EBC:@CCFDDCDFFGD8E6;C@@>7@AFCCC@7=+>BC9C?FFAEFGEDC5<DCC4BF,?<?=F?F9F,EF4EFFGCADFFC,EF5FFG:E,EFGGGG9FGAE3=,CE@,CDGGGDE=,@;DE,>==FCF,?EFGG6+1;D<CFG7D9C:?;AF<FGGGG):=)=CF;CFD+=>8<FFFA)/5);@D279.*22+0>C:D)76><FB(794/3<;<>>/((0,,5<?+*.8F28(41:)4974(7*5(,(.72(-961<:<>2:(4>B9(,
@M02996:162:000000000-B87FG:1:1101:16009:3394 1:N:0:ACTGAGCG+TCTCTCCG
CCTACGGGAGGCAGCAGTGAGGAATATTGGTCAATGGGCGGAAGCCTGAACCAGCCAAGTCGCGTGAAGGAAGACGGTATGATGTATGGTAAACTTCTTTAGACGCAGAGAAAGAAGGGGCTCGCGAGCCCTGATGCTAGTATGCGTAGAATAAGGATCGGCTAACTCCGTGCCAGCAGCCGCGGTAATACGGAGGATCCGAGCGTTATCCGGATGTATTGGGTTGAAAGGGGGCGCAGGCGGCGCTTGAAGTCAGGGGTCAAAGCGGGAGGCTCAACCGCAGCCCGCCAGTGAGACGGGG
+
-88AC:0:5:1=888;;<=;;;;C6C,<CDE,<@<CCDC@@CCCEE8CCFFF@A::@AD,:@8@+8CDFGDDF=CCF,B,,A,C,CC,A9@AEGA,E<,CBBFG@@C@FFGGG,AEFFGGG@EFGGGGG+@>@@=FGBDGFF,FFE@CCGGCFGG?B40>>C>CFC7DFC>CDGGFCCFFGD46C9>D+=7F=)*=A**;85:3:>)8)6CED>>5*:*29:E/20CCAF<@(37B>F799C2040)(*43=)6<A(:>,-73A),26@BDB?()31((((0(4:(3903-.3A)4*40((
@M02996:162:000000000-B87FG:1:1101:18621:3432 1:N:0:ACTGAGCG+TCTCTCCG
ACTACGGGGGGCAGCAGTGGGGAATATTGCACAATGGGGGAAACCCTGATGCAGCGACGCCGCGTGAACGATGAAGTATTTCGGTATGTAAAGTTCTATCAGCAGGGAAGAGAATGACGGTAACTGACTAAGAAGCACCGGCTAAATACGTGCCAGCAGCCGCGGTAATACGTAGGGGGAAAGCGTTATCCGGATTTACGGGGTGTAAAGGGGGCGTAGGGGGCAGGGCAAGTCGGAAGGGAAATGCGGGGGCGCAACCCCGGAACGGCTTGGGAAAGTGGCAAGCAAGAGGGAAGGAGGG
+
68ABC:0580088889:<:99=?=,?,5?BF<?<,?=CDDCEFFGE8?B??<?E,==>CC+=+>+8CCCB@3>=>C,<;,<,@C*8@@,@<;<,@FG@,@DFBCBFCCCEGCFF9FGFFDFG*?<CFG9CFGFGGGGGGGGE8FGGFFEFFGGC??*:<8812:C/CE+<<C*<*:EC=*195.:9*9*AFEC>=*9:C)9DE):)9=*8>G3>5C)-75):7):):56F5@4)(07?@5,940)1*4CBFB3(,49CFFB>2697(3),)38?><>().)084:6(,4?:<:(.-8?,(,
@M02996:162:000000000-B87FG:1:1101:16607:3432 1:N:0:ACTGAGCG+TCTCTCCG
ACTACGGGTGGCAGCAGTGGGGAATAGTGCACAATGGGCGAAAGCCTGATGCAGCGACGCCGCGGGAGTGAAGAAGTATCGCGGTATGTAAAGCTCTATCAGCAGGGAAGAAAATGACGGTACCTGACTAAGAAGCCCCGGCTAACTACGTGCCAGCAGCCGCGGGAATAAGTAGGGGGCAAGCGTTAACCGGAGTTACGGGGTGAAAAGGGAGCGGAGACGGTTTGGCAAGTAGGAAGTGAAATGCGGGGGCGCAACGCCTGAACTGCTGTGGAAACGGTCGAACTAGAGTGCAGGAGAG
+
688=8:5):0);;8=;;<=;;@;@6@,,<6F9<@6@ACC@@C@@CC,;CCC@@E,@:@@@+7+>+==C8?<AE<AE,C,C+@C:6@+B,?<A?B,A??,:FG8B=DEDFGGFFF9FFGGEGF7FCDFG,CFGCFGGB>CFGGGDCFCGFC@D*6;?>CD>8/4BF*=C6?+<13;:=C===CF@E*19*37?8D*/7?F)7CC8?*9@FFDG5>3C39DD3E59*)278=6F4))=3)8*.2664=99<;;B(,446*)4(0-.54)57)*)..9A73(-()-(,..55.5-.)66;6-(-
@M02996:162:000000000-B87FG:1:1101:13800:3436 1:N:0:ACTGAGCG+TCTCTCCG
ACTACGGGTGGCTGCAGTGAGGAATATTGGTCAATGGACGGAAGTCTGAACCAGCCATGCCGCGTGCAGGAAGAAGGCCCGATGGGTCGTAAACTGCTTTTGACGGGGAGCAATAAGGCGTACGTGTACGCTGATGAGAGTACTCGTCGAATAAGCATCGGCTAACTCCGTGCCAGCAGCCGCGGTAATACGGAGGATGCAAGCGTTATCCGGATTTATTGGGTTTAAAGGGTGCGTAGGCGGGGGACCACGACAGTGGGGACAGACCGGGGCTCAACGCCGGAACAGCCATGGACACGGG
+
68AACA80:0)6;88;;=;;;@C@,C6FEF@ACCCCDEFC:B@BC<,CEF@DFA@:C<EF,@CC6@BCFDEE,CCEFFFG:>8?CFF=F=A=CEFD?,?F9FGG?@CCCGF=:5CEFFFECFFGFFGGGFGFCC,>@FGG>CB,@3@BEGE7FFCF93;:876BCG79C@*;D*D?D7>75/)6=2:C@E:CCAEEF6CA7CG38/88=6;EDBB*0)*09@C9*)<:9FDB3:?DB<7/,)-)-0)-*-(0(-17)<C04;(-3(.:>;C9;()+14(,4@>F09(.44(.5:B)<6132
@M02996:162:000000000-B87FG:1:1101:16598:3449 1:N:0:ACTGAGCG+TCTCTCCG
ACTACGGGTGGCAGCAGTGGGGAATATTGCACAATGGGCGAAAGCCTGATGCAGCGACGCCGCGTGAGTGAAGAAGTATCTCGGGATGGAAAGCTCTATCAGCAGGGAAGAAAATGACGGTACCTGACTAAGAAGCCCCGGCTAACTACGTGCCAGCAGCCGCGGTAATACGTAGGGGGCAAGCGTTATCCGGATTTACTGGGGGTAAAGGGAGCGTAGACGGTTTGGCAAGTCGGAAGGGAAATGCGGGGGCGCAACTCCGGAACTGCTTGGGAAAGTGTCGAACTAGAGGGCAGGAGGG
+
886?@?=5:00;;8=;;==;;78@;@,EDGGFF@;@CDFCFEECFE<CE,C<AE:@@FCC@@@>6>BBCEAEECCF5C,E5@EC+CFG+A=<<FCFGC,CFFFGDFDDCFGCFG;FGGGGCGEGGGGF9FEFFGGGGGGGGGCGGGGGGGBFGGGF>GFCD95>F*=E,BFG;CGDGDDCE<>5=1:D5EGGDB=86DCF:FG)8)0<B?FE77;C)4799C=1/0:C>F6F-6(51:@*-*48)9=9D>BF>(6;BG*.8)38>>)4=)*)-8F?>(.6)9::24.4<A2(4(448(,(,
@M02996:162:000000000-B87FG:1:1101:20368:3494 1:N:0:ACTGAGCG+TCTCTCCG
ACTACGGGTGGCAGCAGTGAGGAATATTGGACAATGGAGGCAACTCTGATCCAGCCATGCCGCGTGAAGGACGAAGGCCCTATGGGTCGTAAACTTCTTTTGACGCAGGGCAATAAGGGCTACGAGTAGTCCGATGAGAGTATGCGGCGAATAAGCATCGGCTAACTCCGTGCCAGCAGCCGCGGTAAGACGGAGGAGGCAAGCGTTATCCGGATTGATGGGGTTGAAAGGGTGCGAAGGCGGAGGATGAAGTCAGCGGGGAAAGGTCCCGGCTCAAGCGGGGAGCGGCCATGGAGACGGG
+
-86AC@=9801=;8=;;==;;;@C,CC,CCEECDACC<<@86CCC<,C@,<CCACDD,C8;@@@6@C<FFCE+@CEF@FG,E,:EECC@>=CFF<,E9ECFE:FB?:BCE==F,EEFAFDFGGGEGGGF54FCEBEFGGGFG=BGG>EGGG7DGEEF,A>CD8EGG9EEGBCDFFECFFG5<58C8)C*=CEDDGGF3>A<FGFC7)876FGDF51*5**9C=9*)<>9FCE:?:>(-0119604<>0*.6@6))6)2>(2>1,4:)6*(99(-0<6),-2@6(-2(-(2(.)380/(-14
@M02996:162:000000000-B87FG:1:1101:17722:3601 1:N:0:ACTGAGCG+TCTCTCCG
ACTACGGGTGGCAGCAGTAGGGAATATTGGGCAATGGAGGCAACTCTGACCCAGCCATGCCGCGGGAAGGAAGACGGTCCGATGGATTGTAAACTTCTGTTGCCGCAGAGTAACCGCGGGGACGCGTCCCCGCCTGAGAGTATGCGGCGAATAAGGATCGGCTAACTCCGGGCCAGCAGCCGCGGTAATACGGAGGAAACGAGCGTTAACCGGAGTGATTGGGGGTAAAGGGTGCGCAGGCGGAGCGGGAAGGCAATGGGGAAAAGTGGGGGCGCAACTGCAAACGGGCCGAAGAGACGGG
+
888?C?1):01=;8=;;=;<;86;;@,,CCF<<<,CCCDCB@CFC,,CAEC@@A;6@,CF@@@@+@CEGGCFEA=BE8BF+>7?CFC,B,9<EC<?A9,CFFEF=8:=>F,9ACCFECFGGG@BCCE7<FFGGG7DFFFG;DEFFEEEEGG*BF?+<0*48)3;C++>F@*>CEG:;?6:*1)08/9<*<CGC>CE3*9)17:5:))0)0:=7>)/9602=87)*):6:?:B3:(747:)(1-0(07;)497-32((<6(85,(48.)9(9;92::)(.()7.)(-(2(,(((--(0(-((
@M02996:162:000000000-B87FG:1:1101:14436:3612 1:N:0:ACTGAGCG+TCTCTCCG
ACTACGGGTGGCAGCAGTAGGGAATGTTCGGCAATGGGCGGAAGCCTGACCGAGCAACGCCGCGTGAACGAAGAAGTATTTCGGTATGTAAAGTTCTTGTATAGGGGAAGAAAAGTTAAGATTGACGGTACCCTATGAATAAGCTCCGGCTAACGACGTGCCAGCAGCCGCGGTAATACGCAGGGAGCGAGCGGTATCCGGAATAATGGGGCGGAAAGGGTGCGAAGAGGGCAACAGAAGTCGAAGGTAAAAAGGCTGGGCTCAACCAAGGAGGGCAATAGAGACAAGGTAGAGAGAGTAG
+
88ABCA:0:)0==86=;==<;8;;,;<,<@@@B:@CCCEBDFCEFE,CEF<:@@@CEFEFB>@=8>FCFECFE:AF,<,,,C9=+A4?9A,5?B<AF,,:C<BF?EDC@EFDFFG<DCFGGG,AFFEGEGGGGDD,@FG9DEFG@EGEEG>ECF*@>C*1>;DDGFGGG@BEG1?=,=<:*10:CCDCDGGCC52:5CD>C<E)+27*9:C5>)7DD:9D);*9*7CC(;CEFF6>316>.24)4)0(2<B?2-22(:90:.,5<1?(0:*4337*0-(.:F)6:(428)62-)61)-,5)
@M02996:162:000000000-B87FG:1:1101:14417:3612 1:N:0:ACTGAGCG+CCTCTCCG
ACTACGGGTGGCAGCAGTAGGGAATGTTCGGCAATGGGCGGAAGCCTGACCGAGCAACGCCGCGTGAACGAAGAAGGATTTCGGGATGTAAAGTTCTTTTATAGGGGAAGAAAAGGTAAGATTGACGGTACCCTATGAAGAAGATCCGGCTAACAACGAGCCAGCAGCCGCGGGAAGAGGGAGGGAGCGAGCGCTAGCCGGAATGATTGGGCGAAAAGGGTGGGTAGATGGCAACATAAGTCGCAGGGAAAAATGCGGGGCCGAAACCAGGAGGGGGATGGAGAGCAGGGAGCAAGAGAAA
+
-88CC@1):0);;8=;;;;<;8CEE;,C<@C@:CFDCDFE>EDEG?<EACE7CC@6@FEC>>=B8>FF5?BCC+:9,4,,,,BCBFFF,C?C?C9FE,,?,,8CCFE+>FG8<DF+7CFFC,,7CFC@+@>>98>,@E9,8,83,8,48>*@FF,3>C*5B*8B789:41:CD*35*2*/*283:*:>DD5/1)21)*95<C/0<>6**0477))1/,77)1*929:0)17)1),<(66:-*()-.0-93..(144477(()(,-131),*-263*)(((-)(5(,).4(-8(1(3.4(,(
@M02996:162:000000000-B87FG:1:1101:7476:3635 1:N:0:ACTGAGCG+TCTCTCCG
CCTACGGGCGGCAGCAGTAGGGAATATTGCACAATGGGGGGAAACCTTGATGCAGCAACGCCAGGGGGGGGAAGAAGCATTCGGGGGTGTAAACCACGGCCGTGGGGGAAAAAGGCTTAATTTCGGTTAAGTGGAAGGTACCTCGAAAGGAAGCACGGGCAAACTTGGTGCCAGCAGCCGGGGAAATCCGAGGGGGGCAGGCGTTGTCCGGAATCACTGGGGGTAAAGGGAGCGCAGGCGGAGAGGCAGGCAGTCGGAACAATACCGGGGCCCACCCCCGGACCGGGAGCATGGACGGTTT
+
88BCCEF>51)8888;;<;<;8;CFFGGGGGGGGGGGGGGDFGCGG8,5,-5,,5,BF,3@+++B+CFGGCG58A,0@8EG?,;C*:/*2<AFGGF5*:**21/*:ECEC*;/*/*A*<7CG9+;CG;A+0A++<0*1<<A@+<:EGCECG68:8E*:<>E3;5C+++0*<:*0*0***1*15);****/*:=E5*))9)1):>*7B**87E)76>*)2C4*5/:F+:A343(,()4()12),)1))2*(()-((,(*14?4)6?)8;76D(3:);7>(4(.20(((-,(().(..)4(-(
@M02996:162:000000000-B87FG:1:1101:22533:3663 1:N:0:ACTGAGCG+TCTCTCCG
CCTACGGGTGGCAGCAGTGAGGAATATTGGTCAATGGGCGGAAGCCTGAACCAGCCATGCCGCGTGAAGGAAGAAGGCCCTATGGGTCGTAAACATCTTTTGACGGGGAGCAATAAGGGCTACGTGTAGGCCGATGAGAGTACACGTCGAATAAGCATCGGCTAACTCCGTGCCAGCAGCCGCGGTAATACGGAGGATGCAAGCGTTATCCGGATTTAGTGGGTTTAAAGGGTGCGTAGGCGGTTCTTCAAGTCAGGGGTGAAAGGCCCGGGCTCAACCCGGGAACTGCCTTGGATACGGG
+
-8ABCB=5100==8=;;=;;;;;CCE9EEFCEDAEDFCCB@EECFFFFGGFGGECDDFDGFCFC6@FFGGFGGFFFGGGG7AFEFGFFF@EDDGFBFA9EGGEGCFDDFGC@F,EFGG,C8FGGGGGGGDGCEGGGGGGGGGG,@CDEGGGFGGGGF;?ECD8EGG?FGC>FGGGFGGFFFCB>ECGGFGGGGFGGF*CFCGGFGDEE>?DGCD><*:*:@CF9:5EDBFGEFFFF:?BC?)3.(0*)26<@6<<AFGG09FDF2:41)4>>F()09(332B>>>1)52:)-)4><?:(:4
@M02996:162:000000000-B87FG:1:1101:20676:3734 1:N:0:ACTGAGCG+TCTCTCCG
ACTACGGGAGGCAGCAGTAAGGGATATTGGGCAATGGGGGCGACCCTGACCCAGCCATGCCGCGTGAGGGAATGAGGCCCGACGGGTCGTGAACCTCTTTTGCCGGGGGATAACGGCGCGGTCGTGAACCGTGCGTGCAGGGACCAGGCGAATAAGCAGCGGCGAACTCCGGGCCAGCAGGCGGGGTAATACGGAGGAGGGGAGCGGAAGCCGGAGTCATGGGGGTGAAAGGGGGCGCAGGCGGCCCGTCAAGTCAGGGGGGAAATCCGGGGGCCCAAACCCCGAAGTGCCGGTGAGACGG
+
68AAC@=>=:1=88=;;=;<<;6;,666C@F8C<;C@C@D@@:@@7,C@C:@CA,9@C@F97@>78B?FCC@,99CEBDF+@+>CE+6@468=56,A=,8<FDFFG=CD++3E@FEFECFG>CF*=CGCFE<CEE1CEFFFECFFFCE8BC::A??+<**/5::CCC2C62*98::C526*95)8</7<+:+8>:=B5*<)9*027)).)9:77511,:**37D*.*15=>F6;>>>15/-1-74.84/,()4-.46**44>,46-)57>GF;-5*0(.,35<934>(<9)4((-(0-),-
@M02996:162:000000000-B87FG:1:1101:6932:3736 1:N:0:ACTGAGCG+TCTCTCCG
CCTACGGGAGGCAGCAGTGGGGGATATTGCACAATGGAGGAAACTCTGATGCAGCAACGCCGCGTGAGGGAAGAAGGTTTTCGGATTGTAAACCTCTGTTTTTAGTGAAGAACACAATGACGGTAGCTAAAGAGGAAGCCACGGCTAACTACGTGCCAGCAGCCGCGGTAATACGTAGGTGGCAAGCGTTGTCCGGATTTACTGGGTGTAAAGGGTGCGCAGGCGGGACTGCAAGTTGGATGTGAAATACCGGGGCTCAACCCCGGAACTGCATCCAAAACGGTAGTTCTTGGGTGGAGAA
+
8ACCCAFF5:)====;===;;8@@CFFGGGGGGGGFGGGGGGGGGGGGGGGGGFFFGGGGGFFF@CCFGGGGGFGGGFFGGGGGEGGFGGGGGFGGGG?FGGGGGEGFGGGGGGGGGGGGGGGFGGGCFAFGGGGGGGGGFGDFGGGGGGGGGFGGGGFGGGFFGGGGGGGGGGGGGGGCGDFFFGGGGEGEFFEGFGGFGGDFGGFFD=FFFFECC<GDEGGGG>*91)>:AA<8<>:74FFFF*9<FBFF>>>>0*738@?F9>FFE0923<F6?:A01)8(,44)))-6)(--031((
@M02996:162:000000000-B87FG:1:1101:6942:3752 1:N:0:ACTGAGCG+TCTCTCCG
CCTACGGGAGGCAGCAGTGGGGGATATTGCACAATGGAGGAAACTCTGATGCAGCAACGCCGCGTGAGGGAAGAAGGTTTTCGGATTGTAAACCTCTGTTTTTAGTGAAGAACACAATGACGGTAGCTAAAGAGGAAGCCACGGCTAACTACGTGCCAGCAGCCGCGGTAATACGTAGGTGGCAAGCGTTGTCCGGATTTACTGGGTGTAAAGGGTGCGCAGGCGGGACTGCAAGTTGGATGTGAAATACCGGGGCTCAACCCCGGAACTGCATCCAAAACTGTAGTTCTTGAGTGGAGGA
+
8BCCCFFA>1)===8=====;88@FFGGGGGGGGGGGFGEFGGGGGGGGGGGGFFFGGGGGGGGFFGGGGGGGGGGGGFGGGGGGGGGGGGGGGGGGGBFGFGGGGGGGGGGGGGGGGGGGGGGGGGFFFGGGGGGGGGGGGGGGGGFGGGGGFFGGGFGGGGFGGGGGGGGFGGGGGGGGGFFGGGGGGGGGFGGFGGAFGGFGGFFEFGGGFFGGFGGFGEGGFGGF4CFAA38:4?9)7:FA?*2?<DEF0;2(AFB:53:BFFFE7C?BAF:;><:?4<5)6)).).6),65.54((
@M02996:162:000000000-B87FG:1:1101:8450:3754 1:N:0:ACTGAGCG+TCTCTCCG
CCTACGGGTGGCTGCAGTGGGGGATATTGCACAATGGAGGAAACTCTGATGCAGCAACGCCGCGTGAGGGAAGAAGGTTTTCGGATTGTAAACCTCTGTTTTTGGTGACGAAACAAATGACGGTAGCCAAAGAGGAAGCCACGGCTAACTACGTGCCAGCAGCCGCGGTAATACGTAGGTGGCAAGCGTTGTCCGGATTTACTGGGTGTAAAGGGTGCGCAGGCGGGACTGCAAGTTGGATGGGAAATACCGAGGCTTAACTTCGGAACTGCATCCAAAACTGTAGTTCTTGAGTGGAGTA
+
88ABCD:):0)==8=;===;;88@FFGGGGGGGGGGGFGGGGGGGGGGGGGGGGGGGGGGFFGF@FFGGGGGGGGGFGGGGGGGGGGGGGGGGGGGGGFGFGGGGGGGGGGGGGGGGGGGGGGGGGGGGGGGGGGGGGGGGGGGGGGGGGGGGFGGGE;CGDGGGGGGGDGCGFGGG7E<FGFFCFGGGGGGGFGGFDCADG+@FGA>=FGGCB>*>(CCEECCGE579)97>AA@AA?226(04F<):9>38>FF:FDFFFFA::8?@BG?7-@6<4A::)446><4A)-6-4687??,(
@M02996:162:000000000-B87FG:1:1101:8431:3760 1:N:0:ACTGAGCG+TCTCTCCG
CCTACGGGTGGCTGCAGTGGGGGATATTGCACAATGGAGGAAACTCTGATGCAGCAACGCCGCGTGAGGGAAGAAGGTTTTCGGATTGTAAACCTCTGTTTTTGGTGACGAAACAAATGACGGTAGCAAAAGAGGAAGCCACGGCTAACTACGTGCCAGCAGCCGCGGTAATACGTAGGTGGCAAGCGTGGTCCGGATTTACTGGGTGTAAAGGGTGCGCAGGCGGGACTGCAAGTTGGATGGGAAATACCGCGGCTTAACTTCGGAACTGCATCCAACACTGGAGTTCTGGAGTGGAGGA
+
68ACC>0080)====;===;;88@BFFGGGGGGGGEFDGGDFGFGG9EGGGGGEEFFGGGGFFB+@CB,B=FGGCFFGFGDGGG:7FGFGEFAFDGGFDGGCGC>:?<FEE:4>FFGGGGD?FFGCE,AF,ADG8DFGFFFDECCC6DEEGDE:E+@D:6@;@@FGD5*4>EGFG697?,=7);,9:CD*/3+;:CEG3A;+=7>DAD:=1<CFEGG6>35:E3:B55(09<>A4*).?C<*(84?56C<:>((362*><<=>)23:B>,2)))9+).(41*).(224).).).,4544((
@M02996:162:000000000-B87FG:1:1101:18383:3761 1:N:0:ACTGAGCG+TCTCTCCG
CCTACGGGAGGCAGCAGTAGGGAATATTGCACAATGGGGGAAACCCTGATGCAGCGACGCCGCGTGAGTGATGAAGTATTTCGGTACGTAAAGCTCTATCAGCAGGGAAGAGAATGACGGTACCTGACTAAGAAGCCCCGGCTAACTACGTGCCAGCAGCCGCGGGAATACGTAGGGGGCAAGCGTTATCCGGATTTACTGGGTGTAAAGGGAGTGTAGGGGGTCGGGCAAGTCAGAGGGGAAAGCCCGCGGCGCAACCGCGGGACGGCAGGGGAAAGGGGCCGACGGGAGGGCAGGAGAG
+
68AAC?9:8:1=88=;;==<;8;C,C6CECFFFACCCCDDCCDFGD8EDCCEFE;@@FCC+@@>+>CC<C?9E?DE,B,C<BFE,EFF,?==AF9FF<,CFFEF=FCCFGGCGG9FFFFGFGDGAFGF,EFGGGGGGGGGGEEGGGGFGGCFGGGC+D9@>3@BF*@E:CGG?BC=EDDCEF>:C7*>*AFGED5//:C4:DF);)9@B=FE5>)9*.:F):7120:5,>3>)-6@>,<*()-087><DB;@0(49>C*4(86;2>(3)4)((-<:@((-(76104(-439(22(4561(-
@M02996:162:000000000-B87FG:1:1101:13213:3803 1:N:0:ACTGAGCG+TCTCTCCG
GCTACGGGTGGCTGCAGTGGGGAATCTTCCGCAATGGGCGAAAGCCTGACGGAGCAACGCCGCGTGAGTGAAGAAGGTCTTCGGATCGTAAAGCTCTGTTGTCAGGGACGACACCTTTCTTCAGGAAATGGGAGAAAGCAGACGGTACCGGACGAGGAAGCCACGGCTAACTACGTGCCAGCAGCCGCGGTAATACGTAGGCGGCAAGCGGTGTCCGGAATCATTGGGCGGAAAGGGAGCGCAGGGGGGAGGACAAGTCTTGCTGAAAAGGGCGGGGCTCACCCCCGGGAGGGGGAGGAAA
+
-8ABCB=5=00;;8=;;==;;@@@6C@FGGGEG@FCFFECEEDEGF8EDFDC@C@DEGEG@B@B+>BCCE?EGFFFFFG<,EFDD:FF,A=CCGEFDF<@FEGGEFFFFGGGGGG8F9?A<FFGGGGGCGGGGGGGGGGGGEGGGCGCG6>EGGECC@FFBCGGGGG8EBE,C?E,BCF:CCAACFGDDG/CC+=@F2>:CFGF5CBFF:)29)9FG9CD)3<77=FF0B)<;>BFBBB34)-8>)73C19@?0?:?3:<)/6))6><=?*4?>FGB((-56:<16>9>B,49919)4114
@M02996:162:000000000-B87FG:1:1101:21263:3812 1:N:0:ACTGAGCG+TCTCTCCG
ACTACGGGGGGCAGCAGTAGGGAATATTGGTCAATGGGGGGAACCCTGAACCAGCCATGCCGCGTGAGGGAAGAAGGCCCTACGGGTCGTAAACCCCTTTTACCGGGGGCTAACGGGCGGCGGGCGCGGCGCTGGGAAGGTACCGGGGGAATAAGCATCGGCTAACGCCGGGCCAGCAGCAGCGGTAAGACGGAGGAGGCGAGCGTGAGCCGGAGGGAGGGGGTGGAAAGGGGGCGCAGGCGGGCCGGAAGGGCAGCGGTGAAATGGAGGGGCCGAAGCCCGGCAGGGCCGGTGAGAAGGG
+
686AC?950)17+889:<9<98==,,5,<=,99<,@BDC@7:@88>8>C<?BEC>+<,>D?<=<*<=:CDCD<<<EFFFF7C*8<F4*:*1;;@6*;C,<,9CG8:8>5/*/331*A8C**:*2*/*:8EGG:E*;88AEF?F<*:88//8*<00090*2*)*;<<*:*/*2/**:;*02*0758119*30:*5=85*575/7)8))7))*2/0)1)49)7:=1*)20.7C)(-(0(2774C15(074)-(0((::1=<(-73)..,,7471;,5*)((((.3(((--,-112,(,*)(.3
@M02996:162:000000000-B87FG:1:1101:23293:3822 1:N:0:ACTGAGCG+TCTCTCCG
ACTACGGGCGGCAGCAGTAGGGAATATTGGGCAATGGAGGCAACTCTGACCCAGCCATGCCGCGTGAAGGAAGACGGTCCTATGGATTGTAAACTTCTTTTGCCGCAGAGTAACCGCGGGGACGCGTCCCCGCCTGAGAGTATGCGGCGAATAAGTATCGGCTAACTCCGTGCCAGCAGCCGCGGTAATACGGAGGATACGAGCGTTATCCGGATTTATTGGGGTTAAAGGGTGCGCAGGCGGATCGGTAAGGCATTGGGGAAAAGGTGGGGCGCAACTCCAAACGTGCCTATGATACGGG
+
-8ACCB818108888;;<;<;8;C,C<FFGGEFEFDFGGEFEFG?DEEFGFGFECCEFDFFBCE8CFGGGEGGFCCC8BF9E@EFGC?EF?EEGF<FGFFGGFFB:BEEFCEF?ACFEGGGGGGGGECFCGGDGGEGGGG@D@FFEGGEGG@FGG+?<7FEG>CGFCFGEFGGGGFGGGGGDD>EDGGDGFGGFGGB*??FGG>C9:>86CGDD7**67*@FF)2.7:>FGD:?:E>BEC9D9>(8>?/4:F)3:).<F(75?B02(,92DB:(.:0((.8F?)4:,411.444:)/.(-(
@M02996:162:000000000-B87FG:1:1101:8581:3823 1:N:0:ACTAAGCG+TCTCTCCG
CCTACGGGCGGCAGCAGTGGGGGATATTGCACAATGGGCGAAAGCCTGATGCAGCAACGCCGCGTGAGGGAAGACGGTTTTCGGATTGTAAAACTCTGTCCGTGGGGAAGAAGAAAGTGACGGTAACCGGGATAGGAAGCCACGGCTAACTACGTGCCAGCAGCCGCGGGAATACGGAGGCGGCGAGCGTGGTCCGGATGTACTGGGAGTAAAGGGAGCGCAGGTGGGACAGCACGTAGGAGGGGAATAACCGAGGCTTAACCTCGGAGCTGCATCCAAAACTGCCGTCCGTGAGTGAAGG
+
88ACCB=:)1)8888;;<;;;86@FG9@C6<C@@CCDFFCECCFGGGGGCCGGFGEFCF7FFGGCFC?FGGGGG@FFFG@F<>F@FG8B?FG,CFGAF8:533A=+==3>==DFCDG,@A@CC3@B>DF@E:@:DGGGGG@BF:<CEEGGF9CEF:B:DG8**<F8=C5**:4:7:/2:5*15):57)9C**/9+:5/C59C?4EC4))09C7967<3/9>5:)*0:7:F3@3,.74,09)2-)-)7(*..)-(4>;F72AFA9286(53*5?.*292293)344,1,(--4:02)*4)-(
@M02996:162:000000000-B87FG:1:1101:23275:3825 1:N:0:ACTGAGCG+TCTCTCCG
CCTACGGGCGGCAGCAGTAGGGAATATTGGGCAATGGAGGCAACTCTGACCCAGCCATGCCGCGTGAAGGAAGACGGTCCTATGGATTGTAAACTTCTTTTGCCGCAGAGTAACCGCGGGGACGCGTCCCCGCCTGAGAGTATGCGGCGAATAAGGATCGGCTAACTCCGTGCCAGCAGCCGCGGTAATACGGAGGATACGAGCGTGATCCGGATTTATTGGGTTGAAAGGGGGCGCAGGCGGAGCGGGAAGGCATTGGTGAAAAGTGGGGGCGCAACGCCAAGCGGGCCGATGCAACGG
+
-8AAC9988118888;;<;<;@C6CC9EGGGGD@EDCFDBFFCEE,,EEGEEGECDCFDG?C@>7@CFGGGGEC<CC::F9F,AFFA,BA9CEG95F<,BEDGGC@CEGFCAE:CCGGGGGEGCGECECGGGGDCBFGGGFF@FF=/8:CG*;EF6B6FCEC5CFF+>CE1:CC765CFGGCB@E>C5*+:@C>E*5*:<F7:3=D55)9>=5)7**)*2@?=9:)<7-/7:32(719@33C90(05773;D(.4.)3>),95543))12/9>():5(((-89.21(,(-(((-()0.(-
@M02996:162:000000000-B87FG:1:1101:21352:3828 1:N:0:ACTGAGCG+TCTCTCCG
CCTACGGGTGGCAGCAGTAGGGAATGTTGCGCAATGGGCGAAAGCCTGACGCAGCAACGCCGCGTGAGTGATGAAGCCCCTCGGGGTGTAAAACTCTGTCAGTAGGGACAAATTTTGATGGTACCTACAGAGGAAGCATCGGCTAACTACGTGCCAGCAGCCGCGGTAAGACGGAGGAGGCAAGCGTGGTCCGGAATGATGGGGCGTAAAGAGGTCGGAGGGGGCATGTGAAGGCTAGGGGTAAAGCCCGAGGCTCAACTTCGGTTCGGCACTGGAGACGGGCAAGCGAGAGGGCGGGAGG
+
-88=@BA5=00=;8=;;==<;8;C;CCFEFGFE@CCFFFCEDEEGF@EEFDCEC@FDFEE@@@>+@BBCCEEDEFFC?FF7@FDDGFF:ECCFG@FGG?FGGFGFGGGFGGG9C;FFG,CFDDFG,EFGGGGGGGGGG,DEGG+CEF3EGGDFGGCCF>CDDGEGGEGGEDFG*=CEE*4*85>*91/:1>E?D:E3*;87CC>8>7@B):<<5<4C(/>>::>:7*9-*29<(4)5:)>(*-<:BB<*23>>>((.C44)*-8(-47B>C9(5:6),,(-0(4-3-(44(4(3(47(,,(
@M02996:162:000000000-B87FG:1:1101:13317:3902 1:N:0:ACTGAGCG+TCTCTCCG
ACTACGGGTGGCTGCAGTGGGGAATATTGGACAATGGGGGGAACCCTGATCCAGCGACGCCGCGTGAGTGAAGAAGTATTTCGGTATGTAAAGCTCTTTAAGCAGGAAAGAAAATGACGGTACCTGCAGAATAAGCCCCGGCTAACTACGTGCCAGCAGCCGCGGTAATACGTAGGGGGCAAGCGTTATCCGGATTTACTGGGTGTAAAGGGAGCGTAGACGGCAAGGCAAGTCTGAAGTGAAAGCCCGTGGCTGAACTGCGGGACGGCGTGGGAAACTGTAGAGCTAGAGTGTCGGAGAG
+
88A?@A8)80)=;8=;;==;;78@,C,CCCGECCC@CDDDDDEGGGCFFECAAA:>>FEF>>@>+>CBCBCFFECF<B@@,@FD@F<F@DECCFFGG,,@FGEGFDCEDFGFFGCFGGGGGGGGGGGGGGGGGFGGFFGGGG@EGGGGGG6EGGFECGFFC8?EG:EE9CFF7<EECED>CD>>C*/99CFGDE**1CG?>FG7?/?FF=DE<5<D5-7CFEDDDB*74>CF:92@<AF25:5@A586G(:@B1(:?F*53@99;B(48(/(-9FC71)6)9)..6..5?B)6))-8>;12
@M02996:162:000000000-B87FG:1:1101:17699:3909 1:N:0:ACTGAGCG+TCTCTCCG
ACTACGGGTGGCAGCAGTAGGGAATATTGCACAATGGGGGAAACCCTGATGCAGCAACGCCACGTGGGGGAAGAAGCATTTCGGTGTGTAAACCACTGGCGTGAGGGAATAAAGCTGGAGTTGTCCAGTGGAATGTACCTCGAAAGGAAGCACCGGCAAACGTCGTGCCAGCAGCCGCGGGAAGACGAGGGGGGCAAGCGGTGGTCGGAATCACTGGGCGTAAAGGGGGCGCAGGCGGAAGTGCAAGCGGTGGGGACAATACCGGGGCCCACCCCCGGACCGGCAGCCCGGACGGCATGAG
+
68BCC?=5800==88;;==<;8;@@C6CDEFC@C<@CDDGGEDFG7CECECEFECFDFBB+@BCCC,6CCC@FECFFFE9,<EE?CFF<E@DEGGGFG,,@:FF=FDC<,E<EFEEFFAFGFEFFGGGF9DFFFFEGGGAECEFCB@DED?CFGC8CG>CD+@8F:EEFCEFGFG,BC?E*1:2:C7DDGDE*75E>FGF)*28*C7>E>9?:68DD:7D.859CF*),7<5(23)31514*./61/,C>,)(-(-2C9)6)5:49(()4D(3:>*.1(4304(46(.341(4(((0(())
@M02996:162:000000000-B87FG:1:1101:16163:3921 1:N:0:ACTGAGCG+TCTCTCCG
CCTACGGGGGGCAGCAGTGGGGAGTATTGGACAATGGGGGAAACCCTGATCCAGCAACGCCGCGTGAGTGAAGAAGGGGTTCGCCATGTAAAGCTCTATCAATAGGGAATAGAATGAAGGTACCTAACTAAGAAGCCCCGGCTAACTACGTGCCAGCAGCCGCGGTAATACGTAGGGGGCAAGCGTTATCCGGATTTACTGGGTGTAAAGGGAGCGTAGACGGAATGGCAAGTGTGAAGGGAAATACCTGGGCGTAACCCGGGAAGTGCTTTGAAAACGGTTAATCTAGAGTACTGGAGAG
+
88ABC?8985)88889:<:997878:5<ACFCD@??CCDECCEFGGEFFAEFFA:B=FEG=>@>3>@B<>ACFCFF,>CB::@*8@3?3BCCCF:FG@3DFG@FCFDFF,>3CG9FGGGGGGGGGGGG,FGGGGGGGGGGGG7FGGCGGGCFFGGFCGDCF7?EG*>E?CGG2AF=EDDEE<7>C/1>*<CGCDC86>F?:CG0;/=FFFGD<DBG><DGFCDCE5CF<F6F6))9>AB*-94)49FF*<?FB(,3:C7?>E;67().96*-5>?E=:11()4.)62).65.49)6??2.2
@M02996:162:000000000-B87FG:1:1101:16145:3922 1:N:0:ACTGAGCG+TCTCTCCG
ACTACGGGGGGCAGCAGTGGGGAGTAGTGGACAATGGGGGAAACCCTGATCCAGCAACGCCGCGTGAGTGAAGAAGGGGTTCGCCATGTAAAGCTCTAGCAATAGGGAAGAGAATGAAGGTACCTAACTAAGAAGCCCCGGCTAACTACGTGCCAGCAGCCGCGGTAATACGTAGGGGGCAAGCGTTATCCGGATTTACGGGGGGTAAAGGGAGCGGAGACGGAAAGGCAAGTTGGAAGTGAAATACATGGGCTTAACCCGGGAAGGGCTGTGAAAACGGGTAAGCAAGAGTACTGGAGAG
+
88A?C?9810188889:<:9978=89,5?AEBA@B?CFEDCEDFFDCE=:<?=A:BBB>C@>+>+8@B3><ACAAE,>C3*,@*8@FD,<B;<F>CE;,@FF>FCEFC<*<=FG,CFGGGCGFGCGCF,?FGFGGGEGGGGGCGGG?FCE:EGC:@8CFE872?E*:E7@EF0@CEGDD*>C77?1197?7E=5:*0?C)7CG5=)8?FBFGC5)>)47C>>=9:)250>7>-))674724:9=<7F2*.:>(((.-<*.4>6232(4)(1246?@?0(46724),)((,..))6604..-
@M02996:162:000000000-B87FG:1:1101:17693:3928 1:N:0:ACTGAGCG+TCTCTCCG
ACTACGGGTGGCAGCAGTAGGGAATATTGCACAATGGGGGAAACCCTGATGCAGCAACGCCACGTGTGGGAAGAAGCATTTCGGGGTGTAAACCACTGTCGTGAGGGAAGAAAGCTGGGGTTGTCCAGTGGAATGTACCTCGAAAGGAAGCACCGGCAAACGTCGTGCCAGCAGCCGCGGTAATACGAGGGGGGCAAGCGTGGTTCGGAATCACTGGGCGTAAAGGGAGCGCAGGCGGAAGTGCAAGCGGGCGGTACAATACCGGGGCCCAACCCGGGACCGGCAGACCGGACGGCATGGG
+
88B?CA>5101=;8=;;==<;8;;;;,6EFGDE@<CCFDECECFGD8E@;C<@ECEAEEF7@B@,C,:BCCFCEFFCFEE9?FD+CFG:FBDFGGGGG,EFDFGBFCEC+AAFGG9FGGGG@F@FGGGC,@FF,D>EFG9EEGGGGFGGGFGGGGCBE>FF66@F3CEG;D;CCG5CECC*28+4=5CDGGG*7:C>F:>1*:>**8<DB*309*>F4*97/:*AFEC:3<52;9B49:54*.16*08D>()(4-4:FD)69)49>995(144,7*.1432740(,2(--(((-4(0,.,(
@M02996:162:000000000-B87FG:1:1101:7818:3935 1:N:0:ACTGAGCG+TCTCTCCG
CCTACGGGGGGCAGCAGTAGGGAATATTGGTCAATGGGGGGAACCCTGAACCAGCCATGCCGCGTGAGGGAATAAGGCCCTACGGGTCGTAAACCTCTTTTACCGGGGGCTAACGGGCGTCGTGCGCGGCGCTGTGAAGGTACCCGGGGAATAAGCATCGGCTAACTCCGTGCCAGCAGCCGCGGTAATACGGAGGATGCGAGCGTTATCCGGATTGATTGGGTTTAAAGGGTGCGCAGGCGGGCTGGTAAGTCAGCGGTGAAATGTCGGGGCTCAACCCCGGCAGTGCCGTTGATACTGG
+
88BCCEA855)8888::<:<:8:9CFFGGGGGGGGGGGGGGGGGGGGGGGGGGGGGGGGGGGGGFGGEGGEGFFGGFG7FFFFGGGFEEGGGGGGGGGGGGGGGGGGGGGGGGGG5>EGEGE:EGEGGGGGG5>8C9CGGFGGGGGEGGGGGGGGGGGFEGDGEGGCF?EGGGGGGGGGGGCDEEGDCDGGGGFDC@4DFGGG@G5B>>FGC>5)>*8F7FFG>E3FGBFGF?FFFFFFD>G>@9)>:9A)/)69>?GGBF@FF2-.:F;DFF4)+9441:@19;>B3)692828A*62<0
@M02996:162:000000000-B87FG:1:1101:7802:3949 1:N:0:ACTGAGCG+TCTCTCCG
CCTACGGGGGGCAGCAGTAGGGAATATTGGTCAATGGGGGGAACCCTGAACCAGCCATGCCGCGTGAGGGAATAAGGCCCTACGGGTCGTAAACCTCTTTTACCGGGGGCTAACGGGCGTCGTGCGCGGCGCTGTGAAGGTACCCGGGGAATAAGCATCGGCTAACTCCGTGCCAGCAGCCGCGGTAATACGGAGGATGCGAGCGTTATCCGGATTTATGGGGTTTAAAGGGTGCGCAGGCGGGCTGGTAAGTCAGCGTGGAAATGTCGGGGCTAAACCCCGGCAGGGCCGTTGATA
+
88BCCEFF>0)8888::<:<:8CEFFGGGGFGGFGFGGGGGGGGGDFGGGGFFFFFCCFGFFGGFCFGGGGFFFGGGFFGGFGGGGGGEGCFGFGGGGGGGGFGGGGGGGGGGGGGGGGCE5/;CEEGG>EG=EEFGFFGGGGGFGGEGG8CFGGGFFGGGGGGGGGGFECFGGFEFGGGGGFDCDG<C?FGC>EC307;DGGFGC5BF@CGGDFCF2C0<CE/>DGGBFGFFFFFBFFC799D;)8?<A2?<2)6:E*(-<<D4<4<>;D90()39>?017,173(4?:62(4:2=
@M02996:162:000000000-B87FG:1:1101:11794:3952 1:N:0:ACTGAGCG+TCTCTCCG
ACTACGGGGGGCAGCAGTAGGGAATGTTCGGCAATGGGCGGAAGCCTGACCGAGCAACGCCGCGTGAACGAAGAAGTATTTCGGTATGTAAAGTTCTTTTATAAGGGAAGAAAAGTTAAGATTGACGGTACCTTATGAATAAGCTCCGGCTAACTACGTGCCAGCAGCCGCGGGAATACGGAGGGAGCGAGCGTTATCCGGAATGATTGGGCGTAAAGGGTGCGGAGAGGGCAACATAAGGCGGAGGTAAAAATGCTGGGCTCAACCCAGGAGGGGAATAGATACGATGTAGCTAGAGGAA
+
-8AAC?1515088889:<:<:8:C:,<?FEGECCFEFFFCEEEEGG8DEFFB=C@BDFEF:>@>+@FEFFCFECAF<FD33<FD>D>F@CC<<@FGGC9FG@GGFGFCEGGCGGG:>FFGGF9FFGGGGGGG9<FCFGG9C?EE<BFGGGEEGG+:<E2;CFFGGGGFGCEGG5?=ACFC*95>ECDDGDG8802;>FGEDD=@+:6995CCC7;DG<CD7C*1*8E7(8<<???@0<*?)2()-)5(06<BD:AF)<FF?02<?78?:?*-4<D*02(.-9)65(4(414:)).4650:(
@M02996:162:000000000-B87FG:1:1101:10203:3959 1:N:0:ACTGAGCG+TCTCTCCG
GCTACGGGTGGCAGCAGTAGGGAATATTGGGCAATGGAGGCAACTCTGACCCAGCCATGCCGCGTGAAGGAAGACGGTCCTATGGATTGTAAACTTCTTTTGCCGCAGAGTAACCGCGGGGACGCGTCCCCGCCTGAGAGTATGCGGCGAATAAGTATCGGCTAACTCCGTGCCAGCAGCCGCGGTAATACGGAGGATACGAGCGTTATCCGGATTTATGGGGTTTAAAGGGTGCGCAGGCGGATCGGGAAGGCATTGGGGAAAAGGTGGGGCGCAACTCCAATCGGGCCGATGATACGGG
+
-88AC@95=0)=;88;;<;<;8;C,C,<CCFE@@CCCCEDB@CDFC,CCF@@CA;C@CCF,@@@+@FDGF@FFAC@F8B@,9,CCF,,:C@CFFF<F9<FFGGGC>CCFF5AFFFEGGGGGGGGGGGGGGGGGG*@EGGGFF;FGEEEGGGCFGC,>1BB>:8CFF9CFC3AGCGGGGFGFCA>E9CG7EDGDEGGF7:?<7CBC9>D>4>CC>7**.**0:51*0<><FCB(4<EFFEGFG>8(.<?)74>0:?).AC(4B?FBF057:C>0()20((..<8)(40-37(4(46)1<(1(
@M02996:162:000000000-B87FG:1:1101:5928:3968 1:N:0:ACTGAGCG+TCTCTCCG
CCTACGGGTGGCAGCAGTGAGGAATATTGGTCAATGGGCGGAAGCCTGAACCAGCCATGCCGCGTGAAGGAATAAGGTCCTATGGATCGTAAACTTCTTTTGAGCGGGAGCAATAAGGACTACGTGTAGTCCGATGAGAGTACCGTTCGAATAAGCATCGGCTAACTCCGTGCCAGCAGCCGCGGTAATACGGAGGATGCAAGCGTTATCCGGATTTATTGGGTTTAAAGGGTGCGTAGGCGGCTTGTCAAGTCAGTGGTGAAAGCCCCCTGCTCAACAGGGGAACTGCCATTGATA
+
ABCCCB>5810========;;;;;CFGGGGGGGGGGGGGGGGGGGGGGGGGGGGGGGGGGGGGGGGGGGGGGGGGGGGGGGGGGGGGGGGGGGGGGGGFGFDGFGGGGGGGGFGGGGGGGGGGGGGGGGGFGEFGGGGGGGGGGGGGGGGGGGGGGGGGGGGGGGGGGGGGGGFFFGGGGGGFFGGGGGGGGGEGGFGGFGGGFGGEFFFGGGF3C=AGGFGGGGEGGFFFFFFB>6BFG2CBE>BEFGFFFFB9AFGGF?FF<<B?B3(7:?BF9=<2<BDFFFFF<)259AA4<8
@M02996:162:000000000-B87FG:1:1101:20507:3988 1:N:0:ACTGAGCG+TCTCTCCG
ACTACGGGCGGCTGCAGCTAAGAATATTCCGCAATGGACGAAAGTCTGACGGAGCGACGCCGCGTGGATGATGAAGGTCGGAAGATTGTAAAATCCTTTTATAACTGAGGAATAAGTCTGGTGAGAGAAACGCCGGATGGTGACGGTAGGTTATGAATAAGCAACGGCTAATTACGTGCCAGCAGCCGCGGTAACACGTAAGTTGCGAGCGTTGTGCGGAAGGATTGGGCGTAAAGGGCAGGTAGGCGGTGTTGCAAGCTTGGTGTGAAATCTCGGAGCTCAACTCCGAAAGTGCGTGGAG
+
-88ACA=:51)8888;;;;;<;;C;C6CFGFGC@FDFFGEFDCCFD9EEEEDCC@@@FEE:>@>+8CF?AE?C?CEFBEFEFGGF<BF<ECEEDGGGBAEFAGGF,ACBFD@,FFGEE,CF=FGGGGGGGGGGGGGGGEGEFGG*@8DEFD2D:>>>:BCC;DFFGGGGEG7:FGC=:AC?D>;EGCGGGG*=>FGFG9?<F:*<:BEFBD2*8>/?<<C@**>+=EFBFD)4<BFFF>G1D6F?FF>C-,0(.6?AGD0)045::BFFA:5:<>851-.567:2<76736(-:A6)(431
@M02996:162:000000000-B87FG:1:1101:23720:4034 1:N:0:ACTGAGCG+TCTCTCCG
GCTACGGGGGGCAGCAGTAGGGAATATTGCTCAATGGGCGAAAGCCTGAAGCAGCAACGCCGCGTGGAGGATGACACTTTTCGGAGCGTAAACTCCTTTTGTTGGGGAAGAAACATGACGGTACCCAACGAATAAGCACCGGCTAACTCCGTGCCAGCAGCCGCGGTAAGACGGAGGGTGCAAGCGTTACGCGGAATCACTGGGCGGAAAGGACGCGGAGGCGGATTATCAAGGCGTTGGTGAAATCTAATGGCTTAACCATGAAACTGCGTGGGAAACGGATAAACGAGAGGGAGGGAGG
+
-8AACA181:18888::<:<:8:=9C,CEGEEA<CDDGFCCEECFF8EDFCFFEBECFCFGCFC8>CEFEEAFFC<@,9,,@FDEGGGCECEF;FFGG9FF3?DCEECEEGGGCF<CFAFG<<<CFFGEGGGGGGGGFG<ECE*;EC<?FC;CEGGGGFGGGG>CE:CG+<?DCEEED2:=CFFFDC*9C/8:>EE>=C@*0C>*9)77@DFC7>CD(9C@*1<5)*9)0?@?)8)-,)9:FAFA*9-::)=9:2(.<*5)*)).6)4?7*--3;;613(47(-6).(4,(-4:??E1(-(
@M02996:162:000000000-B87FG:1:1101:5567:4053 1:N:0:ACTGAGCG+TCTCTCCG
CCTACGGGAGGCAGCAGTAGGGAATATTGCACAATGGGGGGAACCCTGATGCAGCAACGCCACGTGTGGGAAGAAGCATTTCGGTGTGTAAACCACTGTCGTGAGGGAATAATGCTTGGCTCCGGCCAAGTTGAATGTACCTCGAAAGGAAGCACCGGCAAACTTCGTGCCAGCAGCCGCGGTAATACGAGGGGTGCAAGCGTTGTTCGGAATCACTGGGCGTAAAGGGAGTGTAGGCGGAGATGCAAGCAGTCTGTACAATACCGGGGCCCAACCCCGGACCTGCAGACTGGACTGTGT
+
ABCCCBFB5:0===8=====;8;CFGGGGGGGGGGGGGGGGGGGGGGGGGGGGEFFFGGGGGGFFGGGGGGGGGGGGGGGGGGGGGGGGGGGGGDGGGFGGGGGGGGGGGGGGGGGGGGGGGGGGGGGGGGGGFGGGGGGGGGGGGGGGGGGGGGGGGGGGGGGGGGGGGGGGGGGGGGGGGFFGGGGGGGGGFGGFGGFGGGFGGFFDEGGGFFGGFGGFGGGGFGGB@C5:AFFAFEG;D;F<@?BC:FFF?ABACCFFFFBFF>>@>C>BFDC>?13>>B020(4-28??0:B58::
@M02996:162:000000000-B87FG:1:1101:5585:4059 1:N:0:ACTGAGCG+TCTCTCCG
CCTACGGGAGGCAGCAGTAGGGAATATTGCACAATGGGGGGAACCCTGATGCAGCAACGCCACGTGTGGGAAGAAGCATTTCGGTGTGTAAACCACTGTCGTGAGGGAATAATGCTTGGCTCCGGCCAAGTTGAATGTACCTCGAAAGGAAGCACCGGCAAACTTCGTGCCAGCAGCCGCGGTAATACGAGGGGTGCAAGCGTTGTTCGGAATCACTGGGCGTAAAGGGAGTGTAGGCGGAGATGCAAGCAGTCTGTACAATACCTGGGCCCAACCCCGGACCTGCAGACTGGACTGTGT
+
8ACCCFFF>))===8;====;8;CFFGGFGGGGGGGGGGGGEGGGGGGGGGGGAGFFGCFF7FGGGGG@FGFGGGGGGGGGGGGGGGGGGGGGGGGGGFF7F>FGCFGGGGGF9FGG9FFGGGG*FEGDCFGGGGGGGFG9CCEEFECBEGCGGGGGEC@EGGGGG=F=EGF<BFFFGGGE35>C*:>GFDGE@EDEGGFFDE>?7FF:DGGF?BCF>GG@E:7C5:D:@GF?FB?A?DD9D0))/9):18?BBFFFGGFFFFB?)5:58D9025E:((((.(3<?0:<:::0:??<464
@M02996:162:000000000-B87FG:1:1101:22374:4059 1:N:0:ACTGAGCG+TCTCTCCG
CCTACGGGAGGCTGCAGTGAGGAATAATGGACAATGGTCGGAAGACTGATCCAGCCATGCCGCGTGAAGGAAGAATGTCCTATGGATTGTAAACTTCTTTTGTACGGGAGCAATAAGGTGTATGCATACACCGATGAGAGTACCGTACGAATAAGCATCGGCTAACTCCGTGCCAGCAGCCGCGGTAATACGGAGGATGCGAGCGTTATCCGGATTTATTGGGTTTAAAGGGTGCGTAGGCTGGGCTGCAAGTCAGGGGTGAAATACCCGGGCTCAACCCGGGAACTGCCTTTGATACGGG
+
68ABCB==880==;=;;===;;;CCE<CEFEFCCECD;C@CFEEFCEFFFFGFFCFFFEGGC@B8@FFGGFFGGF,CFFG,AEEFFFAEEBDFGDDGA?FFGGGGGDGGGGDF?FGGG,EFGAFFGGGGGGFEFBEFGGGGGGGGGGGGGGGGGGGGCFECGBEGG8EGEDGGGGGGGGGAC?>E@DDFGGGGFGGF<CFDDGECD3>.:DGGFD**6+:ABE7=>?CEFFF@FFFFFDDF*4),))4>?FF.:>DFGG1>F?F<A2?F>GFB1)3=2?F>BFF>B2541)-)..)9<(1(
@M02996:162:000000000-B87FG:1:1101:22141:4073 1:N:0:ACTGAGCG+TCTCTCCG
ACTACGGGAGGCTGCAGTGAGGAATATTGGTCAATGGGCGAGAGCCTGAACCAGCCAAGTAGCGTGAAGGATGACGGCCCTATGGGTTGTAAACTTCTTTTGTTCGGGAATAAAGGAGCCTACGCGTAGGCTTTTGCATGTACCGTTCGAATAAGCATCGGCTAATTCCGTGCCAGCAGCCGCGGTAATACGGAAGATGCGAGCGTTATCCGGATTTATTGGGTTTAAAGGGAGCGTAGGCGGCCGTTTAAGTCAGCGGTCAAATGTCAGCGCCCAACGCTGGCCTGCAGTTGATCCTGGG
+
-8ABC?55)11=;;=;;===;;;CCEEGGGGFCFFEFFFEFEEEGGGGFGFGGFCCDEFEFFFCBCFGGGFGEE@,@FGGGEEDFGFGGGFFFGEFFC9FFGF<AFCEGG<BFGFFGGGGGGGGGGGGGGFA8AFEGGCFGGGGGGGGGGG8FGGEGEDBED+CFEAFAE@FGGGGGGGGGCBADDGGFGGGCDGEF7CFGGEE=C8BAAFGGFE*6)+@FGC>:5CDABFE::BF(8@DBG209).44:<=66<>?GD-4@<F<<6<BA9;B>EG>6<>6DB?F)46(..)..))1-5((
@M02996:162:000000000-B87FG:1:1101:22160:4074 1:N:0:ACTGAGCG+TCTCTCCG
ACTACGGGAGGCTGCAGTGAGGAATATTGGTCAATGGGCGAGAGCCTGAACCAGCCAAGTAGCGTGAAGGATGACTGCCCTATGGGTTGTAAACTTCTTTTGTTCGGGAATAAAGGAGCCTACGCGTAGGCTTTTGCATGTACCGTTCGAATAAGCATCGGCTAATTCCGTGCCAGCAGCCGCGGTAATACGGAAGATGCGAGCGTTATCCGGATTTATTGGGTTTAAAGGGAGCGTAGGCGGCCTTTTAAGGCAGCGGTCAAATGTCAGCGCCCAACGCTGGCCTGCCGGTGAGACTGAG
+
-86AC@88881==;=;;==;;;;CCE9EEFEFACCCDFCCFEEEFFGFFG@CFA;C@FCCEEEB8BFFGGEFEE<,CFGG,FAEFGECCFAEEGGGG99EFEB,CFCDFGAEGGGGGGDEFGFGGGGEGFGA=EFEF;9EFGGGGDGGGGGFGGDDFEFEDGCEGFFGGF>CDGGGFFEFGD>?C>9D+BCFDBGEF8FFDGG>:>>;5@7E<=)2*7:+3<C:/5EC<CCB<F6D4:7D?G;.3.)-2.8B)414(:746B>A2<)6?<79993;>(4((84:1)2232((-:(-*).,,
@M02996:162:000000000-B87FG:1:1101:7634:4131 1:N:0:ACTGAGCG+TCTCTCCG
CCTACGGGTGGCAGCAGTGGGGAGTATTGCACAATGGGCGAAAGCCTGATGCAGCAACGCCGCGTGAGTGAAGAAGTATTTCGGTATGTAAAGCTCTATCGATGGGGAATAAAATGAAGGTACCCAAGTAAGAAGCCCCGGCTAACTACGTGCCAGCAGCCGCGGTAATACGTAGGGGGCAAGCGTTATCCGGATTTACTGGGTGTAAAGGGAGCGTAGACGGAATAGCAAGTTTGAAGTGAAATACCTGGGCTTAACCCAGGAATTGCTTTGAAAACTGTTAATCTAGAGTACTGGAGGG
+
88BCCA@5>0)=;==;==;;;88@BEFGGGGGGGGGGGFFEGGGGGGGGGGGGFCEFGGGGCFG=FFEFGGGGFFFCFFGGGGGFCFGAEFFFGGGGC?FGGBEEGGFEEGFEFCEFGGGGGGGGGGGGGGGGGGGDGGGGGGGGGGGGGGGGGGGFGGFGGGGGCEGGFGG;FFEGGGGGGFFGG7<CGGGEFG8AFGFGGG5CCBFFFFGDAEGGBGGFEGG:>9C>F:@9:)96>FC<:>149@:C<6F886?>GGF?FBB3:249>C4<9FEF?24)*445A9<A<<9AA<<@?BFF
@M02996:162:000000000-B87FG:1:1101:12887:4138 1:N:0:ACTGAGCG+TCTCTCCG
GCTACGGGTGGCAGCAGTGGGGAATATTGGACAATGGGCGAAAGCCTGATCCAGCGACGCCGCGTGAGTGGAGAAGTATTTCGGTATGTAAAGCTCTATCAGCAGGGAAGAGAATGACGGTACCTGACTAAGAAGCCCCGGCTAACTACGTGCCAGCAGCCGCGGTAATACGTAGGGGGCAAGCGTTATCCGGATTTACTGGGTGTAAAGGGGGCGTAGACGGTATGGCAAGTCTGATGGGAAAACCCAGGGCTCAACCCAGGGACGGCATGGGAAACTGTCAAACAAGAGGGAAGGAGAG
+
-8AACA=5:00=;8=6;==;;@@;@C,<CCFCA<@DFFFEFEDEFF8ED<CFDE9@@FCFEC@>8@FC<C@FFAEE<B59,EFD+EFF,AAADFEGGG,CFGFGEFCDFGGCGGCFGGGGDGDFGGGD9FGGGGGGFGGGGDGGGGFGGGCGGGG?@FCDC9>CG8CE@DCC9DFCGGD?5C:>=1*:*2CEDF5*;CF=@FG);)9FF?DE5>@G),9C=CC9:)<54@7@)-.16.9*4>:F?4>0>??@0,-8?EGF(8:??:(2)4),347:7()6-9<<45(438146(440(.,-
@M02996:162:000000000-B87FG:1:1101:5050:4139 1:N:0:ACTGAGCG+TCTCTCCG
CCTACGTGTGGCTGCAGTAGGGAATCTTTCACAATGGGCGAAAGCCTGATGGAGCAACGCCGCGTGCAGGATGACGGCCTTCGGGTTGTAAACTGCTTTTATTACCGAGAAATATTATGGTAGGTATTGAATAAGGATCGGCTAACTACGTGCCAGCAGCCGCGGTCATACGTATGATCCGAGCATTATCCGGAGTGACTGGGTGTAAAGAGTTGCGTAGTTGGCATAATAAGTAGCTAGTGAAATCTGGTGGCTCAACCATTCAGACTATTAGCTAAACTGTTAAGCTCGAAACCGTTAG
+
88BC@?58):)====;=======CEFGGGGGGGGGGGFGGGGGGGGGGGGGFFFGGGGGGGGGGGDGGFGGGGGGGFGCFFGFG7FGGGGGGGF?FFGGGGGFFCFGGGGGGFGG,CEE@FFGGGGEGEFDGFGEEGGGFGGGGFFD;D=@8DFGFFGGGGGG:CEGEGFGFGF,@D7EEGGDFGGGGGGGED?5*8+8+;*?FEGBAFAGGCFFGG@DD.?@F6*=DEF7A<CEF9C?6<0:*.79<:4AFBF?DDGGFFF<BF24462*:>)0394<?A4<<):)66:((((,..-3-3
@M02996:162:000000000-B87FG:1:1101:11040:4145 1:N:0:ACTGAGCG+TCTCTCCG
ACTACGGGTGGCAGCAGTGGGGAATATTGGGCAATGGGCGAAAGCCTGACCCAGCGACGCCGCGTGAAGGAAGAAGGCCCGCGGGTTGTAAACTTCAGTCAACAGGGACGAAACAAATGACGGTACCTGTGGAGGAAGCCACGGCTAACTACGTGCCAGCAGCCGCGGGAAGACGGAGGGGGCAAGCGGTATCCGGAGTTACTGGGGGGAAAGGGGGGGTAGGCGGGACGGCAAGGCAGATGTGAAAAGTATGGGCGCAACCATTCAGACAATTAGAGAAACTGGCAAGCTCGAGACCGGG
+
888AC:8):00;;886;=;;;88@;@,6CCF@<@CACDCCCEDCF8,C@C:<EA,@@@B:68@=8>CCFFCFGCCDCAFE+8F@E48C+???C,,FFD,CFFDG>F@>6CF:FFGGG,@FFGE:F7E,@:@FGGGGFGFFGGEEG*AFF9DFG<:/=@C7:68:FCEG*:C5C6?*;:5:/705/9*9)*1*+1**0)1)0*3989)7577CFFF)>67/8;79>>7/-)1.7>2)(37*5C.B-799*..*68:((/14(04)).6:6)*4))18*..:5)).(4<23?),((-.)--,(
@M02996:162:000000000-B87FG:1:1101:24588:4149 1:N:0:ACTGAGCG+TCTCTCCG
CCTACGGGGGGCAGCAGTAGGGAATATTGCACAATGGGGGAAACCCTGATGCAGCAACGCCACGTGTGGGAAGAAGCATTTCGGTGTGTAAACCACTGTCGTGAGGGAATAATGCTTAATTTCGGTTAAGTTGAATGTACCTCGAAAGGAAGCACCGGCAAACTTCGTGCCAGCAGCCGCGGTAATACGAGGGGTGCAAGCGTTGTTCGGAATCACTGGGCGTAAAGGGAGCGCAGGCGGAGATGCAAGCAGTCTGTACAATACCGGGGCCCAACCCCGGACCTGCAGACTGGACTGTTT
+
8ACCCD81::)8888::<:<:8:CEFGFGGGGGGGGGGGGGGGGGGGFGGGGGFGGGGGGGGDFBFGGGGGGGGGGGGGGGGGGGGGGGGGGGGGGGGFGGGGGGGGGGGGGGGGGGGGGGGGGGGEEGGGGGGGGGGGGGGGGGGGGFFGGGGGGGGGGGGGGGGGGFGGGGGGGGGGGGGBFGGGGG5C?EEGGFGGFGGGEGGF4B5DGGFFGGFGGFGGGGFGD?FGFFFBFFFFD>99FAFF9FBFF<0>BFGGFBF<?F<92747;??EGBF49BFF:(33:6:2>:074@2:<
@M02996:162:000000000-B87FG:1:1101:18752:4152 1:N:0:ACTGAGCG+TCTCTCCG
ACTACGGGGGCAGCAGTGAGGAAGAGTGGTCAAGGGGCGGAAGCCGGAACCAGCCAAGGCGCGGGAAGGAAGACGGTATTAGGGATTGTAAACTTCTTTAGACGCAGAGAAATAAGGGGCTCGCGAGCTCTGATGCGAGTAGGCGTAGAATAAGGAGCGGCGAACTCCGGGCCAGCAGCCGCGGGAATACGGAGGATCCGAGCGTTAGCCGGAGTGAGTGGGGTTAAAGGGGGCGCAGGCGGCGCTTTAAGGCAGTGGGCAAAGCGGGAGGCGCAACCTCATCCCGCCAGTGATACTGGAG
+
-88?@?1581)886;;<;;;;6;;<;6CC;CEDFGDD@CEEEDFGFC@CFC=C,:=AE,:=@=+>:CCE<AFCA=?4:4C<AF,=BFF,CAEFF9FG<,CFFDF:CBCCFGE=FGGGGGGEGFGGGGG7F?FGGFG*BC1:,?CFGGGGGBFGGFF=88@B):EG50CE*?EGGGGFCC:=35>*9D*9FDC/8EE6CFFDDE@/7<56)9:C).*2)*27CC>57<7<FD)34956>B/9D0>;))(26<=::?(5C5??F?(4-(-;9C213>8>((.4164<?9;4(,44).</6430
@M02996:162:000000000-B87FG:1:1101:19088:4160 1:N:0:ACTGAGCG+TCTCTCCG
ACTACGGGGGGCTGCAGTAGGGAATATTGGGCAATGGAGGCAACTCTGACCCAGCCATGCCGCGTGAAGGAAGACGGTCCTATGGATTGTAAACTTCTTTTGCCGCAGAGTAACCGCGGGGACGCGTCCCCGCCTGAGAGTATGCGGCGAATAAGGATCGGCTAACTCCGTGCCAGCAGCCGCGGTAATACGGAGGATACGAGCGTTATCCGGATTTATTGGGTTTAAAGGGTGCGCAGGCGGATCGGTAAGGCAGTGGGGAAAAGTGGGGGCTCAACTCCAAGCGTGCCAAGGAAACGGG
+
-8AA@?89=5187884:::<9=9=4C55CCF8AC??CEFDCCCF@C,ADEEEEA::=??E:>8>3>FEGGFFGC>BCBCF9@B>CF>8>7==CFF9F9@EGFFGB@:CCF3=FFFGGGGGGGGGGGGGGGGGGG>CGGGGGG?FFGC:EEG*CFF+322:>D5EFF9FGC2ADCGEFCEF57<>E>GDDGGGGFGGE*:?<DCDE))7)/CEDE<**6**1@C*2)<>>FFE,:4>B2773>65()83/416)(4(.<<19B:?(5))1.9;(-0:9().,63)-:(-4().(-((0(-8(
@M02996:162:000000000-B87FG:1:1101:17525:4161 1:N:0:ACTGAGCG+TCTCTCCG
CCTACGGGTGGCTGCAGTGGGGAATATTGGTCAATGGCCGAGAGGCTGAACCAGCCAAGTAGCGTGCAGGATGACGGCCCTATGGGTTGTAAACTGCTTTTGTGCGGGATTAAAAGTCGCCACGTGTGGGGATTTGCAGGTAGCGCGCGAAGAAGGACCGGCTAATTCCGTGCCAGCAGCCGGGGTAATACGGAAGGGCCGGGTGTTAGCCGGAGTTATTGGGTTTAAAGGGGGCGTAGGGGGCGGAATAAGCGGGGGGGGAAAGCCCGGGGCGCAACCCGGCGGGTGCAGGGCGAACGGG
+
-8AAC?85801==8=;;==6;868;C,CEC<<@@@DFCC@C:@@7:,C@A-9CA:6CEE:CC@@8@B<FFCBBC,B@:+@,A,CEFF,@=@?EFEFF,C<FF,A,C7:4+,9CFEF9C+=FFGGGGFGG7C@+3,8E9D8D9E<:CEG8:@*BEC>@5;<5/16>,4<@86CDCG<*:66,5))885D7+1=88=EB5C>5D=7:)00*12>70095-**1C:9*)+0:7C>(1-<(-59(7,)(80(1).042(7(*1327:?(.4,54CB>(5*5((4(0(-(4,-(,.(4-9256;:1
@M02996:162:000000000-B87FG:1:1101:11030:4163 1:N:0:ACTGAGCG+TCTCTCCG
ACTACGGGTGGCAGCAGTGGGGAATATTGGGCAATGGGCGAAAGCCTGACCCAGCGACGCCGCGTGAAGGAAGAAGGCCCTCGGGTTGTAAACTTCAGTCAACAGGGACGAAACAAATGACGGTACCTGTGGAGGAAGCCACGGCTAACTACGTGCCAGCAGCCGCGGTAATACGTAGGTGGCAAGCGTTATCCGGATTTACTGGGTGTAAAGGGTGTGTAGGCGGGACGGCAAGTCAGATGGGAAAATGAGGGGCTCAACCAGTCAGACTATTAGCGAAACGGTCAAGCTCGAGACCGGG
+
88A?CA8):0)=;88;;<;;;78@6C,CCCF8A<CCCDEBCDCEFC8ECEEEAA:@@FCC@>>>+>FCFFCGFCEFFFFG7<FDEEFF+??BFE9FFF,CFGGGDFDEFFGDGCGGG9FGGGG:FFG,C3@FFGGGGGGGGCEGG*@FG,EBE@>@DGC>CCF>CGGG5BE7CCF,?C=1<5;5@FFG5*:8;CEGF5/*;C+98C7<8/;C:FF*>(11@FDCE::74)18>;B*4<?C2C7FBFFB:)6*48>2-*CB?)4().6<??*5))1:)4>B9>(4(4<4.5).-9<B537((
@M02996:162:000000000-B87FG:1:1101:23509:4171 1:N:0:ACTGAGCG+TCTCTCCG
CCTACGGGGGGCAGCAGTGAGGAATATTGGACAATGGACGCAAGCCTGAACCAGCCATGCCGCGTGAAGGAAGAAGGTCCTATGGATGGAAAACTTCGTTAGTGGGGGAGAAAGAAGGGCCACGTGCGGACCGATGAGAGTACAGCACGAATAAGGAACGGCCAACACCGCGCCAGCAGCCGCGGTAATACGGAGGAAGCGAGCGTTAACGGGATGTATGGGGTTTAAAGGGTGAGGAGGGGGATGGAGAAGTGCGGGGTGAAAGGCCGGTGCGAAACAGCGGAGCGGGAGTTGCGGCGGG
+
-8ABCD891=088889:<:,:::CCFEGGG,BDFFDF,B@+>>C+A<EEEFFGFF+:,A=FCFC>BFGGGDFADFFFCF><<,@8=<,<,:D8@FC,+8@*@,,,><:*>>>D<:32,:*1=:*4<*14*1F/=*15++>2+++++**//2*/++++**/*)*1/;**A8*:<5*::6=FE/).:97C79:FGF=E:**.9*2.:975)**:>))/0.*2);C1*.+2)*052,(0(.8<()(0())(*(.<)).((/9,204<2(((),140(5871((47>03;(-(-,,(.)()((-4
@M02996:162:000000000-B87FG:1:1101:22970:4177 1:N:0:ACTGAGCG+TCTCTCCG
ACTACGGGTGGCAGCAGTAGGGAATATTGCACAATGGGGGAAACCCTGATGCAGCAACGCCACGTGTGGGAAGAAGCATTTCGGGGTGTAAACCACTGTCGTGAGGGAATAAAGCTGGAGTTGTCCAGTTGAATGTACCTCGAAAGGAAGCACCGGCAAACGTCGTGCCAGCAGCCGCGGGAAGACGAGGGGGGCAAGCGGTGTGCGGAATCACTGGGCGGAAAGGGAGCGCAGGCGGAAGGGCAAGCGGGCTGTACAAGACCGGGGCCCAACCCCGGACCTGCAGACCGGACTGCAGTGG
+
-8AAC?0)=01=;8=;;==<;8;C<E<FEFGECCFDDFDGEEFFGGDEF<CDEE;CAFCFC:B@,C,:CECCEEEFEFCFC9FE+CFG7F??CFGGGF,CFAFGBFECE,C?FGGBFGGGGFG,FFGGA,@FFEG9EGG@EEGGGGGCFGEGGGEDBECBFDCFGCEGGGGGGGG,BE9C*88)<CDGGE3C/>EEFGF@:*:);DDDF@*0:6/7C?/>)//9EFGC1>C8>FFB9BBG9*4)4)70D>(7(-(66FF)4;7>B>B>)(144(7*.2441)4114:3?424,(4(/(-((
@M02996:162:000000000-B87FG:1:1101:19077:4178 1:N:0:ACTGAGCG+TCTCTCCG
ACTACGGGGGGCTGCAGTAGGGAATATTGGGCAATGGAGGCAACTCTGACCCAGCCATGCAGCGTGAAGGAAGACGGTCCGAGGGATTGTAAACTTCTTTTGCCGCAGAGTAACCGCGGGGAAGCGTCCCCGCCTGAGAGTATGCGGCGAATAAGGATCGGCTAACTCCGGGCCAGCGGCCGCGGTAATACGGAGGATACGAGCGGTAGACGGAGTGATGGGGGGTAAAGGGTGCGCAGGCGGATCGGTAAGTCAGTGGTGAAAAGGTGGGGCGAAGCACAAATCGGGACATGGAGACGGG
+
88@=A?5880188889:::<98:4,:,,CCF<==?=ACDCB@@FFF,A?C4,?AB==,?E,:,=8?F@FCBCED>>C8CF+>+=CF,,>>7=C9@=C9,@CFFGE:@CCF<3@3?FGGGGGC*<FGEGGFFGCGCFEFGGCC9<CE=?E>C8;FF+2+2:8C*1:C7CFE5CCEG=8*/:27;>C99>CCGFDEG87*2<7>C3:)00)*2:58)1*.229:C)*.*0.1:.(48B04>>(73;()03/8(1-)4)-<C.8B36-3()0-97:()1)((((0())-(,(-(.,().)(-((
@M02996:162:000000000-B87FG:1:1101:14541:4178 1:N:0:ACTGAGCG+TCTCTCCG
GCTACGGGTGGCTGCAGTGAGGAATATTGGTCAATGGGCGGAAGCCTGAACCAGCCATGCCGCGTGCAGGAATGAGGCCCGATGGGTCGTAAACTGCTTTTGCCGGGGAGCAATAAGGGCTACGTGTAGTCCGATGAGAGTACCAGGCGAATAAGCATCGGCTAACTCCGTGCCAGCAGCCGCGGTAATACGGAGGATGCGAGCGTTATCCGGATGTAGTGGGTTTAAAGGGTGCGTAGGCGGGCCGTCAAGTCAGCGGTGAAATGCCGGGGCGCAACCCCGGGGCGGCCGTGGAAACGGG
+
-8ABC?=5=00=;8=;;;=;;;;C6C,@ECCCA<,CACE@@ECCF88CCFE,@A::<CCFE@@@6>C@FD@F,99CEFBF+84?EG:?C@=BDFCFGE<F<FGG+F=CCFC@F,EFGFFGGGGGDFGGG,@FAC+@EGGGFCDGFFEEGGGBFGFAC@5>87>CFG,DFB4=CEG<BCE:EC4:C):D1CFG=;CE=*;FCGG3C)7<)/CED>3976*29CC)/)<:4@C@.4(8(47C>/3)-)8(/489).<<3EG19@2>)))57>GF9(.:7(.40>>(11(441>((,-)/.(--
@M02996:162:000000000-B87FG:1:1101:14544:4199 1:N:0:ACTGAGCG+TCTCTCCG
ACTACGGGTGGCTGCAGTGAGGAATATTGGTCAATGGGCGGAAGCCTGAACCAGCCATGCCGCGTGCAGGAATGAGGCCCGATGGGTCGTAAACTGCTTTTGCCGGGGAGCAATAAGGGCTACGTGTAGTCCGATGAGAGTACCAGGCGAATAAGCATCGGCTAACTCCGTGCCAGCAGCCGCGGTAATACGGAGGAGGCGAGCGTGAGCCGGAGTTATTGGGTGTAAAGGGTGCGTAGGCGGGCCGGCAAGGCAGCGGTGAAATGCAGGGGCTCAAACCCGGAGCGGCCGTGGAACAGGG
+
68@AC?=5:)1=;8=;;;=;;;;CC@C<EFF<<@E@CCFBCEEEFG,C@E@FDE96@@CE@@C@6@CCGDCG,9CEFF<F+>+?BFEFC@=BFGCGGC,CFEGG+FCCCFFDG9AFFGGGFGGFFGGFF3@F@=8CGFFGFEFGGGGGGGGCGGF,>9C>C>8*F?<CCEDGG8FGGF8;CC?:D>CG+=FFC>EEEDDFCD=BC9)8)7<ECD)10)**1<59*.AFBF>@(1:E0:>GF/772.0(9195((3::GG19)4<)6:)13>;B()+*)5(4B>;;(,49>F9B1())((3(
@M02996:162:000000000-B87FG:1:1101:17107:4247 1:N:0:ACTGAGCG+TCTCTCCG
ACTACGGGAGGCAGCAGTAGGGAATATTGCACAATGGGGGAAACCCTGATGCAGCAACGCCACGTGTGGGAAGAAGCATTTCGGTGTGTAAACCACTGTCGTGAGGGAATAATGCTTGATTTCGGGCAAGTTGAATGTACCGCGAAAGGAAGCACCGGCAAACTTCGTGCCAGCAGCCGCGGTAATACGAGGGGTGCAAGCGTTGTTCGGAAGCACGGGGCGGAAAGGGAGCGAAGGCGGAGAAGCAAGCAGTCGGTACAATACCGGGGCCCAACCCCGGACCGGCAGACGGGACGGGGTG
+
88A?@?==811888=;;<=<;@@AC@<<CEFC@ACCCDDDEDCEFF8EE@CFFA;CEFCF@CF@,:6:BCFFECDFCF9C,EFD8CFF??AEEFGGDG,CF<FGCFDEF4C<,CFC4CF,A?FFG+@CGGDAEFF,EEFGGCGGGGGGGGGGGGGF>@@CEFG,37C6AEGCD5EFG>>9><)2;1CFFCGGDF:CADFF3D=)3:26>>DG))9>)3>DBG5DG>GFBFD39(4>B:>DFC;).09:F::F)5-9(:*6:*.83:>6DFD144:8>(76>B9(4(,44<2:6:9(7(3,(
@M02996:162:000000000-B87FG:1:1101:12845:4367 1:N:0:ACTGAGCG+TCTCTCCG
GCTACGGGAGGCAGCAGTGAGGAATATTGGTCAATGGACGGAAGTCTGAACCAGCCAAGTCGCGTGAGGGATGAAGGCCCTACGGGTTGTAAACCTCTTTTGCCGGGGGATAAACCTGACCACGCGTGGTCAGCTGAAGGTACCCGGTGAATAAGCATCGGCTAACTCCGTGCCAGCAGCCGCGGTAATACGGAGGATGCGAGCGTTATCCGGATGTATTGGGTTTAAAGGGTGCGCAGGCGGACCTTTAAGTCAGCGGTGAAAGCCCGTAGCTCAACGACGGAACGGCCGTTGATACGGG
+
-8A?C?88:1)=888;;==;;;C@6E9EEFCCAA@DDCFCDEDEEF,ECFFCDFCCDGFCEB@@8@FCFDEFEFEFGGGG7?EEGGF:CCADFGG=F<,CFFFGCFCDDG:=FGGGCGGGGGGGGGGGG:EFFFDEGGGGGFGGGGG+BFGFGGFFC7C@CCDEGG7EGEDFGCGFCEEEF<?;D>DD7EGGDEGGF4CFCDGBE37<58CEC@>)*-*:@CCC=)CCDFCB(40@>9@D>G9<>;0.*6<F-64<BGG29FFD)8??@,98:-7A73(,(8;B?9(499>1(48)75(32
@M02996:162:000000000-B87FG:1:1101:11147:4402 1:N:0:ACTGAGCG+TCTCTCCG
ACTACGGGCGGCAGCAGTGGGGAATATTGGGCAATGGGCGAAAGCCTGACCCAGCGACGCCGCGTGAGGGAAGAAGATCTGCGGATTGTAAACCTCTTTCAGCAGGGAAGAAGAAAGTGACGGTACCTGCAGAAGAAGCCACGGCTAACTACGTGCCAGCAGCCGCGGTAATACGTAGGGGGCGAGCGTTATCCGGAATTACTGGGTGTAAAGGGGGTGTAGGCGGGGGAGCAAGTCAGGTGGGAAAATTAAGGGCTCAACGCATAACAGGCACTGGAAACGGTGCTGGTTGAGTGTGGGG
+
-8A?C?8:5108888;;<;;;78@6C,6CAF@A<@CCFECEDCEFC8EEEEFFA9=>FCF=>>>7@FCFDDFE@AEB5E,,,@==:BF5?@B?F8FG<,CFGAFBDC>DGGCFGGGG,DFGGG+@FG9FFFGGGGGGGGCFEEGF*=FG,?DE>>DFGC<C8=;FGGG58B+@;C0B7=*:5078CCG)/9*3=EGFGC4:F7@?F)8)0?EFFF5C(9)9<99:>>CB>C<?7?*.:=C<G(7:@@:*(.*.<B8(27<<.7912>?*)7(44)<0435:)8,,-.)(.)-,3.516661
@M02996:162:000000000-B87FG:1:1101:11803:4409 1:N:0:ACTGAGCG+TCTCTCCG
CCTACGGGGGGCAGCAGTGAGGAATATTGGTCAATGGGCGAGAGCCTGAACCAGCCAAGTAGCGTGAAGGATGACGGCCCTATGGGTTGTAAACTTCTTTTTCCGGGGGATAAAGTGACCCACGTGTGGGTTATTGCAGGTACCCGGGGAATAAGGACCGGCTAATTCCGTGCCAGCAGCCGCGGTAATACGGAAGGTCCGAGCGTTATCCGGATTTATTGGGTTGAAAGGGAGCGTAGGTGGAAATGTAAGTCAGCCGTCAAATCGCGGAGCTCAACTCCGTCCAGCGGTTGAAACTGGG
+
-86BCE5110)8888::<:::9:=CE?FFGFCFEFEFFGEECBCFFCEFGFBBFAFEGF?EA?>+BFDGFFFEC<CFFGG+@@BFGF:C>@CEGGFGG9D=FFGCGDDDF*<?AE3CFCGGGGG:FGGGG::C9<CCFEGGFGGGEG*:CA6EGGF9;>?C35CF<9ECE:CGCGGGCFF=<57CDGG7CCFEFGGF6>?C<CDE>@B4*?EGF>3*6*0=FC9/)<>AFGFBFFF1<;D.93047*.:<AF64<A5:D<6DF<438<@B790,/<@().5@(.424:>6,43:AFB24(,
@M02996:162:000000000-B87FG:1:1101:13081:4431 1:N:0:ACTGAGCG+TCTCTCCG
GCTACGGGAGGCAGCAGTGGGGAGTATTGGACAATGGGGGAAACCCTGATCCAGCAACGCCGCGGGAGTGAAGAAGGGGTTCGCCATGTAAAGCTCTATCAATAGGGAATAGAATGAAGGTACCTAACTAAGAAGCCCCGGCTAACTACGTGCCAGCAGCCGCGGTAATACGTAGGGGGCAAGCGTTAGCCGGATTTACTGGGTGTAAAGGGAGCGTAGACGGAATGGCAAGTGTGAAGTGAAATACCTGGGCTTAACCCAGGAATGGCTTGGAAAACGGGGAAGCTAGAGGACGGGAGGG
+
-8AAC?=@=1)=88=;;<=;;8878;,;<@F<@<CCCDDDECDFGC@EDCC<@A:C@FEF@@@>+>@B4C?FFCCF,BCF7BC48B=F<?B<?FAFCC,CFGEGFGCDC,C,EF@FFFGGDGGGGGGG,FFGGGGGEGGGGGEFGGAGGG6DGGCC:D9@D9*CF*CECBCF?C:CEDC::CA8C52C*=CEC=2**:F*:9F0:)9F6BGE5DEG327D=CC955AC:F6>)))1:AB*5C4*)195*5:>:((5<?G6:F?BB7785(*(,.9:51(-()-1(4))).8(36(47<,(-
@M02996:162:000000000-B87FG:1:1101:11812:4434 1:N:0:ACTGAGCG+ACTCTCCG
ACTACGGGGGGCAGCAGTGAGGAATATTGGACAATGGGCGAGAGCCTGAACCAGCCAAGTAGCGTGAAGGAAGACGGCCCGATGGGTGGTAAACTTCGTTTGCAGGGGGATAAAGTGACGCAAGTGTGGGTTATTGCAGGTACCCGGTGAATAAGGACCGGCTAAGTCCGTGCCAGCGGCCGCGGTAAAACGGAAGGTCCGAGCGTGAACCGGATTGAGTGGGTTTAACGGGAGCGGAGGTGGAAAGGTAAGTCAGCGGTCAAAGCGCGGAGCTCGACCACGGACAGCGGGGGACACCGGG
+
88AACB)510)8+88::<:9:::C,C,5C9,:==EDFCFB@+6B<<??B8-BEAB+8,=5,<CB3BFFFC=,A=3BF+CF+B+8@,33@*7@=@9=B*,8D:<,8FC<***6?C,3?@F**=*<,?9,4**4*,5B+?9<*2?F,4**2;C?<F96+2*885/;0+3<?E*:58FC5*22:5)58151*3>?85CC>**17):):))0)*/:5..*2.*298:)2.+2)0)>19>>90>>,930)/).*-)9.5.67*)3())6).(37(/,7()*0(((-.,(-,-(4((((,(4),-(-
@M02996:162:000000000-B87FG:1:1101:14695:4453 1:N:0:ACTGAGCG+TCTCTCCG
ACTACGGGTGGCAGCAGTGGGGAATCTTCCGCAATGGACGAAAGTCTGACGGAGCAATGCCGCGTGAGTGATGAAGTTTTTCGGAACGTAAAACTCTTTTGTTTGTGACGAACGTGCTTTCCATCAACAACAGAGAGCAGTGACGGTAGCAAACGAATAAGCCACGGCTAACTACGTGCCAGCAGCCGCGGTAATACGTAGGTGGCGAGCGGTGGCCGGAAGGATTGGGCGTAAAGCGAAGGGAGGCGGTTGTCTAAGTCGGGAGTGAAAATGCGGGGCTCAACCCCGGAGGGGTGCGGAA
+
-88?CA=5:00=;8=;;==;;8@B@C@DFGGCCCF@DEFB@CCEFECCDFEDCC6C@CDF<@@@+8BB<EEFFCEE<9<E,4F@@FFG7=BDFGFGGGCGFF<,::BDFFGGFFAFGF,7CEE,CFEFGGGGGGGGGGGFFDGFGGEFGGFDDGBCC6CC;=@FGECG>CFC7;FC3:1=F99>CGFGDEG*:?4CFD2=CC+;8;AEF3C**7)>F39>5**9E4><:@D)4?BFA;)93<:F?DD;C-,0,4).:F2:(86(4-8AFAF)5-8C>6(-(938??(749,49((()-3((
@M02996:162:000000000-B87FG:1:1101:8373:4460 1:N:0:ACTGAGCG+TCTCTCCG
CCTACGGGTGGCAGCAGCTAAGAATATTCCGCAATGGACGAAAGTCTGACGGAGCGACGCCGCGTGGATGATGAAGGTCGGAAGATTGTAAAATCCTTTTATAACTGAGGAATAAGTACTTTGAGAGAAACGGAGTATGGTGACTTTAGGTTATGAATAAGCAACGGCTAATTACGTGCCAGCAGCCGCGGTAACACGTAAGTTGCGAGCGTGGTTCGGAATTATTGGGCGTAAAGGGCATGTAGGCGGTTTTGCAAGCTTGGGGTGAAATTCCGGAGCTCAACTCCGGAACTGCGTTGAG
+
88BCCE=9>1)=;======;<;;EFFGGGFGGGGGGGGGECEFGGGGGGGGCCFFCFGECFFFE@FFFGGGGGGGGGGGCFGGGFGGGGEEGGGGGGGGGGFGGGFGGFGCFFGGGFGGGGGGGCFCFGGGDE=EGGGGGGFGG9EGGGGGGGGGGEFGCFGGGGGEGG7DF@;FFFFCFFFFFGGGGGGCBCAFGFGDFGFEFGF3>:AGG<>FGG>D>>@67<?FF2FD726193:>G7D)86*/3C,()483<4</84?(.014:*62526<:532,,?,44A:,-2(().)-0,4(.
@M02996:162:000000000-B87FG:1:1101:14683:4467 1:N:0:ACTGAGCG+TCTCTCCG
CCTACGGGTGGCAGCAGTGGGGAATCTTCCGCAATGGACGAAAGTCTGACGGAGCAATGCCGCGTGAGTGATGAAGGTTTTCGGAACGTAAAACTCTTTTGTTTGTGACGAACGTGCTTTCCATCAACAACAGAGAGCAGTGACGGTAGCAAACGAATAAGCCACGGCTAACGACGGGCCAGCAGCCGCGGAAATACGTAGGGGGCGAGCGTGGTCCGGAATGATTGGGCGGAAAGCGCAGGTAGGCGGTGTGCTAGGGCTGGGGTGAAAATGCGGGGCTCAACCCCGGATGGCGCGGGAG
+
688?C?=):))==886;==;;7@@6CCCFGFEB:@CCCCBECBCCE,CCECCCC@C<CCFF@@@68B?<CBEEACE,9C?<@@C@FEF,?B@EF@EG9,FF<,,94BBAFGECFDFF+77CDA,CFFGGGGFGGGGGGGGFCGGGGEFGGFFGGD>@30@;78BFGGD*>B9*BEC*9:5:??FFFFD4=C*3.+<AF*;<D*<C)7773>/1>8*0-995*0:+*<<3)9)7>>FB>)9(9(157*7D4-)(646)0*4(7:(4(4:*:7)5.8>:63(,*57?037,4-424,-)-,,(
@M02996:162:000000000-B87FG:1:1101:8527:4498 1:N:0:ACTGAGCG+TCTCTCCG
CCTACGGGGGGCTGCAGCTAAGAATATTCCGCAATGGACGAAAGCCTGACGGAGCGACGCCGCGTGGATGATGAAGGTCGGAAGATTGTAAAATCCTTTTATATATGAGGAAGAAGCAGTATGAGAGAAACGTACTGTGGTGACTGTAGTCTATGAATAAGCAACGGCTAATCACGTGCGAGCAGCCGCGGTAACACGTAAGTTGCGAGCGTTGTTCGGAATTGTTGGGCGTAAAGGGCATGAAGGCGGTTTGGCAAGCTTGGTGTGAAAGGCGGGAGCTTAACCCCTGGACTGCGCCGAG
+
-8ACC>9=)018888::5:55:::FFGG99EFEGGFGBFGFGGF,EFGGG@:FCCFFGGGGFGGCFC+@FFGGGGG@FG:F@@EGGFGGGGGG,33DDC>;9<9,,@F;F,<,6@,,6F<,7@,77+<?FCFCEFCF94<9;>FD@++<2+++,2>>9F<CDCFGGD=5CFD*08:8A5*1/0<CG9>)7)2:5<C)*9)*9<*<*))7)9:*8<<C?5D.86*00AF047)9((0-,8F(2)9-0)-1-()(-:)./7).0()-.2A*4D?6(8C514((9<<),81(,,48:??5(4(,
@M02996:162:000000000-B87FG:1:1101:20729:4507 1:N:0:ACTGAGCG+TCTCTCCG
ACTACGGGCGGCAGCAGTAGGGAATATTGGTCAATGGGGGGAACCCTGAACCAGCCATGCCGCGGGAGGGAAGAAGGCCCGACGGGTCGTAAACCTCTTTTACCGGGGGCTAACGGGCGTCGTGCGCGGCGCGGTGAAGGTACCCGGGGAATAAGCATCGGCTAACTCCGTGCCAGCAGCCGCGGTAATACGGAGGATGCGAGCGTTATCCGGATGTAGTGGGTTTAAAGGGTGCGCAGGCGGGCGGGGAAGTCAGCGGTGAAAGGGCGGGGCGCAACCCCGGCAGGGCCGTGGAGACGGG
+
-88A@?98)108888;;<;<;@@@6C,,CA;6<@C@CCCDDEDFGG8EEF=DDA:B=<=DB>3>+6@CCD<C*8<CFDFG*>>BEG1=<<<<CFG:F,,?CFFGCFDDDC*/<<EGGGG8CG1;CGGGGEGG*C:?FGGGFFGGGEEEGGG8CGCAC:*8>D8CFG7CGC;CDCEFGGEC77>5C>DG7CGGDDGGF4DFDGGBE557.97ECB39<:2*9CC1*)<:AFFE:?0>>B@CBD;>>)77)-47,-5<?ED23>,-6:(2B6D>9(7/72216@B93-(--(4,(--(041:7
@M02996:162:000000000-B87FG:1:1101:9123:4510 1:N:0:ACTGAGCG+TCTCTCCG
GCTACGGGTGGCAGCAGTCGAGAATCATGCACAATGGGGGCAACCCTGATGGGGCGACGCCGCGTGGGGGAGGAAGGTCTTCGGATTGTAAACCCCTGTCATGTGGGAGCAAGGCGCAAGCTTGATAGTACCACAAGAGGAAGAGACGGCAAACTCGGGGCCAGCAGCCGCGGGAACACGCAAGTTGCGAGCGGTGTTCGGAATGATTGGGCGTAAAGGGCAGGTAGGCGGTTGTGCAAGCTGGGTGTGAAAGCTCGGAGCTCAACTCCGAACTGGCGTTGAGAACTGCATGACTGGCGGG
+
-88ACE>5:0);;8=;;<=88@CB<C66,;CFEDE@CCCCC@DFGD8ED9@@,=6@@FE=68@>+>CDGGDEE=EEGFFE,CFC@+?F,<?B<DFGCB8:D9F,8DBAC@FCFF7B>FGEF7,@B3@F,@BFEFGGGGGGFGGGFCGGGGGGC,6<*=)<*:8BCEGDFECED>:5FF65*1573*:FDEDCC)2:)/:;C9=)+:9*95C*9089F9C5)/*929CC?5C0,((8<B*::74?:07,99AB)(-)4/),,).5??)-)4C24(*0.,((-050<)-..-)6-))6:(-,(
@M02996:162:000000000-B87FG:1:1101:12956:4524 1:N:0:ACTGAGCG+TCTCTCCG
GCTACGGGAGGCTGCAGTGGGGAATATTGGACAATGGGGGAAACCCTGATCCAGCGACGCCGCGTGAGTGAAGAAGTATTTCGGTATGTAAAGCTCTATCAGCAAGGAAGAAAATGACGGTACTTGACTAAGAAGCTCCGGCTAAATACGTGCCAGCAGCCGCGGTAATACGTATGGAGCAAGCGTGATCCGGATTTACTGGGTGTAAAGGGAGCGTAGACGGCAAAGCAAGTCTGAAGGGAAATCCCGGGGCTCAACCCCGGAACTGCTTTGGAAACGGTTTAGCTAGAGGGCAGGAGAG
+
-88AC?=>510==;8;;==;;8@@6@,,CCFEAA@CCDDDDEDFFE8CDCCCCA:@@FEFC@8>+8BCCECFGCCE,C9<,EED4B?F9EAAAEFFFF,EFGFGGGCEDGGCFF;FGGGGDGG9@FGF;FGGGGGG>EEFGG7FGGDFGGBFGGFCDGF@D9>CG@EG7BFF;D,;>CC4;C>?C:*:*@FGCD*4*;F6:CG.;/AFFFGGCEDGC2:DFEDC5BEF:FCF55)9>BF*4937)192C>FD;(44?FG6?DF;B>)5/)2).8FC?<(8,)(.6:)6>FF(31847::::
@M02996:162:000000000-B87FG:1:1101:6094:4531 1:N:0:ACTGAGCG+TCTCTCCG
CCTACGGGCGGCTGCAGTCGAGGATCATTTGCAATGGGCGAAAGCCTGACAATGCGACGCTGCGTGGAGGATGAAGGCCTTCGGGTTGTAAACTCCTGTCATAGGGGAACAGGCGATCCGACCCAATACGTCGGTGAGTTGAGTGTACCCTAAGAGGAAGTGGCGGCTAACTCTGTGCCAGCAGCCGCGGTAATACAGAGGCCAAGAGCGTTGTTCGGATTTACTGGGCGTAAAGGGCGCGTAGGCGGTCTTGCGTGTCAAGGGTGAAATCTCCGGGCTCAACCCGGAAAGTGCGCTTGAA
+
88BCC>AB>0)8788;;;68887@C@<FECCFGFGGGGFF@CFEFGGGGFFF9CFEBFGGEFGGBFDEGGGFGGGGFGFFFF<FE<BCC<EFFEGFGGFCFGGFGFGDCFGFDFGGDFGGGGGGGGFGGGFGGGEGGGCGFGGGGE<B,@?8B>E@>D4,?9DEGCECGGG+;25@CFGGEFFFCFD3DE):88F7?CFFG*:>C5FF:BDGD)77C>*5>ECC?@FD6>).336?0:BC31,746>9918=AAB41*06>F04:<<F?AC2<)7C>((3497(4491>>::4911),-:2
@M02996:162:000000000-B87FG:1:1101:6079:4540 1:N:0:ACTGAGCG+TCTCTCCG
CCTACGGGCGGCTGCAGTCGAGGATCATTTGCAATGGGCGAAAGCCTGACAATGCGACGCTGCGTGGAGGATGAAGGCCTTCGGGTTGTAAACTCCTGTCATAGGGGAACAGGCGATCCGACCCAATACGTCGGTGAGTTGAGTGTACCCTAAGAGGAATTGGCGGCTAACTCTGTGCCAGCAGCCGCGGTAATACAGAGGCCAAGAGCGTTGTTCGGATTTACTGGGCGTAAAGGGCGCGTAGGCGGGCTTGCGTGTCAAGTGTGAAATCTCCGGGCTCAACCCGGAAAGTGCGCTTGAA
+
88CCCB=051)8888;;;;888@@CFFGGGFFFGGGGGGGGGGEFGGGGGGGGFFGFGGGFGGGBFGGGGEGGGGGGGFGGGGGGGCFGGGFGGGGGF?FGGGGGGGGGGGGGGGGFGGGGGGGGGGGGGGGCF>EGGGGGGGGGGGEGGFGFGGGGGGGGGGGGGGCGGGGG?FGGGGGGGFFFGGGGG5EE?FGFDGFGGGF=FFF)7DGGFFGDFGGDFFDFFGGBF57(4>=?BED199589>9)-356?>;?C4<AF<<AA<AB4:5A7@G@((,.9(3:>>>F>?24<>>)4:?2
@M02996:162:000000000-B87FG:1:1101:13007:4566 1:N:0:ACTGAGCG+TCTCTCCG
ACTACGGGTGGCAGCGGTGAGGAATATTGGTCAATGGGCGAGAGCCTGAACCAGCCATGTCGCGTGGAGGAATAAGGATCTATGGTTCGTAAACTCCTTTTGCGGGGGGATAAAGTGCGGGACGCGTCCCGTATTGCAGGTACCCCGCGAATAAGCATCGGCTAACTCCGTGCCAGCAGCCGCGGTAATACGGAGGAGGCGAGCGTTATCCGGATTTATTGGGTTTAAAGGGTGCGGAGGCGGCCCCTTAAGTCGGCGGGGAAAGTTCCGGGCTCAACCCGGGCACGGCCGGCGAAACGGG
+
-8ABC>85=01;=8=6888:;;;@;CCEEFFED<CCCFFCCEEEFE@EDFFFFA:CCFECFC:@+@FCFDCF,9CEFF=FBE9EE?CCC@AAFGGGG,,BEGGGGGDDDF*?FFG@FGGGEGGGGGEGGGGGE8AFGGGGGCFGGGGGGGG*AFE?C:>8C<8EGGFFGE*:DCGEGGFCEC5:C9CG*AFGD@EGF*97CCCDD)7B)9>><>)**-*2=@=9/)<7AFFF4?:B(379:D;73>D0*4<F)6879CD095<:(.)6939>B-767(,8>D0420(-(43(--(-04:22
@M02996:162:000000000-B87FG:1:1101:12988:4567 1:N:0:ACTGAGCG+TCTCTCCG
GCTACGGGTGGCAGCAGTGAGGAAGAGTGGTCAATGGGCGAGAGCCTGAACAAGCCATGTCGCGGGGAGGAAGAAGGATCGATGGTTCGTAAACTCCGTTTGCGGGGGGATAAAGTGCGGGACGCGTCCCGTATTGCAGGTACCCCGCGAATAAGCATCGGCGAACGCCGTGCAAGCAGCCGCGGTAATACGGAGGATGCGAGCGTTAACCGGATTGAGTGGGTTGAAAGGGTGCGGAGGCGGCCCCTGAAGTCGGCGGTGAAAGTTCCGGGCTCAACGCGGGCACAGACGTCGAAAAGGG
+
68@ACD95:0)=;886;<=;;;;@,C,,C@6,@@,@@A@@BCC@D8CC@F-,;A96<CC,,:6@+7@:FCCF,4<EFE<B?F8@@:,C>:<<DD<FF++BFF<FCECCEF*2?<?,?CFGGGGGGE>EGGGAE68CEGGGFF+<FECC8EC*:C@9:+218)*:CE*;=8/29*<<CCE=C7<0:)9C*<*//0:?><7><DEB:/.<)0:C7B)1>B7>6@C1*)379@5;2:<B(,71(93)-0)-*4??.48>6ED27@)-).))*-949(.26((,4.-,2,(.,494(,,,)(.,6
@M02996:162:000000000-B87FG:1:1101:17889:4579 1:N:0:ACTGAGCG+TCTCTCCG
ACTACGGGAGGCTGCAGTGGGGAATCTTCCGCAATGGGCGAAAGCCTGACGGAGCAATGCCGCGGGAGTGAAGAAGGAATTCGTTCCGTAAAGCTCTTTTGTTGATGACGAATGTGCCCTGGGTGAACAATGCGGGGCAATGACGGTAGTAGACGAATAAGCCACGGCTAACTACGTGCCAGCAGCCGCGGGAATACGTAGGTGGCGAGCGTTGTCCGGAAGGATGGGGCGGAAAGAGCAGGGAGGCGGTTTCCTAAGCCCGGAGGGAAAATGCGGGGCCCAACCCCGTAGGGCCCGGGAG
+
88ACC?1:811==;=;;;=;;7@@@CC<FGFCCC@ADFFCEFECFD,CDFC:@C6CCC@FC@@@+=@C8CBEFFFEEFGC8<D,,BFF=FE?<FEFG9,AE,,,:,:AEFGE4A=EFCG,D+AA@FEDFGGGGGGGGGGGGFGFGGEGG,DFGGGGC@CECCFGGGGG?EGE8CFC322=<C:;CGCDDEG*:>:FFF09<D3=87@D>7C2/0)2:4DC@**90)258>D)49;>?:?G0F(740049(()--)6)0*5(8179(38F?C).-;>:14(-8(,4(,-(--310(()-1(,
@M02996:162:000000000-B87FG:1:1101:9410:4580 1:N:0:ACTGAGCG+TCTCTCCG
ACTACGGGTGGCAGCAGTAGGGAATATTGCACAATGGGGGAAACCCTGATGCAGCAACGCCACGTGTGGGAAGAAGCATTGCGGTGTGGAAACCACTGTCGTGAGGGAATAATGCTTAATTTCGGTTAAGTTGAATGTACCGCGAAAGGAAGCACCGGCAAACTGCGTGCCAGCAGCCGCGGTAATACGAGGGGTGCAAGCGTTGTTCGGAAGCACTGGGCGTAAAGGGAGCGCAGGCGGAGAGGCAAGCAGGCGGTACAAGACCGGGGCCCAACCCCGGACCGGCAGACTGGACGGTGG
+
68AACA=5=0);;8=6;<;<;@C<;@,;CFF<CCFDFFDEECCFFC8EA6@CEA6CEFCF:68@,:6:BCCFECCFEE<6,9B=8@8F,?=DEGGGFF,CFAFG@FEEF4A?5ECE,CF,AAFFG+@CGGDFEFF,E4EFF8CGGEGGGGGFGGFCBEGECCD,,5A@A>DCFBEGFC9=9<)2:+BFFFGECD:CDC@F5C2.::);=>DE7@FG44CFFE*9=@GFFFD7932>9B>56C1)4)>6G::F(3(4(1>5A*31:7>FDF5(44>*.-6>9>>(47>;<<)5:2:(<310
@M02996:162:000000000-B87FG:1:1101:9339:4589 1:N:0:ACTGAGCG+TCTCTCCG
ACTACGGGAGGCTGCAGCTAAGAATATTCCGCAATGGGGGAAACCCTGACGGAGCGACGCCGCGTGGATGATGAAGGCCGGAAGGTTGTAAAATCCTGTTATTAACGAGGAATAAGCAATTCAGGGAATGGGAGTGCGGTGACGGTAGGTAAGGAAGAAGCAACGGCTAATTACGGGCCAGGAGCCGCGGGAACACGTAAGGTGCGAGCGTGGTTCGGAAGGATGGGGCGGAAAGGGCAGGTAGGCGGCCGGTCAAGACGGGAGGGAAAGGCACGGGCGGAACCCGAGAAAGGCGTTGGAA
+
-8AAC?==51)=6;=;;;,66;;C@E6E,ED@6@7CCDDDEEFFGECEDEC>@C@:@CEF@=@>7>@:5C?BECCEEEFGGC:CE4:E+A?EFECFG,8?E<,C,,8@@FGC5=CF,D,,,ACFFFGF3>DDDC+@;EE+@BC7@+@CG>DE,7@C>F9<C0?>FDC:CC,,4?C*:E5CE*85/59CDG):/0:68*977039+9:>37)*1)0092*7)**2+0AC2>3>6;?F<?3*3*.9:=>6)26)--82>+2,-5230324)35(3(085(((-)20(-(--4((.((()-3.-
@M02996:162:000000000-B87FG:1:1101:11038:4622 1:N:0:ACTGAGCG+TCTCTCCG
GCTACGGGGGGCAGCAGTGAGGAATATTGGTCAATGGCCGAGAGGCTGAACCAGCCAAGGAGCGTGCAGGATGACGGCCCGATGGGTTGTAAACTGCTTTTGTGCGGGATTAAAAGTCTCCACGTGTGGTGATTTGCAGTTAGCGCGCGAATAAGGACCGGCTAATTCCGTGCCAGCAGCCGCGGTAATACGGAAGGTCCGGGTGTTATCCGGATGTATTGGGTTTAAAGGGAGCGTAGGTGGCTGAATAAGCGGGTGGTGAAAGCCCGGGGCGCAACCCCGCGGGTGCAGCGCGAACGGG
+
68ABC?15:)18888::<:::::::C9CEC?BB<ABFFFCEC@CE7=A=E=BEE:BAFF7=BB@+>>=FFEFFA8>FCGG7>:BEG@3@@7=BDBFF3,8<FDFFF>:<*,7CFGG9F;FFGGGFGFGG2BB9CCGGGG>EBFGGGGGGGGCFGGFC@C>DC:EGC7EFF<CDFGCFC::EC>:D9>D*C7FDEGEF0;F)>E7C17=*9CEDD:)*)*09CD*/)3:<FFF?6>F18>>5C20(0;2*69FA9(4,/>28BBF)(8?DBGFB(787(386>0>09,-44>:;(,-892?4
@M02996:162:000000000-B87FG:1:1101:11013:4625 1:N:0:ACTGAGCG+TCTCGCCG
GCTACGGGGGGCAGCAGTGAGGAATATTGGTCAATGGCCGAGAGGCTGAACCAGCCAAGTAGCGTGCAGGATGACGGCCCTATGGGTTGTAAACTGCTTTTGTGGGGGAGTAAAAGGCGCCACGTGTGGTGAGTTGCAGTTAGCGCGCGAATAAGGACCGGCTAATTCCGTGCCAGCAGCCGCGGTAATACGGAAGGACCGGGTGTTATCCGGATTGAGTGGGTGTAAAGGGAGCGTAGGTGGCGGAATAAGCGGGTGGTGAAATCCCGGGGCTCAACGCCGCGGGGGCAACGCGAACGGG
+
-88?C:5=51)86849:<::::=C9C,,C@F9<<<?C,:>=:=B=?,ABFA<=F,4<ED5<@<>+>=<FDCDDA,BC:>C+8,>@<@+>@@BBCCFF,,8,@8>*@C@C7*4=@CC*,*1*<FC=FCFE4;B*,+BFGE,<;CAFCC:CEG8;9<CC**:>38CF++<FC<:9CEFFEF:C707C9DG7CCGGF5E7*95)):):17=*/>CDB:**5*:=;C)*)<:6@7<(8(7(4<<4=2)(081*8A@29(4(2C3<F>A)65?;1<99-):73(3(837(,,4,((--,42;6;43
@M02996:162:000000000-B87FG:1:1101:18021:4674 1:N:0:ACTGAGCG+TCTCTCCG
CCTACGGGTGGCAGCAGTGGGGGATATTGCACAATGGGGGAAACCCTGAAGCAGCGAAGCCGCGTGAGGGAAGAAGGAATTAGGTATGGAAAGCTCTATCAGCAGGAAAGAAAATGACGGTACCTGACTAAGAAGCACCGGCTAAATACGTGCCAGAAGCGGCGGTAATACGTAAGGAGCAAGGGTAATCCGGAGTTACTGGGTGTAAAGGGAGCGCAGACGGCATGGCAAGCCAGAGGGGAAAGGTGGGGGCGCAACGCCAAAGCTGCAGTTGGAAGTGGCAAGCGAGAGTAACAGAGAG
+
-8AACA=9=1)=;8=;;==6;7+@8C9CE<EDCAEDCFCE:CC<FECEF,6FDAC:B+@@C@@B6>C:,=?8CCCF,:,:,,:?,CEG,<A?<F<F<9,AFGGFAB74=FF,FF,CEGGC@FFFC5@8,C=DDGGDGC8FG6=FGGCE94,@8@3:,57,**54<4=:B46=*2,4:,::C*.)8;*;+<DGDE**2:C+32C0;17@F?DG*.)9/4C3.:7)*):53;*7,(4@?(7*-14)4>14>>2;4((237)-3)-:??)5).6).6/<@(,.)0483:(44;>)))-)1..(,
@M02996:162:000000000-B87FG:1:1101:19751:4686 1:N:0:ACTGAGCG+TCTCTCCG
ACTACGGGGGGCAGCAGTGAGGAATGTTCCGCAATGGGCGAAAGCCTGACGGAGCGACGCCGCGGGAGGGATGAAGGTTTTCGGATCGGAAACCTCTTTTATTAAGGAAAAACGTATAGGTGCTCATACCACATATGCTTGATGGTACTTATTGAAGAAGCCCCGGCTAACTACGTGCCAGCAGCCGCGGGAAGACGTAGGGGGGGAGCGGTGGCCGGAGGGACTGGGCGGAAAGAGCGTGGAGGCGGTGGGGTAAGGCAGGGGGGAAAAGAGTCAGCGCAACGGAGGAACTGCGCCTGAA
+
888AC?==:=18888::<::::99::5?FGC:=@:=CCECCCCCFG8EBFCC?>8=>@>C+8+5+5@<EDD,><>CF@3?*C=@@*=C*<<@:FFF@:,?FC,F:CA@AFGFFGCG9F,?BF?2C@7FGCCFC+A+<F++<E:FGFCF++<00<:@3A<C@*;EEEGDECG7C?E6C5CC?37>*9DDGG):C):8>1>>CDGB*97775//1)0>C><D)*/1*0:C8B)7;B?@3:>)4)-08)84149:(-47B79(->>B(76?>B*(()1+0,(-4:9(44;FF7.).,-(0(-,.
@M02996:162:000000000-B87FG:1:1101:18015:4691 1:N:0:ACTGAGCG+TCTCTCCG
ACTACGGGTGGCAGCAGTGGGGGATATTGCACAATGGGGGAAACCCTGATGCAGCGACGCCGCGTGAGTGAAGAAGGATTTCGGTATGTAAAGCTCTATCAGCAGGAAAGAGAATGACGGTACCTGACTAAGAAGCACCGGCTAAATACGTGCCAGCAGCCGCGGGAATACGTAGGGGGCAAGCGTTATCCGGATGTACTGGGGGTAAAGGGAGCGCAGACGGCATGGCAAGCCAGAGGTGAAAGGGGGGGGCGCAACCCCCAAGCGGGATGGGGAACGGGCAAGAGAGAGGAGCGGAGAG
+
-8AAC?1):00==8=;;<;;;8:@B@,6CFGEEC9@CCDEEEDGGG8EE9C<DA6@@FEEC>@>+@CC<CAAFA=E,BC,,9BC8BFF,@@AAFAFFC,CFFFGFG:AEGGCGG9FGFGGEGGGGGGG9FDFGGGGGGGGGGCFFGAGGGCFGGGF*<9:39CGG*?E,<CF*B5:E*/==750;*:>5C7C=B>*0:C*:DG):/8@FB>E<>@D93CD7>:/:>C<(8>F?0<F?0504:,9<.)4D>F>9(49BC5<(03260(4),)((,7*0(-(4)7<<((,-(-(1(,37-((-
@M02996:162:000000000-B87FG:1:1101:13353:4695 1:N:0:ACTGAGCG+TCTCTCCG
GCTACGGGAGGCTGCAGTGGGGAATATTGGGCAATGGGCGAAAGCCTGACCCAGCAACGCCGCGTGAGGGAAGAAGGTTTTCGGATTGTAAACCTCTATCGTGGAGGACGAAGGAAGTGACGGTACTCCACAAGGAAGCCCCGGCTAACTACGTGCCAGCAGCCGCGGTAATACGGAGGGGGCGAGCGTTGTCCGGAATGACTGGGCGGAAAGGGCGAGTAGGCGGCCGAGGAAGGCTGGAGTGAAAGTCCGGCTTGCAAGGGGGGAAGAGCGTTGGAGACGGGGGGGCTTGAGTGCGGAA
+
68ABCA8::80=;;=;;==;;888,C<@ECFE<@,@@CCBCCBCFF8EDFE<CECEDFEF7@@B+>FCFDCGEDFFFB<9,CFCCC+B5A?ACFGGGA,FFAFFGGDDFGEGGGGGG8FGGGG+DFGGGGGGGGGGGGGGGGGGGCEGGAFGGFBDEGFFF>>>FGGGC:C7CCF*;=CDDC=>=DGG9*C*0=CEEGCFFF9@FGFD3<CEFFF:C(117<CCC@=)787.4::)44014C8@A=96*66)49(3(:*6-<(44>4<3:G7(()27,4.()-9(,(-(((-())5143,(
@M02996:162:000000000-B87FG:1:1101:16290:4695 1:N:0:ACTGAGCG+TCTCTCCG
ACTACGGGAGGCTGCAGTGGGGAATATTGGGCAATGGGCGAAAGCCTGACCCAGCAACGCCGCGTGAAGGAAGAAGGTCTTCGGATTGTAAACTTCTTTTATGTGGGACGAACAAATGACGGTACCACATGAATAAGCCACGGCTAACTACGGGCCAGCAGCCGCGGTAATACGTAGGGGGCAAGCGTTATCCGGATTTACTGGGTGTAAAGGGCGCGTAGGCGGGGAAGCAAGGAGGAGGGGAAAGCCATGGGCGCAACCAAGGAACTGCAGTGGAAACGGGGTCGAGGGAGGGCTGGAG
+
688?A:51)108;;6;;==;;7886C,CECEAA@8@CDFCCC@BFG8EACC@EA:C<<C@@@8@+@FCFFFFEC@EC,,,:,C:@,BB,A9BFAAFA,,CF9F,@BCFFFG@@FEF,CFGGF7FGGEAF=@?EFDDFFFGGGGF+@DD,@,@+@C+>:CC:*6@<=E*;8;CCB,0=7=5C8:5:CD*1=*?;:1A8**31+<?87>.9=:EFE>D34)1<>0>EFG3<@5?0:()((0/-)-8:0).*4-0430(,:<>F3,((..().2-2670*...(.(((,((((((-,((),-(,
@M02996:162:000000000-B87FG:1:1101:13342:4709 1:N:0:ACTGAGCG+TCTCTCCG
GCTACGGGAGGCTGCAGTGGGGAATATTGGGCAATGGGCGAAAGCCTGACCCAGCAACGCCGCGGGAGGGAAGAAGGTTTTCGGATTGTAAACCTCTATCGTGGAGGACGAAGGAAGTGACGGTACTCCACAAGGAAGCCCCGGCTAACTACGTGCCAGCAGCCGCGGTAATACGTAGGGGGCGAGCGTTGTCCGGAATGACGGGGCGTAAAGGGCGGGTAGGCGGCCGAGTAAGTCTGGAGTGAAAGTCCGGCGTGCAAGGTGGGAAGAGCGTGGGAGACGGGTGGGCTGGAGTGCGGAA
+
-8AAC?188:1=;;=;;;=;;7@@C@<6CCFFF<C@EFFCEEEEFC,CEFFFAECC@FEFC@@@+8CCEDDGGFFGF?B?+FFDD+8E,@?BFFEGGF,EFEFEEGDEDFGGGGGGGCFGGGG=FFDGGGGGGGGGGGGGGGGGGDEGGDGFGFC5>F>>>C::FGGG5CE7C9C3?7CCCC578DDG7*9*<@EGFG:9CC*78C;>0097:FDDD(917CC=CE5)471049<16-89>F(<>*=A*5<)3;2((2>A<F4:BFF>)1DB((08>6?<6)4;(,312((41:.49963(
@M02996:162:000000000-B87FG:1:1101:16407:4718 1:N:0:ACTGAGCG+TCTCTCCG
ACTACGGGCGGCAGCAGTAGGGAATGTTCGGCAATGGGCGAAAGCCTGACCGAGCAACGCCGCGTGAAGGAAGAAGGTCTTCGGATTGTAAACTTCTGTTGTAGAGGAAGAATGTGTAGATCAGGGAATGGAGATAGAATGACGGTACTTAACGAGAAAGCCACGGCGAACAACGGGCCAGCAGCCGCGGGAAGACGAAGGGGGGGAGGGGTATCCGGAAGGATAGGGCGGAAAGGGGGAGCAGGCGGCAGGAAAGGAGCGAGGGAAAAGCCGGAGGCGCAACGGCAGAAAGGAGTGGAAA
+
-8ACC?=58008888;;<;<;8CC,,<6,6@BCC<CDD,@@CC@FC<ED@-6>@8@EFEFC4@>+>B4FCCFFCCFB,:9,,DC:+BF?BAC?5,C?F8BE=5A5FCDAFGCAE7ED=,C,7@FFG@G,@DD=F,@9@E7@DGGG7E7,,,7>3*3*5;:,3>4F8C*:*B*8B8*8C**1/5.0295DCCE*.:6<)CBC*:D*>57)0)**/17<>*9)**2+)<5(795361)22>/(/,<8>52)46)-3,8:**-(.--(-,,.,5:(,)*)(((-)-,((-4(..8(,((0,),.
@M02996:162:000000000-B87FG:1:1101:10124:4740 1:N:0:ACTGAGCG+TCTCTCCG
CCTACGGGAGGCAGGGAGGAAGAGTGGTCAAGGGGAGGAAGCCGGAAACAGCCAAGGCGCGTGAAGGAAGACGGGAGTATGGATTGTAAACGGCTTTAGACGCAGAGAAATAAGGGGCTCGCGAGCTCTGATGCTAGTATGCGTAGAAAAAGGAACGGCGAACGCCGGGCCAGAAGCCGCGGTAATACGGAGGATCCGAGCGTTAGCCGGATGGATGGGGTGGAAAGGGGGCGCAGGCGGCGCTTGAAGGCAGTGGGCAAATCGTGAGGGCCAACCGGAACCCGGCAGTGATACTGGAGCG
+
-8ABC@51510888=69888;,;;;;@,;CFC<;@+@@C@DCC+@6:+:C@,:4@C9CBF@+7:<?C=E==EB:88+,:,<,:,:B5@<F9BCFC7<5AFEE@EEEE?AF97FEFGGG+D@@GGGG>CFFGGDF9CF,@,@EC3@BEE,@DEB3,,>E4*45=*4=C*=EC=F*=CB6717<)08*:>DC7:877+8C<@5<*5=7BFB59*))00*-79)**99=FGF)776>203259(1-)-.85C(,.:(42(:CBF448(45:>(*-(35/)(((,.:9(36>.3))69-6421(,
@M02996:162:000000000-B87FG:1:1101:23746:4781 1:N:0:ACTGAGCG+TCTCTCCG
CCTACGGGCGGCAGCAGTGGGGAATATTGCACAATGGGGGAAACCCTGATGCAGCAACGCCGCGTGAAGGAAGACGGTCTTCGGATTGTAAACTTCTGTTCTTAGTGAAGAGAATGACGGTAGCTAAGGAGCAAGCCACGGCTAACTACGTGCCAGCAGCCGCGGTAATACGTAGGTGGCAAGCGTTGTCCGGAATTACTGGGTGTAAAGGGAGCGCAGGCGGGAAAGCAAGGTGGATGTGAAATGTCGGGGCGTAACCCCGGAACTGCATCCAAAACTGAGTGTCTTGAGTGAAGGAGAG
+
88ACC?8151)8888;;<;;;88@;C<EEGGECCEDFGGGEEFGGEFDFEFEFFCEFGEFFEFC7>FFFFEGFEECDB=8,EFDF=BE,AACF,AEFE8EF<9EE<BEFGG<FFBFGGGG=FCG;FEFGGGGGGGGGFGGG6BFGGFGGGCEGGGGGGFCGDCEG8CE7EE:;CCE,=EFGDFFG989:AFGGFG*);CFDFG.;99FFFGGGFBD9>DG@EED:<C/(9DF().<<29*.26=)=*6<>>F00(4:::?8>>69028?726839C>0.6</.)-)-)6<?6A>AA)464,
@M02996:162:000000000-B87FG:1:1101:26849:4783 1:N:0:CCTGAGCG+TCTCTCTG
CCTACGGGAGGCTGCAGTGAGGAATATTGGTCAATGGCCGAGAGGCTGAACCAGCCAAGTAGCGTGCAGGATGACGGCCCTATGGGTTGTAAACTGCTTTTGTGCGTGATTAAAAGTCTCCACGTGTGGTGATTTGCAGTTAGCGCGCGAATAAGGACCGGCTAATTCCGTGCCAGCAGCCGCGGTAATACGGAAGGTCCTGGTGTTATCCGGATTTATTGGGTTTAAAGGGAGCGTAGGCGGCTGAATAAGCGTGTTGTGAAATCCCGGGGCTCAAACCCGCGTGTGCAGCGCGAA
+
8ACCCD=5:0)8=;8;=====;;;EFGGGGGGGGGGGGGGGGGGGGGGGGGGGGGGGGGGGGGGGGGGGGGGGGGGGGGGGGGGGGGGGGGGGGGGGFGGG,:,:88884:CEFGGGGGGGGGGGGGGGGGGGGGGGGGGGGGGGGGGGGGGGGGGGGGGGGGGGGGGGGGGGGGGGGGGGGFFGGCD@FGFGBGGFGGFGGGFGGFFFFGGGFFDGEGGFGGGEFCFFFGFFF>D>?EGFGFDFFFFGFFFFFBFFGGFFBBBAA??E>GFFBFG=)416@0;>FB<9:9)3099D
@M02996:162:000000000-B87FG:1:1101:12288:4786 1:N:0:ACTGAGCG+TCTCTCCG
CCTACGGGTGGCAGCAGCTAAGAATATTCCGCAATGGGGGAAACCCTGACGGAGCGACGCCGCGTGGATGATGAAGGCCGGAAGGTTGTAAAATCCTTTTATGACGGAGGAATAAGTATTCTGAGAGAAACGGAGGATGGTGACTGTAGGTCATGAATAAGCAACGGCTAATTACGTGCCAGCAGCCGCGGTAACACGTAAGTTGCGAGCGTTGTTCGGAAGGATTGGGCGGCAAGGGCATGGAGGCGGTTTTGCAAGCTTGGGGTGAAATTCCGGAGCTCAACTCCGGAACGGCGTTGAG
+
-8ABCB8):00=;8=;;=;;<;;@;CFEGGGFE:FDCFDDCEDFGG8EDFEDBC@B@FEFC>@>+>FC=CEFEAAEFGGGEFGEG95E?BECEEGGC,,CE9FFG+>?CGGF8FGGFG,,A?FGGGGGGGGGGFE+@@FGGCFF,@;DDG;EFC>CD7FCCFGGFEEGGCFC7DEC::=?FDFACG4CGEG*8;9CAD<FCG:7<@:AB5C2*00*:-99>**9+8EC?FG)(-7@<B59(90F:B>>G(()-4)6ACC4-8:(7(2,6<*)66@C56,()9>().83;?F9(4(3)(--,
@M02996:162:000000000-B87FG:1:1101:9652:4829 1:N:0:ACTGAGCG+TCTCTCCG
ACTACGGGGGGCAGCAGTGGGGAATATTGGACAATGGGGGAAACCCTGATCCAGCGACGCCGCGTGAGTGAAGAAGTATTTCGGTATGTAAAGCTCTATCAGCAAGGAAGAAAATGACGGTACTTGACTAAGAAGCTCCGGCTAAATACGTGCCAGCAGCCGCGGTAATACGTATGGAGCAAGCGTTATCCGGATTTACTGGGTGTAAAGGGAGCGTAGACGGCAAAGCAAGTCTGAAGTGAAATCCCGGGGCTCAACCCCGGAACTGCTGTGGAAACGGTGTAGCTAGAGTGCAGGAGAG
+
-8@AC@59>8188884:<:99===A?,@ACFBD=B?EFDDEDDFGGCEE<BABE<>>FCF3>@>+>CC<38FC=<D,@;,,,@@8@:F,@=<<F<BF;,@FGGGDGFFFGGGGGGGGGGGGGG9<FGG9FGGC<CF<CGGGG7CFECFGG>FGGFC;CC:;7:CE*:C:CGFCE+2;CCCCCF@E9/C*ADGDF=*/?F*>FG);)9==?FECEFGD?DGFED<=B:77FDF5<29AFF24?59)9<:GBFF93:?DFFBF>>>BF0<4)*-..?C=<(8()-.6<66<?F9>2A>0:633
@M02996:162:000000000-B87FG:1:1101:16949:4895 1:N:0:ACTGAGCG+TCTCTCCG
ACTACGGGGGGCAGCAGTAGGGAATCTTTCACAATGGGCGAAAGCCTGATGGAGCAACGCCGCGTGCAGGATGAAGGCCTTCGGGTTGTAAACTGCTTTTATAAGCGAGAAATATGATGGTAACTTATGAATAAGGATCGGCTAACTACGTGCCAGCAGCCGCGGTCATACGTAGGAGCCGAGCATTATCCGGAGTGACTGGGTGTAAAGAGTTGCGGAGGGGGCAGAGGAAGTAGATAGAGAAATCTGGGGGCGCAACCATGCAGACGATTATCGAAACTGCTAAGCGCGAGACCGTGAG
+
-88?CA>555088889:<:<989C:=<C,CE@?<ABDFEBCCECFB,AE9?<?ABBBFCC>BCB3@BDGFEFECEFGGGAB9FCD@<F8@BCAFFGG9,@F?FGC>BBCFGE<F@FG,CFFGCCF,?,@FGGGGGGG9CFGGCGGGGGGGCGGGFCBFCC:7:?E8EECFGGCCGEC**7:9:7C9*C*<DCC:C*<CG=CFG);)9=FBDF:*9:D07DF527:@*/4)75?)6@44*2)2598*0):<(79>(-3E<?<6)4>>AB)4/(-)9/0(34)934648:(449(67?@((22
@M02996:162:000000000-B87FG:1:1101:25135:4897 1:N:0:ACTGAGCG+TCTCTCCG
CCTACGGGGTGCAGCAGTGGGGAATATTGGGCAATGGGCGAAAGCCTGACCCAGCAACGCCGCGTGAAGGAAGAAGGTCTTCGGATTGTAAACTTCTTTTATGAGGGACGAAGGACGTGACGGTACCTCATGAATAAGCCACGGCTAACTACGTGCCAGCAGCCGCGGTAATACGTAGGTGGCAAGCGTTATCCGGATTTACTGGGTGTAAAGGGCGCGTAGGCGGGGATGCAAGTCAGATGTGAAATCTATGGGCTTAACTCATAAACTGCATTTGAAACTGTATCTCTTGGTTGCTGGG
+
ABCCCE18:))========;;88BEFGGGGGGGGGGGGFFFGGGGGGGGGFGGFGGGGGGGGGGFEGGGGGGGGGGGGGGGGGGGGGGGGGGGGGGGGGGGGGGGGGGGGGGGG?EFGGGFFEGGGGGGGGGGEGFGGGCFFGCGGGGGGGGGFGGFFGGGGGGGGECEEEGGGGCGGGGGGFFGFGGGDDGGCEGFGDFFFGFGG;ADFDGGFFGGFDD>GGGGDGGBEGFFFFFABFC6:<F<69::><F9:?0(:C9<69)<<DBFFFFF<@+96<B<FFA<9A9A))3))--044?0
@M02996:162:000000000-B87FG:1:1101:17859:4901 1:N:0:ACTGAGCG+TCTCTCCG
ACTACGGGGGGCAGCAGTGAGGAATATTGGTCAATGGGCGGAAGCCTGAACCAGCCAAGTCGCGTGAAGGAAGACGGTATTATGTATTGTAAACTTCTTTAGACGCAGAGAAATAAGGGGCGCGCGAGCTCTGATGCTAGTATGCGTAGAATAAGGATCGGCTAACTCCGTGCCAGCAGCCGCGGTAAGACGGAGGAACCGAGCGTTATCCGGAGGTATTGGGTTTAAAGGGTGGGCAGGCGGCGCGTTAAGGCAGGGGGCAAAGCGGGGGGCGCAAACCCAGCCCGCCATGGGAAAGGGG
+
-8AAC?8510)88889:<:::99C5CCCCC?,?<@BDFBCDEDEGF8ECFBDDE:B=DEA?>@B+>CCGFFFG<3@F8@@,8<@,@F,@CFCEGF;FC9DCGGGE<:CCFFFG,DFGGGGG*<FEGDGD*?BE@:E?<FFCC7CFGGEGGG7CGFFC0*885;:EGCFFE8EGCC<;760:775819C*<6EC5CGD*97C5:):))70*:79@))*)*09CE1:)7>4FCF(4(7125D0<2)-.),)-19<72:(:<1(7(...7(0-/76()*8((-(.(.3((((,(.((,,)(.11
@M02996:162:000000000-B87FG:1:1101:5649:4903 1:N:0:ACTGAGCG+TCTCTCCG
CCTACGGGAGGCTGCAGTGGGGAATCTTCCGCAATGGGCGAAAGCCTGACGGAGCAATGCCGCGTGAGTGAAGAAGGAATTCGTTCCGTAAAGCTCTTTTGTTTATGACGAATGTGCCCTGTGTGAACAATGCGGGGCAATGACGGTAGTAGACGAATAAGCCACGGCTAACTACGTGCCAGCAGCCGCGGTAATACGTAGGTGGCGAGCGTTGTCCGGAATTATTGGGCGTAAAGAGCATGTAGGCGGTTTCCTAAGTCCGGAGTGAAAATGCGGGGCTCAACCCCGTATGGCTCTGGAT
+
8BCCCEF>>:)====;====;88BFGGGGGGGGGGGGGGGGGGGGGGGGGGGGGGGGGGGGFFGFFFFGGGGGGGGFEEGFGGFGGGGGGGDGGGGGGGGGGGGGGGFGGGGGGGCGGGGGGGGGGGGGGDFGFGGGGGCGGGGGGGFGGGGCFEEGGGGGGGGFGGGGEGGGGFDCEGGGFFFGGGGGGG8C>GGFGGFGGGFG45>>@DGGFFGGFGC>CGFGFGGFFDEF0:FBF@F<FBBAF4996>FBFFBFGGAFEF?B?:<FAFAFAF8:2(,4????6:7--3?<:2:6)4)-
@M02996:162:000000000-B87FG:1:1101:5665:4921 1:N:0:ACTGAGCG+TCTCTCCG
CCTACGGGAGGCTGCAGTGGGGAATCTTCCGCAATGGGCGAAAGCCTGACGGAGCAATGCCGCGTGAGTGAAGAAGGAATTCGTTCCGTAAAGCTCTTTTGTTTATGACGAATGTGCCCTGTGTGAACAATGCGGGGCAATGACGGTAGTAGACGAATAAGCCACGGCTAACTACGTGCCAGCAGCCGCGGTAATACATAGGTGTCGAGCGTTGTCCGGAATTATTGGGCGTAAAGAGCATGTAGGCGGTTTCCTAAGTCCGGCGTGAAAATGCGGGGCTCAACCCCGTATGGCCTCGGAT
+
8ACCC>A55:)=;====;;=;88CFGGGGGGGGG@F@EGGGGGGGGGFFGGGGGGGGGDFFGD@FGCCGGGGGGFD<FFFFGFGCFG,BFFFEFEGGGDFFFGGFG9EFEGCF<F,FFGF8EDF=,CE9ED,@@+83BCC>9BA7+@@ED@@DC*@ECGF,*6,>;*4?EFGGGGCB6EGF4??,9;):CD88>GGC*;;D4FFA9)8:;):7)<CG0<<>A<0AFFC05))20:FA(7<3*6*)*1,99>FF24A2+:6<)(,-4(().0)).8*01611*4340:(--..,((,)((--
@M02996:162:000000000-B87FG:1:1101:14348:4949 1:N:0:ACTGAGCG+TCTCTCCG
CCTACGGGTGGCAGCAGTGAGGAATATTGGTCAATGGGCGCGAGCCTGAACCAGCCAAGTAGCGTGCAGGATGACGGCCCTATGGGTTGTAAACTGCTTTTGCCGGGGGATAAAGTGCGGCACGCGTGCCGCTTTGCAGGTACCAGGGGAATAAGGACCGGCTAATTCCGTGCCAGCAGCCGCGGTAATACGGAAGGGCCGAGCGTTATCCGGAGTGATTGGGTTTAAAGGGAGCGGAGGGGGAAAGGAAGGCAGGCGGCAAAACGGGGAGCGTAAAGGGGCCCAGCGGGTGAAAAGGGCG
+
-88?@?8580)=;8=;;<=;;;CCC@,;CCC@@<@@DDEB@B@CFE<CCECCDA:CAFEC@CCB8@CDFFCEFC<,@FFG7A5CDFCB@C??EGFGG9,E=EFGCF=CDF:=FGGGGGGGGGGGGGGGGGGF+:DEFGGGGGGGGFGCGGG7DGEC:D9<>9:CF;@FGE:CG>F?FFECFC58C9CG7FGG=8>CB**7<5EEC9)8)/:E78)1*.**1@C/*0<CAFDD:B>F0>79(937<5@(5((0,,-(,:9(3<<0(((-)45-((0;))4(-74,-2(-4((4(54))-(-1
@M02996:162:000000000-B87FG:1:1101:20589:4962 1:N:0:ACTGAGCG+TCTCTCCG
ACTACGGGGGGCAGCAGTGAGGAATATTGGTCAATGGGCGGGAGCCTGAACCAGCCAAGTAGCGTGGACGATGGAGGCCCTATGGGTTGTGAAGTCCTTTTGCGCGGGGGTAAAGTGCGCCACGTGTGGCGCATTGCAAGTACCGCGCGAATAAGCATCGGCTAACTCCGTGCCAGCAGCCGCGGTAATACGGAGGATGCGAGCGTTATCCGGATTGATTGGGTTTAAAGGGAGCGTAGAGGGGAGGGCAAGTCAGTGGTGAAAGTTCGGGGCTCAACCTTGGAATGGCAGTTGAAACGGA
+
-8AAC?9=80088889:<:::9:=:E?9CEFBAAEBDFFCD+>CF@<DDFFDEABB=EFE=DC>8>@CDCE>@:>CFCFG*3<>EG@<>C<8<D@DFC,@EFGGEGCDDE*8<CG<FGGGGGGGFGGGGGGGE:;CGGGGGGGGGGECEEG5CFCCE9D>CC8EGG7EGE*:DEGCCCCE577>C7>D>EFGGDGG>*>FCDG>EC3B57>C<<.1*5*29@C1/)<:<FFFB?FFF:@C)*379.5(1447.46A6+2)4=<AF))6B9D>;(0</(,()98):-).(44,)66592(2(
@M02996:162:000000000-B87FG:1:1101:18352:4964 1:N:0:ACTGAGCG+TCTCTCCG
CCTACGGGTGGCAGCAGTGAGGAATATTGGTCAATGGGCGGAAGCCTGAACCAGCCAAGTCGCGTGAAGGAAGAAGGCATTATGGATGGTAAACGCCGTTAGACGCAGAGAAATAAGCCCCGCGAGAGGGGTGATGCGAGTAGGCGTAGAATAAGGATGGGCTAACGCCGTGCCAGCAGCGGCGGTAATACGGAGGATCCGAGCGGTATCCGGATTGAGGGGGTTGAAAGGGAGCGCAGGCGGCAAGTGAAGGCAGCGGGGAAATGGGGAGGCGCAAGCACAGCCGGCCGGGGATACCGGG
+
-88A@?8)=)1=;8=;;<=;;;6;,C<CC96CC@@CDFFC7CCEGF8EEC-CEA:,:CC69@@@+@66EEECFECEE,BC,?,C,<E,B9@AFG,+8+84BFE,?8+:>FGFG,EFF,:4C+8F+6+@=FG5;<38,+3:58,@FE*@CEG,2>>695*12*6=FE**:8*=*=<C>*:;*/8.8)9/*0*;55EGD*25//2):/85./0:9<)*0.**)2:/*0<06BC7(,(033;92D4)4)0.*-69((,32E3((0,()).(01D;B(0*8(((.7:1,(4(-4((-(,.))--(
@M02996:162:000000000-B87FG:1:1101:19675:4968 1:N:0:ACTGAGCG+TCTCTCCG
ACTACGGGAGGCTGCAGTGAGGAATATTGGACAATGGAGGCAACTCTGATCCAGCCATGCCGCGTGAAGGACTAAGGCCCGATGGGTCGTAAACTTCTTTTGACGCAGGGCAATAAGGCGTACGTGTACGCCGATGAGAGTATGCGTCGAATAAGCATCGGCTAACTCCGTGCCAGCAGCCGCGGTAATACGGAGGATGCGAGCGTTATCCGGATGTATGGGGTTTAAAGGGTGCGTAGGCGGACTGTGAAGGCAGGGGGGAAAGGTCCCGGCGCAACCGGGGAGAGGCCATGGAAACGGG
+
88AAC?A8811=;;=;;;=;;;;CCC,CCCFFFCCCCDFCFEDGFF9ED<EDDECFDCCFC@@@6@FEGFFF,@EEFGFG+@+?CFCECC=CEGFFFG,EFGGGC8=CDEF=D,CEGGFGGGGGGGGGGGGGGE>EEFGGGGCFGG6CEGGCGGGFE@CB>C:CFG7EGE@CDGGFGFFF5>8>E8DD@FGGDDGGF0>A5CEDE)07)=7EC@3)067*<>C12)A>AFFF:BFF1?59<C304)84*.:F,4:?9GG(7>:?FF)6=0C>1-)*7(423@>0,((-(-(().))1,(26
@M02996:162:000000000-B87FG:1:1101:20581:4979 1:N:0:ACTGAGCG+TCTCTCCG
ACTACGGGGGGCAGCAGTGAGGAATATTGGTCAATGGGCGGGAGCCTGAACCAGCCAAGTAGCGTGGACGATGGAGGCCCGAGGGGTGGTGAAGTCCTTTTGCGCGGGGGTAAAGTGCGCCACGTGTGGCGCATTGCAAGTACCGCGCGAATAAGCATCGGCTAACTCCGTGCCAGCAGCCGCGGTAATACGGAGGAGGCGAGCGTTAACCGGATGTAGTGGGTTGAAAGGGAGCGTAGATGGGATGTCAAGGCAGGGGTGAAAGGTCGGAGCGCAACCGGGGAAGTGCAGGTGAAACGGA
+
88A=C?55)0)88889:5:::===,955CCF?A<<?BC:>C7=C:B8>ADFEFDB<ACF:3@<>3>:<FCC7D:8>@>*F*@*<BE**<<438?,=F,,8FFFG>FCCDG5/ACF<FFEEGGGG;C@C>8C5C5/ACEGGFCFFGGEGEEG*2AC@C+*28)11<8+<CC8A*CFCFFCECC35:19*0:?E877ED3C><DC58/0.)10:<3)7*5::?:C/*)3*./9>28>B0659)C27()0(*.490(((-*1,15))4().54)---)/)(,4(7;(,,).)662..).*404(
@M02996:162:000000000-B87FG:1:1101:4383:4992 1:N:0:ACTGAGCG+TCTCTCCG
CCTACGGGAGGCAGCAGCTAAGAATATTCCGCAATGGACGAAAGTCTGACGGAGCGACGCCGCGTGGATGATGAAGGTCGGAAGATTGTAAAATCCTTTTATAACTGAGGAATAAGTCTGGTGAGAGAAACGCCGGATGGTGACTGTAGGTTATGAATAAGCAACGGCTAATTACGTGCCAGCAGCCGCGGTAACACGTAAGTTGCGAGCGTTTTTCGGAATTATTGGGCGTAAAGGGCATGTAGGCGGTTTTGCAAGCTTGGTGTGAAATCTCGGAGCTCAACGCCGAAATTGCGTTGAG
+
8ACCCAFA980======;=;;;;;CFGGGGGGGGGGGGGGFGGFGGGGGGGGCCCECGGGGGGG@FGEGG<EGFGFFEFFEBFFFGFFGGGGGCGGGGGGGFFFFFGFFFCE@<;AGGGGGGGEFGGGGGGGGGGGGGDGGGFCGEFFGGGFGGG,@EDFGGGGFC5EG8FGGFGGG,:EGD?AGGCCDEDEC:EFADFFFGGFGGFFB:D:*)0>C0C1>F6C<6946:3)(-(92:<34CAFAB449,(8:?4)6?3:AF<AFF<2/4:.6)0*)4(.)154((-0(-((66)30,((,
@M02996:162:000000000-B87FG:1:1101:26683:5004 1:N:0:CCTGAGCG+TCTCTCTG
CCTACGGGAGGCTGCAGTAGGGAATTTTGCGCAATGGGCGAAAGCCTGACGCAGCAACGCCGCGTGTACGTTAAGCCCCTCGGGGTGTAAAGTACTGTCAGGTGGGACGAATTTTGACGGTACCCACAGAGGAAGCACCGGCTAACTCCGTGCCAGCAGCCGCGGTAATACGGAGGGTGCAAGCGTTGTCCGGAATCATTGGGCGTAAAGCGGTCGTAGGCTGTATATCAAGTCTGGTGTTAAAGCCCGGGGCTCAACTCCGGTTCGGGACTGGCAACTTGTAAACTAGGATGCGGGAGAG
+
<CCCCF5:=))8;;8;;=;=;8;6;CEFGGGGGGGFGGGGGGEGGGGGGGGGGG@EGGGGGGDGEDGGGG8EGGGGGGGGGGGGGGGGFAEFGGGGGGGGG8<,:884888FCF99CCEGGGEFFFGGGGGGGGGGGFGGG5CFGGGFFEGFGFFGGGGGDGGGGGEGGGF5DGGGEGGG6@AFGGGGDCGGG3E567CF745)?C5>FF>*)0)59:5<40:CC@EF9*:4)59FBF4*(06BFB>0D;>F01(<?G>)5>0,4:;9)49(3?)*/1()./)64><A>(392:(()(-(-
@M02996:162:000000000-B87FG:1:1101:4395:5005 1:N:0:ACTGAGCG+TCTCTCCG
CCTACGGGAGGCAGCAGCTAAGAATATTCCGCAATGGACGAAAGTCTGACGGAGCGACGCCGCGTGGATGATGAAGGTCGGAAGATTGTAAAATCCTTTTATAACTGAGGAATAAGTCTGGTGAGAGAAACGCCGGATGGTGACTGTAGGTTATGAATAAGCAACGGCTAATTACGTGCCAGCAGCCGCGGTAACACGTAAGTTGCGAGCGTTGTTCGGAATTATTGGGCGTAAAGGGCATGTAGGCGGTTTTGCAAGCTTGGTGTGAAATCTCGTAGCTCAACTCCGAAATTGCGTTTAG
+
ACCCCD@):50====;===;<;;CFGGGGGGGGGGFGGGGGGGGGGGGGGGGGFFFEGFCFEGGGGGGGGGGGGGGGGFCFEEGGFFEFFEFGGGGGGGFGGGGAGGGGGGGGGGGGGGGGGGGFFGGDFGGGGECEGGGGGGGGGGCC9EFFGFGGGGGGGGCFGGCEEFFEFGGG6CFGGFFCGGDGEGGGFGGFGGFGFFF;CB>3BGGG:BFG(9>>GG7CFC60<DB>::F),>C(267)979C;1>1(8B2CFBFF?A<<:AFBF24<F10(4>>F<14<),417B2)61@<(3)
@M02996:162:000000000-B87FG:1:1101:4377:5011 1:N:0:ACTGAGCG+TCTCTCCG
CCTACGGGAGGCAGCAGCTAAGAATATTCCGCAATGGACGAAAGTCTGACGGAGCGACGCCGCGTGGATGATGAAGGTCGGAAGATTGTAAAATCCTTTTATAACTGAGGAATAAGTCTGGTGAGAGAAACGCCGGATGGTGACTGTAGGTTATGAATAAGCAACGGCTAATTACGTGCCAGCAGCCGCGGTAACACGTAAGTTGCGAGCGTTGTTCGGAATTATTGGGCGTAAAGGGCATGTAGGCGGTTTTGCAAGCTTGGTGTGAAATCTCGGAGCTCAACTCCGAAATTGCGTTGAG
+
8BCCCBA=5:)====;===;<;;CFGGGGGGGGGGGGGGGGGGGGGGGFGGGEGGGFGGGGGGGFFGEFGGGGFFGGGGCEG@BEFGGGGGGGGGGGGGGGGGGGGGDFGGGGGGGGGGGGGGFGGGGGGGGGGGGGGGGGGGGGGGGGGGGGGGGGGGGGGGGFGGGGGGGGGGFGGGGGGFFFGGGGGGGCDGGFGGFF<@CGFEEFFDEGEFGGFG<DF6:C8FC?FG@><B?7B@D?C-*./14D>>DBF2).AC06562:FFBF2:666FG37(,5F<(68?:43>B9263.893:
@M02996:162:000000000-B87FG:1:1101:13027:5014 1:N:0:ACTGAGCG+TCTCTCCG
GCTACGGGCGGCAGCAGTAGGGAATATTGCACAATGGGGGAAACCCTGATGCAGCAACGCCACGTGTGGGAAGAAGCATTTCGGTGTGTAAACCACTGTCGTGAGGGAATAATGCTTAATTTCGGTTAAGTTGAATGTACCTCGAAAGGAAGCACCGGCAAACTTCGTGCCAGCAGCCGCGGGAATACGAGGGGTGCAAGCGTGGTTCGGAAGCACTGGGCGGAAAGGGAGCGCAGGCGGAGAGGCAAGCAGTCTGTACAATACCGGGGCCCAACCCCGGACCTGCAGACTGGACGGTTG
+
-8ABCB1:51)8888;;<;<;8;@,C<<CFGFFCECCFDDEDDFGG8CE9CCDE:EDFEFF:B>6C,:BCCFEDCFCF??<EFD4BBF<EADFGGGGG,CFAFGCFDDF4EA@FF<;FF,EEFFG6@FFGEAEGG;EDGGG3EFGGGGGGGGGGGG>@?CECD,77C8ACCGGGGFF?C@=C)8:5DFD:DGDE5CEFGFFDC)89)98:DC)8FF0.99:E5D=EGGFFD>>09DBFE<19-)-5>3938?.(5:4?FAA*6:??B>:;D>::@*<0931>;(.8(..().3<32>(,4
@M02996:162:000000000-B87FG:1:1101:24571:5021 1:N:0:ACTGAGCG+TCTCTCCG
CCTACGGGTGGCTGCAGTGGGGAATCTTCCGCAATGGACGAAAGTCTGACGGAGCAATGCCGCGTGAGTGATGAAGTTTTTCGGAACGTAAAACTCTTTTGTTTGTGACGAACGTGCTTTCCATCAACAACAGAGAGCAGTGACGGTAGCAAACGAATAAGCCACGGCTAACTACGTGCCAGCAGCCGCGGTAATACGTAGGTGGCGAGCGTTGTCCGGAATTATTGGGCGTAAAGCGCATGTAGGCGGTTTTCTAAGTCTGGAGTGAAAATGCGGGGCTCAACCCCGTATGGCTCTGGAT
+
8ACCCD>951);==8;===;;88BFGGGGGGGGGGGGGGGGGGGGGGGGGGGGFFGGGGGGGGE@FFGGGGGGGGGGGGGGGGGGGGGGGGGGGGGGGGGGGGGGGGGGGGGGGGGGGGGGGGGGGGGGGGGGGGGGGGGGGGGGGGGGGGGGGGGGGGGGGGGGGGGGGGGGGGDGGGGGGFFGGGGGGGGGFGGFGGFGGGFGGFFFFGGGFFFGFGCEGG7CFCG?FGFBFFFFFED6DA@AFFFG69E6<<ADGGF>F?4:?FB862)5)7EEF632@?B:B:6-((,380)?A:A)
@M02996:162:000000000-B87FG:1:1101:26679:5026 1:N:0:CCTGAGCG+TCTCTCTG
CCTACGGGAGGCTGCAGTAGGGAATTTTGCGCAATGGGCGAAAGCCTGACGCAGCAACGCCGCGTGTACGTTAAGCCCCTCGGGGTGTAAAGTACTGTCAGGTGGGACGAATTTTGACGGTACCCACAGAGGAAGCACCGGCTAACTCCGTGCCAGCAGCCGCGGTAATACGGAGGGTGCAAGCGTTGTCCGGAATCATTGGGCGTAAAGCGTTCGTAGGCTGTATATCAAGTCTGGTGTTAAAGCCCGGGGCTCAACTCCGGTTCGGCACTGGATACTGGTAAACTAGAATGCGGTAGAG
+
8ACCCD>=1))====;=====8;;EEFGGGGGGGGGGGGGGGGGGGGGGGGGGGGGGGGGGGGGGGGGGGFFGFFGGGGGGGGGGGGGGGGGGGGGGGGFG8<,:84:88@FGGGFGGGGGGGGGGGGGGGGGGCFGGGGGGGGGGGGGGGGGGGGGGGGGGGGGGGGGGGGGGGGGGGGGGFFGGGGGGGGGFGGFGG?DGGFGGFFFFGGGFEGGFGGFDFGGFGGFFGFFFAFFFFG0::BAFFFD>FFFFFFFGGFBFF9>FFFFFGFFB4:@><9??AA>BF92A><<:>079?AA
@M02996:162:000000000-B87FG:1:1101:5279:5026 1:N:0:ACTGAGCG+TCTCTCCG
CCTACGGGTGGCAGCAGTAAGGGATATTGGGCAATGGGGGCGACCCTGACCCAGCCATGCCGCGTGAGGGAATGAGGCCCTACGGGTCGTGAACCTCTTTTGCCTGGGGATAACGGCGCGGTCGTGAACCGTGCGTGCAGGTACCAGGCGAATAAGCATCGGCTAACTCCGTGCCAGCAGCCGCGGTAATACGGAGGATGCGAGCGTTATCCGGATTCATTGGGTTTAAAGGGTGCGCAGGCGGCCCGTCAAGTCAGCGGTGAAATCCGGGGGCCCAACCCCCGAAGTGCCGTTGATA
+
8BCCCDF=81)===6;===;<;CCFFFGGGGGFFGFCGGGGGGGGEEGGGGGGFFFGGGGCFFGFGGGGGFGGGGGGGGGGGGGGGFGGGGCGGGFGGGGGGFGGGGGGGGGGGGDGEGGGGGGGGGGGGGCFGGGGGGGGGGGGGGGGGCGGFGGGGGGGGCFG9F9C<BFGEGDFGGGDGFFDGCDGGFGG35C>DGF4D*>5DEF>@CFDFEDC?CD?GGF18:*:=FBB:(7>>DD;59:0>E998?3?))-:CDFFB<24<)4@>GB>F:?)-48:59>0924.46>1(-(0.
@M02996:162:000000000-B87FG:1:1101:8864:5066 1:N:0:ACTGAGCG+TCTCTCCG
ACTACGGGAGGCAGCAGTGAGGAATATTGGTCAATGGGCGGGAGCCTGAACCAGCCAAGTAGCGTGAGGGATGACTGCCCTATGGGTTGTAAACCTCTTTTGTTGGGGAATAAAGTCAGGGACGTGTCCCTGTTTGTATGTACCTTTCGAATAAGCATCGGCTAATTCCGTGCCAGCAGCCGCGGTAATACGGAAGATGCGAGCGTTATCCGGATGTATTGGGTTGAAAGGGAGCGTAGGCGGACTGGTAGGTCTGTGGTCAAAGGACAGGGCCCAAACTTGGCATGCCATGGAAACCGGG
+
-88?CA==510=88=;;<=;;;@C;CC@EFFFCCCCEFFE+6@CF:,CCEC@AA::CED:?C<>8?FEGDEFCCC,CEFG,ECCDGB+@@ECFGGEGF9ECF=,,BBCEF8AFGFEEGGGGGGGGFCFGGGGFFFD@E9FFFFG=@FGEGGFGGFCC=CBCD6EGFFGG>@CDFGFBCCE99@>DCDG@FGGCDEEF7CFCCEA=9:>.@FE<>;)9.**9:C9:.C>BFGFFFFF28>D<C28;)8(26>@)6)8)CG47F8>)2(4749<6<:>7(-))9>(8-4?43)5,4<<)469(
@M02996:162:000000000-B87FG:1:1101:4439:5082 1:N:0:ACTGAGCG+TCTCTCCG
CCTACGGGAGGCAGCAGTGGGGAATATTGCGCAATGGGGGAAACCCTGACGCAGCAACGCCGCGTGAGTGATGAAGTATTTCGGTTTGTAAAGCTCTATCAGCAGGGACGAAAATGACGGTACCTGCAGAAGAAGTCCCGGCTACTTACGTGCCAGCAGCCGCGGTAATAAGTCGGGGACAAGGGTTATCCGGATTTACTGGGGGGAAAGGGTGCTTAGGCGGCTCAGCAGGTCAGAAGTGATAGACCCCGGCTCAATTGCGGGACTGCTTTTGCATCAGTTTTGCTGGTGTACTGGAGGG
+
8ACCCBFA5:)===8=====;888EFGGGDGGGGGGGG;F@FG8FGGGGGEGFFF<CFGGGGGGFGGGCFFEFFFGC<,FFGGG++BFFGGF<FG,E,@FFCGGGGGGFCGEG:478,>=63+5C,@3=<8FG:DA9CD++>C@,,,8D6D:8*,<DCFG,<B*C:1*=@;?=,=5B=1:*8))*;7*:+1;8.2*9+1;7*/):)075)9*0830*.9C:CEDC)9*26*..345-)0*)2)/6**)*(-7(,())+2,))29((((5)?4<)*+*))))*4).)4).(,.4)-60(419
@M02996:162:000000000-B87FG:1:1101:9716:5090 1:N:0:ACTGAGCG+TCTCTCCG
ACTACGGGCGGCAGCAGTGGGGAATATTGGGCAATGGGGGAAACCCTGACCCAGCAACGCCGCGTGAAGGAAGAAGGCTTGCGGGTTGTAAACTTCTTTTACCAGGGACGAAGGACGTGACGGTACCTGGAGAAAAAGCCACGGCTAACTACGTGCCAGCAGCCGCGGTAATACGTAGGTGGCAAGCGGTGTCCGGATTTACTGGGTGTAAAGGGCGGGTAGGCGGAGAGGCAAGTCAGAAGGGAAATCTCTGGGCGTAACCCGGAAACTGCTTTGGAAACCGAAACCCTTGAGGATCGGG
+
68AACA880118888;;<;;;@@B;C6CECGAA<CCCFDDEEDFGGCCCFEFDA:CCFCFB>@>8>FEGGDGGCDFFG,:+9FCDF?F+A?EFCDFGC<FFGGGFEDDFGGGGGGGG:FGGGG7FFG,EFGGGGGGGGGGGEEGG@CFG9CFGC:C8C<<:<=BFGGG58C9CBF+BCC+<7<:CFFG)29/3=EGF5*/:?9BCF5>)7>FGFFGG9C)<:C9CBCC6)<3?<?/6>7::94>?FF);-6*6:B<(*181?:BB;>F4):265*37,5>0>9(,(-4?(,4)4(5)546(
@M02996:162:000000000-B87FG:1:1101:20232:5093 1:N:0:ACTGAGCG+TCTCTCCG
ACTACGGGAGGCAGCCGGGAGAAATATGGATGAATAGGCCGGACACTGAAACAGGGGCATCGGGGGGGGAGGAAAGGCACGAGGCAGGGCAGGAGGGGCATGCGGGGCAGTAGTAAGTGGGCGGGGTGACGGCCCACCAAGACGCAGAGGACAAGGGGAGGGGAAAGGCGGGCCAGCAGCAGCGGTACTAAGAAGCGGACGAGAGTCCTACGGGAGGAGGGGGTAGGGAAGATGGGCAGATGGGGGGAAACGGGAACGAGCAAAGCCGCGGGAGGAAGGACGGCCCGACAGGGCGAAAGA
+
-886@?8==10=68=,+8888,;C<,,<@-;,C@C,,,;,8+66@E8,,,C,,,,,+++:9,,@C@:*?*8:*8:CC;,2;C8***2:8**/*2;?*:**,;@CE:**12*20++<C+0+/1::**2C8AE**2/*2*;/*;C8**221502*A;C5?):*1*?*;=/**/:):5*;:*2C*)0:9C**+:C+0++)1)5)>EF*2***09E5))9)4*/)*21*)**4)9))64@(3)9):.)-8)(1,,.((-(4**(,).(.((,)-)-((0/)(-4(7((-47>9(-(-(-(74(.
@M02996:162:000000000-B87FG:1:1101:4452:5102 1:N:0:ACTGAGCG+TCTCTCCG
CCTACGGGAGGCAGCAGTGGGGAATATTGCGCAATGGGGGAAACCCTGACGCAGCAACGCCGCGTGAGTGATGAAGTATTTCGGTATGTAAAGCTCTATCAGCAGGGACGAAAATGACGGTACCTGCAGAAGAAGTCCCGGCTAACTACGTGCCAGCAGCCGCGGTAATACGTAGGGGACAAGCGTTATCCGGATTTACTGGGTGTAAAGGGTGCGTAGGCGGCTAAGCAAGTCAGAAGTGAAAGCCCGCGGCTCAACTGCGGGACTGCTTTTGAAACTGTTTGGCTCGAGTACTGGAGGG
+
8BCCCDFA@)1====;====;88BFGGGGGGGGGGGGGGGGGGGGGGGGGGGGGGGGGGGGGGGCFGGGGGGGGGGFGGGGGGGGGGGGGGGGGGGGGGGGGGGGGGGGGGGGGGGGGGGGGGGGGGGGGG8@FFGGGGGGGEGGGGGGGG@DGGGGGGGGGGGGGGEGGCFGFGDGG5CGGFAG>DDGGGGGFGE=FGF+;CAGGFFFFGGGEFGGBGGFGGGGBEG?FGFFFFFF9FF?F:99)04C>BFBF?2>CC?7>BF>B?FFFFF?A5C8<9A>FFFFBF09342:<AB)34?F
@M02996:162:000000000-B87FG:1:1101:20513:5109 1:N:0:ACTGAGCG+TCTCTCCG
ACTACGGGAGGCAGCAGTGGGGAATATTGGGCAATGGGGGCAACCCTGACCCAGCAACGCCGCGGGAAGGAAGAAGGCTTTCGGGTTGTAAACTTCTTTTACCAGGGACGAAGAAAGTGACGGTACCTGGAGAAAAAGCCACGGCTAACTACGTGCCAGCAGCCGCGGTAATACGTAGGGGGCAAGCGTTGTCCGGAGTTACGGGGGGTAAAGGGCGAGGAGGCGGAGATGCAAGTCAGAAGGGAAACCGAGGGGCTGAACTCATAAACTGCTGGGGAAACGGAAACCCTGGAGAATCGGG
+
-88?C90:=:1==866;==;;78@;C,CECF<D@CCACCD@C@FFC,CAEC8CA:CACCF+@@>+=@CFEAFEEFFFG<<,AFCEE=F+?@E<FDFF?,CFFGGDBCBAFGDGGGGGAFGGGG@FCE,CFFGGGGGGGGGGGGDGCGEG,ECED>=>?91:9>2C5EE?:C+;+C0527/:58:CFFGC7C*30C8@)*):C*<8>)870C:CF@*C(9)7C=1:>C<10**5))*.57:49:54;.(*(,04371319>?4).)6<A7):7<,)102-6<)(3:((.-((((.((*).(,
@M02996:162:000000000-B87FG:1:1101:20509:5126 1:N:0:ACTGAGCG+TCTCTCCG
ACTACGGGAGGCAGCAGTGGGGAATATTGGGCAATGGGGGCAACCCTGACCCAGCAACGCCGCGTGAAGGAAGAAGGCTTTCGGGTTGGAAACTTCTTTTACCAGGGACGAAGAAAGGGACGGTACCTGGAGAAAAAGCCACGGCTAACTACGTGCCAGCAGCCGCGGTAATACGGAGGGGGCAAGCGTTGGCCGGAATTACTGGGGGGAAAGGGCGGGTAGGCGGAGATTCAAGGCAGAAGGGAAATCTAGGGGCTGAACGCATAACCGGCAGGTGAAACTGAATCCCTTGAGAATCGGA
+
88AAC:8=8:18=88;;==;;@8@EC<9CDGD@@FACFE@@CFGGG,CAECEFA:CDFEG:@8=+>CCFGCFGDCECFC,,5F@CFBC+?<E8?EFG9,FEGGGGGCCDFGEGGGGG8CFFGG=FGG,EFFGGGFFGGGFGDGGGGGGG,DFEC@EB<C*6986>>EG51=,+6@**:7/:58:8CDG5/>5<4CE>)1)*:+987)7)09EDFEGG(97@EC6C>*76)*9.<A)(.7/29(885F)*).*51999*5>?5:143>(/4C>(()*0-.6A*)-...4))..)2(-/.42(
@M02996:162:000000000-B87FG:1:1101:12124:5148 1:N:0:ACTGAGCG+TCTCTCCG
GCTACGGGGGGCAGCAGTAGGGAATATTGGTCAATGGGGGGAACCCTGAACCAGCCATGCCGCGTGAGGGAAGAAGGCCCTACGGGTCGTAAACCTCTTTTACCGGGGGCTAACGGGCGTCGGGCGCGGCGCTGTGAAGGTACCCGGGGAATAAGCATCGGCTAACTCCGTGCCAGCAGCCGCGGTAAAACGGAGGATGTGAGCGTTATCCGGATTTATTGGGTTTAAAGGGTGCGCAGGCGGGCGGGTAAGGCAGCGGTGAAAGGTCGGGGCGCAAACCCGGCAGAGCCGGTGATACTGG
+
-8ABCBA51))8788::<:9:8::CC<,CEF<?=?DEF@ECB@EGC8CFFBEFFDBACCF,<<B1<F<FECF*<FFGGGGC:<EEG:FCG@CCFG?F@<FFFGGECCEDEC@:C*:8?C1:E*:EGGGGGGGEECE9FFGGGGGGGGGGGD6EFC7<9<CCD8*<F?EGG5ADCGGG602:7>>G/9C*<C888:C>*792?CFEC>D)9::<>7**6*:@@C9*)<>AFGF:BFF96592)4>0.04)(59)(.48ED?FF<A)2).519;>(<*)48?(721(4(,(.-,-4,)/))6:
@M02996:162:000000000-B87FG:1:1101:21516:5174 1:N:0:ACTGAGCG+TCTCTCCG
ACTACGGGAGGCTGCAGCTAAGAATATTCCGCAATGGACGAAAGTCTGACGGAGCGACGCCGCGTGGATGATGAAGGTCGGAAGATTGTAAAATCCTTTTATAACTGAGGAATAAGTACTTTGAGAGAAACGGAGGATGGTGACTGTAGGTTATGAATAAGCAACGGCTAATTACGGGCCAGCAGCCGCGGTAACACGTAAGTTGCGAGCGTGGTTCGGAAGGATTGGGCGTAAAGGGCAGGTAGGCGGGTTGGCAAGCTTGGGGGGAAATTCCGGAGCTAAACTCCGGAACGGCGTGGGG
+
88A?C?=A=:)==;=;;;;=<;;CCDEFFFF@@@:@DDF@@CCCC,,CCFECBC@:@FCFC@@>+>FC=CBEECEEF=FGGCGE<C?E<F<BECFGG9<EG,EFF?:ABFGE=EGG;FE,?<EFGGGGGGGGGEE+@8FGGFGF,C,EAF;CD:=E;:C;BFFFGGGGGEG,?DC@*9*=;C96:F*9CCC*3>CGFG;F7C++<@BFFAC=*77*:4CC>**209CC?>C)431@AB5C0D(9>F947(()41(.)A97)88:2(-2BF*66)9:),-()19:)4:44491(((-)((((
@M02996:162:000000000-B87FG:1:1101:23656:5188 1:N:0:ACTGAGCG+TCTCTCCG
ACTACGGGAGGCTGCAGTGGGGAATATTGGGCAATGGGCGAAAGCCTGACCCAGCAACGCCGCGTGAAGGAAGAAGGTCTTCGGATTGTAAACTTCTTTTATGAGGGACGAAGGACGTGACGGTACCGCATGAATAAGCCACGGCTAACTACGTGCCAGCAGCCGCGGTAATACGTAGGTGGCAAGCGTTATCCGGAGTTACTGGGTGGAAAGGGCGCGGAGGCGGGGATGCAAGGCAGAGGGGAAATCGAGGGGCTTAACTCATAAACTGCATTGGAAACTGTAGCGCGTGAGAGCGGGG
+
-8ACCB=@511==;=;;6;;;8886CCCFGGFFFFDFFFCCEEEFDCEFFECFECEEFEGECCB+>CEFFFGGDFFCA9C,AFEG=FF?BDDDBFFD9<FFFGFFGGDBCEGGFGFG+?FGGG+A:D+@FECFGEGDFG@DEEEG7CFG,DDE,@8DFFFGC@DE>EG7CE7DFF0?:=4<7?AFGGD:*9*>AEGF)*.;:@:CD58)8=FD:B*90C)<EC9C@ED2)9)8A<)48@D0C(>9>F2:(4)3264(*2:)/)56<AF=9:22)*30):><16)6.)(40,724)..(-6(
@M02996:162:000000000-B87FG:1:1101:23196:5191 1:N:0:ACTGAGCG+TCTCTCCG
CCTACGGGTGGCAGCAGTGGGGGATATTGCACAATGGGGGAAACCCTGATGCAGCGACGCCGCGTGAGTGAAGAAGGATTTCGGTATGTAAAGCTCTTTAAGCGGGAAAGAGAATGACGGTACCAGCAGAATAAGCCCCGGCTAACTACGTGCCAGCAGCCGCGGTAATACGTAGGGGGCAAGCGTTATCCGGATTTACTGGGTGTAAAGGGAGCGGAGACGGTAAAGCAAGTCGGAAGTGAAAGCATAGGGCGTAACCCGGGAAGTGCTTGGGAAACTGTTGAACTGGAGTACCGGAGGG
+
-8AACA=5>1)=;8=;;=;;;7@78C,CEFFEACCCCFGDCEDFFDCEEEDFFEC@@FCFCB:>78BB9C?EGEAE,B5:,?FD8E<E,@<@?C:E?B,CEFE+4@:@DFF,DF>DFFCECFEAEFCFDFGDDFGCB@EEG>4FFGDGGC@ECGGFFFGFC?>CD/:C1CFC;BEDGGGCE<AAEC7CFEGGDF5**:7@C<F);)9FFFFECBBD)7CDFCE7:5CD4FFF:)(04<F*5::=))<2C3:F(((43573(73;>(.5*)*)-45A7()6.*)6..-.(2:::<24:9(49
@M02996:162:000000000-B87FG:1:1101:23676:5198 1:N:0:ACTGAGCG+TCTCTCCG
ACTACGGGAGGCTGCAGTGGGGAATATTGGGCAATGGGCGAAAGCCTGACCCAGCAACGCCGCGTGAAGGAAGAAGGTCTTCGGATTGTAAACTTCTTTTATGAGGGACGAAGGACGTGACGGTACCTCATGAATAAGCCACGGCTAACTACGTGCCAGCAGCCGCGGTAATACGTAGGGGGCAAGCGTGATCCGGATTTACTGGGTGTAAAGGGCGCGGAGGCGGGGATGCAAGTCAGATGTGAAATCAATGGGCTGAACTCATAAACTGCATTTGACACTGTAACACTTGAGTGCAGGA
+
-8ABCB5A810==;=;;==;;@@@8C<<FFFECE@ACFFCCECEGCEFDGFDFFFFFGGGGCFE@@F<FFEFGCEFF<F,,9DCFGFG9AEFFCE<AE,EF<FFEFEEGGGGGFGGE+CFGGC8FGG,CG9DGGAFGGGCFFG:7@EGC,>DE@DDCCDFFC>:CCED1>CCFCE?CF5*=7B3FFCCD*>*11CEFDD4CFGFFG::)9:<09>GG9D).:=5EFGG>3958A<0)59C<DAFA*922)5*.,48(/77>*.5<)6>?2:87)*+16.6:)4.)).).3)4)5<<6).((
@M02996:162:000000000-B87FG:1:1101:8430:5202 1:N:0:ACTGAGCG+TCTCTCCG
CCTACGGGCGGCTGCAGTGAGGAATATTGGTCAATGGCCGAGAGGCTGAACCAGCCAAGTAGCGTGCAGGATGACGGCCCTATGGGTTGTAAACTGCTTTTGTGCGTGATTAAAAGTCTCCACGTGTGGTGATTTGTAGTTAGCGCGCGAATAAGGACCGGCTAATTCCGTGCCAGCAGCCGCGGTAATACGGAAGGTCCTGGTGTTATCCGGATTTATTGGGTTTAAAGGGAGCGTAGGCGGCTGAATAAGCGTGTTGTGAAATCCCGGGGCTCAACCCCGCGTGTGCAGCGCGAACTGG
+
88ACC>0181)8888;;;;;;;;;CFFGGGGGGGGGGGGGGGEEGGGGGGFFGGFFFFGGGGGEFGGGGGGGGGFFFGGGGGGGGGGGGGEFEGGGGFGGGGGGGGFFFCFFGGGGGGFGGGGGGGGGG6@FEGGGGGGGGFFGGGGGGGGGGGFGFCDFEDEGGGGGGGGCDFGEGEFFGDEEGGGG7FGGGFGGFFCA+>FAFGFFFFGGCBDGC97FFGGGE7FDBFGFFFFF91>C?D;56D>>DAAFB>4?2CDBF?BDAF>?B>G>F9FC0:4:?FBFB>::A<BBFF99B>BF0
@M02996:162:000000000-B87FG:1:1101:16684:5216 1:N:0:ACTGAGCG+TCTCTCCG
CCTACGGGTGGCAGCAGTGGGGAATATTGCACAATGGGCGAAAGCCTGATGCAGCGACGCCGCGTGAGTGAAGAAGTATCTCGGTATGTAAAGCTCTATCAGCAGGGAAGAAAATGACGGTACCTGACTAAGAAGCCCCGGCTAACTACGTGCCAGCAGCCGCGGGAATACGTAGGGGGCAAGCGTTATCCGGATTTACTGGGTGTAAAGGGAGCGTAGACGGTTTGGCAAGTCTGAAGGGAAATGCGGGGGCTCAACTCCGGAACTGCTTTGGAAACGGGCGAACTAGAGGGAAGGAGAG
+
-88?@A95>0)=;8=;;<=;;@@@,C,@CFGFA<9CCDECEEDEFD8EDEDEDA:@@@BF@@@>6>BC<CADFCCF,C,E,@ED+BCFB?A??ECFGA,CFFEGDEDDFGGFGF9FGGGGEGDGGGGG9BFGFGGGGGGGGGGGGGGGGG4DCFGCCG?@D9:BF*@E6CFE6<FCEED7=5588129*@FGDA=:=CF4:FG0;)9F?BGG557C3:<DFED1/):C4F6@<A2B<BF*49:>)@67DBFE0-,8?:08?:76>>)5*60)5:F9=2(4(049;7..5-.(3,,8@(.,-
@M02996:162:000000000-B87FG:1:1101:12366:5238 1:N:0:ACTGAGCG+TCTCTCCG
GCTACGGGAGGCTGCAGTAGGGAATATTGGTCAATGGGGGGAACCCTGAACCAGCCATGCCGCGTGAGGGAAGAAGGCCCTACGGGTCGTAAACCTCTTTTACCGGGGGCTAACGGGCGTCGTGCGCGGCGCTGTGAAGGTACCCGGGGAATAAGCATCGGCTAACTCCGTGCCAGCAGCCGCGGTAATACGGAGGAGGCGAGCGTTAGCCGGATTTAGTGGGTTCAAAGGGTGCGCAGGCGGGCTGGTAAGTCAGCGGTGAAATGGCGGGGCTCAACCCCGGCAGGGCCGTGGAGACGGG
+
-8ABC?=88:1==;=;;=;<;8@@;C,6CCEEA<<CCDDDDEDFGD8ADEE@DA::=EDF=>8>8>CEGGCF+=DEFGGG7DDEDG@CC<>CEGGFG,,@ADFFEGGDDF=<FFGGGGG<FG1CEGGGGGGG8ECFGGGGFEGGGEGGGGG8EFC7:+98832?FGCFGC2CD>FGFDEC57.7CCDG*ACGDFGGF*9BCDGEC9<D)=FGDE3**60:@C=12<CDDFFF:?FFFFB>9D6>B)78*6<?.5<A0EC(4@<<)6,4:9DBF()+9,.4(8;(79622(7((44(02(47
@M02996:162:000000000-B87FG:1:1101:18643:5242 1:N:0:ACTGAGCG+TCTCTCCG
GCTACGGGTGGCTGCAGTCGAGAATCATTCACAATGGGGGCAACCCTGATGGGGCGACGCCGCGTGGGGGAGGAAGGTCTTCGGATTGTAAACCCCTGTCATGTGGGAGCAAGGCGCAAGCTGGATAGTACCACAAGAGGAAGAGACGGCAAACGCGGTGCCAGCAGCCGCGGGAATACAGAGGACTCAAGCGATGTTCGGAATCACTGGGCGTAAAGGGTACGGAGGCGGCCGTATAAGTCGGGCGGGAAAGGCAGGGGCTGAACCGCGGGAGGGGGCATGATACTGTAGGGCTGGAGTG
+
-66A@A>5:)1;=8=;;==888;@;;6,<<E@@<,CCC@C@BDGGD8EE@D@6=8@@FBF:>>>4>FDGGEGGCAEFBF<,,BCCFCF9@@ADFGG7F5DFFG,@E:BCBF@FGFFFFFFF<,@F,@F7@CFDFFGGGGGFG8FGGGGGGGGGG5:*=2437CG7FFG581>D*:503<?CFFF*109CFF+8)*10*?>DDE:+:;*959:7)0>DFGG.0+9*8EDB)9599(8(57D60-)-.7679;)3?F?FGDB(0(.4:2(5(92(()8)-(((0-).)).)-).2((-<(..(
@M02996:162:000000000-B87FG:1:1101:18625:5249 1:N:0:ACTGAGCG+TCTCTCCG
ACTACGGGTGGCTGCAGTCGAGAATCATGCACAATGGGGGCAACCCTGATGGGGCGACGCCGCGGGGGGGAGGAAGGTCTTCGGATTGTAAACCCCTGTCATGTGGGAGCAAGGCGCAAGCTTGAGAGTACCACAAGAGGAAGAGACGGCAAACGCGGGGCCAGCAGCCGCGGGAAGACAGAGGTCTCAAGCGTTGTTCGGAATCACGGGGCGGAAAGGGGAGGTAGGCGGCCGTATAAGTCGTGCGTGAAAGGCAGGGGCGCAACCGCTGGAGGGCGCATGATACTGTAGGGCTGGAGGA
+
-88AC?>51)1==8=;;;=888;@;C6<;;EAA<CCCFDDFCCFG7@CCCC<,=,@@@B@+>8>+=FCFDEEGDCFE<EC,<EC>8;E:C:CCGGGGF,AF7E+3@ECEEG?FGFGGGEGG++;C+;F<FGGGGGGGGGGCCFEFGGGGGGGGG58ED)8:CEGGFGGGCEGD?GD5:C7CF?>+9*:CGG6=)/:)5:>7D=:+:9)75>*9)07C?GG)8*9:9952)/)49(<18/>):-0-0>4CB86>?(31:C>F5(9363(7->6<8:C5-(-(8.)..)6).).13(-7:44(
@M02996:162:000000000-B87FG:1:1101:18635:5264 1:N:0:ACTGAGCG+TCTCTCCG
ACTACGGGTGGCTGCAGTCGAGAATCATGCACAATGGGGGCAACCCTGAGGGGGCGACGCCGCGGGGGGGAGGAAGGTCTTCGGATTGTAAACCCCTGTCATGGGGGAGCAAGGCGCAAGCTGGAGAGTACCACAAGAGGAAGAGACGGCAAACGCGGAGCCAGCAGCCGCGGGAAGACAGAGGGCTCAAGCGTGGTTCGGAATCACGGGGCGGAAAGGGTAGGAAGGCGGCCGGAAAGGTCGTGCGGGAAAGGCAGGGGCGGAACCACGGGAGGGGGGCAGAGACGGAAGGGGGGGAGGA
+
8886=?85=)1;;88;;==868;;,66,<;E<@<,CADDC@@DEF7,C@,@:8467=@>F>>7>+6FDGD8CEC>CC0<<07ACC**;,<:9<FGGFC0<C7E+1;>>C:@0;EFGEC?EG++2C*<E<CEFFFFEGGGGFGFGGDG?EEGGGG>C*?)2/7<F@@FGFCECG5E5/::<77:>*9*9>9C:8)*27*;>CCE)+2))75C*>)<D<:FC08*7+1:CB5<>(7(0(-)94*-)-)8()39)4:18:CC60)((402(5(C9(,08)((((0((.(-4(((41((-037((
@M02996:162:000000000-B87FG:1:1101:19065:5269 1:N:0:ACTGAGCG+TCTCTCCG
ACTACGGGTGGCAGCAGTGAGGAATATTGGTCAATGGGCGGAAGCCTGAACCAGCCAAGTCGCGTGAAGGATGAAGGTATGATGGATTGTAAACTTCTTTAGCTGTGGAGCAATAATCACTAGGTATAGTGAGATGAGAGTACACAGAGAATAAGGATCGGCTAACTCCGTGCCAGCAGCCGCGGTAATACGGAGGAGCCGAGCGTTATCCGGATGTAGTGGGTTGAAAGGGTGCGCAGGCGGCTTTCTAAGTCAGGGGTCAAATCGTGGGGCGCAACGCCATCCCGCCATGGAGACTGGG
+
-8A?C?95001=;88;;==;;@C@;C;6CAC6@<C@CDEBCCCDF@8CCE9C@A::@AD:,88@+8CCGFDEE=CEF:?,,9,C,BCCBC?<EFB,FA,CFF?5:5AADFF<F5EF@FFGEF,ACFCGG,@FFG,EFGGG>EFG9EDFGFG9EGFCE,6>8=3>ED8=FC@DGFFEFGCC69<9>0;D+BCFDBEGE*;@8CED:2)80;>=7:))*91+;BC2*)=@AAFE6:0>(4511<2)()/-*.6=)).:0CC-4>,6)5:(8:)48(.:7(67(7(5,3:>F,(,.5,4)).,(
@M02996:162:000000000-B87FG:1:1101:4673:5309 1:N:0:ACTGAGCG+TCTCTCCG
CCTACGGGTGGCAGCAGTGAGGAATATTGGTCAATGGCCGAGAGGCTGAACCAGCCAAGTAGCGTGCAGGATGACGGCCCTATGGGTTGTAAACTGCTTTTGTGCGTGATTAAAAGTCTCCACGTGTGGTGATTTGCAGTTAGCGCGCGAATAAGGACCGGCTAATTCCGTGCCAGCAGCCGCGGTAATACGGAAGGTCCTGGTGTTATCCGGATTTATTGGGTTTAAAGGGAGCGTAGGCGGCTGAATAAGCGTGTTGTGAAATCCCGGGGCTCAACCCCGCGTGTGCAGCGCGAACTGG
+
8ACCCEF5=0)=;==;===;;;;CEFGGGGGGGGGGGGGGGGGGGGGGGGGGGGGGGGGGGFGGGGGGGGGGGGGGGGGGGDFGGGGGGGGGGGGGGGGGGGGGGGEFFGGGGGGGGGGGGGGGGGGGGGGGFGGGGGGGGGGGGGGGGGGGGGGFCFGGEGGGGGGFGGGGGGGGFGGGGCDFGGGDCFGGGEGGFG>AGGGFGGFFFFGGGFDG4C>DFFGGE:FGFFGFFFFF0:EGFD772>:):-6B<>:?8FF08F4AB>27BFGFF7FGF08B?B(2(4?65<<)-26(7>02(
@M02996:162:000000000-B87FG:1:1101:18288:5332 1:N:0:ACTGAGCG+TCTCTCCG
ACTACGGGAGGCAGCAGTGAGGAATATTGGTCAATGGGCGAGAGCCTGAACCAGCCAAGTAGCGTGAAGGATGAAGGCCCTATGGGTTGTAAACTTCTTTTGCCGGGGGATAAAGGGACCCACGCGTGGGTTATTGCAGGTACCCGGTGAATAAGGACCGGCTAAGTCCGTGCCAGCAGCCGCGGTAATACGGAAGGTCCGAGCGTTATCCGGATTTATTGGGTTTAAAGGGGGCGAAGGGGGCAAGGGAAGTCAGCCGGCAAAGCGCGGAGCGCAAGCCCGTCCAGCGGTTGACACTGGG
+
-8AACBA:510888=;;<==;CC@C@C,CCE9@<<C@AE@::@CGE,CCE@<EECCEEF<CEEB6BFFFFFFEE,CFB,B,9,CFBC,@@9CFGGBFA<F9,CF>@CDCF89EEE,?E?FGGEF+8>FF763@,8@FCEGGGFGGGG+@EG9DFCCB@*@8C*>FCCFGE8CDCF?BFC=:7)8C:CG7F7F=87?32;A7):3:/)7)9DGDD5*0.*;=FE9/5A74FC>16(<3(790D2)4))(*82>))5<807(472,(.337439B(.?7(((-0(-,(42(,(((.).0).(.
@M02996:162:000000000-B87FG:1:1101:8227:5353 1:N:0:ACTGAGCG+TCTCTCCG
CCTACGGGGGGCTGCAGTGAGGAATATTGGTCAATGGACGGAAGTCTGAACCAGCCAAGTCGCGTGAGGGATGAAGGCCCTACGGGTTGTAAACCTCTTTTGCCGGGGGATAAACCTGACCACGTGTGGTCAGCTGAAGGTACCCGGTGAATAAGCATCGGCTAACTCCGTGCCAGCAGCCGCGGTAATACGGAGGATGCGAGCGTTATCCGGATTTATTGGGTTTAAAGGGTGCGCAGGCGGACCTTTAAGTCAGCGGTGAAATCCCGTAGCTCAACTACGGAACTGCCGTTGATACTGG
+
8ACCCBD>:>)8888::::::::CFFGGGGGGGGGGGGGGGGGGGGGGGGFGGFFFFGGFGFFF>FFEGGGFGGFGGGGGGGEGGGFFGGGGGGGGGGGGGGFGGGGGGGEFGGGGGGGGGGGG@GGGG<FGGF9CGGGGGGGGFGGCGG6:EFGGGGGGGGGGGGGGGGGGGGGGGGGFGDE@EDGGGFGGGFGGFGGFGGGFGGFFFFF7>>BDCADGFGGGEDGGFFGF?46BFFFGFGF>>872CF<F4>AA>ED17F<A94?>FB<<05*9=4<4>FFB6(484:1(-:?B=9AF?
@M02996:162:000000000-B87FG:1:1101:21482:5356 1:N:0:ACTGAGCG+TCTCTCCG
ACTACGGGTGGCAGCAGTGAGGAATATTGGTCAATGGACGCAAGTCTGAACCAGCCATGCCGCGTGCAGGAATAAGGCCCTATGGGTCGTAAACTGCTTTTGTGGTGGAGCAATAAGTCGTACGTGTACGGCGATGAGAGTACATCACGAATAAGCATCGGCTAACTCCGTGCCAGCAGCCGCGGTAATACGGAGGAGGCAAGCGTTATCCGGATTTATTGGGTTTAAAGGGTGCGTAGGCGGTGGTCCAAGGCAGGGGTGAAAGCCCGGAGCGCAACTCCGGAACTGCCGTGGATACGGG
+
88ACCB=5=0)=;8=;;==;;;;;;C,CEFCECACCCEE@@BCECA,CEFCCFA;:CCEFC@FB@BFFGGEF<EFFFGGG,E8EFGFGFFDEEGGFG9,:AE4AC,A=DGF@FAFFFCEFFGGGGGGGGGGGCC>CGGGGFGGG@=AFGGGDGGBFF9DC>C@EFGAFGC@FG8FGFC>C79@?C:CD+CFGDDEGF*93<CF:=C5A5@GEC>>*2777ACC9/)ACAFC@340B34>C?)4047)50..0(4:?FGG:;F3<A???F0)49(08)(.5)<>B6,).5(-4998)/4(16
@M02996:162:000000000-B87FG:1:1101:8212:5366 1:N:0:ACTGAGCG+TCTCTCCG
CCTACGGGGGGCTGCAGTGAGGAATATTGGTCAATGGACGGAAGTCTGAACCAGCCAAGTCGCGTGAGGGATGAAGGCCCTACGGGTTGTAAACCTCTTTTGCCGGGGGATAAACCTGACCACGTGTGGTCAGCTGAAGGTACCCGGTGAATAAGCATCGGCTAACTCCGTGCCAGCAGCCGCGGTAATACGGAGGATGCGAGCGTTATCCGGATTTATTGGGTTTAAAGGGTGCGCAGGCGGACCGTTAAGTCAGCGGTGAAATCCCGTCGCTCAACTGCGGAACTGCCGTTGATACTGG
+
8ABBC>15==)8888:::::::CFFFDFGGGGFFGGFGGGEEEGEFGGGFECGEEF=EEF?FFE+@CFGGGGGGGGGFFGGEFGGGCBFFCCFGGFF9CFFF@FGGGEEGE:?F:CFFGGCGGGCFFFFCCGFAFGCFGGGFGGGEG?EGFGGGGGGGGGGDGGGGFGGDEFGFGG56:CGDFDGGDD7FGGG@EG56D4D353C7@3<FFGGF:CG)**9CGGGEGF<=FF?B<@((0<BDFB0;)8584=.:A<)>D117>B4<3>>(*,--)*/,4()0,-4().).440(,)84)45
@M02996:162:000000000-B87FG:1:1101:21470:5370 1:N:0:ACTGAGCG+TCTCTCCG
ACTACGGGTGGCAGCAGTGAGGAATATTGGTCAATGGACGCAAGTCTGAACCAGCCATGCAGCGTGCAGGAATAAGGCCCGATGGGTCGTAAACTGCTTTTGTGGTGGAGCAATAAGTCGTACGTGTACGGCGATGAGAGTACATCACGAATAAGCATCGGCTAACTCCGTGCCAGCAGCCGCGGTAATACGGAGGAGGCAAGCGTTATCCGGATGTATTGGGTTTAAAGGGTGCGTAGGCTGTGGGCCAAGTCAGGGGTGAAAGCCCGGAGCGCAACTCCGGAACTGCCTTTGATACGGG
+
88ACC55):0)=;8=;;6;;;;;;;C,EDDCC@C@CDFEBCECCFC9EEFFGFE<CC,CC,::@B@BDGFCF,@EEEFEF7=@?FFEEC@?AFGFFG9,B,C:A=9B@AFFCF,FGG,EFEFGGGFGFGGGGGGEGGGGGGGGG,@FGGGGFGGFGF9=B:D6CFG7EGC@C?FGGGFFFC9:>C;CD7EFGDEEEE*9>DGFFE3)>)@:CCDB58<22:FC/2.?CAFCB,4?F(879)*.0.7)4*4:F)-.67EC3;F<A>:??E;133(0270(47BBF39354(.)...)9<026
@M02996:162:000000000-B87FG:1:1101:24602:5371 1:N:0:ACTGAGCG+TCTCTCCG
CCTACGGGGGGCAGCAGTGAGGAATATTTGTCAATGGGCGAGAGCCTGAACCAGCCAAGTAGCGTGAGGGAAGACTGCCCTACGGGTTGTAAACCTCTTTTGTCCAGGAATAAAAAATCCCTCGTGAGGGATCTTGCAGGTACTGGTTGAATAAGGACCGGCTAATTCCGTGCCAGCAGCCGCGGTAATACGGAAGGTCCGAGCGTTATCCGGATTTATTGGGTTTAAAGGGTGCGTAGGCGGGATGCCAAGTCAGCCGTAAAATCGTCGAGCTCAACTCGATCTCGCGGTTGAAACTGG
+
-8ACCF>A@))8888::<:::::CCFCFGGGGGGGGGGGGFGFFGGGGGGGGGEFGGGGGGGGFCFGGGGGGEGGGGGGGGGGGGGGGGGGGGGGGGGFFGGGGGGGGGGGFGGGGGGGGGGGGGGGGGGGGGGGGFEGGG99CEGGGGGGGGGGGFGGGGGGGFGGGGGGGGGCFFFGGGG>ECCD3DF7CCBEDFGGFGGGFGGFB@FGGGF@GGFFCFFEDGFGC2@F3:?:BF?E58>>>;<>?FD0@A<2>?EGF<>:<ABF?441(,-9<6:6>BFFF?>:?F936>:>B?9>(
@M02996:162:000000000-B87FG:1:1101:8228:5378 1:N:0:ACTGAGCG+TCTCTCCG
CCTACGGGGGGCTGCAGTGAGGAATATTGGTCAATGGACGGAAGTCTGAACCAGCCAAGTCGCGTGAGGGATGAAGGCCCTACGGGTTGTAAACCTCTTTTGCCGGGGGATAAACCTGACCACGTGTGGTCAGCTGAAGGTACCCGGTGAATAAGCATCGGCTAACTCCGTGCCAGCAGCCGCGGTAATACGGAGGATGCGAGCGTTATCCGGATTTATTTGGTTTAAAGGGTGCGCAGGCGGACCTTTAAGTCAGCGGTGAAATCCCGTAGCTCAACTACGGAACTGCCGTTTGTACTGG
+
88ACC?1:10)8888:::::::=E5E?FGGGFDDFFGGGGGGFEFDDGDGEFGFEDBEEGFFFF6CEFGGEFGFFGGGGGGFFGGE>FFF=DFGGCGBA9FGFFGCCFEGECCCFCGGFGAFFFFGGGGCFGGGFGGGFGGG9FGGGCECFCFGGCCGGGGD5;@CFGGCFGGGGGC?66CGBBGG3C7CGFC5*:869>G<E>CD>EFFG*9755D)2:*3C>7FCC4@FE1:0B>(7)-1-.4)).*.6F)4442E)29FF2<453;198()7<=<9>072(4048),4:(((.1-).)
@M02996:162:000000000-B87FG:1:1101:17107:5397 1:N:0:ACTGAGCG+TCTCTCCG
ACTACGGGGGGCAGCAGTGAGGAATATTGGTCAATGGGCGGAAGCCTGAACCAGCCAAGTCGCGTGAAGGAAGACGGTATGATGTATTGTAAACTTCTTTAGCAGTAGAGCAATAAGCGCCACGCGTGGCGTGATGAGAGTATACTGAGAATAAGCATCGGCTAACTCCGTGCCAGCAGCCGCGGTAATACGGAGGATGCGAGCGTTATCCGGATGTATTGGGTTTAAAGGGTGCGCAGGCGGGCAGTTAAGGCAGTGGTCAAAGCGTGAGGCTCAACCGCATCCCGCCAGTGAGACGGGG
+
-8AAC?8585088889:<::::9=5C<?CCEBA<@?CDEBCECEF@,AAEB?AA::=DE8C>@>+>FEGGFFFC<>C8>3,88@,@@@@@=;BGC;F9,@FGFFC,3>CFFAF3FFGGGGGGDFGGEGGGG<=F+CFGGGCG9FG9EGGGG9FGFCC9*:8C*CFGCFF>;CDCFFCFCA=7<:C7DD7EFEDDGGF*9@<DGDC9)<)8CECB5)26**9@C9*)3>>FDF:?6DB>@D>G;)4>D(*65=).8?(<C-48<D2?>(8:DF?,)37(.((8(44(:9(34)5<.67(-3-
@M02996:162:000000000-B87FG:1:1101:17630:5410 1:N:0:ACTGAGCG+TCTCTCCG
ACTACGGGCGGCAGCAGTGGGGAATATGGGACAATGGGCGAAAGCCTGATCCAGCGACGCCGCGGGAACGATGAAGGAGTTGGGGATGTAAAGTTCTATCAGCAGGGAAGAGAATGACGGTACCTGACTAAGAAGCACCGGCTAAATACGTGCCAGCAGGCGCGGGAATACGGATGGGGCAAGCGGTATCCGGATTTACGGGGGGGAAAGGGAGCGGAGGAGGCGTAGCAAGTCTGAGGTGAAAGCCCGGGGCGAAAAGCCGGGATGGCATTGGAAACGGTAGAGCTAGGGTGGCGGAGGG
+
-886@?018)188886;,;;;7866;,,;<E,@<;9@CFB@@B@C,,CC,<<@A,==8=+88+8+6>@??::A?<E,B,:,,:6+F+B3??5?<,CA<,:C@BD=D::3@D8FF,@F=FECG+@;7DF,EBCA=CDEC8FE**>FD7;FC:<5F;:=84*=8*1<*=?*42:*1*2A*/*/55);)11*<C:C>1*/:*)95C)8)7:57D5550C)47C);11*)*146:>)))15))*-23*6)049;>B(((--**((02(4((:F1*.5)/+*((4(0496).),(.((((-.(3-3
@M02996:162:000000000-B87FG:1:1101:17637:5428 1:N:0:ACTGAGCG+TCTCTCCG
GCTACGGGCGGCAGCAGTGGGGAATATTGGACAATGGGCGAAAGCCTGATCCAGCGACGCCGCGTGAACGATGAAGTATTTCGGTATGTAAAGTTCTATCAGCAGGGAAGAGAATGACGGTACCTGACTAAGAAGCACCGGCTAAATACGTGCCAGCAGCCGCGGTAATACGTAGGGGGCAAGCGTTATCCGGATTTACTGGGTGTAAAGGGAGCGTAGGCGGCTTGGCAAGTCGGAGGTGAAAGCCCGGGGCCCAACTCCGGGATGGCATGGGAAACGGAAGGGCGAGAGGGGCGGAGGG
+
-88ACA>>)118888;;<;;;8@@<C,,CCFEDC<C6@CCCC@CFC,CECFFCAC@>FCF7>@>8>FFFFCFDDAE,CFA,,ED8E<F,A<<?<@FFC,FFGGGEFDFDEF,AF:FGGGGGGGGGFGFFGGFGGGGGGGGGGGGGGAFGGCFGFC:6<9F87>EF/?ECEGFCE5:E57*:/55C>7C4CCEC<5*9FG6:9C7;19F6?G55<BGC:D>6C=<>>755F*7)4(776@/4C7*-074D>FE0(-4(:*5)79(3((4)8*(4-;+)(,4(0,(--((.-4(4--401429
@M02996:162:000000000-B87FG:1:1101:19494:5434 1:N:0:ACTGAGCG+TCTCTCCG
ACTACGGGAGGCAGCAGCTAAGAATATTCCGCAATGGACGAAAGTCTGACGGAGCGACGCCGCGTGGATGATGAAGGTCGGAAGATTGTAAAATCCTTTTATAACTGAGGAATAAGTACTTTGAGAGAAACGGAGTATGGTGACTGTAGGTTATGAATAAGCAACGGCTAATTACGTGCCAGCAGCCGCGGTAACACGTAAGGTGCGAGCGTTGTTCGGAAGGATTGGGCGGAAAGGGCATGTAGGCGGTTGTGCAAGCTGGGTGGGAAAGTCCGGAGCTAAACTCCGGAACTGCGGTGAG
+
88A?CA==5:1=88=;;=6;<;;@;CCCFFGE@@:@CDF@BCCCCF,CAECCB>8@@@@F@@8>+>FE<CA:B?CEEBFFEEGEEBAE?A?AF9FGCA,CF,CFA9:?BFFD,CFG7EF,C9CFGGGGGGGGGGG=DEEGFFGG,C@FGG76@>>@;3=B>:@CFEGGECG9BEF?6@7@9C9ACF7CCEG*:6CFAC28;F+1<;>EE>D**:5*;6CCB**C0=CCBFD)49>FBF;C:C5@<FF9C((0(-2<AG5.)03,4(4:??/-56@D52(()16263749B2(,55:)--(,
@M02996:162:000000000-B87FG:1:1101:17621:5438 1:N:0:ACTGAGCG+TCTCTCCG
ACTACGGGCGGCAGCAGTGGGGAATAGTGGACAATGGGCGAAAGCCTGATCCAGCGACGCCGCGGGAACGATGAAGTATTTCGGGATGGAAAGTTCTATCAGCAGGGAAGAGAATGACGGTACCTGACTAAGAAGCACCGGCTAAATACGTGCCAGCAGCCGCGGTAATACGTAGGGGGCAAGCGTGATCCGGATTTACGGGGGGTAAAGGGAGCGTAGGCGGCTTGGCAAGTCTGAGGTGAAAGCCCGGGGCCCAACGCCGGGATGGCATTGGAAACTGGAGAGCTAGAGGGTCGGAGGG
+
-88?C>=:)1)8888;;<;;;@@@,C,,<<F8@<;C@CC@C@CC@<<CC6-@<A6@=@CF+8@>+6@@BBC?B?EE,@<,,?EC+@:F+=<<=<:EC?,8CFAF>BED@FG,DF,FGGGGC@>FAFGG9DEFGGFGGGGGGD*FEF7EFG,BFGCC:@?<,14BE/>E+5<C*?*:8*127*7):>*>*<FEDE***?D)7CE):)7?B=F=*8)>/479?EC<*)*/5?0<.))96)00-2.747>(>>F@((-21:/79>;(34,1).*)55@C/().4?7:<().53401(.-839;>
@M02996:162:000000000-B87FG:1:1101:25605:5442 1:N:0:ACTGAGCG+TCTCTCCG
CCTACGGGCGGCTGCAGTAGGGAATATTGGTCAATGGGGGGAACCCTGAACCAGCCATGCCGCGTGAGGGAATAAGGCCCTACGGGTCGTAAACCTCTTTTACCGGGGGCTAACGGGCGTCGTGCGCGGCGCTGTGAAGGTACCCGGGGAATAAGCATCGGCTAACTCCGTGCCAGCAGCCGCGGTAATACGGAGGATGCGAGCGTTATCCGGATTTATTGGGTTTAAAGGGTGCGCAGGCGGGCTGGTAAGTCAGCGGTGAAATGTCGGGGCTCAACCCCGGCAGTGCCGTTGATACTGG
+
8ACC@DFB)1)8888;;;;<;8;;EFFGGGGGGFGGGGGGGGGGGGGGGGGGGGFGFGGGGGGGFGGGGGGGFFFGGGGGGGGGGGGGGGGGGGGGGGGGGGGGGGGGGGGFFGGGGGGGGGGGGGGGGGGGGGEGGGGGGGGGGGGGGGGFGGGGGGGEGGFGGGFGGGGGGGGGGGGGGGFFGGGGGGGGGFGGFGGFGDGEGGFFFFGGGFF3=<FGFGGG55FGAFGF?BFF9>DG;C>D18BB0<9FBBFFFGG0>FFFAAAF4439>-7CF7:?<DBF>BF?A>9?6:859<)<)
@M02996:162:000000000-B87FG:1:1101:12243:5461 1:N:0:ACTGAGCG+TCTCTCCG
GCTACGGGTGGCTGCAGTGAGGAATATTGGTCAATGGCCGAGAGGCTGAACCAGCCAAGTAGCGTGCAGGATGACGGCCCTATGGGTTGTAAACTGCTGTTGTGCGGGAGTAAAAGTCTCCACGTGTGGGGATTTGCAGGTAGCGCGCGAATAAGGACCGGCTAATTCCGTGCCAGCAGCCGCGGTAATACGGAAGGTCCGGGTGTTATCCGGATTGATTGGGTGTAAAGGGAGCGTAGGCGGCTGAATAAGCGTGTGGTGAAATCCCGGGGCGCAACACAGGGGGTGCAGCGCGAAAGGG
+
-8,AC>=5:0);;8=;;==;;CC@,@,,C@6,6@,E@CC@CCB@@C8E@CCC@FC99FD,CC,@6@B@FFCBF@,@C@FG7A,CDF6,@,@<CEFEF<,CDF<B?F:==+6AAEGFAF,C9FGF6FEFF+@F+,8CEFG,@>D<FGGEEEG7?FCCB3;>8;*>?,2,=>,=D*=A;88:4128:18C+=7B8>==B074)9C88))9*9*:7>)1*4*28::1*0<:AFFD?B1B>B:C)93),77)*)66.4(4(*9(-=?9-).253CB((0202(-47(47;(-,56.3(--)(-.-
@M02996:162:000000000-B87FG:1:1101:7754:5469 1:N:0:ACTGAGCG+TCTCTCCG
CCTACGGGAGGCAGCAGTGAGGAATATTGGTCAATGGACGCAAGTCTGAACCAGCCATGCCGCGTGAAGGAATAAGGTACTATGGATCGTAAACTTCTTTTGTGCGGGAGCAATAAGGGCCACGTGTGGTCCGATGAGAGTACCGTACGAATAAGCATCGGCTAACTCCGTGCCAGCAGCCGCGGTAATACGGAGGATGCGAGCGTTATCCGGATTTATTGGGTTTAAAGGGTGCGTAGGCTGTGTGTCAAGTCAGTGGTGAAAGGCCGGGGATGAACGCCGGGACTGCCATTGCTACGGG
+
-8ACCDFFF)0===8;=<==;;;;EFFFGGFFEGGFGGGC@CFCCFEGGGFFFFEFFAFGFEC@@@FDFFFGEFFGGFEFF?EFGFCCFGFDGGFDFGCFGEFFGGEGCGEDFCEFFGFCEEGEAFFFGAEA@C@CEGGGFGGGGGFCEGGGGGEGFEGGGGFGC8FF?>@CDFFGGGCC5C>?E>DDFG>BEBCCD;CFCDCBGGEDAFDGGFF**1+08<C75>CCAF:BBB:@(4>95*40518(06<FA96AAC5)4@4<B<2,71C9(()384(-(<6(,-24.,.6).))1.(-(
@M02996:162:000000000-B87FG:1:1101:12231:5476 1:N:0:ACTGAGCG+TCTCTCCG
CCTACGGGTGGCTGCAGTGAGGAATAGTGGTCAATGGCCGAGAGGCTGAACCAGCCAAGGAGCGTGCAGGATGACGGCCCGATGGGTTGTAAACTGCTTTTGTGCGGGATTAAAAGTCTCCACGTGTGGGGATTTGCAGGTAGCGCGCGAATAAGGACCGGCTAATTCCGTGCCAGCAGCCGCGGTAATACGGAAGGTCCGGGGGTTATCCGGATTTATTGGGTTGAAAGGGAGCGTAGGCGGCGGAAGAAGCGTGTGGTGAAAGCCCGGGGCTCAACCCAGCGGGGGCAGGGCGAACGGG
+
-88?@@=5=));=8=;;==;;;;@,@,6CCE,@<CCCEF@BC@CEC8CCD;:EACCAED,CCC@+BB@FFEFED,CFFGG7@=?CF4,@@??BEFFF,,5CAFGGGC@@+47EFGGCF:FGGGG?F8FE:CE6ADEGGG,@>E,@EECEGG>EGFGCD9BC71BE77CEE<CDCC?;6==7785C9>D7E>ECBCEF*;F5CE):77>*9>E<>)/*-009@D/*)<:<FFF??6B(4775D6.(8>B)4:?0;-4-7C(4FFF):<<>;GF94)</(.335(414(4,-2(,(-,83;:<
@M02996:162:000000000-B87FG:1:1101:7752:5497 1:N:0:ACTGAGCG+TCTCTCCG
CCTACGGGAGGCAGCAGTGAGGAATATTGGTCAATGGACGCAAGTCTGAACCAGCCATGCCGCGTGAAGGAATAAGGTCCTATGGATCGTAAACTTCTTTTGTGCGGGAGCAATAAGGGCCACGTGTGGTCCGATGAGAGTACCGTACGAATAAGCATCGGCTAACTCCGTGCCAGCAGCCGCGGTAATACGGAGGATGCGAGCGTTATCCGGATTTATTGGGTTTAAAGGGTGCGGAGGCTGGGTGTCAAGTCAGGGGTGAAAGGCCGGGGCTTAACTCCGGGACGGCCATTGAAACGGG
+
88BCCAAAA8)8===;;===;;CCCFFGGGGGGGGGGGGGGGFE<FDGGGFFEFCDEDFGFFFE@FGGGGEF8EFGGGFGGEGGGCC:CFADFFGGGCCGGFFFGGGGEGGGGFGGGGGGGGFGDGGGEADECEEGGFEGFFFFGGGGEGGGGGGGGGGFGGGGGFFFGCFFGEGGGGGGCD>?E7CD7EDGG>?C>*?FGDEEGGEF:CDGGBEC*/:CFGGDGBFCA4CB??FF0(7C?73)(7>(9:<@6<AA0CC?>FBFFF:?B;C>66)<7))).86>>4(4(--4)-))/.(((
@M02996:162:000000000-B87FG:1:1101:5539:5552 1:N:0:ACTGAGCG+TCTCTCCG
CCTACGGGGGGCAGCAGTGGGGAATATTGGGCAATGGAGGCAACTCTGACCCAGCAACGCCGCGTGAAGGATGAAGGTTTTCGGATTGTAAACTTCTGTCGTATGGGACGAAGAATGACGGTACCATACAAGAAAGCCCCGGCTAACTACGTGCCAGCAGCCGCGGTAATACGTAGGGGGCAAGCGTTGTCCGGAATGACTGGGCGTAAAGGGAGTGTTGGTGGTTTAGCAAGTTCAATGTGAAAGCCCGCGGATTAACTGCGGAACTGCATATAAAACTGTTTAACTGGAGTGCAGGAGA
+
8BCC8?>)8808888::<:::88BEBFDFGGFFEFFGGGGGDFCGGGGGFFDGEBFGGG>FGEECEC+>FFGGGGG8BECFFGGGE@FGG,EBFCGFG@FEFFEFFF>CG>CCDFGGF9B7CFF9CEFGF<BFGCE7=BFECCFGEGGGFECFGGF?DCCFCGDGGGEEDF77F9C8>E5CC775DDGCG7+/):8>FGFFGGFGG:@BF>+C5:><.*95;C**0CD9?:91)./).**-2614B:7*4(07((459C4948(2,9)*8>A)6BE4<)36*4)-))69.(4426<?<:?(
@M02996:162:000000000-B87FG:1:1101:5543:5569 1:N:0:ACTGAGCG+TCTCTCCG
CCTACGGGGGGCAGCAGTGGGGAATATTGGGCAATGGAGGCAACTCTGACCCAGCAACGCCGCGTGAAGGATGAAGGTTTTCGGATTGTAAACTTCTGTCGTATGGGACGAAGAATGACGGTACCATACAAGAAAGCCCCGGCTAACTACGTGCCAGCAGCCGCGGTAATACGTAGGGGGCAAGCGTTGTCCGGAATGACTGGGCGTAAAGGGAGTGTAGGTGGTTTAGCAAGTTATATGTGAAAGCCCGCGGCTTAACTGCGGAACTGCATATAAAACTGTTGAACTGGAGTGCAGGAGG
+
ACCCCFFBF>)8888::<:::88BFFGGGGGGGGGGGGGGGGGGGGGGGGGGGGGGGGGGGFGG@FGGGGGGGGGGGFGGGGGGGGGGGGGGGGGGGGFFGGGGGGGGGGGGGGGGGGGGGGGGFGGFGGFGFGGGGGGGGEGGGGGGGGGGGGFGGGGFGFGG>CGGGGGGGGGGGCEGGDFFGGGGGG:FEEE8FGG?GGGFGGFFEF>+>FFDFA>CFCDGGFGG2BFFF<AFADFGAC>=9=?BF(3B>999DGGFFFB09>6?F?DAF>?GF634<995<D>2<(28?<F<61(4(
@M02996:162:000000000-B87FG:1:1101:12534:5583 1:N:0:ACTGAGCG+TCTCTCCG
GCTACGGGCGGCAGCAGTGGGGGATATTGCACAATGGGGGAAACCCTGATGCAGCGACGCCGCGTGAGTGAAGAAGTATTTCGGTATGTAAAGCTCTATCAGCAGGAAAGAGAATGACGGTACCTGACTAAGAAGCACCGGCTAAATACGTGCCAGCAGCCGCGGGAATACGTATGGGGCAAGCGTTATCCGGATGTACTGGGTGTAAAGGGAGCGCAGACGGCATGGCAAGCCAGAGGGGAAAGGCAGGGGCGCAACCCCGGGACTGCATGTGGAACTGGCAAGCTAGAGGAACGGAGAG
+
-8AACEA8)1)8888;;<;;;8@@6C;;CFFCACCCCDDDCEDFGGCED?CCCEC=@FCC@>@>7>CBCE<FFCAE5B5,,9EC4BBF,??ACFCFFC,CFFDFFGCCDGG,@FDFGGGGEGCGFGGGCFGGGGGGGGGGGGEEGG:DFGDFGGF?>ED2D7=CE*=ECCFG6:+;C*7::<:8=*19*<FGDB2*0:>4:FG.;)9@FBFGDFBG:2CD5:=9=)CC6FCF:??FF(5*498>:FF:C>FF3-1;>5*(4)-96;(4)52.-:?96().(02<<0).8<330(.4B0112
@M02996:162:000000000-B87FG:1:1101:10724:5588 1:N:0:ACTGAGCG+TCTCTCCG
GCTACGGGCGGCAGCAGTGGGGAATATTGCACAATGGGGGAAACCCTGATGCAGCGACGCCGCGTGAAGGAAGAAGGATCTCGGTATGTAAACTTCTATCAGCAGGGAAGAAAATGACGGTACCTGACTAAGAAGCCCCGGCTAACTACGTGCCAGCAGCCGCGGTAATACGTAGGGGGCAAGCGTTATCCGGATTTACTGGGGGGAAAGGGAGCGTAGACGGAATTGCAAGTCGGATGTGAAAGGCAGGGGCTCAACCCGGGGACGGCATTGGAAACGGGAATGCTGGAGGGACGGAGGG
+
-88?C911)118888;;<;;;78@,@,6@EFECC@@CCDDEEDFGDECC:@CAA6==@BC7=@>+8CCFFCGF@@E,B:B,,B=4BBF,7?D?@<FE5,CFFFGEFDDCFFDFG;FGGGGCFEGGGGG9FFFGGGGFGGGGG@CFG7E@C>EFGG?DFC>>74BF/?C+>BE*:C7CDD::7>AC9194:FGC@/2/:C9:CF)8/>BF>G=5><C)29C=CCGC3+26@:B.4(07(0*6:<FB;).*49>2(8<?F<06)4>1,36.4)).4=:/.(4(72()6.)58?:>(84>2399
@M02996:162:000000000-B87FG:1:1101:12551:5589 1:N:0:ACTGAGCG+TCTCTCCG
GCTACGGGCGACAGCAGTGGGGGATATTGCACAATGGGGGAAACCCTGATGCAGCGACGCCGCGTGAGTGAAGAAGTATTTCGGTATGTAAAGCTCTATCAGCAGGAAAGATAATGACGGTACCTGACTAAGAAGCACCGGCTAAATACGGGCCAGCAGCCGCGGTAATAAGTAGGGTGCAAGCGTTATCCGGATTTACAGGGGGGAAAGGGAGCGAAGACGGCATGGCGAGCCAGATGTGAAAGGCAGGGGCTCAACTCCTGGAACGAATTTGGAACGGGAAAGCTAAAGGAGCGGGAGG
+
-8ABC*18:1)888;;;<;6;866,;C,CCF<CE9CCC:B@:<CFECF@CE9DA97@@CG+8+>+84?,C<EE,=E,,,<,5=B+B?F,F?@<FADDC,C<AFFGF:?EFG9FF9FAA:EFGGG,7,3,,@BE>@6@FGGGG7FFCGGGG**BC>@5=><F9>BC8*/,@,<1;,4127*<:=)3/*9*<CED:**;DD+222):)8;).9:5::7)-/9@8CDDDGD6)1>B1278)926:6*6043709)7(4)5*05)15.(((-)(1(-.9842((()(((.--))..(.((71((-
@M02996:162:000000000-B87FG:1:1101:10128:5611 1:N:0:ACTGAGCG+TCTCTCCG
GCTACGGGAGGCTGCAGTGGGGAATCTTCCGCAATGGACGAAAGTCTGACGGAGCAATGCCGCGTGAGTGATGAAGTTTTTCGGAACGTAAAACTCTTTTGTTTGGGACGAACGTGCTTTCCATCAACAACAGAGAGCAGTGACGGTAGCAAACGAATAAGCCACGGCTAACTACGTGCCAGCAGCCGCGGTAATACGGAGGTGGCGAGCGTGGTCCGGAAGGATTGGGCGTAAAGCGCATGTAGGCGGTGTGCGAAGGCTGGAGGGAAAAAGCGGGGCTCAACCCCGTAGGGCTCGGGAG
+
-88?C?=::108=;=;;==;;@@C,;6<FFCCCCCCDEF@@C@CC<,CAECCCE@CCEDEE@@@+8BB<CAEF<DF,,<9,?FCCFFF,?BDFGEGFC<?FF8,A+?AEFGCCFAFFF,AFFF<FGFFGGGGFFGGGFGGGCFFGG=EEFGGGFCCE3;CA;@EFGGG>@E9=;>?,:1=:>@>EFFGGGG*3=<CCF*88D*:88>BB3C**08=D479@**C+*A<?>D)7??F<B57(C)86?149(,83<2<>E)427::B(4:789(44>C>;-(-=?1<<:4(-(4:((.)460(
@M02996:162:000000000-B87FG:1:1101:3995:5612 1:N:0:ACTGAGCG+TCTCTCCG
CCTACGGGTGGCAGCAGTGAGGAATATTGGTCAATGGGCGGAAGCCTGAACCAGCCAAGTCGCGTGAAGGAAGACGGTATTATGTATTGTAAACTTCTTTAGACGCAGAGAAATAAGGGGCTCGCGAGCTCTGATGCTAGTATGCGTAGAATAAGGATCGGCTAACTCCGTGCCAGCAGCCGCGGTAATACGGAGGATCCGAGCGTTATCCGGATTTATTGGGTTTAAAGGGTGCGCAGGCGGCGCTTTAAGTCAGTGGTCAAATCGTCAGGCTCAACCTCATCCCTCCATTGATACTGGG
+
8ACCC5@=:1)===8;==;;;;;;EFGGGGGGGGGGFFGGGGGGGGGFFGGGGGGGGGGFGGGGGGGFFGGCFGGDFEEGGGGGGGGGGGGGGGGFGGFFGFCGEGEFGGGGGGFG9EFEFGGGGCEEFFFGGGGGGGDFFGFGGGGGGGGGGGGGFFFEGDFEFGGGF7>CDFGCFG6EGGFFGGGGGFG>CD5C>FCACDE>EG>>@BFGC5:DG)?F9CFGEEGC<?7>?BFD>F>C3/(77><?D)6954AAF:7:3F>9<BFF)-14(.899?4249444<)443<.).))16).(
@M02996:162:000000000-B87FG:1:1101:3975:5617 1:N:0:ACTGAGCG+TCTCTCCG
CCTACGGGTGGCAGCAGTGAGGAATATTGGTCAATGGGCGGAAGCCTGAACCAGCCAAGTCGCGTGAAGGAAGACGGTATTATGTATTGTAAACTTCTTTAGACGCAGAGAAATAAGGGGCTCGCGAGCTCTGATGCTAGTATGCGTAGAATAAGGATCGGCTAACTCCGTGCCAGCAGCCGCGGTAATACGGAGGATCCGAGCGTTATCCGGATTTATTGGGTTTAAAGGGTGCGCAGGCGGCGCTTTAAGTCAGTGGTCAAATCGTGAGGCTCAACCTCATCCCGCCATTGATACTGGG
+
ACCCCEA=81)====;===6;;;CEFGGGFGGGGGGFGGGGFEGGGGGGGGGGFEFGGGGGGGGFFFGGGGGGFGFEFAFGGGGCFGGGGGGGGGGGGGGGGGGGGGGGGGGGGGFGFGGGGGGGGCFG:DFFFGGGFFGFEGGGEEEGGGGGGGCFGGGGGGGGCCCFGGFDG9FGGGGGGDACDDDGCFGGEGGFGGFG/:BGGFBFFG=DBFGGFGGFGGGG>FGF?GFF:03(4B<7C679756F9AF46:AAFGA2=?B>>?8:0<<?4FFFF0:?FADDFFF61:<<AA2@66:(
@M02996:162:000000000-B87FG:1:1101:23242:5623 1:N:0:ACTGAGCG+TCTCTCCG
CCTACGGGCGGCAGCAGTGAGGAATATTGGTCAATGGGCGAGAGCCTGAACCAGCCATGTCGCGTGGAGGAATAAGGATCTATGGTTCGTAAACTCCTTTTGCGGGGGGATAAAGTGCGGGACGCGTCCCGTATTGCAGGTACCCCGCGAATAAGCATCGGCTAACTCCGTGCCAGCAGCCGCGGTAATACGGAGGATGCGAGCGTTATCCGGATGTATTGGGTTTAAAGGGTGCGTAGGCGGCCCCTGAAGGCGGCGGGGAAATTTCCGGGCTCAACCCGGGCACTGCCGTCGAAACGGG
+
68ABCA=851)8888;;<;;;;;CCECFEFCCAA@DFGFEFECCFDEFFGFDGACCCECFFEFB+>CCFEEG8=EEFF,C9FEBFCEFFFE=DFFGGD<EFGGGGGDGGG7?FFG<FFEGGGGGGEECGGE;C;<CGGGGFGGGGGGGGGG5FGGGGFDGEG8CFG9FFC8:<CGGGGGGFDFDDGGGFEGGGFGGFCD@GGGFGCB>46CCGF))26:*9CF9/5<FFFGE:<FD??E<?DB>077:*4?F26B;9CD09BFF).-5/4>90,)<?(.24>((,((.).44221(0-(36
@M02996:162:000000000-B87FG:1:1101:15874:5625 1:N:0:ACTGAGCG+TCTCTCCG
ACTACGGGTGGCAGCAGCTAAGAATATTCCGCAATGGACGAAAGTCTGACGGAGCGACGCCGCGTGGATGATGAAGGTCGGAAGATTGTAAAATCCTTTTATAACTGAGGAATAAGTCGGGTGAGAGAAACGCCGGATGGTGACTGTAGGTTATGAATAAGCAACGGCTAATTACGTGCCAGCAGCCGCGGTAACACGTAAGTTGCGAGCGTGGTTCGGAAGGATTGGGCGGAAAGGGCAGGGAGGCGGTTGTGCAAGCTGGGGGTGAAATCGCGGAGCTCAACTCAGAAATGGCGGGGAG
+
-8AACBA5>00=;8=;;=,;;;;CCECAFGFDCC@ADFFCCEDEC<,CAFECBC@@@CCFC@@>7>FE,C??ACCEFBFEEGEED?<EBEAEEEFFGC<EG9FF?,A??FFC,CFGCE+@F?FFFFGGGGGGGEGGG7CGCFGG,@3EFG9,E9>AE:<CBDFE>CEGEBF,2?EE2::5C9?AFD;DDEG*:>CFAGCFCF+;;;>DB>D**8)9:4DDE55CC7F<?FD)4>FFFF)9(>6F:D@BG-,.(-<<<E/52<6(43;:?4*.,(71.--(./52)5).46.).,43)(-(,
@M02996:162:000000000-B87FG:1:1101:26940:5673 1:N:0:CCTGAGCG+TCTCTCTG
CCTACGGGCGGCAGCAGTGGGGAATATTGCACAATGGGGGAAACCCTGATGCAGCAACGCCGCGTGCGGGAAGACGGTCTTCGGATTGTAAACCGCTTTTCGTAGTGAAGAATTTTGACGGTAGCTAAGGAATAAGCATCGGCTAACTACGTGCCAGCAGCCGCGGTAATACGTAGGATGCAAGCGTTGTCCGGATTTACTGGGTGTAAAGGGAGCGCAGGCGGGACTGCAAGTTGGATGTGAAATGTCGAGGCTTAACCTCGGAACTGCATCCAAAACTGTAGTTCTTGAGTGGAGTAGG
+
-8ACCE)181)8888;;<;;;888EFGGGGGGGGGGGGGGFGGFGGGGGGGGGGFCGGGGGGGGFDFGGGEGGCFGGGGGGGGGGGGGGGGGGGGGGGGGG+:,:8::9933:>FGFGFGGGGGGGGFGGGGFGGGGGGGGGGGDDGGGGGGGGGFFGFGGFGGGGDGGFFF:CGGG?FGGGFF8CGDDGGGG@E8;CGFGGGF?C@FFFGGG@EDDFGGB:CDGEGGFFFFF<)7,26<5FF?94?4C1(0(3(47CF<<4:?(290?27<AFFGFF0:994A2<A4<<)85<<2<7?F2
@M02996:162:000000000-B87FG:1:1101:16983:5696 1:N:0:ACTGAGCG+TCTCTCCG
CCTACGGGTGGCCGCAGCTAAGAATATTCCGCAATGGACGAAAGTCTGACGGAGCGACGCCGCGTGAACGATGAAGGTCGGAAGATTGTAAAGTTCTTTTATAACTGAGGAATAAGTACTTGGAGAGAAACGGAGTATGGTGACTGTAGGGTATGAATAAGCAACGGCTAAGTACGGGCCAGCAGCCGCGGTAACACGTAAGGTGCGAGCGGGGTTCGGATGGATGGGGGGGAAAGGAGGGGGAGGCGGTTCGGGAAGCTGGGGGGGAAAGGCGGGAGGTCAACGCCCGAAGGGCGGTGAG
+
-88?CA=58)1==8=888;;;;;C,C,CEEEC@@,CCCC@CCCCEC<EDEC@@C6@@FCF=>=>+@FCEA?7A??EF:BFE@FC=,?CBA???5:F?,,BF,EE:,:?=FFC5EFG7DF,<,ADGGGGGFFGEFE+@,CFEFGG,@@DEG+4>,4@A:;@>:EF>CEE5>D,2D:;*47418:6=;4?1=D*/8=@;>0;CG+;9;>A>)C*)7.)17<90**7?)CCB./59::F:?)>(9(04<77C(-)(-(-,:*),86061>>@2C?BFFG51(((0,)(,3(433((-(3:>43.
@M02996:162:000000000-B87FG:1:1101:8621:5762 1:N:0:ACTGAGCG+TCTCTCCG
GCTACGGGTGGCAGCAGTGGGGAATATTGGGCAATGGGCGAAAGCCTGACCCAGCAACGCCGCGTGAAGGAAGAAGGTTTTCGGATTGTAAACTTCTTTTATCAGGGACGAAGGAAGTGACGGTACCTGATGAATAAGCCACGGCTAACTACGTGCCAGCAGCCGCGGTAATACGTAGGGGGCAAGCGGTATCCGGATTGACTGGGTGTAAAGGGCGCGTAGGAGGGGAGGCAAGTCAGATGGGAAATCCATGGGCGTAACCCATGAACTGCATTTGAAACTGGAGGTCTTGATAGGTGGG
+
-8ACCB:0:)1=;8=;;=;;;@BBFF,6CCGCC@<@CCE@CCCCFE,EFGGGGFFFGGGGFFFF>FGGGGGGGGFGGFEGGGGGEGGG,?<A5?FCE,,BE?EFDFCCAFFEGGGGG=FFGGGCC:D,CD9FFFGGGGGGGGGGGGGGGGGGGGGGFFCFFCDCGGGGG@C,5>D,?47*7<.88D3C)*:*+3CCFGG)9FGFCDFEB=FGGFD*>2>D>>>*:7:C75<5:::145=C)?7F:?F2C(5*6:B1,*71(14??:<A9)>729F+64.<7*).3((,()).6))))).,(
@M02996:162:000000000-B87FG:1:1101:8646:5764 1:N:0:ACTGAGCG+TCTCTCCG
ACTACGGGTGGCAGCAGTGGGGAATATTGGGCAATGGGCGAAAGCCGGACCCAGCAACGCCGCGTGAAGGAAGAAGGGTTTCGGATGGGAAACTTCTGTTATCAGGGACGAAGGAAGTGACGGTACCGGATGAATAAGCCACGGCTAACTACGTGCCAGCAGCCGCGGGAATACGGAGGGGGCAAGCGTGATCCGGATTGACTGGGTGGAAAGGGCGCGTAGGCGGGGAGGCAAGTCAGAGGTGAAATCCAGGGGCTTAACACATGAAAGGCAGTGGAAACGGGATGACGTGAGAGTCGGG
+
88A=C?=):)0;;88;;<;;;76@,C,,C@FA@@<CCCE@@@@CFF+@BC+@@A6CEFGGGFCF@FECFDCFFCFF=4:EEDGGGG+=4<B<ACDFC,5EF<FGEEABDFEEGGGGG,CFGEC@FFF+@C8CEF;CABFFF6>7@85@DGFGGGGFFGGGG>D6>CGC*1:*;+=*1:7*25;:/937****+*/:5D<07>F=;D?3).7+1))*90C<>CE65<EC9)9)(28*6)6:)9)<.006*28/34>>(*264641)462*)111()+0.5<?)4(-(((.(4300)50-41(
@M02996:162:000000000-B87FG:1:1101:8632:5779 1:N:0:ACTGAGCG+TCTCTCCG
ACTACGGGTGGCAGCAGTGGGGAATATTGGGCAATGGGCGAAAGCCTGACCCAGCAACGCCGCGTGAAGGAAGAAGGTTTTCGGATTGGAAACTTCTGGTATCAGGGACGAAGGAAGTGACGGTACCGGATGAATAAGCCACGGCTAACTACGTGCCAGCAGCCGCGGTAATACGGAGGTGGCAAGCGGTATCCGGATTGACTGGGTGTAAAGGGCGCGTAGGCGGGGATGCAAGTCAGATGGGAAATCCAGGGGCGGAACCCATGAACTGCATTTGAAACGGGAGTGCGGGGGGTGCGGG
+
-8ACCB5):01=;8=6;<;;;76@,C,CECFFC<;CCFECCCCEEC,EAECFFFCEFGGGFFGGFFGCGGGGGFFGGGGGFFGGGG+B,A<?A??FG,,C??CFEFFFBFG=FEGGG<EEFGG+DFG+@@6FDE,CEDFGFGGCGGGGGGGGGGGGFGFGFFGGGGGG*:B,4;=*=:C*47;;09CG)213+;=GFDG;7D76C55>@*?F>F3*96DCBGC6CBED6077<<A/6>82):).4?FA*(<*3:9(,*)-1)-4(4>A4>=>26@+9)69)0428(,.)(,,(-430-49(
@M02996:162:000000000-B87FG:1:1101:18558:5811 1:N:0:ACTGAGCG+TCTCTCCG
CCTACGGGTGGCAGCAGTGAGGAATATTGGTCAATGGAGGCAACTCTGAACCAGCCATCTCGCGTGAAGGAATACGGCCCTACGGGTCTTAAACTTCTTTTATAGGGGGATAAAGTGAGGCATGCATGCCTTTTTGTAGGTACCCTATGAATAAGCATCGGCTAACTCCGTGCCAGCAGCCGCGGTAATACGGAGGAGGCGAGCGTTATCCGGATTTATTGGGTTTAAAGGGTGCGCAGGCGGCACGTTAAGTCAGCGGTGAAATGTCGGGGCGCAACCCCGGCACTGCCGGGGAAACGGG
+
-8ACC?=580)=;8=;;==;;;;C<C6<EEFEAAFCDCEDF@CFEFAEFGCCCECCC<,@ECB@8@FFGGCD5CCCFFEG,AFEDG@F<E??FGFCFC,CFGEFDFFDDF:=FFG,CFGGGG8EGGFGGGGG8A,@4EFGGGGGGFF8EFGDGGFA>==@CC+CFFCDGC8DGFG?DECCE><>C;CD+<FFCDGGF4CDDDGFEC3A2:@ECE)**7++;CC:2)<*6FFE0:<EBBFGBG9.15>,04:F)55<7ED29F2:)6-)8-99>(0:7(.-4B9043(..37((49803(21
@M02996:162:000000000-B87FG:1:1101:20593:5837 1:N:0:ACTGAGCG+TCTCTCCG
CCTACGGGTGGCTGCAGTGAGGAATATTGGTCAATGGGCGAGAGCCTGAACCAGCCAAGTAGCGTGAGGGAAGACTGCCCTACGGGTTGTAAACCTCTTTTGTCCAGGAATAAAAAATCCCTCGTGAGGGATCTTGCAGGTACTGGTTGAATAAGGACCGGCTAATTCCGTGCCAGCAGCCGCGGTAATACGGAAGGTCCGAGCGTTATCCGGATGTATTGGGTTGAAAGGGTGCGTAGGCGGGAGGCCAAGTCAGCCGTAAAAGCGTCGAGCTCAACTCGATCCAGCGGGTGAAACTGGG
+
-88?@?=5:)0==8=;;==;;;;C6C<,CCE<@ACCCFFBBC@CCE8EDFE8CECCEEDC<CCC6@BCGGDFGCC,CFFG,ACCEG8,8@??DEEBFC,EFGBFGGDFCG,?FGGGG<,AF8EFAFFGGGGFDAEEGGGGEGG9EF,3@EF;FGFDEE6>C86EGF,EFE:CG8FEDCFFC>99C;DG+BCFDEEEF6CA?CEDC8)=)@FEDE:)09++;<C:/)A7>FCE7:(>14>97G20-.0-*2(..5:>F*7(8D,:).7-)499?()<*().-0((().(244-3154/).((
@M02996:162:000000000-B87FG:1:1101:15509:5868 1:N:0:ACTGAGCG+TCTCTCCG
ACTACGGGTGGCAGCAGTGAGGAATATTGGTCAATGGGCGGAAGCCTGAACCAGCCAAGTCGCGTGAAGGAAGACGGTAGTATGTATTGTAAACTTCTTTAGACGCAGAGAAATAAGGGGCTCGCGAGCTCTGATGCTAGTATGCGTAGAATAAGGATCGGCTAACTCCGTGCCAGCAGCCGCGGTAATACGGAGGAGCCGAGCGTTATCCGGATGTAGTGGGTGTAAAGGGTGCGCAGGCGGCGCTTTAAGGCAGTGGTCAAAGCGGGAGGCTCAACCGCATCCCGCCATGGATACCGGG
+
-8AAC?=5:0)=;8=;;==;;CCC@C@FEDF@DCFEFFFEDEEEFF8EEGFFCECCCFF:C@8@6@FFGGFGFEF?C8D,,:,C,C55CC?EFFF<F9CEFGGGE@@C@FFFG9FGGGGGGFGFGGGGG+@DEGFFG=EGCC@FGGCGGGG;FGGCC,=>893CGG99CB6@DFEEFGFFG>?AE)9?+=FG=)=CE*/875CBC/5@)8>EDB5)*.*298C1*0<DAFCD4:3@BF>91D9.30)(*.6B,7?:3FG:2F<B9(4(.(14?.)<7(4(,0(4442;>,-)3:..))--(
@M02996:162:000000000-B87FG:1:1101:7117:5910 1:N:0:ACTGAGCG+TCTCTCCG
CCTACGGGCGGCTGCAGTGGGGAATATTGGGCAATGGGCGAAAGCCCGACCCAGCGACGCCGCGTGAAGGAAGAAGGCCCTCGGGTTGTAACCTTCAGTCAACACGGACGAAACAAATGACGGTACCCGCGGAGGAAGCCACGCCTAACCACGCGCCCGCCGCCCCGGCCCTCCGTCGGCGGCCAGCGTTACCCGGATCTACCGGGCGTCAAGGGTGTGTAGGCGGGACCGCAAGTCCGCCGCGCAAACTCTGGGCCCACCTCATCAACTCCATCTGCACCCCCAGTCCTTGAGTGCCGGG
+
8ABCCBF551)8888;;;;;;88BCFGGGGGGGGGGGGGGGEFEGGDFGGGGGECF@EEEFCFFFE+BAC,==EED@EGGAE4==B3>B,<,555D,?5C,=FC++=+>3:B:<,<<,,37*336FC,5*****1*,,=A:E**4+*2<*2C8**8C*)2*)2?*:*1*****;/2/****17)1*9)/***37**0*)**0+0/1))))**2)021(9**207/./)4)/86((*.).)()()())(1),0))(,(2*,3)4())))05*.))*+0))(,0(((((),)-)).).4-(-(
@M02996:162:000000000-B87FG:1:1101:10919:5912 1:N:0:ACTGAGCG+TCTCTCCG
GCTACGGGTGGCAGCAGTCGGGAATATTGCGCAATGGAGGAAACTCTGACGCAGGGACGCCGCGTATAGGAAGAAGGTTGTCGGATTGTAAACTATTGGCGTTAGGGAAGAGAAAAGACAGTACCTAAGGAGGAAGCCCCGGCTAACGATGTGCCAGCAGCCGCGGTAAGACAGAGGGGGCAAGCGTGATCCGGAATGATGGGGGGTAAAGGGTGCGTAGACGGGAAAGCAAGTTAGTGGTGAAATCCCGCGGCTTAACTGAGGAACGGCAACTAAAACTACTATTCTGGAGGGTCGGAGG
+
-8AACB=):0)=;8=;;=;888@BCF9@CFF7@@B@DEFDEDCF9F9EEFD@EC@@CFEC@@@>+6,CFFCFGCEFFA?,+?BCC7BF5@?BEBF<EF,BF4+@BFDCEGGCGGGGGGGGGCDDC,CDGGGGGFGGGDGGGDG:FEG+C*@@EFGCFFGFC9CEGGEEG,B<D,=<EDCD:C>>*>**2*;;;BGG3*29*9CD*9.<FFGGD5>CC(595+:CC5EC?FGFF.69A-*96C9FF*9:4((79>2(5C>)6*:?DB((0,74?3?E?<).6)-6))64).6<09(4>;((2
@M02996:162:000000000-B87FG:1:1101:7133:5920 1:N:0:ACTGAGCG+TCTCTCCG
CCTACGGGCGGCTGCAGTGGGGAATATTGGGCAATGGGCGAAAGCCCGACCCAGCGACGCCGCGTGAAGGAAGAAGGCCCTCGGGTTGTAAACTTCAGTCAACAGGGACGAAACAAATGACGGTACCTGTGGAGGAAGCCACGGCTAACTACGTGCCAGCAGCCGCGGTAATACGTAGGTGGCAAGCGTTATCCGGATTTACTGGGTGTAAAGGGTGTGTAGGCGGGACTGCAAGTCAGATGTGAAAATTATGGGCTCAACCCATAACCTGCATTTGAAACTGTAGTTCTTGAGTGTCGGG
+
8ACCCBA==0)8888;;;;;;88BFGGGGGGGGGGGGGGGGGGGGGDFGGGGGFFECFGGGGGGFGGGGGGGGGGGGGGGGFGGGGGGGGGFGFFGGGGGGGGGGGGFFGGGGGGGGGGGGGGGGGG9FFEFEGGEGGGGGGGFGGGGGGGGGEGGGGGGDCFGBEGGGGGGGGGFFFE?FFFFFFGGDEDGFFGGFGGFFFGFGGFF>BFGGFFCDBGGFFCDGEEDBFG@AAB16<F>)::FB4@AG4AFF?FF?FFB?)30::>?F<>0<DF+7<B><6>65><BFF)45344*.44(
@M02996:162:000000000-B87FG:1:1101:20881:5920 1:N:0:ACTGAGCG+TCTCCCCG
ACTACGGGCGGCAGCAGTAGGGAATGTTGCGCAATGGGCGAAAGCCTGACGCAGCAACGCCGCGTGAGGGAAGAAGCCCCTCGGGGTGTAAAACACTGTCAGGAGGGACAAATGCTGAGGCTACCCAAAGAGGAAGGAACGGCGAACGACAGCCCAGGAGCAGCGGGAAGAAGCAGCAGGGAAGAGTGGAGCGGAACGAGGGGGGGTAAAGAGCACGGAGGGGGAAGGGTAAGCATAGGGGTAAAGCACGAGGCTGAACCAAGGGGCGGCCCAGGAGACGGGCAGGATACAGAGCGGGAGG
+
-8A?C?5))1)8+88;;<;<;8;C;6,CEF::@B@C@C,@B@C7FF,CC8@FE>>ECFCE@47>+>=C,=B,8?AEB?B=+6FDFG4@3?<C<F,DFD5C<C,DBBDE+@FE3,,7EC@7+:>>>,,3@F8AGGGG*3,>:EG7FG*4:B1**18E:*/***22=*/875:+9+<2*22/**).292:9+**28:*)*1))1*8*/))0/0C9))*9()95*1)/8/7300/524*.-)2(1-/-**(048>>>(((<0(()((((-4>0)((2)2)((--.961(())))6),:98(,,(
@M02996:162:000000000-B87FG:1:1101:20902:5922 1:N:0:ACTGAGCG+TCTCTCCG
ACTACGGGCGGCAGCAGTAGGGAATGTTGCGCAATGGGCGAAAGCCTGACGCAGCAACGCCGCGTGAGTGATGAAGCCCCGCGGGGTGTAAAACTCTGTCAGTAGGGACAAATTTTGAGGGTACCTACAGAGGAAGCATCGGCTAACGACGTGCCAGCAGCCGCGGTAAGACGGAGGAGGCAAGCGTTGTCCGGAATGATGGGGCGTAAAGAGTTCGTAGGGGGCAGGTAAAGTCTAGGGTTAAAGCCCGAGGCGCAACTTCGGTTCGGAACGGGAGACTGGCAAGCTAGAGGGCGGTGGA
+
-88?C?9=5018888;;<;<;8;@;CC<CEF:C:@CDDCCEECBF8,CCC@,@>8CCFB@:>>=+>CB<A<5F<?BBBBF+>@DEG>F+><=C@<FFD,@FG<E=@CC>FFD,,3@EG*@F<CFG,?FGGGGGGGG>F,@CEG*CCC*;CC=EFFCE=DC8<ECFG:EG@FED*A=EC*7/<5:8C9*91?F:>:E.*:67CFF5C)7<5CFF*07C(79>*:>C>/7(*29<.6*.-9F:*-94=7<>34746(,7C5()*-4.(49@0/2(47/)--).0,44?4)65280,,3B4(,(
@M02996:162:000000000-B87FG:1:1101:10927:5930 1:N:0:ACTGAGCG+TCTCTCCG
GCTACGGGTGGCAGCAGTCGGGAATATTGCGCAATGGAGGAAACTCTGACGCAGGGACGCCGCGGATAGGAAGAAGGTTTTGGGATTGTAAACTATTGTCGTTAGGGAAGAGAAAAGACAGTACCTAAGGAGGAAGCCCCGGCTAACTAGGTGCCAGCAGCCGCGGGAATACAAAGGGGGCAAGCGTGAGCCGGAATGATTGGGGGTAAAGGGTGCGGAGAGGGGAAAGAAAGTTAGTGGTGAAATCCCTCGGCTGAACTGGGGAACGGCAACGAAAACTACTATTCTTGGGGGACGGAGG
+
-88?@?55:0);;8=;;<=87@@@CC,<CFGEDECCECDDEDDFF@,CACCFECCC@FEFG@6>+4+8CCEFG@DFFB,A+,@C==AF9E<@AEF9FF9FGB+ACFFFFGGBFGGGGGDFG,EBF9EFFGGGCFFFFGGGGDG+@EF,@,@,@F6@?:CECCEEGG*CE,>CG+30BECC*>88/95*2*9F8@EG5*:**:AF*C)7F7>FD)7/91)/0*19:7E535577))966@F<C4FB*9:>)4<:6((.C*),)49:8,(71DBF(>852.).9).)).)).)(42(2<0(,3
@M02996:162:000000000-B87FG:1:1101:6029:5951 1:N:0:ACTGAGCG+TCTCTCCG
CCTACGGGTGGCAGCAGTAAGGGATATTGGGCAATGGGGGCGACCCTGACCCAGCCATGCCGCGTGAGGGAATGAGGCCCTACGGGTCGTGAACCTCTTTTGCCTGGGGATAACGGCGCGGTCGTGAACCGTGCGTGCAGGTCCCAGGCGAATAAGCATCGGCTAACTCCGTGCCAGCAGCCGGGGTAAGACGGAGGATGCGAGCGTTATCCGGATTCATTGGGATTAAAGGGTGCGCAGGCGGCCGGACAAGTCAGCGGTGAAATTCGGGGGCCCACCCCCCGACGGGCCGTTGCTACGG
+
8ACCC>A580);==8====<<;C6EFGGGGGGGGGFG8CCF@F@FGGGGGGGGGGGGGGGGGGGGGB@FFGFGFGGGGFEGGGGGGGCFEFFGFFFFGCFBE<E,CFFG7:>A,@C@CFGG3@CFGGFG7>*,*>BCE79CC,F:9>EG55CGCFGF?7:=CGF=+=CGGCF5E8@FG?=*1.):5)><<*+2)::;<<65)7)*755))2<C3)1*)*01+<**/:*./*/-(-531:77)(815<1),(.452).C36153<A2).)(9(((0:.((-404(((((((-46(((94)3(
@M02996:162:000000000-B87FG:1:1101:9195:5953 1:N:0:ACTGAGCG+TCTCTCCG
GCTACGGGAGGCTGCAGTGGGGAATATTGGGCAATGGGCGCAAGCCTGACCCAGCAACGCCGCGGGAAGGAAGAAGGCTTTCGGGTTGTAAACTTCTTTTAAGGGGGAAGAGCAGAAGACGGTACCCCAAGAATAAGCCACGGCTAACTACGTGCCAGCAGCCGCGGGAATACGGAGGGGGCAAGCGGTGTCCGGATTTACGGGGTGGAAAGGGCGTGTAGCCGGGGGAGCAAGTCAGATGTGAAATCTATGGGCTTAACCCAGAAACGGCATGTGAAACAGTTCTTCTTGAGTGCTGGAG
+
-88?@?888:18=;8;;;=;;@@@;C,;CAFEC<C@DFEC@@CCF<,C@ECECA:CAFC@@@7@+=FCGD<FFAADFF,:,9BCE:BF:?AEF9EFG9A9BFGGFEDEEGGD=DFGFGGGGG=@FFGGGGGGGEFGGGGGGEBE*@DF=FFE3@CFGGGG>7BCEGG*=C9EFC*/B7*759>FC7D)*:1<+8EE7*2@C*:>D/<)8?G7CB>G3-/9@++9=>ED9B)<BB29<A=*62.1:B84*6)=:?:((<FA2>:(42?B)8<>((*2/.:<(8)-6--.))-).)5<*6723
@M02996:162:000000000-B87FG:1:1101:6009:5960 1:N:0:ACTGAGCG+TCTCTCCG
CCTACGGGTGGCAGCAGTAAGGGATATTGGGCAATGGGGGCGACCCTGACCCAGCCATGCCGCGTGAGGGAATGAGGCCCTACGGGTCGTGAACCTCTTTTGCCTGGGGATAACGGCGCGGTCGTGAACCGTGCGTGCAGGTACCAGGCGAATAAGCATCGGCTAACTCCGTGCCAGCAGCAGCGGTAATACGGAGGATGCGAGCGTTATCCGGATTCATTGGGTTTAAAGGGTGCGCAGGCGGCCGGCCAAGTCAGCGGTGAAATCCGGGGGCCCAAACCCCGAAGTGCAGTTGATA
+
88CCC>A=>00========<<;;;EFGGGGGGGGGGGGGGFFFGFGGGGGGGGFFFGGGGGGGGFGGGGGGGGGFFGGGGGGGGGGFFGGGGGGGGFGFGGGGGGGGGDG7DFFGGGGGGGFCFFGGGGFDGFFGEGGGGGGGGGGGGGGCGCFFGGGGGGDCFFGDEGGGFGGGGGGGFE*2):DGGGFGGGFEGFDGFGGGF=>7D>F:EDFFGD<**9A?FC>E44*2968:041>D0C9>,.71>(,<?B<AA+<><5<3AA97>>C>9(8C)2(-8>6>(41:?<)).)))*6
@M02996:162:000000000-B87FG:1:1101:7112:5961 1:N:0:ACTGAGCG+TCTCTCCG
CCTACGGGGGGCAGCAGCTAAGAATATTCCGCAATGGACGAAAGTCTGACGGAGCGACGCCGCGTGGATGATGAAGGTCGGAAGATTGTAAAATCCTTTTATAACTGAGGAATAAGTACTTTGAGAGAAACGGAGTATGGTGACTGTAGGTTATGAATAAGCAACGGCTAATTACGTGCCAGCAGCCGCGGTAACACGTAAGTTGCGAGCGTTGTTCGGAATTATTGGGCGTAAAGGGCATGTAGGCGGTTTTGCAAGCTTGGTGTGAAATTCCGGAGCTCAACTCCGGAACTGAGTTGAG
+
ACCCC>A:1))8888:::::<::CECEFCFGGGGGGGGGGFFFEFGGGGGGGFC7F>EFGEFCF+@FEGFFFGEBFFGGGCFEEFGFGFF@FGGGGFGCGGGGGFFF?CF?CFGGGCCFG@FFFGGGFGFGGGGGCFGGGGG@<:B;FGGEFGGGGGFGGGGC+2?:CEGGGGGGFGGGFGFFFGG7DCED?C>9::DFFGG09C:>B3:DE*7:7::GC@567<*0C.7CB13:F7<>F?GFF<F69D,7)31))6:C?4;:>BBFAF2:<AAF5399:26)423)--4-4).)514942
@M02996:162:000000000-B87FG:1:1101:7119:5981 1:N:0:ACTGAGCG+TCTCTCCG
CCTACGGGGGGCAGCAGCTAAGAATATTCCGCAATGGACGAAAGTCTGACGGAGCGACGCCGCGTGGATGATGAAGGTCGGAAGATTGTAAAATCCTTTTATAACTGAGGAATAAGTACTTTGAGAGAAACGGAGTATGGTGACTGTAGGTTATGAATAAGCAACGGCTAATTACGTGCCAGCAGCCGCGGTAACACGTAAGTTGCGAGCGTTGTTCGGAATTATTGGGCGTAAAGGGCATGTAGGCGGGTTTGCAAGCTTGGTTTGAAATTCCGGAGCGCAACTCCGGAACTGCGTTGAG
+
8ACCCBFAA>)8888:::::<::CFGGGGGGGGGGGGGGGGGGGFGGGGGGGGFFFCGGGGGGGBFEGGGGGGGGGGGGEGGGGGGGGGGGGGGGGG9FGGGGGGGGGFGGFGGGGGGGGFGFFGGGGGGGGGGGEFDFGGFFGC9>CFGGFGFFGGGGFFGGGFECEGGGGGGFGFFFC?9F@FGGGGGDEGBGGFGGFF4FFGFFBDDGEGFFGC?GGFDGGGFGGFFGE;?0FB65C7FFFA96(/(-.38A>)092<FB3((4649CA2.<:579(4<(4:2:3,422.5287(342
@M02996:162:000000000-B87FG:1:1101:18075:5990 1:N:0:ACTGAGCG+TCTCTCCG
ACTACGGGTGACTGCAGTGGGGAATATTGGACAATGGGCGAAAGCCTGATCCAGGGACGCCGCGTGAGTGAAGAAGTATTTCGGTATGTAAAGCTCTATCAGCAGGGAAGAGAATGACGGTACCTGACTAAGAAGCCCCGGCTAACTACGGGCCAGCAGCCGCGGGAATACGTAGGGGGGAAGCGTTAGCCGGATTTACTGGGTGTAAAGGGAGCGTAGACGGTATGGCAAGTCGGAGGTGAAAACCAAGGGCGCAACCCTGGGACAGCAGTGGAAAGGGGCAAACTGGAGGGAGGGAGAG
+
688?CA=510)66;=;;;=;;8B@CC,,C<FE<<,@ACFCCEC@F<EEEEEGFFCD@DCE@C:@+>CB6C?CB6CE,C,C,5C=4E7F,A?5?C9FD?,:EFFF=D=DFFF@FG=FFCGFCG:FCFFFFGGFFF=EGGEFGD=FGGGGFGDGCEE5@39@F934C*;@,69?*4=5CDC*27>>C1/**39CCE**9C**:6C7;19@F=C>5>7C><5>7A/*:7FF<FCF2-(53(5*(2,99)8(1:::3(-46C44(82147(-01*.5:F9=((3(7;1,<))(,.(4,((04,--
@M02996:162:000000000-B87FG:1:1101:16476:5990 1:N:0:ACTGAGCG+TCTCTCCG
ACTACGGGAGGCAGCAGTGAGGAATATTGGTCAATGGGCGCAAGCCTGAACCAGCCAAGTCGCGTGAAGGAAGACGGCCCTATGGGTTGTAAACTTCTTTTGCAGGGGAATAAAGGGAGCCACGTGTGGCTGTTTGTATGTACCATGCGAATAAGCATCGGCGAACTCCGTGCCAGCAGCCGCGGTAATACGGAGGATGCGAGCGTTATCCGGAGTTATTGGGTGTAAAGGGTGCGTAGGCGGGATGGTAAGTCGGTGGTGAAAGTTGGCGGCTCAACCGGAAAAGTGGCGTGGAAACTGG
+
88@AC?=A881==88;;==;;;;C,;,6CCCCEE9@ACFB@CCEDD8EFFF@DACCEFFE,88@8@CDGFCFDD<,BCEE,A,CEB48@F,?CF<,E<CAFGGG9FDCCEEAFGG9FFGFCF,FFG8FEFF+6A3@,3=EFGGDGGDFGGGD?GD,E9+=>+4@FECCE@*@D*DCE?7,49?;:9C*8CCC8=EE:*<)7CE;C58A5*:E553**6*2=<:/*.<76=DF(8?E61;<)96@;)8<*.69).(4(:C4883)6)5-).90,(009(.4(04(4(.:)(--(4,8?0).(
@M02996:162:000000000-B87FG:1:1101:16458:5991 1:N:0:ACTGAGCG+TCTCTCCG
CCTACGGGAGGCAGCAGTGAGGAATATTGGTCAATGGGCGCAAGCCTGAACCAGCCAAGTCGCGTGAAGGAAGACTGCCCTATGGGTTGTAAACTTCTTTTGCAGGGGAATAAAGTGAGCCACGTGTGGCTTGTTGTATGTACCATGCGAATAAGCATCGGCTAACTCCGTGCCAGCAGCCGCGGTAATACGGAGGATGCGAGCGTTATCCGGATTTATTGGGTTTAAAGGGTGCGTAGGCGGGATGGTAAGTCAGTGGTGAAAGGTTGCGGCGCAACCGGAAAATTGCCGTTGAAACGGG
+
888ACB==811==8=;;==;;;;@6C@CEFEF6@CCFFFB@CDEGG,CDFCCCE;CAEF:C@@@6@FFGGGFGF8,CFFG,ACCEGF7>@DCFGDFGF,CFGFGAFEDEGEEGGGAFGGGGGGGFGFGGGBF+AEE@E,EFFGGGDGGGGG>EGFEF3=>CGDGGGCGGEDFGGGGFGEF995?CCDGDGGGDFGGF8CFGGGEE5=>8@DEDF51*91+;CE:/)CCBFGE1:?F0<>D2D>BF)<<::<9)6<A)CC<?F7AF(..8:GFF(0:7-,7(839?)..6)42(--:92(6(
@M02996:162:000000000-B87FG:1:1101:7068:5998 1:N:0:ACTGAGCG+TCTCTCCG
CCTACGGGGGGCAGCAGTGGGGGATATTGCACAATGGGGGAAAGCCTGATGCAGCGACGCCGCGTGAGTGAAGAAGTATTTCGGTATGTAAAGCTCTATCAGCAGGAAAGATAATGACGGTACCTGACTAAGAAGCACCGGCTAAATACGAGCCAGCAGCCGCGGTAATACGTAGGGTGCAAGCGTTATCCGGATTTACTGGGTGTAAAGGGGGCGGAGACGGCGTGACAAGCCAGTTGGGAAAGGTGGGGGGTCAACCCCCAAGCAGCTTGTGGAACTGCTCAGCTGGCGTATCGGAGAG
+
88CCCBD>51)8888::<:::84CFGGGGCAFGGGGGG:C@BF,BFGGGDDGGFF>FEEGGGGG>FFEDFGGGFEF33@@CCFG<7FFFFGGCGGGGGGGCFF9FG7<,FFCFFA9@CF7CG:,,<8BFF9>CCFFGGFCEGGD??799@*A::@**;>F5988?*:/<FGE0+*/82::+0/.;719D<CGDF=**2:*74C);5*//175)707)4D));ED1):7:6*<0-(8))9*-*4..79:C62@04217F*,1)-3:<(45(*(44BC?BF<)*))())((((.,3(-.(--4
@M02996:162:000000000-B87FG:1:1101:7086:6004 1:N:0:ACTGAGCG+TCTCTCCG
CCTACGGGGGGCAGCAGTGGGGGATATTGCACAATGGGGGAAACCCTGATGCAGCGACGCCGCGTGAGTGAAGAAGTATTTCGGTATGTAAAGCTCTATCAGCAGGAAAGATAATGACGGTACCTGACTAAGAAGCACCGGCTAAATACGTGCCAGCAGCCGCGGTAATACGTATGGTGCAAGCGTTATCCGGATTTACTGGGTGTAAAGGGAGCGCAGACGGCATGGCAAGCCAGATGTGAAAGGTGGGGGCTCAACCCCCAAGCTGCATTTGGAACTGTCAAGCTAGAGTATCGGGGAG
+
8ACCC>DA>508888::<:::8@@FGGGGGGGGGGGGGGGGGGGGGGGGGGGGFFECGGGGGGE<CEGGGGGGFFG@FFFGDGGGFFGGFGFGGGFGF;FGGGGGGGGGGGCFGGGGGGG7FEGGGGGGFFGGGGGGGGGGGGGGGGGGGGGGGGGGGGFGGGGGGGGGGGFCFFFG7EGGDB)ADGGGGGGGFGDFGGFCFF.CDFF@FGGGFFGDB3)7C=DEDEGFFGF0604(3@>626BA4/5<69E1>?BFGDF03-416:?F::)54729?)5<44:)4).<.))...48(,(-
@M02996:162:000000000-B87FG:1:1101:18074:6014 1:N:0:ACTGAGCG+TCTCTCCG
ACTACGGGTGGCTGCAGTGGGGAATATTGGACAATGGGCGAAAGCCTGATCCAGGGACGCCGCGTGAGTGAAGAAGTATTTCGGTATGTAAAGCTCTATCAGCAGGGAAGAGAATGACGGTACCTGACTAAGAAGCCCCGGCTAACTACGTGCCAGCAGCCGCGGTAATACGTAGGGGGCAAGCGTTATCCGGATTTACTGGGTGTAAAGGGAGCGTAGACGGTATGGCAAGTCTGAGGTGAAAACCCAGGGCTCAACCCTGGGACGGCATGGGAAACGGTCAAACTAGAGGGCAGGAGAG
+
88ABC?8)001=;8=;;;=;;78@;@,;C@FCD@CCDFEEECCCFC,CDCC<CA@@CFEG@@@>+>BBCCCDECCE,B@5,9CE8EFF@@A??FAFED,FFGGGFGDFEFGFGGAFGGGGGGGGFGGG,FEGGGGEGGGGGGCFGGGGGGFFFGEFEGD7D9@CG;CE,DCF7DFEGDD5=CA?E719;ECEDDC56;F6;DG););:FFGG5>>D)49DFED/A)<C<FFF6))94472-239<?>:<?BE:10<?GFB(73:27(3.11.48F:7((-(08<<4)6864(,4:6<:622
@M02996:162:000000000-B87FG:1:1101:12785:6027 1:N:0:ACTGAGCG+TCTCTCCG
GCTACGGAGAGCAGCAGTGGGGAATATTGGGCAATGGGCGCAAGCCTGACCCAGCAACGCCGCGTGAGTGAAGAAGGCTTTCGGGTTGTAAAGCTCTGTTGTCAGGGACGAATAAATGACGGTACCTGACAAGGAAGCCCCGGCTAACTACGTGCCAGCAGCCGCGGTAATACGGAGGGGGCAAGCGGTGTCCGGAATGACGGGGCGTAAAGGGCGGGTAGGGGGCAGAGTAAGTCCGGAGTGAACGTCCTGCTGTCAAGGTGGGAATTGCTTTGGGGACGGGTTGGCGTGCGGTGGGGAG
+
-8ACCBA)0))=;;=;==;;;888;C<FECF<@D8C@CF@@@@CG88C@EC<FA6CEFE@@CEC6@FCCE?FED<EFGA=,5FDGGCFFD?E?CCEFG<FEFFEEFFF7FGE,DCDAFGGGG+AC9EFGG?FFFG83D8DEEDE@+@FECGE8:333@FF:*@EGCE19*>@FD*/B547CCB:EF337>5CC>>2)19B>*2./9B.7./<07@C3-19@D*9C>*14)21.5.@<?BC7*386*)-*-4=???<2CG<?75878,(0.:)-)9@)-2,-)44(-7>(-3(-(-,0,(,,
@M02996:162:000000000-B87FG:1:1101:12765:6032 1:N:0:ACTGAGCG+TCTCTCCG
GCTACGGGGGGCAGCAGTGGGGAATAGTGGGCAATGGGCGCAAGCCTGACCCAGCAACGCCGCGTGAGTGAAGAAGGCTTTCGGGTTGGAAAGCTCTGGTGTCAGGGACGAAGAAATGACGGTACCTGACAAGGAAGCCCCGGCTAACTACGTGCCAGCAGCCGCGGGAATACGGAGGGGGCAAGCGGTGTCCGGAATGACGGGGCGGAAAGGGCGTGTAGGCGGCCGAGTAAGGCCGGAGTGAAAGTCCAGCGTTCAAGGGGGGAAGTGCTGTGGAGACGGGGTGGCATGAGTGCGGAAG
+
-88A@BA=5108888::<:998?::?,<?CGCA<??CDFB6=CCFF,ACFE@EFBEEFCF>=8>8@B@<D=EFFFCAF,,,7>:@88C*>D:AF:FFD,8?@FFEGFDFFGC*=FFEFFGGG:FEEFGGFGGGGGGGGFGG>CC*;EF+AFE*2*2@FCEF<CE>CE*:/*<::*5C57=C9:7=FG)1:130>EGF39F:*:@89;)77<CFB)9),/9@C+9C>593)*0<B)049@>9137:8=.:<)0((--3CF::57;9>4(/.2)-.98/253(73((348().4,.4)73(3,
@M02996:162:000000000-B87FG:1:1101:5947:6110 1:N:0:ACTGAGCG+TCTCTCCG
CCACGGGAGGCAGCAGCTAAGAATATTCCGCAATGGCCGAAAGTCTGACGGAGCGACGCCGCGTGGATGATGAAGGTCGGAAGATTGTAAAATCCTTTTATAACTGAGGAATAAGTACTTTGAGAGAAACGGAGTATGGTGACTGTAGGTTATGAATAAGCAACGGCTAATTACGTGCCAGCAGCCGCGGTAACACGTAAGTTGCGAGCGTTGTTCGGAATTATTGGGCGTAAAGGGCATGTAGGCGGTTTTGCAAGCTTGGTGTGAAATTCCGGAGCTCAACTCCGGAACTGCGTTGGGA
+
8A<CC9:))11===;;===<;;;;CFFEFGDGGGGG,EGGGGEFGGGFGGGFGGFFGGGGGGGBFGGGGEGGGGGEFGGFGGGEGGGGGGGGGGGGGGGGGGGGGGGGGGGGGGGGGGGGGGGGGGGGGGFGGGGGGGDBFGGGGGGGGGGGGGGGGGGGGGGGGGGGGGGGGGGGGGGGGGFFGFGGGDGGGFGFEGFADDGFGGFFFFD5CBFGGFCGFFGGGFCG?FGFB?DF?B>78*:@AF@F>>FFBFF.4:C2:>2:?BBA?AC<A8B853:??FFFFFFF?947>?:(7((31
@M02996:162:000000000-B87FG:1:1101:9279:6118 1:N:0:ACTGAGCG+TCTCTCCG
GCTACGGGCGGCAGCAGTGGGGAATATTGGGCAATGGGCGCAAGCCTGACCCAGCAACGCCGCGTGAAGGAAGAAGGCTTGCGGGTTGGAAACTTCTTTTATCAGGGACGAAGAAAGTGACGGTACCTGAAGAATAAGCCACGGCTAACTACGTGCCAGCAGCCGCGGTAATACGGAGGGGGCGAGCGTGGTCCGGAGTTACGGGGTGGAAAGGGGGCGTAGGCGGGAAAGCAAGGCAGGTGGGAAATCTAAGGGCGCAACCCAAAAACGGCACTGGAAAAGGGTAGTCGGGAGGGGCGGG
+
-88?@A88)108888;;<;;;78@,C6;CAFAA@ECCDCB@@@CF<,CDFCCCACCEGEF+84>+8FDFGDGG@DFGF8,+4@@C84@+?<BF,?CE9,?F<FFFFFFBFGDGGGGG,FFFGG:FFF,@FFGDF3DFGGCGEEGG*;DF,?EG5>*=FC=8CC,=CEG51=+@9C*87C*17)51>CD/*12+9CEF)/0::*78<0<)7C?7F@)1(117:57:82)()1)5:B)4(7C(96D?F>):)6*633((2993::?(.(-)-9(34)8.(58()41(3(..((4,4(3)(-31
@M02996:162:000000000-B87FG:1:1101:16796:6130 1:N:0:ACTGAGCG+TCTCTCCG
ACTACGGGTGGCAGCAGTAGGGAATCTTGGACAATGGGCGAAAGCCTGATGGAGCAACGCCGCGTGCAGGAAGAAGGCCTTCGGGTTGTAAAGTGCTATTATAAGGGAGAAATATGAGGGTGACTGATGAGTAAGGAGCGGCGAACAACGTGCCGGCAGCAGCGGTAATAAGGAGGAGGCAGGGGTTGTCGGGAGGTATGGGGGGGAAAGGGGGGGGAGGCGGAGGATGAAGGAAGTGGAAGCAGGACCCGGGCCAACCGGGGGGCGGCCGTTGTGGCTGGTGGGGAGCAAGGCGGCGGGG
+
88A=C?55)11=;8=;;=,<;8;CC,<@C-;C@E<@CDECFCCEGGFFG<<9CECCEGEGFCFC+>,6:=B,BCEFGGGC<,DDE?FG7FB?,<9?F,5,55A9?,9=74E=,5,5,,:+8+457,,,7C,,78CCG,D=+++3>8+@EG+>:D***@9F,3:1C4**<,,<=EE=EE5*/*))/*))/0*3/.*/02*)**:):).0).//95))/17)):79171*.?*9(((.,.9*)*().0)(*-1>(6(-3C*34BB01(,()()-(-)2)((-,036(,(-(((.-((-)(-((
@M02996:162:000000000-B87FG:1:1101:5855:6133 1:N:0:ACTGAGCG+TCTCTCCG
CCTACGGGTGGCAGCAGTGAGGAATATTGGTCAATGGACGGAAGTCTGAACCAGCCAAGTCGCGTGAAGGAAGACGGTTCTATGGATCGTAAACTTCTTTTGCCTGAGGGTAAAGTGACCTACGTGTAGGTTATTGCAAGTATCAGGTGAATAAGCATCGGCTAACTCCGTGCCAGCAGCCGCGGTAATACGGAGGATGCGAGCGTTATCCGGATTTATTGGGTTTAAAGGGTGCGTAGGCGGGATGTTAAGTCAGCGGTGAAAGTTTGCGGCTCAACCGTAAAATTGCCGTTGAAACTGG
+
8BCCCAFA80)========;;;;;EFGGGGGGGGGGGGGGGGGGGGGGGGGGGGGGGGGGGGGGGGGGGGGGGGGFFFGGGGGGGGGGGGGGGGGGGGGGGGGGGGFGGGEFGGGGGGGGGGGGGGGGGGGGGGGGGGGGGGGGGGGGGGGGGGGGGGGGGDGGGGGGGGGGGGGGGGCCFGFFGGGGGGGGGFGGFGGFGGDEGGFFFFCEDB>DFEFGFGGGEAF+6AGFFF0A;0AD<C9>>EEFGD<?<<2<?DG6;>>2>DABFFGFF>EFF?:><FBFAD?2>A>FFB()18298
@M02996:162:000000000-B87FG:1:1101:16786:6146 1:N:0:ACTGAGCG+TCTCTCCG
GCTACGGGTGGCAGCAGTAGGGAATCTTGCACAATGGGCGAAAGCCTGATGGAGCAACGCCGCGGGCAGGATGAAGGCCTTCGGGTTGTAAACTGCTTTTATAAGCGAGAAAGATGATGGTAACTTAGGAATAAGGATCGGCTAACTACGTGCCAGCAGCCGCGGTAATACGGAGGAGGCAAGCGTTATCCGGATGTATTGGGGGTAAAGGGTGCGTAGGCGGATGAGTAAGTCAGTGGTGAAAGGTCCCGGCACAACCGGGGAGCTGCCATGGAAACGGGTGGGCGGGAATGCGGATGCG
+
-88?@?8580)==8=;;==<;8CCCF<E,EFFCAACCDFBC@@CFE@CCCE@EE6CCFCFCBCE+>FCFGEFEEEFGGGF8AFDE=BF+@??BBFFFA,CF9FFF?CBCFGC,A7EF,CFBFGGF:C,CFF@FFGGG9DFGGCGEGEFGG:FFGFFFF9CF>@EG*@GCECCCCEEB*44:CA8C:*/*ACC==/*2:++3>F)*776@=FE*<>D3<DGFE71*8<7)9*9<99F<<F*4:47<F=A=2974(-4:C*7;B;36>(:4,9))46+*((480(44:((443(5),-0(3((
@M02996:162:000000000-B87FG:1:1101:5861:6151 1:N:0:ACTGAGCG+TCTCTCCG
CCTACGGGTGGCAGCAGTGAGGAATATTGGTCAATGGACGGAAGTCTGAACCAGCCAAGTCGCGTGAAGGAAGACGGTTCTATGGATCGTAAACTTCTTTTGCCTGAGGGTAAAGTGACCTACGTGTAGGTTATTGCAAGTATCAGGTGAATAAGCATCGGCTAACTCCGTGCCAGCAGCCGCGGTAATACGGAGGATGCGAGCGTTATCCGGCTTTATTGGTTTTAAAGGGTGCGTAGGCGGGATGTTAAGTCAGCGGTGAAAGTTTGCGGCTCAACCGTAAAATTGCCGTTGAAACTGG
+
88BCC5A5=1)===8;=<=;;;;;EFGGFCFFFEFFGGGGGGGGGGGGGGGGGGGGGGGGGGGGGGGGGGGGGGGGGGGGGFGGGGGGGGGFFGGGGGGGGGGGG9EFFGGGFGDGEGGGGGGDGGGGGGGGGGGAECBFFG9EE9@FFGDGGGF89FFCECGGGGGGGEGGDFCFFGGGCD>B>DGDGCDF85*@DF7@7DCB=DBBFFGG4/::9;CFCC+*=;@GE6CDF@?3;?:*.90<9:BFGFDB<>A::*96(.84))6)94D9;BB@=?:>(04:9)5ABA03660<*)4-.
@M02996:162:000000000-B87FG:1:1101:23833:6218 1:N:0:ACTGAGCG+TCTCTCCG
ACTACGGGGAGCAGCAGTGAGGAATATTGGACAATGGTCGGAAGACTGATCCAGCCATGCCGCGTGAAGGAAGAAGGTCCTATGGATTGTAAACTTCTTTTGTACGGGAGCAAGAAGGTGTATGCATACACCGATGAGAGTACCGTACGAATAAGCATCGGCTAACTCCGTGCCAGCAGCCGCGGTAATACGGAGGATGCGAGCGTTATCCGGATTTATTGGGTTTAAAGGGTGCGTAGGCGGAATGCCAAGGCAGCGGTGAAACGCACGCGCGTAACGCGGGACCTGCCGGTGAAACGGG
+
88ACCB9=811======<;;;;;CCE<FEFGFFFCCC,<@@EDEGGFFGFFFFE@CDFDGE@@C7@FFFGFGGGG,C?FGFFCEFGCCBEDDFGFFGGFFGFEFGGGGEGFFG,AFGG,ACFAEFGFGGGGFEGCCEGGGEFGGGGGGEGGEGGGGGCDEEG8EFGAFFE@FGGGGGGGGGDB>E;DGCFGGGFGDD*;ADGGFE8AA):CCDE3*2.;CFCF/=)ADAFFD8:?E?FDD?G>>;)<<6?DF(8BF(:C(4FBF>?BF3;)39-0:5<?02:>;>:(.(44-,-(8=A(6?
@M02996:162:000000000-B87FG:1:1101:9150:6228 1:N:0:ACTGAGCG+TCTCTCCG
ACTACGGGTGGCAGCAGTGGGGAATATTGGACAATGGGGGAAACCCTGATCCAGCGACGCCGCGTGAGTGAAGAAGTATTTCGGTATGTAAAGCTCTATCAGCAGGGAAGATAATGACGGTACCTGACTAAGAAGCCCCGGCTAACTACGTGCCAGCAGCCGCGGTAATACGTAGGGGGCAAGCGTGATCCGGATTTACTGGGTGTAAAGGGAGCGTAGACGGCATGGCAAGTCTGATGTGAAAACCCGGGGCGCAACCCCGGGACTGCATGGGAAACGGTCAGGCTAGAGTGCAGGAGAG
+
88AAC?=5500==8==;==;688B;C,CCCFECDFDCFDDEEFGGGFEFFEF@AC@@FCFC+@>6>CCCCDFFDFE9C<<,?E@8FFF?DEDCFEFGG,FFGFGCFDDEGG,FFDGGGGGGGGGGGGG9FGGGGGGGGGGGDCGGGFGGGDGGGECDFC@,9@EG;CGCFGF?>DDGDD?CC5:=2*:*<FGDD73/CDA:DG8;2?FFBGGDFDG<6DGFEDC=5CF0?7F..)9:)9062-16<5<D6>B4(376CCBFFFBF;14.42-4<FCF1(4-)88??(.8<F66A4<FF:(2
@M02996:162:000000000-B87FG:1:1101:23028:6245 1:N:0:ACTGAGCG+TCTCTCCG
ACTACGGGTGGCAGCAGTGGGGGATATTGCACAATGGAGGAAACTCTGATGCAGCAACGCCGCGTGAGGGAAGAAGGTTTTCGGATTGTAAACCTCTGTTTTTAGTGAAGAAACAAATGACGGTAGCGAAAGAGGAAGCCACGGCTAACTACGTGCCAGCAGCCGCGGTAATACGTAGGTGGCAAGCGTTGTCCGGAGTTACTGGGTGTAAAGGGTGCGCAGGCGGGACGGCAAGGTGGCTGTGAAATACCGGAGCGTAACGCCGGAACTGCATCGAAAACGGGAGTTCTGGAGTGGAGAG
+
688BCA85:0)=;======;;87BCF,FFFGGGFDCF@ACFFFF<FFEGEC@CACCCFEF+@@C8@FCFGGEFGGGGB,CDFGGCFCFFEFGGGGGGG,??EDFE9ABEEGCEGGGGAFGGGE+DFG+3@CFEGDFGGGFGFEGGGGGGEEGE@:4>EC+:?@DFGGGCEE@FGG<C==1<5A6CCFD5*>30;CCE)2)3@+;8D;=21;ACFE*90>7>CCDGFG<;)9;>>F),55*(9,<9F64*657>BFB1/7?B)239>FB.)9<A)9*03?(..1(,4,().)54,(.054((
@M02996:162:000000000-B87FG:1:1101:10309:6273 1:N:0:ACTGAGCG+TCTCTCCG
ACTACGGGTGGCAGCAGTGGGGAATATTGCACAATGGGGGAAACCCTGATGCAGCGACGCCGCGTGAGCGAAGAAGGATTTCGGTATGTAAAGCTCTATCAGCAGGGAAGAAAATGACGGTACCTGACTAAGAAGCCCCGGCTAACTACGTGCCAGCAGCCGCGGTAATACGTAGGGGGCAAGCGTTATCCGGATTTACTGGGTGTAAAGGGAGCGTAGACGGCAAGGTAAGTCTGAAGTGAAATGCCGGGGCGCAACCCCGGAACTGCTGTGGAAACTAACCCGCGCGAGTACCGGAGGG
+
888A@?0)800========;;88B,C@CCFGFED,CCCDDDCFFGEEFE9C,CFFCCFEGC@>>6>FEFCCGGCEG,BB?9EFC8EBE5<??AECF9A,CEFBFDFDDEGGFFG?FGGGGGGGGFGGF,AFGGGGG=FGFGG7CCGFFGGDFC*@<@EC783>EG@EC,@CF9>@DEDC=C<>:C1/9>EGGDF:*9>F4:CF7;19@@?DEFEDGC?<D?CD955:C.9:F6<)9>5=*.2.9)9/3C>FF>(239C*:?E>F>B28*-*).4BC?2).))((--,4991(.:)3<>69;
@M02996:162:000000000-B87FG:1:1101:19605:6274 1:N:0:ACTGAGCG+TCTCTCCG
ACTACGGGAGTCAGCAGTGGGGAATATTGCACAATGGGGGAAACCCTGATGCAGCGACGCCGCGTGAAGGAAGAAGGAATTCGGATTGGAAACTTCTGTCGCAGAGGAGGAAAAGGACGGTACGCGGCAAGAAAGCACCGGCCAACTACGTGCCAGCAGGGGCGGCAAAGCGCAGGGAGCAGGCGTTGTCCGGAAGTACTGGGTGTAAAGGGGGCGCAGGCGGTTCAGAGAGTGGGCAGGCAGAGCTACGGGCGAAACGCGGAACCGCAGGCAACAACGGAGGACGGGAGGGGAGGAGGGG
+
-88AC?):51)=6======;=8@CCE6@E-<C@C@CFF7CC,C,CFDEF,6CEA;+@7@6@@@>6>8CFFFFGGGEF,:,,,CF+BB<B9?D,:<F,FB?F<=C+BC,+6:,EF,?4EFG:FG:F:C++5@@FCF833,@7***6>,?,12>*:,,*50**)1*4*2**+*2)2/:/*::7*)):/)/1+:EDD**0::/27C)2//=?67C)..>C7>C):=1/)+0)**052(7((0)-*(0-.0)92(0-(,,,**(()-(4422)-/,,,)2).4((7>-2,(--443(3,(.4((1
@M02996:162:000000000-B87FG:1:1101:6124:6287 1:N:0:ACTGAGCG+TCTCTCCG
CCTACGGGTGGCAGCAGTGGGGAATATTGGGCAATGGGCGAAAGCCTGACCCAGCGACGTCGCGTGAAGGAAGAAGGCCCTCGGGTTGTAAACTTCAGTCAACAGGGAAGAAACAAATGACGGTACCTGTGGAGGAAGCCACGGCTAACTACGTGCCAGCAGCCGCGGTAATACGTAGGTGGCGAGCGTTATCCGGATTTACTGGGTGTAAAGGGTGGGTAGGCGGGTGGGCAAGTCAGATGTGAAAATTATGGGCTTAACTCATAACTTGGATTTGAAACTGTACATCTTGAGTGTCGGG
+
8ACCC?A5=0)====;;==;;88@FGGGGGGGGGGGGGGGGGGGGFGGGFFFGFFC@FGGGGGF@FFGGGGGGGGGGGGFGFGGGFGGEGGEGGGGGGFFEGGGGGEDFFFGGGGGGGGGGGGGGGFGGFFGGGGGGEGF@DCEGGEGGGGFGFDFGGGGGGFGGCE:CEGGGGGGGGGGGCAD=DDDDGCCCFGG>**;7:97AF5<7?FFFFF4C(/9=EF=E>C/7)/5:<:=AAFFBG<F<9=AD>264:?42C6>B6244<6>66C),<=+1)6>204))469<>BA9:4A*4304
@M02996:162:000000000-B87FG:1:1101:3582:6289 1:N:0:ACTGAGCG+TCTCTCCG
CCTACGGGCGGCTGCAGTGGGGAATATTGGGCAATGGGCGCAAGCCTGACCCAGCAACGCCGCGTGAAGGAAGAAGGTCTTCGGATTGTAAACTTTTGTTGTCAGGGACGATGATGACGGTACCTGACGAGGAAGCCCCGGCTAACTACGTGCCAGCAGCCGCGGTAATACGTAGGGGGCAAGCGTTGTCCGGAATTACTGGGCGTAAAGGGCGCGTAGGCGGCATGTTAAGTTAGCTGTGAAATCCCCGGGCTTAACCTGGGTGTTGCATTTAAAACTGGCAAGCTTGGGTGCAGGACGG
+
88BCC>>=51)8888;;;;;;88BF<FFGGGGFEGGGGGGGDEGGGGGDGGGFGFGGGGEFFFGFFFFFGEEEFGFFGCGGGGGGGEFF,:CAFGGGGGGGGFGGGGD7C=@FGGFGGGGGCFCEF8FF:EG6@D@:E+@:EGFGFFEGBFG8FGGGGFFFCCGGGD5<99:C+=EEGGGGC>FEDDC<FGG=@EGFGGFGGF@GDDBFFGG<57DD;GDFGEC:>FG<6DBA>9*)4*:5:)7<=??F;>B(4?44+74(704:6?F?DGF)-90*)49(.4.2,..(((-,,,6>1(,4
@M02996:162:000000000-B87FG:1:1101:3599:6299 1:N:0:ACTGAGCG+TCTCTCCG
CCTACGGGCGGCTGCAGTGGGGAATATTGGGCAATGGGCGCAAGCCTGACCCAGCAACGCCGCGTGAAGGAAGAAGGTCTTCGGATTGTAAACTTTTGTTGTCAGGGACGATGATGACGGTACCTGACGAGGAAGCCCCGGCTAACTACGTGCCAGCAGCCGCGGTAATACGTAGGGGGCAAGCGTTGTCCGGAATTACTGGGCGTAAAGGGCGCGTAGGCGGCATGTTAAGTTAGATGTGAAATCCCCGGGCTTAACCTGGGTGTTGCATTTAAAACTGGCAAACTTGAGTGCAGGGGAG
+
8ACCC>=5:))8888;;;;;;888CFFGGGGGGGGGGGGGGGGGGGGGGGGGGGFGGGGGGGGGFGGFFGFFFFGGGGGGGGGGGGGGGGGFFGGGGGGGGGGGGGGGGGGGGGGGGGGGGGGGGGGGGGGGGGFGDGGGGGGGGGGGFGGGGGGGGGGGGGGGGEGGFFGGGGEGGDGGGFFFGGDGGGGGGFGF@FGFGG=FG3@EFFF=<DFGG>GGFGGGGFGGFFFFFAAFAFFG<F<=AFFFG>FFFF:?FGG<(<:((4??642594=<@2>FB4(4(.)648244)).)((-4
@M02996:162:000000000-B87FG:1:1101:6133:6302 1:N:0:ACTGAGCG+TCTCTCCG
ACTACGGGTGGCAGCAGTGGGGAATATTGGGCAATGGGCGAAAGCCTGACCCAGCGACGTCGCGTGAGGGAAGAAGGCCCTCGGGTTGTAAACTTCAGTCAACAGGGAAGAAACAAATGACGGTACCTGTGGAATAAGCCAACGCTAACTACATGCCAGCAGCCGCGGTAATACGTAGGGCGCGAGCGTTATCAGGATGTAAGGGGTGTAAAGGGTGTGTAGGCGGGTGTGCAAGTCAGATGTGACAATAAGGTGCTTAACTCATAACATGCATTTAACACTGTACAGCTTGAGTGTCGGG
+
-8@CCA>8:0)=;8=;6<=;;8B@F<FGFFGGFGGFGGGFCFFGGGGGGGG,CFE:CFGFFCFG>FG7,FCFGFGCFGGGGGGGG<?@CFE<<,,CA5C<EB?EGFGGFGGGGFEEGFFGGGD+ACB,3:,,,,3,86,3@,6+3@C8DEFF,3,5:9?:D>,3*@*:4*>,=C*A9,**,28B*)257*>29+1+;**)+++)0C>5>67+**)*/-7/9@+9*):1-7<6<2-99:62)2)*-*1-9).*)-.3)+7-4*)5)))(*.94,-/+*.).(/,..6)).24:()..1)440
@M02996:162:000000000-B87FG:1:1101:13506:6369 1:N:0:ACTGAGCG+TCTCTCCG
GCTACGGGTGGCTGCAGTAGGGAATCTTGCACAATGGGCGAAAGCCTGATGGAGCAACGCCGCGTGCAGGATGAAGGCCTTCGGGTTGGAAACTGCTTGTATAAGCGAGAAATATGATGGTAACTGATGAATAAGGATCGGCTAACTACGTGCCAGCAGCCGCGGTCATACGTAGGATCCGAGCATTATCCGGAGTGACTGGGTGTAAAGAGGTGCGTAGGGGGCATGATAAGTAGCTAGTGAAATCTGGTGGCTCAACCATTCAGACGATGAGCAAAACTGTCAAGCGCGAGACCGGGAG
+
-8ACCE58=0);======;=;8;CFG@9,CFECC@CCFECCCECFF,C@;ECEECCAFEFFBC@8@BDGFEGFFFEFGGE8FGCE:8F+AEAAFEGGE<FF<FGDCB?BFFE?FEFGBFGEGGGG,C,EFGFGGGGGEGGGGCFGGFFGGDGGGDDDFF@>CCGG@CGA=EFAFFC?,4=?C>@C4:==CFGCBG=AGGA>FG5=:=FFACG*/=FD(7CE@:9:5*25*:*8)69<ABFAF9BA9@)?<)7::3><CG?F6):A>4>7>*(6>F+7:??7=.-4<??(4>(2;2(8((-3
@M02996:162:000000000-B87FG:1:1101:20683:6375 1:N:0:ACTGAGCG+TCTCTCCG
CCTACGGGTGGCTGCAGTCGAGGATCATGGGCAATGGGCGAAAGCCTGACAAGGCGACGCTGCGTGGAGGATGAAGGCCTTCGGGTTGGAAACTCCTGGCATAAGGGAAAAGGCGAAGTGACCTAATACGTCACCGAGTTGATGGTACGTTAAGAGGAAGCGACGGCTAACTCGGTGCCAGCAGCCGCGGGAAGACAGAGGTCGCAAGCGGTGTTCGGATGGACTGGGCGGAAAGGGCGCGTAGGCGGTAAGGCGGGGCAAGGGTGAAATCTCCGGGCGCAACGCGGAAAGTGCGCGTGAA
+
88ACCB:5>0)========8888@CFFF<-CCAD@CCFFCEEDEFF<CFGGG,9:@BFCF,88>8?CCFEEFEFFGGGGC@FFDDB8F+AACEFGGGF,BF,EF?EFACFGFEGGGGG3EFFG,FFFGGGEFGGG+CE++CD=,@=DG+3>DGGE@CDCCDCECGGG5CCC,?*A/=C6C??AA=CD3DG):8):*<FFFG2075>>B55)21.029957)*:<+8CF0B5:>>FFBFE)4),08?B>)48@D?F(4*)4:>?B3:?>9.26457C@0(4,77(39>;>F<A44((.(41,
@M02996:162:000000000-B87FG:1:1101:15673:6380 1:N:0:ACTGAGCG+TCTCTCCG
CCTACGGGGGGCTGCAGTAGGGAATATTGCTCAATGGGCGAAAGCCTGAAGCAGCAACGCCGCGTGGAGGATGACACTTTTCGGAGCGTAAACTCCTTTTGTTGGGGAAGAAACATGACGGTACCCAACGAATAAGCACCGGCTAACTCCGTGCCAGCAGCCGCGGTAAGACGGAGGGGGCAAGCGTTACTCGGAATCACGGGGCGTAAAGGACGCGTAGGCGGATTAGCAAGGCTTTTGTGAAATCTAATGGCTTAACCATGAAACGGCGTGGGAAACGGAGAAGCGAGATGGAGGGAGG
+
-8ACCD==:))8888::::<:8:CECFGFFFFCDAADFFCCEEEFGCEFFFFFEBBBFEFCCC>8>CCFDEDCEFCCFFB,@FDDGGGCCEFFCFGCDCFGCFDAFEFCGFCGFG:FFGGGGGGGGGGGGGGGGGGGGGGGGG*;CF3<?E/CDGGCEFDCFGCEECEE?FFDDEGGG*5:>5:;D*17C*<2<EC:=CFDGG@CC5>E3CFC@E:D(/CD+:C2)*2)9**81(98?FF7FAF-/9)7569>71(4FFFF*)54)),59)(-7>8728(4>(7:.8(84((-,(484(3(
@M02996:162:000000000-B87FG:1:1101:16435:6383 1:N:0:ACTGAGCG+TCTCTCCG
GCTACGGGTGGCAGCAGTGAGGAATATTGGTCAATGGACGCAAGTCTGAACCAGCCATGCCGCGTGAAGGAATAAGGTCCTATGGATCGTAAACTTCTTTTGTGCGGGAGCAATAAGGGCCACGTGTGGTCCGATGAGAGTACCGTACGAATAAGCATCGGCTAACTCCGTGCCAGCAGCCGCGGTAATACGGAGGATGCGAGCGTTATCCGGATTTATTGGGTTTAAAGGGTGCGTAGGCGGGTGGTCAAGTCAGGGGGGAAATGCCGGGGCTCAACACCGGAGCTGCCCTGTAGACGGG
+
-8ABCB89=0);=======;;;;CFGGGGGFFFEFCFFFCCEECC<,CFGFFFEFFFEDFFB@B+@FFGFFF,CEFFCFG9F<CCFEFCEFFFGFCG<CFGGFGGGCDCGGFG<FGGGGGGGGGFGGGG,@FE@=CGGGGGGGGGGGGGGGDFGGGGFGCCD@EGGCGGE8CGGGGGGFFFD?>E;DG+CGGC?GGF*C8CDGFGDBE4AFGDD5*06:*9C=9:.CDFFFB3::><?FGB/304)<(9A>F.66:?GD(4BBB)9A>B9)49,)<?1511BB397(5(4(512-)1::?-
@M02996:162:000000000-B87FG:1:1101:15702:6390 1:N:0:ACTGAGCG+TCTCTCCG
CCTACGGGCGGCTGCAGTAGGGAATATTGCTCAATGGGCGAAAGCCTGAAGCAGCAACGCCGCGTGGAGGATGACACTTTTCGGAGCGTAAACTCCTTTTGGTGGGGAAGAAACATGACGGTACCCCACGAATAAGCACCGGCGAACTCCGTGCCAGCAGCCGCGGGAAAACGGAGGGGGCAAGCGTTACTCGGAATCACGGGGCGTAAAGGACGCGGAGGCGGATGAGCAAGTCTTTTGGGAAATCTAATGGCTTAACCAGTAAACGGCTGGGGAAACTGATAATCACGATGTAGGGGGG
+
8ACCCE>)))08888;;;6<;8;;CEFGGGACFEGCACFCCFEDFGEFGFEFGEGFFGGGF@CC+@FBFCFGFFBAF,?F,EFGDGGG+@CDFEFFGA,CE+B==FG=FFGACGGCDC8EG>DCFGCGDGGGFG;GGGGGGDE*58CF><BF8FGCCFGFB5BECE55**0:C::CGG*:53>5:97/7C*088**)2:?3CG:*9)85.:FD4))99CGF8:)25*9)9C4<))9:<BC0/3),*=>C))19?0(2?>24).69)6(02)((4@*.3<).*))...)(((((4)614(,,
@M02996:162:000000000-B87FG:1:1101:26003:6411 1:N:0:ACTGAGCG+TCTCTCCG
CCTACGGGGGGCAGCAGTGAGGAATATTGGTCAATGGACGCAAGTCTGAACCAGCCATGCCGCGTGCAGGAATAAGGCCCTATGGGTCGTAAACTGCTTTTGTGGTGGAGCAATAAGTCGTACGTGTACGGCGATGAGAGTACATCACGAATAAGCATCGGCTAACTCCGTGCCAGCAGCCGCGGTAATACGGAGGATGCAAGCGTTATCCGGATTTATTGGGTTTAAAGGGTGCGTAGGCTGTGGTCCAAGTCAGGGGTGAAAGCCCGGAGCTCAACTCCGGAACTGCCTTTGATACTGG
+
8ACCCFA==1)8888::<:::::CFGGGGGGGGGGGGGGGGGGGGGGGGGGGGFFGGGGGGGGGGGGGGGFGGGGGGGGGGGGGGGGGGGGGGGGGGGFGGGFGGGGGGGGGGGGGGGGGGGGGGGGGGGGGGGGGGGGGGGGGFFGGGGGGGGGGGGGGGGGGGGGGGGGGGGGGGGGGGGFFGGGGGGGGGEGCEGGFGGGFCGFFFFGGGFFGGFGGFGGGCDGGFFG>BFFE1<FGB7:F?FF?GBFFFFFFFGG0>>?A9?FBFB73;1;FFBFF?EFFB9D<<<>AF<)6999>>
@M02996:162:000000000-B87FG:1:1101:12998:6416 1:N:0:ACTGAGCG+TCTCTCCG
CCTACGGGAGGCAGCAGTGAGGAATATTGGTCAATGGACGGAAGTCTGAACCAGCCAAGTCGCGTGAGGGATGAAGGCCCTACGGGTTGTAAACCTCTTTTGCCGGGGGAGAAACCTGACCACGTGTGGTCAGCTGAAGGTACCCGGTGAATAAGCATCGGCTAACTCCGTGCCAGCAGCCGCGGTAATACGGAGGATGCGAGCGTTATCCGGATTTATTGGGTTTAAAGGGGGCGCAGGCGGACCGTGAAGGCAGCGGTGAAATCCCGGAGCTCAACTACGGAACTGCGGTTGAAACGGG
+
88BC@A:880)=========;;;CFGGGGGGGGGGGGGFCDEDEGGGGGGGGGGGGGGGGFFGG6@FEGGGGEFFGGGGGGGGGGG@8@?FDFGG,F5,CEFGGCGDDDF+@FFGGDGGGGGGGFGGGE,@@DDGG=EGGFGGGGGGGGCCGFGGGF52:CC8EGGCGGDDFGGGGGFGGC<A;C>DG@FGGDDEGFGGFD3>BE<>>:=F*588/*)2*1<CC/7CDFFGF(70599ED,)-078)-/-(/(4:?<GG(9FBFFFB0<(131(0A??).5B?:?;)52((470()15(3:
@M02996:162:000000000-B87FG:1:1101:18485:6425 1:N:0:ACTGAGCG+TCTCTCCG
CCTACGGGAGGCAGCAGTAAGGAGTTTTCGGCAATGGGGGAAACCCTGACCGAGCAACGCCGCGTGTGTGATGACGGCCCTATGGGTTGTAAAGCACTTTTATAAGAGACGAATGGTGAGTCTAGGAAATGAGGCTCACTTGACTGTATCTTTTGAATAAGCCACGGCTAACTACGTGCCAGCAGCCGCGGTAATACGTAGGTGGCAAGCGTGATCCGGATTTATTGGTGGGAAAGGGTGCGCAGGCGGGCTGGTAAGTCAGCGGTGAAAGGTCGGGGGTCAACCCCGGCGGGGCCGTGGG
+
8ACCCD=5)0)8===;==;=<;;CCFFGGGGGGGGGFGGGGGGGGGGGGGGGGGGGGGGGGGGGFGGCGGFGGGGGGGGGGGGGGGF=>FGFFGGGGG,EFGGGCF9FGGGGGG,,,5CFGGGGGGGGGGGFD@GGGGGGGDEGGCFGGGGGGGG8;FGCFFGCF>EC5CGGFGGE6;=E79FFCDF44CD438FFF3F4C3EFFGFFF>5E95;C>1>9BEDC+*<6-0*)8?6.4(0*3)()4.79D(3@:?(.)<:).*)3262(9<:8)))27((--524(-(-(,((((4(0(-6-
@M02996:162:000000000-B87FG:1:1101:14177:6430 1:N:0:ACTGAGCG+TCTCTCCG
CCTACGGGGGGCTGCAGTGGGGAATATTGCACAATGGGCGAAAGCCTGATGCAGCGACGCCGCGTGAGTGAAGAAGTATCTCGGTATGTAAAGCTCTATCAGCAGGGAAGAAAATGACGGTACCTGACTAAGAAGCCCCGGCTAACTACGTGCCAGCAGCCGCGGTAATACGTAGGGGGCAAGCGTTATCCGGATTTACTGGGTGTAAAGGGAGCGTAGACGGGTTGGCAAGTCTGAAGTGAAATGCGGGGGCGCAACCCCTGAACTGCTGTGGAAACGGTCGAACGAGAGTGCAGGAGAG
+
8ACCCF8==808888::::::888FEFGGGGGGGGGFGGCFFGGGGGGGGGGGFFGFGGGGGGGFFGE@CFGGGGGGGGGGGGGGG:FBFFDCGGGFG9FGGGGCFGFGGGGGGDFGGDGGCGGGGGGGGGFGEGGGGGGGGGGGGGGGGGGGGGGGGGGGGGCEG*;<CGG*<FCGDDCEF@>E9/**<>EC;EGFGG*:CCFGCFBFFCC75>D7297BGG)/7:CBFFF6)6@AFF:)266<99;D>BF009>FG*(-7:?)5><6.*.5:7+=0,8(.7181337905<<)6812.2
@M02996:162:000000000-B87FG:1:1101:4908:6432 1:N:0:ACTGAGCG+TCTCTCCG
CCTACGGGAGGCTGCAGTGAGGAATATTGGTCAATGGAGGCAACTCTGAACCAGCCATCTCGCGTGAAGGAATACGGCCCTACGGGTCTTAAACTTCTTTTATAGGGGGATAAAGTGAGATATGTATATCTTTTTGTAGGTACCCTATGAATAAGCATCGGCTAACTCCGTGCCAGCAGCCGCGGTAATACGGAGGATGCGAGCGTTATCCGGATTTATTGGGTTTAAAGGGTGCGCAGGCGGCACGTTAAGTCAGCGGTGAAATGTCGGGGCTCAACCCCGGCACTGCCGTTGAAACTGG
+
8ACCCEFF91)==========;;CFFGGGGGGGGGGGGGGGGGGGGGGGGGGGFFGGGGGGGGGGGGGGGGGGGGGGGGGGGGGGGGGGGGGGGGGGGGGGCGAFGGGGGGGGFGGGFG,FFCFGFEFGGGGGGGGGGGGGGGGGGGGGGGGGGGGGGGCGGGGGGFGGGGGGGGGGGGGGGEFGGDGGGGGGFGGFGFFGDGFGGFFFFGGGFFGG<DFFGGGGFGGFFGF@F?EFFFGFCBEFEFFC<BFFFFAFGGF>F?FFFFF4499;4@??07?F>BFF;847:9:<?1:84:47
@M02996:162:000000000-B87FG:1:1101:8158:6433 1:N:0:ACTGAGCG+TCTCTCCG
CCTACGGGTGGCAGCAGCTAAGAATATTCCGCAATGGGCGAAAGCCTGACGGAGCGACACCGCGTGGATGAAGAAGGCCGGAAGGTTGTAAAATCCTTTTGAAACCGAGGAATAAGCATCGGAGGGAATGCCGGTGTGGTGACTGTAAGTTTTGAATAAGCAACGGCTAATTACGTGCCAGCAGCCGCGGTAACACGTAAGTTGCGAGCGTTGTTCGGAATTATTGGGCGTAAAGGGCATGTAGGCGGGCTGGCAAGCTTGGTGGGAAAGCCCGGGGCTCAACTCCGGAATAGCATTGAGA
+
8ACCCE=580)========;<;;CFFGGGGGGGGGGGGGGGGGGGGGGGGGGGFFGFGEGGGGGFGGGGGGGGGFGGGGGGGGGGGGGGGGGGGGGGGGGGGGGGGGGGGGGGGGGGGFGGGGGGGGGFGGGGGGGEGGGGGGGGGGGGGGGGGDGGGGGGGGGGGGGGGGGGGGGGGGFGFFFFGGGGGDG8FGGDG;AGCGFGGFDFFDGGEFGGFGDFFFGF*<9:D7><?BFFF>G4:5=21721(-7:???FC<2:).(((4>FB9:61@*5,,-492)4:?6,(4).4:5*5)5(
@M02996:162:000000000-B87FG:1:1101:8142:6452 1:N:0:ACTGAGCG+TCTCCCCG
CCTACGGGTGGCAGCAGCTAAGAATATTCCGCAATGGGCGAAAGCCTGACGGAGCGACACCGCGTGGATGAAGAAGGCCCTAAGGTTGTAAAATCCTTTTGAAACCGAGGAATAAGCATCCGAGGGAATGCCGGTGTGGTGACTGTAAGTTTTGAATAAGCAAAGGCTAATTACGTGCCAGCAGCTGCGGTAACACGTAAGTTTCGAGCGCTGTTCGGTATGATTGGGCGTAAAGGGCATGTAGTCTGTCCGTCACGCTTGGTGTGAAAGCCCCGACCCCAACTCCGGACTTGTCTTGAGA
+
68AC@>@B80)=688;,;;;,;;6CFGGE<FFGDFGD8FFEFGGGGGGGGD7FFGCFEDEGGGGGG@FFGGGCGFGGGG,,9:CCFFF7<FBE<,9,CFF,??EG,+++>+AAA,EAFCF,44C+F7AA:@FGDG7+BEFCFC,@EC9BDC@9@C,@E>AAC,,6,,346;<2D14>:E,4@A*:***)4**4A@FFC859@?+><:A5:55<);19;*1=++:<***3>7512)1(,)7(2.1.**)26,0..3-(*/-15.(.(.)/.*(-()1)4(31<6().((-((,--..9)))(
@M02996:162:000000000-B87FG:1:1101:24052:6472 1:N:0:ACTGAGCG+TCTCTCCG
CCTACGGGAGGCTGCAGTGGGGAATATTGGGCAATGGGCGAAAGCCTGACCCAGCAACGCCGCGTGAAGGAAGAAGGTCTTCGGATTGTAAACTTCTTTTATGTGGGACGAACAAATGACGGTACCACATGAATAAGCCACGGCTAACTACGTGCCAGCAGCCGCGGTAATACGTAGGTGGCAAGCGTTATCCGGATTTACTGGGTGTAAAGGGCGCGTAGGCGGGGAAGCAAGGCAGATGTGAAATCCATGGGCTCAACCCATGAACTGCATTTGAAACTGTTTCTCTTGAGTGCTGGAG
+
8ACCCDAA=10=========;8BCFGGGGGGGGGGGGGGFEGGGGGGGGGGGGFFGGGGGGGGGGGGGGGGGGFGGGGGGGGGGGGGGGGFGGGGGGGGGGGGFGGGGFGGGGGGFGGGGGGGGGGGGGGGFFF;EGGGFGGGGGDGGGGGGGFGGGGFFGGFECGGE>EFGGG,AFGGGGGF=FGG7CECFFFGE3CGFGGGFGCBAA6FGGEED<>CGFGFGGFGDFF5@>2(.4<@F<25?4FF<C?<??10:0F*(3>?F0)6<?89)6>?</-4AAF5:5<)-:22:2))69)5.,
@M02996:162:000000000-B87FG:1:1101:24057:6489 1:N:0:ACTGAGCG+TCTCTCCG
CCTACGGGAGGCTGCAGTGGGGAATATTGGGCAATGGGCGAAAGCCTGACCCAGCAACGCCGCGTGAAGGAAGAAGGTCTTCGGATTGTAAACTTCTTTTATGTGGGACGAACAAATGACGGTACCACATGAATAAGCCACGGCTAACTACGTGCCAGCAGCCGCGGTAATACGTAGGTGGCAAGCGTTATCCGGATTTACTGGGTGTAAAGGGCGCGTAGGCGGGGAAGCAAGTCAGATGTGAAATCCATGGGCTCAACCCATGAACTGCATTTGAAACTGTTTCTCTTGAGTGCTGGAG
+
8ACCCA8881)=========;88BFFGGGGGGGGGGGGGGGGGGGGGGGGGGGGGGGGGGGGGGGGGGGGGGGGFGGGGGGGGGGGGGGGGGGGGGGGGGGGGGGGGGGGGGGGGGGGGGGGGGGGGGFGGGGGFGGGGGGGGGGGGGGGGGGEGGGFGCFDGEE>CE5EFFGEDFFGGFGGFFFFGGGGGGGFGGFGGFGGGFGGD8B1CGGFFGGFGGFGCDEFGG<DGF>FFFFF?FAGFB>FFFGFBFF60:?G4:?E03<AA9@BG2<DFC?><>FFBD<>>AB2).5<AAFFF:(
@M02996:162:000000000-B87FG:1:1101:15711:6498 1:N:0:ACTGAGCG+TCTCTCCG
CCTACGGGAGGCAGCAGTGAGGAATATTGGTCAATGGGCGAGAGCCTGAACCAGCCATGTCGCGTGGAGGAATAAGGATCTATGGTTCGTAAACTCCTTTTGCGGGGGGATAAAGTGCGGGACGCGTCCCGTATTGCAGGTACCCCGCGAATAAGCATCGGCTAACTCCGTGCCAGCAGCCGCGGTAATACGGAGGATGCGAGCGTTATCCGGATTTATTGGGTTTAAAGGGTGCGTAGGCGGCCCCTTAAGTCGGCGGTGAAATTTCCGGGCTCAACCCGGTCCCTGCCGTCGAAACTGG
+
8ACCCB==88)=========;;;CFFGGGGGGGGGGGGGGGGGGGGGGGGGGGFFFFGGGGGGGGGGEFGGGGGGGFFGGGGGGGGGGGGEFGGGGGGGGGGGEGCFGGGGGGGGGCFCF7CGGGGEFGGGGGGGEGGGCCFGGGGDGGCCGGCGFGGGGGGG8@FGGGGGGGGCGGGGFFGEFGGGDGGG>EDEE5FFFCDDBGGF:FF>GC>EDGFGGFGGGGFFG2=D341:7?<D75>;>2@EF509=AA:19=D>F32)6<AF8<390(8<9?FFF3(4(4<>:1(311,()3).5
@M02996:162:000000000-B87FG:1:1101:27137:6501 1:N:0:ACTGAGCG+TCTCTCCG
CCTACGGGAGGCAGCAGTGAGGAATATTGGTCAATGGACGGAAGTCTGAACCAGCCATGCCGCGTGCAGGATGACGGCCCTATGGGTTGTAAACTGCTTTTGTGGTGGAGCAATAAGGCGTACGTGTACGTCGATGAGAGTACATCACGAATAAGCATCGGCTAACTCCGTGCCAGCAGCCGCGGTAATACGGAGGATGCAAGCGTTATCCGGATTCATTGGGTTTAAAGGGTGCGTAGGCTGTGCTGCAAGTCAGGGGTGAAATACCCGGGCTCAACCCGGGAACTGCCTTTGATA
+
8ACCCE55=00=========;;;EFGGGGGGGGGGGGGGGGGGGGGGGGGGGGGGGGGGGGGGGGGGGGGGGGGGGGGGGGGGGGGGGGGGGGGGGGGFGGGGGGGGGFGGGFFGGGGGGGGGGGGGGGGGGGGGGGGGGGGGGBFGGGGGGGGGGGGGGGGGGGGGGGGGGGGGGGGGGGGFFGGGGGGGGGFGGFGGFGGGFEGFFAFGGGFFGGFGGFGGGGFGGFFFFFFFFFFFG7D:<:@FFGF<FA<<BFGGFFF<BF49:F2DFF9@FF??:>EFFFFFF<8<<AB4<=
@M02996:162:000000000-B87FG:1:1101:14895:6511 1:N:0:ACTGAGCG+TCTCTCCG
CCTACGGGAGGCTGCAGTGGGGAATATTGGGCAATGGGGGAAACCCTGACCCAGCAACGCCGCGTGAAGGAAGAAGGCTTTCGGGTTGTAAACTTCTTTTACCAGGGACGAAGGACGTGACGGTACCTGGAGAAAAAGCCACGGCTAACTACGTGCCAGCAGCCGCGGTAATACGTAGGTGGCAAGCGTTGTCCGGATTTACTGGGTGTAAAGGGCGTGTAGGCGGAGATGCAAGTCAGAAGTGAAATCTCTGGGCTTAACCCGGAAACTGCTTTTGAAACTGTATCCCTTGAGTATCGGG
+
88BCCB5880)=======;=;88BFCGGGGGGGGGGGGGGGGGGGGGGGGGGGGGGGGGGGFGGFGGGDGGGGGGGFFGGGGGGGGGGGGGGGGGGGGGGFGGGGEGGFGCEFCGGGGCCFBFGCGGFFG8<8FDGFCFG,D>>FGGGGGGGDGGGGGGGG*DGFGDGGGGGGGFC9CEFFCFF9DGGGGGGGFCEBGDFCGGFGGFFD?F9:45CGFG55EGGGE*1(5CFFBAFDAF7<<<F29F<:>FFDFBF?F4<AFF6>(40:A24A<@CF?><<F)...:A8?A:)4<A?A?>1
@M02996:162:000000000-B87FG:1:1101:18230:6515 1:N:0:ACTGAGCG+TCTCTCCG
CCTACGGGTGGCAGCAGTGGGGAATATTGGGCAATGGGCGCAAGCCTGACCCAGCGACGCCGCGTGAGGGAAGACGGTCTTCGGATTGTAAACCTCTTTCAGCAGGGAAGAAAATGACGGTACCTGCAGAAGAAGCCACGGCTAACTACGTGCCAGCAGCCGCGGTAATACGTAGGTGGCAAGCGTTATCCGGAATTACTGGGTGTAAAGGGTGTGTAGGCGGGACTGCAAGTCAGATGTGAAAATTATGGGCTCAACCCATAACCTGCGTCTGAAAATGTAGTTCTTGGGGTTGGGAGGG
+
88ACCE8)8)1===8;==;;;88BFFGGGGGGGGGGGGGFFGGGGGGGGGGGGECFEGEGGGFGFFGGGGGGGGFGFGGGGGGGEGGGGGGGGGGGGGGGGGGGGGGGGGGGGGGGGGGEG7FGGGGGGDFGGGGGGGGGGGGEGGGFGGGFGGGGGGGGGDGEDGG5BCGGGGGEEEGFFGFFGGGGGGGGGFEGFFDAGGGFGGFFFFFGCDFGGFGGFGGG5@=FBF76<BAF<AFC>></6FFADA0@FB:?<FDB:),87?FBF0996,8@*)<))/)665>-))(((((-),(((
@M02996:162:000000000-B87FG:1:1101:15710:6517 1:N:0:ACTGAGCG+TCTCTCCG
CCTACGGGAGGCAGCAGTGAGGAATATTGGTCAATGGGCGAGAGCCTGAACCAGCCATGTCGCGTGGAGGAATAAGGATCTATGGTTCGTAAACTCCTTTTGCGGGGGGATAAAGTGCGGGACGCGTCCCGTATTGCAGGTACCCCGCGAATAAGCATCGGCTAACTCCGTGCCAGCAGCCGCGGTAATACGGATGATGCGAGCGTTATCCGGATTTATTTGGTTTAAAGGGTGCGTAGGCGGCCCCTTAAGTCGGCGTTTAAATTTCCGGGCTCAACCCGGTCACTGCCGTCCACACTGG
+
88BCCE18)10=8======;;;;;EFGGGGGGGGGGFGGEEGFFGGGGGGGGGFFGFGGGGGGGGG7FFGGGG<DGGDFGGGGGGGGGGGGFFFGGGGGGGGG:FCGGG::FGGGGFGGCD>FFG7CCGGGGGGG7FFFFECFFGGCEGC8CG??FGGGGEGGECEGGG>FFGCFCFCCFGGFDCD33CGFFD)*:6:>F<C5@GGF)>FG7DDDCF2CC4A?FF@CF<4>)4,4::<E:>C6B6D56G?9=A6469D)(()).4<:A4(391(.3*,::03(--8BFF:,4,(()04().
@M02996:162:000000000-B87FG:1:1101:14901:6530 1:N:0:ACTGAGCG+TCTCTCCG
CCTACGGGAGGCTGCAGTGGGGAATATTGGGCAATGGGGGAAACCCTGACCCAGCAACGCCGCGTGAAGGAAGAAGGCTTTCGGGTTGTAAACTTCTTTTACCAGGGACGAAGGACGTGACGGTACCTGGAGAAAAAGCCACGGCTAACTACGTGCCAGCAGCCGCGGTAATACGTAGGTGGCAAGCGTTGTCCGGATTTACTGGGTGTAAAGGGCGTGTAGGCGGAGATGCAAGTCAGAAGTGAAATCTCTGGGCTTAACCCGGAAACTGCTTTTGAAACTGTATCCCTTGAGTATCGGG
+
88CCCD==81)=========;88BFGGGGGGGGGGGGGGGGGGGGGGGGGGGGFFFGGGGGGGGGGGGGGGGGGGGGGGGGGGGGGGGFGGGGGGGGGGGGGGGGGGGGGGGGGGGGGECFEEGGEFGGGG8DFCBDBGGCGGCGGGGGGGGGGGGGCGGGFGGFGGDGGGGGGGGGFGFFDFAGGGGGGGGFFGG3DDFDGGAE5A:>?GGGF)7C6DGFGGFGFGGFFGFFFFFFFF749<FF=FBC4<F<B?F?ECBFFF>F(9>F<C?BFFFF:5>A@AAA<AAF?9:844)/689(
@M02996:162:000000000-B87FG:1:1101:6399:6540 1:N:0:ACTGAGCG+TCTCTCCG
CCTACGGGAGGCTGCAGTGGGGGATATTGCACAATGGGGGAAACCCTGATGCAGCAACGCCGCGTGAGGGAAGAAGGTTTTCGGATTGTAAACCTCTGTCCTAAGTGAAGATAATGACGGTAGCTTAGGAGGAAGCTCCGGCTAACTACGTGCCAGCAGCCGCGGTAATACGTAGGGAGCGAGCGTTGTCCGGATTTACTGGGTGTAAAGGGTGCGTAGGCGGCTTGTCAAGTCAGGTGTGAAATGCAGAGGCTTAACCACTGAACTGCGCTTGAAACTGATGAGCTTGAGTGAAGTAGAG
+
8ACCCEFA=0)=======;=;88@FGGGGGGGGGGGGGGGGGGGGGGGFFGGGGGGGGGGGGGGFGEGGGGGGGGGGGGGGGGGGGGGGGGGGGGGGGGGGGFGGGGGGGGGGGGGGGGGGGGGGGGGGFFGGGGGGGGGGGGGGGGGGGGGGGGGGGGGGGGGGGGGFCEGGGGGGGGGDGEBEGGGGGGGGDGGFGGFFFGFGGFFFFGGGB>GGFDGFGGGGFGGFFGFAAAFFFFG8:<66@=67:<>BFFFAFGFFFFBAFB7@BC>BFFGBFFF2@ABBA228:?<AF569<<>A
@M02996:162:000000000-B87FG:1:1101:4348:6554 1:N:0:ACTGAGCG+TCTCTCCG
CCTACGGGTGGCAGCAGTCGGGAATATTGCGCAATGGAGGAAACTCTGACGCAGTGACGCCGCGTATAGGAAGAAGGTTTTCGGATTGTAAACTATTGTCGTTAGGGAAGATAAAAGACAGTACCTAAGGAGGAAGCCCCGGCTAACTATGTGCCAGCAGCCGCGGTAATACATAGGGGGCAAGCGTTATCCGGAATTATTGGGTGTAAAGGGTGCGTAGACGGGAAAGCAAGTTAGTTGTGAAATCCCTCGGCTTAACTGAGGAACTGCAACTAAAACTACTATTCTTGAGTGTCGGAGG
+
68BCCEA5=))=;======88888CFFGFGGGGGGGGGGGGGGGGGFGGGGGF>FGEGGGGGGFFFGGGGGGGGGGGGGGGGGGGGGGGGGGGGGGGGFGGGGGGGGGGGGFGGGGGGGGGGGGGGGGGGGGGGGGGGGGGGGGGGGGGGGGFFGGGGGGGGGGGGGGGGGGGGFFGEGGGGFFFGGGDCGGEB:CAD>AFGGFGGFFFFFGGFFDDFGGFDCDGFGGFFGFF<<FFFFGBD:7AFFFFFBFFF?FFGGDFFB(,:??=>>>::7C:84?2)5<2<<.-)-,6<A>@906>
@M02996:162:000000000-B87FG:1:1101:17809:6555 1:N:0:ACTGAGCG+TCTCTCCG
CCTACGGGTGACTGCAGTGGGGAATATTGGGCAATGGGCGCAAGCCTGACCCAGCAACGCCGCGTGAAGGAAGAAGGCTTTCGGGTTGTAAACTTCTTTTGTTAGGGACGAGAAGAAGACGGTACCTCATGAATAAGCCCCGGCTAACTACGTGCCAGCAGCCGCGTTACTACGTAGGTGGCAAGCGTTGTCCGGATTTACTGGGTGTAAAGGTCGTGTAGCCGGGTTGGCAAGTCCGATGTGAACTCCATGGGCTTCTCCCATGAACTGCATTGTAAACTGTTGTGTTTTGGTTACGGGG
+
-8AC8*0)0));<6;=6=6==8B@FFGCEFGFCCFFGGFGF@FE@DECEEEFGFFFGGGGGFFC+@,=CF4FEEDFGGGGFGGGEGGDGGGEFFGGGGFGGG<?E@FCFGEEGG8AE,FF++@<FGDDBD9F9C9,@9,+@+@C:8:FG9F+@7+:D<7,>>C*<:4144,,@>:C55CEFG)14?C?757C+02*)98+;@7)*;5)*;+A7/0)9<CF?C?G57>*-5*9,26?),.9(9616**-*..7(-208**.)).-().4939AAA=<7)).6*69)(((((,(-.())(((-
@M02996:162:000000000-B87FG:1:1101:6409:6555 1:N:0:ACTGAGCG+TCTCTCCG
CCTACGGGAGGCTGCAGTGGGGGATATTGCACAATGGGGGAAACCCTGATGCAGCAACGCCGCGTGAGGGAAGAAGGTTTTCGGATTGTAAACCTCTGTCCTAAGTGAAGATAATGACGGTAGCTTAGGAGGAAGCTCCGGCTAACTACGTGCCAGCAGCCGCGGTAATACGTAGGGAGCGAGCGTTGTCCGGATTTACTGGGTGTAAAGGGTGCGTAGGCGGCTTGTCAAGTCAGGTGTGAAATGCAGAGGCTTAACCACTGAACTGCGCTTGAAACTGATGAGCTTGAGTGAAGTAGAG
+
8ACCCD5=:8)=========;88@FFGGGGGGGGGGGGGGGGGGGGGGGGGGGFGGGGGGGGGGGEGGGGGGGGGGGGGGGGGGGGGGGGGGGGGGGGGGGGGGGGGGGGGGGGGGGGGGGGDGGFGGGGGDGGGGGGGGGGGEGGG;CEFGGGGGGGGGGGG7FEGCFFGGGGGGGGGGGGFFGGG3DGGGGFGEA>FFCG=FEGFFFFGCG@>GG<)9FGGGGBGGFFG=4AFF?BFG:2:=<1=<F<<@<BFFAFGFF?:A>BF?FFG0:4>GFAD<2=244<48184ABB)-/:942
@M02996:162:000000000-B87FG:1:1101:13470:6559 1:N:0:ACTGAGCG+TCTCTCCG
CCTACGGGAGGCTGCAGTAGGGAATATTGGTCAATGGGGGGAACCCTGAACCAGCCATGCCGCGTGAGGGAATAAGGCCCTACGGGTCGTAAACCTCTTTTACCGGGGGCTAACGGGCGTCGTGCGCGGCGCTGTGAAGGTACCCGGGGAATAAGCATCGGCTAACTCCGTGCCAGCAGCCGCGGTAATACGGAGGATGCGAGCGTTATCCGGATTTATTGGGTTTAAAGGGTGCGCAGGCGGGCTGGTAAGTCAGCGGTGAAATGTCGGGGCTCAACCCCGGCAGTGCCGTTGATA
+
88CCC?>98))==========8;CFGGGGGGGGGGGGGGGGGGGGGGGGGGGGGGGGGGGGGGGGGGGGGGGGGGGGGGGGGGGGGGGGGGFFGGGGGGGGGGGGGGGGGGGGGG7FFEGG7FGGCEGGGGGGGGGGGGGFFGGGGGGGGGGGGGGGGGGGGGGGGGGGGGGGGGGGGGGGGFFGGCGGGGGGFCGFGFF3CGEGGFFFFGGGBFGFAGGFGGGGFGGFFGFF?FDB9@<914597@<G9AFFDADDDG?2:?FBFF4>9GBF18C?<FF?:>BBB((.67??6359
@M02996:162:000000000-B87FG:1:1101:10889:6584 1:N:0:ACTGAGCG+TCTCTCCG
CCTACGGGCGGCTGCAGTGGGGAATATTGCACAATGGGCGAAAGCCTGATGCAGCGACGCCGCGTGAGTGAAGAAGTATCTCGGTATGTAAAGCTCTATCAGCAGGGAAGAAAATGACGGTACCTGACTAAGAAGCCCCGGCTAACTACGTGCCAGCAGCCGCGGTAATACGTAGGGGGCAAGCGTTATCCGGATTTACTGGGTGTAAAGGGAGCGTAGACGGTTTGGCAAGTCTGAAGTGAAATGCGGGGGCTCAACTCCTGAACTGCTTTGGAAACTGTCGAACTAGAGTGCAGGAGAG
+
88CCCF)180)8888;;;;;;88BFGGGGGFGGGGGGGGGGGGGGGGGGGGGGGGGGGGGGGGGFGGGGGGGGGGGGGGGGGGGGGGGGGGGFFGGGCFGGGGGGFGGGGGFFFGFGGGGFDGGGGDGGGGCFGFGGGGGGGGFGGGGGGGFGGGGGGGGGGGGDGEGGFGGGGGGDGGGEGFFGGGDGGGGGFDGFGGFGFGFGGFF?FGGF>>CGFCDFGGGGFEGF6=>BBA?A9?C826469@;D9>BFFFFFGGF?FFAFFFF=5*<A2;CFB:46?6<6?BFBFFFFBA>7::2:
@M02996:162:000000000-B87FG:1:1101:27408:6586 1:N:0:ACTGAGCG+TCTCTCCG
CCTACGGGAGGCAGCAGTGGGGAGTATTGCACAATGGAGGAAACTCTGATGCAGCAACGCCGCGTGAGTGAAGAAGTATTTCGGTATGTAAAGCTCTATCGATGGGGAATAAAATGAAGGTACCCAAGTAAGAAGCCCCGGCTAACTACGTGCCAGCAGCCGCGGTAATACGTAGGGGGCAAGCGTTATCCGGATTTACTGGGTGTAAAGGGAGCGTAGACGGAATGACAAGTTTGAAGTGAAAACCCTGGGCTTAACCCAGGACTTGCTTTGAAAACTGTTAATCTAGAGTACTGGAGGG
+
ABCCCEA8)1)88=======;888CFGGGGGGGGGGGGGGGGGGGGGGGGGGGGFGGGGGGGFGCFEGGGDGGGGGGGGGGGGGGGGGGGGGGGGGGFGGGGGGGGFFGGGGGGGGGGGGGGGGGFFGGGGDGGGGFGGGGGGDGGGGGGGGGGGGGGGGGDGGGGGEFGGGGGGEGGGGGGAFEDGGGGGGGFGGFGGFGGGFGGFFFFGGGFEGGFGGFGGGGFGGFFGFAFFF2<FG>::8<7B?GF4@F:BFFGFBBFFFFFFDF<FA<A4CB?:AAFAAA2<<<).6AA<D@:?09
@M02996:162:000000000-B87FG:1:1101:23284:6644 1:N:0:ACTGAGCG+TCTCTCCG
CCTACGGGCGGCTGCAGGTACCAGGCGAATAAGCATCGGCTAACTCCGTGCCAGCAGCCGCGGTAATACGGAGGATGCGAGCGTTATCCGGATTTATTGGGTTTAAAGGGTGCGTAGGCGGGATGCCAAGTCAGCCGTAAAATCGTCGAGCTCAACTCGATCTCGCGGTTGAAACTGGCGTCCTTGAGTACACTAGAGGGCGATGGAATTCGTGGTGTAGCGGTGAAATGCATAGATATCACGAAGAACTCCGATTGCGTAGGCAGTCGCCTGGGGTGCCACTGACGCTGATGCACGAAGG
+
ABCCC>))01)8888;;;;<;;<;BFGCCFGG,FFGGGGGGGGGGGGGGFGGGFFFCFFGGGGG@FGGGGGGGFFGGGGGGGGGGGGGGGCCFGGFGGGGGGGGDFGFFGGEGGGGGGGGGGCGGGGGGGGGGFGGDGGCFGFGGGGDEGGGGGGGGFGEEFGGGGGGGGG6CGGGGGGGGGFEGFGGGGG9EFGGFGGFGGCBEDFFFFGGF>>FF?F7FEGGGFGGFFGFBFFFDFFC5::76>BFGFAFFBFFF?C9?DBF<::BFBC?:8F*0(4<AFFFABB?:<(3:A<A:?F<>
@M02996:162:000000000-B87FG:1:1101:8598:6677 1:N:0:ACTGAGCG+TCTCTCCG
ACTACGGGAGGCTGCAGTGAGGAATATTGGTCAATGGGCGGAAGCCTGAACCAGCCCAGTCGCGTGAAGGAAGACGGTATTATGTATTGTAAACTTCTTTAGCAGTAGAGCAATAAGCGCCACGTGTGGCGTGATGAGAGTATACTGAGAATAAGCATCGGCTAACTCCGTGCCAGCAGCCGCGGTAATACGGAGGATGCGAGCGTTCTCCGGATTCATTGGGTTTAACGGGTTCGCAGGCGGTCAGTTAAGTCAGTGGTCAAATCTTGAGGCTCAACCTCATCCCGCCATTGATACTGGG
+
-8AC@58=:)08=======;=;;;EEFGGGGGFGGGGGGGGGGGGGGGGGGGGF@D,CFGGFFFFGGGGGGGGGGGCGGGGFFGGDGGGGGGGGGGGGGGEGGGGFFGG;CFFCFGFGC>FDCGGGGFGGGGGEFGG?DFFDFGFGAEFG9@9>DDFGGGGDFECCGGGGC?CFFGEFGDFDBDGGGGGF>FG>EG;F6AD4>BGD>.);F5D>EG*1;DFGFG5>E7))/)((,04:>C6<2.()06:<AF9><>BC45./355)).*)243843=(:F:)-69136((45)6<)*).3(
@M02996:162:000000000-B87FG:1:1101:15383:6720 1:N:0:ACTGAGCG+TCTCTCCG
CCTACGGGAGGCTGCAGTGAGGAATATTGGTCAATGGACGGAAGTCTGAACCAGCCATGCCGCGTGCAGGAATAAGGCCCTATGGGTCGTAAACTGCTTTTGTGGTGGAGCAATAAGGCGCACGTGTGCGTCGATGAGAGTACATCACGAATAAGCATCGGCTAACTCCGTGCCAGCAGCCGCGGTAATACGGAGGATGCAAGCGTTATCCGGATTTATTGGGTTTAAAGGGTGCGTAGGCTGTGCTGCAAGTCAGTGGTGAAAGCCCCGGGCCTAACCTGGGAACTGCCATTGATACTGG
+
88BCCB>=50)=======;==;;;EEGGGGGGGGGGGGGGGGGGGGGGGGGGGFFGGGGGGGGGGGGGGGGGGGGGFGGGGGGGGGGGGGGGGGGGGGGGGGGGGGGGGGGGGGGGAFGCF=FGGGGDGGGGGFGCFBCFGGGFFGGGGGEG6FFGGGGGGGG@FGGGGGGGGGGGGGGGGGFFGG5DGGGFGFCE:DCAFGEFGGFFFFFED>DDG?DGFGGGGFFFBFG34(4>??E94C?F?F?AGBFFFF<4ACCA?=?<B?BFF9DFF>@;FBF<,>080<BB28.66-)-*-6:)
@M02996:162:000000000-B87FG:1:1101:15445:6748 1:N:0:ACTGAGCG+TCTCTCCG
CCTACGGGTGGCTGCAGCTAAGAATATTCCGCAATGGACGAAAGTCTGACGGAGCGACGCCGCGTGGATGATGAAGGTCGGAAGATTGTAAAATCCTTTTAAGTATGAAGAATAAGCAGGACAGGTAATGGTCCTGTGGTGACGGTAGTACTTGAATAAGCAACGGCTAATTACGTGCCAGCAGCCGCGGTAATACGTAAGTTGCGAGCGTTGTTCGGAATTATTGGGCGTAAAGGGCATGTAGGCGGATATGCAAGCTTGGTGTGAAAGGCGGGAGCTCAACTCCCGAACTGCGTTTGGA
+
88BCCD85:0)========;<;;CFGGGGGGGGGGGGGGGGGGGGGGGGGGGGCFGGGGGGGGGFFGFGGGGGGGGGGGCGGCFFGGGGGGGGGGGGGGGGFCGGGGGGGGGGFCCGFG@?FFG+C>FFFFFGGGDE3@F7EGGEEGGGGGGGA9DEFGGGGGGDGGG>EGG@FEE89?FEFFFGGGGGCDGEFGG>G=6FG?79D>:BDDGC0;DC;C*>8<?C*CC:5/<08)9?B39,:-02=>B)4,*-:46>5FAF>A?<<>F=)>:07)*70352?B9<D:644423)(-5(2((
@M02996:162:000000000-B87FG:1:1101:24015:6759 1:N:0:ACTGAGCG+TCTCTCCG
CCTACGGGTGGCAGCAGTGAGGAATATTGGTCAATGGGCGAGAGCCTGAACCAGCCAAGTAGCGTGAAGGATGACTGCCCTATGGGTTGTAAACTTCTTTCGTTCGGGAATAAAGGAGCCTACGCGTAGGCTTTTGCATGTACCGTTCGAATAAGCATCGGCTAATTCCGTGCCAGCAGCCGCGGTAATACGGAGGATGCGATCGTTATCCGGATTTATTGGGTTTAACGGGAGCGTAGGTGGCCTTTTAAGTCACCGGACAAATGCACGGGCCCAACGCCGGCCTGCCGTTGGTACTGTT
+
8ACCC>=5:1)=6======;;;;;EFGGGCFGGGGGGGGG7@FGGGGGG<6FFFF<E,CCCFGGGGCCGGGGGGGAF8F,F<CGE,EECFGGAFE,5CF<,8F<A?FCGEGFGC;,E==B,9E:FG+48:=?=FEC=;;7E,@<3@=8+,@=+3@F99=>6=+3@;=CAE:+;D3,+,@,1<B>;97/C::8*)*=?88)1**/=DF)=67:D3:765++3FF7*.2;))9.:99372B3-9,).195*-)/.64))*1(4).(-)))*()(,(88<?09(07(,4,2:(-34(4-1-.))
@M02996:162:000000000-B87FG:1:1101:6393:6763 1:N:0:ACTGAGCG+TCTCTCCG
CCTACGGGTGGCTGCAGTAAGGAATTTTCGGCAATGGGGGAAACCCTGACCGAGCAACGCCGCGTGAGTGTAGAAGGTCTTCGGATTGTAAAGCTCTGTTGTAGAGGAAGAATGCTAAGTATAGGAAATGATATTTAGTTGACGGTACTCTACTAGAAAGTCACGGCTTACTACGTGCCAGCAGCCGCGGTAATACGTAGGTGGCAAGCGTTATCCGGATTTATTGGGCGTAAAGGGTGCGCAGGCGGTTTGTTAAGTTTGATGTGAAAGCGTTGAGCTCAACTCAATACAGCATCGAATA
+
8ACCCBF>:01;========<;;;CFGGGGGGGGGGGGGGGGGGGGGGGGGGGFGGGGGGGGGGGGGGGGGGGGGGGGFGGGGGEGGGGFFGGGGGGGGGGGGGGGGFFFGGGGGGGFGFGGGGGGEEFGGGGGGGGGGGAGGGGGGGGGGFGGFGGGGGGGFGGGGGEEGGGGEGFF5:CDA5FCDGDEG5E@EGFGGFGGGFGCFFFEGG3AFGG>99>FGG96FC<)/5:1<FBFFD>G>F0>DBGF?FF?F<9GGB>F<AFFABBAF;BF:*92<>?F?A>>:>48<>31>>5717,
@M02996:162:000000000-B87FG:1:1101:15453:6765 1:N:0:ACTGAGCG+TCTCTCCG
CCTACGGGTGGCTGCAGCTAAGAATATTCCGCAATGGACGAAAGTCTGACGGAGCGACGCCGCGTGGATGATGAAGGTCGGAAGATTGTAAAATCCTTTTAAGTATGAAGAATAAGCAGGACAGGTAATGGTCCTGTGGTGACGGTAGTACTTTAATAAGCAACGGCTAATTACGTGCCAGCCGCCGCGGTACTACGTAAGTTGCGAGCGTTGTTCGGCATTATTGGGCGTAAATGGCATGTCTGCTGTTATGCAAGCTTGTGGTGACAGGCGTGAGCTCACCCCCCGAACTGGTTTGGGA
+
-8ACCF5=:1)=;===;==;6;;;EFGGGGGGGGFGFGGGGGGGGGGGGGG7FFFGFFGGGEGGGG7,FE,FGE<F,FF+@F7CEFGFFFGGFFGGGGGG,,?<@AFEEADAEF;9FC<F+A,F+CDFFFGFFAEDF88FDDFCCEGGG9EFC,6@>:?C;?EF7:CE53EFDG*@D?@:64*/?9;?C*983:+>5D455FGF7)83;>5EGFFCGF)C3CC>A*+9?57)-3)14.)>?:)*)/*,*)-946:-)294:5)-8:20/)*-(-0*8(4><*((41209401)()-0-,2.
@M02996:162:000000000-B87FG:1:1101:11474:6767 1:N:0:ACTGAGCG+TCTCTCCG
CCTACGGGTGGCAGCAGTGAGGAATATTGGTCAATGGGCGGAAGCCTGAACCAGCCATGCCGCGTGAAGGATTAAGGCCCTATGGGTCGTAAACTTCTTTTGTTGTGGAGCAATAAGCGTCACGTGTGGCGCGATGAGAGTACACAGCGAATAAGCATCGGCTAACTCCGTGCCAGCAGCCGCGGTAATACGGAGGATGCAAGCGTTAACCGGATTTATTGGGTTTAAAGGGTGCGTAGGCTGTTGCTCAAGTCAGAGGTGAAAGCCCGGGGCTCAACTCCGGAACTGCCTTTGATACTGG
+
68BCCEA9:)0========;;;;;FFGGGGGGGGGGGGGGGGGGGGGGGGGGGFFGGGGGGGGGGGGGGGGGGGGGGGGGGGGGGGGGGGGGGGGGGGGGGGGGGGGGGFGGGGGGFGGGGGGGGGFFGGGGGFGGFDFGFGGGGGGGGGGGGGGGGGGGGGGGGGGGGGGGGGGGGGGFFGFDCGGGGDGGGFGGFGGFGGGFGGFFFFGGGFFGGAGG?FFGGFGG<FGFFFF@?BFD?94<?=BBFDFFAF>9)C5?<F?A>?FFF9D9>7>@F:AFFFF<19:>??>DFF:A6:2:?
@M02996:162:000000000-B87FG:1:1101:25000:6767 1:N:0:ACTGAGCG+TCTCTCCG
CCTACGGGTGGCTGCAGTCGAGGATCATTTGCAATGGGCGAAAGCCTGACAATGCGACGCTGCGTGGAGGATGAAGGCCTTCGGGTTGTAAACTCCTGTCATAAGGGAAAAGGCGAGGGTACCCAACACGTACCCGAGTTGATTGTACTTTAAGAGGAATTGGCGGCTAACTCTGTGCCAGCAGCCGCGGTAATACAGAGGCCAAGAGCGTTGTTCGGATTTACTGGGCGTAAAGGGCGCGTAGGTGGCCAAGTGTGTCGGATGTGAAATCTCCGGGCTCAACCCGGAAAGTGCGTCCGAA
+
88BCCDA5:1)========8888@EFDFGGGFGGGGFGGCFGGFGGGGGGGGGFFGFGGGGGGFFGGFFGGGGFGGFGGGGGGGGGGGGGGGGGGFGGFGGGGGGGGGGGFFFFGFGGGGGGGFFGGGGGGGF@FECGGFGGGGGGGGDGCFFGGGC@CADGFGGGGCE@?FGGGGGGGGGGFFGGGGGGGGGFGFFG7AFGGACGFFFFGCGFFCDFDGEGFGFFCC:>>5:BA*34;)41()-9=?F::>(66>>CFBF5?>05<:94;442<GBB9:2@1?6(,-4(..).4:73>B:
@M02996:162:000000000-B87FG:1:1101:17598:6773 1:N:0:ACTGAGCG+TCTCTCCG
CCTACGGGATGCTGCAGTAGGGAATATTGCACAATGGGGGAAACCCTGATGCAGCAACGCCACGTGTGGGAAGAAGCATTTCGGTGTGTAAACCACTGTCGTGAGGGAATAATGCTTAATTTCGGTTAAGTTGAATGTACCTCGAAAGGAAGCACCGGCAAACTTCGTGCCAGCAGCCGCGGTAATACGAGGGGTGCAAGCGTTGTTCGGAATCACTGGGCGTAAAGGGAGCGCAGGCGGAGATGCAAGCAGTCTGTACAATACCGGGGCCCAACCCCGGACCTGCAGACTGGACTGTTTT
+
88ACCB==1));==;========CFGGGGGGGGGGGGGGGGGGGGGGGGGGGGEFFFGGGGGGFDFGGGGGGGGGGGGGGGGGGGGGGGGGGGGFGGGFGGGFFFGGGGGGGGGGGGGGGGGGGEGCFFEEGG=;EFGFGGGGGGFEEDGGDFBFFGGGGGGGGGG8FCEGG6FGGGGGGGGFFGGCGGGGGGBGEDFGBFCGFGGFFFFGGGFAGGFGCFGG5C>FG:FGFFFBB>BFG;G>F2@FB=:,55526>+:9<FBB7?FB>4<>B1>CD?>>BFF?1?8:42)44???><A<(
@M02996:162:000000000-B87FG:1:1101:13315:6781 1:N:0:ACTGAGCG+TCTCTCCG
CCTACGGGTGGCTGCAGTGAGGAATATTGGTCAATGGGCGAGAGCCTGAACCAGCCATGTCGCGTGGAGGAATAAGGATCTATGGTTCGTAAACTCCTTTTGCGGGGGGATAAAGTGCGGGACGCGTCCCGTATTGCAGGTACCCCGCGAATAAGCATCGGCTAACTCCGTGCCAGCAGCCGCGGTAATACGGAGGATGCGAGCGTTATCCGGATTTATTGGGTTTAAAGGGTGCGTAGGCGGCCCCTTAAGTCGGCGGTGAAATTTCCGGGCTCAACCCGGTCACTGCCGTCGAAACTGG
+
8ACCCE=980)====;===;;;;CFGGGGGGGGGGGGGGGGGGGGGGGGGGGGFFFGGGGGGGGGGCFGGGGFFFGGFGGGGGGGGGGGGGGGGGGGGGGGGGGGGGGGFGGGGGGGGGGDGFGGGGGGGGGGGGEGGGGGGGGGGGGGEGGGGGGGGGGGGGGGGGGGGGGGGGGGGGGGGFFGGDGGGGFGFGGFGGFGGGFGGFEFFGGGBFGGBGGFGGGGEFFFFGDB:BEFFFD8777>@FFGFBFFFF9>GGFFFFFFFBA=0C>FBFFFFFFF>1;:>A48:1<9>665><4>
@M02996:162:000000000-B87FG:1:1101:25003:6788 1:N:0:ACTGAGCG+TCTCTCCG
CCTACGGGTGGCTGCAGTCGAGGATCATTTGCAATGGGCGAAAGCCTGACAATGCGACGCTGCGTGGAGGATGAAGGCCTTCGGGTTGTAAACTCCTGTCATAAGGGAAAAGGCGAGGGTACCCAACACGTACCCGAGTTGATTGTACTTTAAGAGGAATTGGCGGCTAACTCTGTGCCAGCAGCCGCGGTAATACAGAGGCCAAGAGCGTTGTTCGGATTTACTGGGCGTAAAGGGCGCGTAGGTGGCCAAGTGTGTCGGATGTGAAATCTCCGGGCTCAACCCGGAAAGTGCGTCCGAA
+
8ACCCD=5:1)========8888@FFGGGGGGGGGGGGGGFFGGGGGGGGGGGGGGGGGGGGGGFGGGGGGGGGGGGGGGGGGGGGGGGGGGGGGGGGFGGGGGGGGFFGGGGGGFEGGGGGGGGGGGGGGGGGGGGGDGGGGGGGGGGGGFGGGGGC?:FGGGGGGGGGGGGGGGGGGGGFFFGGGGGGGGGFGGFGF)>DFFGGFFFFGGGFFGG9GDEGEFGFGGFECE6?FF?FFGFC6BFF??FF7>?6><>CGFFEB;79A<F<>9BDFGFF08?FFF?9BFB2:<<AB?@9B64
@M02996:162:000000000-B87FG:1:1101:18960:6798 1:N:0:ACTGAGCG+TCTCTCCG
CCTAGGGGAGGCAGCAGTGGGGAATATTGCACAATGGGGGAAACCCTGATGCAGCAACGCCGCGTGAGTGATGAAGTATTTCGGTATGTAAAGCTCTATCAGCAGGGAAGAAAATGACGGTACCTGCAGAATAAGCCCCGGCTAACTACGTGCCAGCAGCCGCGGTAATACGTAGGGGGCAAGCGTTATCCGGATTTACTGGGTGTAAAGGGAGCGTAGACGGCAATGCAAGTCTGAAGTGCAAGCCCGCGGCTTAACTGCGGGCCTGCTTTGGAAACGTTATGGCTCGAGTGTCGGGGAG
+
8AC:=;88)0)====;===;;88BFFGGGGGGGGGGGGGGGGGGGGGGGGGGGGG@FGGGGGGGFGGGGGGGGGAEFFGGCGFGGGG8FEFFGFGGGEFGGGGFGFGGGGGGGFGFGGCEF<FFGGFFGG8FD=EGGFGEGGG::DF;FGGDGGFGGFFFGDGCCEC8BEFFFC5=:C?EG*86CDDG<CF5EFGGFFGFGGFAEG*A+;:5*:5996D3*8AD*5<6>?GB:<9?4>?75*./)7><)((043622<>-)841(46BF0>A7(9<72,(.).).13)-(()-6427(-(3
@M02996:162:000000000-B87FG:1:1101:14152:6807 1:N:0:ACTGAGCG+TCTCTCCG
CCTACGGGAGGCAGCAGTGAGGAATTTTCCGCAATGGGCGAAAGCCTGACGGAGCGACGCCGCGTGAGGGATGAAGGTTTTCGGATCGTAAACCTCTTTTATTAAGGAAAAAGGATAATATGCTAACCATATTATTTTGATGGTACTTATTGAATAAGCCCCGGCTAACTACTTGCCAGCAGCCGCGGTAATACGTAGGGGGCGAGCGTTGTCCGGAGTTACTGGGCGTAAAGAGCGTGTAGGCGGTTAGTTAAGTCAGGTGTGAAATCCTTCCGCTCAACTGAGGAACTGCGCCTGAAA
+
8ACCCE5=)10=========;;;;EEGGGGGGGGGGGGGGGGGGGGGGGGGGG@FFFGGGGGGGCFCFGGGGGGGGFGGGGGGGGGGGGGGGGGGGGGFGGGGGGGGFGFGFFG8FGGGDFAFGFGFGGGGGGGGGGGD:DDCGGGGFFFFFFGGGGADGGGG7FE7FFFGG+2>FGGGGGGFFGGGGGG*B9C*9*CD3CGGFDGFDFF5CC@3C*3>FFCEGGFGG;BD3:<:59BFG(:>=>379/26@)6:AF7:79?A:>)569:F>F0)8770726:2:6)48>?<?BB:F0.3
@M02996:162:000000000-B87FG:1:1101:9378:6808 1:N:0:ACTGAGCG+TCTCTCCG
CCTACGGGAGGCTGCAGCTAAGAATATTCCGCAATGGACGAAAGTCTGACGGAGCGACGCCGCGTGGATGATGAAGGTCGGAAGATTGTAAAATCCTTTTATGACTGAGGAATAAGCAGTGTGAGAGAAACGCATTGTGGTGACTGTAGGTCATGAATAAGCAACGGCTAATTACGTGCCAGCAGCCGCGGTAACACGTAAGTTGCGAGCGTTGTTCGGAATTATTGGGCGTAAAGGGCATGTAGGCGGTTTTGCAAGCTTGGTGTGAAATCTCGGAGCTCAACTCCGAAATTGCGTTGAG
+
88BCCEDA810==;======<;;CFFGGGEEGGGGGGFGGGGGGGGGGGGGFGFFEFEGCFGGGFGGGGGGGGGFFCGGGGGCGFFGDGGEGGGEFGGGGEGF<CGGAFDGGGGGFGGFFDFF9=F,+A3D+@=EGGGGGGG;FE9D=DEG;EGGEDGGFGG@CGG6CG78AEAFFBCCGFFFAFDGDGGDGDFGGFDG;5DFAFF>3;B3C<:>FFFG>):C*<@AD:FG>(81=)439(96*)*?3C;9@?1<A)+*5)0(.(43)94FAFA>8)-9::?<32>2844,(624(7--(.
@M02996:162:000000000-B87FG:1:1101:27845:6809 1:N:0:ACTGAGCG+TCTCTCCG
CCTACGAGCGGCTGCAGTGGGGAATCTTCCGCAATGGACGAAAGTCTGACGGAGCAATGCCGCGTGAGTGATGAAGTTTTTCGGAACGTAAAACTCTTTTGTTTGTGACGAACGTTCTTTCCATCAACAACAGAGAGCAGTGACGGTAGCAAACGAATAAGCCACGGCTAACTACGTGCCAGCAGCCGCGGTAATACGTAGGTGGCGAGCGTTGTCCGGAATTATTGGGCGTAAAGCGCATGTAGGCGGTTTTCTAAGTCTGGAGTGAAAATGCGGGGCTCAACCCCGTATGGCTCTGGGT
+
8ACCC>)1)108888;;;;;;88BFFGGGGGGGCFGGGGGGGGFGGGGGGGGEFFFFGGGGEGG6CFFFGGGGGGGGGGGGGGGFGGGGGGGGGGGGGGGGGGGGGGFGGGGGGGGGGGGGG,?AFGGGGGGGGEDGGGFGG9DF@EFDGFGFGGGGGGGGGEFEEGGGGGGGGGGEEGFGGFFGGGGGGGC=BGC677AGG@4CD3BFDGC<DFGCBC*0:?CG?EDBFC>6:<=AFFGBGBF<*47G62>3)-66+*).9:)228-9)2)4:>EEF,486<<B:09<341((.8?<2((
@M02996:162:000000000-B87FG:1:1101:27828:6812 1:N:0:ACTGAGCG+TCTCTCCG
CCTACGGGCGGCTGCAGTGGGGAATCTTCCGCAATGGACGAAAGTCTGACGGAGCAATGCCGCGTGAGTGATGAAGTTTTTCGGAACGTAAAACTCTTTTGTTTGTGACGAACGTTCTTTCCATCAACAACAGAGAGCAGTGACGGTAGCAAACGAATAAGCCACGGCTAACTGCGTGCCAGCAGCCGCGGTAATACGTAGGTGGCGAGCGTTGTCCGGAATTATTGGGCGTAAAGCGCATGTAGGCGGTTTTCTAAGTCTGGAGTGAAAATGCGGGGCTCAACCCCGTATGGCTCTGGAT
+
8ACCC>>5:1)8888;;;;;;88CFGGGGGGGGGGGGGGGGGGGGGGGGGGGGFGGGGGGGGGGFGGFGGGGGGGGGGGGGGGGGGGGGGGGGGGGGGGGGGGGGGGGGGGGGGGGGGGGGGGGGGGGGGGDGCE8EGGGGC9FGGGGGGGCGFGEEGGGGGFGGGGGEGGFF,CEGGGGGGFFGGGDGEGGEDGGFFGAFGGFGGEFFFGGGFFGGFGG>FFDGF7C?FGFBB?FBBF73<<4:FFBGFBFFAA<<F*6>FFF0:<B76:42)7CEFFFFFFFBBFB227?BF?>FFF<4
@M02996:162:000000000-B87FG:1:1101:18963:6815 1:N:0:ACTGAGCG+TCTCTCCG
CCTAGGGGAGGCAGCAGTGGGGAATATTGCACAATGGGGGAAACCCTGATGCAGCAACGCCGCGTGAGTGATGAAGTATTTCGGTATGTAAAGCTCTATCAGCAGGGAAGAAAATGACGGTACCTGCAGAATAAGCCCCGGCTAACTACGTGCCAGCAGCCGCGGTAATACGTAGGGGGCAAGCGTTATCCGGATTTACTGGGTGTAAAGGGAGCGTAGACGGCAATGCAAGTCTGAAGTGAAAGCCCGCGGCTTAACTGCGGGACTGCTTTGTAAACTGTATGGCTAGAGTGTCGGAGAG
+
8ACC=:8==11=========;88BFFGGGGGGGGGGGGGGGGGGGGGGGGGGGGGGGGGGGGGGGGGGGGGGGGGGGGGGGGGGGGGFGGGGGGGGGFFGGGGGGFGGCEFGEFGGGGG:F@FGGCFFGG,A8FEFGGGGEEGEFFGCGCGCFGDFGFGGGGGGDE>CFFGFGCCEDE5=EGFFGGGG<EFEGBGGF+@FFDC=CC*:8CD**25CDBGDFGGGD3?FFF*/6<>FFA@25*:FAFF?703@BFFF9::5>E>((4:BFAG<A.03=A24A4<986438?>:9A90)4718
@M02996:162:000000000-B87FG:1:1101:18605:6828 1:N:0:ACTGAGCG+TCTCTCCG
CCTACGGTGTGCAGCAGTAGGGAATATTGGGCAATGGAGGCAACTCTGACCCAGCCATGCCGCGTGAAGGAAGACGGTCCTATGGATTGTAAACTTCTTTTGCCGCAGAGTAACCGCGGGGACGCGTCCCCGCCTGAGAGTATGCGGCGAATAAGTATCGGCTAACTCCGTGCCAGCAGCCGCGGTAATACGGAGGATACGAGCGTTATCCGGATTTATTGGGTTTAAAGGGTGCGCAGGCGGATCGGTAAGTCATTGGTGAAAAGTTGGGGCTCAACTCCAATCGTGCCTATGATACTG
+
88BCCB53)1)<==;===;=====CFGGGGGGGGGGGGGGGGGGGGGGGGGGGFGGFGGGGGGGGGEGGGGGFFGGFGGGGGGGGAFGGGGGGGGGGGGGGFFGGG:FEGGGGGGGG@GDE:CFGGEGGGG7@FGGD8C<D;F9FBEGEECE5FGGFFGGGGGEEFGGGGGFDCCFFGGGGGDFGGDDGGGDEECEBGFFGF=BGGFEFFGEGFFGG9CF4@FGG@C74?F>???5;>E74/40()8:G<FFFF4:A7FF<=8)42<A=?D>?>@<=(<A?F:<<(32:?:69<44/66>
@M02996:162:000000000-B87FG:1:1101:18518:6835 1:N:0:ACTGAGCG+TCTCTCCG
CCTACGGGGCGCTGCAGTCGAGGATCATTTGCAATGGGCGAAAGCCTGACAATGCGACGCTGCGTGGAGGATGAAGGCCTTCGGGTTGTAAACTCCTGTCATAGGGGAACAGGCGATCCGACCCAATACGTCGGTGAGTTGAGTGTACCCTAAGAGGAATTGGCGGCTAACTCTGTGCCAGCAGCCGCGGTAATACAGAGGCCAAGAGCGTTGTTCGGATTTACTGGGCGTAAAGGTCGCGTAGGCGGTCTTGCGTGTCAAGTGTGAAATCTCCGGGCTCAACCCGGAAAGTGCTCTTGAA
+
88BCCE5==)08888;;;;88888CFGGGGGGGGGGGGGGGGGGGGGGGGGGGFDGBFGGGGGGGGCFFGGGGGGGFGGGGGGGGGGGGFGGGGGGGGGG9F?@FFGGDFEF=FEFGGGG7FGGDD@>F@FGGCG7@3EFFGCGGGGGGFFC6FFGGCCFGG6DC5?GCCGFFGCE;CCCFGF;FGGDG5C1;FGGFG>:FDGF=F>)7<CGGFFF:>3DEG+:F46C?@D@1:2?)9>7071>(9@(9;:=2<9>?/24<*))-6:>4:>)<B5CB0,:3???(261,4:B<))./55).
@M02996:162:000000000-B87FG:1:1101:27049:6841 1:N:0:ACTGAGCG+TCTCTCCG
CCTACGGCGGGCTGCAGTAGGGAATATTGGGCAATGGAGGCAACTCTGACCCAGCCATGCCGCGTGAAGGAAGACGGTCCTATGGATTGTAAACTTCTTTTGCCGCAGAGTAACCGCGGGGACGCGTCCCCGCCTGAGAGTATGCGGCGAATAAGTATCGGCTAACTCCGTGCCAGCAGCCGCGGTAATACGGAGGATACGAGCGTTATCCGGATTTATTGGGTTTAAAGGGTGCGCAGGCGGATCGGTAAGTCATTGGTGAAAAGTTGGGGCTCAACTCCAATCGTGCCTATGATACTG
+
8ACCCEA):0)8888;;;;<;8;CCFFFGGGGFGGDFFFEGGGGGGGGGGDGGFFFGGGGGGGFCFGGGFGGG<FGGGGGGGGGGGGGGGGFGGGGGGGGGGGGGECEGGGFGGGGGGEDGEGGGGEGGGFGGGGGGGGGGGGGGGGGGGGGF9FEGGFGGGG5FFDGCEGGGGGGGGGGGG3@GGDGFGGGCE=C:FGFFFDDDGDFFFGGGD35D<CFBDFDG5+>AFGDF<?@2(77(9;59>.49:?F<AFF49FAFFDFA:7<=:<>FFFCFBF<>FB414<::?<29-.47:44
@M02996:162:000000000-B87FG:1:1101:20361:6842 1:N:0:ACTGAGCG+TCTCTCCG
CCTACGGGGTGCTGCAGTGAGGAATATTGGTCAATGGACGCAAGTCTGAACCAGCCATGCCGCGTGAAGGATTAAGGCCCTATGGGTCGTAAACTTCTTTTGTACGGGAGCAATAAGGACCACGTGTGGTCTGATGAGAGTACCGTACGAATAAGCATCGGCTAACTCCGTGCCAGCAGCCGCGGTAATACGGAGGATGCAAGCGTTATCCGGATTCATTGGGTTTAAAGGGTGCGTAGGCGGCTTGGTAAGTCAGCGGTGAAATGCCAGTGCTCAACATTGGACTTGCCGTTGATACTG
+
88ACCD8::>0=======;;;;;;FFGGGGGGGGGGGGGGGGGGGGGGGGGGGGGGGGGGGGGGGGGGGGGGGFFGFGGGGGGGGCGGGGGGGGGGGGGGG?F<F@FGG@CDCFFGFCFFGBFGG?E<CGGGFFGGGFFFFFGG7D6ECEGGFGGGGGGGG>D+@CCFGGGCDG7CGGGGGGFFGG7CFFF8C6EEEF*8?F?FGGFBFFGED3>GF?GGFGFGGFCFFFG>D04.-8D>4>>>>5>8FA<6AF49>*71(736>2<?626))-0+7(.22/),,).)-5,:??BA7456
@M02996:162:000000000-B87FG:1:1101:6559:6852 1:N:0:ACTGAGCG+TCTCTCCG
CCTACGGGGGGCAGCAGTGAGGAATATTGGTCAATGGGCGGAAGCCTGAACCAGCCAAGTCGCGTGAAGGAAGACGGTATTATGTATTGTAAACTTCTTTAGACGCAGAGAAATAAGGGGCTCGCGAGCTCTGATGCTAGTATGCGTAGAATAAGGATCGGCTAACTCCGTGCCAGCAGCCGCGGTAATACGGAGGATCCGAGCGTTATCCGGATTTATTGGGTTTAAAGGGTGCGCAGGCGGCGCTTTAAGTCAGTGGTCAAATCGTGAGGCTCAACCTCATCCCGCCCTTAGTACTGGA
+
8BCCCDF:=>)8888::<::::CCFGGGGGGGFGGGGGGGGGGGGGGGGGGGGFFFFGGFGGGGGGGGGGGGG<<FGGGGGGGGGGGGGGGGGFGGCGFFGGFGGFFGGCFFEGGEGFGEGGGCCCC*4=CEGCF9BE+>E99FGGGGECCFFCFGFFC>EGC>FFEGFGF5DGFC@FFF5CB;E377:<CCE):E:C6;C5=>GG@EF?D5C5B<DACG4CD7C>F*6*;).(-)(3>D2<9<95<?G9)9<24<A+>:20).4<(3.5D1:1)<6:?B?6:46(,3019()).)*..:(
@M02996:162:000000000-B87FG:1:1101:4488:6860 1:N:0:ACTGAGCG+TCTCTCCG
CCTACGGGTGGCAGCAGTGAGGAATATTGGTCAATGGGCGGAAGCCTGAACCAGCCAAGTCGCGTGAAGGAAGAAGGTATTATGTATTGTAAACTTCTTTAGACGCAGAGAAATAAGCCCCTCGTGAGGGGTGATGCTAGTATGCGTAGAATAAGGATCGGCTAACTCCGTGCCAGCAGCCGCGGTAAGACGGAGGATCCGAGCGTTATCCGGCTTTATTGGGTTTAAAGGGTGCGCAGGCGGAATGTTAAGTCAGCGGTTCAAGAGTGAGGCTAAACCTCATCCCGCCGTTGATACTGGG
+
8ACCCDFA=0)=;====<=;;;;CFGGGGGGDGGFFCFGGGGGGGGGGGFFC,9:C@FFFFF@@@FF@FFFAE,:CCE,CFGGFFCFFGGFCFEGGGEFGGFDDFF:FFGGFDEFFGFFGGGGGGGGCFGGGE:FFGDGFFGGGGEGGGDFGA,>9FFGGDDG7<,=E?CCF>GFGCCFGCDFFGDC**:8EGDCE>FGFGD5):CEDA6@E92)19<G77<EC*72:>4>:4<?B>>FD;C9),8F-*.)6.)..5EGFF).6).,<F2D(88)3*(4:49:)6424,(-(-()6=>97.
@M02996:162:000000000-B87FG:1:1101:4498:6878 1:N:0:ACTGAGCG+TCTCTCCG
CCTACGGGTGGCAGCAGTGAGGAATATTGGTCAATGGGCGGAAGCCTGAACCAGCCAAGTCGCGTGAAGGAAGAAGGTATTATGTATTGTAAACTTCTTTAGACGCAGAGAAATAAGCCCCTCGTGAGGGGTGATGCTAGTATGCGTAGAATAAGGATCGGCTAACTCCGTGCCAGCAGCCGCGGTAATACGGAGGATCCGAGCGTTATCCGGATTTATTGGGTTTAAAGGGTGCGCAGGCGGCATGTTAAGTCAGCGGTTAAATAGTGAGGCTCAACCTCATCCCGCCGTTGATACTGG
+
-8A?@BA58:)=;==;;<=;;;;;CCFGFGGGFGGGGGFGGGGGGFGGGGGFFFFDEGGGGGGE@CFFEFGGGFFGGGFFFFGGGFGGGGGFGGGGGGGGGGGGEGGGEGF<EGFGFGGGGGGGGCFGGGGG8=E@FF9FGGGAGGGGGGGGFGGGFGGGGGGGGGFFFGGGGFGFGGGGGGFFEG4DGGGGGF?C>FGAFCGFGGFEFFGGG):D44CF?EGDG@FF9FFB?B6D6>>D956>>F@AGBFFFFFF?GGF>><<<49A=2FF0..C=:?23652>BF;4948?B>A=66)
@M02996:162:000000000-B87FG:1:1101:20073:6900 1:N:0:ACTTAGCG+TCTCTCCG
CCTACGGGGGGCAGCAGTGAGGAATATTGGACAATGGTCGGAAGACTGATCCAGCCATGCCGCGTGAAGGAAGAATGTCCTATGGATTGTAAACTTCTTTTGTACGGGAACAATAAGCTGTATGCATACCCCGATGCGAGTACCGTACGAATAAGCATCGGCTAACTCCGTGCCAGCAGCCGCGGTAATACGGAGGATGCGAGCGTTATCCGGATTTATTGGGTTTAAAGGGTGCGTAGGCGGCCTGCCAAGTCAGCGGTGAAACGCCCGCGCTTAACCCGTTACCTGCCGTCGAAACTGG
+
8ACCCF=)0))8+88::<:::::CFFGGGG9FFGGGGFFG+4BF4FGGG,EFGFGGGGG,BFFFFG:FDGGGGGGCFB@FGFGGG,E,FGGGGGGCFGGGG<@,,3@F**5DGFA,>,3<FF;FG,@,@3:1*44B*16=BFGG*=*=BEGGGGGGGGGGGGGEGGGGGGGFGGGGGGGGGGFFGG<DGGGCEFGGFGCFD<CBGGF@FFGGD)<DFFGGFGGGGFFCBFGFF??BF:BC4>;)-07(7::>AF:A?DD?9F74)(,(84)(4>3/9<)3(.((-9A8??04((-2)3<9:
@M02996:162:000000000-B87FG:1:1101:20487:6901 1:N:0:ACTGAGCG+TCTCTCCG
CCTACGGGGGGCTGCAGTGGGGAATATTGCACAATGGGGGAAACCCTGATGCAGCAACGCCGCGTGAGTGAAGAAGTATTTCGGTATGTAAAGCTCTATCAGCAGGGAAGAAAATGACGGTACCTGACTAAGAAGCTCCGGCTAAATACGTGCCAGCAGCCGCGGTAATACGTATGGAGCAAGCGTTATCCGGATTTACTGGGTGTACAGGGAGCGCAGGCGGTTTAGCAAGTCTGATGTGAAATCCCGGGGCTCAACCCTGGAACTGCATTGGAAACTGTTAAACTAGAGTGTCGGAGAG
+
68BCCF85)))8888:::9::88CFGGGGGGGGGGGGGGGGGGGGGGGGGGGGGGGGGGGGGGGGGCGGDCGGGGGGGGGGGGGG@FFFFGGGFGGGEFGGGGGGFGFFECFFFGGFG@*CFFGGC7?FF,<1>CGGGGDCEGCGGGCGFG+BGGGGFGGGGGG5C*;C@FCF9EF>FGGGC@FGGGGGGGEGBGGF:DFFCCFGGF*9BC5C:>5>9D7@GGGGFGG>9>.6AA?<2=F<74/4B<?D0(079BF2FGFF:2((,48?<F>F0F<B746<FF)<AF)82452-4277>04
@M02996:162:000000000-B87FG:1:1101:20047:6905 1:N:0:ACTGAGCG+TCTCTCCG
CCTACGGGGGGCAGCAGTGAGGAATATTGGACAATGGTCGGAAGACTGATCCAGCCATGCCGCGTGAAGGAAGAATGTCCTATGGATTGTAAACTTCTTTTGTACGGGAGCAATAAGGTGTATGCATACACCGATGAGAGTACCGTACGAATAAGCATCGGCTAACTCCGTGCCAGCAGCCGCGGTAATACGGAGGATGCGAGCGTTATCCGGATTTAGTGGGTTTTAAGGGTGCGTAGGCGGAATGCCAAGTCAGCGGTGAAACGCCCGCGCTTAACGCGTGACCTGCCGTTGAAACTGG
+
88BCCDA::5)8888::<::::CCEGGGGGGGGGGGGGGGFGGGGGGGGGGGGGFGGGGGGGEGCGGGGGFEGGFFEFGGGGGGGGGGGFGGGGGGGGGGGGGGGGGGGGGFFGGFFGG<FGGGGGGGGFGGGGGGGGGGFCFGGGGGGGGGGFC@EGGGCDFEGGGCGGGGGGGGGGGGFD>>EGGGGCD:EFGG>FFFGGEFGGFFFFGGGD>GC2*:@EGC*57C>4C@B:?31:><>G;)4))6*5:@26:45:C<0)424:6()-/,(7@C/.-(,)-8342(.32-43,:F<267
@M02996:162:000000000-B87FG:1:1101:17537:6907 1:N:0:ACTGAGCG+TCTCTCCG
CCTACGGGAGGCAGCAGTGAGGAATATTGGTCAATGGACGCAAGTCTGAACCAGCCATGCCGCGTGAAGGAATAAGGTCCTATGGATCGTAAACTTCTTTTGTGCGGGAGCAATAAGGGCCACGTGTGGTCCGATGAGAGTACCGTACGAATAAGCATCGGCTAACTCCGTGCCAGCAGCCGCGGTAATACGGAGGATGCGAGCGTTATCCGGATTTATTGGGTTTAAAGGGTGCGTAGGCTGTTTGTCAAGTCAGGGGTGAAATGCCGGTGCTCAACACCGGAGCTGCCCTTGCTC
+
88CC@B1:)0)===8===;=;;;;FGGGGGGGGGGGGGGGGGGGGGGGGGGGGGGGGGGGGGGGGGDGGGGGGGGGFGGGGGGGGFGGGGGGGGGGGGGGGGGFGGGGGDGGGGFGGGGGGCFGGDEDCFGGGCGEG@EDEFGGEE8ECDGGGGGGGGGGGGGEGGGGGGGGGGGGGGGFFGFFGGDGGGGCEBCGBGGFGGGDGGF>FFGGGDEGFCFGFGGGGFFGF=C)4385:?FG424>BF:?FA9@BFAA?CGF>>22AABFE0110.9C=7):?B>0,6?:?:.8<0(-*
@M02996:162:000000000-B87FG:1:1101:20472:6912 1:N:0:ACTGAGCG+TCTCTCCG
CCTACGGGGGGCTGCAGTGGGGAATATTGCACAATGGGGGAAACCCTGATGCAGCAACGCCGCGTGAGTGAAGAAGTATTTCGGTATGTAAAGCTCTATCAGCAGGGAAGAAAATGACGGTACCTGACTAAGAAGCTCCGGCTAAATACGTGCCAGCAGCCGCGGTAATACGTATGGAGCAAGCGTTATCCGGATTTACTGGGTGTAAAGGGAGCGCAGGCGGTTTAGCAAGTCTGATGTGAAATCCCGGGGCTCAACCCTGGAAATGCATTGGAAACTGTTAAACTAGAGTGTCGGAGAG
+
88CC@D008:)8888::::::8BCFFGGGGGGGGGGGGGGGGGGGGGGGGGGGFGGGGGGFFGGFGGGGGGGGFFGGGGGGGGGGGGGGGGGGGGGG>@FFGGFF7FFGG>CEFGCFGGGFGGGGGGGGB9,,?FGGGGCEGGFGGGGGFGFGGGGGGFEFCGC>E5EECGGGGGGGGGGGFFFGGGGGGGGGFGGFFGFGFG@576=FFCDF>B551C<BGGGGF6CABC@FFFFFBF><*-966?:G(4339??2AFFFF??(44<=>:<?7F+1,62)86)624))-46:>DF3(448
@M02996:162:000000000-B87FG:1:1101:21233:6923 1:N:0:ACTGAGCG+TCTCTCCG
CCTACGGGTGGCAGCAGTGAGGAATATTGGTCAATGGACGGAAGTCTGAACCAGCCAATTAGCGTGAGGGATGACGGCCCTATGGGTTGTAAACCTCTTTTGCGGGGGAATAAAGTGCGCCATGCGTGGTGTTTTGCATGTACCCTGCGAATAAGGATCGGCTAACTCCGTGCCAGCAGCCGCGGTAATACGGAGGATCCGAGCGTTATCCGGATTTATTGGGTTTAAAGGGAGCGTAGGCGGAAGGTCAAGTCAGCTGTGAAATGTAGTCGCTCAACGTCTGCACTGCAGTTGAAACTGG
+
88ACCE85800========;;;;CFFGGGGGGGGGGGGGGGGGGGGGGGGGGGFGGFGGGGGGGGGGG@GGGGGGGEGGGGGGGGGGGGGGGGGGGGGGGGGGGGGGGGEGGGGGGFGGGGDFEGGG@FGGGGGGGGGGGFEFGGG?GEECGGFGGGGGGGGGGGGGGGGGFGGGGGGGGGGADGGGCFGGCEBEG>FFFGGGFGGF@FFGGG>EGGBGGFFGGGFGDDFGD::9@;2:C<D;79E>?F2<65<4A:FGF(86444<DBFD>>?F59<BF?43<>?B?B25AD2-672<<4
@M02996:162:000000000-B87FG:1:1101:8773:6947 1:N:0:ACTGAGCG+TCTCTCCG
CCTACGGGAGGCAGCAGTGGGGAATATTGGACAATGGGCGAAAGCCTGATCCAGCGACGCCGCGTGAGTGAAGAAGTATTTCGGTATGTAAAGCTCTATCAGCAGGGAAGATAATGACGGTACCTGACTAAGAAGCCCCGGCTAACTACGTGCCAGCAGCCGCGGTAATACGTAGGGGGCAAGCGTTATCCGGATTTACTGGGTGTAAAGGGAGCGTAGACGGTATGGCAAGTCTGATGTTAAAACCCAGGGCTCAACCCTGGGACTGCATTGGAAACTGGCAAACTAGAGTGCAGGAGAG
+
88CCCF5851)====;====;88BFGGGGGGGGGGGGGGGGGGGGGGGGGGGGFFFGGGGGGGGFGGGGGGGGGGFFFGGGGFGGGGGGGGFGGGGGFFGGGGGGGGGGGGGFFGGFGGDFFGGGEGGGGGAEGGGGGGGGGGGGGGGGEGFGGGFGFGGBDGC7C7CFFCGGGGGGGGGDGFFGGGGGGGGGFGGFDGFGGGFGCFF*@CDDDFGD:DGFGGGGFGGF?DFFFFFBFF:)::FAF>?>00<BBFF<FGFFFBF:??FFFCB7:FFFB<<(.,42<BF7<<>AB<)7::.4
@M02996:162:000000000-B87FG:1:1101:6853:6994 1:N:0:ACTGAGCG+TCTCTCCG
CCTACGGGAGGCAGCAGTAAGGGATATTGGGCAATGGGGGCGACCCTGACCCAGCCATGCCGCGTGAGGGAATGAGGCCCTACGGGTCGTGAACCTCTTTTGCCTGGGGATAACGGCGCGGTCGTGAACCGTGCGTGCAGGTACCAGGCGAATAAGCATCGGCTAACTCCGTGCCAGCAGCCGCGGTAATACGGAGGATGCGAGCGTTATCCGGATTCATTGGGGTTAAAGGGTGCGCAGGCGGCCCGTCAAGTCAGCGGTGAAATCCGGGGGCCCAACCCCCGAAGTGCCGTTGATA
+
8BCCCAFB=)0====;====<;;;FFGGGGGGGGGGGGFEEEGGGGGGGGGGGGGGGGGGGGGGGGGGGGGGGFGGGGFGGFGGGGGGDGGGGGGGGGGGGGGGGGGGGGGGGGGGGGGGGFGFGFGGGGGGGGGGGEFGGGGGGGGGGGGGGGEFGGGGGGGGGGEGGGGGDEGFGFFFGGEFGGGGGGGGGBEGFGGFDDEFGC@BEFGFGE>CD?7DFGCG*8CG4@CF(4:BB>5)4>(748>>C?<32<AB4<C0(0-25))47>C(49BE33(4?EF9((,().414((,99
@M02996:162:000000000-B87FG:1:1101:10852:7006 1:N:0:ACTGAGCG+TCTCTCCG
CCTACGGGAGGCAGCAGTGAGGAATATTGGTCAATGGAGGCAACTCTGAACCAGCCATCTCGCGTGAAGGAATACGGCCCTACGGGTCTTAAACTTCTTTTATAGGGGGATAAAGTGAGATATGTATATCTTTTTGTAGGTACCCTATGAATAAGCATCGGCTAACTCCGTGCCAGCAGCCGCGGTAATACGGAGGATGCGAGCGTTATCCGGATTTATTGGGTTTAAAGGGTGCGCAGGCGGCACGTTAAGTCAGCGGTGAAATGTCGGGGCTCAACCCCGGCACTGCCGTTGAAACTGG
+
88BCCFD85:0=8==;====;;CFGGGGGGGGGGGGGGGGGGGGGGGGGGGGGFFGGGFGGGGGGGGGGGGGGGGGGGGGGGGGGGGGGGGGGGGGGGGGGFGCFFGGGGGGGGGGGGGDGGGGGFEEFGGGGGGGGEFGFFGGGGGGGGGGGGGGGGGGGGGGGGGGGGGGGFGGGGFGFGFFGGGDFGGFCAGGFGGFGGGFGGFFFFGGGBDGGEGGFGGGEDGFEFGFF<<;>>FC9D;>BDB<FFBFF>><?GDFFFFBFFFF>BG>>>FC77(44>7>(9:>B,-81(45@>9A4
@M02996:162:000000000-B87FG:1:1101:8988:7029 1:N:0:ACTGAGCG+TCTCTCCG
CCTACGGGAGGCAGCAGTGGGGAATATTGGACAATGGGGGAAACCCTGATCCAGCGACGCCGCGTGAGTGAAGAAGTATTTCGGTATGTAAAGCTCTATCAGCAGGGAAGATGATGACGGTACCTGACTAAGAAGCCCCGGCTAACTACGTGCCAGCAGCCGCGGTAATACGTAGGGGGCAAGCGTTATCCGGATTTACTGGGTGTAAAGGGAGTGTAGGCGGCCTAGCAAGTCAGAAGTGAAAGCCCGGGGCTTAACCCCGGGACTGCTTTTGAAACTGTCAGGCTAGAGTGCAGGAGGG
+
88CCCFA8)1)=========;88BFFGGGGGGGGGGGGGGGGGGGGGGGGGGGFFFFGGGGFGGFGGGGGGGGFGGGGGGGGGGGGGFGGGGFFGGGFFGGGGGGGGFGEEFGCFGCGGGG=FGGB@EGFGGF;DGGGEGGGGCFFGGGGGCGGGGGDGFFDGEDG7EFFGGGGFDGGGGGGFFGGGDFFGCEDGGF+7CFDGFGD*86@FE4)7DGBGG?EGDEECFBFF>D>AF<<FG4:<FAFF:990>BB?BFGGFF@B6;;:??AGFF9<@9>A2<FDFFB?715,6:B247(,(-
@M02996:162:000000000-B87FG:1:1101:8932:7033 1:N:0:ACTGAGCG+TCTCTCCG
CCTACGGGGTGCTGCAGTGAGGAATATTGGTCAATGGACGGAAGTCTGAACCAGCCAAGTCGCGTGAGGGATGAAGGCCCTACGGGTTGTAAACCTCTTTTGCCGGGGGATAAACCTGACCACGCGTGGTCAGCTGAAGGTACCCGGTGAATAAGCATCGGCTAACTCCGTGCCAGCAGCCGCGGTAATACGGAGGATGCGAGCGTTATCCGGATTTATTGGGTTTAAAGGGTGCGCAGGCGGACCTTTAAGTCAGCGGTGAAATCCCGTAGCTCAACTACGGAACTGCCGTTGATACTGG
+
88CCCB>:=)08=<=====;;;;;EFGGGGGGGGGGGGGGGGGGGGGGGGGGGGGGGGGGGGGGFGGGGGGGGGGGGGGGGGGGGGGGGGGGGGGGGGGGGFGGGGGGGGGGGGGGGF<FGFGGGFEGEFF<=FGGGFFEDDGFGGGGEGGGGGGGGGGGECGEEGGGGGGCGFCCFFEFFGFFGGCGGGGGGFGGFGFFDD75EGFB>?DGG:)CGAGGFGGGGDEC6BGE?0?B>>E<3<;39@FFGBFFFF9<?G)3;FBADFF?DF96:4BEFFD0:@?(4983<?;61:-4*:4A:
@M02996:162:000000000-B87FG:1:1101:28156:7034 1:N:0:ACTGAGCG+TCTCTCCG
CCTACGGGGGGCAGCAGTCGGGAATATTGCGCAATGGAGGAAACTCTGACGCAGTGACGCCGCGTATAGGAAGAAGGTTTTCGGATTGTAAACTATTGTCGTTAGGGAAGAGAAAGGACAGTACCTAAGGAGGAAGCTCCGGCTAACTACGTGCCAGCAGCCGCGGTAATACGTAGGGAGCGAGCGTTATCCGGAATTATTGGGTGTAAAGGGTGCGTAGACGGGAAATTAAGTTAGTTGTGAAATCCCTCGGCTCCACTGAGGAACTGCAACTAAAACTGATTTTCTTGTGTGCAGGAGG
+
88BCCE@>51)8888::<:888@FGGGGGGGGGGGGGGGGFGGGGGGGGGDGGGGGGGGGGGGGFEGGGGGGGGGGFGGCGFDGFEGGFDFGGDFFCCFFGFGGGGGFDGEGGGGFGGG7CFGGGGGGGF?<;:9CF8:FGCGDGFGFB8EG>;F7CD<GGFEEC?EC5CEGCFGGEGGGGGEFEGGDGFDCGDGG3>>?7*<527<F=@*CDF>DD<GG:CED5):FA?FF<:4=559C<DA*6?9462:D(8-((<7<>F>:>(18F?7487)A?<8:-4)4<A>>96).4:95@:6?(
@M02996:162:000000000-B87FG:1:1101:24115:7051 1:N:0:ACTGAGCG+TCTCTCCG
CCTACGGGTGGCAGCAGTGAGGAATATTGGTCAATGGGCGAGAGCCTGAACCAGCCATGTCGCGTGGAGGAATAAGGATCTATGGTTCGTAAACTCCTTTTGCGGGGGGATAAAGTGCGGGACGCGTCCCGTATTGCAGGTACCCCGCGAATAAGCATCGGCTAACTCCGTGCCAGCAGCCGCGGTAATACGGAGGATGCGAGCGTTATCCGGATTTATTTGGTTTAAAGGGTGCGGAGGCGGCCCCTTAAGTCGGCGGTGAAATTTCCGGGCTCAACCCGGTCCCTGCAGTCGAAACTGG
+
-8BCCDD9=1)=6=8====;;;;;CFGGFGGGGFFFCFGGEGGGGGGGGGFGGGGGGGGGGGGFFEGFGFBFGFGFDEEEGGGGGGGGGGFFEFGGGGGGGGFGGGGGDGGG?FCFDGG7CEEGGGGGCGGFDGCCE<CGGFGGGGGD>EGG*9<CGFGGCD;888CGFGGGDGGFGCFFGGFDEG3CD9:*;>CEFFFFGDE):<@>:6FEGFFDD):7*<EFDFCF2F7@?10)(-05:C>>9)54449*)6(395C4,5<<>AFFF(C>(,.+*44<>D9>(()).,.6.-(-)46)(
@M02996:162:000000000-B87FG:1:1101:17739:7056 1:N:0:ACTGAGCG+TCTCTCCG
CCTACGGGTGGCTGCAGTGGGGAATATTGGACAATGGGGGAAACCCTGATCCAGCGACGCCGCGTGAGTGAAGAAGTATTTCGGTATGTAAAGCTCTATCAGCAGGGAAGATGATGACGGTACCTGACTAAGAAGCCCCGGCTAACTACGTGCCAGCAGCCGCGGTACTACGTAGGGGGCAAGCGTTATCCGGATTTACTGGGTGTAAAGGGAGCGTAGGCGGCCAGACAAGTCAGATGTGAAAACCCTGGGCTTAACCCGGGACCTGCCTTTGAAACTGTAGGGCTAGGGTACTGGAGAG
+
8ABCCE>5)0)===8===;;;888EFGGGGGGGGGGGGGGGGGGGGGGGGFGGFFGGFGGGGGEFGGGGGGFGGGGFFGGGGGGFGGGGGGGGGGGGEFGGGGGGGGGGGGGGGGGGGGGGFGGGGGGGGCDGGGGGGGEGEEC:DEFGEGDGGGFGGGFFDGGDGE*=DDEGGGGGGGGGD>)=DD5FGGDEBGGFD@6DFC5C9FF99>7*5@5DBGCFEGGGFGD?FG:<><8>>F:6:46<:DFF01F<::7AGG6;>>FF??F>(9425BCFA22:=AA?F??0(.24:<4?(4(-
@M02996:162:000000000-B87FG:1:1101:24097:7058 1:N:0:ACTGAGCG+TCTCTCCG
CCTACGGGTGGCAGCAGTGAGGAATATTGGTCAATGGGCGAGAGCCTGAACCAGCCATGTCGCGTGGAGGAATAAGGATCTATGGTTCGTAAACTCCTTTTGCGGGGGGATAAAGTGCGGGACGCGTCCCGTATTGCAGGTACCCCGCGAATAAGCATCGGCTAACTCCGTGCCAGCAGCCGCGGTAATACGGAGGATGCGAGCGTTATCCGGATTTATTGGGTTTAAAGGGTGCGTAGGCGGCCCCTTAAGTCGGCGGTGAAATTTCCGGGCTCAACCCGGTCACTGCCGTCGAAACTGG
+
8ACCCF@551)========;;;;CFGGGGGGGGGGGGGGGGGGGGGGGGGGGGFFFGGGGGGGGFGGGGGGGGGGGGGGGGGGGGGGGGGGGGGGGGGGGGGGGGGGGGGGGGGGGGGGGGGGGGGGGGGGGEGGGGGGGGGGGGGGGGGGGGFGGGGGGGGGGGGGGGGGGGGGGGGGGGGFFGGGGGGGGGFGGFGGFGDEFGGFFFFGGGFFGFFGGFGGGGDGGAFGFFFFFBFFG<CBEBFF?FFABDFF>6EGF>FFFAA<9F?C>F>FCFFFFB>6787AFD?;<FF0:>9).8
@M02996:162:000000000-B87FG:1:1101:17721:7065 1:N:0:ACTGAGCG+TCTCTCCG
CCTACGGGGGGCAGCAGTGGGGAATCTTCCGCAATGGACGAAAGTCTGACGGAGCAATGCCGCGTGAGTGATGAAGTTTTTCGGAACGTAAAACTCTTTTGTTTGTGACGAACGTGCTTTCCATCAACAACAGAGAGCAGTGACGGTAGCAAACGAATAAGCCACGGCTAACTACGTGCCAGCAGCCGCGGTAATACGTAGGTGGCGAGCGTTGTCCGGAATTATTGGGCGTAAAGCGCATGTAGGCGGTTTTCTAAGGCTGGAGTGAAAATGCGGGGCTCAACCCCGTATGGCTCTTGAT
+
8ACC=B:=A5)8888::<:::8BFGGGGGGGGGGGGGGGGFGFGGGGGGGGGGGGGGGGGGGGGFFGGGGGGGGGGGGGGGGGGGEGGGGGGGGGGGGGGGGGGGGGGGGEFGGGGGGGGGG9CCCEGGGGB=<EFCFGFF6CFG7ECEFGGFFGGGGGGGGGCGEGGGGGGGFGGFGGGGCFFFGGGGGGGEFGGFG=@GCFFGGDEFF7>D>DGG:G5@FGCGFFG:5<B;BBFFBDD?5:9577;G>BFBAB26+*(5)2..5:AFBF2265EBF>;BFBFFFB9<B?BB<()))5)-
@M02996:162:000000000-B87FG:1:1101:27383:7074 1:N:0:ACTGAGCG+TCTCTCCG
CCTACGGGGGGCTGCAGTGAGGAATTTTCCGCAATGGGCGAAAGCCTGACGGAGCGACGCCGCGTGAGGGATGAAGGTTTTCGGATCGTAAACCTCTTTTATTAAGGAAAAAGGATAATATGCTAACCATATTATTTTGATGGTACTTATTGAATAAGCCCCGGCTAACTACGTGCCAGCAGCCGCGGTAATACGTAGGGGGCGAGCGTTGTCCGGAGTTACTGGGCGTAAAGAGCGTGTAGGCGGTTAGTTAAGTCAGGTGTGAAATCCTTCAGCTCAACTGAGGAACTGCGCCTGAAA
+
8ACCCE>>B1)8888::::::CCFGGGGGGGGGGGGGGGGGGGGGGGGGGGGGFEGGGGGGGGG@FGGGGGGGGGGGGGGGGGGGGGGGGGGGGGGGGGGGGGGGGGGGGGGGGGGGGGGGGGGGGGGGGGGGGGGGGGGCEGGGGGGFFGGGGGGGGG8@CEEEGEFGGGGGGFGGGGGGGFFGGGGGGGGGFG?=FCEDCGBCDFFFFGGGFF3C>GGFFGGGFCD1B<FF9:?BFFG<>AFFFFF><BFA<A<AFD<49-,6<AAF?FBAD=@6:?F?47>20244?7289105(5<
@M02996:162:000000000-B87FG:1:1101:15710:7090 1:N:0:ACTGAGCG+TCTCTCCG
ACTACGGGCGGCAGCAGTGAGGAATATTGGTCAATGGGCGCAAGCCTGAACCAGCCAAGTCGCGTGAAGGAAGACTGCCCTATGGGTTGTAAACTTCTTTTGCATGGGAATAAAGTGAGCCACGTGTGGCTTTTTGTATGTACCATGCGAATAAGCATCGGCTAACTCCGTGCCAGCAGCCGCGGTAATACGGAGGATGCGAGCGTTATCCGGATTTATTGGGTTTAAAGGGTGCGTAGGCGGGATGGTAAGTCAGTGGTGAAAGTTTGCGGCTCAACCGTAAAATTGCCGTTGAAACTG
+
68ACCD8:))08888;;<;;;;;CFFGGGGGGGGGGGGGGFGGGGGGGGGGGGFFFGFGGGGGGGGGGFGGGGGGDGGGGGGGGGGGGGGGGGGGGGGGGGGGGGGGGGFGCEGFGEGCGGGGGGGGFGGGGGGG7FAFCEFGGFGEGGGGGCFFFCGGGEGGE7FGGGGGFDGGGGGGGC?>?EGGDGGGFG?585CFFGC=>EGF;F=CEGEFGG9FFFGGGEFGFA?FF?18D2?EC)14)4)<:D<AFF))66?CAB44)6444*.1962><=702?<4(6<?:<A1:((-6=366
@M02996:162:000000000-B87FG:1:1101:10937:7107 1:N:0:ACTGAGCG+TCTCTCCG
CCTACGGGTGGCAGCAGTGAGGAATATTGGTCAATGGGCGGAAGCCTGAACCAGCCATGCCGCGTGAAGGATTAAGGCCCTATGGGTCGTAAACTTCTTTTGTTGTGGAGCAATAAGCGTCACGTGTGGCGCGATGAGAGTACACAGCGAATAAGCATCGGCTAACTCCGTGCCAGCAGCCGCGGTAATACGGAGGATGCAAGCGTTATCCGGATTTATTGGGTTTAAAGGGTGCGTAGGCTGTTGCTCAAGTCAGAGGTGAAAGCCCGGGGCTCAACTCCGGACCTGCCTCTGATACTGG
+
68ACCB85:0)========;;;;CFFFGGGGGGGGGGGGGGGGGGGGGGGGGGFEFFFFGFFFFFGEGGGGGGGGGFFGGGGGGGGGGGGGGGGGGGGGGGGGGFGGGFGFGFGGGFGGGG+FCGFG<FF6FGEGEGGGGGGGGGGGGGGGGGGGFFGGGGGG>FGFG?EGGGF?EGGGGGGAEGGCCFFGDC5CDEGGFG=?>EGFFFFGGGFEDFFGGFGGGGFCFB4C:?BFB??DD<7?<76@AGF<F>45<AC38BFFA2<.453>>FFFC?:>ADF6?(((.44?)57A>?9>A?
@M02996:162:000000000-B87FG:1:1101:19878:7111 1:N:0:ACTGAGCG+TCTCTCCG
CCTACGGGGGGCTGCAGTAGGGAATATTGCACAATGGGGGAAACCCTGATGCAGCAACGCCACGTGTGGGAAGAAGCATTTCGGTGTGTAAACCACTGTCGTGAGGGAATAAAGCTGGAGTTGTCCAGTTGAATGTACCTCGAAAGGAAGCACCGGCAAACTTCGTGCCAGCAGCCGCGGTAATACGAGGGGTGCACGCGTTGTTCGGAATCACTTGGCGTAAAGGGAGCGCAGGCGGAAGTGCAAGCGGTCTGTACAATACCGGGGCCCAACCCCGGACCTGCCGACCGGACTGCATTT
+
8ACCCE85=1)8888::::<:8:EFGGGGGGGGGGGGGGGGGGGGGGGGGGGGFGGGGGGGGGGFGGGGG@FGGGGGGGGGGGGGGGEGGGGGGGGGGGGDF*,@,CCFC,CEGGGFGGFFFGGGGGCGGCG?GGGGGGGGG7:=:ECCCFFEFGGGGGGGGGGCGEEF:0AFFF:CEGGGGFF?CDFCEGDGEGG*5CEGCGFGGE355CGG?B2C:FDD8A5?=293BDB>00@9;3)(98BD9B<D037105>BE>A2<)(46(4>;D?:?E8@;6>F>?7((--422(423:/<44
@M02996:162:000000000-B87FG:1:1101:14837:7111 1:N:0:ACTGAGCG+TCTCTCCG
CCTACGGGTGGCAGCAGTCGAGGATCATTTGCAATGGGCGAAAGCCTGACCATGCGACGCTGCGTGGAGGATGAAGGCCTTCGGGTTGTAAACTCCTGTCATAGGGGAACAGGCTATCCGTCCTAATACGTCGGTCAGTTGAGTGTACCCTACGAGGAATTGGCGTCTTACTCTGTGCCCGCAGCCGCGGTAATTCAGCGGCCCAGAGCGTTGTTCGGGTTTACTGGGCGTAAAGGGCGCGTAGGCGGTCTGCCGTGTTCAGTGTGAACTCTCCGGGCTCACCCCGGTAAGTGTGCTTGAA
+
88BCC>)5=1)=;=====;8,86@FF8F@<FGGGGGGGGGCFGGGGGGGG-C8CF@FCGG,BFGCFFGGGGFFGGGFGBFGGGGGGGGGGGGGGCFG<F8EF@,EEFG7=D=9A,9:FE:+?F=F,C,9:@,33@+8,3@B,,9CC,EFGG,,+3@+@93,:,83*@C*@FC27=EF79,4/9?**1?)*)3*8+>+++.25:)**;;ABD*)0>7763D:E+*39C*4@3)((6B1(<)-)4)-653>;6)),(432*)-/.)642<*.*.)(02)39-8*,(47((,-4:A)))*.40)
@M02996:162:000000000-B87FG:1:1101:24161:7123 1:N:0:ACTGAGCG+TCTCTCCG
CCTACGGGGGGCAGCAGTGGGGAATATTGCACAATGGGGGAAACCCTGATGCAGCAACGCCGCGTGAAGGAAGACGGTCTTCGGATTGTAAACTTTTGTTCTTAGTGAAGAAAGCAGACGGTAGCTAAGGAGAAAGCCACGGCTAACTACGTGCCAGCAGCCGCGGTAATACGTAGGTGGCAAGCGTTGTCCGGATTTACTGGGTGTAAAGGGAGCGTAGGCGGGTGACCAAGTTGGATGTGAAATGTCGGGGCTTAACCCCGGAACTGCATCCAAAACTGTTCATCTTGAGTGAAGTAGG
+
8ACCCBAA>1)8888::<:::88BFGGGGGGGGGGGGGGGGGGGGGGGGGGGGGGGGGGGGGGGGGGGGGAFGGGGGGGGGGGGGGGGGGDFGGGGGGGGGGGGGGGGGGGGGGGGGGGGGGGGGGGFGGGGGGGGGGGGGGGGGGGGGGGGGGGGGGGGGFGGGGGGGGGGGGGGGGGGGFF@GGGGGGFFG>EC>CDFFFEFCDDF@BGGGFFGGFGGFFDDGFGGFFFF?ABF??FG?F2FA?FAF:FFFB9<:FG<159>6;>F?4;2<>@GF?FFDFFB9A946-)5)-:6?AA>3
@M02996:162:000000000-B87FG:1:1101:10946:7123 1:N:0:ACTGAGCG+TCTCTCCG
CCTACGGGTGGCAGCAGTGAGGAATATTGGTCAATGGGCGGAAGCCTGAACCAGCCATGCCGCGTGAAGGATTAAGGCCCTATGGGTCGTAAACTTCTTTTGTTGTGGAGCAATAAGCGTCACGTGTGGCGCGATGAGAGTACACAGCGAATAAGCATCGGCTAACTCCGTGCCAGCAGCCGCGGTAATACGGAGGATGCAAGCGTTATCCGGATTTATTGGGTTTAAAGGGTGCGTAGGCTGTTGCTCAAGTCAGAGGTGAAAGCCCGGGGCTCAACTCCGGAACTGCCTTTGATACTGG
+
8ACCCEA5:00========;;;;CFGGGGGGGGGGGGGGGGGGGGGGGGGGGGGGGGGGGGGGGGGEGGGGGGGGGGGGGGGGGGGGGGGGGGGGGGGGGGGGGGGGGGGGGGGGGGGGGGDGGGGGFEGGGE=EGFFDGGGGFGGGGGGGGGGGGGGGGGGGCFGGGGGGGGCGGGGGGGGFFGGDDGGGGGFGG3DGFGGGFGGFBFFGGGBFG=AGGFGGGDFFD<8DDF:?>??E><9<@B?FBGBBFAFFF995??B<4ABFFF>D9>27<?1:BBFB69BF>?B<AFF<D?A)6:
@M02996:162:000000000-B87FG:1:1101:27514:7134 1:N:0:ACTGAGCG+TCTCTCCG
CCTACGGGGGGCAGCAGTGGGGAATATTGGGCAATGGGCGCAAGCCTGACCCAGCAACGCCGCGTGAAGGAAGAAGGCTTTCGGGTTGTAAACTTCTTTTGTGAGGGACGAGCAGAAGACGGTACCTCATGAACAAGCCACGGCTAACTACGTGCCAGCAGCCGCGGTAATACGTAGGTGGCAAGCGTTGTCCGGATTTACTGGGTGTAAAGGGCGTGTAGGCGGGTGATCAAGTCAGATGTGAAATCTATGGGCTTAACCCATAACGTGCATTTGAAACTGATTGTCTTGAGTGATGGAG
+
8ACCCDD)1:)8888::<:::8BCDFGFGGGGGGGGGGGGGGGGGGDGGGGGGGGGGGGGGGGGFFGGGGGGGGGGGGGGGGGGGGGGGGGGGGGGGGGGGGGGGGGGGGGGGGGGGGGGGGGGGGGGGGGGGGGGGGGGGGGGGGGGGGFGGGGGGGGGGGGGGGGGGGGGGGCFGGGGGGFFGGGGGGGGGFGG3DG=FFEFGFBDFFGGGEEDG>DGFGGGGFGGFFGFFFFFFFFG<FA@BBFAGF27426:BFGFAF?FBFFFFBGBFFFG@AFFF?2<<4-566667ADB4-53(
@M02996:162:000000000-B87FG:1:1101:21593:7143 1:N:0:ACTGAGCG+TCTCTCCG
CCTACGGGGGGCTGCAGTGGGGAGTATTGCACAATGGAGGAAACTCTGATGCAGCAACGCCGCGTGAGTGAAGAAGTATTTCGGTATGTAAAGCTCTATCGATGGGGAATATAATGAAGGTACCCAAGTAAGAAGCCCCGGCTAACTACGTGCCAGCAGCCGCGGTAATACGTAGGGGGCAAGCGTTATCCGGATTTACTGGGTGTAAAGGGAGCGTAGACGGAATGGCAAGTTTGGAGTGAAAACCTTAAGCTTAACTTAAGAATTGCTTTGAAAACTGTCAATCTAGAGTACTGGAGGG
+
8ACCC>5088)8888::::::888BFFGFGGGGGGGGGGGGGGGGGGGGGGGGGGFGGGGGGGGGGDGGGGGGGGGGGGGGGGGCFGGGGGGGGGGG;EFF@FGGGGCFFGGGCGFFGFGFFGGGDCGGGGFFGGGGGGFEEGFFFGGGGGCGGGGGGGGGGG5>C*;CFGGG?FDEEGGGGFFEGGGGGGGG>EEF7FFGGGFGGFFFF=CC37CGBDGBCE557CFF?FF4<AF:2?98?6=AFFBGFAFB<A<497<>F<2>AB<@<FBA)9C6?F9AF2.6AA)-6)...)./8:?B
@M02996:162:000000000-B87FG:1:1101:12637:7146 1:N:0:ACTGAGCG+TCTCTCCG
CCTACGGGCGGCAGCAGTGAGGAATATTGGACAATGGTCGGAAGACTGATCCAGCCATGCCGCGTGAAGGAAGAATGTCCTATGGATTGTAAACTTCTTTTGTACGGGAGCAATAAGGTGTATGCATACACCGATGAGAGTACCGTACGAATAAGCATCGGCTAACTCCGTGCCAGCAGCCGCGGTAATACGGAGGATGCGAGCGTTATCCGGATTTATTGGGTTTAAAGGGTGCGTAGGCGGAATGCCAAGTCAGCGGTGAAACGCACGCGCTTAACGCGTGACCTGCCGTTGGAACTGG
+
88BCC>81)1)8888;;<;;;;;;EFGGGGGGGGGGGGGGGGGG,EFGGGGGGFGGGGGGGGGGFGGGGGGGGGGGGGGGGGGGGGGGGGGGGGGGGGGGGGGGGGGGGDGGFGGGGGGGGGGGGGFFGGGGGCGGGGGGGGGGGGGGGGGGGGGGGGFGGGGGGGGGGGGFGGGGGGGGGGEFGGGGGGGGGFGGFGGFGGGFGGFFFFGGDEFGGFGGFGGGGBFFF=F>?117:?EC<DF>>F4<C2:F<:244:C(3>?D<:9()-1(-2>C@A1>286(2>98:72(40()15>?>
@M02996:162:000000000-B87FG:1:1101:21860:7217 1:N:0:ACTGAGCG+TCTCTCCG
CCTACGGGTGACAGCAGTGGGGAATATTGGACAATGGGGGAAACCCTGATCCAGCGACGCCGCGTGAGTGAAGAAGTATTTCGGTATGTAAAGCTCTATCAGCAGGGAAGATGATGACGGTACCTGACTAAGAAGCCCCGGCTAACTACGTGCCAGCAGCCGCGGTAATACGTAGGGGGCAAGCGTTATCCGGATTTACTGGGTGTAAAGGGAGCGTAGGCGGCGATGCAAGTCAGAGGTGAAAACCCGGGGCTCAACTCCGAGGACTGCCTTTGAAACTGCGTTGCTAGAGGGCAGGAGA
+
8ACCC>==A13;==;;==;==888;;C@FGGGGGGGGGDFGGGGGGGGGGGGGFFGGGGGCGGF@FEFGGGFGFFFFGGGGGGGFGGGGGGGGGGGGEEFGGGGGGGGGGGFGGGGGGGEGGGGGFGGGGFG8FGGGGCEEGGGFGGGGGGFGGGGGCCEFDGCFG7EFGGGG?EGGEGGGFA:CGGDGGGGGEGGFFGFGGGFGGF=FFFGG:7<<6DCFGGGGFGGFFF=:<A@>7F9:250475:D>079112<FF)4)(42((45:FFF2@FFABBAF?6?FFF::3)((44>(,-(
@M02996:162:000000000-B87FG:1:1101:21516:7222 1:N:0:ACTGAGCG+TCTCTCCG
CCTACGGGAGGCAGCAGTGGGGAATATTGGGCAATGGGCGGAAGCCTGACCCAGCAACGCCGCGTGAAGGAAGAAGGTTTTCGGATTGTAAACTTCTGTCCTTGGTGACGAAGGAAGTGACGGTAGCCAAGGAGGAAGCCCCGGCTAACTACGTGCCAGCAGCCGCGGTAATACGTAGGGGGCAAGCGTTGTCCGGAATGACTGGGCGTAAAGGGCGTGTAGGCGGCCGATTAAGTCTGCAGTGAAAGTCCTGCTTTCAAGGTTGGAATTGCTTTGGAGACTGGTTGGCTTGAGTGCGGAA
+
8ACC@>)1:))8========;88BFFGGGGGGGGGGGGGGGGGGGGGGGGGGGGGGGGGGGGGGGGGGGGGGGFGGGGGGGGGGGGGGFGGGGGGGGGFGGGGGGFGEGGEFGGFGGGFGGGGGGGGGGD8CFGGGGGGGGGEGGGGGGGGGGFFGGFGGGGGGGGCECCEG8EFGF:EGEDFEFGGGGGGEFFGGDCFFFGGFGGFE>5CF>*7<DBGGFGGGGFEGFFGFFF>@<AF*629FA@FA7<BFFFF<BG>AF).)434<F>=5:A?F?474:FB?9A0428?>::5-8;>1(
@M02996:162:000000000-B87FG:1:1101:21847:7231 1:N:0:ACTGAGCG+TCTCTCCG
CCTACGGGTGACAGCAGTGGGGAATATTGGACAATGGGGGAAACCCTGATCCAGCGACGCCGCGTGAGTGAAGAAGTATTTCGGTATGTAAAGCTCTATCAGCAGGGAAGATGATGACGGTACCTGACTAAGAAGCCCCGGCTCACTACGTTCCAGCAGCCGCGGTAATACGTAGGGGGCAAGCGTTATCCGGATTTACTGGGTGTAAAGGGAGCGTAGGCGGCGATGCCAGTCAGCGGTGAAAACCCGGTGCTCAACTCCGAGGACTGCCTCTGACACTGCGTTGCTAGATTCCAGGGGG
+
8ACCC>15=1)========;=888CFGGGDFGGGGGGGGGEGGGGGGGGGFGGFGFFEGGGGGGFGGGGGGCGGGGG9EEFGDFFGGGGGGGGFAEF9FFFFG?FFGFGDGCD,F9FFC:FDFGGF,FGAFDACCFGGGDDE@+8CFFGCF,DFFFG?FFGDEB@@7*2DFC9CD?>CEG*:8?EGGDFGGBE37EADF=F<FFGGBA+;FEDDD)9<D17EEDCB=9:)2)8?27)(71,98@-<58)-,0().42?*50>420(4(.4*3)./<*525<?(42(,6)))-))-)1.(-,
@M02996:162:000000000-B87FG:1:1101:8984:7239 1:N:0:ACTGAGCG+TCTCTCCG
CCTACGGGTGGCAGCAGTCGGGAATATTGCGCAATGGAGGAAACTCTGACGCAGTGACGCCGCGTGCAGGAAGAAGGTTTTCGGATTGTAAACTGCTTTAGACAGGGAAGAAACAAGACAGTACCTGTAGAATAAGCTCCGGCTAACTACGTGCCAGCAGCCGCGGTAATACGTAGGGAGCAAGCGTTATCCGGATTTATTGGGTGTAAAGGGTGCGTAGACGGGAAAACAAGTTAGTTGTGAAATCCCTCGGCTTAACTGAGGAACTGCAACTAAATCTATTTTTCTTTAGTGTTGGAGG
+
88BCCB=5=0)====;===88888FFGGGGGGFGGGGGGGGGGGGGGGGGGGGFFFFGGGGGGGGGGGGGFGGGGGGGGGGGGGGGGGGGGGGGGGGGGFGCGGGGGGGGGGGGG8EFFFFFEGGGGGGGGDEF;BFGGGGGGGGGGGGGDD,FFFGGGGGGGGDEGGGGGGGGGFCECEGFAFF5CCCFGGGFGCDGDFGGDACDEF87:EGFEGG<DDFGE<EBGFFFGFFFFF>BFG><5*6@F?9:FFF??>?7CAAF7<7::?FF:A:4<C@AFFFFFFFFBA-))..669)().(
@M02996:162:000000000-B87FG:1:1101:6770:7242 1:N:0:ACTGAGCG+TCTCTCCG
CCTACGGGGTGCAGCAGTCGAGAATCATTCACAATGGGGGCAACCCTGATGGTGCGACGCCGCGTGGGGGAGGAAGGTCTTCGGATTGTAAACCCCTGTCATGTGGGAGCAAGGCGCAAGCTTGATAGTACCACAAGAGGAAGAGACGGCAAACTCTGTGCCAGCAGCCGCGGTAATACAGAGGTCTCAAGCGTTGTTCGGAATCACTGGGCGTAAAGGGTACGTAGGCTGCCGTATAAGTCGTGCGTGAAAGGCAGGGGCTCAACCTCTGGAGTGCGCATGATACTGTATGGCTGGAGTG
+
8BCCCEF>:)08;=;;===888;8CFEFGGGGGGGGGGGGGGGGGGGGGGGGGFFGGGGGFGGGFGGGGGGGGFGGGGGGGGGGGGGGGGGGGGGGGGGGGGFGGGGGGGGGGGGGGGGGGGGGGGGGGGFGGGGGGGGGGGGGGGGGGGGGGGGGGGGGFGGGGGGGGGGGGGGGGGGCFGFFGGGGGGGGGBGGDGGFDGGFGCFFFFGGGFF*>AGGFGGGGFGGFFGFBF67<?FGA?:8<@EFGFF7<??16EG>B:?F<1?:F<FFA?)*49B9?@)4):A>9<>F<4(3....(
@M02996:162:000000000-B87FG:1:1101:3508:7247 1:N:0:ACTGAGCG+TCTCTCCG
CCTACGGGTGGCAGCAGTGGGGAATATTGCACAATGGGCGAAAGCCTGATGCAGCGACGCCGCGTGAGCGAAGAAGTATTTCGGTATGTAAAGCTCTATCAGCAGGGAAGATAATGACGGTACCTGACTAAGAAGCACCGGCTAAATACGTGCCAGCAGCCGCGGTAATACGTATGGTGCAAGCGTTATCCGGATTTACTGGGTGTAAAGGGAGCGTCGGCGGTTTTACAAGTCTGATGTGAAAACCCGGGGCTCAACTCCGGTATTGCATTGGAAACTGTAGAACTAGAGTGTCGGAGGG
+
8ACCCBDB@0)====;==;;;88BEFCGEFEEFFGGGGGGEGFGGGGGGGGGFGFFDGGGGGGGEGGFGGDFGFGGFFGFFGGG:=DFFABDFGFGFFEFGGGGGGGFF:?<FGGGGGGDFGGCFGGGGF?GDFGGGDFGEEG:FFGGGFDFGGGCFFGGGCECC?CGGGD>CC<?8=FGGGFFGGCD?C7EE5=EFCFFG;EFE8AA+;7=FF3))(1>>EEDCEGC7@:*-69?:A*06C>*)0.4<>F>6>?28C027DBF>?A>B4C)3,976?2<>7)..)<244)..6)4567-7
@M02996:162:000000000-B87FG:1:1101:22265:7247 1:N:0:ACTGAGCG+TCTCTCCG
CCTACGGGCGGCTGCAGTCGAGGATCATTTGCAATGGGCGAAAGCCTGACAATGCGACGCTGCGTGGAGGATGAAGGCCTTCGGGTTGTAAACTCCTGTCATAAGGGAACAGGCGAGGGTACCCAATACGTACCTTAGTTGAGTGTACTTTAAGAGGAAGCGACGGCTAACTCTGTGCCAGCAGCCGCGGTAATACAGAGGTCGCAAGCGTTGTTCGGATTTACTGGGCGTAAAGGGCGCGTAGGTGGCTATGCGTGTCGGATGTGAAATCTCCGGGCTCAACCCGGCAAGTGCGTCCGAA
+
8ACCCB)188)8888;;;;88888CFFFGGFGGGGGGGGGGGGGGGGGGGGGGFFFCFGGGGGGFGGEGGGGGGGGGGGGGGGGGGGGGGGGGGGGGGGGGGGFG<FGGGGGGGEGGGGGGGGGFFEFGEFFFGGGGFGGGFFGGGGGGGGGGEGGGFDGFD5EDGGGEGGGGGGGGGGFGGFFGGGGGDGECCCGFGFFGGGFGDEE>@G5CB@GDFGGFGF>FFGGFDDEB2:=B?DG997D0@FFG?AFFAB3<GG?F@:98>4A7<D9AFFGFF9??@BFBF;(604<>>>FF96(4
@M02996:162:000000000-B87FG:1:1101:21613:7253 1:N:0:ACTGAGCG+TCTCTCCG
CCTACGGGGTGCAGCAGTGGGGAATATTGGGCAATGGGCGCAAGCCTGACCCAGCAACGCCGCGTGAAGGAAGAAGGCTTTCGGGTTGTAAACTTCTTTTAAGGGGGAAGAGAAGAAGACGGTACCCCTAGAATAAGCCACGGCTAACTACGTGCCAGCAGCCGCGGTAATACGTAGGTGGCAAGCGTTGTCCGGATTTACTGGGTGTAAAGGGCGTGTAGCCGGGGGAGCAAGTCAGATGTGAAATCTATGGGCTTAACCCATAAACTGCATTTGAAACTGTTCTTCTTGAGTGCTGGAG
+
88CCC58AA))========;;88BFFGGGGGGGGGGGGGGGGGGGGGGGGGGGFGGGGGGGGGGGGGGGGFGGGGGGGGGGGGGGGGGGGGGGGGGGGGGG8<=FGGGGGGGGGGGGGFGGEGDGGGGGGFGGGGGAFGGGGGGGEFGGGGGGFGGGCFGGGGDGGDGDGGCFCFCFGGGGGFFGGGGGGGGGFECDDCFGFGFGFEFFFFGG3>CG>GGFGG<EEEG>FDFBFBFFF?D<C>@B@FFGAFFFFFBFGGFFF?BFFFFF<F7AFFGFA2ABFFFB<AAAA<ADAF>6)543
@M02996:162:000000000-B87FG:1:1101:3521:7261 1:N:0:ACTGAGCG+TCTCTCCG
CCTACGGGTGGCAGCAGTGGGGAATATTGCACAATGGGCGAAAGCCTGATGCAGCGACGCCGCGTGAGCGAAGAAGTATTTCGGTATGTAAAGCTCTATCAGCAGGGAAGATAATGACGGTACCTGACTAAGAAGCACCGGCTAAATACGTGCCAGCAGCCGCGGTAATACGTATGGTGCAAGCGTTATCCGGATTTACTGGGTGTAAAGGGAGCGGATGCGGTTTTACAAGTCTGATGTGAAAGCCCGGGGCTCAACTCCGGTATTGCATTGATAACTTGAGAACTAGAGTGTCAGAGTG
+
88BCC>DA)))=;88==<=;;@8@FFGGFGFFFGGFF@FGF@FEFGGGGFFGGGGGGGCCF@EFGEGGGGGFG:EFGFGFGGD7?FGGGGGGGGGGGGFGF9FFGFGFGDGGFGG,,?:FGGGGCFFGGDF,@B,@FGFC7EEGGGGGGCFFFGG6DFDGG58*5;C5@EG*2:E,<C7CFG=AC*:CDCFE555EFGFFDF55=DF+A+2*;3;))-))7*>D5<=FDFFFBAA?6:6?9D<FA?)3C03B>90<4FDA05299:2)9AFB))*30.)))*.448:4)6..)66)*64).
@M02996:162:000000000-B87FG:1:1101:3500:7271 1:N:0:ACTGAGCG+TCTCTCCG
CCTACGGGTGGCAGCAGTGGGGAATATTGCACAATGGGCGAAAGCCTGATGCAGCGACGCCGCGTGAGCGAAGAAGTATTTCGGTATGTAAAGCTCTATCAGCAGGGAAGATAATGACGGTACCTGACTAAGAAGCACCGGCTAAATACGTGCCAGCAGCCGCGGTAATACGTATGGTGCAAGCGTTATCCGGATTTACTGGGTGTAAAGGGAGCGTAGGCGGTTTTACAAGTCTGATGTTAAAGCCCGGGGCTCAACTCCGGTATTGCATTGGAAACTGTAGAACTTGAGTGTCGGAGGG
+
8ACCCEFA>))=;=8===;;;8BBFGGGGGGGGFGGGGGGGGGGFGGGGGGGGFFFFGGGGEGGFGGGGGGGGGGGFGGGGGGG??FGGGGGGGCGGGFGGGGFGGGFGDGGFGGCFGGGGGGGGGGGGGGGGGGGGGG:EC8CFGAFGGGCGGCGGGGGGG>8:*;CGF;C8CCGGGGFGG8>EGGCDCFGGDGGFGGFCC*8CCAFCF7CCEADD09DFGG<C3=CBFC645:B>D40)*./6*0:39>B>9628A*4:BBFF?<)9-:4244<71644*.5<44))...86)(81-49
@M02996:162:000000000-B87FG:1:1101:16476:7301 1:N:0:ACTGAGCG+TCTCTCCG
CCTACGGGTGGCTGCAGTGAGGAATATTGGACAATGGTCGGAAGACTGATCCAGCCATGCCGCGTGAAGGAAGAGTGTCCTATGGATTGTAAACTTCTTTTGTACGGGAGCAATAAGGTGTATGCATACACCGATGAGAGTACCGTACGAATAAGCATCGGCTAACTCCGTGCCAGCAGCCGCGGTAATACGGAGGATGCGAGCGTTATCCGGATTTATTGGGTTTAAAGGGTGCGTAGGCGGAATGCCAAGTCAGCGGTGAAACGCACGCGCTTAACGCGTGCCCTGCCGTTGAAACGGG
+
88BCCD8=)));==8====;;;;CFFGGGGGGGGGGGGGGGGGGGGGGGGGGGFFGGGGGGGFGFGGGGGGGGF8FGGGGGFGGGGGGGGGGGGGGGGGGGGGGGGGGGGGGGGGGGGFCFGGGGFFGGGGGGGGGGGGGGFGGGGGGGGGGGGGGGGGGGGGGGGGGGGGGGGGGGGGGGGFFGGDGGGGGGFGGBGGFGGGFGGFFFFGGGFEGGCGCAFGGGFGFFFF34<<58:B38C9@6>6>GFFFF9>9?GG?9F?D28>>D9<>9>@EF4:>>)((-4?::83:-1(2/8(3(
@M02996:162:000000000-B87FG:1:1101:8625:7323 1:N:0:ACTGAGCG+TCTCTCCG
CCTACGGGGGGCAGCAGTGAGGAATATTGGTCAATGGGCGCGAGCCTGAACCAGCCAAGTAGCGTGAGGGATGAATGCCCTACGGGTTGTAAACCTCTTTTGTTTGGGAATAAAGGATCCTACGTGTAGTCTTTTGCATGTACCTTTCGAATAAGCCTCGGCTAATTCCGTGCCAGCAGCCGCGGTAATACGGATGATCCGCGCGTTATCCGGATTTATTGGGTTTAACGGGTGCGTAGGCGGCCTTTTAAGCCTGCGGTCAAATGTCTGGTCTCAACCTTGTCATGCCGTGGCATCTGAG
+
88ACC55)81)8688::<:::::EFFGGG@FFFGGGGFDB=FFEFGGGGDEFEEFBE<F<<FGGGGGG,BFGGD,,3DDDFFFG7+C+@FFF9FC7<FGA;F,,83<B:FF9FC,:,,??F,@7FFF4>,2F@FF,2,,@FGCGC90B88CC5,?>+07*338=F;?FCFCC*:97;6CGF)5>GG3>>+:/;3**)2*1**/7?DEDF=FCDBB3967:*+:>556*))18(14>1?F*4>67(79875:4)54((*1-(05))-:A*.>)667C=7?7)/.4)---,-,409(.06)))
@M02996:162:000000000-B87FG:1:1101:20112:7329 1:N:0:ACTGAGCG+TCTCTCCG
CCTACGGGTGGCAGCAGCTAAGAATATTCCGCAATGGACGAAAGTCTGACGGAGCGACGCCGCGTGAACGATGAAGGTCGGAAGATTGTAAAGTTCTTTTATAACTGAGGAATAAGTATTCTGAGAGAAACGGAGTATGGTGACTGTAGGTTATGAATAAGCAACGGCTAATTACGTGCCAGCAGCCGCGGTAACACGAGGGGTGCAAGCGTTGTTCGGAATCACTGGGCGTAAAGGGAGCGTAGGCGGAGATGCAAGCAGTCTGTACAATACCGGGGCCCAACCCCGGACCTGCAGA
+
88BC@B1580)========;<;;CFGGGGGGGEGGGGGGGGGGGGGGGGGGGGFFGFGGGGGFEFGGGGGGGGGGGFGGGGGEGGGGGGGGGGGGGGGGGGGGGGGGGGGGGGGGGGGGGGGGGFGGGGGGGGGGGGGGGGGGGGGGGGGGGGGGGGGGFGGGGGGEGGGGGGGGGGGGFGFFFGGGGGGGGDFGGFGD>CDGFGGFFFFGGGFFGG?GGFFCCDFGF?FDBBFFFBFFG>D>B;>6>G6>@?A>AFGD?F@:D>AFFFBC>BDFGF>979BBF?<B44;492::??5
@M02996:162:000000000-B87FG:1:1101:8617:7342 1:N:0:ACTGAGCG+TCTCTCCG
CCTACGGGGTGCAGCAGTGAGGAATATTGGTCAATGGGCGCGAGCCTGAACCAGCCAAGTAGCGTGAGGGATGACTGCCCTACGGGTTGTAAACCTCTTTTGTTTGGGAATAAAGGAGCCTACGTGTAGGCTTTTGCATGTACCTTTCGAATAAGCATCGGCTAATTCCGTGCCAGCAGCCGCGGTAATACGGAAGATGCGAGCGTTATCCGGATTTATTGGGTTTAAAGGGAGCGTAGGCGGCCTTTTAAGTCTGCGGTCAAATGTCAGGGCCCAACCTTGGCATGCCGTGGATACTGAG
+
88ACCAA=1))====;===;;;;EFGGGGGGGGGGGGGGGGGGGGGGGGGGGGGFGGGGGGGGGGGGGGGGGGGGGGGGGGGGGGGGGGGGFFGGGGGFGFGGGGGGGFGGGFGGGGGGGGGGGGGGGGGGGGGGGGGGGGGGGGGGGGGGGGGGGGGGGGGGGGGGGGGGGDFGGGGGFDDEEGGGGGGGGGDGGFG=FDGGFGGBEFFGGGFFGGEGGFGGGC:FGEACADBFD>BF32147;>?<C<29:>FFACDFFFFF>>ABF<7<??D>>?BFFFF?4)8?33-790<<96<4)
@M02996:162:000000000-B87FG:1:1101:20112:7347 1:N:0:ACTGAGCG+TCTCTCCG
CCTACGGGTGGCAGCAGCTAAGAATATTCCGCAATGGACGAAAGTCTGACGGAGCGACGCCGCGTGAACGATGAAGGTCGGAAGATTGTAAAGTTCTTTTATAACTGAGGAATAAGTATTCTGAGAGAAACGGAGTATGGTGACTGTAGGTTATGAATAAGCAACGGCTAATTACGTGCCAGCAGCCGCGGTAACACGAGGGGTGCAAGCGTTGTTCGGAATCACTGGGCGTAAAGGGAGCGTAGGCGGAGATGCATGCAGTCTGTACAATGCCGGGGCCCAACCCCGGACCTGCATA
+
8ACC=?)0:1)====;==;;<;CEEFGGGGGGGGGGFGGFFEFGGGGGFGGGGFFEEGGGGFFFFFCFGGCCFE<FGFGGGCEEEGGGGGGGGGGGGGFFAF<FFCEFFGFGFGGDEGFGGGGGFFFFDFFFGGGEFGGGGGEEFEGGGGGGGGGGCFDFGGGDCEGGGGGGGGFGGGFECGFFGGGDDCDECBFGFGG):DGFGG4AAF<ECEFGG?DGF>?FGFGGF@D>(11@A14D494>7093<015:AFA)9*3<9(<>FBB@42)(48C32(4(>BF?6:9(4011830*)
@M02996:162:000000000-B87FG:1:1101:8630:7355 1:N:0:ACTGAGCG+TCTCTCCG
CCTACGGGGGGCAGCAGTGAGGAATATTGGTCAATGGGCGCGAGCCTGAACCAGCCAAGTAGCGTGAGGGATGACTGCCCTACGGGTTGTAAACCTCTTTTGTTTGGGGATAAAGGAGCCTACGTGTAGGCTTTTGCATGTACCTTTCGAATAAGCATCGGCTAATTCCGTGCCAGCAGCCGCGGTAATACGGAAGATGCGAGCGTTATCCGGATTTATTGGGTTTAAAGGGAGCGTAGGCGGCCTTTTAAGTCTGCGGTCAAATGTCAGGGCCCAACCTTGGCATGCCGTGGATACTGAT
+
88CCCF:=:1)8888::<::::CCFGGGGGGGGGGGGGGGGGGFGGGGGGGGGGGGGGGGGFFGGGGGGGGGGDGGGGGGGGGGFEGGFGGGGGGGGFGGGGGGGGF7*>FFGFGGGCFGGGGGGGECFCCGGFGGGGGGGCGGGGGGGGFGGGGGCFC<C8FEGGGGGGGGD;@CF76=EGBFGGGGGGF5?5E=5F*/)9C@EGFFF6F7C::34)*?*<55*5CFB=:50((),(0/579E(.6<C9:@>BAAB55:6BB<2<AF95CBB?FG34?B7B0??F::>>1691)6<:<4)
@M02996:162:000000000-B87FG:1:1101:9259:7361 1:N:0:ACTGAGCG+TCTCTCCG
CCTACGGGGGGCAGCAGTGAGGAATATTGGTCAATGGTCGGGAGACTGAACCAGCCAAGTAGCGTGTAGGATGACTGCCCTATGGGTTGTAAACTACTTTTGTTCGGGAATAAAGTGCCGCACGTGTGCGGTTTTGTATGTACCGTTCGAATAAGCATCGGCTAATTCCGTGCCAGCAGCCGCGGTAATACGGAAGATGCGAGCGTTATCCGGATTTATTGGGTTTAAAGGGAGCGTAGGCGGGCTGTTAAGTCTGCGGTGAAATGTCATGGCCCAACCTTGGCATGCCGCGGATCCTGAG
+
88BCCE>A)108888::<:::::CFFGGGGGGGGGGGGGGGGGGGGGGGGGGGGGGFGGGGGGGGGGGGGGGGGGGGGGGGGGGGGGGGGGGGGGFGGGGGGGGGGGGFFGGGGCGGGGCFFGGGGGBFGEGGGGGGGGGFEGGCFGGCGGGGGGGGGGGGGGEFFGGGGGFGGGGGGGGFGEEGGGDGGGGGEGGFGFFGDGEGGF:FFGDG3;CFFFGFGGGCEFFFFGEBBF>9:DC<99>>>;4CA9?5>AFFGDBFFBFFAA<?2*4:?FC7:<?B@?F?B??:129>62())).(
@M02996:162:000000000-B87FG:1:1101:26158:7365 1:N:0:ACTGAGCG+TCTCTCCG
CCTACGGGTGGCTGCAGTGGGGAATATTGGGCAATGGGCGCAAGCCTGACCCAGCGACGCCGCGTGAGGGAAGACGGTCTTCGGATTGTAAACCTCTTTCAGCAGGGAAGATAATGACGGTACCTGCAGAAGAAGCCACGGCTAACTACGTGCCAGCAGCCGCGGTAATACGTAGGTGGCAAGCGTTATCCGGAATTACTGGGTGTAAAGGGTGTGTAGGCGGGATTGCAAGTCAGATGTGAAAATTATGGGCTCAACCCATAACCTGCGTCTGAAACTGTAGTTCTTGAGAGTGGGAGAG
+
8ACCCB:5:1)========;;88BFGGGGGGGGGGGGGGGGGGGGGGGGGGGGFGGGGGGGGGGGGGGGGGGGGGGGGGGGGGGGGGGGGGGGGGGGGGGGGGGGGGGGGGGGGGGGGG@GGGGGCFFGAFEGGGGGGGGGGGCGGGGGGGCFGGGGEFGFGGGGGGDGFGGGFGGGGGG68FFGDGGGGGGGFGGFGGFGGGFGGFFFFGGFDFGC<FGFGGGDBGGFFGFFFFFFFFG)::=<FFFGFFFFFFFFGGFFF:>BFFBFFGFFFBGF<4456<BFBA<6>5<?>),884<<
@M02996:162:000000000-B87FG:1:1101:9242:7368 1:N:0:ACTGAGCG+TCTCTCCG
CCTACGGGGGGCAGCAGTGAGGAATATTGGTCAATGGTCGGGAGACTGAACCAGCCAAGTAGCGTGTAGGATGACTGCCCTATGGGTTGTAAACTACTTTTGTTCGGGAATAAAGTGCCGCACGTGTGCGGTTTTGTATGTACCGTTCGAATAAGCATCGGCTAATTCCGTGCCAGCAGCCGCGGTAATACGGAAGATGCGAGCGTTATCCGGATTTATTGGGTTTAAAGGGAGCGTAGGCGGGCTGTTAAGTCTGCGGTGAAATGTCATGGCCCAACCTTGGCATGCCGCGGTTACTGAT
+
8ACCCF)8@)08888::<::::::EFGGGGGGGGGGGGGGGGGGGFGFDGGGGGGGGCGGGGGGGGGGGGGGGGGGGGGGGGGGGGGGGGGGGGG<FGGGGGGGGGGGFGGGFGGGGGGEGDEGGFG7FC8FEGGFG9FGGCFFGGGGGFFFGGGGGGGGGGGGGGDFGGGFGGGFGGEFFDFFGGDDGGGGGFEE>FCFDG5:EGFFFFGEGBDG=>GGFGGGEECD9?C>?<>>B<ED?54)37>?F<:FAA<>A5<?FFB<AFFB?A77?BF?@?BFF=772AB?70933(,47)-4-
@M02996:162:000000000-B87FG:1:1101:26174:7370 1:N:0:ACTGAGCG+TCTCTCCG
CCTACGGGTGGCTGCAGTGGGGAATATTGGGCAATGGGCGCAAGCCTGACCCAGCGACGCCGCGTGAGGGAAGACGGTCTTCGGATTGTAAACCTCTTTCAGCAGGGAAGATAATGACGGTACCTGCAGAAGAAGCCACGGCTAACTACGTGCCAGCAGCCGCGGTAATACGTAGGTGGCAAGCGTTATCCGGAATTACTGGGTGTAAAGGGTGTGTAGGCGGGATTGCACGTCAGGTGTGAAAATTATGGGCTCAACCCATAACCTGCGTCTGAAACTGTAGTTCTTGAGAGTGGGAGAG
+
8ACCCDA5=1);====;=;;;@8CFGGGGGGGGGGGGGGGGGGGGGGGGGECGFFGGGGGGDGGFFD>EGFGGGGGGGGGGGGGGGGGGGGGGGGGGGGGGGGFGGGGGGGGGGGGGGGGGGGGFFGDFGFFFGGGGGGGGGGGGGGGGGGGGGGGGC5CCGGGGGC*=CGGGE8:<EFGFDFFGDGGGFFEGF5EFGGFGGGFE<;@AFGDDBFGGFGC@GGDEFG4<F*53?0)(.923:>*.9?AF)8:2848?GGFFFFF??A:FF9;?FFGF354<@44:A26.:...856@1<??
@M02996:162:000000000-B87FG:1:1101:25879:7379 1:N:0:ACTGAGCG+TCTCTCCG
CCTACGGTGTGCAGCAGTGGGGAATATTAGGCAATGGGGGCAACCCTGACCTAGCAACGCCGCGTGAAGGATGAAGGTTTTCGGATTGTAAACTTCTTTGGCAGGGGACGATAATGACGGTACCCTGCGAACAAGCCACGGCTAACTACGTGCCAGCAGCCGCGGTAATACGTAGGTGGCCAGCGTTGTCCGGATTTACTGGGTGTAAAGGGCGAGTAGGCGGGAATGCAAGTCAGATGTGAAATACCCAGGCTTAACCCCGGAGCTGCATTCGCAACTGTATTTCTTGCTTGATGGCAGG
+
68CCC5A)511=<=;======8,8CCFG@F<FEGGGGGGGGGGFCFFFCGG<EEF,C@FFGGGGGGECDFEFCCFFF,66BF:F,BFEFDGDF?FG9EF<=EEFGCEEFF=@F:,94AC:F=FF:F8,@@BFCFCBEGCF783+8@D;8>DCEGG,DF*6D;:8F4**16,=0,;E;?EGFFFFGD59D9CEGBEEF7+1;6=.;D*;+/:**0)/7(:7=?E)5)6*46:?>2<@2)9:6*-/)10.*)(0(.,.6?F1,826>F1:F?FBA6)A33,(-*-.-:26-)..81))*.((-
@M02996:162:000000000-B87FG:1:1101:25859:7390 1:N:0:ACTGAGCG+TCTCTCCG
CCTACGGGGGGCAGCAGTGGGGAATATTAGGCAATGGGGGCAACCCTGACCTAGCAACGCCGCGTGAAGGATGAAGGTTTTCGGATTGTAAACTTCTTTGGCAGGGGACGATAATGACGGTACCCTGAGAACAAGCCACGGCTAACTACGTGCCAGCAGCCGCGGTAATACGTAGGTGGCAAGCGTTGTCCGGATTTACTGGGTGTAAAGGGCGAGTAGGCGGGAATGCAAGTCAGATGTGAAATACCGGGGCTTAACCCCGGAGCTGCATTTGAAACTGTATTTCTTGAGTGATGGAGAG
+
8ACCCD@1::)8888::<:::88BEFGGGGGGGGGGGGGGGGGGGGGGGGGGGGFGGGGGGGGG@FGGGGGGGGFGGGGGGGGGGGGGGGGGGGGGGGGGGGGGGGGGGGGFGGGGGGGGGGGGGGGGGGGGGGGGGGGGGGGGGGGGGGGGGGGGGGGGGGGGGGGGGGGGGGGGGGGGGGFFGGGGGGGGGFEGFGGFGGGFGGFFFFGGGDEG3:FGFGGG5>FGFFGFFFFFFAFGD:>9<FF?5>FFFF6?BGGFFFF>FBFFFFGBAA6F@A2<9F<A<>A9><B<AAFF@BF>2
@M02996:162:000000000-B87FG:1:1101:8414:7439 1:N:0:ACTGAGCG+TCTCTCCG
CCTACGGGGGGCAGCAGTGGGGAATATTGCACAATGGGGGAAACCCTGATGCAGCAACGCCGCGTGAGCGATGAAGGTCTTCGGATTGTAAAGCTCTGTCCTATGGGACGAAACAAATGACGGTACCATGGGAGGAAGCCCCGGCTAACTACGTGCCAGCAGCCGCGGTAATACGTAGGGGGCGAGCGTTATCCGGAATTATTGGGCGTAAAGAGTACGTAGGTGGTTTTGTAAGCGTTGGGTGAAAGGCAAAGGCTTAACCTTTGTTAGCCCTTCGAACTGCAAGACTTGAGTGCAGGAG
+
8ACCCB@FF5)8888::<:::88BFFGGGGGGGGGGGGGGGGGGGGGGGGGGGFFFFGGGGGGGGGEGGGGGGGGGFFGGGGGGGGGGGGGGGGGGGEFGGGFGGGGGGGGGGGGGGGGGGDGFGGGGGGGCDEEGGGGGGGCGGGGGGGGGGGGGGGGGGCGGGGDGGGGGGGGGGCGGGDDF=GGDGGGGGFGGBCGFCFGFGG>:>;DDGFFGFBGFFGGGGFECFFFFFFFF>BFD()476FF>F<?F:2:?7FC29?BFFFFBF<FFFFF?>:1::?<4)-33<>--)))./6:13
@M02996:162:000000000-B87FG:1:1101:3441:7445 1:N:0:ACTGAGCG+TCTCTCCG
CCTACGGGGGGCTGCAGTGGGGGATATTGCACAATGGGGGAAACCCTGATGCAGCGACGCCGCGTGAGTGAAGAAGTATTTCGGTATGTAAAGCTCTATCAGCAGGAAAGATAATGACGGTACCTGCCTAAGAAGCACCGGCTAAATACGTGCCAGCAGCCGCGGTAATACGTATGGTGCAAGCGTTATCCGGATTTACTGGGTGTAAAGGGAGCGCAGACGGCATGGCAAGCCAGATGTGAAAGGTGGGGGCTCAACCCCCAAGCTGCATTTGGAACTGCCAAGCTAGAGGATCGGAGAG
+
8ACCCB>A=5)8888::::::88@FGGGGGGFGGFGGGGGGGGGGGGGGGGGFGGGGGGGGGGGFFGGGGGGGGGGGFGGGGGFFFFGGGGGFFGGGGCFGE8FGG@FFGGGGGGGG9FEFGGGGF+=<EGACFFGGGGGGGEEGF?@GCGCGGGGG6CGG:C5CEEEEGFGFFFEFGG9<7B>=7975CFGGFGGFGGFGC55ECFF=@*:CB@DD0D<>EGGGBGGFFG3:::F0?FG<>49<792C>F@(4:??GG:?B(4802:F:*4456?@054))))46)..,.(44307:3-4
@M02996:162:000000000-B87FG:1:1101:12351:7455 1:N:0:ACTGAGCG+TCTCTCCG
CCTACGGGTGGCAGCAGTAGGGAATATTGGTCAATGGGGGGAACCCTGAACCAGCCATGCCGCGTGAGGGAATAAGGCCCTACGGGTCGTAAACCTCTTTTACCGGGGGCTAACGGGCGTCGTGCGCGGCGCTGTGAAGGTACCCGGGGAATAAGCATCGGCTAACTCCGTGCCAGCAGCCGCGGTAATACGGAGGATGCGAGCGTTATCCGGATTTATTGGGTTTAAAGGGTGCGCAGGCGGGCTGGTAAGTCAGCGGTGAAATGTCGGGGCTCAACCCCGGCAGTGCCGTTGATACTGG
+
88CCCA8)000========<;8;CFFFGGGGGGGGGGGGGGGGGGGGGGGGGGFFGGGGGGGGGFGGGGGGGGGGGGGGGGGGGGGGGGGGGGGGGGGGGGGGGGGGGGGGGGGGGGGGEGCGGGGGGGGGGGGGGGGGGFFGGGGGGGGEFEGGGGGGGGGGGGGGGGGGGGGGGGGGGGGFECGGGGGGGEECGFGGFGGGFGGFFFFGGGFEGGAFGFGGGGFGFAFGFF?BE61>G>7779BD:>>:@>BFFFGDB>FFF92:9@9DBF>FF67<B?BBFF;::>A;BFF-616<>)
@M02996:162:000000000-B87FG:1:1101:22233:7459 1:N:0:ACTGAGCG+TCTCTCCG
CCTACGGGAGGCAGCAGTGAGGAATATTGGTCAATGGCCGAGAGGCTGAACCAGCCAAGTAGCGTGCAGGATGACGGCCCTATGGGTTGTAAACTGCTTTTGTGCGTGATTAAAAGTCTCCACGTGTGGTGATTTGCAGTTAGCGCGCGAATAAGGACCGGCTAATTCCGTGCCAGCAGCCGCGGTAATACGGAAGGTCCTGGTGTTATCCGGATTTATTGGGTTTAAAGGGAGCGTAGGCGGCTGAATAAGCGTGTTGTGAAATCCCGGGGCTCAACCCCGCGTGTGCAGCGCGAA
+
8ACCC>5>=))====;====;;;;FFGGGGGGGGGGGGGGGGFGCGGGGGGGGGGGGGGGGGGGFGGGGGGGGGGGEGGGGGGGGGGGGGGGGGG9FGGGGFGEFGGGGGGGFECGGGFGGFGGGGGGGGCCEGGFGGGGEFGGGGGGG>EGCCFGEGDFGGGEGGGGGGGCGG7CFEGGGGFFGG5DGGGFE)*:>FGFF>CFGGFFFFFEGEEGGFGGFGGGGECDABD::(3:>BEG2>>82>>2CAFFBB<1-AFF?B):AB>?F9C>F;FG4(4?BFFF>>?:ABBFFB(10
@M02996:162:000000000-B87FG:1:1101:22212:7460 1:N:0:ACTGAGCG+TCTCTCCG
CCTACGGGAGGCAGCAGTGAGGAATATTGGTCAATGGCCGAGAGGCTGAACCAGCCAAGTAGCGTGCAGGATGACGGCCCTATGGGTTGTAAACTGCTTTTGTGCGTGATTAAAAGTCTCCACGTGTGGTTATTTGCAGTTAGCGCGCGAATAAGGACCGGCTAATTCCGTGCCAGCAGCCGCGGTAATACGGAAGGTCCTGGTGTTCTCCGGATTTATTGGGTTTAAAGGGAGCGTAGGCGGCTGAATAAGCGTGTTGTGAAATCCCGGGGCTCAACCCCGCGTGTGCAGCGCGAA
+
8ACCCD:>>))8===;====;;;;CFGGGGGGGGGGGGGGGGGGEGGGGGGGGFFFFGGGGGGGGGGGGGGGGGGGEGGGGGGGGGGGGGFGFGG?FGGGGCG@EBC@=FGGGGEFGGGGGFGEGFEG>=+CEFGFG;4FFD;FEEGGGGGGGGGGGGGGGGGGFFGGGGGDGGGDFGGGGGBFGGGDGGGGGFEG>FGFGG6FGGF+;CF5>839=5@DFGGGE@F><BF>:0652?FD?<952;83FDFFF918?6>3?*-.:4:B>6D0607???8?BFF9>BB2)6),423(0
@M02996:162:000000000-B87FG:1:1101:8671:7471 1:N:0:ACTGAGCG+TCTCTCCG
CCTACGGGTGGCTGCAGTGGGGAATATTAGGCAATGGGGGCAACCCTGACCTAGCAACGCCGCGTGAAGGAAGAAGGCCTTCGGGTTGTAAACTTCTTTTATGAGGGACGAACAAAATGACGGTACCTCATGAATAAGCCACGGCTAACTACGTGCCAGCAGCCGCGGTAATACGTAGGTGGCAAGCGTTGTCCGGATTTACTGGGTGTAAAGGGCGCGTAGGCGGGATGGCAAGTCAGATGTGAAATCCACGGGCTCAACTCGTGAACTGCATTTGAAACTGTCGTTCTTGAGTATCGGG
+
88ACCF>5>0);=======;;8BFGGGGGGGGGGGGGGFGGGGGGGGGGGGGGFFGGGGGGGFGFGGGGGGGGGGGGGGGGGGGGGGGGGGGGGGGGGGFEFFFGFGGGEGGGGG@CFFDFGEG:FGGGFFED=FGGGGAFGGCFGGGGGGGGGGGGGGGGGGGGGGGGDDG8FFFFGGGGFFFCGGDGGGGGFGGFGGFGGGFGFFDDFGGGFFGGFGGFEGGGFE<6:7>:?BFFAF262405FBAF?BF?>>FFGGFFFFF<0?:946><DFCB<BB<*.69<<?FBBB<76-068-(
@M02996:162:000000000-B87FG:1:1101:8649:7475 1:N:0:ACTGAGCG+TCTCTCCG
CCTACGGGTGGCTGCAGTGGGGAATATTAGGCAATGGGGGCAACCCTGACCTAGCAACGCCGCGTGAAGGAAGAAGGCCTTCGGGTTGTAAACTTCTTTTATGAGGGACGAACAAAATGACGGTACCTCATGAATAAGCCACGGCTAACTACGTGCCAGCAGCCGCGGTAATACGTAGGTGGCAAGCGTTGTCCGGATTTACTGGGTGTAAAGGGCGCGTAGGCGGGATGGCAAGTCAGATGTGAAATCCACGGGCTCAACTCGTGAACTGAATTGGAAACTGTCGTTCTGGAGTATCGGG
+
88BCCF85800;=======;;8BCFGFGGGGGGGGGDGGGGGGGGGGGGGGGGFEFGGGGGGGGGGGGGGGGGGGGGGGGDGGGGGGGGGGGGGGGGGGGGGGFFGGGGGBFGGGFEGGFFCFGGGGGGCEFGGGGGGGGGGGGGGCFGGGGGFCEFGGGGGGGGGGGEGGGGGGFFGGFGGFFFFGGGDCBEFGGEGGFGGGFG<A>BFGFF4>CD69CDGGGEE55>DGFFFBFBBFFACA*6*7<F(591(499FGFFFFFFFFFFAC)36929<ABF=44<???:4))...,1.41(
@M02996:162:000000000-B87FG:1:1101:16644:7491 1:N:0:ACTGAGCG+TCTCTCCG
CCTATGGGTGGCTGCAGTGGGGGATATTGCACAATGGAGGAAACTCTGATGCAGCAACGCCGCGTGAGGGAAGAAGGTCTTCGGATTGTAAACCTCTGTTTTTAGTGACGAAACAAATGACGGTAGCTAAAGAGGAAGCCACGGCTAACTACGTGCCAGCAGCCGCGGTAATACGTAGGTGGCAAGCGTTGTCCGGATTTACTGGGTGTAAAGGGTGCGCAGGCGGGACTGCAAGTTGGATTTGAAATGCCACGGCTTAACCTTGGAACTGCATCCAAAACTGTATTTCTTGATGGGAGGG
+
88A@@88551)==88===;==88@CGGGGGGGGGGGGGGGGGGGGGGGGGGGGGGGGGGGGGGGFGGGGGGGGGGGGGGGGGGGGGGGGGGGGGGGGGFGGGGGGGGGGEGGGGGFGGGGGGGGGGFEFG9FGGFCGGFGDGCGGGGGGGGG6FFGFCFGGGGF7C5EGGGGGGGGGFGFFGAFCCFCDGGECFGG4DDFDFF=C5=:BFF<CF3C<@GGFGGDGEGDBFGFFFBF<2?24*)140=A7>:6)-(-6ED)9/6AF?:A?)083:@+/5-.4)).)).--)69))),8:(((
@M02996:162:000000000-B87FG:1:1101:17903:7518 1:N:0:ACTGAGCG+TCTCTCCG
CCTACGTGTGGCAGCAGTGGGGAATATTGCACAATGGGGGAAACCCTGATGCAGCAACGCCGCGTGCGGGAAGACGGTCTTCGGATTGTAAACCGCTTTTCTTAGTGAAGAATTTTGACGGTAGCTAAGGAATAAGCATCGGCTAACTACGTGCCAGCAGCCGCGGTAATACGTAGGATGCAAGCGTTGTCCGGATTTACTGGGTGTAAAGGGAGCGCAGGCGGGACTGCAAGTTGGATGTGAAATGTCGAGGCTTAACCTCGGAACTGCATCCAAAACTGTAGTTCTTGAGTGGAGTAGG
+
68ACCE))8))===8=6=====88EFFGFFAFGGGGGGGGGGGGGGGGGGGGGGGGGGGGGGGGFEGGGGGGGGGGGGGGGGGGGGGFFGGGGGGGGGGGGGGFGGGGGGGGGGGGDGGGGGCGGFGGFGGGFCFGFGGGGDEGGGGGFGGG6F?FGGFGFGGGGGGG>FFFFFFGGGGGFC?B=?DGGGGGGEEGFGGFGFF40:DFFFGGGF>DD959@:><5)/7:FGFB46=2)9D>:694BFAF3?F>B?B:D>24846>:>)9>*).,)39(:0)1)::)6<<:4)680342,6)
@M02996:162:000000000-B87FG:1:1101:11392:7523 1:N:0:ACTGAGCG+TCTCTCCT
CCTACGGGCGGCAGCAGTGAGGAATATTGGTCAATGGGCGAGAGCCTGAACCAGCCAAGTAGCGTGAGGGAAGACTGCCCTACGGGTTGTAAACCTCTTTTGTCCAGGAATAAAAAATCCCTCGTGAGGGATCTTGCAGGTACTGGTTGAATAAGGACCGGCTCATTCCGTGCCAGCAGCCGCGGTAATACGGAAGGTCCGAGCGTTATCCGGATTTATTGGGTTTAAAGGGTGCGTAGGCGGGATGCCAAGTCAGCCGTCAAATCGTCGGGCTCAAATCGTTCTCTCGGTTGAAACTGGG
+
88CCCB=8)1)8888;;<;;;;;CFGGGGGGGGGGGGGGGGC@FGGGGGEGGGGGFGDG,CFFGFGGEGGGGGF<CFFG@GCEGG7F:FFGGF,:9AFGGG9A@,CFC+AFG?FD,@FFDFFG:>,,3A++ADDFEG@CFDFFA3,7@E,@@C,@4:6@:@*4*>5@<EC:9CFF7FFF6CDFFED)1BCC*=)=?=FF*:77AGGF:FFFGC5;9D)*:6CF7*)3*6BGB((,)-4>C)99>>)58F2?><>-5)0)-(5(6AF627()43-.+/))53),.-5)531-,-3))*-64.
@M02996:162:000000000-B87FG:1:1101:4062:7535 1:N:0:ACTGAGCG+TCTCTCCG
CCTACGGGAGGCTGCAGTGAGGAATATTGGTCAATGGGCGAGAGCCTGAACCAGCCAAGTAGCGTGAAGGATGACTGCCCTATGGGTTGTAAACTTCTTTTGTTCGGGAATAAAGGAGCCTACGCGTAGGCTTTTGCATGTACCGTTCGAATAAGCATCGGCTAATTCCGTGCCAGCAGCCGCGGTAATACGGAAGATGCGAGCGTTATCCGGATTTATTGGGTTTAAAGGGAGCGTAGGCGGCCTTTTAAGTCAGCGGTCAAATGTCAGCGCCCAACGCTGGCCTGCCGTTGATACTGAG
+
ABCCCB>A5:)==========;;CFGGGGGGGFGGGGGGGGGEGGGGGGGFGGFFFFGGGGGFEFGGGGGGGGGGGGGGGGGGGGGFGGGGGGFGFFGGCGGGGGGGGG>FFGGGGGGGGGGGDGGGGGGGFGGGGGGGGGFGGGGGGGGGGGGFGGGGGGGGGFFGFGGGGGGGGGFGGEGFFGGGGG:FFEFEGFGGFGGGDGGF35@CGGFFGGFGGFG=CE5FF>@7>6?>FFF@GBD9737?<C<?FF4)),7CB>EF2):<A49DB>;DGFB?><796623133-11<A)965.)
@M02996:162:000000000-B87FG:1:1101:4094:7549 1:N:0:ACTGAGCG+TCTCTCCT
CCTACGGGAGGCTGCAGTGAGGAATATTGGTCAATGGGCGAGAGCCTGAACCAGCCAAGTAGCGTGAAGGATGACTGCCCTATGGGTTGTAAACTTCTTTTGTCCGGGGATAAATGACGGTACGTGTCCCCTCTTGCAGGTACCCTTGCGATTAAGGTCCGGCTATTTCCGTTCCGGCACCGCCGTAATTCCGGAAAGTCCGACCGTTACCGGGTTTTATGGGTTTTAAAGGCAGCGCAGGCGTCGTTTACGTCCAGCCGTAAATTTCATCAGCCAACGCTCAACTCGCGGTTGGACCTG
+
-ACCCBAA>))=,========;;;CFGGACFF@AFGGFGGGGCFGGGGGGFGFFGG<FGGGGGGGGGGGGDFGCF9FFFGGF8FCFFFGGBEDFGFGFGGG9:,,8BEC:FFGF,,C?4+4AF744@9,7,A+AFEFE,<EEFG@,@,,>C83C73,,6,6++853@,53+,+@,++***40**=;*;*,+,10**)2=C+:*)*)0.))2*)..>D8+:*+*2:)*25*0=((-)((.),)30,.0(*())(.(-)094(0(-))))*)*)).)*)(((-0().-.(,4(-9((.)(.(
@M02996:162:000000000-B87FG:1:1101:16689:7598 1:N:0:ACTGAGCG+TCTCTCCG
CCTACGGGGCGCAGCAGTCGAGAATCATTCACAATGGGGGCAACCCTGATGGTGCGACGCCGCGTGGGGGAGGAAGGTCTTCGGATTGTAAACCCCTGTCATGTGGGAGCAAGGCGCAAGCTTGATAGTACCACAAGAGGAAGAGACGGCAAACTCTGTGCCAGCAGCCGCGGTAATACAGAGGTCTCAAGCGTTGTTCGGAATCACTGGGCGTAAAGGGTACGTAGGCTGCCGTATAAGTCGTGCGTGAAAGGCAGGGGCTCAACCTCTGGAGTGCGCATGATACTGTATGGCTGGAGTA
+
88BCCD>>)))8888;;<;888;8CFFGGGGGGGGGGGGGGGGGGGGGGGGGGFFGGGGGGGGFFGEGEGGGGFGGGGGGGGGGGGGGDGGGGGGGGGFFGG9BFFGGGGFGFGGGGGGGGGGGFGFGGCEFGG@FGGGGGGGFF:FEEGGGGGGGGGGGGCC<FGFGGGGGGEGEGGGGGDFFGGGGFGDDGFGGFGG@C<EF<*?FFFGGDE5C5<GGFCF*:?CDFFGFF>6)32*26:4<?DFFD??6A062:GGFFEB?<?FFF7FD<?4;/796:>)69<><<5)4<B7?:::((
@M02996:162:000000000-B87FG:1:1101:25632:7602 1:N:0:ACTGAGCG+TCTCTCCG
CCTACGGGTGGCAGCAGTGGGGAATATTGGACAATGGGGGGAACCCTGATCCAGCGACGCCGCGTGAGTGAAGAAGTATTTCGGTATGTAAAGCTCTTTAAGCAGGGAAGAAAATGACGGTACCTGCAGAATAAGCCCCGGCTAACTACGTGCCAGCAGCCGCGGTAATACGTAGGGGGCAAGCGTTATCCGGATTTACTGGGTGTAAAGGGAGCGTAGACGGCATGGCAAGTCTGAAGTGAAAGCCCGTGGCTTAACTGCGGGACTGCTGTGGAAACTGTCAAGCTAGAGTGCCGGAGAG
+
8BCCCE:=81)=======;;;88BFGGGGFFGGGGGGGGGGGGGDGGGGD?EFF?FFGGGGGGGFFECFGGGGGGGBFGGGGGGCFGGGGGGFGGGGFGGFCEGGGGFGGGGGGGGGGCGGGGGGFGGGG6CFGGF@EEGGGGGGGGGEGGGGGGGGGGGGGGGGGGGGGGFGGGGGDEGGDFFEGGGGGGGGEEGFGFFGGGFGGFFFFGG:>EGGBDGFGGGG:F<,<FFF<<F))9C<DAF95>?>>6DFF??<FGFFFFB>>?6FA*6:<FGF?FFF?4)573)585A>).3;7>>B
@M02996:162:000000000-B87FG:1:1101:15820:7606 1:N:0:ACTGAGCG+TCTCTCCG
CCTACGGGGGGCAGCAGTGGGGAATATTGGGCAATGGGCGCAAGCCTGACCCAGCAACGCCGCGTGAAGGAAGAAGGCTTTCGGGTTGTAAACTTCTTTTGTAAGGGACGAGAAGAAGACGGTACCTTATGAATAAGCCACGGCTAACTACGTGCCAGCAGCCGCGGTAATACGTAGGTGGCAAGCGTTGTCCGGATTTACTGGGTGTAAAGGGCGTGTAGCCGGGTCGGCAAGTCAGGTGTGAAATCCATGGGCTTAACTCATGAACTGCATTTGAAACTTTTGATCTTGAGTATCGGAG
+
8ACCCB8=)0)8888::<:::88BFGGGGGGGGGGGGGGGGGGGGGGGGGGGGFFFGGGGGGGGFGGGGGGGGGGGGGGGGGGGGGGGGGGGGGGGGGGGGGFFFFGGGGGGDGFGGGGGGGF:FGGFCGGGGGGGFGG7C>EGGGGGGGGGGCGGGDFFGGGGGGDGEEEFGGGGGGGGFFFFGGGGGGGGGE51<DF=CGGFGG37?=CGF>DGGFGGFCGDGDEDFDD>>BAF<4):3;<@<8FAC25@:BFF?6C94B2:2)4<6>><AFF+/443)*.:A0)6:9:4:A))047-(
@M02996:162:000000000-B87FG:1:1101:4379:7618 1:N:0:ACTGAGCG+TCTCTCCG
CCTACGGGGGGCAGCAGTGAGGAATATTGGTCAATGGACGGAAGTCTGAACCAGCCAAGTAGCGTGAGGGATGACGGCCCTATGGGTTGTAAACCTCTTTTGTGAGGGAATAAAGTGCGCCACGTGTGGTGTATTGCATGTACCTTACGAATAAGGATCGGCTAACTCCGTGCCAGCAGCCGCGGTAATACGGAGGATCCGAGCGTTATCCGGATTTATTGGGTTTTAAGGGAGCGTAGGCGGAAGGTCAAGTCGGCTGTGAAATGTAGTCTCTCAACGTCTGCACTTCAGTTGTAACTGG
+
ACCCCEF85:08+88::<95::::FFGGG9BFGGGGGGGGGGGGGGGGG<AFFEBAF<F5CFGGGGGEDGGAEGDGG7C:FB=FCCG+@>FFDEFC<>E;BC8@BFF7F7>FFC>FC9BFGGGGG7BCEGFGFGGGGG,<=,BCCE?CE5E8;>EEC@6CCC88FFFFFEB5CG?FG?6AFGFFDGC7D7:CC>G*7CF;D*55EGFFF*:EG:>*9):CFGG*A)**.8=5419D4073)99:9B7>G?7*64((4*/((*)-:><)0::)).9<9313:F0<<2)))).)66))/.6AB
@M02996:162:000000000-B87FG:1:1101:22237:7621 1:N:0:ACTGAGCG+TCTCTCCG
CCTACGGGTGGCTGCAGTGGGGAATATTGCACAATGGGGGAAACCCTGATGCAGCGACGCCGCGTGAGTGAAGAAGTATTTCGGTATGTAAAGCTCTATCAGTAGGGAAGAAAATGACGGTACCTAACTAAGAAGCCCCGGCTAACTACGTGCCAGCAGCCGCGGTAATACGTAGGGGGCAAGCGTTATCCGGATTTACTGGGTGTAAAGGGAGCGCAGACGGCAAAGCAAGTCTGATGTGAAATGCGGGGGCTCAACCCCTGAACTGCATTGGAAACTGTTTAGCTAGAGTGCAGGAGAG
+
8ACCCFA=:0)=;======;;88BFFGGGGGGGGGGGGGGGGGGGGGGGGGGGFGGCFGGGGGGGGEGGGGGGGGGGGGGGGGGGGGGGGGGGGGGGEEF9EFGGGGGGGGFFAFFGGGCFCGGGGGGGGBD8FGGGGGGGGGGDFGFGGGFGGGGGGGGGGGBCE>EGGGGG?FEEEGGGGFFGGGGGGGGGEGGF=FFGCGFGDFFFF>545>DD;</5CEGGE*9?FDFFF<74AF:574/6@F>5;9@FBB?<GFFF>?F2:<7F2C<70@FBB<96B94ADFA<BDFF<<<5(4,4
@M02996:162:000000000-B87FG:1:1101:13601:7639 1:N:0:ACTGAGCG+TCTCTCCG
CCTACGGTGGGCAGCAGTGAGGAATATTGGTCAATGGGCGGAAGCCTGAACCAGCCAAGTCGCGTGAAGGAAGACGGTATTATGTATTGTAAACTTCTTTAGCAGTAGAGCAATAAGCGCCACGCGTGGCGTGATGAGAGTATACTGAGAATAAGCATCGGCTAACTCCGTGCCAGCAGCCGCGGTAATACGGAGGATGCGAGCGTTATCCGGATTTATTGGGTTTAAAGGGTGCGCAGGCGGTCAGTTAAGTCAGTGGTCAAATCGTGAGGCTCAACCTCATCCCGCCATTGATACTGGT
+
8ACCCA=)11):==========;CFGGGGGGGGGGGGGGGGGGGGGGGGGGGGFFGGGGGGGGGGGGGGGFGGGGGGGGGGGGGGGGGGGGGGGGGGGGGFGGGGGGGGGGGGGGFGGGGGGGGGDEEGGEGGFGGGGGGGGGFGGGGGGDFFFFGGGGGGGGGGGGGGGGGGGGGGGGGGGFFGG<DGFGGGFGGFGGFCDGFGGFBFFGEDEFGGAGGFGGGGBCFD?GFFBFFFBFD99><>5<AGFFFD>AAFFFD>F8ADFBFF?DFB<FFFFFF??>FF?FFFF19<A<>FFF0-
@M02996:162:000000000-B87FG:1:1101:8975:7649 1:N:0:ACTGAGCG+TCTCTCCG
CCTACGGGGGGCAGCAGTAGGGAATATTGGTCAATGGGGGGAACCCTGAACCAGCCATGCCGCGTGAGGGAATAAGGCCCTACGGGTCGTAAACCTCTTTTACCGGGGGCTAACGGGCGTCGTGCGCGGCGCTGTGAAGGTACCCGGGGAATAAGCATCGGCTAACTCCGTGCCAGCAGCCGCGGTAATACGGAGGATGCGAGCGTTATCCGGATTTATTGGGTTTAAAGGGTGCGCAGGCGGGCTGGTAAGTCAGCGGTGAAATGTCGGGGCTCAACCCCGGCAGTGCCGTTGATA
+
8ACCCF=AF)08888::<:<:8:CFEFGGGGGFGGGGGGGGGGGGGGGGGGGGGGGGGGGGGGGGGGGGGGGGGGGGGGGGGGGGGGGGGGGGGGGGGGGG9FGGGGGGGGGFG>E5EGGG>EDGEGCEGDGG8CCFFFFEEGGGGGDGGGFGFGGGGGGGGGGFFGGGGGGGGGGGGGGGGFFGGGDF?FCGDGC:FGFGGDFGGFEFFGGG:DDFFGGFGGGGFGFFFG:::BBB0@D4>>>3.<1><AFF>99?GD83@<ADDFF>>DBB0>FF2,8<7196>7:A9(-4?3:6
@M02996:162:000000000-B87FG:1:1101:27980:7662 1:N:0:ACTGAGCG+TCTCTCCG
CCTACGGGCGGCAGCAGCTAAGAATATTCCGCAATGGACGAAAGTCTGACGGAGCGACGCCGCGTGGATGATGAAGGTCGGAAGATTGTAAAATCCTTTTATAACTGAGGAATAAGTACTTTGAGAGAAACGGAGTATGGTGACTGTAGGTTATGAATAAGCAACGGCTAATTACGTGCCAGCAGCCGCGGTAACACGTAAGTTGCGAGCGTTGTTCGGAATTATTGGGCGTAAAGGGCATGTAGGCGGTTTTGCAAGCTTGGTGTGAAATTCCGGAGCTCAACTCCGGAACTGCGTTGAG
+
8ACCCA===1)8888;;;;;<;;CFFGGGGGGGGGGGGGGGGGGGGGGGGGGGCEFFGGGGGGGFGG?FGGGGGEGGGGGGG7@FGGGGGGGGGGGGGGGGGGGGGGGGEGGGGGGGGGGGGFFGGGGGGGFEEGGGGGGGGGGGFFGGGGGFGGGGGGFGGGGGGGGGGGGGGGGGGGGGGFFGGGDDGDGGDGFFDGFGGGFGGFFFFG*CDFGG?DC:FGG?FGG?FD:2<?FA:EG?G>72?F>D>FFFFBD4CG:AFFF141AF9CAA>FC56;??4<?><?008>9:<<?@<(((
@M02996:162:000000000-B87FG:1:1101:19038:7706 1:N:0:ACTGAGCG+TCTCTCCG
CCTACGGGTGGCAGCAGTGAGGAATTTTCCGCAATGGGCGAAAGCCTGACGGAGCGACGCCGCGTGAGGGATGAAGGTTTTCGGATCGTAAACCTCTTTTATTAAGGAAAAAGGATAATATGCTAACCATATTATTTTGATGGTACTTATTGAATAAGCCCCGGCTAACTACGTGCCAGCAGCCGCGGTAATACGTAGGGGGCGAGCGTTGTCCGGAGTTACTGGGCGTAAAGAGCGTGTAGGCGGTTAGTTACGTCAGGTGTGAAATCCTTCAGCTCAACTGAGGAACTGCGCCTGAAA
+
8ACCCE>980)=======;;;;;CFFGGGGGGGGGGGGGGGGGGGGGGGGGGGFGGGGGGGGGGFGFGGGGGGGGGGGGGGGGGGGGGGGGGGGGGGGGGFGGGGGGGGGGGCGFFGEGGGGGGFGGGGGCGGFGGGGC:EECGGGGGGGGFFGGGGFGFGCCCGGD:ABGF*DCFGFGGGGFFGGDCGGGGGFFFFFGBDCEF=5>@E:/ACF5>54CFFDGGGFFGFDGF>A:F99>G:GBF>BFF18AFF26?FED:D@)24ABAFFGF<)72128>B?7>>()8?:44:B?B:052
@M02996:162:000000000-B87FG:1:1101:26872:7718 1:N:0:ACTGAGCG+TCTCTCCG
CCTACGGGTGGCAGCAGTGAGGAATATTGGTCAATGGCCGAGAGGCTGAACCAGCCAAGTAGCGTGCAGGATGACGGCCCTATGGGTTGTAAACTGCTTTTGTGCGTGATTAAAAGTCTCCACGTGTGGTGATTTGCAGTTAGCGCGCGAATAAGGACCGGCTAATTCCGTGCCAGCAGCCGCGGTAATACGGAAGGTCCTGGTGTTATCCGGATTTATTGGGTTTAAAGGGAGCGTAGGCGGCTGAATAAGCGTGTTGTGAAATCCCGGGGCTCAACCCCGCGTGTGCAGCGCGAA
+
8ACCCDA9>11====;===;;;;CFFGGGGGGGGGGGGGGGGGGGGGGGGGGGGFGGGGGGGGGGGGGGGGGGGGGGGGGGGGGGGGGGGGFFGGGGGFGGGGGGGGGGGGGGGFGGGGGGGGGGGGGGGGFGGGGGGGGFGFGGGGGGGGGGGGGGCFGGGGGGGGGGGGGGGGGGGGGGG>AGGDGGGGGGF=GDGGAGGGFGGFFFFGGGFBGGFGGFGGGG>FFA?FD?07D9BFG?G9:>E4<GA9FAF1:<FFFFFAFAB:?F99;B7@FF?7?F>66-(-496),(44,0
@M02996:162:000000000-B87FG:1:1101:15306:7720 1:N:0:ACTGAGCG+TCTCTCCG
CCTACGGGAGGCTGCAGTGGGGAGTATTGCACAATGGGCGGAAGCCTGATGCAGCAACGCCGCGTGAGTGAAGAAGTATTTCGGTATGTAAAGCTCTATCGATGGGGAATAAGATGAAGGTACCCAAGTAAGAAGCCCCGGCTAACTACGTGCCAGCAGCCGCGGTAATACGTAGGGGGCAAGCGTTATCCGGATTTACTGGGTGTAAAGGGAGCGTAGACGGAATAGCAAGTTTGGAGTGAAATACCTTTGCTTACCGCAGGCATTGCTTTGAAAACTGTTACTCTAGATGACTTGAGGG
+
88BCC>):):1=========;888BEFGGGGGGGGGGGGGGGGGGGGGGGGGGFGFEFGGGGGGFGGGGGFBFFFGGGGGGGGGGGGFGGGGGGGGGFEFFFGACBF?EGGGGGGGGFGDA7CFFGE@FGG<AF@E@FGGEEGGFGGDFBFFGGGGGG?FGGGB@E58CFGGGGGE*5=EGGFFGGGGGGGGGFGGF7CFGF*;CD=F6BF57>BDC?GGFGGG=>CFAF>:<A>F044C(2-9<@F0*.47AAB2)0*-35(((5<2?A?A7)9+04?).9:6>A22)).)).)-98).4
@M02996:162:000000000-B87FG:1:1101:3346:7733 1:N:0:ACTGAGCG+TCTCTCCG
CCTACGGGTGGCAGCAGTGAGGAATTTTCCGCAATGGGCGAAAGCCTGACGGAGCGACGCCGCGTGAGGGATGAAGGTTTTCGGATCGTAAACCTCTTTTATTAAGGAAAAAGGATAATATGCTAACCATATTATTTTGATGGTACTTATTGAATAAGCCCCGGCTAACTACGTGCCAGCAGCCGCGGTAATACGTAGGGGGCGAGCGTTGTCCGGAGTTACTGGGCGTAAAGAGCGTGTAGGCGGTTAGTTAAGTCAGGTGTGCAATCCTTCAGCTCAACTGAGGAACTGCGCCTGAAA
+
8BCCCA@A>11======<=;;CCCFFGGFGGGGGGGGGGF@FEGGGGGGGGGGFFFFFGGGEGG=FFGGGEGGGGGGFGGGGGGEFGGGGGGDE,EFFBFFGGEFGGGFGGGFFFG>FGGGGGGGG?FGGGGGFCFG9;3@DEFCAFC9;EF;BGF9EDFF9EGGE5DEGGGGG>FFGGGGFFFGDGG5*:9AFGGF4C3DC=::<DEF>)/2=>D3,7C4<C>C5:C47DFAA(71;DG1:894<5;*46F)45<>CF?AF.().5)).::A2=@?)4<7??<::)44877?;-4F:25
@M02996:162:000000000-B87FG:1:1101:22654:7735 1:N:0:ACTGAGCG+TCTCTCCG
CCTACGGGTGGCAGCAGTAGGGAATATTGGGCAATGGAGGCAACTCTGACCCAGCCATGCCGCGTGAAGGAAGACGGTCCTATGGATTGTAAACTTCTTTTGCCGCAGAGTAACCGCGGGGACGCGTCCCCGCCTGAGAGTATGCGGCGAATAAGTATCGGCTAACTCCGTGCCAGCAGCCGCGGTAATACGGAGGATACGAGCGTTATCCGGATTTATTGGGTTTAAAGGGTGCGCAGGTGGATCGGTAAGTCATTGGTGAAAAGTTGGGGCTCAACTCCAATCGTGCCTATGATACTG
+
88CCC>85=));=======<;8;CFGGGGGGGGGGGGGGGGGGGGGGGGGFGGFFGGGGFGGGGFGGGGGFFFGGGEGGGGGGGGFGGGGGGGGGGGGGGGFGGGGEEGFGFGGGFGFEG@@FCGGGGGGGCCGGE8>EFDEGGGCGGDDGG>CFFGGGGGGG@CFGGGGGGGGGDG6>FFGFEGGDDDCGGGEGDEGGFG*:5CDE5>BGGG>EGG27>FGGGGF?D>BC@:14<>0<D?08746>69(4?-)6AA9C<:=?<48<>B0C>0()+08<72?7>B031?8<)6A<>9466
@M02996:162:000000000-B87FG:1:1101:20564:7735 1:N:0:ACTGAGCG+TCTCTCCG
CCTACGGGCGGCTGCAGTGGGGAATATTGGGCAATGGGCGAAAGCCTGACCCAGCAACGCCGCGTGAAGGAAGAAGGTCTTCGGATTGTAAACTTCTTTTATGAGGGACGAAGGAAGTGACGGTACCTCATGAATAAGCCACGGCTAACTACGTGCCAGCAGCCGCGGTAATACGTAGGTGGCAAGCGTTATCCGGATTTACTGGGTGTAAAGGGCGCGTAGGCGGGGATGCAAGTCAGATGTGAAATCTATGGGCTTAACTCATAAACTGCATTTGAAACTGTGTCTCTTGAGTGCTGGG
+
8ACCCB>=8)08888;;;;;;88BFGGGFGGGGGGGGGGGGGGGGGGGGGGGGGGGGGGGGGGGGGEGGGGGGGGGGGGDGGFG@CFAFEGGGDFGGGGGFG9FGGGGGGGGGGGGFGFGGGGG7FD=F7E<,@EECFGGFGEDGGEBEGFCEGGG>@FGGCCF<=*8CCEF+CCE?CGGGGF;?FFGGGDGFFGD)CDFFGGFF475>/:EC=3<<;<GBGGGGEGD>@D<<A)9<AF26:<@)*9<D:-96:1<<GF9ABAAD4)49>727AFCB2<98B).-6<AF<>F4)..046:(
@M02996:162:000000000-B87FG:1:1101:7567:7737 1:N:0:ACTGAGCG+TCTCTCCG
CCTACGGGCGGCAGCAGTGGGGAATATTGGGCAATGGGCGCAAGCCTGACCCAGCAACGCCGCGTGAAGGAAGAAGGCTTTCGGGTTGTAAACTTCTTTTAAGGGGGAAGAGTAGAAGACGGTACCCCTAGAATAAGCCACGGCTAACTACGTGCCAGCAGCCGCGGTAATACGTAGGTGGCAAGCGTTGTCCGGATTTACTGGGTGTAAAGGGCGTGTAGCCGGGGGAGCAAGTCAGATGTGAAATCTATGGGCTTAACCCATAAACTGCATTTGAAACTGTTCTTCTTGAGTGCTGGAG
+
8ACCCAD5:))8888;;<;;;88BFFGGGGGGGGGGGGGGGGGGGGGGGGGGGGFGGGGGGGGGGGGGGGFGGGGGGGGGGGGGGGGGGGGGGGGGGGGGGGGGGGGGGGGGGGGGGGGGGGGGGGGGGGGGGGGGEGGGGGGGGGGGGGGGGGGGGGGGGGGGGGGGGGGCFGGGGGGGGFF*=FGGC5DGGFGG>DGFGFFFGGDFFFGGGEFGG9DGFGGGGBEG>FGF<7>FBFF>40-=<FFFFADFDFFFFFGAA><<:7AFB2*8ADF74>A<>@4>F22)64..26<BFA:(4
@M02996:162:000000000-B87FG:1:1101:3368:7740 1:N:0:ACTGAGCG+TCTCTCCG
CCTACGGGTGGCAGCAGTGAGGAATTTTCCGCAATGGGCGAAAGCCTGACGGAGCGACGCCGCGTGAGGGATGAAGGTTTTCGGATCGTAAACCTCTTTTATTAAGGAAAAAGGATAATATGCTAACCATATTATTTTGATGGTACTTATTGAATAAGCCCCGGCTAACTACGTGCCAGCAGCCGCGGTAATACGTAGGGGGCGAGCGTTGTCCGGAGTTACTGGGCGTAAAGAGCGTGTAGGCGGTTAGTTAAGTCAGGTGTGAAATCCTTCAGCTCAACTGAGGAACTGCGCCTGAAA
+
ABCCCFF==00====;===;;;CCFFGGGGGGGGGGGGGGGGGGGGGGGGGGGFEGFGGGGGGGFGGGGGGGGGGGGGGGGGGGGGGGGGGGGGGGGGGGGGGGGGGGGGGGGGFFGGGGGGGGGFGGGGGGGGGGGFAFFEFGGGGGDEGGGGGGGGGGGGEEGGGGGGGGGGGGCFGGFGFFGGDGGGDGGFGGFG3>G<EEGGFFFF:CFFEGCBGF4<90CFGGFEDFABF@>>EGF:>F>EFB926F<AFFFE70))5:42<9F>G9AF6@9:BFFFBAFFB48:2,-(24)(4)
@M02996:162:000000000-B87FG:1:1101:14293:7743 1:N:0:ACTGAGCG+TCTCTCCG
CCTACGGGAGGCAGCAGTGAGGAATATTGGACAATGGATGGAAATCTGATCCAGCCATGCCGCGTGAAGGAAGAGTGTCCTATGGATGTTAAACTTCTTTTGTATGGGAGCAATAAGGTTTACGAGTAGACTGATGAGAGTACCATACGAATAAGCATCGGCTAACTCCGTGCCAGCAGCCGCGGTAATACGGAGGATGCGAGCGTTATCCGGATTTATTGGGTTTAAAGGGTGCGTAGGCGGGCGTTTAAGTCAGCGGTGAAATGTAGTGGCTCAACCACTAACGTGCCGTTGAAACTGG
+
8ACCCE:885)========;;;;CFGGGGGGGGGGGGGGGGGGGGGGGGGGGGGFGGGGGGGGGFGGGGGGFGGGGFGGGGGGGGGGGGGGGGGGGGGGGGGGGGGFGFGGGGGGGCGGGG?FC@FEFFGGGG=FFG@FFFGGGGGGGGGGGGGGGGGGGGGGGGGGGGGGGGGGGGGGGGGFFGGDCGGGCEFGDAGFFGGE?CGFFFFGGG?EGGFGGFGGGDFFDFFG),,:><;DD<C2)7573>?BFBFAFBG:?FFD<<9AF@<GBB:FGFF<18?(44(.4:6(,,,3:/8<AB
@M02996:162:000000000-B87FG:1:1101:14282:7757 1:N:0:ACTGAGCG+TCTCTCCG
CCTACGGGAGGCAGCAGTGAGGAATATTGGACAATGGATGGAAATCTGATCCAGCCATGCCGCGTGAAGGAAGAGTGTCCTATGGATGTTAAACTTCTTTTGTATGGGAGCAATAAGGTTTACGAGTAGACTGATGAGAGTACCATACTAATAAGCATCGGCTAACTCCGTGCCAGCAGCCGCGGTAATACGGACGATGCGAGCGTTATCCGGATTTATTGGGTTTAAAGGGTGCGTAGGCGGGCGTTTAAGTCAGCTGTTAAGTGTCGTTGCTCAACCCCTAACGTTCCGTTGAACCTGG
+
8ACCCE)8:0)=6==;;===;;;;CCEFGFGGGCGGGCGGGGGGGGGFGGGGGGGGGGGGGGGGCFGFGF@FFFGFFFGGGGGGGAFEEGGGFGGGGGFGGFG,EEFFFGDDFFG<E@FGG8EEFFECAA9FF8D=@8EEFGGGGEFF,@BGGG9A9DFGEGGGGGGGCE?CCFGGGC=?D>><:93?FGFDE>*597C@4*7AGGE)88+47)8***:+:FFGG)<7);>3506>?;>3):03()04)4)*.6--)22))0)).:6))4*.()1293.((.-,2:.((.-,)434)((.4
@M02996:162:000000000-B87FG:1:1101:19220:7763 1:N:0:ACTGAGCG+TCTCTCCG
CCTACGGGAGGCAGCAGTGGGGAATATTGCACAATGGGCGAAAGCCTGATGCAGCGACGCCGCGTGAGCGATGAAGTATTTCGGTATGTAAAGCTCTATCAGCAGGGAAGATAATGACGGTACCTGACTAAGAAGCACCGGCTAAATACGTGCCAGCAGCCGCGGTAATACGTATGGTGCAAGCGTTATCCGGATTTACTGGGTGTAAAGGGTGCGTAGGTGGTATGGCAAGTCAGAAGTGAAAACTATGGGCTCAACCCATAGACTGCTTTTGAAACTGTCAAACTAGAGTGCAGGAGAG
+
8ACCCE>=500=======;=;88BFGGGGGGGGGGGGGGGFGGGGGGGGGGGGGGGGGGGGGGGGGGGGGGGGGGGGGGGGGGGGFGGGGGGGGGGGGGGGGGGGGGGGGGGFGGGGGG7FFGGGCFGGGDGFFBFGGGGGGGEFGGGGGGFGGFGGFCFGGGGGGCGGFGGGFFGF<CGGGFFGGGDGGGGGFGGF7DFGGGFGGAAFFGGGFFGGFD3/AEDEFGG<?CFFFFFFAF:526F4@F<CB2@B?FD<GGF0@BD<<AFFFGFB4B7@4AFA92:<?FB79?A<ADA7<?(4
@M02996:162:000000000-B87FG:1:1101:16907:7774 1:N:0:ACTGAGCG+TCTCTCCG
CCTACGGGGGGCTGCAGTCGGGAATATTGCACAATGGAGGAAACTCTGATGCAGTGACGCCGCGTACAGGAAGAAGGTCTTTGGATTGTAAACTGTTGTCGAGAGGGAAGAAAAAAGACAGTACCTCTGGAGGAAGCTCCGGCAAACTACGTGCCAGCAGCCGCGGTAATACGTAGGGAGCGAGCGTTATCCGGATTTATTGGGTGTAAAGGGCGCGTAGACGGTATAGCAAGTTGGTTGTGAAATCCCGAGGCTCAACTTCGGAACTGCAACCAAAACTGCTTAACTTGAGTGTGGGAGG
+
-8ACCEA5@:)8888::::8888@FGGGGGGGGGGGGGGGGGGGGGGGGGGGGFFFFGGGGGGEFDGGGGGGGGGGGGGGGGCGFGGGGGGGGGGGGGGGGECGFFGCDEFGFGGGGGGGGGFGGGFGGGGCCFGFGGGGGGGGGGGGFGGGFGGGGGGGGGDGGGG=:CFGGFGGCEFG=DBBEGGGDGGGGFDE:CFFGGGFCDEF=@7FGE:DGFD<:?>*:5ECAFGFFFFFFFFG<>9BAFFBF(6B;9?F?GFABFFF049FFFC<8:@FF2:FAFFBB2>266)3:46>><6?(
@M02996:162:000000000-B87FG:1:1101:14301:7780 1:N:0:ACTGAGCG+TCTCTCCG
CCTACGGGCGGCAGCAGTGAGGAATATTGGTCAATGGAGGCAACTCTGAACCAGCCATCTCGCGTGAAGGAATACGGCCCTACGGGTCTTAAACTTCTTTTATAGGGGGATAAAGTGAGATATGTATATCTTTTTGTAGGTACCCTATGAATAAGCATCGGCTAACTCCGTGCCAGCAGCCGCGGTAATACGGAGGATGCGAGCGTTATCCGGATTTATTGGGTTTAAAGGGTGCGCAGGCGGCACGTTAAGTCAGCGGTGAAATGTCGGGGCTCAACCCCGGCACTGCCGTTGAAACTGG
+
88BCCE:580)8888;;<;;;;;EFFGGGGGGGGGGGGGGGGGGGGGGGGGGGEGGFGFGGGGGGGGGGGGDGGGGGGGGGGGGGGGGGGGGGGGGGGGGGCGFGGGGGGGFGFGGC@E<F<FEG9E@FFGGGGGEGCEAEDGGGGGGCFGGGGGGGGGGEGGEFGGGGGGGGGGGGGGGGGFFGGGGG@FCGFGG:CFFDDGDGGFBFFGGGDFGGACF4EFGGFGCFFGBB:BEFFFG>D9<3>EFC26FDF2:7C3:;@>AB2<<FBD>607A@???B@0;6>?7>?(42,-.9)-44
@M02996:162:000000000-B87FG:1:1101:9322:7782 1:N:0:ACTGAGCG+TCTCTCCG
CCTACGGGCGGCAGCAGTGGGGGATATTGCACAATGGAGGAAACTCTGATGCAGCAACGCCGCGTGAGGGAAGAAGGTTTTCGGATTGTAAACCTCTGTTTTTAGTGAAGAAAAAAATGACTGTAGCTAAAGAGGAATCCACGGCTAACTACGTGCCAGCAGCCGCGTTAATACGTAGGTGGCAATCGTTGTCCGGCTTTCCTTGTTGTAAAGGGTTGGCAGGCGGGGCTGCAAGTTGGATGTGACATACCGGGGCTCAACCCCGGAACTCCAACCAAAACTTTTGTTCTGGGCTTGGTTG
+
88CCCE8=)0)8688;;<;;;87@FGGGGGGGGGGGG,FGGGGGEGGGGGGGGGGGGGGGGCGGFF:FGGGGGGGG,:FFGGGG7?FFGGGGGGGGGGF9?FCFGFGGG,DF8A,+38C,7,3:C,,==>,,7,8,8,@F,3+><CE8EEFF:>3D*5**?*D,*=?/*6*,==;,21=1<<);C*;*;:8106/C37<;02:*<2/))*0<:/)**(171;*):BD)(.9>B).06)9*.0./-*1-*58>071(95*5?)(3-3((0)*.4(0;5(.(40)))-,.6)))((((0()-(
@M02996:162:000000000-B87FG:1:1101:26727:7797 1:N:0:ACTGAGCG+TCTCTCCG
CCTACGGGGGGCTGCAGTGAGGAATATTGGTCAATGGGCGGAAGCCTGAACCAGCCATGCCGCGTGAAGGAAGACGGCCCTATGGGTTGTAAACTTCTTTTGTAGTGGAGCAATAAGGTCTACGTGTAGATCGATGAGAGTACATTACGAATAAGCATCGGCTAACTCCGTGCCAGCAGCCGCGGTAATACGGAGGATGCAAGCGTTATCCGGATTTATTGGGTTTAAAGGGTGCGTAGGCTGTCTGGTAAGTCAGGGGTGAAAGCCCAGTGCTCAACACTGGAACTGCCTTTGATACTGG
+
8ACCCED::=)8888::::::::CFGGGGGGGGGGGGGGGGGGGGGGGGGGGGGGGGGGGGGGGGGGGGGGGGGGGGGGGGGGGGGGGGGGFGGGGGGFGGGGGGGGGGGGGGGGGGGGGGGGGGGGGGGGGGGGGGGGGGGGGGGGGGGGGGGGGGGGGGGGGGGGGGGGGGGGGGGGGGGFFGGGGGGGGGFGGFGGFGGGFGGFFFFGGGFFGFFGGFGGGGEEGFFGFFFFFFFFG2>?5<@FFGB<=4<<DBGGFFFFF9(.8@<9<BAFFFB?<3=??B23<285<>AAF*-6))
@M02996:162:000000000-B87FG:1:1101:10062:7805 1:N:0:ACTGAGCG+TCTCTCCG
CCTACGGGTGGCTGCAGTGAGGAATATTGGGCAATGGAGGGAACTCTGACCCAGCCATGCCGCGTGAGTGAGAAGGTCTTCGGATTGTAAAGCTCTTTTAAGCAGGAAGATGATGACAGTACTGCTAGAATAAGCACCGGCAAACTTCGTGCCAGCAGCCGCGGTAATACGAAGGGTGCGAGCGTTGTTCGGAATTACTGGGCGTAAAGGGTGTGTAGGCGGATATATAAGATAGCGGTGAAATGCCGAGGCTCAACCACGGAATTGCCGTTATAACTATGTATCTAGAGTGATAGAGAGG
+
8ACCCFA9801====;===;;;;;EFGGGGGGGGGGGGGGGGGGGGGGGGGGGGGGGGGGGGGGFGGGGGGGGGGGGGGGGGGFEGGGGGGGGGGGGGGFGGGGGGGGGGGGGGGGGGGGFFGGGGGGGGE?E?FDGGGGDGEGGGGGGGGGGGGGGGGGGGGGGGDGGGFFCCEGGGGGEDFF:CGGGGDGGFGGFGGFGGGEG);FFFGGGF:F:>GGFGGGDFFGFFG?AA4@9>FGF4)=>FFFD>B::4>BFGD??341?BFA=9CB(4@CF:4>69)56<6-62.64<44@49BB
@M02996:162:000000000-B87FG:1:1101:17856:7826 1:N:0:ACTGAGCG+TCTCTCCG
CCTACGGGAGGCAGCAGTGAGGAATATTGGTCAATGGGCGAGAGCCTGAACCAGCCAAGTAGCGTGAAGGATGACGGCCCTATGGGTTGTAAACTTCTTTTTCCGGGGGATAAAGTGACCCACGTGTGGGTTATTGCAGGTACCCGGTGAATAAGGACCGGCTAATTCCGTGCCAGCAGCCGCGGTAATACGGAAGGTCCGAGCGTTATCCGGATTTATTGGGTTTAAAGGGAGCGTAGGTGGAAATGTAAGTCAGCCGTCAAATCGCGGAGCTCAACTCCGTCCAGCGGTTGAAACTGCG
+
68ACCB==5108===;====;;;CFFGGGGGGGGGGGGGGGGGGGGGGGGGGGFGGFGGGGGGGGGGGGGGGGGGGGGGGGGGGGGGGGGGGGGGGGGGGGGFGGGGGGGGGEGGGGGGGGGGGGDDFGGGGGGGGGGFGFFGGGGGGGGGGGGGGGGGGGGGGGGGGGGGGGGGGGGGGGGFFGG3>FGGEGAGGFGGFGGGFGGFEFFGGGFFGG<FGFGGCGEGGFFF>??>D;15<AD<8<966CADFBFFA:FGFF@:AFFFFDB5>>0:CF?<A488:>(5:99?((4>>?:92,
@M02996:162:000000000-B87FG:1:1101:10109:7827 1:N:0:ACTGAGCG+TCTCTCCG
CCTACGGGAGGCAGCAGTGGGGGATATTGCACAATGGGGGAAACCCTGATGCAGCGACGCCGCGTGAGTGAAGAAGTATTTCGGTATGTAAAGCTCTATCAGCAGGGAAGAAAATGACGGTACCTGACTAAGAAGCTCCGGCTAAATACGTGCCAGCAGCCGCGGTAATACGTATGGAGCAAGCGTTATCCGGATTTACTGGGTGTAAAGGGAGCGTAGACGGTTAAGCAAGTCTGAAGTGAAAGGTGTGGGCTCAACTCGCAAACTGCTTTGGAAACTGTTTAACTAGAGTGTCGGAGAG
+
8ACCCF:880)=========;88@CFGGGGGGGGGGGGGGGGGGGGGGGGGGGFEFGGGGGGGECFEGGGGGGGGGFFGGGGGGGFGGGGGGGGGGG?FFFGGGGGGGFEFFGGGGGGGGGFGGGFGGGGG,EFEGGGGGGGGBFFF;ECFFFGGGG6;FCCGE7CECEDFGGFGGFFGGFGFFGGDDGGGEGFGGFFGFGGFFGGFF6@7CCBBDGFDGFGGGGEGDAFGFFFFFA2@:,:<?<71(2(:@?:?B?GGDFBBF1:<4=AGFF:@EF?64)=<<9)4-)68A><AB)-3(8
@M02996:162:000000000-B87FG:1:1101:14914:7857 1:N:0:ACTGAGCG+TCTCTCCG
CCTACGGGAGGCAGCAGTGAGGAATATTGGTCAATGGCCGAGAGGCTGAACCAGCCAAGTAGCGTGCAGGATGACGGCCCTATGGGTTGTAAACTGCTTTTGTGCGTGATTAAAAGTCTCCACGTGTGGTGATTTGCAGTTAGCGCGCGAATAAGGACCGGCTAATTCCGTGCCAGCAGCCGCGGTAATACGGAAGGTCCTGGTGTTATCCGGATTTATTGGGTTTAAAGGGAGCGTAGGCGGCTGAATAAGCGTGTTGTGAAATCCCGGGGCTCAACCCCGCGTGTGCAGCGCGAA
+
8ACCCE>581)=========;;;;FFGGGGGGGGGGGGGGGGGGGGGGGGGGGGGGGGGGEGGGGGGGGGGGGGGGGGGGGGGGGGGGGGGGGGGGGGFGGGGCFGGGGGGGGGGGGGGGGFGGGGGGGF?FEGGFFFFGGGFGGGEGGDEGGGGGFGGGGGGGGFGGGGGGGGGGGGGGGGDEGGCGGGGGGBEE3FGFGDGFGGFFFFGEGEFGGFGGFGGGGE?C4?FD:<B>2(7<<D>76>)8G9AFF6:1:=77??BAAFFFFFD;B9FFFBFFFFFF916(.4>?>>0(7
@M02996:162:000000000-B87FG:1:1101:25335:7864 1:N:0:ACTGAGCG+TCTCTCCG
CCTACGGGAGGCTGCAGTGGGGAATATTGCACAATGGGGGAAACCCTGATGCAGCGACGCCGCGTGAGTGAAGAAGTATTTCGGTATGTAAAGCTCTATCAGCAGGGAAGAAGATGACGGTACCTGACTAAGAAGCCCCGGCTAACTACGTTCCAGCAGCCGCGGTAATACGTAGGGGGCAAGCGTTATCCGGATTTACTGGGTGTAAAGGGAGCGCAGACGGCAAGGCAAGTCTGAAGTGAAATCCGCGGGCTCAACCCGTGAACTGCTGTGGAAACTGTCTAGCTAGAGTGTCTGAGAG
+
8ACCCA:581)========;;88BFGGGGGGGGGGGGGEFFEGCGGGGGGGGGFGEGDGGGGGGGGGGGGGGGGGGGGGFGGGGGGG@FFGGGGGGFEFFCFGFGGGDEGEG<CG<FFGGGGGGBF@F9ADCD98BDFGGCEE:=DF;ED@,DFFGGC7CF5C@F:**5@;E;,4CCGGE*:8AGGDGGGGEGBEGFFF=7CGFGG*=F?7E95>3D9)).:CCE):C?FGFFA)/6<FF>:4B4@F6F4>D6,4<?GG0;5:<64<<?A*6:(9C785-69<959):)24<><2)@)444
@M02996:162:000000000-B87FG:1:1101:10592:7864 1:N:0:ACTGAGCG+TCTCTCCG
CCTACGGGCGGCTGCAGTGGGGAATCTTGCGCAATGGGCGAAAGCCTGACGCAGCAACGCCGCGTGCGGGATGAAGGCCTTCGGGTTGTAAACCGCTTTCAGTAGGGAAGATACTGACGGTACCTACAGAAGAAGCTCCGGCTAACTACGTGCCAGCAGCCGCGGTAATACGTAGGGAGCTAGCGTTATCCGGATTCATTGGGCGTAAAGCGCGTGTAGGCGGCTTGTTAAGCAAGGTGTTAAAGCCTGGGGCTCAACCCCAGCCCGCACCTTCAACTGGCAGGCTTGTGTTCGGTAGGGG
+
88ACCE88)1)8888;;;;;;88BFFGGGCGGGGGGGGGGGGGGGGGGGG:FGFGEFGGGGGGGFGGG:FFEGGGGGCFGGGGGEGGGGGGGFG:FGFGFEF@DFFGG,FFEEFFG9FC+@@*E@,673,7CEFFCGGGG7:E7:DC,2;<::B,::,2<87EC7C*;<?2:0+*/;05==*/9ECG5DC:*:)1;1*:=745>EG75@6>5)5>CD(0**:7):):*697=)6(70)0D,*-@9F)(*(4@(3?),:<<:B::?0;9.9GBF(/39).(,)((-:<3(,..)(4<)4889
@M02996:162:000000000-B87FG:1:1101:25271:7880 1:N:0:ACTGAGCG+TCTCTCCG
CCTACGGGTGGCTGCAGTAGGGAATATTGGTCAATGGGGGGAACCCTGAACCAGCCATGCCGCGTGAGGGAATAAGGCCCTACGGGTCGTAAACCTCTTTTACCGGGGGCTAACGGGCGTCGTGCGCGGCGCTGTGAAGGTACCCGGGGAATAAGCATCGGCTAACTCCGTGCCAGCAGCCGCGGTAATACGGAGGATGCGAGCGTTATCCGGATTTATTGGGTTTAAAGGGAGCGTAGGTGGAAATGTAAGTCAGCCGTCAAATCGCGGAGCTCAACTCCGTCCCGCGGTTGAAACTGCG
+
8ACCCF)):1)=;8======;8;;CFFGGGGGGGGGGGGGFEGGGGGGGGGGGGGGFGGGGGGG@FGGGGGGGGGGGGGGGGGGGGGGGGGGGGGGGEFGGECGDGGGGCFGFFGGDGGFGFFEFFG:EGGGGGGGFFDFFGGGGGCEGECE@FFGGGGGGD>EFFGGG5FFGGGFCFGGGGBFGGGGGGGEC@=CDFGFGDEFEGFFFFGGGFFGG):F?GFGEEFF26F3624<1(85:7:)./967):B>A<)2?<?BFFFFFFF:(99>FFC6?A>BBFF0(43329>6(-)*6<32
@M02996:162:000000000-B87FG:1:1101:25289:7881 1:N:0:ACTGAGCG+TCTCTCCG
CCTACGGGTGGCTGCAGTAGGGAATATTGGTCAATGGGGGGAACCCTGAACCAGCCATGCCGCGTGAGGGAATAAGGCCCTACGGGTCGTAAACCTCTTTTACCGGGGGCTAACGGGCGTCGTGCGCGGCGCTGTGAAGGTACCCGGGGAATAAGCATCGGCTAACTCCGTGCCAGCAGCCGCGGTAATACGGAGGATGCGAGCGTTATCCGGATTTATTGGGTTTAAAGGGAGCGTAGGTGGAAATGTAAGTCAGCCGTCAAATCGCGGAGCTCAACTCCGTCCAGCGGTTGAAACTGCG
+
8ACCCE8=>10===8===;=;8;;EEGGGGGGFGGGGGGGGGGGGGGGGGGGGGGGGFGGGGGGFGGGGGGGGFGGGGGGGGGGGGGGGGGGGGGFGGGGFCFGGGGGGGGGGGGGGGGGGGG7FGGGGGGGGGGGGGGGGGGGGCGCGDCGGGGGGGGCEGGCGGGGGGGGGGFEGGGGGGFFGG75D<FEE>GCEG<FG3C>CDE37=FEC7BGCAGGFGFGGDCGFFFF0?>B14@D)*-0./94:)6=AFFA:F3:9>24>)2657)(-4609<DB?F16722793,7((6<66>41
@M02996:162:000000000-B87FG:1:1101:10393:7919 1:N:0:ACTGAGCG+TCTCTCCG
CCTACGGGAGGCAGCAGTGAGGAATATTGGACAATGGCCGGAAGGCTGATCCAGCCATGCCGCGTGAAGGCAGACGGTCCTATGGATTGTAAACTTCTTTTGTACGGGAGCAATAAGGTCTACGCGTAGATCGATGAGAGTACCGTACGAATAAGCATCGGCTAACTCCGTGCCAGCAGCCGCGGTAATACGGAGGATGCGAGCGTTATCCGGATTTATTGGGTTTAAAGGGTGCGTAGGCGGGCTGGTAAGTCAGCGGTGAAACGCAGGTGCTCAACACCTGACCTGCCGTTGATACTG
+
8ACCCE1:1)0========;;;;CFGGGGGGGGGGGGGGGGGGGGGGGGGGGGFGGGGGGGGGGGGGGGGGGGFGGFGGGGGGGGGGGGGGGGGGGGGGGGGGGGGGGGGFGEFGGGGGGGGGGGGGFGGFGGGGGGGGFDFGGEGGGGGGGGGGGGGGGGGGGGGGGGGGCGGGGGGGGGGFFGGGGGGG5EFGEEGFFGG=DGGFFFFGEGEFGGFGGFGGGGFGGFFG>:0:326>*8998>EF?GA96<ADBFGGFBFFFFFF937C0:8FFF?FF?F74::A(:3(4:6-)*6:4
@M02996:162:000000000-B87FG:1:1101:4312:7957 1:N:0:ACTGAGCG+TCTCTCCG
CCTACGGGTGGCAGCAGTGAGGAATATTGGTCAATGGACGCAAGTCTGAACCAGCCATGCCGCGTGAAGGAATAATGTCCTATGGATTGTAAACTTCTTTTGTATGTGAGCAATAAGGCGTACGTGTCCGCTGATGAGAGTAGCATACGAATAAGCATCGGCTAACTCCGTGCCAGCAGCCGCGGTAATACGGAGGATGCGAGCGTTATCCGGATTTATTGGGTTTAAAGGGTGCGTAGGCGGTCTGGTAAGTCAGCGGTGAAATGCTGTCGCTCAACGATAGAATTTCCGTTGATA
+
88AC,@A58))=;====<=;;;6;;CFFGFGG,<EECFGGGCFFFFFGGG@@FACDEFGG<C@@@FEDGGGGGFGGGFFDGGGGGGGDFGCFGFAFFG<FFGGFGGGCCFFFGGGCDCCGGGGGGDE,C:6F@4>E@FFGFFEGGCCEGG=FGGGGGFGGGGGG@8@8@E@?CGGFFGGFGGFFGGGGFFCCDFGG>FGFDDGA*9BAFFGEG).7=CGGFGGGGEGD3;;:=@;BBFD:279>0)).C><=)-))):C:9).4<A<>*67::6FC61?1,76.:9-)..(..((.1
@M02996:162:000000000-B87FG:1:1101:10356:7962 1:N:0:ACTGAGCG+TCTCTCCG
CCTACGGGTGGCAGCAGTAGGGAATATTGGGCAATGGAGGCAACTCTGACCCAGCCATGCCGCGTGAAGGAAGACGGTCCTATGGATTGTAAACTTCTTTTGCCGCAGAGTAACCGCGGGGACGCGTCCCCGCCTGATAGTATGCGGCGAATAAGTATCGGCTAACTCCGTGCCAGCAGCCGCGGTAATACGGAGGATACGACCGTTATCCGGATTTATTGGGTTTAAAGGGTGCGCAGGCGGATCGGTAAGCCATTGGTGAAAAGTTGGGTCTCTATTCCAATCGTGCCTATGATACTG
+
68ACC>==:0),;88;==;<;@6;CFGGGGEFFGGGCGDEEGGGG9CEGGEFFECF<EFEGE7F7CFDFGGGFFCFCGGGGGGGG9CF=FEFCFFGGGGGG,EFEGCFGDGFDFGCCF7:+FCEECG:CFG+@FEFC,@;EFE@CD>EE5:EEGFFFGCBECGC2AFGGGB7C*+0B677:8)8EDD3CEC*85/::F76>9*029B>46>G9)0CG2:7*<*9=E?*:B:546:899B3(),048)29,(0).2).<<<0*4-),5<@07-338+1).69=4:7(4(22<26)-6*662
@M02996:162:000000000-B87FG:1:1101:12079:7966 1:N:0:ACTGAGCG+TCTCTCCG
CCTACGGGTGGCTGCAGTGAGGAATATTGGTCAATGGGCGCGAGCCTGAACCAGCCAAGTAGCGTGAGGGATGACTGCCCTACGGGTTGTAAACCTCTTTTGTTTGGGAATAAAGGAGCCTACGTGTAGGCTTTTGCATGTACCTTTCGAATAAGCATCGGCTAATTCCGTGCCAGCAGCCGCGGTAATACGGAAGATGCGAGCGTTATCCGGATTTATTGGGTTTAAAGGGAGCGTAGGCGGCCTTTTAAGTCTGCGGTCAAATGTCAGGGCCCAACCTTGGCATGCCGTGGATACTGAT
+
88ACCA>550)====;===;;;;CFGGGGGGGGGGGGGGGGGGGGGGGGGGGGFFGFGGGGGGGGGGGGGGGGGGGGGGGGGGGGGGGGGGGGGGGGGGGGGGGGGGGGGGGGGGDEGGGGGGGGGFAEAFGGGGGGGGGGGGGGGGGEFDEGGFFGGGGGGGGFGGGGGGGGGGGGGGGGGFFGGGGGGGGGFGGFGGFGGGFGGFFFFGGGADGF?GGFGGGGEFFFFG>(49EFFFG?D>@>FFAG9?FFFFFFGGF>FFFA4<46)*464@CFFFFFFFFBA0:?9436??BFBF6)
@M02996:162:000000000-B87FG:1:1101:22269:7975 1:N:0:ACTGAGCG+TCTCTCCG
CCTACGGGAGGCAGCAGTGGGGAATATTGCACAATGGGGGAAACCCTGATGCAGCAACGCCGCGTGAGTGAAGAAGTATTTCGGTATGTAAAGCTCTATCAGCAGGGAAGATAATGACGGTACCTGACTAAGAAGCTCCGGCTAAATACGTGCCAGCAGCCGCGGTAATACGTATGGAGCAAGCGTTATCCGGATTTACTGGGTGTAAAGGGTGCGTAGGTGGCAGGGCAAGTCAGATGTGAAAGACCGGGGCTCAACTCCGGGGCTGCATTTGAAACTGTCTTTCTGGAGTGCAGGAGGG
+
8ACCCB8=800=========;88BFFGGGGGGGGGGGGGGGGGGGGGGGGGGGFFFGGGGGGGGFGCFGGGGGGGGEGGGGGGGEFGGGGGGGGGGGCFGGGGCFBFDFCEFGFFFFGFGGGGGGG?FGGFADEFGGGG7ECGCGFGGGGG8DGFFGGGGFDG@:C*;EEGGG,@@,BFGGGFFGGGGGGGGGFGGFCGFGG5AGGFAFFGGFFFGDDG38FEGEA=DFF3><A9FABF:-*6*.8FFG;BF>;?BBGGF>5226>9<:(*<24@EFF24<6<2).)).-,5?4--7(46>
@M02996:162:000000000-B87FG:1:1101:4303:7975 1:N:0:ACTGAGCG+TCTCTCCG
CCTACGGGTGGCAGCAGTGAGGAATATTGGTCAATGGACGCAAGTCTGAACCAGCCATGCCGCGTGAAGGAATAATGTCCTATGGATTGTAAACTTCTTTTGTATGTGAGCAATAAGGCGTACGTGTACGCTGATGAGAGTAGCATACGAATAAGCATCGGCTAACTCCGTGCCAGCAGCCGCGGTAATACGGAGGATGCGAGCGTTATCCGGATTTATTGGGTTTAAAGGGTGCGTAGGCGGTCTGGTAAGTCAGCGGTGACATGCTGTCGCTCAACGATAGAATTGCCGTTGATA
+
8ABCCFF5=0);==8;=<=;;;;CFEFFGFFFFCFGFGGFGGGEGGGGGGGGGFEFCFFGFFFFFFCFGGGGGFFGFGGGGGGGGDCEFFFCFFGGFGFFFGGGGGGGGGGFGGFGGDGGFGGDFGGGGCECEGGFFGFGGGGGGGGGGGFGGCAGGFGGGGGGGGFFGGF?6@DEDG,@CD9?GDD5FEGGG>C5*;CAGDGFGGEFFF+:<>>D6C;CACCDG3A766FA;<FB::7<)148;>F<*).9:AA>)7D?B>)6<?FFF494:3.:6:<,2<:44AF).)1,42-69
@M02996:162:000000000-B87FG:1:1101:4323:7980 1:N:0:ACTGAGCG+TCTCTCCG
CCTACGGGAGGCTGCAGTGGGGAATATTGGGCAATGGGCGCAAGCCTGACCCAGTGACGCCGCGTGAAGGAAGAAGGCCCTCGGGTTGTAAACTTCAGTCAACAGGGACGCAACAAATGACGGTTCCTGTGGAGGAAGCCACGGCTAACTACGTGCCTGCAGCCGCGGTAATACGGCGGTCGCAAGCGTTCTCCGGATTTACTGGGTGTCAAGGGTGTGTAGGCGGGACTGCAAGTCAGATGGGATAATTATGGGCTCAACACATAACCTGCATTTGCAATTGAATTTCTTTTGTGTCGGG
+
8ACCCDFF51)=6======;;88BFGGGGGCFGFGGG8FG+CFG8FGGG,FGGF@@C@FGGGGGGGGGGGGG<FGCG,BFG8>FG?FC?,CF,5E,<AF,5,5C<FE<?F+@F+AF8A55,3+8++,53:3,36+3@F8@,3>+5BE,,;E736DF*,3,@*,,3=9****4+B=**/::*:B)*1*/95*;0*:CBGG4**<4CC?7B)*09?)><1/C9CF*/)1C()>)).)1).7*-2)),/..:5<F<:1((*2),*(48)-.960,(69<8-)5)*.)5).4:)))).,(06,9(
@M02996:162:000000000-B87FG:1:1101:4344:7981 1:N:0:ACTGAGCG+TCTCTCCG
CCTACGGGAGGCTGCAGTGGGGAATATTGGGCAATGGGCGAAAGCCTGACCCAGTGACGCCGCGTGAAGGAAGAAGGCCCTCTGGTTGTAAACTTCAGTCAACAGGGACGAAACAAATGACGGTACCTGTGGAGGAAGCCACGGCTAACTACGTGCCAGCCTCCGCGGTAATACGTCGGTGGCAAGCGTTCTCCGTATTTACTGGGTGTACAGGGTGTTTAGGCGGGACTTCAAGTCAGATGTGAAAATTATGGGCTCAACTCATAACCTGCATTTGAAACTGTAGTTCTTTAGTGTCGGT
+
8ABCC>=9510=;=8===;=;88BFGGGGG?EGDGFGFFEGGGGGGGFGGGGGFFEEF@FFGGGGEGGCFGG,FEFEFFGDG,CFFGCFF9FFCFGAFFGGGGG=F7?FEGG@FF<EF,?C8@CFFDDFF3,DA+6D,@F@8C+@CC>FGG?+@>FGCCF**48*@*44>BFGG8C,*=**);8A*:9C75*1;C*8C48+2<+A4;.5B+=@)8CDFCFFF6<=5*/2F4=<2<?.6@04:-*)19):(8=42:?,76)(1-3:>9??:2((6BF?)62<B4-:26).)6).)6)=<(3(
@M02996:162:000000000-B87FG:1:1101:12090:7982 1:N:0:ACTGAGCG+TCTCTCCG
CCTACGGGTGGCTGCAGTGAGGAATATTGGTCAATGGGCGCGAGCCTGAACCAGCCAAGTAGCGTGAGGGATGACTGCCCTACGGGTTGTAAACCTCTTTTGTTTGGGAATAAAGGAGCCTACGTGTCGGCTTTTGCATGTACCTTTCGAATAAGCATCGGCTAATTCCGTTCCCGCGGCCGCGGTAATACGGAATATGCGAGCGTTATCCGGTTTTGTTGGGTTTAAAGGGGTCGTAGGCGGCCTTTTAAGTCTTCGTTCAACTTTCCGTGCCCAACCTTGCCTTTCCGTGGGTACGG
+
88AC=>85:1);;=8;==;;;;;CFFGGGGGGGGGGGGGGGGCFGGGGGGGGGFFGGFGGGGGGGDEGFGEFG@FGFFGGGGGEGGGGGGFGFGGGGGFGGGGGGFCFGCFG99;<4EDFGCF@F<E,+6@DEGG9C3E<C@DEFGGC3+6@+C,9,7=C88FG:EFGFFG,=6,4B*4:*;5?ED5/B@C**2*/01+;C*>=*>B>AA:5C)<C3297<F5CG@?74FF)(,(.-4;*.9(025?>D>4=5)<)6EC.,66)-)-)*-0-8<)3)4348F(.))).-2580(39)((
@M02996:162:000000000-B87FG:1:1101:6732:8018 1:N:0:ACTGAGCG+TCTCTCCG
CCTACGGGGGGCAGCAGTGAGGAATATTGGTCAATGGCCGAGAGGCTGAACCAGCCAAGTAGCGTGCAGGATGACGGCCCTATGGGTTGTAAACTGCTTTTGTGCGTGATTAAAAGTCTCCACGTGTGGTGATTTGCAGTTAGCGCGCGAATAAGGACCGGCTAATTCCGTGCCAGCAGCCGCGGTAATACGGAAGGTCCTGGTGTTATCCGGATTTATTGGGTTTAAAGGGAGCGTAGGCGGCTGAATAAGCGTGTTGTGAAATCCCGGGGCGCAACCCCGCGGGTGCAGCGAGAA
+
88BCCBF=A1)8888::<::::CFFGGGGGGGGGGGGGGGGGGGGGGGGGGGGGFGFGGGGGGGGGGGGGGGGFFGGGFGGGGGGGFGGGGGGGGGGGGGGGGGGGGGGGGGGGGGGGGGGGGGFGFGGGGFGGGGGGGGGGGGGGGGGGGGGGGGGGGGGGGGFGGGGGGGGGGGEGGGGGFEGGGGGGGGEFEGEGGFGGG)CF@FFFFGDB75DFGGFFFD5<?FFFCE??BFFFFGBGB36B@4DB9@<94?<*13:@6<4)4734D90():51:4:>9>(1798><)(((,0
@M02996:162:000000000-B87FG:1:1101:6720:8032 1:N:0:ACTGAGCG+TCTCTCCG
CCTACGGGGGGCAGCAGTGAGGAATATTGGTCAATGGCCGAGAGGCTGAACCAGCCAAGTAGCGTGCAGGATGACGGCCCTATGGGTTGTAAACTGCTTTTGTGCGTGATTAAAAGTCTCCACGTGTGGTGATTTGCAGTTAGCGCGCGAATAAGGACCGGCTAATTCCGTGCCAGCAGCCGCGGTAATACGGAAGGTCCTGGTGTTATCCGGATTTATTGGGTTTAAAGGGAGCGTAGGCGGCTGACTAAGCGTGTTGTGACATCCCGGGGCTCAACCCCGCGTGTGCGGCGCGAACGGT
+
88ACCEF):8)8888::<:5:::CEFCGGGGCDFFFFGGGGECGGGGGGGFGGGGGGGGGGGFEFFEGGGGGGGGGGG@FGGGGGGGGGGGFFFGGGFFGGGGGGGGFEGCGGGGGGGGGGCGGCGFGGCE<CGCBFGCGGGGGGGCEGG8EFGGGGGGGGGGECGGGGGGGGGGGGGGGGGFD*/9CDFCFEF*:5>>FGGG@GGB?@4DE<@>G=>GFFF59=BG79?GF??6EF<>C>D><>EF07AFF?>4??=C066)6<28:36G66-)+1(.(-709BFF?2(-(36;1),,(-
@M02996:162:000000000-B87FG:1:1101:25054:8032 1:N:0:ACTGAGCG+TCTCTCCG
CCTACGGGCGGCAGCAGTGAGGAATATTGGTCAATGGGCGGAAGCCTGAACCAGCCAAGTAGCGTGCAGGAAGACGGCCCTATGGGTTGTAAACTGCTTTTGTCAGGGAATAAAAAGGATTACGTGTAATCCATTGCATGTACCTGAAGAATAAGGACCGGCTAATTCCGTGCCAGCAGCCGCGGTAATACGGAAGGTCCGGGCGTTATCCGGATTTATTGGGTTTAAAGGGAGTGCAGGCGGCGATTTAAGCGTGTTGTGAAATGTAGGAGCTCAACTTCTGCACTGCAGCGCGAACTGG
+
8ACCCB=851)8888;;<;;;;;CFGGGGGGGGGGGGGGGGGGGGGGGGGGGGFGGGGGGGGGGGGGGGGGGGGGGGGGGGGGGGGGGGGGGGGGGGGGGGGGGGGGGGGGGGGGGGGGGGGGGGGGGGGGGGGGGGGGGGGGGGGGGGGGGGGGGGGGGGGGGGGGGGGGGGGGGGGGGGGFFGGGGGGGGGFGE>DGFGGGFGGFFFFGGGFFGGFGGFGGDGFFG2?GFFFFFABFC>DB>9>::G<A?AFFFFFC1(06:24:ABA68<?FFFFFAAF<<9BF:88:22279:3<F>
@M02996:162:000000000-B87FG:1:1101:22719:8042 1:N:0:ACTGAGCG+TCTCTCCG
CCTACGGGTGGCAGCAGTGGGGAATATTGGGCAATGGGCGAAAGCCTGACCCAGCAACGCCGCGTGAAGGAAGAAGGTCTTCGGATTGTAAACTTCTTTTATGAGGGACGAAGGACGTGACGGTACCTCATGAATAAGCCACGGCTAACTACGTGCCAGCAGCCGCGGTAATACGTAGGTGGCAAGCGTTATCCGGATTTACTGGGTGTAAAGGGCGCGTGGGCGGGGATGCAAGTCAGATGTGAAATCTATGGGCTTAACTCATAAACTGCATTTGCAACTGTATCCCTTGAGTGCTGGG
+
8ACC@>85=01;=======;;888CCFGGGGGGGGGGGGGGGGGGGGGGGGGGGGGGGGGGGGGGGGGGGGGF<CFDGGGGGGGGGGGGFGGGGGGGGGGDG??FGGGGGGGGGGGGGGGGGGGCFGCFDEAE;EGFDFGDFEGGE8@FGFGEG?FGDFF69FGGGEEGDGG7CCEFF:C?FAFFGGGGGDGFFGGBGGFGF98CGFEFAFGGFBGC0>7)*:CC8591>GFFADFA9@:::<8)/=<FA<FF?BB<E7AABBDDA45?6:?26@<*):4))(646)-44)4<)))9-44(
@M02996:162:000000000-B87FG:1:1101:12098:8045 1:N:0:ACTGAGCG+TCTCTCCG
CCTACGGGCGGCAGCAGTGGGGAATATTGGGCAATGGGGGAAACCCTGACCCAGCAACGCCGCGTGAAGGAAGAAGGCTTTCGGGTTGTAAACTTCTTTTAACAGGGAAGATAATGACGGTACCTGTTGACTAAGCCACGGCTAACTACGTGCCAGCAGCCGCGGTAATACGTAGGTGGCAAGCGTTGTCCGGATTTACTGGGTGTAAAGGGCGCGTAGGCGGAGCGGCAAGTCAGATGTGAAATCTATGGGCTTAACCCATAATCTGCATTTGAAACTGTCGCCCTTGAGTGTCGGCGGG
+
-8AB=@5=)1)88886;<;;;88B@EGGGGFEFGGGFGGGDEEGGCFGFGDFGFGFGFEGGCFGFGCF9FFCFFFEFEGGGGGGGGGEFCFGDFGGGGGGG<FGGGG@>FAFGF9?BFFEGGGGGGFFGC,EAF7FFGGECEGEFGFCFGG7ECGGGFGGFCGG@C589@CFGFFGBF=C6;;FGGGDCFFGGFGGFCGFG<EFEG??FF*:C5BCD0C39CC5:57D>>5FFA2=9<=C>749<=F>GFFFF?37:EFFFF?<))4)*6::>)7<4<A)-/(41:9(,5.62-.3)(,(,
@M02996:162:000000000-B87FG:1:1101:22702:8052 1:N:0:ACTGAGCG+TCTCTCCG
CCTACGGGTGGCAGCAGTGGGGAATATTGGGCAATGGGCGAAAGCCTGACCCAGCAACGCCGCGTGAAGGAAGAAGGTCTTCGGATTGTAAACTTCTTTTATGAGGGACGAAGGACGTGACGGTACCTCATGAATAAGCCACGGCTAACTACGTGCCAGCAGCCGCGGTAATACGTAGGTGGCAAGCGTTATCCGGATTTACTGGGTGTAAAGGGCGCGTAGGCGGGGATGCAAGTCAGATGTGAAATCTCGGGGCTTAACCCATAAACTGCATTTGAAACTGTATCTCTTGGTGGCTGGG
+
68ACCB=5:));;======;;8@BFDGGGGGGGGGGGGGGGGGGGGGGGGGGGFFFGGGGGGGF@FGGGG=EFFFGFGGGGGGGGGGDFCGGGGGGGGGGFGEGGFGGGGGGG>FGGGGGGGGGGGFFGCEFDDFFEDGG8DGDGGGCFGGGGGEFGGGCGDGGGGGGGGGGGGGGGFC<9:4;9CGGGGGGGFGGFGGFGGC7FFFDBBCCC*:9947DEEG=EED<3>D5AA<FDFF::7)9<BFAGA2)(4101*9A2*(4:44<=9>?F<F+/6<2<F)))))))).-).(,)(44(
@M02996:162:000000000-B87FG:1:1101:26274:8062 1:N:0:ACTGAGCG+TCTCTCCG
CCTACGGGTGGCTGCAGTAGGGAATATTGGTCAATGGGGGGAACCCTGAACCAGCCATGCCGCGTGAGGGAATAAGGCCCTACGGGTCGTAAACCTCTTTTACCGGGGGCTAACGGGCGTCGTGCGCGGCGCTGTGAAGGTACCCGGGGAATAAGCATCGGCTAACTCCGTGCCAGCAGCCGCGGTAATACGGAGGATGCGAGCGTTATCCGGATTTATTGGGTTTAAAGGGTGCGCAGGCGGGCTGGTAAGTCAGCGGTGAAATGTCGGGGCTCAACCCCGGCAGTGCCGTTGATA
+
8BCCCE>501)=======;=;8CCFCFGGGGGGGGGGGGGGGGGGGGGGGGGGGGGGGGGGGGGFGGGGGFGGGGGGGGGGGGGGGGGGGGGGGGGGGGGGGGGGGGGGGGGGGGGGGGGGGGGGFGGGGGGGGGGCFFGGGGGGGGEEGGGGGGGGGGEEGGGGGGGGGGGGGGGGGGGGGFFGGGGGGGFGFGGFGGFGGGFGGFFFFGGGFFDF<GGFGGGGFGGFFGFFFBB>6>C913B6>DBFBDF<6<BFGGF>@BAFF<A<9/4>6FF@?<1476>BB?:<<9BFF8<9
@M02996:162:000000000-B87FG:1:1101:22728:8064 1:N:0:ACTGAGCG+TCTCTCCG
CCTACGGGTGGCAGCAGTGGGGAATATTGGGCAATGGGCGAAAGCCTGACCCAGCAACGCCGCGTGAAGGAAGAAGGTCTTCGGATTGTAAACTTCTTTTATGAGGGACGAAGGACGTGACGGTACCTCATGAATAAGCCACGGCTAACTACGTGCCAGCAGCCGCGGTAATACGTAGGTGGCAAGCGTTATCCGGATTTACTGGGTGTAAAGGGCGCGTAGGCGGGGATGCAAGTCAGCTGTGCAATCTATGGGCTTAACTCATAAACTGCATTTGAAACTGTATCTCTTGAGTGCTGGG
+
8ACCC>85=0);=======;;88BFGGGGGDGGGGGGGGGGGGGGGGGGGGGGGGFFGGGGGGGGGGGGGGGGFFGDGGGGGGGGGGFGGGGGGGGGGGGGGE9FDGGGGEGG7FGCFG,DFFGCGEFGFFGFFGFCDGCDFGGGGEGGGGDGGGGGGGFGGGGGGECEEEG8EG9,4C=CDFFGGGGGGGGFFEGFG:ACC7:CDFFF=CFGF>DGFGGFGGDEEED3BGFFDDFDFF*-9<?)7*674:BB7<??GC<9@>FFAABFA:>2<FGFABA<F25:64).4<A63A2@<64(
@M02996:162:000000000-B87FG:1:1101:23038:8075 1:N:0:ACTGAGCG+TCTCTCCG
CCTACGGGAGGCTGCAGTGGGGAATATTGGTCAATGGGGGCAACCCTGAACCAGCGACGCCGCGTGAGTGAAGAAGTATTTCGGTATGTAAAGCTCTATCAGCAGGGAAGATAATGACAGTACCTGACTAAGAAGCACCGGCTAAATACGTGCCAGCAGCCGCGGTAATACGTATGGTGCAAGCGTTATCCGGATTTACTGGGTGTAAAGGGAGCGTAGGCGGTTTGGCAAGTCTGATGTGAAAACCCGGGGCTTAACCTCGGGATTGCATTGGAAACTGTCGGACTTGAGTGTCGGAGAG
+
88BCC>:>>)0===8=====;88BFGGGGGGGGGGGGGGGGGGGGGGGGGGGGFGGFGGGGGGGCFFGGGGGGGGGGGGGGGGGGGGGGGGGGGGGGFFGGGGGGGGFGDGGGGGGGGFGGGGGGGGGGGGFGGGGGGGGGGGGGGFFGGGFGGGGGGGGGGGCGGDEGGGGGGGFFFGGGFFFGGGGGGGGGFGDFGGFGGGAGGBFFFFGDFFGGFGDFGGGGFGGFFC76>D?<AF>5:A768<:DB6>>>FFFGGFFFBF0(2<F<7<2:FGFFFFFFFFFFFD<74:AAFF>>>(-
@M02996:162:000000000-B87FG:1:1101:27701:8100 1:N:0:ACTGAGCG+TCTCTCCG
CCTACGGGAGGCAGCAGTGGGGAATATTGGACAATGGGGGAAACCCTGATCCAGCGACGCCGCGTGAGTGAAGAAGTATTTCGGTATGTAAAGCTCTATCAGCAAGGAAGAAAATGACGGTACTTGACTAAGAAGCTCCGGCTAAATACGTGCCAGCAGCCGCGGTAATACGTATGGAGCAAGCGTTATCCGGATTTACTGGGTGTAAAGGGAGCGTAGACGGCAAAGCAAGTCTGAAGTGAAATCCCGGGGCTCAACCCCGGAACTGCTTTGGAAACTGTTTAGCTAGAGTGAAGGAGAG
+
88BCC>01)1)86=86==;=;@BFFGGCGGGGFFFFFFFGGGFEGGGGFGGGGGGGGGGGGGGG@CFGGGGGFFFGFGGF9FFGEGGGGGGGGGGGGGEFGGGGGGGGG?GGGGGGGGGGGGGGFEEFGGGFFGGCDGFCGGGGFFGGGGGGGGGGGGF@FDDCEGGGFC,1;CC6DFFGGGFFDGGDFGGGGB5:=FGFGFGAEGFFFFGEG>DDGFGGF>EDGDFC7?<546<@>BFD<*.*.10594>E62(.<FGFFFFF>F?FF<:<<:?<9:4><*<A<49-5846<))6?:1(4
@M02996:162:000000000-B87FG:1:1101:4644:8111 1:N:0:ACTGAGCG+TCTCTCCG
CCTACGGGGGGCAGCAGTGAGGAATATTGGTCAATGGGCGAGAGCCTGAACCAGCCAAGTAGCGTGAAGGATGACGGCCCTATGGGTTGTAAACTTCTTTTTCCGGGGGATAAAGTGACCCACGTGTGGGTTATTGCAGGTACCCGGTGAATAAGGACCGGCTAATTCCGTGCCAGCAGCCGCGGTAATACGGAAGGTCCGAGCGTTATCCGGATGTATTGGGTTTAAAGGGAGCGTAGGTGGAAATGTAAGTCAGCCGTCAAATCGCGGAGCTCAACTCCGTCCAGCGGTTGAAACTGCG
+
ABCCCAAB=808888::<::::EFGGGGGGGCFEGGCGGFCFEGCFEFGGFFGFEFFGFGFGFFBFGGGGGGGFFGGGGGGFFGGGDEEFDECFGGFGFGGG8FFGGGGGEGFFFGGGGGGFGFFF@FGEEEGGGGGGFFGGFGGEDGGGGGGGFGE8DGGDGEGGCE9C@CGFGF*C667C:BGGDDFE7EEDEG@9>FDCE)87@>@F7AGD>)9<7:@FFDE.<F<=FB:<0@3:DGAD?)4949:<DF)-6<279:95<A9<?0BB)338)C62:2).3,4:?:;1-7>?2<669)-
@M02996:162:000000000-B87FG:1:1101:4668:8112 1:N:0:ACTGAGCG+TCTCTCCG
CCTACGGGGTGCAGCAGTGAGGAATATTGGTCAATGGGCGAGAGCCTGAACCAGCCAAGTAGCGTGAAGGATGACGGCCCTATGGGTTGTAAACTTCTTTTTCCGGGGGATAAAGTGACCCACGTGTGGGTTATTGCAGGTACCCGGTGAATAAGGACCGGCTAATTCCGTGCCAGCAGCCGCGGTACTACGGAAGGTCCGAGCGTTATCCGGATTTATTGGGTTTAACGGGAGCGTAGGTGGACATGTAAGTCAGCCGTCCAATCGCGGAGCTCAACTCCGTCCAGCGGTTGAAACTGCG
+
88CC=?A5:01==;=;==;;;;;CEFFFEDGFGGGGGGGGGGGGGGGGGGGGFFGGCFGGFGEEFGGFGGGGGGGGGGGGGFGGFGFFGGGGGGFGGGGGGGGGGEGGGEGGGGFGAFGGFDGGGG=DC+CEGGGAFCD,@;FCGGCEDGGGGGGGGGGDE;E*FFGGCFGGGGGCFGFGGGBFDCC*2AC=?A=/)2?FDCED:CDFFFGGD>>CFFCCF?CDEE?D2)1<(4>3;0)96>6>(9=2:)6/64<B0?C6(84.:1:17(1(,4<<9<43:0,276)54((,,.<4*-)5(
@M02996:162:000000000-B87FG:1:1101:27702:8119 1:N:0:ACTGAGCG+TCTCTCCG
CCTACGGGAGGCAGCAGTGGGGAATATTGGACAATGGGGGAAACCCTGATCCAGCGACGCCGCGTGAGTGAAGAAGTATTTCGGTATGTAAAGCTCTATCAGCAAGGAAGAAAATGACGGTACTTGACTAAGAAGCTCCGGCTAAATACGTGCCAGCAGCCGCGGTAATACGTATGGAGCAAGCGTTATCCGGATTTACTGGGTGTAAAGGGAGCGTAGACGGCAAAGCAAGTCTGAAGTGAAATCCCGGGGCTCAACCCCGGAACTGCTTTGGAAACTGTTTAGCTAGAGTGCAGGAGAG
+
BCCCCFA=)1)=========;88BFFGGGGGGGGGGGGGGGGGGGGGGGGGGGFEGGGGGGGGGFGGGGGGGGCFGGGGFGGFGGGGGGGGGGGGGGGGGGGGGGGGGGGGGGGGGGGGGGGGGGGFGFGFGFGGGGGGGGGGGGGGGGGGGGGGGGGGGGGGGCEGGGGGGGCFGCGGGFFFFGGGGGGGGGFDGFGGFGGGFGGFFFFGGFFBGG?DGFGGGGFGF?FGFFFFFBFFF806@A@F0D-2:>>B??GGF?DB6>>BFF47<AB6EF?AF2=<ABFF2<22<:<<2F?F?B
@M02996:162:000000000-B87FG:1:1101:4669:8129 1:N:0:ACTGAGCG+TCTCTCCG
CCTACGGTGGGCAGCAGTGAGGAATATTGGTCAATGGGCGAGAGCCTGAACCAGCCAAGTAGCGTGAAGGATGACGGCCCTATGGGTTGTAAACTTCTTTTTCCGGGGGATAAAGTGACCCACGTGTGGGTTATTGCAGGTACCCGGTGAATAAGGACCGGCTAATTCCGTGCCAGCAGCCGCGGTAATACGGAAGGTCCGAGCGTTATCCGGATTTATTGGGTTTAAAGGGAGCGTAGGTGGAAATGTAAGTCATCCGTCAAATCGCGGAGCTCAACTCCGTCCAGCGGTTGAACCTGCG
+
88BCCEF))))=;=8==<;;==;CFFFGFGGGGFGFEFGGFGGGGGGGGGGGGFE8CFFGAEFEFCGGGGGGGGGGGGGGGGGFGGGGGEGGEGGGGGGGGGFGGGGGDGG=AEFG9FGGGGGGG<DFGGGGGFGFGG9FDFGGGGGGGGGGGE9FGCDGC>GGGGGFGGFCCB,7CGFGGGFEGG<DCFFGGFG5=<>FGG5A5C@DFFGGCEFG=9:CBGGGGBF:A4C).39EF<D75C(<?=49><F46<4).</::D0662-3)47(3.?GFF><?<<<18246(49;BB))(.3(
@M02996:162:000000000-B87FG:1:1101:16990:8165 1:N:0:ACTGAGCG+TCTCTCCG
CCTACGGGCGGCTGCAGTGGGGAATATTGGGCAATGGGCGAAAGCCTGACCCAGCGACGCCGCGTGAGGGAAGAAGGTCTTCGGATTGTAAACCTTAGTCAACAGGGAAGAAGAAAGTGACGGTACCTGTGGAGGAAGCCACGGCTAACTACGTGCCAGCAGCCGCGGTAATACGTAGGTGGCAAGCGTTATCCGGATTTACTGGGTGTAAAGGGTGTGTAGGCGGGATTGCAAGTCAGATGTGAAAACTATGGGCTTAACCCATAGCCTGCATTTGAAACTGCAGGTCTTGAGAGTCGGG
+
88AC@A==8008888;;;6;;88@CEGGGGGGGGGGGGGGGGGGGGGGGGGGGFEFGGGGGGGE@FGGFGGGGGGGGGGGGGGGGGGGGGGGGGGGAFCFGGGGGGGGGGGGGGFGGGGGGEGEFGGGGFCDGGGGGGGGGGCGGGGGGCFG8FGGG79FBFGGEGGGGGGF@FG6FEGGGGFFDFFGGGGGGFGGFGGFGGGFFD@DDFFFCBDFDBDG7CFFGBED9FG?A429><FC<::=ABFA<:AFB:(48:6AFFBFFFFFFAF<1A@G44<A4*-))((,5.6A27?:0)-,(
@M02996:162:000000000-B87FG:1:1101:23042:8169 1:N:0:ACTGAGCG+TCTCTCCG
CCTACGGGAGGCAGCAGTGAGGAATATTGGTCAATGGGCGAGAGCCTGAACCAGCCAAGTAGCGTGAAGGATGACGGCCCTATGGGTTGTAAACTTCTTTTTCCGGGGGATAAAGTGACCCACGTGTGGGTTATTGCAGGTACCCGGTGCATAAGGACCGGCTAATTCCGTGCCAGCAGCCGCGGTAATACGGAAGGTCCGAGCGTTATCCGGATTTATTGGGTTTAAAGGGAGCGTAGGTGGAAATGTAAGTCAGCCGTCAAATCGCGGAGCTCAACTCCGTCCAGCGGTTGAAACTGCG
+
8ACCC>8>51)=8======;;;;EFEGGFGGGGGGGGGGGFGGGGGGGGGGGGFGGGGGFGGGGGGGGFGGGGGGGGGEFGGGGGCCFCFGGGGGFEFGGGGGGG=FGG=FFGF;FEGGFFFGGGDFGEEBECFGBFGGGGFGGGDCCC+6EFADGCFGGEGDCFFGGGFGC>F9F8?FF7DD?GDDDGGGFEFECBDCFGDCEEDDF4?FGDDFC4)*:*<=DE;3749F38:>3(-<C4F:04194C6:FFFAFB6C20><BDF16B9396.9:=2.-58-(-1206>B9>()69)62-
@M02996:162:000000000-B87FG:1:1101:17010:8170 1:N:0:ACTGAGCG+TCTCTCCG
CCTACGGGCGGCTGCAGTGGGGAATATTGGGCAATGGGCGAAAGCCTGACCCAGCGACGCCGCGTGAGGGAAGAAGGTCTTCGGATTGTAAACCTTAGTCAACAGGGAAGAAGAAAGTGACGGTACCTGTGGAGGAAGCCACGGCTAACTACGTGCCAGCAGCCGCGGTAATACGTAGGTGGCAAGCGTTATCCGGATTTACTGGGTGTAAAGGTTGTGTAGGCGGGATTGCAAGTCAGATGTGAAAACTATGGGCTTAACCCATAGCCTGCATTTGAAACTGCAGTTCTTGAGAGTCGGG
+
8ACCCD=5)1)8888;;;;;;88BFFGGGGGGGGGGGGGGGGGGGGGGGGGGGFEGFGGGGGGGFFEGGGGGGGGGGGGGGGGGFFGGGGGGGGGGGGGGGGGGGGGGGGGGGGGGGGGGGCDFGGGGGFFFGFGGGFGG@FGGGGGGGGGGCGGGGGGGGGGGFGGEEEEEFGGGGGGFFDFFCFGGGGGGGFGGFGGFGGGFGFF;56?9CF0:C?GFFGGGGE*79FGFFAFFDFF74::8<FFAG:4@AFFBFGG>AFFFFFFF@AF?:AFGFBFF<?<D>?FDB<6<2>:>:33>(
@M02996:162:000000000-B87FG:1:1101:3108:8172 1:N:0:ACTGAGCG+TCTCTCCG
CCTACGGGGGGCAGCAGCTAAGAATATTCCGCAATGGACGAAAGTCTGACGGAGCGACGCCGCGTGGATGATGAAGGTCGGAAGATTGTAAAATCCTTTTATAACTGAGGAATAAGTACTTTGAGAGAAACGGAGTATGGTGACTGTAGGTTATGAATAAGCAACGGCTAATTACGTGCCAGCAGCCGCGGTAACACGTAAGTTGCGAGCGTTGTTCGGAATTATTGGGCGTAAAGGGCATGTAGGCGGTTTTGCAAGCTTGGTGTGAAATTCCGGAGCTCAACTCCGGAACTGCGTTGAG
+
88BCCDA)1))8888:::::<:CEEGGGGGGGGGGGGGGGEGGGGGGGGGGGDFFFCGGGGGGG@FGGGGGGGGFGGGGEFG7CFGGGGFFGGG:FGGFGGGFGGGGFGFGDFFGGGGGGGGGFGCFC@FGGGCEEFGGGGCEG?ECGGGEGGGGGGGGGFGGCCEGGGGGGGG@=FGF=GGFFCFFGGGGG:>CC@GGFGGGFGGDFFFCEDDEGGFGD@F679@GGF>DFF??F<<DF?F<F>B@>G;>E:<?<6EF>))424?BFFFG<24?E)72(8F7:<AF821((,.)486043
@M02996:162:000000000-B87FG:1:1101:6493:8177 1:N:0:ACTGAGCG+TCTCTCCG
CCTACGGGTGGCTGCAGTGGGGAATATTGCACAATGGGGGAAACCCTGATGCAGCAACGCCGCGTGAGTGAAGAAGTATTTCGGTATGTAAAGCTCTATCAGCAGGGAAGATAATGACGGTACCTGACTAAGAAGCTCCGGCTAAATACGTGCCAGCAGCCGCGGTAATACGTATGGAGCAAGCGTTATCCGGATTTACTGGGTGTAAAGGGTGCGTAGGTGGCAGGGCAAGTCAGATGTGAAAGACCGGGGCTCAACTCCGGGGCTGCATTTGAAACTGTCTTGCTGGAGTGCAGGAGGG
+
-8ACCEF5:0)========;;88BFGGGGGGGGGGGGGGGGGGGGGGGGGGGGGGGGGGGGGGGFFGGGGGGGGFGGGGGGGGGGFGFGGGGGGGGGGGFGFGGGGGGGGGGGGGGGGGGGGGGGGGGGGGGGGGGGGGGGGGGGGGGGGGGGFFGGGGGGGGGGGGGGGGGG9FGGGGGGGFFGGGGGGGGGFGGFGGFGGGFG<A=FFGGGFFGGDGGFGGGF>=D?FGFFFFFFFFGF*6865<?GFFFBFFFFGGBFD>BFFFFFBGA<AFGF<5AFFFFF22-5(443<6:5(4:B
@M02996:162:000000000-B87FG:1:1101:17325:8183 1:N:0:ACTGAGCG+TCTCTCCG
CCTACGGGAGGCAGCAGTGGGGAATATTGGACAATGGGGGAAACCCTGATCCAGCGACGCCGCGTGAGTGAAGAAGTATTTCGGTATGTAAAGCTCTATCAGCAAGGAAGAAAATGACGGTACTTGACTAAGAAGCTCCGGCTAAATACGTGCCAGCAGCCGCGGTAATACGTATGGAGCAAGCGTTATCCGGATTTACTGGGTGTAAAGGGAGCGTAGACGGCAAAGCAAGTCTGAAGTGAAATCCCGGGGCTCAACCCCGGAACTGCTTTGGAAACTGTTTAGCTAGAGTGCAGGAGAG
+
88BC@B)8))08===;====;88BEFEGGGGGGGGGGGGGGGGGGGGGGGFGFCCFFFGGGGGECFEGGGGGGGGGFGGGGFGGFGGGGGGGGGGGGGFGGGGGGGGGGGGFFGGGGGGGGGGGGGGGGGGFFFFGGGGGGGGGGGGGGGGGGGGGGGGGGGGGGGGGFGGGGGFFFFGFFGFFGGGGGGGGGFGCFFGFGGGFGGFFAAFC5BFGGFGGFGGGCDFD?FFF<>FFAAF7?F<FAFFFG9(79;:BBGFBFF>9>;0499>)28FCF729<FFA:AFA<?7-6<<AFB?2<
@M02996:162:000000000-B87FG:1:1101:6514:8189 1:N:0:ACTGAGCG+TCTCTCCT
CCTACGGGGGGCTGCAGTGGGGAATATTGCACAATGGGCGAAACCCTGATGCAGCAACGCCGCGTGAGTGAAGACGTATTTCGGTATGTAAAGCTCTATCAGCAGGGAAGATAATGACGGTACCTGACTAAGAAGCTCCGGCTAAATACGTTCCAGCCGCCGCGGTAATACGGATGGAGCAAGCGGTATCCGGCTTTACTGGGTGTAAAGGGTGCGTAGGTGGCAGGGCAAGTCAGATGTGAAAGACCTGGGCTCAACTCCTGGGCTTCCTTTGAAACTTGCTTGCTTGAGTGCAGGTGGG
+
ACCCCAD=)5)8788::::::888EFGGGFAFGGGGGG,C>FGCFGGGG<8EFFG<FFGGGGGGGGGGGGGGGG8F@+8FGGGGC,FFGGGG,@FGG,@FGGGGGGGGFGGFGGGFEGCE<F7F,,2?:;<35C2++?8*B8*1FCE+;*5+3F9+5*)2C)**2:CGC+@***;CF?F650))/)9/52C*:)*19:7=*9F:=7*=**0:<).)12/<FCG*0)*)-7FF454/)6@7)246)7)4*.3@022826*8?*.8(4(())0-6)1<1845-*.67(6)).)-5))6F(.-4
@M02996:162:000000000-B87FG:1:1101:3291:8189 1:N:0:ACTGAGCG+TCTCTCCG
CCTACGGGGGGCAGCAGTGAGGAATATTGGTCAATGGGCGAGAGCCTGAACCAGCCAAGTAGCGTGAAGGATGACTGCCCTATGGGTTGTAAACTTCTTTTGTTCGGGAATAAAGGAGCCTACGCGTAGGCTTTTGCATGTACCGTTCCAATAAGCATCGGCTAATTCCGTGCCAGCAGCCGCGGTAATACGGAAGATGCGAGCGTTATCCGGATTTATTGTGTTTAAAGGGAGCGTCGGCGGCCTTTTAAGTCAGCGGTCAAATGTCAGCGGCCAACGCTGGCCTGCCGTTGATACTGAT
+
8ACCCBD>11)8888::<:::::CFFGGGGGGGGGGGGGG7>@FGGGGGGGGGGGGGGGGGFGGGGGGGGGGGGGGGGGGGG8FGGGGGGGGGGGGGGGGGGF>@FGGDGGGGGG,>>:F<>FGDGGFFCG,0CFFGGGDE<CGCGGE+<BC+?BFECFCC)**7<=<C8<:<@96@*2::))):C3CD?C8E7EEFD*9515:?DFFF47/7)8DG):DFEGGGF<CBBD@B?(.7()97)459>44:)5=<<BA:754,<7)6<647)*((-788<?1(),1:?10?94:(-6<B4).-
@M02996:162:000000000-B87FG:1:1101:3312:8193 1:N:0:ACTGAGCG+TCTCTCCG
CCTACGGTGTGCAGCAGTGAGGAATATTGGTCAATGGGCGAGAGCCTGAACCAGCCAAGTAGCGTGAAGGATGACTGCCCTATGGGTTGTAAACTTCTTTTGTTCGGGAATAAAGGAGCCTACGCGTAGGCTTTTGCATGTACCGTTCGAATAAGCATCGGCTAATTCCGTGCCAGCAGCCGCGGTAATACGGAAGATGCGAGCGTTATCCGGATTTATTGTGTTTAAAGGGGGCGTAGGCGGCCTTTTAAGTCAGCGGTCAAATGTCAGCGCCCAACGCTGGCCTGCCGTTGCTACTGAT
+
8ACCC>A05)1<<======;===CEFGGGGGGGGGGGGGGGGGGGGGGGGGGGFFGFGGGGGGGGGGGGGGGGGGGGGGGGGGFGGGGGGGGGGGGGGFGGGGGGGGGFGGGGGGGGGGGGGGGGGGGCFEGGGFFGGGGGGGGGGGGG?FGGFGGGGFCEGG>CEGDFFGGGGGGGG6EGD5@EGDGGGGGG*=*3C@FGGCBEGFDFFFD:3>GC6FDF>+0CFF>E6F5(.7;,3@><<059)9<FF0746)64EDBB35><)-:1)0((45E3:161)7?BF6:?>???()6728A2
@M02996:162:000000000-B87FG:1:1101:3296:8208 1:N:0:ACTGAGCG+TCTCTCCG
CCTACGGTGTGCAGCAGTGAGGAATATTGGTCAATGGGCGAGAGCCTGAACCAGCCAAGTAGCGTGAAGGATGACTGCCCTATGGGTTGTAAACTTCTTTTGTTCGGGAATAAAGGAGCCTACGCGTAGGCTTTTGCATGTACCGTTCGAATAAGCATCGGCTAATTCCGTGCCAGCAGCCGCGGTAATACGGAAGATGCGAGCGTTATCCGGATTTATTGTGTTTAAAGGGAGCGTAGGCGGCATTTTAAGTCAGCGGTCAAATGTCAGCGCCCAAAGCTGGCCTGCCGTTGTTACTGAG
+
8ACCCB@351)======<=====CFGGGGGGGGGGGGGGGCCGGGGGGGGGGGGGGFGGGFGGGGGGGGGGGGFGGGGGGGGCFGGGGGGGGGGGGGGGGGG==EGGGCFGGGGFFFGGG<FFGGGGFC@FE=EFFGGGGGGGGGGG8CDFD>;DFGFFEGG?=FD=,EBF6=BCF8,@EG7<:EG>92BFCE:C=AGCFCDC4/9?50+@CG>ADG5:@F<97EFEFCFGF(:65465D7795(016F9>64A><757:(7<DA<2664729B38>121)0,-4<:(494:<1()*).-)
@M02996:162:000000000-B87FG:1:1101:22666:8233 1:N:0:ACTGAGCG+TCTCTCCG
CCTACGGGAGGCAGCAGTGGGGAATATTGGGCAATGGGCGCAAGCCTGACCCAGCAACGCCGCGTGAAGGAAGAAGGCTTTCGGGTTGTAAACTTCTTTTGTGAGGGACGAGCAGAAGACGGTACCTCATGAATAAGCCACGGCTAACTACGTGCCAGCAGCCGCGGTAATACGTAGGTGGCAAGCGTTGTCCGGATTTACTGGGTGTAAAGGGCGTGTAGCCGGGTCGGCAAGTCAGATGTGAAATCCACGGGCTTAACTCGTGAACTGCATTTGAAACTGTTGATCTTGAGTATCGGAG
+
8ACCC>8=>))=========;88BFGGGGGGGGGGGGGGGGGGGGGGGGGGGGGGFGGGGGGGGFGGGGGGGGFGGGGGGGGGGGGGGGGGGGGGGGGGGGGCFGGGGGGGGGGFGFGEFEDF@FGGGFG;DFGGFEGGFGEEGG@FGGGGED>CGGGFGGGGCGGDGGGF,BC?CFAFFFFAAGGGGGCGGGFD55CCFGGFFCGADFAFFGFFGGBGFFGG)CB=7;DDEFFFFFFFF>DA@4@FAGF?EFBF>BC>AFFFF<>FF?2F2>D?974ADFFFA7246<65<>FFFF(443
@M02996:162:000000000-B87FG:1:1101:22647:8234 1:N:0:ACTGAGCG+TCTCTCCG
CCTACGGGAGGCAGCAGTGGGGAATATTGGGCAATGGGCGCAAGCCTGACCCAGCAACGCCGCGTGAAGGAAGAAGGCTTTCGGGTTGTAAACTTCTTTTGTGAGGGACGAGCAGAAGACGGTACCTCATGAATAAGCCACGGCTAACTACGTGCCAGCAGCCGCGGTAATACGTAGGTGGCAAGCGTTGTCCGGATTTACTGGGTGTAAAGGGCGTGTAGCCGGGTCGGCCAGTCAGATGTGAAATCCACGGGCTTAACTCGTGAACTGCATTTGAAACTGTTGATCTTGAGTATCGGGG
+
8ACC@>5=8))8========;888CFFGGGGGGGGGGGGGGGGGGGGGGGGGGFFGGGGGGGGGFFFGFFGGGGGG8FGGGGGGGGGGGFGGGGGGGGGGGGFGGFFFGGGGGCGF8EGG@=FCFGGG:FCDFG;FEGGGGDGGGGGGGGGDD:>DCC>FGGGGGGGG*>D:CCF6BE76CFAFGCDGGDDGGFGCDGGA@7+;;>D>4+:CFEDGG>GGFFF3C>:<1>9)4?BFDA*0):6/4=FDD7?D9>FFFFGFAF642:()959)5>?964)59744).)6-65)5)))1(4-(
@M02996:162:000000000-B87FG:1:1101:3010:8254 1:N:0:ACTGAGCG+TCTCTCCG
CCTACGGGTGGCAGCAGTGAGGAATATTGGACAATGGAGGCAACTCTGATCCAGCCATGCCGCGTGAAGGACTAAGGCCCTATGGGTCGTAAACTTCTTTTGACGCAGGGCAATAAGGCGCACGTGTGCGCCGATGAGAGTATGCGTCGAATAAGCATCGGCTAACTCCGTGCCAGCAGCCGCGGTAATACGGAGGATGCAAGCGTTATCCGGATTTATTGGGTTTAAAGGGTGCGTAGGCGGATGATTAAGTCAGTGGTGAAAGGTCCCGGCTCAACCGGGGAGCTGCCATTGATACTGG
+
8ACCCDDA:0)========;;;;CEFGGGGGGGGGGGGGGGGGGGGGGGGGGGFFFFGGGGGGGGGGGGGGGGGGGGGGGGFFGGGGGGGGGGGGGGGGGGGGGGG7FEGGGGGGGFGGGGGGGGGGDFGGGGGGGGGGGGGGGGGGGGGFGGGGGGGGGGGGGGGGGGGGGGGGGGGGGDD>AEGGGGGGFGFGGFFGFGFGFEDDEFFCGGFFGG4>FFGFGC>FG<F:@FF0>8:>D<C>:9>6>FFFF).5>DFGFB?<A>8>496D9(45AF?FFFB91;97?>6)).).694).5
@M02996:162:000000000-B87FG:1:1101:8232:8265 1:N:0:ACTGAGCG+TCTCTCCG
CCTACGGGGTGCAGCAGTGGGGGATATTGCACAATGGGGGAAACCCTGATGCAGCGACGCCGCGTGAGTGAAGAAGTATTTCGGTATGTAAAGCTCTATCAGCAGGGAAGAAAATGACGGTACCTGACTAAGAAGCTCCGGCTAAATACGTGCCAGCAGCCGCGGTAATACGTATGGAGCAAGCGTTATCCGGATTTACTGGGTGTAAAGGGAGCGTAGACGGTTAAGCAAGTCTGAAGTGAAAGGTGTGGGCTCAACTCGCAAACTGCTTTGGAAACTGTTTAACTAGAGTGTCGGAGAG
+
68AC8@A58)18===;=<=;;8@FGGGGGGGGGGGGGGGGCEGGDGGGF@EAFCCFF@FGGEFG@FGGGFCFGEFFFFGGFFFEF<FFFGGGGGGGGFEGGGDGGFFFGGGGG=FFGFEGGGGGFGFGGGFFAFFGFFGEC6@CGGGGGC>CGGGGFFFGGGGGEGGGGGGGFGGGGC=FGCFFGG:?FGGEEEGGFG+:CDGFEDFFFFGD4>BGG0<DFGGGG5<C4BFFA<<FDA?:5?<F<79>C0?@<:??FGG7?D>(3<<AFAF<406A62:AABBA9<A25<8<<5)4713(-
@M02996:162:000000000-B87FG:1:1101:3003:8277 1:N:0:ACTGAGCG+TCTCTCCG
ACTACGGGTGGCAGCAGTGAGGAATATTGGACAATGGAGGCAACTCTGATCCAGCCATGCCGCGTGAAGGACTAAGGCCCGATGGGTCTTAAACTTCTTTTGACGCAGGGCAATAAGGCGGCCGTGTGCGCCGATTGTGGTATGCGTCGAATAAGCATCGGCTACCTCCGTGACAGCAGCCGCGGTAGTACTGAGGCTGCAAGCGTTCGCCGTGTTTCTTAGGTTTAAAGGGTGCGTCGGCGGATGCTTAAGTCAGTGGTGAAATGTCCCGGCTCAGACGTGGGTCTACACTTGATTCTTG
+
-8ACCEF==0);;8=;=<;;;;;;EFGGE-6CFGGGGG8FFFGGFGGGFC<,CFGDFCGGGFFGFF:FEFF@,EFGGGG:+B:CFDG8,,ACEAC?@CFEE<B?C+@@7FCFEDGD,FFE++83@FFE;:3=8++3+,,@DC,,;3+@E>53*77DD97:>C8E,59D1*64*=;<540A5CDD8C)*;+39@A+*)*1)2;+)=*0)).*11)07*)*2*00>FB+*)1:@1(3<:(.)(1(0,))6C2-*.4)-)026297<)9.4*.)4913+...045((-(,)-)(-.6))*..).
@M02996:162:000000000-B87FG:1:1101:16022:8285 1:N:0:ACTGAGCG+TCTCTCCG
CCTACGGGTGGCAGCAGTGGGGGATATTGCGCAATGGGGGAAACCCTGACGCAGCAACGCCGCGTGAAGGAAGAAGGTCTTCGGATTGTAAACTTTTGTCTTCGGGGACGAAAACCGACGGTACCCGAGGAGGAAGCCACGGCTAACTACGTGCCAGCAGCCGCGGTAATACGTAGGTGGCGAGCGTTGTCCGGAATTACTGGGTGTAAAGGGCGTGTAGGCGGATAATCAAGTCAGATGTGAAATACCGAGGCTTAACTTCGGGGCTGCATTTGAAACTGAATATCTTGAGTGCAGGAGG
+
88BCCE=080)========;;888BFGGGGGGGGGGGGGGGGGGGGGGGGGGGFCFGGGGGGGGFFGGGGGGGGGGGGGGGGGGEEGGGGEGGGGGGGEFGGGGGGGECGGGGGGGDEGGCGGGGGGGFFGDCGGGGGGGGGGEGFGGGGEG6FFGGGGGGGGGGGGGGGGGGGGGGGGGFD>EGGGGGGGGGEECFGFFFGGF:DFFF=FGGF>CGF<FFC>>EFGG<4D@?AFF:99>ADBFABFFC:?E>FBFFGCAFF:<>B>B:(*)6AFFB<39AB<4<9<AA:)564<AFF:<(
@M02996:162:000000000-B87FG:1:1101:26125:8290 1:N:0:ACTGAGCG+TCTCTCCG
CCTACGGGTGGCAGCAGTAGGGAATCTTTCACAATGGGCGAAAGCCTGATGGAGCAACGCCGCGTGCAGGATGAAGGCCTTCGGGTTGTAAACTGCTTTTATAGCTGAGGAATATGACGGTAAGCTATGAATAAGGATCGGCTAACTACGTGCCAGCAGCCGCGGTCATACGTAGGATCCGAGCATTATCCGGAGTGACTGGGTGTAAAGAGTTGCGTAGGTGGTTTGTTAAGTAGATAGTGAAATCTGGTGGCTCAACCATTCAGACTATTATCTAAACTGGCAGAATCGAGACCGGTAG
+
88CCCFA5)1)========<;8;CFFFGFGGGGGGGFGGGGGGGGGGGGGGGGGGGGGGGGGGGGGGGGGGGGGGGGGGGGGGGGGGGGGGGGGGGGGGGGGGGGGGGGGGGGGGGGGGGGGGGGGFGGEEGGGGGGGGGGGGGGGGGGGGGGGGGGGGGGGGGGGGGGGGGGGGGGGGGGDFFGGGG@FGGGFE=ACFFCCGFGGFFFFFGFFFCD9DGECFGE>6D8F>BBFFFFF?GAF<@5@7<GF<5?FB??GG??FF<><47).06<6/3*69:<FB0(38().43,4445(79(
@M02996:162:000000000-B87FG:1:1101:12253:8296 1:N:0:ACTGAGCG+TCTCTCCG
CCTACGGGAGGCAGCAGTGGGGGATATTGCACAATGGGCGAAAGCCTGATGCAGCGACGCCGCGTGAGGGAAGACGGTTTTCGGATTGTAAACCTCTGTCTTCGGGGACGAAAAAGGACGGTACCCGCGGAGGAAGCCACGGCTAACTACGTGCCAGCAGCCGCGGTAATACGTCGTTGGCAAGCGTTTTCCGGAATTACTTGGTGTAAAGGGAGAGTAGGGGGGGCTGCAAGTCCGTTGTTAAATCTATCGGCTCAACCGCTTGCTGCGGCGGAAACTGTAGTTCTTGCGTTAGGTAGAG
+
68CC@5==)0)====;==,=;8@@@,FFEFFFGGGFFFEEGGCFGGGGFGEGGEC+7@:CFECF@:?BF7FEEEGE?FGGGFCG+C@,5EFFFGGGFEBFGGFFG@FFB:7CF+=F78FE7F7FDF7+5**18F88EFGGC*=F*?CC9C*C*1;9+3;FGFCEC=:C5E+<<:/:22::C=@F8//C)/:<1<5=FGGFG7A)3*)*1909CF)**.:>F*2)7@E)(7CF<494,26749:1.7BA74>@;>:0)0>09),((())*41726>87<2>A?<65)<<B)(,(-(.168..
@M02996:162:000000000-B87FG:1:1101:26132:8311 1:N:0:ACTGAGCG+TCTCTCCG
CCTACGGGTGGCAGCAGTAGGGAATCTTTCACAATGGGCGAAAGCCTGATGGAGCAACGCCGCGTGCAGGATGAAGGCCTTCGGGTTGTAAACTGCTTTTATAGCTGAGGAATATGACGGTAAGCTATGAATAAGGATCGGCTAACTACGTGCCAGCAGCCGCGGTCATACGTAGGATCCGAGCATTATCCGGAGTGACTGGGTGTAAAGAGTTGCGTAGGTGGTTTGTTAAGTAGATAGTGAAATCTGGTGGCTCAACCATTCAGACTATTATCTAAACTGGCAGACTCGAGACCGTTCG
+
8ACCCDFB51)========<;8;CFGFGGGGGGGGGGGGFGGGGGGGGGGGGGFFGGGGGGGGGGGGGGGGGGEEFGGGDGGGGGGGGGGGGGGGGGGGGGGEGGGGCGGGFGFECGGCGGFEGGGGG9FFGGFFGGFGGGEG7FGGGGGGCFGGFGF?FGGGGGCEGGGGGGGGGGGFGFC9BCFGGFGGC=DGG):DFGCE??DFFAFFGFFFFC7C):<C*7AGC=FDFBF<6):BFAFA=2*@<FD<@??1:>CGFFFAAF><??AFFB9BFF9BFA@??10:?B:(((49<>::((
@M02996:162:000000000-B87FG:1:1101:12239:8311 1:N:0:ACTGAGCG+TCTCTCCG
CCTACGGGAGGCAGCAGTGGGGGATATTGCACAATGGGCGAAAGCCTGATGCAGCGACGCCGCGTGAGGGAAGACGGTTTTCGGATTGTAAACCTCTGTCTTCGGGGACGAAAAAGGACGGTACCCGAGGAGGAAGCCACGGCTAACTACGTGCCAGCAGCCGCGGTAATACGTAGGTGGCAAGCGTTGTCCGGAATTACTGGGTGTAAAGGGAGAGTAGGCGGGGCTGCAAGTCCGTTGTTAAATCTATCGGCTCAACCGATGGCTTCGGCGGAAACTGTAGTTCTTGAGTGAGGTAGAG
+
8ACCCB:=50)=========;88@FGGGGGGGGGGGGGGGGGGGGGGGGGGGGFFGGGGGGGGGGGGGGGGGGGGGGGGGGGGGBFGFGGGGGGGGGGGGGGGGGGGFGGGGGGGEGGGGGGFGGGGFGGECEEGGGGGG>EGGGGGGGGEGFGGGGGGGFGGGDGGGGGGGGCGG5<CECF@>:DDCDGGGGBEEFGGFGGGFGG>FFFGGDFDDGFGGF+:<EFGC:E<?7AAF<?:D<F49>FFA75:B964:<FGFFD>,4:1(),>9637:32).)/6)6<>>24)-.6716252:
@M02996:162:000000000-B87FG:1:1101:26109:8312 1:N:0:ACTGAGCG+TCTCTCCT
CCTACGGGTGGCAGCAGTAGGGAATCTTTCACAATGGGCGAAAGCCTGATGGAGCAACGCCGCGTGCAGGATGAAGGCCTTCGGGTTGTAAACTTCTTTTATAACTGAGGAATATGACGGTACGCTATGACTGAGGCTCGTCTAACTACATTCCAGCAGCCGCGGCTCTGCGTCGGCACCGAGCATTATCCGGAGGTACTGGGTGTTAAGCGGTTCTTTGGTGGTTTGTTAAGTCGCTAGTGGCATCTTATGGCTCAACCATTCATACTATTCTCTAAACTGTCATACTCTAGACCTTTAG
+
8ACCCD18>1)=;=====66;8;;EFGG<@;FGGGGG<FF:FFG@FGGGA@6EEF8FFF+CFGGGGGGGGGGGGGG@<=FGG,B+AF7??FGF?,59BFGGF,,5EF?5D,AA=;,,5FF=+4=:+@F,,,7,A,>+3@F3@,3E=,>=,,36CEAF,=A:0++***442,=3**7***4/1)./;:DDGGEGAE5.0@+;*;.?D)9***:)))1*-**02:*2<E3.5**-6)81()9.2()(9)62)66)((,)3*(,0696)).8)*-).80*-.4:*)..)-..5.).6))).4-.
@M02996:162:000000000-B87FG:1:1101:12258:8315 1:N:0:ACTGAGCG+TCTCTCCG
CCTACGGGAGGCAGCAGTGGGGGATATTGCACAATGGGCGAAAGCCTGATGCAGCGACGCCGCGTGAGGGAAGACGGTTTTCGGATTGTAAACCTCTGTCTTCGGGGACGAAAAAGGACGGTACCCGAGGAGGAAGCCACGGCTAACTACGTGCCAGCAGCCGCGGTAATACGTAGGTGGCAAGCGTTGTCCGGAATTACTGGGGGTAAAGGGAGAGTAGGCGGGGCTGCAAGTCCGTTGTTAAATCTATCGGCTCAACCGATGGCTGCGGCGGAAACTGTGGTTCTTGAGTGAGGTAGGG
+
88CCCB=):)08===6==;=;888BEGGGGGGGGGGGGGGFFGGGGGGGGGGGGFGGGGGGGGGEGGGGGGGGGGGGGGGGGGGEGGFGGGGGGGGGGFGGGGFGDG>CCECGE8CFGGGGG+FFG7<F@5*:FDCFG>FGGGGG8FGGG5F6FGFEGCGEF3BFEEGCFCFFGGFDFFGGC*.8DGG3:>FG3CEFGCFG:C:/)>3?**:77.*/,:D60737@CC257?264@1?454C<=>4=>*:<BF><?<GF?653:?BB()(1(((.2724)-*341.446624)-5(/).-4
@M02996:162:000000000-B87FG:1:1101:4065:8321 1:N:0:ACTGAGCG+TCTCTCCG
CCTACGGGAGGCAGCAGTGAGGAATTTTCCGCAATGGGCGAAAGCCTGACGGAGCGACGCCGCGTGAGGGATGAAGGTTTTCGGATCGTAAACCTCTTTTATTAAGGAAAAAGGATAATATGCTAACCATATTATTTTGATGGTACTTATTGAATAAGCCCCGGCTAACTACGTGCCAGCAGCCGCGGTAATACGTATGGGGCGAGCGTTGTCCGTAGTTACTGGGCGTACAGAGCGTGTAGGCGGTTAGTTACGTCAGGTGTGAAATCCTTCGGCTCAACTGAGGCACTGCGCATGAAA
+
8ACCCBAA8:0===8;====;;;;FFGFGGGGGGGGGGGGGEFGGGGGGGCFG@@CEEEECC=C@FGGGGGGCEFGGGGGGGGGEGECGFEFGFGGGGAAF<FFGGFEF8FFG7DFCFGA9<DFFFGGF,3@EF9DFGGGFFGGGGGGF9FCCGCGGF+@EDGGGGDFGGGGCGFCCCFGGFFFDD)):C5B18*AF+;)>5*>E<BEB;CEFFE**(*27CCFF>G<;3)7<)()(-)/423=;5.45:>?4):?BDG?<?<(4<.604*4-()*)(...4(),((-.4.,,(-()..)
@M02996:162:000000000-B87FG:1:1101:28619:8324 1:N:0:ACTGAGCG+TCTCTCCG
CCTACGGGCGGCAGCAGTGAGGAATATTGGTCAATGGGCGGAAGCCTGAACCAGCCATGCCGCGTGAAGGATTGAGGCCCTATGGGTCGTAAACTTCTTTTGTTGTGGAGCAATAAGCGCTACGTGTAGCGCGATGAGAGTACACAGCGAATAAGCATCGGCTAACTCCGTGCCAGCAGCCGCGGTAATACGGAGGATGCAAGCGTTATCCGGATTTATTGGGTTTAAAGGGTGCGTAGGCTGTCGGTCAAGTCAGAGGTGAAAGCCCTGTGCTCAACACAGGAACTGCCTTTGATA
+
8ACCCB5:)118888;;<;;;;;;CCFGGGGGGGGGGGFFGFGGGGGGGGEGGGGFGFGGGGGGGGGGGGGGGEGGGGFFFCGGGGGGFFFFGGGGGGGGGGGGGGGGADGFEGGGGGGGGGGGGGGGGGGG@CECEFCGGGAFGFFFCGGGGFGFFGCE54C=FGGGCEFGDGGGGGGGFD>>EGD<FFGGGFGGFGGFGFCFEDDFFBCGDEEGGADDBCCDGDFF>FFF<?BDF0BD7<472<>>C<?FBADF<FGFFFBABB(3@:92:<60*8880>668<F<5249<A4:/
@M02996:162:000000000-B87FG:1:1101:28602:8330 1:N:0:ACTGAGCG+TCTCTCCG
CCTACGGGCGGCAGCAGTGAGGAATATTGGTCAATGGGCGGAAGCCTGAACCAGCCATGCCGCGTGAAGGATTGAGGCCCTATGGGTCGTAAACTTCTTTTGTTGTGGAGCAATAAGCGCTACGTGTAGCGCGATGAGAGTACACAGCGAATAAGCATCGGCTAACTCCGTGCCAGCAGCCGCGGTAATACGGAGGATGCAAGCGTTATCCGGATTTATTGGGTTTAAAGGGTGCGTAGGCTGTCGGTCAAGTCAGAGGTGAAAGCCCTGTGCTCAACACAGGAACTGCCTTTGATA
+
88BCCD>:)1)8888;;<;;;;;CFGGGGGGGGGGGGGGGGGGGGGGGGGGGGFFFFGGGGGGGFGGGGGGGGGGGGGGGGGGGGGGGGGGGGGGGGGGGGGGGGGGGGGGGGGGGGGGGGGGGGGGFGGGGGGGGGGGGGGGGGGGGGGGGGGGGGGGGGGGGGGGGGGGGGGGGGGGGGGFFGGDGGGGGGFGGEGGFGGGFGGFFFFGGGEDG=AGGFFFDC>EFDFGF???F6<FGB7:8<FD9C?>F4<:<FGGDFF>A97?F4<6:B>FF=B)(.>?F??FB745A2<<9B
@M02996:162:000000000-B87FG:1:1101:4055:8340 1:N:0:ACTGAGCG+TCTCTCCG
CCTACGGGAGGCAGCAGTGAGGAATTTTCCGCAATGGGCGAAAGCCTGACGGAGCGACGCCGCGTGAGGGATGAAGGTTTTCGGATCGTAAACCTCTTTTATTAAGGAAAAAGGATAATATGCTAACCATATTATTTTGATGGTACTTATTGAATAAGCCCCGGCTAACTACGTGCCAGCAGCCGCGGTAATACGTAGGGGGCGAGCGTTGTCCGGAGTTACTGGGCGTAAAGAGCGTGTAGGCGGTTAGTTAAGTCAGGTGTGAAATCCTTCAGCTCAACTGAGGAACTGCGCCTGAAA
+
8ACCCEFB=)0=========;;;;CFGGGGGGGGGGGGGGGGGGGGGGGGGGEFFGFGGGGGFF8FFFGGGGGGGGGGGGGGGGGGGGFGGGGGGGGGGGGGGGGGGFFGGGGGGGGFGFGGGGGGGGGGGGGGGCFGGGGGFGGGGGGGGGGGGGGGGGGGGGGGGGGGGGCC>FGGGGGGFFGGGGGGGGGFGGFGGDGDGFEGFFFEGGGFFG<>GFBCGGGFFC;EGFFF?FFFFG7C<?9EFB7?D6>ABFBCFFFFFFAFBA@?GFA<?<4:FF??>BBFF32).4:0<1514>
@M02996:162:000000000-B87FG:1:1101:19649:8378 1:N:0:ACTGAGCG+TCTCTCCG
CCTACGGGGGGCAGCAGTGGGGAATATTGCACAATGGGCGAAAGCCTGATGCAGCAACGCCGCGTGAAGGATGAAGGTCTTCGGATCGTAAACTTCTGTCCTTGGGGAAGATAATGACGGTACCCTTGGAGGAAGCCCCGGCTAACTACGTGCCAGCAGCCGCGGTAATACGTAGGGGGCAAGCGTTATCCGGAATTATTGGGCGTAAAGAGTGCGTAGGTGGTTCCCTAAGCAGGGGGTGAAAGGACGTGGCTTAACCTTTGTTAGCCCCCGGAACTGGGCTACTTGATTGCAGGAGGGG
+
88BCC>))8))8888::<:::88CFGGGGGGGGGGGGGGGGGGGGGGGGGGGGFGGGGGGGGGGGGEFDGGGGGGGGGGGGGGCGGGGGGGGGGGGGG@FGGGGGGGCFG,?C>FFFGGDFGGGGGGCGDCFGGFGGGGGDEGGFCFGGGGFGGGGGGGGGGGGGGGDFCGGGGGGDGGGGF>FGGGDGGGGG358;>>FGF5FGGD3@?F6C??DGFGDFFGGG4FC<?*9:AFF07))3*50-7)(/,(.68,42EC)8F:A?B9A?0D((()1.42,2)417:24)))).6?1.(,41
@M02996:162:000000000-B87FG:1:1101:17069:8410 1:N:0:ACTGAGCG+TCTCTCCG
CCTACGGGTGGCTGCAGTGGGGAATATTGGGCAATGGGCGCAAGCCTGACCCAGCAACGCCGCGTGAAGGAAGAAGGCTTTCGGGTTGTAAACTTCTTTTAAGGGGGAAGAGGAGAAGACGGTACCCCTAGAATAAGCCACGGCTAACTACGTGCCAGCAGCCGCGGTAATACGTAGGTGGCAAGCGTTGTCCGGATTTACTGGGTGTAAAGGGCGTGTAGCCGGGGGAGCAAGTCAGATGTGAAATCTATGGGCTTAACCCATAAACTGCATTTGAAACTGTTCTTCTTGAGTGCTGGAG
+
-8ACCB95501;=86===;;;88BFFGGGGGGGGGGGGGGGGGGGGGGGGGGGFFFGGGGEFGE@FGGGGGGGGGGGGGGGGGGGGGGGGGGGGGGGFGGGGFGFGGCGEGFEGGGGGGGG@FGGGGGGGGFGGGGGGGGGGGGGGGGGGGGGGGGGGFEGGGDGGGG5EGGGGFEFEGGGGFAFGDDDEDGGFGEFGGFGGFFGFEBFFGGG:BDG9DGFFCDEEGGFBGFB7AFFF9D9*69AFFAF<BFB:???GGFFF<BFFBFFAF7AB?9@99>47A44AA<AAA:7AA494:8:
@M02996:162:000000000-B87FG:1:1101:24033:8422 1:N:0:ACTGAGCG+TCTCTCCG
CCTACGGGAGGCAGCAGTGAGGAATATTGGTCAATGGGCGAGAGCCTGAACCAGCCATGTCGCGTGGAGGAATAAGGATCTATGGTTCGTAAACTCCTTTTGCGGGGGGATAAAGTGCGGGACGCGTCCCGTATTGCAGGTACCCCGCGAATAAGCATCGGCTAACTCCGTGCCAGCAGCCGCGGTAATACGGAGGATGCGAGCGTTATCCGGATTTATTGGGTTTAAAGGGTGCGTAGGCGGCCCCTTAAGTCGGCGGTGAAATTTCCGGGCTCAACCCGGTCACTGCCGTCGAAACTGG
+
8ACCCE88)1)=========;;;CFGGGGGGGGGGGGGGGGGGGGGGGGGGGGFGGGGGGGGGGFGFFGGGGGGGGGFGGGGGGGGGGGGGGGGGGGGGGGGGGGGGGGGGGGGGGGGGGGGGGGGGGGGGGGGGGGGGGGGGGGGGGGGGGGGGGGGGGGGGGGGGGGGGGGGGGGGGGGGFFGGGGGGGGGBGGFGGFDGGFGGFFFFGGGFFGGAGGFEFGD>GCAFGEF??E<BFG<C>>>@EBFFBFFD?BB5DF9@FFFFFFFBDFF>@EFBFFFEBB0:46<?>FB9,8<9<<?
@M02996:162:000000000-B87FG:1:1101:24051:8425 1:N:0:ACTGAGCG+TCTCTCCG
CCTACGGGAGGCAGCAGTGAGGAATATTGGTCAATGGGCGAGAGCCTGAACCAGCCATGTCGCGTGGAGGAATAAGGATCTATGGTTCGTAAACTCCTTTTGCGGGGGGATAAAGTGCGGGACGCGTCCCGTATTGCAGGTACCCCGCGAATAAGCATCGGCTAACTCCGTGCCAGCAGCCGCGGTCATACGGAGGATGCGAGCGTTATCCGGATTTATTGGGTTTCAAGGGTGCGTAGGCGGCCCCTTAAGTCGGCGGTGAAATTTCCGGGCTCAACCCGGTCACTGCCGTCGAAACTGG
+
8BCCCD@A51)=,=8===;=;;;;FEFGGGGGGGGGGGGGGGBCGGGGGGGGGFCFCEEFGGFC@F@BEFGFGDFFGGGGGGGGGGGGGGGGGGGFGGGGGGGGGGGGECFFG<FGGFFEFEFGGGEFGGGGGGGCFGF6EFGGGFGGCCEEG?CC9<DEGGFEFGGGGC8*1CCFG6CFFGE:GG3>D7CFE):=77DFCG535DBFFFFED)85CADCBEGGGF+:>4FB:3:>28>D7)4047;6FFA*<4(397D>058)26-)=:379,8<62::;E0(,8562.-,431657)45
@M02996:162:000000000-B87FG:1:1101:14838:8433 1:N:0:ACTGAGCG+TCTCTCCG
CCTACGGGTGGCAGCAGTAGGGAATATTGGGCAATGGAGGCAACTCTGACCCAGCCATGCCGCGTGAAGGAAGACGGCCCTATGGGTTGTAAACTTCTTTTATCGTAGAGTAAACCTGGCCACGTGTGGCCAGCTGAGAGTATACGAGGAATAAGTATCGGCTAACTCCGTGCCAGCAGCCGCGGTAATACGGGGGATACGAGCGTTATCCGGATTTATTGGGTTTAAAGGGTGCGCAGGCGGATCGGTAAGTCAGGGGTGAAAAGTTGGGGCTCAACTCCAATCGTGCCTTTGATACTG
+
88BCCE=5:0)=======;<;8;;FFGGGGGGGGGGGGGGGGGGGGGGGGGGGFFGGGGGGGGGGGEFFGGGGGGGDGGGGGGGGFGGGGGGGGGGGGGGG@FGGGFGGGGGGGGGGGGGG<FGG8EDCGGFGGGFGFFFGFGFG@CCECGGGGGGFGDGGGGGGGGGGGGGGGFGGGGGGGFFGG7;CFG>EEGGAGCFGCGEGGF)88:EGDEGG>GGFGGGGDFF>B7522::;(554970477(9?<FFB:<?GGFB@3668<<*4C90(02=7548F7A?::11-.<3-)-*.-)
@M02996:162:000000000-B87FG:1:1101:25391:8437 1:N:0:ACTGAGCG+TCTCTCCG
CCTACGGGTGGCAGCAGTTAGGAATATTCGTCAATGGGGGAAACCCTGAACGAGCAATGCCGCGTGAACGATGATGGTCCTCTGGATTGTAAAGTTCTGTTGTTTGAGAAGAATTGCACTGATAGGAAATGATCGGTGTTTGACGGTATCATTCAAGAAAGCCACGGCTAACTACGTGCCAGCAGCCGCGGTAATACGTAGGTGGCGAGCGTTATCCGGATTTATTGGGCGTAAAGCGTCCGCAGCCGGTTTATTAAGTATATAATTAAAATTCTGGGCTTAACCCAGTCTCGTTCTATAA
+
8ACCCA:):1)========<<;;EFGGGGGGGGEGGGGGGGGGGGGGGGGGGGGGGGGGGGGGGGGGGGGEGGFDGGGGGGGGGGGGGGGFGGGGGGGGGGGGGGGFFFGFFGGGFGGGGGGFGGGGGFGGFGGGGGGGGGGGGDECFFFGGGGGGFDDGGFGGGEEGGGGGGEFGFFGGFGFFGGGGGGGGGFGFFGGFGGGFGF;BDEGE3>FFF@GDAGGGGFGGDFGFF?3FAF>C4>3>>BFBG39D>A9<9EFBB?).662)94>:?FFG?001:<><AFF:38:A>:?:FFF><
@M02996:162:000000000-B87FG:1:1101:16729:8443 1:N:0:ACTGAGCG+TCTCTCCG
CCTACGGGAGGCAGCAGTGAGGAATATTGGTCAATGGACGCAAGTCTGAACCAGCCATGCCGCGTGCAGGAATAAGGCCCTATGGGTCGTAAACTGCTTTTGTGGTGGAGCAATAAGTCGTACGTGTACGGCGATGAGAGTACATCACGAATAAGCATCGGCTAACTCCGTGCCAGCAGCCGCGGTAATACGGAGGATGCAAGCGTTATCCGGATTTCTTGGGTTTAAAGGGTGCGTAGGCTGTGGTCCAAGTCAGGGGTGAAAGCCCGGCGCTCAACTCCGGAACTTCCTTTGATACTGG
+
8ACCCE5=)1)8======;=;;;CFFGGGGGGGGGGGGGGGGGGGGGGGGGGGEFGGGGGGGGGGGGGGGGGGGGGGGGGGGGGGGGGGGGGGGGFGGGGGGGFGFGGGGGGGGFGGGGGGCFEG8EFFD6FG=EEG@;FDAF<@C,C7CEGFFGGFGGGGGG><DFGGEGCGGGGGGGGFD>?EG)CF9CFGACC?F;AGC:8CGD>FFGGG>DGG3CGFGGGGFFG<FG),(454(8<89:<?57<DB9FFFBA:FGF15<AFBB:)3)(((0:??<A45,-49?).56A><2-*))6)
@M02996:162:000000000-B87FG:1:1101:14848:8452 1:N:0:ACTGAGCG+TCTCTCCG
CCTACGGGTGGCAGCAGTAGGGAATATTGGGCAATGGAGGCAACTCTGACCCAGCCATGCCGCGTGAAGGAAGACGGCCCTATGGGTTGTAAACTTCTTTTATCGTAGAGTAAACCTGGCCACGTGTGGCCAGCTGAGAGTATACGAGGAATAAGTATCGGCTAACTCCGTGCCAGCAGCCGCGGTAATACGGGGGATACGAGCGTTATCCGGATTTATTTGGTTTAAAGGTTGCGCAGGCGGATCGGTAAGTCAGGGGTGAAAAGTTGGGGCTCAACTCCAATCTTGCCTTTGCTACGT
+
88BCCD55=0)=======;<;8;;CFGGGGGGGGGGGGGGGGGGGGGGGGGGGFGGGGGGGGGGGGGFDGFEDFGGGGGGGGFGGGGGGGGGGGGGGGGGG9FFGF<FGFGFGGGGGGGGGDGGGFF?FGGCFGG@B=EEGGGFGGFDGGGGGFGGDGFEE8FEFFDCGGGGGGC6DFGGGGFFDGDDDGGGGFGGD<CFFC5BGGF386:>D)75C)0**<7*/83*-6:/)(,79>B)(),.(0;:C(3=46.54C)49>75).5)8()3((03*().,)(6()))-.64))).*)-(
@M02996:162:000000000-B87FG:1:1101:22411:8454 1:N:0:ACTGAGCG+TCTCTCCG
CCTACGGGAGGCAGCAGTCGGGAATATTGCGCAATGGAGGAAACTCTGACGCAGTGACGCCGCGTATAGGAAGAAGGTTTTAGGATTGTAAACTATTTTAGACAGGGAAGAAAGAAGACAGTACCTGTAGAATAAGCTCCGGCTAACTACGTGCCAGCAGCCGCGGTAATACGTAGGGAGCAAGCGTTATCCGGAATTATTGGGGGTAAAGGGTGCGTAGACGGGAAAGCAAGTTGGTTGTGGAATCCCTCGGCTCAACGTAGGAACTGCAACCAAAACTACTATTCTTGATTGCAGGAGG
+
88CCC5)=81)=8=8;===8888@FGGGGGGGGGGGGGGGFGGGGGGGGGGGGFFFGGGGGGGG@7CEFGFGGFGGFGGGGGFFFFGCEFGGGGGGGGGGG8E?BBEFGGFGGGEEGGGGFF,CFGFFAF,E@C@BEFFGGCCF:DFGGGEFFG@EDD==>DEG:CG57=,EDGFGGGGGGDFFFGGGGGGFC>CEFF+=@+,;*):=4@+?CA3DGFG35:A3C)773?F:<<962:FD<<(*59=5>?4>??:BB?5((04(45<:F<:<7<EGF(8>)7455<A6-).)..24*(-81
@M02996:162:000000000-B87FG:1:1101:28653:8455 1:N:0:ACTGAGCG+TCTCTCCG
CCTACGGGGGGCAGCAGTGAGGAATATTGGTCAATGGACGCAAGTCTGAACCAGCCATGCCGCGTGAAGGAATAAGGTCCTATGGATCGTAAACTTCTTTTGTGCGGGAGCAATAAGGGCCACGTGTGGTCCGATGAGAGTACCGTACGAATAAGCATCGGCTAACTCCGTGCCAGCAGCCGCGGTAATACGGAGGATGCGAGCGTTATCCGGATTTATTGGGTTTAAAGGGTGCGTAGGCTGTTTGTCAAGTCAGGGGTGAAATGCCGGTGCTCAACACCGGAGCTGCCCTTGATA
+
8ACCCAA518)8888::<:::::CFGGGGGGGGGGGGGGGGGGGGGGGGGGGGGFFFGGGGGGGGGGGGGGGGGGGGGGGGGGGGGGGGGGGGGGGGGGGGGGGGGGGCFGGGGGGGGGGGGGGFGGGGGGGGGGGGGFGGGGGGGGGGGGGGGGGGGGDGGFGGGGGGGGGGGGGGGGGGGFFGGDGGGGGGFGGFGGFGGGFGGFFFFGGGFFGGFGGFGGGGBF:<FGFFFFFFFFG?>:<?FFFFAFFFFFFFGGFFFBFFFFFFFDB><FFF7>?0@>>>>::>:F7?F3<9
@M02996:162:000000000-B87FG:1:1101:28670:8462 1:N:0:ACTGAGCG+TCTCTCCG
CCTACGTGGGGCAGCAGTGAGGAATATTGGTCAATGGACGCAAGTCTGAACCAGCCATGCCGCGTGAAGGACTAAGGTCCTATGGATCGTAAACTTCTTTTGTGCGGGAGCAATAAGGGCCACGTGTGGTCCGATGAGAGTACCGTACGAATAAGCATCGGCTAACTCCGTGCCAGCAGCCGCGGTAATACGGAGGATGCGAGCGTTATCCGGATTTATTGGGTTTAAAGGGTGCGTAGGCTGTTTGTCAAGTCAGGGGTGAAATGCCGGTGCTCAACACCGGAGCTGCCCTTGATA
+
8ACCCF118)18=====<;6;;;CF@FGFGGGGGGGGFGGGGGGGGCFFGG@FGGGG@FFGGGGGGGD<FF,BCEG@FGGFGGGF9FGFFGEFGFCFGFGEEFEFFGGGDGF8FCF9=FGGGGGGF@AFFGEE>ECG8EFFF,CBFDEEDFFG99FGGGGGGCE,@AFG7EFDG7FFF7CFGEAED<DF7FFDE5E>G4ADG5AGC>BFFGGD3A<;2CF?FCDGFCF<@C)((40-:>C2C(8)=7872<FB<<A:*960<?)6<9253C(44FFFF7(-81-49?(.46??7))0
@M02996:162:000000000-B87FG:1:1101:22405:8472 1:N:0:ACTGAGCG+TCTCTCCG
CCTACGGGAGGCAGCAGTCGGGAATATTGCGCAATGGAGGAAACTCTGACGCAGTGACGCCGCGTATAGGAAGAAGGTTTTAGGATTGTAAACTATTTTAGACAGGGAAGAAAGAAGACAGTACCTGTAGAATAAGCTCCGGCTAACTACGTGCCAGCAGCCGCGGTAATACGTAGGGAGCAAGCGTTATCCGGAATTATTGGGTGTAAAGGGTGCGTAGACGGGAAAGCAAGTTGGTTGTGAAATCCCTCGGCTCAACTGAGGAACTGCACCCAAAACTACTATTCTTGAGTGCAGGAGG
+
8ACCCA=A)0)========8888@FGGGGGGGGGGGGGGGGGGGGGGGGGGGGFFGFGGGGGGGFFGGGGGGGGGGFGGGGGGGFGGFGGGGGGFGGGGGGFGGGDGFGG8AAEBFGGGGGFFGGGDFGG;?EF;EGGGGD>EGGFGGGGGGGGGGGGGGGGGGGGGEEGGFFFGGEGGGGGFFGC?DDGGGGFGEFGCF@7E:;<DFFFGGGFFGGFGGBFC*=BGF?FC4:AAFFFFD?DB7AFFFG0:E<::??CFFF????FFFF?F(4:FF@FFFFFA<ABFB<>:26<<A*424(
@M02996:162:000000000-B87FG:1:1101:10842:8479 1:N:0:ACTGAGCG+TCTCTCCG
CCTACGGGAGGCTGCAGTGGGGAATATTGGGCAATGGGCGAAAGCCTGACCCAGCAACGCCGCGTGAAGGAAGAAGGTCTTCGGATTGTAAACTTCTTTTATGTGGGACGAACAAATGACGGTACCACATGAATAAGCCACGGCTAGCTACGTGCCAGCAGCCGCGGTAATACGTAGGTGGCAAGCGTTATCCGGATTTACTGGGTGTAAAGGGCGCGTAGGCGGGGAAGCAAGTCAGGTGTGAAATCCATGGGCCCAACCCATGAACTGCATTTGAAACTGTTTCCCTTGAGTGCTGGAG
+
8ACCCE)0:))=;=======;88BFFGGGGGGGGGGGGGGGGGGGGGGGGGGGFFFGGGGGGGGFGGGGGGGGGFGEFGGGGFGGGGGGGGGGGGGGGGGFGEFGGGGGGGGGGGFFEDFEEGFFGGGFG9ADGFFGGG8DEEGGEGGGGGCG:BCEFGFEGGGG>EEGGG@FFFGGGGGGGFFGGCDD54CF;E8=<D@:+1=CF3:=FDFD58599>D:ECDE>ED?D5@>:AFF9)2.:6@A8767226<03(4*9?1>(.(.5<97F)6<F@8942)*.5))))).())-.)0.4(,
@M02996:162:000000000-B87FG:1:1101:23403:8537 1:N:0:ACTGAGCG+TCTCTCCG
CCTACGGGAGGCTGCAGTCGGGAATATTGCGCAATGGAGGAAACTCTGACGCAGTGACGCCGCGTATAGGAAGAAGGTTTTCGGATTGTAAACTATTTTAGACAGGGAAGAAAAAGACAGTACCTGTAGAATAAGCTCCGGCTAACTACGTGCCAGCAGCCGCGGTAATACGTAGGGAGCAAGCGTTATCCGGATTTATTGGGTGTAAAGGGTGCGTAGACGGGAAATCAAGTTAGTTGTGAAAGCCCTCGGCTTAACTGAGGAACTGCAACTAAAACTAATTTTCTTGAGTGCAGGAGAG
+
ACCCCB=5)1)8========8888CFGGGGGGGGGGGGGGGGGDGDGFGGGEGCCECFFGGCEGF=E?FGGFGGCFFFAFFGGGEFEFFFGGEFGGGGFEFFGGGGGGFGFFEE,??B<FFGGGGEGGGGFGGGGGGGGGGGGGDDFGGCGGGGGGGGGGGGGDGGGGGFFGGGGGGGCECFFFGGDGGGGGGFGCA:CFFGGFGGFFFFG*>BFGDD7DFGGDG>:CA=FFFF>FF9BC<26/-7<?FB0><137:9FAAFFFF<B2?BC?:06?B?7<:?AFF546)-).-46<)41(3
@M02996:162:000000000-B87FG:1:1101:23836:8559 1:N:0:ACCGAGCG+TCTCCCCG
CCTACGGGTGGCAGCAGTGGGGAATATTGCACAATGGGGGAAACCCTGATGCAGCAACGCCGCGTGAGTGAAGAAGGTCTTCGGATCGTAAAACTCTGTCCTTAGGGACGAAGAAGTGGCGGTACCTAAGGAGGACTCCCCCGCTATCCACGTGACAGCACCCGCTGTTATGCGTATGGCGCAAGCGATATGCGGATTTACTGTGTGTAGAGGGCGCAGAGGCCGAAGTGTAAGTCTAGTGTGAACATCCGGTGCTCCACCCCGGAACCGCATTGGACACTGCAGTACTAGTGCAGCCGAG
+
8BCCCBA9@1)===8====;;88CFGGGG<FGGGGGGGGGGGGGGGGGGG9FGDG,EFGGGGGGFGGGGGGGGGGG8=?FGGGG744BFGGGEFGGGEGG8,5E5EFF<FGF@G:F@=,@>+68+,6,3,676+6+,@D=:+3>>@*,,74C*,,*3,3,,*>B*:?:,@;,+*A*=0=,/*.)=***;:)+3)**:8*+00<*<C:57*:E<B)>)()/0@1*2):9,/2*))-/))/:62-9)*1)*.3;((-)-+*.:)(,4,-()-9((-*3/)),.*).5.)-)66-42))0,.(,
@M02996:162:000000000-B87FG:1:1101:19817:8574 1:N:0:ACTGAGCG+TCTCTCCG
CCTACGGGCGGCAGCAGTAAGGAATATTGGTCAATGGAGGCAACTCTGAACCAGCCATGCCGCGTGCAGGAATAAGGCCCTATGGGTCGTAAACTGCTTTTATTAGAGGATAAATTGAGGCACGTGTGCTTCATTGCAGGTATCTAATGAATAAGCATCGGCTAACTCCGTGCCAGCAGCCGCGGTAATACGGAGGATGCAAGCGTTATCCGGATTTATTGGGTTTAAAGGGTGCGCAGGCGGACCAATAAGTCATTGGTGAAATCTACATGCTTAACATGTAACTTGCCATTGATACGGT
+
-8ACC>))))08888;;<;<<;;;CFGGGGGGGGGGGGFEGGGGGGGGGGGGGFFFFGGGGGGGGGGGGGGGGGGGFGGGGGGGGGGGGGGGGGGGGGFGGGGGFGGFGFGFGGGGFGDFGEGGGFFAFGGGGGGGGGFFDDFFGGFGE;DDFGGGFGGGEC8BCFGGGGGDDGGGGGGGGGEFGG7CGDF8C?GGBC*;D?FFGDF)):C*95>DF<C;6FGDGFGGFFGB???D>>F5-14)4.08<:7?D9)).<6)-=264>B)*.>25A4@F)-:(1<4<)))...6))))*6((.
@M02996:162:000000000-B87FG:1:1101:3847:8577 1:N:0:ACTGAGCG+TCTCTCCG
CCTACGGGAGGCAGCAGTAAGGAATATTGCGCAATGGGCGAAAGCCTGACGCAGCGACGCCGCGTGAGGGATGAAGGTTTTCGGATCGTAAACCTCTGTTAAGCAGGGAAGAGAACGGACGGTACCTGCTGAGGAAGCATCGGCTTACTACGTGCCAGCAGCCGCGGTAATACGTAGGATGCGAGCGTTGTCCGGATTTACTGGGCGTAAAGAGCTTGTAGGCGGGAATGCACGTCTGCGATGAAATTGCACGGCTCAACCGTGCAGCTATTGCAGATACGGTGTTTCTTGAGGGCAGAAG
+
88BCCEFBA))=========<;;;EFGGGGGGGGGGGGGFFGGGGGGGGGGGGFGGFGGGGGGF>FFGGGGGGGGGGGGGGGGGGGGGGGGGGGGGGGGGGGGGGGGGFGGFFGGGGGGGGGGGGGGGGGGGGGGGGGGGGGGGGGGGGGGGGGGGGGGGGGGGGGGGGGGGGGGFGGFGGGFFGGGGGCDGGEGGFGGFGGGFGGFEDF<?C@:CF?GGFGGGGEG<?FCBDF:513?GFG<FB@FBFAFFF999BFF?FFFFFFA7<AGF<<6<@<ABBFFF???44:A<D?86>464,
@M02996:162:000000000-B87FG:1:1101:12611:8578 1:N:0:ACTGAGCG+TCTCTCCG
CCTACGGGTGGCAGCAGTGGGGGATATTGCACAATGGAGGAAACTCTGATGCAGCAACGCCGCGTGAGGGAAGAAGGTCTTCGGATTGTAAACCTCTGTTTTTAGTGACGAAACAAATGACGGTAGCTAAAGAGGAAGCCACGGCTAACTACGTGCCAGCAGCCGCGGTAATACGTAGGTGGCAAGCGTTGTCCGGATTTACTGGGTGTAAAGGGTGCGCAGGCGGGACTGCAAGTTGGATGTGAAATGCCAAGGCTTAACCTTGGAACTGCATCCAACACTGTAGTTCTTGAGTGGAGTA
+
88ACC>88=00;======;;;888BFGGGGGGGGGGGGGGGGGGFGGGGGGGGFFFFGGGGGGGFGGGGGFFGGGGFGGGGGGGEGGGGGGGEGGGGGFGGGGGGGGGFFGGGGGGFGGGGGDFCFGCDG9,=CFGG8ED8DEDGE6BFGDGEGGDGGGGGGGG>EG>EGGGGGGFFGGFGGFFEGG<DCCGCFGCEG3AFGGFGF53>AC9CA)>GFC35?ECEBE79><F<B>F<A@<AC7=>B697A?F7,(4:FC4)6<7>::B@:73>DFFF:,::*56:>AAB>65)).-)46((
@M02996:162:000000000-B87FG:1:1101:3864:8584 1:N:0:ACTGAGCG+TCTCTCCG
CCTACGGGAGGCAGCAGTAAGGAATATTGCGCAATGGGCGAAAGCCTGACGCAGCGACGCCGCGTGAGGGATGAAGGTTTTCGGATCGTAAACCTCTGTTAAGCAGGGAAGAGAACGGACGGTACCTGCTGAGGAAGCATCGGCTTACTACGTGCCAGCAGCCGCGGTAATACGTAGGATGCGAGCGTTGTCCGGATTTACTGGGCGTAAAGAGCTTGTAGGCGGGAATGCACGTCTGCGATGAAATTGCACGGCTCAACCGTGCAGCTATTGCAGATACGGTGTTTCTTGAGGGCAGAAG
+
8ACCC>AA8))====;===<<;;;EFGGGGGGGGGGGGGGGGGGGGGGGGGGCCFGFGGGFGGGCFGGGGGGGGGGGGGGGGGGGGGGGGGGGGGGGGGGGGGGGGGGGGGGGGGGGGGGGGGGGGGGGGGGGGGGGGGGGCGGGGGGGGGGGGGGGGGGGGGGGGGGGGGGGGGGGGFGFGFFGGDDCEGFGFGGEDDFFCC?GGFFFFGGGFFCFFGGFGFDGE5C?FG4)4438?FDBGFFAFFFGAFFFFFFFFGFF>?086A0)6;>FFF9/3)6<D7140:AA<2)81<6>?8?0
@M02996:162:000000000-B87FG:1:1101:22309:8591 1:N:0:ACTGAGCG+TCTCTCCG
CCTACGGGTGGCAGCAGTGAGGAATATTGGTCAATGGGCGGAAGCCTGAACCAGCCAAGTCGCGTGAAGGAAGACGGTATTATGTATTGTAAACTTCTTTAGACGCAGAGAAATAAGGGGCTTGCGAGCTCTGATGCTAGTATGCGTAGAATAAGGATCGGCTAACTCCGTGCCAGCAGCCGCGGTAATACGGAGGATCCGAGCGTTATCCGGATTTATTGGGTTTAAAGGGTGCGCAGGCGGCGCTTTAAGTCATTGGTCAAATCGTGAGGCTCAACCTCATCCCGCCATTGATACTGGG
+
8ACCCA9=>0)========;;;;;CFGGGGGGGGGGGGGGGGGGGGGGGGGGGFGGFGGGGGGGGGGGDGGGGFGGEG,DFFGGGGGGGGGGGGGGGGFGGGDFFG:F:D<FFGFFFFG>FGGGGGCFGEGG=FGCFGGGGGGFFDGGGGFGEFGGGGGGGGGEFFGGGGG>DGGGGGGGGGFFGGDDGCGCC>GGFGGFGGGFGGFEFFGCD5BGF4DC4CFGGFCDA?G38,:531>D999@6>EBFBAFFFA)5<C<<6?F>?<?F2<?B<FC?B:(4FAA<??BFF0AAFABFBF0(
@M02996:162:000000000-B87FG:1:1101:19810:8591 1:N:0:ACTGAGCG+TCTCTCCG
CCTACGGGCGGCAGCAGTAAGGAATATTGGTCAATGGAGGCAACTCTGAACCAGCCATGCCGCGTGCAGGAATAAGGCCCTATGGGTCGTAAACTGCTTTTATTAGAGGATAAATTGAGGCACGTGTGCTTCATTGCAGGTATCTAATGAATAAGCATCGGCTAACTCCGTGCCAGCAGCCGCGGTAATACGGAGGATGCAAGCGTTATCCGGATTTATTGGGTTTAAAGGGTGCGCAGGCGGACCAATAAGTCAGTGGTGAAATCTACATGCTTAACATGTAACGTGCCATTGATA
+
-8BC=B108))8888;;<;<<;;CFGGGGGGGGGGGGGGGGGGGGGGGGGGGGFFGEFGGGGGGGGGFGGGGGGGGFGGGGGGGGGGGGGGGGGGGGGGGGGGGFE,CF=FFCAFGFGG?DFGGGEF<FGGGFGGGGGGGGGGGGGGGFFFGDFGGGGGGGGGGFCFGGGGGGGGGCFFGGGFEDGGDGGGDEFGG>FFFGGFFGGE3FFGGGBEGG?FGFGGGGFGGF8>:?<B:;>F<4>>74>F(*5<?<A<94<C41=<<<<<A=4:62<??4<9<?=<44(43184<594<?
@M02996:162:000000000-B87FG:1:1101:7505:8618 1:N:0:ACTGAGCG+TCTCTCCG
CCTACGGGAGGCTGCAGTGAGGAATATTGGTCAATGGGCGGAAGCCTGAACCAGCCAAGTCGCGTGAAGGAAGACGGTATTATGTATTGTAAACTTCTTTAGACGCAGAGAAATAAGGGGCTCGCGAGCTCTGATGCTAGTATGCGTAGAATAAGGATCGGCTAACTCCGTGCCAGCAGCCGCGGTAATACGGAGGATCCGAGCGTTATCCGGATTTACTGGGTGTAAAGGGCGTGTAGCCGGGTCTGCAAGTCAGATGTGAAATCCATGGGCTTAACCCATGAACTGCATTTGAAA
+
8ACCCBDB=)0====;==;;=;;;FFGGGGGGGGGGGGGGGGGGGGGGGGGGGFFGGGGGGGGGGGGGGGGGGFGGFGGGGGGGGGGGGGGGGGGGGGGGGGGGGGGG7FBFGGGGGGGGGGGGGGGGFEEGGGGGGGGGGGGGGGGCCGGGGGGGGGGGGGGGGGGGGGGGGGGGGGGGGGFFGDGGGGGFGFGGFGGFGGGDGGFAFFGDDEFGGFGGFGGGGFGGFFGDFFFF?FFGAG>D;EFBFFF644<D<F>9A?<DFFF?FFCBB?FFFFAFFFFA9<A?>2:AA>)<@
@M02996:162:000000000-B87FG:1:1101:24825:8624 1:N:0:ACTGAGCG+CCTCTCCG
CCTACGGGGGGCTGCAGTGGGGAATATTGGGCAATGGGCGAAAGCCTGACCCAGCGACGCCGCGTGAAGGAAGAAGGCCCTCGGGTTGTAAACTTCAGTCAACAGGGACGAAACAAATGACGGTACCTGTGGAGGAAGCCACGGCTAACTACGTGCCACCAGCCGCTGTAATACGTAGGTGGCAAGCGTGATCCGGATTTACTGGGTGTAAAGGGTGTGTAGGCGGGACTGCTACGCAGATGTGAGAATAAGTGGCTCATGTCATTACCTGGATTTAAAACTGTACTTCTTTAGTGTCGGG
+
88ACCA=:81)8688::::::888EFGGGGFGGGGGG8FF:FGGDFGGGGGGGFFCFDG7FGGGGGCFFGGGGGCFG7FEF:<FFFG:C,@D;<?@<FFB<;,?,@F<F@CFG@B*<?FF:<:F<1BF:2<504=4;:*0**2*2?C++<C<*2;289*1:*//2:**2++0*<8++1A<+9F4+*//9**2+1A5>7>*2:9*<*05B**3:4)9/,*90CF=5)*1()9)))))-47))2./)*1-C))*-.)(.+2).1.))))-1)*((6*<*).-)9<)6):)6).)).))*)4((
@M02996:162:000000000-B87FG:1:1101:5429:8640 1:N:0:ACTGAGCG+TCTCTCCG
CCTACGGGGGGCTGCAGTGGGGAATATTGGGCAATGGGCGCAAGCCTGACCCAGCAATGCCGCGTGAAGGAAGAAGGCTTTCGGGTTGTAAACTTCTTTTAAGTGGGACGATAATGACGGTACCACTTGAATAAGCTCCGGCTAACTACGTGCCAGCAGCCGCGGTAATACGTAGGGAGCAAGCGTTATCCGGATTTACTGGGTGTAAAGGGCGTGTAGTCGGTACAGCAGGTCAGATGTGAAAGCACGAGGCTAAACTTCGTAGCTGCCTTTGAAACTGCTGATCTTGCGTTGTGGCGAG
+
88BCCEAF91)8888::::4:88BFFGGGGGGGGGGGGCFFGGG+DEFFCFGGFFE<FGGGGGGGDFGGGF,3FGFFG,,@>+@FFGEE;FGE3F;@FGG,,87@>::<F@1><B<@F<F<FG<;??::?:>@CCF9FGE>EE=:+C+?;<8*=;+;:*2;9*C8?/*<<+:9+;:>FDG507.;CDGGGFGGECE4*;0*2>0CG6?*8:E<>EDGFG*/:E)2)+2))*08)4F>9?:4:)04)9(9:159().)<:>))4((-6))(2).)*<@<AA3/)))6:)-)33:,,,7(((-
@M02996:162:000000000-B87FG:1:1101:24822:8643 1:N:0:ACTGAGCG+TCTCTCCG
CCTACGGGGGGCTGCAGTGGGGAATATTGGGCAATGGGCGAAAGCCTGACCCAGCGACGCCGCGTGCAGGAAGAAGGCCCTCGGGTTTTAAACTTCAGTCAGCAGGGACGAAACAAATGACGGTACCTGTGGAGGAAGCCACGGCTAACTACGTGCCAGCAGCCGCGGTAATACGTAGGTGGCAATCGTTATCCGGATTTACGCGGTGTACAGGGTGTGTGGGCGGAACGGCAGGTCAGGTGTGAAAATTAGTGGCTGCACACATAACCTGCATTTTAAACTAGAGTTCTTGAGTTTCGGG
+
ACCCCF8=>:)8788::::::888FGGGGG8FGGGGGCGGCFGGGGGGGGGGGGGGGGGGGGGGGG+DGGGGGFCFGFGGGG<FGFG**7?FGFGFB<FF<,,?3FGEG<*<F:+*<<F:<1*1*152?,?5;*;;C**8;@E**:EG:CG?C>FF@@CC698;8?**2/;:*<12+*7<+1>5+*2*97*22/=EE37=*2*)2)85@6*+:7)9975>)2C3*)*93)75((()5:F*.92.-/94D>A).)((,**.,*.48)4(94*(()*0*)8<7=))).64A<2))5.)0.(((
@M02996:162:000000000-B87FG:1:1101:5436:8657 1:N:0:ACTGAGCG+TCTCTCCG
CCTACGGGAGGCTGCAGTGGGGAATATTGGGCAATGGGCGCAAGCCTGACCCAGCAATGCCGCGTGAAGGAAGAAGGCTTTCGGGTTGTAAACTTCTTTTAAGTGGGACGATAATGACGGTACCACTTGAATAAGCTCCGGCTAACTACGTGCCAGCAGCCGCGGTAATACGTAGGGAGCAAGCGTTATCCGGATTTACTGGGTGTAAAGGGCGTGTAGGCGGGACAGCAAGTCAGATGTGAAAGCACGAGGCTCAACTTCGTGTCTGCATTTGAAACTGCTGTTCTTGAGTGCTGGAGAG
+
8BCCCD8A0))=========;888FFGGGGGGGFGGGGGGGGGGGGGGGGGGGGGGGGGGGGGGGGGGGGGGGGGGGGGGGGGGGGGGGGGGGGGGGGGGGGGGGGGGGGGGGGGGGGGGGGGGGGGGFGGGGGCFGGGGGGGGFGGGGGGFFGGGGGFGGGGGGGGGGGGGGGGGGGGGGGFFGGGGGGGGGFGGFGGFGGGFG<FFFFCGGAEGGFGGFGGGGFGGFFGFFFFFFFFGBGFFFFFFG?>BBBFF?:FBAB2:BBFFFFFF<AFGFFFDDFFFFFFAA<8<DFFA661.4
@M02996:162:000000000-B87FG:1:1101:24958:8672 1:N:0:ACTGAGCG+TCTCTCCG
CCTACGGGGTGGCAGCAGTGAGGAATATTGGTCAATGGACGGAAGTCTGAACCAGCCAAGTCGCGTGAGGGATGAAGGCCCTACGGGTTGTAAACCTCTTTTGCCGGGGGATAAACCTGACCACGTGTGGTCAGCTGAAGGTACCCGGTGAATAAGCATCGGCTAACTCCGTGCCAGCAGCCGCGGTAATACGGAGGATGCGAGCGTTATCCGGATTTATTGGGTTTAAAGGGTGCGCAGGCGGACCTTTAAGTCAGCGGTGAAATCCCGTAGCTCAACTACGGAACTGCCGTTGATA
+
8BCCCFF95))8===8;;<;;;;;CFFGGGGGGGGGGGGFCFGGGGGGGGGGGGGGGGGGGGGGGGGGGGGGGGGGGGGFFGGGGGGGGGGGGGGGGGGGGGGGGGGGGGGGGGGGGGGGGGGGGGGGGGGGGGGGGGGGGGGGGGGGGGGGGGGGGGGGGGGGGGGGGGGGGGGGGGCFGGFFGGGGGGGGGEGGFD<AGGGFGGFFEFGGDB>CDF=CFGGGGFGCAFFF1:1BF>5D1>9EFBFFGFAFFFB>>E<>FEFF2<A0F?FB:,*3154>>@06140)34<>??:BF4
@M02996:162:000000000-B87FG:1:1101:28072:8677 1:N:0:ACTGAGCG+TCTCTCCG
CCTACGGGAGGCTGCAGCTAAGAATATTCCGCAATGGACGAAAGTCTGACGGAGCGACGCCGCGTGGATGATGAAGGCCGGAAGGTTGTAAAATCCTTTTATAACTGAGGAATAAGTAAGGTGAGAGAAACGCCTTATGGTGACTGTAGGTTATGAATAAGCAACGGCTAATTACGTGCCAGCAGCCGCGGTAACACGTAAGTTGCGAGCGTTGTTCGGAATTATTGGGCGTAAAGGGCATGTAGGCGGGTTTGCAAGCTTGGTGTGAAATCCCGGAGCTTAACTCCGGAATTGCGTTGAG
+
8ACCCE)150)8=;=;=;==<;;;CFGGGGGGGGGGGGGGGGGGGGGGGGGGEFFGCFGGGGGGFGGGGGGGGCFGGGGGGG+>FDGGGGGGGGGGGGFFGGFEFGGFGGFEFFGGGFGGGGGGGC>DFFEGGFGGGGFGGGGGFFGBFGGGGGGGGDCFFFGFGGEGGGGGGGGGGGGFFFFFGGGGGGDGCD?FFGFF<F?AGFFFDFGEGEDFG:C7);C*2=EGF>DE620=<BF9<<<96?=;D(4B?:4.4C/,))48::?274*24:@G>;(3:7))..,,,,((54)403(((
@M02996:162:000000000-B87FG:1:1101:28052:8678 1:N:0:ACTGAGCG+TCTCTCCG
CCTACGGGAGGCTGCAGCTAAGAATATTCCGCAATGGACGAAAGTCTGACGGAGCGACGCCGCGTGGATGATGAAGGCCTGAAGGTTGTAAAATCCTTTTATAACTGAGGAATAAGTAAGGTGAGAGAAACGCCTTATGGTGACTGTAGGTTATGAATAAGCAACGGCTAATTACGTGCCAGCAGCCGCGGTAACACGTAAGTTGCGAGCGTGGTTCGGAATTATTGGGCGTAACGGGCATGTAGGCGGTTTTGCAAGCTGGGTGTGATATCCCGGAGCTTAGCACCGGAATTGCGTTGAG
+
8ACCCE@5>1)=;====;;;;;;CFFGGDDGGGGGGGFGG@FGGFGGGGGCFFFE:@FGGGGGGFFGCEGGFGGGGGGC,4<,CDFGGGGGGFFEGGCG?9FE?FGGGEGGG85CC8@BB=CE9,:,6FFGG6@,@9E3A3,8=@,@DCA,6=FG:CF73EFGCECGCEGDGFACFC>7*,;?*5;DGG5C:5)0>A*?8F4CCGC5;5.7>*809:15288+:?60C14CE>?(0-33)(2616*69)4(81().)+*)4)1,41(6*.0:)).C36(48*)))).-(-3347)47:>,(
@M02996:162:000000000-B87FG:1:1101:25872:8682 1:N:0:ACTGAGCG+TCTCTCCG
CCTACGGGGGGCAGCAGTGGGGAATATTGCACAATGGGCGAAAGCCTGATGCAGCGACGCCGCGTGAGCGAAGAAGTATTTCGGTATGTAAAGCTCTATCAGCAGGGAAGATAATGACGGTACCTGACTAAGAAGCACCGGCTAAATACGTGCCAGCAGCCGCGGTAATACGTATGGTGCAAGCGTTATCCGGATTTACTGGGTGTAAAGGGAGCGTAGGCGGTTTTACAAGTCTGATGTGAAAGCCCGGGGCTCAACTCCGGTATTGCATTGGAAACTGTAGAACTAGAGTGTCGGAGGG
+
ACCCCF>B>1)8888::<:::8BCFGGGGGGGGGGGGGGFFGGGGGGGGGGGGFFGGGGGGGGGFGGGGGGGGGGGFGGGGGGGGGGGGGGGGGGGGGGGGGGGGGGGGGGGGGGGGGGGGGGGGGGGGGGGGGGGGGGGGGGGGGGGGGGFFGGGGGGGGGEEGGGGGGGGGGGGGGGGGGFFGGGGGGGGGFGGFGGFGGGFGGFFFFCEGF@DC:DGFGGDEBGGFFGFAFAFAAFF9?>F9?88D>BFFFFFFGGFFFFFFFFFFACA??FG6:<A<F<9<B<7<ABFFFFFD>BFF
@M02996:162:000000000-B87FG:1:1101:27653:8699 1:N:0:ACTGAGCG+TCTCTCCG
CCTACGGGGGGCAGCAGTGAGGAATATTGGTCAATGGGCGGAAGCCTGAACCAGCCAAGTCGCGTGAAGGAAGACGGTATTATGTATTGTAAACTTCTTTAGACGCAGAGAAATAAGGGGCTCGCGAGCACTGATGCTAGTATGCGTAGAATAAGGATCGGCTAACTCCGTGCCAGCAGCCGCGGTAATACGGAGGATCCGCGCGTTATCCGGATTTATTGGGTTTAAAGGGTGCGCAGGCGGCGCTTTAAGTCAGTGGTCAAATCGTGAGGCTCAACCCCACCCCGCCATTGATACTGGG
+
88BCCD8=5:)8888::<:::::CFFGGFFGGGGGGGGGGGGGGGGGGGGFGGFGFGGGDGGGGGGCEFGFGGGGGGC3FFACGECGGFGGGGGGCACFDFDCFGGCCCCGGGGGGGGCEDGGGGGGEF=CFFGFGFC+CCFGGGEGGEDFCGEGFF+7CEDFCFGGF6EACDGGGGGFCGC>BEDCCFG7;?>GGFG4?F*:>5)<5:=D5C).7=AFFFCFCG)<C)=>>7??E09DD03404>)2<)<FBA6<4<7>2*4:<70(057:<2>+143(4<((-(47104A<BF294)4(
@M02996:162:000000000-B87FG:1:1101:27020:8701 1:N:0:ACTGAGCG+TCTCTCCG
CCTACGGGAGGCTGCAGTCGAGGATCATTTGCAATGGGCGAAAGCCTGACAATGCGACGCTGCGTGGAGGATGAAGGCCTTCGGGTTGTAAACTCCTGTCATAAGGGAAAAGGCGAAGTGACCTAATACGTCACCTAGTTGATTGTACTTTAAGAGGAAGCGACGGCTAACTCTGTGCCAGCAGCCGCGGTAATACAGAGGTCGCAAGCGTTGTTCGGATTTACTGGGCGTAAAGGGCGCGTAGGCGGTAAGGCGTGTCAAGTGTGAAATCTCCGGGCTCAACCCGGCAAGTGCGCTTGAA
+
-8BB=A95>01===8;;===88@CEF@FGGGG9,EEGGFGEEFGGGGGFGFEEFCF:CFGGGGGBEG@FGGFF=FGFGGGGGGGGGGGGGGGGGGGGG<F<AAFGGGC<FEDCGEEFGF<EFGGGGFGGGGGGGGGDFGFGDFFGGGGGGGGGAAGCC?FGGGGEGGGGCCEF;ABDFGGGGFFFGGGGDGGGFGGF:CFDGE>EGFFFF<EGEFGGBGC3CFGG6FFFBGF6<<?:?BG9>9>?F<9D0?@DB>?;/9:>@><54)664:<AAF8>61:<14181>(412<AB2938:??
@M02996:162:000000000-B87FG:1:1101:28317:8740 1:N:0:ACTGAGCG+TCTCTCCG
CCTACGGGGTGCAGCAGTGGGGAATATTGCACAATGGGCGCAAGCCTGATGCAGCAACGCCGCGTGAGCGATGAAGGTCTTCGGATCGTAAAGCTCTGTCCTTGAGGACGAAACAAATGACGGTACTCTTGGAGGAAGCCCCGGCTAACTACGTGCCAGCAGCCGCGGTAATACGTAGGGGGCGAGCGTTATCCGGAATTATTGGGCGTAAAGAGTACGTAGGTGGTTTTGTAAGCGTAGGGTGAAAGCCCGGGGCTTAACTCCGGTTAGCCCTACGAACTGCAAGACTTGAGTGCAGGAG
+
8ACCCE>51))====;===;;888CFFGGGGGGGGGGGGGGGGGGGGGGGGGGGFGFGGGGGGGGGGGGGGGGFFGFFGGGGGGGGGGGGGFGGGGGGFGGGGGGGGGGGGGGGGGGGGGGGGGFDGGGFFFGGDGGGGGGGGGGE6DFGGGGGGFGGGGDGGFGGGGGGGGGGGGGGGC5C>ACDGGCEDGGFG8>7CFFCFF6FFFFFGGG=FGFADFFGGGFFCC?@GFBFF@BBF<:CBB??FF78?FB9BFBGD9AFAF?>F>E<C>B?FFB(8;<FFB242:AA54:<85*678?
@M02996:162:000000000-B87FG:1:1101:16619:8832 1:N:0:ACTGAGCG+TCTCTCCG
CCTACGGGAGGCTGCAGCTAAGAATATTCCGCAATGGACGAAAGTCTGACGGAGCGACGCCGCGTGGATGATGAAGGCCGGAAGGTTGTAAAATCCTTTTATAACTGAGGAATAAGTATGGTGAGAGAAACGCCATATGGTGACTGTAGGTTATGAATAAGCAACGGCTAATTACGTGCCAGCAGCCGCGGTAACACGTAAGTTGCGAGCGTTGTTCGGAATTATTGGGCGTAAAGGGCATGTAGGCGGTAAGGCGTGTCAAGTGTGAAATCTCCGGGCTCAACCCGGAAAGTGCGCTTGA
+
88BCCF1=)0)8=========;;;EFGGGGGGGGGGGGGGGGGGGGGGGGGGGFFGGGGGGGGG@FEEFGGGGGGGFFGFGGGGGGGGGGGGGGGGGGGGFGGGGGGEFGFFGGGGGGGG?FDGFGGGGGGGGGEGGGGGGFGGGGGGGAFGGGGGGGGFGGG7FGDGGECFGGGGGGGGGGAFGGGGG=DGGFGGFGGAGGGFGGFFFFGGGEEGGFGGFGGFGFCFBFGEB?FF<0>*2069<=?2D>937?F>BGC<4*5<>AFFFAGF44=C>9>1:FFFFF>B>0,26<B9@>??0
@M02996:162:000000000-B87FG:1:1101:7434:8841 1:N:0:ACTGAGCG+TCTCTCCG
CCTACGGGTGGCAGCCCGGAGAAATCCGGATTAATACCCCGTACACTCCTATTCGGGCATCCGGGTGGGAGGAAAGGCGCGAGCCGGGGCCGGAGGGGCATGCGTGCCATTAGTTAGTTGGCGGGGTGACGGCCCACCAAGCCGTCGATGGCTAGGGGATCTGAGAGGACGGTCCCCCACACTGGTACTGAGACACGGCCCAGACTCCTACGGGAGGCAGCAGTCGGGAATCTTGGTCAATGGGGGGAACCCTGAACCAGCCATGCCGCGTGGGGGGATAAGGCACTACGGGTCGTAAAC
+
8ACCCAD>10)======88888;;CFCFGCECFGGGFDG@FG:@,E@,CECECCFFCG@EFEFEGEECEFGF@,E@CFECGGGGGGGGGGECECFGGDGDGGGGGCEF9DE@ECFFGFGG?7FC@C**CFE@ECCCEGF=*1;C<E*?CFCCF9CG5EDC:><+<??C61/5DEGGCEEEGGF@82*?D9>CC?7C5))7<5FFG6?F*97*7>5)73CDE6C030*14:>*).4?241*)*.51>)3*(4D1(234C513)(.327(0()(((0*)-4<<*5724::486727>2.(,6
@M02996:162:000000000-B87FG:1:1101:24117:8843 1:N:0:ACTGAGCG+TCTCTCCG
CCTACGGGGGGCAGCAGTAGGGAATATTGCACAATGGGGGAAACCCTGATGCAGCAACGCCACGTGTGGGAAGAAGCATTTCGGTGTGTAAACCACTGTCGTGAGGGAATAATGCTTAATTTCGGTTAAGTTGAATGTACCTCGAAAGGAAGCACCGGCAAACTTCGTGCCAGCAGCCGCGGTAATACGAGGGGTGCAAGCGTTGTTCGGAATCACTGGGCGTAAAGGGAGCGCAGGCGGAGATGCAAGCAGTCTGTACAATACCGGGGCCCAACCCCGGACCTGCAGACTGGACTGTTT
+
8ACCCD=>)1)8888::<:<:8:CFGGGGGGGGGGGGGGGFGGGGGGGGGGGGFEFGGGGGGGGFFFFGGGGGGGGGGFGGGGGGGGGGGGFGGGGGGFFGGEGGGGFGGGGGGGGGGGGGGGGGGGGGGGGGGGGGGGGGGGGGFGEGGGGGGGGGGGGGGGGGGDFGGGGGGGGGGGGGGFFEFCGGGGGGFGGFGGFGGEFGGFFFFGCFFFGGFGG@EGGDFGD?F:BBBFFBFFGFG0F>FBBD?::<7):BCGD<7ABFBFF>6C;??EGEFB>>FF0:?<:9443:7?)72<2
@M02996:162:000000000-B87FG:1:1101:24123:8859 1:N:0:ACTGAGCG+TCTCTCCG
CCTACGGGGGGCAGCAGTAGGGAATATTGCACAATGGGGGAAACCCTGATGCAGCAACGCCACGTGTGGGAAGAAGCATTTCGGTGTGTAAACCACTGTCGTGAGGGAATAATGCTTAATTTCGGTTAAGTTGAATGTACCTCGAAAGGAAGCACCGGCAAACTTCGTGCCAGCAGCCGCGGTAATACGAGGGGTGCAAGCGTTGTTCGGAATCACTGGGCGTAAAGGGAGCGCAGGCGGAGATGCAAGCAGTCTGTACAATACCGGGGCCCAACCCCGGACCTGCAGACTGGACTGTTT
+
8ACCCFAA@5)8888::<:<:8:CFGGGGGGGGGGGGGGGGGGGGGGGGGGGGFGGGGGGGGGGFGFGGGFGGFGGGGGGGGGGGGGGGGGGGGGGGGGGGGGGGGGGGGGGGGGGGCGGGGGGGGECGGGGGGGGGGGGGGGGGGGGGGGGGGGGGGGGGFGGGGGGGGGGGGGGGGGDGGFFEF>FFCDGGFGGFGGFGGEDGGFFF3DEGFFGGBFFFG5DGFGGFFGFB9;E99BD0D>FA?F4C<FFF?AFF?FA<@9???9>77C9?3>EDFF>>F>?BF<?243:144)).:A
@M02996:162:000000000-B87FG:1:1101:16564:8873 1:N:0:ACTGAGCG+TCTCTCCG
CCTACGGGAGGCTGCAGTGAGGAATATTGGTCAATGGGCGGAAGCCTGAACCAGCCAAGTCGCGTGAAGGAAGAAGGTATTATGTATTGTAAACTTCTTTAGACGCAGAGAGATAAGGCGCTCGAGAGCGCTGATGCTAGTATGCGTAGAATAAGGATCGGCTAACTCCGTGCCAGCAGCCGCGGTAATACGGAGGATCCGAGCGTTATCCGGATTTATTGGGTTTAAAGGGTGCGCAGGCGGCATGTTAAGTCAGCGGTTAAATAGTGAGGCTCAACCTCATCCCGCCGTTGATACTGG
+
88BCCD=55018=;=;=====;;CFGGGGGGGGGGGGGGGGGGGGGGGGGGGGFFFFGGGGGGGCFGGGGGGGFGGGGCGGGGGGGGGGGGGGGGGGFFGGGGGGGFGGGG:?FGGGFGGGGGGGGGGGEGGGEGFGGGFGGGCGEGGGGGGGGGGFGGGGGGGGGGGGGG>DGGGGGGGGGFFGGGGGGGFGFGD5DFFGGDFGGFAFFGGG3DGGBGGFFGGG>DCAFG>F6:>>FFG99>EF37>DAFFFA:AFGGB>E44<A>A46FB?3:CF<B>7)69<8(726>0426:9:A0
@M02996:162:000000000-B87FG:1:1101:24366:8882 1:N:0:ACTGAGCG+TCTCTCCG
CCTACGGGAGGCAGCAGTGGGGAATATTGGGCAATGGGCGAAAGCCTGACCCAGCAACGCCGCGTGAAGGAAGAAGGTCTTCGGATTGTAAACTTTTGTTGTTAGTGAAGAAAAAGGACAGTAACTAACGAGGAAGCCCCGGCTAACTACGTGCCAGCAGCCGCGGTAATACGTAGGGGGCGAGCGTTGTCCGGAATTACTGGGCGTAAAGGGCGCGTAGGCGGCATATTAAGTTAGATGTGAAATTCCCGGGCTTAACCTGGGCGTTGCATTTAAAACTGATAGGCTTGAGTGCAGGAGG
+
8BCC@>88)1)=========;88BFFGGGGGGGGGGGGGGFFGGGGGGGGGGGGGGGGGGGGGGGGGGGGGGGGGGFGGGGGGGGGGGGGFFGGGGGGGGGGGGGGGFFGFGFGGGGGGGGGGGGGGFGGCFEGGGGEFGGGGEGFGGGGGFCGGGGGGGGGGGGGE:EGC@4DDFCE5CGGFFGD>C<EF<C>EGFF:BFFG@GGEFF37?3<@GGFGGFGG3C>EC49>FFF9?2:FD6*6F)8@>G?6B044:)<C36>:669B>>:0:>DFF46?:<?A))57)((()67<A=:(4(
@M02996:162:000000000-B87FG:1:1101:24349:8885 1:N:0:ACTGAGCG+TCTCTCCG
CCTACGGGAGGCAGCAGTGGGGAATATTGGGCAATGGGCGAAAGCCTGACCCAGCAACGCCGCGTGAAGGAAGAAGGTCTTCGGATTGTAAACTTTTGTTGTTAGTGAAGAAAAAGGACAGTAACTAACGAGGAAGCCCCGGCTAACTACGTGCCAGCAGCCGCGGTAATACGTAGGGGGCGAGCGTTGTCCGGAATTACTGGGCGTAAAGGGCGCGTAGGCGGCATATTAAGTTAGATGTGAAATTCCCGGGCTTAACCTGGGCGTTGCATTTAAAACTGATAGGCTTGAGTGCAGGAGG
+
CCCCCE:501)=========;8BFEGGGGGGGGGGGGGGGGGGGGGGGGGGGGFFGGGGGGGGGGGGGGGGGGGGGGGGGGGGGGGGGGGGGGGGGGGGGGGGGGGGGGGGGGGGGGGGGGGGGGGGGGGGGDDGGGGGGGGEGGGGGGGGGGGGGGGGGGGGGGGGGGGGGGGGGGGGGGGDFGGGGGGGGGFGGFGGFGGGFGGBDBFFGGFFGGFGG>CEGCEGG<FFFFAA@<FFF>CBFDFFFGBFEBB>F8FGFFF<FFFFB>BCABA=FFA?BFFBAAF044>4723<A4:((-
@M02996:162:000000000-B87FG:1:1101:28462:8906 1:N:0:ACTGAGCG+TCTCTCCG
CCTACGGGGGGCTGCAGTAGGGAATATTGGTCAATGGGGGGAACCCTGAACCAGCCATGCCGCGTGAGGGAATAAGGCCCTACGGGTCGTAAACCTCTTTTACCGGGGGCTAACGGGCGTCGTGCGCGGCGCTGTGAAGGTACCCGGGGAATAAGCATCGGCTAACTCCGTGCCAGCAGCCGCGGTAATACGGAGGATGCGAGCGTTATCCGGATTTATTGGGTTTAAAGGGTGCGCAGGCGGGCTGGTAAGTCAGCGGTGAAATGTCGGGGCTCAACCCCGGCAGTGCCGTTGATA
+
8ACCCE5==8)8888::::<:8:CFFGGGGGGGGGGGGGGGGGGGGGGGGGGGFCFFGGGGFGGFGGGGGGGGGGGGGGGGGGGGGGGGGGGGGGGGGGFGGCCEGGGGGGGGFGEGGGEGGGGGGGGGGGGGGEGGGGGGGGGGGGGGGGGGGGGGCDGGGGEEGGGGGGGGGGGGGGGGGEEGGDGGGGGGFGGDCGFGDDFGDBFFBGGGFFGGAFGFGG5C>CGBFDE:,1@BFFG699BBBE?5>AF)626>GG20@3<AA9>>4199(5+7(41,79;6>,()634<?-)0
@M02996:162:000000000-B87FG:1:1101:28240:8937 1:N:0:ACTGAGCG+TCTCTCCG
CCTACGGGAGGCAGCAGCTAAGAATATTCCGCAATGGACGAAAGTCTGACGGAGCGACGCCGCGTGGATGATGAAGGTCAGAAGATTGTAAAATCCTTTTATAACTGAGGAATAAGTACTTTGAGAGAAACGGAGTATGGTGACTGTAGGTTATGAATAAGCAACGGCTAATTACGTGCCAGCAGCCGCGGTAACACGTAAGTTGCGATCGTTGTTCGGAATTATTGGGCGTAAAGGGCATGTAGGCGGTTTTGCATGCTTGGTGTGAAATTACGGAGCTCAACCCCGGAACTGCGTTGAG
+
888=@?8):11=6=8;;==;<;CFCEDFGGGGGDG@DFGGGGGGFGFGCF:@CC@FCGGGGGGGGGGGGCFGGGGGGGG=FD,B=FGEECEFGFGFGGDGGG9FFGGGG?5AF9B9FFGAFGCD:F8FGGG+ACEEFG9D==DGCDAAFAD=DFG8EG@EGGG8FCEEGCGFFBA>>EGGFFFAFC>DCEDED89;FCGFF6BF97):.8)=<ABGGFGD3CCFG++;3;7>0:19<?>*87694*9()4(038?A)+94<*2<6?:9@5*4))8*)-2(,9<?((4091-4:)80044<5
@M02996:162:000000000-B87FG:1:1101:16697:8943 1:N:0:ACTGAGCG+TCTCTCCG
CCTACGGGTGGCTGCAGTCGAGAATCATTCACAATGGGGGCAACCCTGATGGTGCGACGCCGCGTGGGGGAGGAAGGTCTTCGGATTGTAAACCCCTGTCATGTGGGAGCAAGGCGCAAGCTTGATAGTACCACAAGAGGAAGAGACGGCAAACTCTGTGCCAGCAGCCGCGGTAATACAGAGGTCTCAAGCGTTGTTCGGAATCACTGGTCGTAAAGGGTACGTAGGCTGCCGTATAAGTCGTGCGTGAAAGGCAGGGGCTCACCCTCTGGAGTGGGCATGATACGGTAGGGCTGGGGTA
+
88ACCE:)80);===;===888;8EFGGGGGGGGGGGGGFGGGGGGGGGGGGGFCFFGGGGGEFFFEGGGGGEGGGGGGGGGGGEGGGGGGGGGGGGGGGGGFGGGGGGGGGGGGGGGGGGGGG@CEFFGGGGGGGDGGGF>>:FFGGDEEGGGFFF79D;7,,>FFGGGGGCBEEGGGE<CFFFGGGGGGGGE=8.>FFDC*7@CFFB;2<>>>GGAGGF<?7:?5C?49E11,).8*:6?28:5535???<(1,8CDB0.28).,,04F?AFFF54:444))6<((,((-33:?3((4(
@M02996:162:000000000-B87FG:1:1101:5666:8960 1:N:0:ACTGAGCG+TCTCTCCG
CCTACGGGGGGCTGCAGTGGGGAATATTGGGCAATGGGCGAAAGCCTGACCCAGCAACGCCGCGTGAAGGAAGAAGGTCTTCGGATTGTAAACTTCTTTTATGAGGGACGAAGGACGTGACGGTACCTCATGAATAAGCCACGGCTAACTACGTGCCAGCAGCCGCGGTAATACGTAGGTGGCAAGCGTTATCCGGATTTACTGGGTGTAAAGGGCGCGTAGGCGGGGATGCAAGTCAGATGTGAAATCTATGGGCTTAACTCATAAACTGCATTTGAAACTTTATATCTTGAGTGCTGGG
+
68BCCEF=55)8888::::::@BBFGFGGGGGGCGGFGGFEGEGGGGFCEFGGFFFGGGGGG@FCFGGGGGGGGGGGGGGGGGGGGGGGGGGDGGCFGGGGGGGGGGGGGGGGGGGGGGGCFGGDFG9FGGGG9CGGGGCGFGGGGGGGGGGGGCGFFF;6D6@EGEGGEGGGGGGF:ECGC>5+C*97CDG7=CEFDGFGGGFFC5>@FCGGFDC3>GGFGGFG5CD>FGFAAAFAFF=:76@B?FAC2)*55((4C9<49AA)46<?AD2<A*+*.<BA4))-))))).6A))-*.)43
@M02996:162:000000000-B87FG:1:1101:5671:8978 1:N:0:ACTGAGCG+TCTCTCCG
CCTACGGGGGGCTGCAGTGGGGAATATTGGGCAATGGGCGAAAGCCTGACCCAGCAACGCCGCGTGAAGGAAGAAGGTCTTCGGATTGTAAACTTCTTTTATGAGGGACGAAGGACGTGACGGTACCTCATGAATAAGCCACGGCTAACTACGTGCCAGCAGCCGCGGTAATACGTAGGTGGCAAGCGTTATCCGGATTTACTGGGTGTAAAGGGCGCTTAGGCGGGGATGCAAGTCAGATGTGAAATCTAGTGGTTTACCTCATAAACTGCATTTGAAAATGTTTCTCTTGAGTGCTGGG
+
86AC=::1)008888::::::888AFEGFFGGG@FGG8FGGGEGF@FGGGGFFFFFFFGG7FGF@+CFGFFGCEFGGGFGFGGGEGFGGGCFFGGGGGGGGGGFCFGGGDFG7:FGGGGGGGGGGGGFFGGGGGGGGGG@+<:7FGE<6C@6CFGGFC*/;C08>CEGEECE7FD<?F=9?DF>+/95D5/*<*:*7><6CGGFGC;;)9*+2/)9C3)10A6<CEG30)9>F24=4)*0);A66*/42--*-60)-:D45@28.)46B2:)).9+9:6))13-))6----.<::-/46,-
@M02996:162:000000000-B87FG:1:1101:25438:9009 1:N:0:ACTGAGCG+TCTCTCCG
CCTACGGGAGGCAGCAGTGAGGAATATTGGTCAATGGAGGCAACTCTGAACCAGCCATCTCGCGTGAAGGAATACGGCCCTACGGGTCTTAAACTTCTTTTATAGGGGGATAAAGTGAGATATGTATATCTTTTTGTAGGTACCCTATGAATAAGCATCGGCTAACTCCGTGCCAGCAGCCGCGGTAATACGGAGGATGCGAGCGTTATCCGGATTTATTGGGTTTAAAGGGTGCGCAGGCGGCACGTTAAGTCAGCGGTGAAATGTCGGGGCTCAACCCCGGCACTGCCGTTGAAACTGG
+
8ACCCE>=)1)========;;;;CEFFGGGGGGGGGGGGGGGGGGGGGGGGGGFFGGFGGGGFGCFGGGGGGGGGGGGGGGGGGGGGGGGEGGFFGGGEGGFGGGGGGGGGGGFFGGGGGCDAEFGCF9FGFFCFGGGGGGGGCFFGGGGGGGGGGGGGGEGGGGGGGGGFGGGGGGGEGGGFFGGGGGGGFGFGGFGGFGDGFEDFEFFGGGFFGFEGGFGGGDDGFEFFFFFFFBBEDBD78107:CBFFBFBA:EGFFF?A<<<A)499(,8C414??:>F>>??<:42<<(618<>:
@M02996:162:000000000-B87FG:1:1101:11511:9037 1:N:0:ACTGAGCG+TCTCTCCG
CCTACGGGGGGCTGCAGTGGGGAATATTGGGCAATGGGCGAAAGCCTGACCCAGCGACGCCGCGTGAGGGAAGAAGGTCTTCGGATTGTAAACCTCTTTCAGCAGGGAAGAAGCAAGTGACGGTACCTGCAGAAGAAGTCACGGCTAACTACGTGCCAGCAGCCGCGGTAATACGTAGGTGGCGAGCGTTATCCGGAATTACTGGGTGTAAAGGGTGTGTAGGCGGAGGAGCAAGTCAGGCGGGAAATTTATGGGCTCAACCCAGAAACTGGGCTTGAAACTGTTCCCCTTGAGAGTGGGG
+
-8ACC>88=))8888::::::88BFGGGGGGGGGGGFGGGGGGGGGGGGGGGGFEFFGGGGGGGGGGGFGGGGGGGGGGGGGGGFGGGGGGGGGGGGFGGGGGGGGGGGGGGFGGGGGFGGGGGGGFGFGGCFGG7FGE@CC8FGCEGGGGGGGGGGGGGGGGGGGGGGGGGGGGGGCGCFG:@CDGGGGDGCFEDFGFFDFGFG*85592:243C<6DGFGG=EECGFFD>?FFFB9@<79(.9.<9GA>?9:.47E44?F:BF<B?FFF((3>>8?)-8?A<AF:<2(,())()/.-.(
@M02996:162:000000000-B87FG:1:1101:11522:9061 1:N:0:ACTGAGCG+TCTCTCCG
CCTACGGGTGTCTGCAGTGGGGAATATTGGGCAATGGGCGAAAGCCTGACCCAGCGACGCCGCGTGAGGGAAGAAGGTCTTCGGATTGTAAACCTCTTTCAGCAGGGAAGAAGCAAGTGACGGTACCTGCAGAAGAAGTCACGGCTAACTACGTGCCAGCAGCCGCGGTAATACGTAGGTGGCGAGCGTTATCCGGAATTACTGGGTGTACAGGGTGTGTAGGCGGAGGAGCAAGTCAGTCGTGAAATTTATGGTGTCAACCCAGAAACTGCTCTGTAAACTGTGCCCCTTAGAGGTGGAG
+
88ACC?1=1))====;=====@BFFGGGGGGGGGGFGGGGEEFGGGGGGG@FGEFG7FEGGGGGGGGDGGGGGGFF<FFGGGCE?FGFFGF9FEFGGGGGGGGGGFGGFEEGCFFCFF<AC+:FFGFFDFG8,D@>8=DFCD77FEEGGDFG6D:6+,2DCFGGFC78?E*B7DD9,,:=9?F88DD<9EGGGFD5><FFDFGFGGFFDF0<:?3C3;CGFGGGE3CD>B9)3<0924F*-1(055@6*6:69))).<C>2:0:B6<BF92)).69666)6=4<4)).,2().))(/(((.
@M02996:162:000000000-B87FG:1:1101:8967:9065 1:N:0:ACTGAGCG+TCTCTCCG
ACTACGGGAGGCAGCAGTAGGGAATCTTTCACAATGGGCGAAAGCCTGATGGAGCAACGCCGCGTGCAGGATGAAGGCCTTCGGGTTGTAAACTGCTTTTATAAGCGAGAAATATGATGGTAACTTATGAATAAGGATCGGCTAACTACGTGCCAGCAGCCGCGGTCATACGTAGGATCCGAGCATTATCCGGAGTGACTGGGTGTAAAGAGTTGCGTAGGTGGCATAACAAGTAGCTGGTGAAATCCGGTGGCTCCACCCTTCGAATTATTAGCTAAACTGTTATGCTCGGGACCGTTCG
+
-8ACCE==81)8========;8CFGGGGGGGGGFGGGGFGFFGGGGGGGGGFGFFDGGGGGGGGFGGGEFGGGFFGGGGGGGGGGGGGGFFGGGGGGGGGFGFFGGGEG:=FGFGGGGGCFCFFFFFGFFCFE?E9>EFD8EG+>EGGGGGFFGGGGE68@@EC73@*@EEEF9,;@C6EECBB897CFFG*?EGE6+=+?*=AE3AA=F76+;C7DBDGAFG37.<;>FGFF<AF<<=<80-9<F431(4)97(5(2>((8:?110:FAF4)-0966)3<4<4))6:6:(((-(40(((-
@M02996:162:000000000-B87FG:1:1101:15197:9070 1:N:0:ACTGAGCG+TCTCTCCG
CCTACGGGAGGCAGCAGTGAGGAATTTTCCGCAATGGGCGAAAGCCTGACGGAGCGACGCCGCGTGAGGGATGAAGGTTTTCGGATCGTAAACCTCTTTTATTAAGGAAAAAGGATAATATGCTAACCATATTATTTTGATGGTACTTATTGAATAAGCCCCGGCTAACTACGTGCCAGCAGCCGCGGTAATACGTAGGGGGCGAGCGTTGTCCGGAGTTACTGGGCGTAAAGAGCGTGTAGGCGGTTAGTTAAGTCAGGTGTGAAATCCTTCAGCTCAACTGAGGAACTGCGCCTGAAA
+
8ACCCE5:851=========;;;CEFGGGGGGGGGGGGGGGGGGGGGGGGGGGFFGFGGGGGGG@FFGGGGGGGGGGGGGGGGGGGGGGGGGGGGGGGGGGGGGGGGGGGEGGGEFGGGGFEGGFGGGGGGGGGGGGGA@EEDGGGGDCFGGGGGGGGGGGGGCFGEGGGGGGGFFGFGGFGFFGGGGGGGGGFGCAFD:>7C@8DEFFE):CF7D99DG=:+:EFGGBFG>DB?F>>EGFFA?>@EFD?BFF94AFCD0>64,5<ABFBGAA8479>?F??BD:454.4<229::FF>)
@M02996:162:000000000-B87FG:1:1101:28668:9079 1:N:0:ACTGAGCG+TCTCTCCG
CCTACGGGCGGCTGCAGTCGAGGATCATTTGCAATGGGCGAAAGCCTGACAATGCGACGCTGCGTGGAGGATGAAGGCCTTCGGGTTGTAAACTCCTGTCATAGGGGAACAGGCGGACCGACCCAATACGTCGGCGAGTTGAGTGTACCCTAAGAGGAATTGGCGGCTAACTCTGTGCCAGCAGCCGCGGTAATACAGAGGCCAAGAGCGTTGTTCGGATTTACTGGGCGTAAAGGGCGCGTAGGCGGTCTTGCGTGTCAAGTGTGAAATCTCCGGGCTCAACCCGGAAAGTGCGCTTGAA
+
8ACCCE):51)8888;;;;888@FFGGGGGGGGGGGGGGGGGGGGGGGGGGGGGGG@FGGGGGGCFGGGGGGGGGGGGGGGGGGGGGGGGGFGGGGGGGGGGGGGGGGGGGGFGGGGGGGGGGGGGFFGGGGGGGGGGGGGGGGGGGFGGGGGGFFGGGGGDEGGGDGGGGFGFGGGGGGGGFFFFGGGGGGGFGGFFFFFGCF5CFFFF9CG>>FGFGGFGCCGFGGFF9DFFF98<EC794)4984>1<FFFF>BGC<4FBAFAB2FBD<AFFGFFBFBFF0499>708<:AFF54:0.
@M02996:162:000000000-B87FG:1:1101:3603:9081 1:N:0:ACTGAGCG+TCTCTCCG
CCTACGGGCGGCAGCAGTGGGGAATATTGCACAATGGAGGAAACTCTGATGCAGCGACGCCGCGTGAGTGATGAAGTATTTCGGTACGTAAAGCTCTATCAGCAGGGAAGATAATGACGGTACCTGACTAAGAAGCACCGGCTAACTACGTGCCAGCAGCCGCGGTAATACGTATGGTGCAAGCGTTATCCGGATTTACTGGGTGTAAAGGGAGCGTAGGTGGTTTGGCAAGCCAGAAGTGAAAACCCGGGGCTCAACTCCGTGGATTGCTTGTGGAACTGTTGAACTAGGGTGCAGGTGG
+
ABCCCEF>)1)8788;;<;;;888EFGGGFCFGGGGGFEFGDGDEGGGGFFGGEEEFBFCFFEC@FBCFFGGFGGGFGFAF9EFF<:BB<FGGGGGC<E,BFGGGGG==E8FGGGGGGGGGGGFCG@GCFFDE@DFGGGGGEDGG,,@>EECCFEGFFDD,;5CF::EFFCE;9,=:<CGGCB>EGCGGEFGGE=EFGF6CFF)AC6@=@FE7:5DGFGD*<FGGFG3:FFF:((7(46:.2.9<FF6G03B-(-4)2:77D<390>282*.)4?;*5:)4=--45:4)5((.4()9((.8
@M02996:162:000000000-B87FG:1:1101:8958:9082 1:N:0:ACTGAGCG+TCTCTCCG
CCTACGGGAGGCAGCAGTAGGGAATCTTTCACAATGGGCGAAAGCCTGATGGAGCAACGCCGCGTGCAGGATGAAGGCCTTCGGGTTGTAAACTGCTTTTATAAGCGAGAAATATGATGGTAACTTATGAATAAGGATCGGCTAACTACGTGCCAGCAGCCGCGGTCATACGTAGGATCCGAGCATTATCCGGAGTGACTGGGTGTAAAGAGTTGCGTAGGTGGCATAACAAGTAGCTGGTGAAATCCGGTGGCTCAACCATTCGAATTATTAGCTAAACTGTTAGGCTCGAGACCGTTAG
+
88CCCE:8)1)8===;==;=;BCFFGGGGGGGGGGGGGGGGGGGGGGGGGGGGFFFGGGGGGGGGGGGGGGGGGGGGGGGGGFGGGGD@FGGGGFGGGGGGGEFGGGFGGGFFGGGCGGCFFGGGFGGGDFF=FFGGGGGDDGGGFF9FCFGGGFGGGGGGGGCCGEGGCFGGFGGGGGGGGEFGGGFGGGGGF5:A7FFGFCFGGBF+6+*3A6DD@DD3>?DDFGC9AFAD<AF<4BC8999:@BBG0379?<?2FGB<4A9>918<9G<<2)366<?B=>4AA02:(3(,(-87?14:
@M02996:162:000000000-B87FG:1:1101:3623:9082 1:N:0:ACTGAGCG+TCTCTCCG
CCTACGGGCGGCAGCAGTGGGGAATATTGCACAATGGAGGAAACTCTGATGCAGCGACGCCGCGTGAGTGATGAAGTATTTCGGTACGTAAAGCTCTATCAGCAGGGAAGATAATGACGGTACCTGACTAAGAAGCACCGGCTAAATACGTGCCAGCAGCCGCGGTAATACGTATGGTGCAAGCGTTATCCGGATTTACTGGGTGTAAAGGGAGCGTAGGTGGTTTGGCAAGCCAGAAGTGAAAACCCGGGGCTCAACTCCGTTGATTGCTTGTGGAACTTTTGAACTAGAGTGAAGGAGG
+
8ACCCAA5=8)8888;;<;;;888CEFGGGGGGGFGGGGGGGGGGGGGGGCGGGGGGGGGGGEE@FGGGGFGGFDFFGGGGGCFFGGGGGGGGGGGGGFGGGGGGGGFEEGFGGGFGGGGGGGGGGGFFFF8EFDGGGGGGGGGFEFEGGGGGGGGGGG>DGDE@CEGGGGGFFGGGGGGGGBAGGGDCEFB5:EE=FGFFGGAEGFFFBFGGF@CGBC5=FCDGFGGF=DF(3:F<<F*)2<@2<>:/7B3>FFFBG777>:03,:A?2CD2<6*9<?F)/:)4444)).7A>)./((8?
@M02996:162:000000000-B87FG:1:1101:13022:9092 1:N:0:ACTGAGCG+TCTCTCCG
CCTACGGGCGGCAGCAGTGAGGAATATTGGTCAATGGGCGAGAGCCTGAACCAGCCAAGTCGCGTGAAGGATGAAGGTTCTATGGATTGTAAACTTCTTTTGTTCGAGGGTAAAGTGAGGGATGCGTCTCTTATTGCAAGTATCGAACGAATAAGCATCGGCTAACTCCGTGCCAGCAGCCGCGGTAATACGGAGGATGCGAGCGTTATCCGGATTTATTGGGTGTAAAGGGCGTGTAGGCGGGATTACAAGTCAGATGTGAACTACCGAGTGTTAACTTCGGGGCTGCATTTGCACCGGT
+
88CC@B9)1))8888;;<;6;;;CFFFGGGGGGGGGGGGGGGGGGGGGGGFGFFGGGGGGGFEGFGCGGGGFGCFGFGGGGGGGGCFGGGGGGGGGGGGGGGGGGEGGGGGGGDFGGGGGGGGGFDEGGGGGGGGGGGDGGAFGGGGF@EEDDFGGGGGGGDF:FFGGGGGCGGEGGGGC>DBBGGCDGFGFG>GGDGGFGGDA8DFFFFGED:EGG9DF6EF/A>77<4DFBB>FB7F*,14.(.?2:<DFFFF<A7064F<))8>B5:D((.*0146A-)469961:74:<)).*(,((
@M02996:162:000000000-B87FG:1:1101:28666:9097 1:N:0:ACTGAGCT+TCTCTCCG
CCTACGGGCGGCTGCAGTCGAGGATCATTTGCAATGGGCGAAAGCCTGACAGTGCGACGCTGCGTGGATGATGAAGGCCTTCTGGTTGTAAACTCCTGTCATAGAGGAACAGGCGGACCGACCCGATACTTCGGCGAGTTGAATGTACCCTAAGAGGAATTTGCCGCTAACTCTTTTCCAGCAGCCGCGGGAATACCAAGGCCTAGAGCGTTTTTCGGATTTTCTTGGCGTAAAGGGCGCGTAGGCGGTCCTGCGTGTCAAGGGTGTAATCTCCGGGCTCAACCCGTAAAGTGCCCTGGAA
+
8ACCCAAA=108788;;;;86868;,6CF@;FFFGGGGCFGGG:FGGGGA-,6CE+B68@FGGGGGGG,EFGGGGGGGGDGG,CF?F++9CFEE,E?9F<<?,,,CF,EGA,,+@+FF+8@F:>+33F+,,3@*35**4F;?,326,4B,>,,4415,;<4+2@,=://=8979++2+=@+*)2*;73):)/:7++0*2.93*);>??*)):)5@C39>3>G+*<*CC7>*)4:.=30)/2)(),*)4)((9)5(,-:7)5*4(.((5@4:4:20:81(,)13:<((4,(..:9)(0,4?>
@M02996:162:000000000-B87FG:1:1101:13004:9098 1:N:0:ACTGAGCG+TCTCTCCG
CCTACGGGCGGCAGCAGTGAGGAATATTGGTCAATGGGCGAGAGCCTGAACCAGCCAAGTCGCGTGAAGGATGAAGGTTCTATGGATTGTAAACTTCTTTTGTTCGAGGGTAAAGTGAGGGATGCGTCTCTTATTGCAAGTATCGAACGAATAAGCATCGGCTAACTCCGTGCCAGCAGCCGCGGTAATACGGAGGATGCGAGCGTTATCCGGATTTATTGGGTGTAAAGGGCGTGTAGGCGGGATTACAAGTCAGATGTGAAATACCGAGGCTTAACTTCGGGGCTGCATTTGAAA
+
88CCCD:5)1)8888;;<;;;;;CCFGGGGGGGGGGGGGGGGFGGGGGGGDGGFFFFGGGGGGGFGGGGGGGGGFGFGGGGGGGGGGGGGGGGGGGGGGGGGGGEGFGGGGGGFFGGGFG7CFEGGEGGGGGGGGFFFGGGFGGFCFFGGEGGGGGFGGGGGGGGGGGFGGFGGGGGGGGGGFFGGGGGGGFGFGDFGGFGDGFGGFFFFGGGBDGG>FG?GCDEBFGFFGDFB63:?FG<9>>>EFFGF>FA<AFFGGBAF269AA?E07990<89)<A25<F>>>0((6<AA2:@
@M02996:162:000000000-B87FG:1:1101:18078:9102 1:N:0:ACTGAGCG+TCTCTCCG
CCTACGGGGGGCAGCAGTGGGGAATCTTCCGCAATGGGCGAAAGCCTGACGGAGCAATGCCGCGTGAGTGAAGAAGGACTTCGTTCCGTAAAGCTCTTTTGTTTATGACGAACGTGCCTTGTGTGAACAATGCGAGGCAATGACGGTAGTAGACGAATAAGCCACGGCTAACTACGTGCCAGCAGCCGCGGTAATACGTAGGTGGCGAGCGTTGTCCGGAATTATTGGGCGTAAAGAGCATGTAGGCGGTTTCCTAAGTACGGAGTGAAAATGCGGGGCTCAACCCCGTATGGCTCTGGAT
+
8ACCCF@>)108888::<:::88CFGGGGGGGGGGGGGGGGGGGGGGGGGGGGFGGGGGGGGGGCFGGGGGGGGGGGG8FFGGGGGGGGGGGGGGGGGGGGGGGFGGGGGGGGGGFGGFGFGFFGGFGDGG<ECC@EEGCFCFGGEGGCFFECFGGEGGGGGGCFCECGGFGGGGGGGGGGGFFCGGDGGDE=@CGFGFFGGGFGGFFE>CGGFFGGFGGDGG>FFGF:@CEFF?85:?45:605999C>FEFFBF66?AAD>6>FFAFA>2>FFGBB9,8F<B:BF6-44?::04?>:).
@M02996:162:000000000-B87FG:1:1101:17480:9113 1:N:0:ACTGAGCG+TCTCTCCG
CCTACGGGTGGCAGCAGTGGGGAATATTGGACAATGGGCGCAAGCCTGATCCAGCGACGCCGCGTGAGTGAAGAAGTATTTCGGTATGTAAAGCTCTATCAGCAGGGAAGATAATGACGGTACCTGACTAAGAAGCCCCGGCTAACTACGTGCCAGCAGCCGCGGTAATACGTAGGGGGCAAGCGTTATCCGGATTTACTGGGTGTAAAGGGAGCGTAGACGGCAAGGCAAGTCTGATGTGAAAACCCAAGGCTCAACCATGGGACTGCATTGGAAACTGTCTAGCTAGAGTGCAGGGGAG
+
8ACC@>))8))===8====;;88BFGGGGGGGGGGGFGGGGGGGGGGGGGGGGFDGGGGGGGGEFGGGGGGGGFGGGGGGGGGGGFGGGGGGGGGGGGFGGGGGGGGGGGGGGGGC@FEGFFGGGGGGGGGGFFGGGGGGGGGEFGGGGGGFGGGGGGGGGGGCCGCEGGGGGGGGCEECEFFFGGGCFFGEGAEGFFGFGG5AED6BFF7CC5D<DBGGFGGG7@FGFFCF6<AFFBF>9::96?E?3<?FF0<?<GGB<??:00((5)2)).9AB:5)67:9)4)-.5>-6:6<4(-49
@M02996:162:000000000-B87FG:1:1101:11577:9117 1:N:0:ACTGAGCG+TCTCTCCG
CCTACGGGTGGCTGCAGTCGAGAATCTTCGGCAATGGACGAAAGTCTGACCGAGCGACGCCGCGTGTATGATGAAGGCCTTCGGGTTGTAAAGTACTGTCGATTGGGCGGAAGTTAGAGAGGGTTCTCCCTTTCTTTTGACCTATCATTTGAGGAAGGACGGGCTAAGTTCGTGCCAGCAGCCGCGGTAAGACGAACTGTTCGAACGTTATTCGGAATCACTGGGCTTAAAGGGCATGTAGGCGGCGTAATAAGCGGGGTTTGAAATCCCACGGCTCAACCGTGGAACTGGGCTCCGAA
+
88ACCE>5=0)========888;BFGGGGGGGGGGGGGGGGGGGGGGGGGGGGFFGGGGGGGGGFGGGGGGGGGGFGGGGGGGGGGGGGGGGGGEFGGGGGGBFGGGGGGGGGGGGGGGGGCEGGGGGGGGGGGGGGGGGGGGGGGGGGGGFFGGGGEDFCDGGGGGGGGGGGGGGGGGGGGFFGGGGCEF;C>GGFGGFGGGFGGFFFFGGGFFDGBGGFGFGGFGG?*:@BFFF??FF<:4:>EFFG?BF><A>FGGFF><DFA>A6:D?9>E*84)4474:>B7:?<,46?B389:
@M02996:162:000000000-B87FG:1:1101:23321:9130 1:N:0:ACTGAGCG+TCTCTCCG
CCTACGGGCGGCTGCAGCTAAGAATATTCCGCAATGGACGAAAGTCTGACGGAGCGACGCCGCGTGGATGATGAAGGCCGGAAGGTTGTAAAATCCTTTTAAGTGTGAAGAATAAGCGAGGGCAGGGAAAGCCCATGTGGTGACGGTAGCACTTGAATAAGCAACGGCTAATTACGTGCCAGCAGCCGCGGTAACACGTAAGTTGCGAGCGTTGTTCGGAATTATTGGGCGTAAAGGGCATGTAGGCGGTTTTGCAAGCTTGGTGTGAAATCCCGGGGCTTAACTCCGGAATTGCGTTGAG
+
8ACCC5)080)8888;;;;;<;;CFFGFGGGGCFGGGGGGGGGGGGGGGGGGFCFGFGGGGGGGFGGDGGFFGGGGGGGGGGCFGGGGGGGGGGGGGGGGGCGGGGGGGGGGGGGGGGGGGGGFGGGGGGGGGGGGGGGGGGGGGGGGGGGGGGGGGGGGGGFGGGGGGGCGGGGGGGGGGGFFGGGDGGGGGFGFFGF5FFGFFGF@BFGGDEFGGFGGEGG=GFFGFFGF61<FFFF::9AB:FFBGF>>:B?<BGGF<FFFFFFF4<C6:>DGFF>;?FFFABFB46>B?FA0)41,(
@M02996:162:000000000-B87FG:1:1101:6098:9131 1:N:0:ACTGAGCG+TCTCTCCG
CCTACGGGTGGCTGCAGTCGGGAATATTGCACAATGGGGGAAACCCTGATGCAGTGACGCCGCGTATAGGAAGAAGGTCTTTGGATTGTAAACTATTGTCGACAGGGAAGAAAAAATGACAGTACCTGTGGAGGAAGCCCCGGCAAACTACGTGCCAGCAGCCGCGGTAATACGTAGGGGGCGAGCGTTATCCGGATTTATTGGGTGTAAAGGGTGCGTAGACGGTTTCGCAAGTTGGTTGTGAAATCCCTGAGCTTAACTCAGGAACTGCAACCAAAACTGTGAATCTTGAGTGCGGGAG
+
8BCCCDD9=0)====;===8888@FFGGGGGGGGGGGGGGGGGGGGGGGGGGGFFGGGGGGGGGCFCFGGGGGGGGGGGFGFGGGGGGGGGGGGGGGGGGGGGGGGGFGGGFFGGGGGFGGGGGGGGGGGGGGGGGDGGGGGGGGGFGGGGGGGGGGGGGGGFE7EGEGGFFDEEGGGGGDDBFGGGGGD<FDFGCD<==7FGFGGEFFFFGGFFGGBGGFCGGGFGGFFGEFF4@A?DF1*4@</6<F0:4223A?GGA5*4?:?BF48*5<47C>?0()9)644:)6:><2AD<FFF96
@M02996:162:000000000-B87FG:1:1101:8815:9149 1:N:0:ACTGAGCG+TCTCTCCG
CCTACGGGTGGCAGCAGTAGGGAATATTGGTCAATGGGGGGAACCCTGAACCAGCCATGCCGCGTGAGGGAATAAGGCCCTACGGGTCGTAAACCTCTTTTACCGGGGGGTAACGGGCGTCGTGCGCGGCGCTGTGAAGGTACCCGGGGAATAAGCATCGGCTAACTCCGTGCCAGCAGCCGCGGTAATACGGAGGATGCGAGCGTTATCCGGCTTTATTGGGTTTAAAGGGTGCGCAGGCGGGCCGGTAAGTCAGCGGTGAAATGTCGGGGGCCAACCCCGGCGCTGCCGTTGATGCTTG
+
8ACCCD==81);=======<;B;EFGFGGCEFGFGGGGGGGGGGGGGGGFEFGFFBFGGGGGGGFGEGFFCGGGGGGG?FFG<FFGGGGGGGGGE<BFGGGFC:FGG*15:C:+188>EGED5C8:?5CCCEEGC@@++3<<:<FC8:CGGFFGGGG7DEGD>CF?977C@ECGDCGGGGCG>BEGDDGGDGGFGGB<CF7757EDEFFFGE<3))9>>76EC7A>FD4@FEB?(7905C(9()-)),92?F4<<B:7D8;F?>)..581C(((0*)--:,)-4(((-(.-((3--*))))
@M02996:162:000000000-B87FG:1:1101:6390:9157 1:N:0:ACTGAGCG+TCTCTCCG
CCTACGGGTGGCAGCAGTGAGGAATATTGGTCAATGGAGGCAACTCTGAACCAGCCATCTCGCGTGAAGGAATACGGCCCTACGGGTCTTAAACTTCTTTTATAGGGGGATAAAGTGAGATATGTATCTCTTTTTGTAGGTACCCTATGAATAAGCATCGGCTATCTCCGTGCCAGCAGCCGCGGTAATACGGAGGATGCGAGCGTTATCCGGATTTATTGGGTTTAAAGGGTGCGCAGGCGGCACGTTAAGTCAGCGGTGAAATTTCGGGGCTCAACCCCGGCACTGCCGTTGAAACTGG
+
8ACCCADB=1)========6;;;CFFGGGGGGGGGGGEGGCFGG8FGGGGGGGGGFGGC6FGGGGGGCFGGGGGGGGGGGF8FCEEGDGGGGGGGCAEFGGGFCFFGGGEGFGGGFEFGFAFG9F<9,9F9ADC9BE=@<EA>FE@FFEG9F9CFGGGGGEDFGAFDGGD=FDF,2+;?FGGFFGGDGG7CCGEGDEF4FD4C?EGBFFF>EC8:CF<D7CGGGD5=;>A:5@?@>9>EG>53)(004C2(969A20*9(3.,6<)6471<96()<61<,()3397?:>84416(-92)).
@M02996:162:000000000-B87FG:1:1101:8816:9167 1:N:0:ACTGAGCG+TCTCTCCG
CCTACGGGTGGCAGCAGTAGGGAATATTGGTCAATGGGGGGAACCCTGAACCAGCCATGCCGCGTGAGGGAATAAGGCCCTACGGGTCGTAAACCTCTTTTACCGGGGGGTAACGGGCGTCGTGCGCGGCGCTGTGAAGGTACCCGGGGAATAAGCATCGGCTAACTCCGTGCCAGCAGCCGCGGTAATACGGAGGATGCGAGCGTTATCCGGATTTATTGGGTTTAAAGGGTGCGCAGGCGGGCTGGTAAGTCAGCGGTGAAATGTCGGGGCTCAACCCCGGCAGTGCCGTTGATACTGG
+
8ACCCF8)001;=======<;8;CFFGGGGGGGGGGGGGGGGGGGGGGGGGGGFFGFGGGGGGGGGGGGGGGGGGGGGGGGGGGGGGGGGGGGGGGGGGGGGGGGGGGGGGGCFGGGGGGGGGGGGG:EGGCEGCGCFGGGGGGGGGGGGEGGGGGFGGGGGGGGGGGGGGGGGGGGGGGGGFFGGGGGGGGGFDDEGGFGDGBGGFFFFFGGFEGDAGFBGGGG>CGFFCBFF6B>>E)29;86DFFCDFF<)6<:GG3;34<)4AAF>99>B:@6:7?<EFF>>:7<214:2:>99<A)
@M02996:162:000000000-B87FG:1:1101:8798:9170 1:N:0:ACTGAGCG+TCTCTCCG
CCTACGGGTGGCAGCAGTAGGGAATATTGGTCAATGGGGGGAACCCTGAACCAGCCATGCCGCGTGAGGGAATAAGGCCCTACGGGTCGTAAACCTCTTTTACCGGGGGGTAACGGGCGTCGTGCGCGGCGCTGTGAAGGTACCCGGGGAATAAGCATCGGCTAACTCCGTGCCCGCAGCCGCGGTAATACGGAGGATGCGAGCGTTATCCGGATTTATTGGGTTTAAAGGGTGCGCAGGCGGGCTGGTAAGTCAGCGGTGAAATGTCGGGGCTCAACCCCGGCATTGCCGTTGATA
+
8ACCCF:5:10;,======<;8;;CCFGGGGGFGGGGGGGEGFGGGGGGGGGGGGGGGGCGGGGGGGGGGGGFGGGGGGGGGAFGGG7CFGGGGCFGGGGGG=FGDGGDCGGFGC*;CECGGCEDE5EDGCEE*AGG7CFFGGGCGGGGGECGGGGGGGGGGFG?EGGGGGGD**:CGCGGG>>EDGCFGGGCEGGFGGFD55;ED3)7FGGC;:D=>FGFG5/A>GGFFFDFFF>2(85492;9)739<A?<5<43ED1()54<9<9>;7>913+97<:<<430()44<;?0(()*
@M02996:162:000000000-B87FG:1:1101:27345:9172 1:N:0:ACTGAGCG+TCACTCCG
CCTACGGGCGGCAGCAGTAGGGAATCTTTCACAATGGGCGAAAGCCTGAAGGAGCAATGCCGCGTGCAGGACGAAGGCCTTCGGGTCGTAAACTTCTTTTATAAGCGAGGAATATGACGGTACCTTATGCATAAGGATCGGCTAACTACGTGCCAGCAGCCGCGGTCATACGTAGGCACCGAGCATTATACGGAGTATCTAGGCGTTAAGCGTTGCGTAGGGGGATGATTAAGTAGATAGTGAAATCTGGTGGCTCAACCATTCAGACTGTGATCTACACTGAATATACCGTGAACGTTAA
+
8ACCCE>AF1)8688;;<,;;8;EFFGG@<,CFFGGG<FF@FGGFGGGG,9,CEF<EFGGGGGGGG:FFGG,+@FGG8F,B?<CG,4+49AF?,,:7CFGAB,C,,@?:F=A:5,538F+36+,8@E3F,6@,C,>D;DC7:35,3338444*6,4@3*24**444/*,22A0<8C,+/=/)))/;:FG+;CE>E*)++++2=?GG)80/*:1<5*/,1)0*:5*55*.**/)))945/>);-/.97:7)-8(83)<+*((0.)).)5))*))-9+965,6*5<46<))6:((((..,(,(
@M02996:162:000000000-B87FG:1:1101:6295:9177 1:N:0:ACTGAGCG+TCTCTCTG
CCTACGGGTGGCTGCAGTCGAGAATTTTGGGCAATGGACGAAAGTCTGACCCAGCAATGCCGCGTGCGGGATGAAGGTCTTCGGATTGTAAACCGCTGTCAAGAGGGACGAAATATGACGGTACCTCTGGAGGAAGCCACGGCTAACTACGTGCCAGCAGCCGCGGTAATACGTAGGTGGCGAGCGTTGTTCGGATTTATTGGGCGTAAAGGGTCCGCAGGTGGCAGGATAAGTTTGACGTGAAATACCGGAGCTCAACTCCGGAACTGCGTTGAAGACTGTCCTGCTAGAGTATCGGTGG
+
88BCCDF5:0)========888;BFFFGGGGGGGGGGGGGFGGGGGGGGGGGGGGGGGGGGGGGGGGGGGGGGFFGGGGGGGGGGGGGGGFGGGGGGGCFGGGGGGGGGGFFGGGGGGGGGGFGGGGGGGGGGGGGGGGGGGGGGGGGGG6DFGGGGGGGGGGGEGEGGGGCDEGGGGGGGGFEEGGGGGGCE>EC3CGFGFGFGGFFF>CFG>FFGFDGFGGGGFGGFFGFB46FAFFD:C?)6*9623084>B749F<DF?039>B9<D?09>:=:?B:?<2<22(.4.)).-672(,(
@M02996:162:000000000-B87FG:1:1101:6280:9187 1:N:0:ACTGAGCG+TCTCTCCG
CCTACGGGTGGCTGCAGTCGAGAATTTTGGGCAATGGACGAAAGTCTGACCCAGCAATGCCGCGTGCGGGATGAAGGTCTTCGGATTGTAAACCGCTGTCAAGAGGGACGAAATATGACGGTACCTCTGGAGGAAGCCACGGCTAACTACGTGCCAGCAGCCGCGGTAATACGTAGGTGGCGAGCGTTGTTCGGATTTATTGGGCGTAAAGGGTCCGCAGGTGGCAGGATAAGTTTGACGTGAAATACCGGAGCTCAACTCCGGAACTGCGTTGAAGACTGTCCTGCTAGAGTATCGGAGG
+
8ACCCEFB=0)========888;BFFGGGGGGGGGGGGGGGGGGGGGGGGGGGGGGFGGGGGGGGGGGGGGGGGGGGGGGGGGGGGGGGGGGGGGGGGFGGGGGGGGGGGGGGGGGGFGGGGGGGFGGGGGGGGGGGGGGGGGGGGGGGGGGGGGFGGGGGGEEGGGEGGGGGFGGGGGGGGFFGG<DGGFCGFEGFGGFGFGFGGDFFFGGGFFGGFGGEGGGCFEG<FGFFF2@AAFGBG?FDFFFGFFDBB?F?FGFFF:9?0;B@<D?((79=>0<:?A2552>6:,.-6:)79312
@M02996:162:000000000-B87FG:1:1101:17978:9206 1:N:0:ACTGAGCG+TCTCTCCG
CCTACGGGTTGCAGCAGTGAGGAATATTGGTCAATGGGCGGAAGCCTGAACCAGCCAAGTCGCGTGAAGGATGAAGGTATTATGTATTGTAAACTTCTTTAGACGTAGAGAAATAAGGAGGTCGTGACCTCTGATGCTAGTATACGTAGAATAAGGATCGGCTAACTCCGTGCCAGCAGCCGCGGTAATACGGAGGATCCGAGCGTTATCCGGATTTATTGGGTTTAAAGGGTGAGCAGGCGGCCCTGTAAGTCAGCGGTTAAATCGTGGAGCTCAACTCCATCCCGCCGTTGATACTGC
+
ABCCCEDA))1;============EFGGGGGGFGGFGGGGGGGGGGGGGGGGGGFGGGGGGGGG@FGGGGGGGGGGGGFFGG9FGGGGGGGGGGGFGGGGGGFGGGFGGGGGGCGGGGGGGGGEGGGGGAFGFGGGGGGGGGG@;EEGFGGFGGG8ECFGGDGGGGGGGG?+@CFFFGCEFGFDGGGGGGGG59>EA*94CDG:CD>BFFGGGFFGG?G78FFGGF?:CFG)(((;=BFD-/43(07:9<AF>:<ABEGB>>9A2)((039:?BFC?BAA:F<ABFFB373(4:AA@A>6
@M02996:162:000000000-B87FG:1:1101:17978:9226 1:N:0:ACTGAGCG+TCTCTCCG
CCTACGGGTGGCAGCAGTGAGGAATATTGGTCAATGGGCGGAAGCCTGAACCAGCCAAGTCGCGTGAAGGATGAAGGTATTATGTATTGTAAACTTCTTTAGACGTAGAGAAATAAGGAGGTCGTGACCTCTGATGCTAGTATACGTAGAATAAGGATCGGCTAACTCCGTGCCAGCAGCCGCGGTAATACGGAGGATCCGAGCGTTATCCGGATTTATTGGGTTTAAAGGGTGCGCAGGCGGCCCTGTAAGTCAGCGGTTAAATCGTGGAGCTCAACTCCATCCCGCCGTTGATACTGAG
+
8ACCCEAA)11========;;;CEFGGGGGGGGGGGGGGGGGGGGGGGGGGGGFFGGGGGGGGGCFGGGGFGGGGGGGCFGGGGGGGGGGGGGGGGGGGGGGGGGGFFGGGGFGGGGGGGGGGGGGGFGGGGGFGGGGGGGGGGGGGGGGGGGGGGGGGGGGGGGGGGGGGGGGGGGGGGGGFFGGGDGGGGGFGGFFGFGGGFDGFFFFCCDFFDGEGGFGGGGDGGFFGFFFFFFFFGBGBD;<3:FFAFFAFB:EG?>FF<5-3:>:*4:??G?2-<:F4AB??>(14(-4454))),
@M02996:162:000000000-B87FG:1:1101:14829:9226 1:N:0:ACTGAGCG+TCTCTCCG
CCTACGGGTGGCAGCAGTCGGGAATATTGCGCAATGGAGGAAACTCTGACGCAGTGACGCCGCGTGCAGGAAGAAGGTTTTCGGATTGTAAACTGCTTTAGACAGGGAAGAAGAAGTGACAGTACCTGTAGAATAAGCTCCGGCTAACTACGTGCCAGCAGCCGCGGTAATACGTAGGGAGCAAGCGTTATCCGGATTTATTGGGTGTAAAGGGTGCGTAGACGGGAAGTTAAGTTAGTTGTGAAATCCCTCGGCTCAACTGAGGAACTGCAACTAAAACTGATTTTCTTGAGTACTGGAG
+
8ACCCB=5:0)========8888@FGGGGGGGGGGGGGGGGGGGGGGGGGGGGGGGGGGGGGGGGGGGGGGGGGGGGGGGGGGGGGGGGGGGGGGGGGGGGGGGGFGGGGGGGGFGGGGGGGGGGGFGGCFGGGGGGGGGGGGGGGGGGGGGFGGFGGGGGGDEGGGGG@CFGGCFGGGFGGFFGGGGGGGGGEECA58FFFGFGDE>F=FFGFFGGFGDECGDDDEDFFGF9AFF:AFD<*3=619>F7:>><:62ED76?28????F<972:4<??<).74AFA))6)66:9<97)5,(
@M02996:162:000000000-B87FG:1:1101:15925:9234 1:N:0:ACTGAGCG+TCTCTCCG
CCTACGGGAGGCTGCAGTGAGGAATATTGGTCAATGGACGCAAGTCTGAACCAGCCATGCCGCGTGCAGGAATAAGGCCCTATGGGTCGTAAACTGCTTTTGTGGTGGAGCAATAAGTCGTACGTGTACGGCGATGAGAGTACATCACGAATAAGCATCGGCTAACTCCGTGCCAGCAGCCGCGGTAATACGGAGGATGCAAGCGTTATCCGGATTTATTGGGTTTAAAGGGTGCGTAGGCTGTGGTCCAAGTCAGGGGTGAAAGCCCGGAGCTCAACTCCGGAACTGCCTTGGATACTGG
+
8ACCCEFF=))========;=;;;EFGGGGGGGGGGGGGGGGGGGGGGGGGGGGFGGCGGGGGGGGGGGGCGGGGGGGFGGGFGG?GGGGGGGGGGFGFGGFEFEFGFGGGGGFGGGGGEGGGGGGGGGGGGCFECFGGGGGGGCFGGGGGFGGGGGFGGGGGGGFCFGGGGGGGGGGGFCDEFGGDDFCGGGFGGFGGFGGGFGGFFFFGGGF3C=?FF8FF9CDGCAFGEB?F>:8E3)*.8:@F?C2)=><<A0C9(7F<:)834>>>10.6E4<4).8;(-45<8?25)(4)/56)4
@M02996:162:000000000-B87FG:1:1101:13398:9238 1:N:0:ACTGAGCG+TCTCTCCG
CCTACGGGAGGCAGCAGTGAGGAATATTGGTCAATGGGCGAGAGCCTGAACCAGCCAAGTAGCGTGAAGGATGACGGCCCTATGGGTTGTAAACTTCTTTTTCCGGGGGATAAAGTGACCCACGTGTGGGTTATTGCAGGTACCCGGTGAATAAGGACCGGCTAATTCCGTGCCAGCAGCCGCGGTAATACGGAAGGTCCGAGCGTTATCCGGGTTTATTGGGTTGAAAGGGAGCGTAGGTGGCAGTGTAAGTAGGACGTCAAATCGCGGAGCGCACCGCCCTCCAGCGGTTGATACTGCG
+
-ABC?B>A5))8===;;<==;;;;CFCFGGGGGGGGGGGCFGFGGGGGGGEGGFGGGGGGGGGGEEGGGGGGGFEDGGGGFGGGGGGGG7EFE<FGFEFGGGEEGGGGGGGFGGGGG?EFEFGG3ADFFEEEFGGDFFGGGGCCFEEEGFGEGCGFEC**BDE>FGGGFFGGG5,4>:;:CDFE=/>CGG78?::CFD769>CDED>@>?CC7))1>>>:6CD1A)<>)9C5(3()-,7C.6:).)..;)5F<)).)3141>()6)4:B,)-(()1.,((()-(-4>?BB?F08)-/-.),
@M02996:162:000000000-B87FG:1:1101:13416:9239 1:N:0:ACTGAGCG+TCTCTCCG
CCTACGGGAGGCAGCAGTGAGGAATATTGGTCAATGGGCGAGAGCCTGAACCAGCCAAGTAGCGTGAAGGATGACGGCCCTATGGGTTGTAAACTTCTTTTTCCGGGGGATAAAGTGACCCACGTGTGGGTTATTGCAGGTACCCGGTGAATAAGGACCGGCTAATTCCGTGCCAGCAGCCGCGGTAATACGGAAGGTCCGAGCGTTATCCGGATTTATTGGGTTTAAAGGGAGCGTAGGTGGAAATGTAAGTCAGCCGTCAAATCGCGGAGCTCAACTCCGTCCAGCGGTTGAAACTGCG
+
8ACCCB@5=1)====;====;;;CFGGGGGGGGGGGGGGGGGGGGGGGGGGGGGGGGGGGGGGGGGGGGGGGGGGGGGGGGGGGGGGGGGGGGGGGGGGGGGGGGGGGGGGGGGGGGGGGGGGGFGGGGGGGGGGGGGGGGGGGGEGGGGGGGGGGGGGGGGGGGGGGGGGGGGGGGGGGGGFFGGGGGGGGGFGGFGGFGGGFGGFFFFGGGFFGGFGGFGGGGFGGFFGF:BFFBBECAGB8??69FAAFFFFFF6CB9DBFFF?FFFDB;3?EFFAFFFBFFF??F9:6>?<BBBF43
@M02996:162:000000000-B87FG:1:1101:26622:9248 1:N:0:ACTGAGCG+TCTCTCCG
CCTACGGGTGGCAGCAGTGAGGAATATTGGTCAATGGACGGAAGTCTGAACCAGCCAAGTCGCGTGAGGGATGAAGGCCCTACGGGTTGTAAACCTCTTTTGCCGGGGGATAAACCTGACCACGCGTGGTCAGCTGAAGGTACCCGGTGAATAAGCATCGGCTAACTCCGTGCCAGCAGCCGCGGTAATACGGAGGATGCGAGCGTTATCCGGATTTATTGGGTTTAAAGGGTGCGCAGGCGGACCTTTAAGTCAGCGGTGAAATCCCGTAGCTCAACTAAGGAACTGCCGTTTATACTGG
+
8ACCCA)100)========;;;;CFGGGGGGGGGGGGGGGGGGGGGGGGGGGGEFFFGGGGGGGGGGGGGCGGGGGGGGGGFFCEGGGGGGGGGGGGGGGGGGGGGGGDGCFGGGGGGGGGGGGGGGGGGGGFGGGF@FCFGGGGGGGEFGGGGGGGGGGGGG8EGGGFGGGGGGGGGGGGGFFEGDDGGGGGEEGDFD5<<CBGGBDFFGED35DFBGGFFFGG>EDBFFE:66>B>FG>G>B65.8>44BBADDFGG105>))5:)),/404@FFFB(,),,112)).(,,.4)=44<>
@M02996:162:000000000-B87FG:1:1101:15947:9250 1:N:0:ACTGAGCG+TCTCTCCG
CCTACGGGAGGCTGCAGTGAGGAATATTGGTCAATGGACGCAAGTCTGAACCAGCCATGCCGCGTGCAGGAATAAGGCCCTATGGGTCGTAAACTGCTTTTGTGGTGGAGCAATAAGTCGTACGTGTACGGCGATGAGAGTACATCACGAATAAGCATCGGCTAACTCCGTGCCAGCAGCCGCGGTAATACGGAGGATGCAAGCGTTATCCGGATTTATTGGGTTTAAAGGGTGCGTAGGCTGTGGTCCAAGTCAGGGGTGAAAGCCCGGAGCTCAACTCCGGAACTGCCTTTGATACTGG
+
88BCCEFF:0)==========;;;CFGGGGGGGGGGGGGGGGGGGGGGGGGGGFFGFGGGGGGGGGGGGGGGGGGGGGGGGGGGGGGGGGGGGGGGGGGGGGEFGGGGGGGGGGGGGGGGGGGGGGE=FGGGGGGGGGGGGGGGFFGGGGEGGGGGGGGGGGGGCGFGGGGGGGG6CGFGGGFFGGGDGGGFGFGG>CFFGDF3*:=:8AFGG>ACFEGG1?FGGFGGFFGFF64>,-7*.2(0347<C?AFA92<BGG?9>742,4<>991974CFFA7:7>(63??DB?<<)6)*6<42
@M02996:162:000000000-B87FG:1:1101:4983:9287 1:N:0:ACTGAGCG+TCTCTCCG
CCTACGGGAGGCAGCAGTGGGGAATATTGGGCAATGGGCGAAAGCCTGACCCAGCGACGCCGCGTGAAGGAAGAAGGCCCTCGGGTTGTAAACTTCAGTCAACAGGGACGAAACAAATGACGGTACCTGTGGAGGAAGCCACGGCTAACTACGTGCCAGCAGCCGCGGTAATACGTAGGTGGCAAGCGTTATCCGGATTTACTGGGTGTAAAGGGTGTGTAGGCGGGACTGCAAGTCAGATGTGAAAATTATGGGCTCAACTCATAACCTGCATTTGAAACTGTAGTTCTTGAGTGTCGGG
+
8ACCCEFB=0)=========;888FFGGGGGGGGGGGGGGGGGGGGGGGGGGGFFGFGGGGGGGGGGGGGGGGGGGGGGGGGGGGGGGGGFFGGGGGGFGGGGGGGGGGGGGGGGGGGGFGGGGGGGGGFGGGGG7DDGFGGGGGGGGGGGGGGGGGGGGGGFGGGGGGGGGGGGFGGGGGGFFGGGGDGDGGFGGFDGFGGGFGG?>BFFGGFFFGFGCFFGGGEGDBFGFFFFFFFF7::>?<FFAC?FF<D:BFGC?BFFFBFFBFA512AFGFFFFFBAAA<B><>>DFFFDFABB0
@M02996:162:000000000-B87FG:1:1101:16976:9298 1:N:0:ACTGAGCG+TCTCTCCG
CCTACGGGTGGCAGCAGTGAGGAATATTGGTCAATGGCCGAGAGGCTGAACCAGCCAAGTAGCGTGCAGGATGACGGCCCTATGGGTTGTAAACTGCTTTTGTGCGTGATTAAAAGTCTCCACGTGTGGTGATTTGCAGTTAGCGCGCGAATAAGGACCGGCTAATTCCGTGCCAGCAGCCGCGGTAATACGGAAGGTCCTGGTGTTATCCGGATTTATTGGGTTTAAAGGGAGCGTAGGCGGCTGAATAAGCGTGTTGTGAAATCCCGGGGCTCAACCCCGCGTGGGCAGCGCGAACTTT
+
8ACCCEF=0)0===8====;;;;CFGGGGCEFGGGGGEF@FCF@,BFGGFCFGGGEFFGF@EGGGG7DGGGCGGCGEF:@F<<F8FGC@FGGGGGCCEGGF9FFEEGCGGFGEF,AFGGFG9FGF?@=CF6,=BAEE=BA>;=CCEGEEGGE+FB=CCDECDCB<9A<BCDEGGGGGGGGFGB/=DC58B:CG>*?;9C=+;7FCFB+11:C).8*;6CGAGC7736CAFG>3,()((8D)14)().)2.6B2((,(2/4<?<B2<7)74906(8+*4:?::1(4,((44126029@,())
@M02996:162:000000000-B87FG:1:1101:15188:9299 1:N:0:ACTGAGCG+TCTCTCCG
CCTACGGGGGGCTGCAGTGAGGAATATTGGTCAATGGAGGCAACTCTGAACCAGCCATCTCGCGTGAAGGAATACGGCCCTACGGGTCTTAAACTTCTTTTATAGGGGGATAAAGTGAGATATGTATATCTTTTTGTAGGTACCCTATGAATAAGCATCGGCTAACTCCGTGCCAGCAGCCGCGGTAATACGGAGGATGCGAGCGTTATCCGGATTTATTGGGTTTAAAGGGTGCGCAGGCGGCACGTTAAGTCAGCGGTGAAATGTCGGGGCTCAACCCCGGCACTGCCGTTGAAACTGG
+
8ACCCD8>81)8888::::::::CFGGGGGGGGGGGGGGGGGGGGGGGGGGGGGGGGGGGGGGGGGGGGGGGGGGGGGGGGGGGGGGGGGGGGGGGGGGGGGGGGGGGGGGGGGGGGGGFGGGGGGGGGGGGGGGGGGGGGGGGGGGGGGGGGGGGGGGGGGGGGGGGGGGGGGGGGGGGGGFFEGGGGGGGGFEGFGGFGDGEGGFFFFGGD3>CGBGGFGGGGEGGFFG33::DB>FC9D986)5(>?276<BF0CG2;F<<>A>AF9GFF6>FFFBF?EFF9B(5?(,-(,4<9><A?
@M02996:162:000000000-B87FG:1:1101:22618:9303 1:N:0:ACTGAGCG+TCTCTCCG
CCTACGGGTGGCTGCAGTAGGGAATATTGGTCAATGGGGGGAACCCTGAACCAGCCATGCCGCGTGAGGGAATAAGGCCCTACGGGTCGTAAACCTCTTTTACCGGGGGCTAACGGGCGTCGTGCGCGGCGCTGTGAAGGTACCCGGGGAATAAGCATCGGCTAACTCCGTGCCAGCAGCCGCGGTAATACGGAGGATGCGAGCGTTATCCGGATTTATTGGGTTTAAAGGGTGCGCAGGCGGGCTGGTAAGTCAGCGGTGAAATGTCGGGGCTCAACCCCGGCAGTGCCGTTGATCCGGG
+
8ACCCBA5)01;;=======;8;CFFGGGGGGGGGGGGGGGGGGGGGGGGGGGGGGEGGGGGGGGGGGGGGGGGGGGGGGGGGGGGGGGGGGGGGGGGGGGGGGGGGGGEEGGGGGGGG7FGGGGGGGGGGGGGGGGGGGGGGGGGGGGGGGGGGG?FGGGGGGGGGGGGGGGGGFGGGGGGFBEGGGGGGGGFGGFGGFGGGBC9>EFFDGGDFGGFGGF<CDG>FGFFFF::(89>DD>DFB9@E?FB>FB<AFFGG<FF2<AA>BFFGFB15A@:<:2>>;BB7:A29?0::)*.(-(
@M02996:162:000000000-B87FG:1:1101:8869:9307 1:N:0:ACTGAGCG+TCTCTCCG
CCTACGGGCGGCAGCAGTAGGGAATATTGGGCAATGGAGGCAACTCTGACCCAGCCATGCCGCGTGAAGGAAGACGGTCCTATGGATTGTAAACTTCTTTTGCCGCAGAGTAACCGCGGGGACGCGTCCCCGCCTGAGAGTATGCGGCGAATAAGTATCGGCTAACTCCGTGCCAGCAGCCGCGGTAATACGGAGGATACGAGCGTTATCCGGATTTATTGGGTTTAAAGGGTGCGCAGGCGGATCGGTAAGTCATTGGTGAAAAGTTGGGGCTCAACTCCAATCGTGCCTATGATACTGG
+
8ACCCB185:)8888;;<;<;8;CFFGGGGGGGGGGGGGGEGGGGGGGGGGGGGGFGFGGGGGGGGGGGGGGGGGGGGGEGGGGFFGGGGGGGGGGFDGGGGGGGGEGGGFBFDAGGEGGGGGCEEEGBFCGGGGGD@CGCGGGGGDDEECBCAEEFGGGDDFEGGGF7CGFDGFGGGGGGGFFGGCDGFGGE>EE7CGFGCE3CGFFFFGGD>E3CAFFBGGGGE?F<FGFFFF>;>F3(935(7309:?F44-4:F46:@2<<?D>@>72:BFGFFFF)7:A:,,33(:6><64=4).)
@M02996:162:000000000-B87FG:1:1101:16983:9318 1:N:0:ACTGAGCG+TCTCTCCG
CCTACGGGTGGCAGCAGTGAGGAATATTGGTCAATGGCCGAGAGGCTGAACCAGCCAAGTAGCGTGCAGGATGACGGCCCTATGGGTTGTAAACTGCTTTTGTGCGTGATTAAAAGTCTCCACGTGTGGTGATTTGCAGTTAGCGCGCGAATAAGGACCGGCTAATTCCGTGCCAGCAGCCGCGGTAATACGGAAGGTCCTGGGGTTATCCGGATTTATTGGGTTTAAAGGGAGCGTAGGCGGCTGAATAAGCGTGGTGTGAAATCCCGGGGCTCAACCCCGCGGGTGCCGCGGCGA
+
88ACC>:5)0);=======;;;;CFGGGGGGGGFGGGGGGGGGGGGGGGGGGGGGGEFGGGGGGGGGGGGGGGGGGGGGGGGGGGGGGGGGGGGGGGGGGGGGGGGEGGGFGEGGGFGGGGGGGDFGFGFFFFAF,=9EFFGGGCCECGGGC>;EDFFC>E9CE>DGGFFFFDFECF6CFGGFFGGGGCCCEEF=EDC+*+02)*9=8==FGG3>GFFGGFGCCE@GG20CDB<9EB:>G<7>@6>),*6:73440(:F<BF<94<::E7C>9(8C4128,.(((((--(,-(-((0
@M02996:162:000000000-B87FG:1:1101:18411:9327 1:N:0:ACTGAGCG+TCTCTCCG
CCTACGGGAGGCTGCAGTAGGGAATATTGGTCAATGGGGGGAACCCTGAACCAGCCATGCCGCGTGAGGGAATAAGGCCCTACGGGTCGTAAACCTCTTTTACCGGGGGCTAACGGGCGTCGTGCGCGGCGCTGTGAAGGTACCCGGGGAATAAGCATCGGCTAACTCCGTGCCAGCAGCCGCGGTAATACGGAGGATGCGAGCGTTATCCGGATTTATTGGGTTTAAAGGGTGCGCAGGCGGGCTGGTAAGTCAGCGGTGAAATGTCGGGGCTCAACCCCGGCAGTGCCGTTGGTACTGG
+
ACCCCBD=))08==8======8;CFFFGGGGGGGGGGGGGGGGGGGGGGGGGGFGGGGGGGGGGFGGGGGGGGGGGGGGGGGGGGGGGGGGGGGGGGGGGGGGGGGGGGGGGFFGGGGGGGGGGGGGGGGGGGGGGGGGGGGGGGGGGGGGGGGGGGGGGGGGGFGGGGGGGGGGGGGGGGGFFGGGGGGGGGEGGFGGFGGDBGGFDFFGGGFFGGFGGFGGDGFGGFFGB?B6BFFFG9C;<9)539<<FDA9:4EG?>>?F))).<9G>0(<CF??FFEB9,9??9.--(((-/6)-)
@M02996:162:000000000-B87FG:1:1101:3362:9335 1:N:0:ACTGAGCG+TCTCTCCG
CCTACGGGTGGCAGCAGTAAGGAATTTTCGGCAATGGGGGAAACCCTGACCGAGCAACGCCGCGTGAGTGTAGAAGGTCTTCGGATTGTAAAGCTCTGTTGTAGAGGAAGAATGCTAAGTATAGGAAATGATATTTAGTTGACGGTACTCTACTAGAAAGTCACGGCTTACTACGTGCCAGCAGCCGCGGTAATACGTAGGTGGCAAGCGTTATCCGGATTTATTGGGCGTAAAGGGTGCGCAGGCGGTTTGTTAAGTTTGATGTGAAAGCGTTGAGCTCAACTCAATACAGCATCGAATA
+
8ABCCDAAA:06=88;===<<;;CEFFGGGGGGGGGGGGGGGGGGGGGGGFGGF:FDFGGGGGGGFFGGGGGGFGGAEFGGGGGGGF<FCGGAFGGFFFGFGGGGGGGGGGGGGGGGGGGGGGGGGGGFGGGGFEF;EFGGFDFGGFGGGGGE;EFGGGGGGFF>@EGGGGGFGGGGGGGGGFFGGGDGGGEGFGGFGGF4C95EFFFFFDEDFFFD9<D5EFGGFGGFFGFF?BFBF@3479B6>799;(54869AGG>A*<AFAFFF2>>?BE8??)5)*8<AF><<?):?1ABD04:1
@M02996:162:000000000-B87FG:1:1101:17474:9345 1:N:0:ACTGAGCG+TCTCTCCG
CCTACGGGTGGCAGCAGTGGGGAATATTGCACAATGGGCGAAAGCCTGATGCAGCGACGCCGCGTGAGCGAAGAAGTATTTCGGTATGTAAAGCTCTGTCTTCGGGGACGAAAAAGGACGGTACCCGAGGAGGAAGCCACGGCTAACTACGTGCCAGCAGCCGCGGTAATACGTAGGTGGCAAGCGTTGTCCGGAATTACTGGGGGTAAGGGGAGAGTAGGCGGGGCTGCAAGTCCGTTGTTAAATCTATCGGCTCAACCGATGGCGTCGGCGGAAACTGTGGTTCTTGGGGGAGGTTGAG
+
8ACC@BDF)10========;;@BBFGGGGGGGGGGGGGGGGGGGGGGGGGGGGGGGGGGGGGGGGGGGGGGEGGGGFGGGGGGGGGGGGGGGGGGGGGGGGGGGGGGGGGGGGGGGGGGGGGGCGGEFFGEFEEGGGGGGGGGGGGGGDFEGEFFFGGGGGGGGGGCC5+5AF9+;CGFDGGF>*9CDC=FEG@CEFGCFGFGF*>>D4*9ED>@DC):779CCCDD<?@G4><A*3:FD41)998?5*.4:;9<F7FG?93(3:B1,)-/(4()283<A6*(8(.8)-,((((,()..(.
@M02996:162:000000000-B87FG:1:1101:17885:9347 1:N:0:ACTGAGCG+TCTCTCCG
CCTACGGGGGGCAGCAGTGAGGAATATTGGTCAATGGTCGTAGGACTGAACCAGCCAAGTAGCGTGTAGGATGACTGCCCTATGGGTTGTAAACTACTTTTGTTCGGGAATAAAGTGCCGCACGTGTGCGGTTTTGTATGTACCGTTCGAATAAGCATCGGCTAATTCCGTGCCAGCAGCCGCGGTAATACGGAAGATGCGAGCGTTATCCGGATTTATTGGGTTTAAAGGGAGCGTAGGCGGGCGGTTAAGTCTGCGGTGAAATGTCATGGCCCAACCTTGGCATGCCGCGGATACTGAT
+
8ACCCDFA5508888::<4:::::EFGGGGGGGGGGEGGGFGGGGGGGGGGGGGGGGGGGGGGGGGGGGGGGGGGGGGGGGGGGGGGGGGGGGGGGGGFGGGGGGGFEFGGGGGGGGGGGGGGGEFFGGGGGGGGGFGGGGGGGGGGGGGGGGGGGGGGGGGGGAFGGGGGGDFGGGGGGGGFFEGGGG9CFGF==@D7*7*:>GD>>5@F=97;GF<GG4C=5:<CGB4C.437@>FE3557>0)0493>FF>9><G::>FFF2<>A72:8<(./08,.46(4<DB::;(9;96<?9664
@M02996:162:000000000-B87FG:1:1101:3355:9355 1:N:0:ACTGAGCG+TCTCTCCG
CCTACGGGTGGCAGCAGTAAGGAATTTTCGGCAATGGGGGAAACCCTGACCGAGCAACGCCGCGTGAGTGTAGAAGGTCTTCGGATTGTAAAGCTCTGTTGTAGAGGAAGAATGCTAAGTATAGGAAATGATATTTAGTTGACGGTACTCTACTAGAAAGTCACGGCTTACTACGTGCCAGCAGCCGCGGTAATACGTAGGTGGCAAGCGTTATCCGGCTTTATTGGGCGTAAAGGGTGCGCAGGCGGTTTGTTAAGTTTGATGTGAAAGCGTTGAGCTCAACTCAATACAGCATCGAATA
+
8ACCCBDAA11;=8====;<<;CC@E<FGGGGGGGGGGGGFGGGGGGGGGGGGEFGGGGGGGGGCFGGGGGGFFGGGGGGGGGGGDGGGF,BFFFGGGFGFGEFDGGGGGGGGGGGGGFGGGGGGCEFGGFGFFGGFGGGGGGGGGGEGGGGGGGGGGGGGFGG<:EGEGGF7EGGGGGFGGFFGDGD>CD:?FECFGGFGCF4CFFFFEDGD:FGGF)93,=F7AFGDFG380<F?439(99>6>>><;6D:04<<FGB<?ABB2:>*)24(3</<:47<FF4>):<>?39??A?::<B4
@M02996:162:000000000-B87FG:1:1101:7027:9355 1:N:0:ACTGAGCG+TCTCTCCG
CCTACGGGTGGCTGCAGTGGGGAATATTGGGCAATGGGGGAAACCCTGACCCAGCAACGCCGCGTGAGGGAAGAAGGTTTTCGGATCGTAAACCTCTGTCCTTGGTGAAGAGGAAGAGACGGTAGCCAAGGAGGAAGCCCCGGCTAACTACGTGCCAGCAGCCGCGGTAATACGTAGGGGGCAAGCGTTGTCCGGAATGATTGGGCGTAAAGGGCGCGTAGGCGGCCCGGTAAGTCTGGAGTGAAAGTCCTTTTTTTAAGGAGGGAACTGCTTTGGATACTGTCGGTCTTGAGTGCAGGAG
+
88ACCEFB@0)==8=====;;88BFGGGGGGGGGGGGGGGGGGGGGGGGGGGGFFGEFGGGGGGGGGGGGGGGGAGGGGGGGGGGGGGGGGGGGGGGGFGGGGGGGGGGGGGGGGGGGGGGEGGGGGGGGGGGF>FFGFGGGGGG8DGGGGGGGGGGGGGGGGCEGGGGGGGFGGGGGGGGGFFGGGGGGGGGFGGFGDFGGGFGGFFFFGGGFFGGFGD@GFGG:C9>EGB:>4F<<FG42(/69@4C<AFBADFFFC9>18?>:B??7D>BFF+0-)))9A26>((-).656.416::1
@M02996:162:000000000-B87FG:1:1101:7004:9358 1:N:0:ACTGAGCG+TCTCTCCG
CCTACGGGTGGCTGCAGTGGGGAATATTGGGCAATGGGGGAAACCCTGACCCAGCAACGCCGCGTGAGGGAAGAAGGTTTTCGGATCGTAAACCTCTGTCCTTGGTGAAGAGGAAGAGACGGTAGCCAAGGAGGAAGCCCCGGCTAACTACGTGCCAGCAGCCGCGGTAATACGTAGGGGGCAAGCGTTGTCCGGAATGATTGGGCGTAAAGGGCGCGTAGGCGGGCCGGTAAGTCTGGGGTTAAAGTCCTTTTTTTAAGGAGGGGACTGCTTTGGATACTGTCGGGCTTGGGTGCAGGGG
+
88BCCAA=810========;;8,BFCFGGGGGFFGGGGGGDGGGGGGGGGGGGGGGFGGGGGGGFGEEEGEGCFGGGGGGGGGGGGGGGGGFGGGGGGGF8FFAEFFF9EFCFFDGGGGGGGGGGGGGGFFGGGDGGGGGGGGGGGGGGDFGGGGGG6>DFGGGGGE*?CCGGGGGGCEEGGF3EGGGGGGGGFGCBGG?G7CFGFFFF3*+>D)>DB5)0*<CE):)4@9>(34/4:)*-/,).**.:45FAFD>BCC6)*466(4374*562*+))-4)*-.-420984(2-(37:((,
@M02996:162:000000000-B87FG:1:1101:17464:9362 1:N:0:ACTGAGCG+TCTCTCCG
CCTACGGGGTGCAGCAGTGGGGAATATTGCACAATGGGCGAAAGCCTGATGCAGCGACGCCGCGTGAGCGAAGAAGTATTTCGGTATGTAAAGCTCTGTCTTCGGGGACGAAAAAGGACGGTACCCGAGGAGGAAGCCACGGCTAACTACGTGCCAGCAGCCGCGGTAATACGTAGGTGGCAAGCGTTGTCCGGAATTACTGGGTGTAAAGGGAGAGTAGGCGGGGCTGCAAGTCCGTTGTTAAATCTATCGGCTCAACCGATGGCTGCGGCGGAAACTGTAGTTCTTGAGTGAGGTAGAG
+
8BCCCFF=:)0===;====;;88BFGGGGGGGGGGGGGGGGGGGGGGGGGGGGGGGFGGGGGGGFGGGGGGGGGGGGGGGGGGGGGGGGGGGGGGGGGGGGGGGGGGGGGGGGGGGGGGGGGGGGGGGGGGGGGGGGGGGGGGGGFGGGGGGGGGGGGG7CFEGGGGGGGGGGGGGGFFGGGFFGGDDDGGGGFGGFGGFGGGF*>DFFFFGG@BDG?FGF@EGGFGG:5>9<AFF:B?DBGA7<=@BCABF>B86?GGF>56<?BFF3>G9>>5?>2)659<<>A>46...4))49<BA>
@M02996:162:000000000-B87FG:1:1101:17865:9363 1:N:0:ACTGAGCG+TCTCTCCG
CCTACGGGAGGCAGCAGTGAGGAATATTGGTCAATGGTCGTAGGACTGAACCAGCCAAGTAGCGTGTAGGATGACTGCCCTATGGGTTGTAAACTACTTTTGTTCGGGAATAAAGTGCCGCACGTGTGCGGTTTTGTATGTACCGTTCGAATAAGCATCGGCTAATTCCGTGCCAGCAGCCGCGGTAATACGGAAGATGCGAGCGTTATCCGGATTTATTGGGTTTAAAGGGAGCGTAGGCGGGCTGTTAAGTCTGCGGTGAAATGTCAGGGCCCAACCTTGGCATGCCGGGGATACTGAG
+
88BC@BDF)11========;;CCEFFGGGGGGGGGGGGGGEFEGGGGGGGFFGEFGFGGGGGGEFGGGGGFEAFGGGGGGGGGGGGGDGGGFGGGGGGGGGGGGGGGGFEGGGGGGGGFGGGGGFGGGGGGGDGGGCFDEGGGGGCCEGGGGFFGGGGGGGGGEGFGGGGGGGGGGGGGGGGFFGGGGDDCFD>E8AFFFGGGDGGDFFFGGC5BCC<FCCFG5E)=@6ACE7;BE,(7D<C6.-.7:6<<6-).445D,9F?:4)6)1)24?1:EF::B2@42)).8>((-79079>9))
@M02996:162:000000000-B87FG:1:1101:24413:9366 1:N:0:ACTGAGCG+TCTCTCCG
CCTACGGGAGGCAGCAGTAGGGAATATTGGTCAATGGGGGGAACCCTGAACCAGCCATGCCGCGTGAGGGAATAAGGCCCTACGGGTCGTAAACCTCTTTTACCGGGGGCTAACGGGCGTCGTGCGCGGCGCTGTGAAGGTACCCGGGGAATAAGCATCGGCTAACTCCGTGCCAGCAGCCGCGGTAATACGGAGGATGCGAGCGTGATCCGGATTTATTGGGTTTAAAGGGTGCGCAGGCGGGCTGGTAAGGCGGCGGTGACATGTCGGGGCTCAACCCCGGCAGTGCCGTGGATA
+
8ACCC>A@=))===8;====68;CFFCEGGGGGGGEGGGGGEEGGGGGGGGGFGDGGFGGFCFGFGEGFCEGCFFFFFDEEF,CCGGCGFFFGGGGGGGGFGGGGGG7CCFGGEGEGGGGGE*CCFEGG5?8EEEFGGGGGGG+@EECGEEGGFGFFGGGGC*8@CFFFGE=DGCD*:CFC7BDGGGGG?7C*)/:57D47CE:ED3:)9FCD:BD*4:*/AE>C0<2<?GFB??E3(790>07(7.-9.6?)((-0C>;>F76246<54)-3-7+74<3(<>F;>?:6<4:((4)0
@M02996:162:000000000-B87FG:1:1101:19791:9378 1:N:0:ACTGAGCG+TCTCTCCG
CCTACGGGAGGCAGCAGTAGGGAATATTGGTCAATGGGGGGAACCCTGAACCAGCCATGCCGCGTGAGGGAATAAGGCCCTACGGGTCGTAAACCTCTTTTACCGGGGGCTAACGGGCGTCGTGCGCGGCGCTGTGAAGGTACCCGGTGAATAAGCATCGGCTAACTCCGTGCCAGCAGCCGCGGTAATACGGAGGATGCGAGCGTTATCCGGATTTAGTGGGTTTAAAGGGTGCGCAGGCGGGCTGGTAAGTCAGCGGTGAAAGGTCGGGGCTCAACCCCGGCAGTGGCGGTGATACTGG
+
ACCCCEFA@0)===8===;=;8;CFFGGGGGFGGGGGGGGGGGGGGGGGGGGGGGGGGGGGGGGFGEGGGGGGGGGGGGGGGGGGGGGGGGGFGGGGGGGGGGGGGGGGGGGGAFGGGGGGGGDFGEEGGEEGG5CFGGGGGGGGGG*:EFGGGGGGGGGGGFECFCFGGGGGGGGGGGG5D35C<DGG?DFGBGGE*089DGFGDD>FFGEG:>GFA0:BGF718?*60:7:<6>,3@D191:93)4069F<4AB0EC<(75<-(44:939(()+1.8(4>(3(,.,(--(33(-/)5<)
@M02996:162:000000000-B87FG:1:1101:24411:9384 1:N:0:ACTGAGCG+TCTCTCCG
CCTACGGGAGGCAGCAGTAGGGAATATTGGTCAATGGGGGGAACCCTGAACCAGCCATGCCGCGTGAGGGAATAAGGCCCTACGGGTCGTAAACCTCTTTTACCGGGGGCTAACGGGCGTCGTGCGCGGCGCTGTGAAGGTACCCGGGGAATAAGCATCGGCTAACTCCGTGCCAGCAGCCGCGGTAATACGGAGGATGCGAGCGTTATCCGGATTTATTGGGTTTAAAGGGTGCGCAGGCGGGCTGGTAAGTCAGCGGTGAAATGTCGGGGCTCAACCCCGGCAGTGCCGTTGATACGGG
+
8BCCCFA=)1)=========;8;EFGGGGGGGGGGGGGGGGGGGGGGGGGGGGGGGGGGGGGGGFGGGGGGGGGGGGGGGGGGGGGGGGGGGGGGGGGGGGGGGGGGGGGGGGGGGGGGGGGGGGGGGGGGGGGGGGGGGGGGGGGGGGGGGGGGGGGGGGGGEGGGGGGGGGFGGGGGGGGFFGGGGGGGGGFGGFGGFGGGFGGFFFFGGGFFGGBGGFGGGGFGGFFGFFFFFFFFGBDBDFEFBDBFFFF<>3EG:;>?2A<4<@>GFF9<CFB???DBB0338><>F?F:206(4(
@M02996:162:000000000-B87FG:1:1101:20285:9389 1:N:0:ACTGAGCG+TCTCTCCG
CCTACGGGTGGCAGCAGTGAGGAATATTGGTCAATGGACGCAAGTCTGAACCAGCCATGCCGCGTGAAGGAATAAGGTCCTATGGATCGTAAACTTCTTTTGTGCGGGAGCAATAAGGGCCACGTGTGGTCCGATGAGAGTACCGTACGAATAAGCATCGGCTAACTCCGTGCCAGCAGCCGCGGTAATACGGAGGATGCAAGCGTTATCCGGATTTATTGGGTTTAAAGGGTGCGTAGGCTGTTCTTCAAGTCAGAGGTGAAATACCCGGGCTCAACCCGGGCACTGCCTTTGATACTGG
+
8BCCCEFB)8)========;;;;;FGGGGGFGGGGGGGFGEGGGGGGGGEGGGGGGGGGGGGGGGGGGFGGGGGGGDF?FGGGGGGG@CFGGGGGGFGGGGGGFGGGGGGGFGGFGGGGGGGGGGDFFGFGF=FEG9DFGGGGGGGGGGGGGGGGGGGFGGGFEGGGGGEGG>FGGGGGGGGFFGGGGGGGCEDG5)9CFC>=:CDFFFFGGGFFGGCGGFGG5EBGGFFC>BF?5,8B5824058967264><22)<C7<F>AF<42695>61><?B:840(-4:8?FF?BB>:4=:-)4
@M02996:162:000000000-B87FG:1:1101:15004:9396 1:N:0:ACTGAGCG+TCTCTCCG
CCTACGGGAGGCTGCAGTGAGGAATATTGGGCAATGGAGGGAACTCTGACCCAGCCATGCCGCGTGAGTGAGAAGGTCTTCGGATTGTAAAGCTCTTTTAAGCAGGAAGATGATGACAGTACTGCTAGAATAAGCACCGGCAAACTTCGTGCCAGCAGCCGCGGTAATACGAAGGGTGCGAGCGTTGTTCGGAATTACTGGGCGTAAAGGGTGTGTAGGCGGATATATAAGATAGCGGTGAAATGCCGAGGCTCAACCACGGAATTGCCGTTATAACTATGTATCTAGAGTGATAGAGAGG
+
8BCCCDA>>80==========;;CFGGGGGGGGGGGGGGGGGGGGGGGGGGGGGGGFGGGGGGGFGGGGGGGGGGGGGGGGGGCGGGGFGGFGGGGGGGGGGGGGGFGGGGGGGGGGGGGGGGGGGGGGGGFGGGGGGGGGGGGGGGGGGGGGGGGGGGGGGGGFGGGGGGGGGGGGGEGGGFFGCGGGGGGGFGGFGGFGGGFGGFFFFD:CDFGGEFCDECGGFFDBF=FDDFF>B@GBFAFAF6;CBB@?FFF?GGFF>>FFFFFF>7:0:FEFB4<:966<AD6..64).6<=))-1
@M02996:162:000000000-B87FG:1:1101:19794:9399 1:N:0:ACTGAGCG+TCTCTCCG
CCTACGGGAGGCAGCAGTAGGGAATATTGGTCAATGGGGGGAACCCTGAACCAGCCATGCCGCGTGAGGGAATAAGGCCCTACGGGTCGTAAACCTCTTTTACCGGGGGCTAACGGGCGTCGTGCGCGGCGCTGTGAAGGTACCCGGGGAATAAGCATCGGCTAACTCCGTGCCAGCAGCCGCGGTAATACGGAGGATGCGAGCGTTATCCGGATTTATTGGGTTTAAAGGGTGCGCAGGCGGGCGGGTAAGTCGGCGGTGAAATGTCGGGGCTCAACCCCGGCGGTGCCGTGGATACGTT
+
8ACC@BFB=0)=========;8;CFFFGGGGGGGGGGGGGGGGGGGGGGGGGGGGGGGGGGGGGGGGGGGGGGGGGGGGGGGGGGGGGGGGGGGGGGGGGGGGGGGGGGGGGGGGGGGGEGG*=EGGGGGEGGG5CGGGGGGGGGG=ECEGGGGGGGFGGGGGGFGGGFE>=DFGFGGGGGGFFGGGGGGFF:BEC>7CFGGE38DED>F7CGF5D6<G7=FGGGDGG>FGEB?FD9>E54D>07)79C(:F<2((->C3>54.-66<@0C;B1@CF7?F?EFB0(-3629<96()1.(,(
@M02996:162:000000000-B87FG:1:1101:22859:9399 1:N:0:ACTGAGCG+TCTCTCCG
CCTACGGGTGGCAGCAGTGAGGAATATTGGTCAATGGACGGAAGTCTGAACCAGCCAAGTCGCGTGAGGGATGAAGGCCCTACGGGTTGTAAACCTCTTTTGCCGGGGGATAAACCTGACCACGTGTGGTCAGCTGAAGGTACCCGGTGAATAAGCATCGGCTAACTCCGTGCCAGCAGCCGCGGTAATACGGAGGATGCGAGCGTTATCCGGATTTATTGGGTTTAAAGGGTGCGCAGGCGGACCTTTAAGTCAGCGGTGAAATCCCGTAGCTCAACTACGGAACTGCCGTTGATACTGG
+
ACCC?BD=A))===8====;;;;CFGGGGGGGGGGGGGGGGGGGGGGGGGGGGGGGGGGGGGGGFFEGGGGGGFGGGGGGGGGGGGGGGGFGGEGGGGGGGGGGGGGEFGGGGGGGGGGGGGGGGGGGGGGGGGGGGGGGGGGGGEGGGGGGGGGGGGGGGGGCFGGGGEFGGGGFGGGGGGFBGGDCGGGG=EGGFGGFGCE>DDD>@4FGGFDG4>FG4:CGGFDFFFGFBFFFBFFG>DF@;574CAFFAFFFFGGB>)5<AA?FDB94?FFGF?)43BB0-2,45(38:?()16)5>
@M02996:162:000000000-B87FG:1:1101:21434:9401 1:N:0:ACTGAGCG+TCTCTCCG
CCTACGGGTGGCAGCAGTGGGGAGTATTGCACAATGGGCGAAAGCCTGATGCAGCAACGCCGCGTGAGTGAAGAAGTATTTCGGTATGTAAAGCTCTATCGATGGGGAATAAAATGAAGGTACCCAAGTAAGAAGCCCCGGCTAACTACGTGCCAGCAGCCGCGGTAATACGTAGGGGGCAAGCGTTATCCGGATTTACTGGGTGTAAAGGGAGCGTAGACGGAATAGCAAGTTTGGAGTGAAATACCTGGGCTTAACCCAGGAATTGCTTTGAAAACTGTTAATCTAGAGTACTGGCGGG
+
8ACCCB=51));=====<=;;888BFGGGGGGGGGGGGGGGGGGGGGGGGGGGGGCFGGGGGGGFGGGGGGGGFGGGFFGGGGGEGGFGGGEFGGGGGFFGEFGGGG@GGGGGGFGGGGCFGGGGGGGGGGFDGCFEGGGGGGFGFGGFGGFGGGE6FGGG?+@FGGGGGGGCFFGEECEGGFFGGGGGGGGEAE*AFGFG4AAGDFF6@F=*8:3CBCCFGC37>6DBFC@<9<F:?F6<:4*61@7:A4<110):FG<(028(423*.:44.9:6::9<1-4::<A6))-))).6(-,4
@M02996:162:000000000-B87FG:1:1101:21452:9405 1:N:0:ACTGAGCG+TCTCTCCG
CCTACGGGTGGCAGCAGTGGGGAGTATTGCACAATGGGCGAAAGCCTGATGCAGCAACGCCGCGTGAGTGAAGAAGTATTTCGGTATGTAAAGCTCTATCGATGGGGAATAAAATGAAGGTACCCAAGTAAGAAGCCCCGGCTAACTACGTGCCAGCAGCCGCGGTAATACGTAGGGGGCAAGCGTTATCCGGATTTACTGGGTGTAAAGGGAGCGTAGACGGAATAGCAAGTTTGGAGTGAAATACCTGGGCTTAACCCAGGAATTGCTTTGAAAACTGTTATTCTAGAGTACTGGAGGG
+
8ACCCDFA:0);==8====;;888BFGGGGGGGGGGGGGGGGGGGGGGGGGGGFFFGGGGGGGGFGGGGGGGGEGGGGGGGGGGGGGGGGGGGGGGGGGGGGGGGGGFGGGGFGGGGGGGGGGGGGGGGGGGGGGGGGGGGGGGGGGGGGGGGGGGGGGGGGGGGEEGGGGGGGGGGGGGGGFFGGGGGGGGG>EGFGGFGGGFGGFFFFGGFFEGGBCGFGEG*7?FAFCFFBFF?25>8?<F49BDGFFF<<BFAGG:2FB:B?8<FADAB<FEF??FF=A)-6A449<>A44<?:??>
@M02996:162:000000000-B87FG:1:1101:14992:9410 1:N:0:ACTGAGCG+TCTCTCCG
CCTACGGGAGGCTGCAGTGAGGAATATTGGGCAATGGAGGGAACTCTGACCCAGCCATGCCGCGTGAGTGAGAAGGTCTTCGGATTGTAAAGCTCTTTTAAGCAGGAAGATGATGACAGTACTGCTAGAATAAGCACCGGCAAACTTCGTGCCAGCAGCCGCGGTAATACGAAGGGTGCGAGCGTTGTTCGGAATTACTGGGCGTAAAGGGTGTGTAGGCGGATATATAAGATAGCGGTGAAATGCCGAGGCTCAACCACGGAATTGCCGTTATAACTATGTATCTAGAGTGATAGAGAGG
+
ACCCCF5881)==========;;;FGGGGGGGGGGGGGGGGGGGGGGGGGGGGFFGGGGGGGGGFGGGGGGGFGGGGGGGGGGDGGGGGGGFGGGGGGGGGGGGGGEGGGGGGGGGGGGGGGGGGGGGGFFFGGGGGGGGGGGGGGGGGGGGGGGGGGGGGGGEFCEGGGGGGGGEGGGGGGFFCGGGGFGGGEGGFGGFGGGFDGFFFFGGG5>FGFGDEG5CGBFDAFGFFFAF9377:C<FBF76C>BFFFFFBGGFF51<<?<A?;D1?BFGF2<ABFBFFFF<<,.<::AAFDA:6
@M02996:162:000000000-B87FG:1:1101:20112:9411 1:N:0:ACTGAGCG+TCCCTCCG
CCTACGGGTGGCTGCAGTGGGGAATATTGGACAATGGGGGCAACCCTGATCCAGCGACGCCGCGTGAGTGAAGAAGTATTTCGGTATGTAAAGCTCTTTAAGCAGGGAAGATAATGACGGTACCTGCAGAATAAGCCCCGGCTAACTACGTGCCAGCAGCCGCGGTAATACGTAGGGGGCAAGCGTTATCCGGATTTACTGGGTGTAAAGGGAGCGTAGACGGCAAACCAAGTCTGAAGTGAAAGCCCGCGGCTCAACTGCGGAACTGCTTGGGAAACTGGTTAGCGAAAGGGTCGGGGAG
+
88BCC?))80)=;======;;88BFGGGGGGGGGGGGGGGGGGGGGGGGGGGGFGGGGGGGGGG@FGGGGGGGGGGGGGGGGGGGGGGGGGGGGGGGGGGGGGGGGGGGGGGGGFGGGGGGGGGGGGGGGGGGGGGGGGGGGGGGGGGGGGGGGGGGGGGGGGGGGGGGGGGGGGGGGGGGGFFGGGGGGGGGEGGFGGFGGGFGDFFFFGG4>>DG?DDFCG:C<6><F35)44@ABF:4;<?A?:?DBBFF((4>FCBFFFF9>3>?9F)48FC7:)6>68.4)(-((4(14(4)(-39
@M02996:162:000000000-B87FG:1:1101:19671:9437 1:N:0:ACTGAGCG+TCTCTCCG
CCTACGGGGGGCTGCAGCTAAGAATATTCCGCAATGGACGAAAGTCTGACGGAGCGACGCCGCGTGGATGATGAAGGCCGGAAGGTTGTAAAATCCTTTTATAACTGAGGAATAAGTATGGTGAGAGAAACGCCATATGGTGACTGTAGGTTATGAATAAGCAACGGCTAATTACGTGCCAGCAGCCGCGGTAACACGTAAGTTGCGAGCGTTGTTCGGAATTATTGGGCGTAAAGGGCATGTAGGCGGTTTTGCAAGCTTGGTGTGAAAGGCAGGGGCTTAACTCCTGGACTGCGTTGAG
+
8ACCCEABB))8888:::9:<:CEFGGGGGGGGGGGGGGGGGGGGGGGGGGGGGGGGGGGGGGGFGGGGGGGGFGGGGGGGGGGGGGGGGGGGGGGGGFGGGGGGGGFGGGGGGGGGGGGGFFFGGGGGGGGGEEGGGGGGGGGGGGGGGGGGGGGGFGCFGGFCGGGGGGGGGGGGGGGGGFFGGGGGGGGGFGGFGGFGGFFGGFEFFGGGFFGGFGGFGGGGFGF?FGF6<2FAFFG<FAFFF?>G7>B::<94FCDBFF<?B<BF:::??FE54916@DAA<?2:>:<?<33)4960
@M02996:162:000000000-B87FG:1:1101:11904:9439 1:N:0:ACTGAGCG+TCTCTCCG
CCTACGGGAGGCAGCAGTCGGGAATATTGCGCAATGGAGGAAACTCTGACGCAGTGACGCCGCGTATAGGAAGAAGGTTTTCGGATTGTAAACTATTTTAGACAGGGAAGAAAAAAGACAGTACCTGTAGAATAAGCTCCGGCTAACTACGTGCCAGCAGCCGCGGTAATACGTAGGGAGCAAGCGTTATCCGGATTTATTGGGTGTAAAGGGTGCGTAGACGGGAAATCAAGTTAGTTGTGAAAGCCCTCGGCTTAACTGAGGAACTGCAACTAAAACTAATTTTCTTGAGTACAGGAGG
+
8ACCCA1:)1)=8======888@FGGGGGGGGGGGGGGGGGGGGGGGGGGGGGGGGFGGGGGGGCEGGGGGGGGGGGGGGGGGGGGGGGGGGGGGGGGGGGGGGGGGGGGGGGGGGGGGGGGGGGGGGGGGGFFGGGGGGGGGGGDGGGFDFGGGGGGGGFGEDGGGGGFGGGGGGGGGGGGFFEGGGGFFFGDC8>=FFGGGF:CBFFAFGGF53C;DG@7CGGEGGFFGF?45=ABF>6C<?9=FB31:B,2:>2FGFF?2:?<0?=2>A:>FGFFFBFF<D>AF<AA),<A2<64.-(
@M02996:162:000000000-B87FG:1:1101:7832:9440 1:N:0:ACTGAGCG+TCTCTCCG
CCTACGGGAGGCTGCAGTGAGGAATATTGGTCAATGGGCGGAAGCCTGAACCAGCCATGCCGCGTGAAGGATTGAGGCCCTATGGGTCGTAAACTTCTTTTGTTGTGGAGCAATAAGCGCTACGTGTAGCGCGATGAGAGTACACAGCGAATAAGCATCGGCTAACTCCGTGCCAGCAGCCGCGGTAATACGGAGGATGCAAGCGTTATCCGGATTTATTGGGTTTAAAGGGTGCGTAGGCTGTCGGTCAAGTCAGAGGTGAAAGCCCTGTGCTCAACACAGGAACTGCCTTTGATA
+
68@CCDFB=0)8=;8=;;;6=;;CFFGGGGGGGGGGGGGGGGGGGGGGGGGGGFFGCFGGGGGGGGGGGGGGGFGGGGFFGGGGGGGGGGGGGGGFFGGGGGGGGGGGGGGGGGGGGGGGGGGGGGGFGGGGGFGGGGGGFGGGGGFGGGGGGGFGGGGGGGFGGGGGGGFGGGGGGGGGGGFFGGGGGGGGG>==BGFFGGGFGGFFFFGGGFFGGAGGFG5CC7?CBFGEBF?546>C2248<F>19:DFAAB>4FGFFF4<F??BF:904AFGF:>FFF:<87:52356<9)69
@M02996:162:000000000-B87FG:1:1101:22369:9444 1:N:0:ACTGAGCG+TCTCTCCG
CCTACGGGTGGCTGCAGTCGAGGATCATTTGCAATGGGCGAAAGCCTGACAATGCGACGCTGCGTGGAGGATGAAGGCCTTCGGGTTGTAAACTCCTGTCATAGGGGAACAGGCGATCTTACCTAATACGTAAGTGAGTTGAGTGTACCCTAAGAGGAATTGGCGGCTAACTCTGTGCCAGCAGCCGCGGTAATACAGAGGCCAAGAGCGTTGTTCGGATTTACTGGGCGTAAAGGGCGCGTAGGCGGTCTTGCGTGTCAAGTGTGAAATCTCCGGGCTCAACCCGGAAAGTGCGCTTGAA
+
8ACCC>A51)1;=======88888;FFFFGGGGGGGGGGGGGGGGGGGGGGGGGGGFGGGGGGGCFFGGGGGGGGGGGGGGGGGGGGGGGGGGGGGGGFGGGGGGGGGGGGGGGGGGGGGGGGGFGFFGGGDGFFGGGGGGGGDGGGGGGGCDFGGGGDGGGGGGGGGGGGGGGGFFGGGGGFFGGGGGGGGGFGGFGGFGGCAGGFFFFGEGFFGG@DGBGDCCFGGFFGD??<4117<791>66>9136FD>BBFEFDFF<AFD24@A76<4>E>>16>FB:44>(43<<9>BF@4:0.
@M02996:162:000000000-B87FG:1:1101:15975:9452 1:N:0:ACTGAGCG+TCTCTCCG
CCTACGGGAGGCTGCAGTGGGGAATATTGGACAATGGGGGAAACCCTGATCCAGCGACGCCGCGTGAGTGAAGAAGTATTTCGGTATGTAAAGCTCTATCAGCAAGGAAGAAAATGACGGTACTTGACTAAGAAGCTCCGGCTAAATACGTGCCAGCAGCCGCGGTAATACGTATGGAGCAAGCGTTATCCGGATTTACTGGGTGTAAAGGGAGCGTAGACGGCAAAGCAAGTCTGAAGTGAAATCCCGGGGCTCAACCCCGGAACTGCTGTGGAAACTGTTGAGCTAGAGTGCAGGAGGG
+
ACCCCEABA))=========;88BFFGGGGGGGGGGGGGGGGGGGGGGGGGGGGGGGGGGGGGG@FGGGGGGGGGGGGGGGGGGGGGGGGGFGGGGGGDGGGGGGGGGGGGGGGGGGGGGGGGGGGGGGGGFGGGGGGGGGGGGGGGGGGGGGGGGGGGFGGGGGGGGGGGGGGCFGGGGGGFFGDGGGFCEGEC8AFCFGGGFG3FFAACE9>EGGDD7@GG377:<7?DF-<9FA<@:<G:9<=F)/9>F>((4<?F0:@>F(-)49<*6:1?FF?9AAF)6>7:-.4?B>A<A5(,(-
@M02996:162:000000000-B87FG:1:1101:26949:9453 1:N:0:ACTGAGCG+TCTCTCCG
CCTACGGGCGGCAGCAGTGGGGAATATTGGGCAATGGGCGAAAGCCTGACCCAGCGACGCCGCGTGAGGGAAGAAGGTCTTCGGATTGTAAACCTCTGTTGATAGGGACGAAAACTGACGGTACCTATCGAGGAAGCCACGGCTAACTACGTGCCAGCAGCCGCGGTAATACGTAGGTGGCAAGCGTTATCCGGATTTATTGGGTGTAAAGGGTGAGTAGGCGGGTCTGTAAGTCAGATGTGAAATGCAGCTGCTCAACGGCTGAATTGCATTTGAAACTACGGATCTTGAGAGTCGGAGA
+
88BCCB:=51)8888;;<;;;88BFGGGGGGGGGGGGGGGGGGGGGGGGGGGGFFEGGGGGGGGFGGGGGGGGGGGGGGGGGGGGGGGGGGGGGGGGGGGGGGGGGGGGGGGGGGGGGGGGGGGGGGGGGGGC>EGGGGGGGGGGGGGFCGGGGGGGGGGGGGGGGGGGGGFFCFGGGFFFGFFGGGGDGGGGFEC5>FFGGGF87>FFFGGGFFGG)?DFEEGGBEGBFGFFA4=<>FG:>>@AFFDGFFFFBF<6EFBFF>>?B24=:C::<F<F>>A>FFF<B6<F468<?82726>(
@M02996:162:000000000-B87FG:1:1101:15990:9463 1:N:0:ACTGAGCG+TCTCTCCG
CCTACGGGAGGCTGCAGTGGGGAATATTGGACAATGGGGGAAACCCTGATCCAGCGACGCCGCGTGAGTGAAGAAGTATTTCGGTATGTAAAGCTCTATCAGCAAGGAAGAAAATGACGGTACTTGACTAAGAAGCTCCGGCTAAATACGTGCCAGCAGCCGCGGTAATACGTATGGAGCAAGCGTTATCCGGATTTACTGGGTGTAAAGGGAGCGTAGACGGCAAAGCAAGTCTGAAGTGAAATCCCGGGGCTCAACCCCGGACCTGCTTTGGAAACTGTTTAGCTAGAGTGCAGGAGAG
+
8ACCCDFA)1)=========;88BFFFGGGGGGGGGGGGGGGGGGGGGGGGGGGGGGGGGGGGGFGGGGGGGGGGGGGGGGGGGGGGGGGGGGGGGGGGGGGGGGGGGGGGGGGGGGGGGGGGGGGGGGGGGGDGGGGGGGGGGGGGGGGGGGGGGGGGGGGGGGGGGGGGGGGGGGGGGGGFFGGGGGGGGGFGGFFGFGGF8EDFFFF>=5ADGGDDDFGGDG@*9:FGFFA>F<B@74::9<@??G>FFF>BF2:D6:E991618:7FAFBFGFFAD<F9)6>><<?FFFB4>>??,4
@M02996:162:000000000-B87FG:1:1101:2876:9468 1:N:0:ACTGAGCG+TCTCTCCG
CCTACGGTGGGCAGCAGTGAGGAATATTGGTCAATGGGCGAGAGCCTGAACCAGCCATGTCGCGTGGAGGAATAAGGATCTATGGTTCGTAAACTCCTTTTGCGGGGGGATAAAGTGCGGGACGCGTCCCGTATTGCAGGTACCCCGCGAATCAGCATCGGCTAACTCCGTGCCAGCAGCCGCGGTAATACGGAGGATGCGAGCGTTATCCGGATTTATTGGGTTGAAAGGGTGCGTAGGCGGCCCCTTCATTCGGCGGTGAAATTTCCTGGCTCAAACCGGGCACTGCCGGCGAAACTGG
+
8ACCCEF)85):===;===;==;6CFGGGGGGGGGGGGGGGGGGFGGGGGGGGGFFEE<FGGGEFGEFGGGFFGGGGGFGGGGCFDGFGGFFGGGGGGGFFEGFDGGGGGGGGG9FDGC@CGGDGGGGGGGGGG87CC?>FCFG6;EEEGC>*<CFFFFGGDEC<@CFGGCC:CFCGGGGCDEBDDGGGFGF=BCEE46:<*:@CC557FGEGDFG*4CFFGGDC)<*675;7,2>415<2)(80<51*3,*-6489GG((),-))6>B<F03169=)56>50(44:(2(-((,(-)---.
@M02996:162:000000000-B87FG:1:1101:23015:9478 1:N:0:ACTGAGCG+TCTCTCCG
CCTACGGGTGGCTGCAGTAGGGAATCTTTCACAATGGACGCAAGTCTGATGGAGCAACGCCGCGTGCAGGATGAAGGCCTTCGGGTTGTAAACTGCTTTTAAAGTTGAGAAATATGATGGTAAACTTTGAATAAGGATCGGCTAACTACGTGCCAGCAGCCGCGGTCATACGTAGGATCCGAGCATTATCCGGAGTGACTGGGTGTAAAGAGTTGCGTAGGTGGCATAACAAGTAGCTGGTGAAATCCGGTGGCTCAACCATTCGAATTATTAGCTAAACTGTTAAGCTCGAGACCGTTAG
+
8ACCC>A9)0)===8=====;8;CFGGGGGGGGGGGGGGGGGGGGGGGGGGGGGGGGGGGGGGGGGGGGGGGGGGGGGGGGGGGGGGGGGGGGGGGGGGGGFFGGGGGGGGGGGGGGGGGGGGGGGGGGGGGGGGGGGGGGGGGGGGGGGGGGGGGGGGGGGGEGGGGGGGGGGGGGCGGGGFFGGGGGGGGGFGGFGGFGGGFGGFFFFGGGFFGGFGGFGGGGFGGFFGFFFFFFFFG=FE?AFFFGFFFF?6:?GGF0?649A<D)6CADFF:@AFFFFBF<DBA<??BFFFFF(886
@M02996:162:000000000-B87FG:1:1101:5710:9490 1:N:0:ACTGAGCG+TCTCTCCG
CCTACGGGCGGCTGCAGTAGGGAATATTGGTCAATGGGGGGAACCCTGAACCAGCCATGCCGCGTGAGGGAATAAGGCCCTACGGGTCGTAAACCTCTTTTACCGGGGGCTAACGGGCGTCGTGCGCGGCGCTGTGAAGGTACCCGGGGAATAAGCATCGGCTAACTCCGTGCCAGCAGCCGCGGTAATACGGAGGATGCGAGCGTTATCCGGATTTATTGGGTTTAAAGGGTGCGCAGGCGGGCTGGTAAGTCAGCGGTGAAATGTCGGGGCTCAACCCCGGCAGTGCCGTTGATA
+
8ACCCDF=51)8888;;;;<;8;CFFGGGGGGGGGGGGGGGGGGGGGGGGGGGFGGGGGGGGGGFGGGGGFGGGGGGGGGGGCFGGGGGGGGGGGGGGGGGGGGGGGGGGGGGGGGGGGGGDGGGECEEGGEGGEGGGGGGGGGGGGGGGGGGGGGGGGGGGGGGGGGGGGDGGGGGGFGGGFFGDGGGGGGGFGE>FC:>CEEGGEF@FGGGFFGFFGGFGGGEDGGFFGFFFFF;F@C9D>B>FFFFFD=>BF<>GG<6F?A<96>F67;B95FF1:36>99>F?>BA>6?:()9
@M02996:162:000000000-B87FG:1:1101:23012:9496 1:N:0:ACTGAGCG+TCTCTCCG
CCTACGGGTGGCTGCAGTAGGGAATCTTTCACAATGGACGCAAGTCTGATGGAGCAACGCCGCGTGCAGGATGAAGGCCTTCGGGTTGTAAACTGCTTTTAAAGTTGAGAAATATGATGGTAAACTTTGAATAAGGATCGGCTAACTACGTGCCAGCAGCCGCGGTCATACGTAGGATCCGAGCATTATCCGGAGTGACTGGGTGTAAAGAGTTGCGTAGGTGGCATAACAAGTAGCTGGTGAAATCCGTTGTCTCAACCATTCGGATTATTAGCTAAACTGTTAAGCCCGAGACCGTTAG
+
88ACC>@A)0)==88=====;8CFFGGGGGGGGGGGGGGGGGFGGGGGGGFGGFFCFGGGEGGGGGGGGGGGGFGGGGGGGGFGGGGGGGCGGGFFGGGGFFGEEFGFGGGGGGGGGGFGGGAFFGFAGGGGGGG@9,@FEGGGGGGGGGGGGGGGFGGGGGGGFGGGGGGGGGGGGCFGGD>BGGC>CGGGD9*467::+86ADD*B86CGGFFGGFG::CC3C5EF460=@FFF?CAG@44=:B78C,)7,6469+C?0FF2)(-40.C)5463944:A4.:AAAA((-3-(4(<2:(-
@M02996:162:000000000-B87FG:1:1101:24849:9497 1:N:0:ACTGAGCG+TCTCTCCG
CCTACGGGCGGCTGCAGTGAGGAATATTGGTCAATGGGCGAGAGCCTGAACCAGCCATGTCGCGTGGAGGAATAAGGATCTATGGTTCGTAAACTCCTTTTGCGGGGGGATAAAGTGCGGGACGCGTCCCGTATTGTAGGTACCCCGCGAATAAGCATCGGCTAACTCCGTGCCAGCAGCCGCGGTAATACGGAGGATGCGAGCGTTATCCGGATTTATTGGGTTTAAAGGGTGCGTAGGCGGCCCCTTAAGCCGGCTGTGAAATTTCGGGGCTCAACCCGTGCACTGCCGTCGAAACTGG
+
8ACCCB===1)8888;;;;;;;;;FFGGGGGGGGGGGEGGGGGGFGGGGGGGGGGGGFGFFGGGGGEGGGGA<F?FG<<FGGGGGFG?FGGGGGGGGGGGG?9C+FFGCGGGGGGGGA<<*<FE5>EDC>*CCGGDEF:@FFGGC@CCDGCGGF7<EFGGGC8CG8?FGGGFGGGGGGGGGGFFGG3CG?DGEBCE@F*5955BECBDFFGDG>EGGFGGBFGGG>CFFFF@4<<BF<>C<99:(80,93<?)((49/5<FF<<DAB9)(9293@<??16,7(-2>A?F2(,-,((744-5
@M02996:162:000000000-B87FG:1:1101:25097:9504 1:N:0:ACTGAGCG+TCTCTCCG
CCTACGGGCGGCTGCAGTGAGGAATATTGGTCAATGGCCGAGAGGCTGAACCAGCCAAGTAGCGTGCAGGATGACGGCCCTATGGGTTGTAAACTGCTTTTGTGCGTGATTAAAAGTCTCCACGTGTGGTGATTTGCAGTTAGCGCGCGAATAAGGACCGGCTAATTCCGTCCCAGCAGCCGCGGTAATACGGAAGGTCCTGGTGTTATCCGGATTTATTGGGTTTAAAGGGAGCGTAGGCGGCTGAATAAGCGTGTTGTGAAATCCCGGGGCTCAACCCCGCGTGGGCAGCGCGAA
+
8ACCCE:851)8888;;;;;;;CCFFGGGGGGGGGGGGGGGGGGGGGGGGGGGFFGGGGGGGGGFGGGGGGGGFGGGGGGGGGGGGGGGGGGGGGGGGGGGGGGGGGGGGGGGGGGGGDAFGGGGGGGGGGGGCGGFFGGGGGGGGGGGGGGFGGGGGGGGCEGGGGGGGGCGGGGGCGGGGFEGGGGGGGFGDGEB7>FFGGFGGFFFFGDGEFDG>GG?CFCGBFFFFDEF?9@1(8*))4>9E>?FAAFA2(((:F2(6:AA>FF>9<>>(8E=<?BB01,--((134:>F>B5
@M02996:162:000000000-B87FG:1:1101:26496:9508 1:N:0:ACTGAGCG+TCTCTCCG
CCTACGGGGGGCAGCAGTGGGGGATATTGCACAATGGGGGAAACCCTGATGCAGCGACGCCGCGTGAGTGATGAAGTATTTCGGTATGTAAAGCTCTATCAGCAGGAAAGATAATGACGGTACCTGACTAAGAAGCACCGGCTAAATACGTGCCAGCAGCCGCGGTAATACGTATGGTGCAAGCGTTATCCGGATTTACTGGGTGTAAAGGGAGCGTAGACGGCATGGCAAGCCAGATGGGAAAGGTGGGGGCTCAACTCCCAAGCTGCATTTGGAACTGTCAAGCTAGAGTATAGGAGAG
+
8ACCCB118))8888::<:::7@FGGGGGGGGGGGGGGGGGGGGGGGGGGGGGFFGGGGGGGGG@FFGGGGGGGGGGGGGGGGGGGGGGGGGFGGGGGGGGGGGGGGFGGGGGFGGGGG@@GGGGGFGGCGGFGFGGGGGGGGCGGGGGGGGGGGGGGGGGGGGGGGGGGGGGFCGGGGGGGFFED5CCGGGGFGG@CG?CFGFGGFFFBFGGBFGG?DDFGEG=56FBFGF???FFFF*(9448F=?G09>991?<F:8?F081:274(2546B<9>7258)643)..4,6)6))9273:
@M02996:162:000000000-B87FG:1:1101:27430:9530 1:N:0:ACTGAGCG+TCTCTCCG
CCTACGGGAGGCAGCAGTGGGGAATATTGGGCAATGGGCGAAAGCCTGACCCAGCGACGCCGCGTGAGCGAAGAAGGTCTTCGGATTGTAAAGCTCTGTTGATAGGGACGAACAAATGACGGTACCTATCGAGGAAGCCACGGCTAACTACGTGCCAGCAGCCGCGGTAATACGTAGGTGGCAAGCGTTATCCGGATTTACTTGGTGTAAAGGGTGTGTAGGCGGGGGAGCAAGTCAGATGTGAAATCTATGGGCTTAACTCATAGACTGCGTCTGAAACTGTTCTTCTTGAGAGTCGGAG
+
8ACCCE88:))===8;====;88BFFGGGGGGGGGGGGGGGGGGGGGGGGGGGFFGGGGGGGGGFGGGGGGGGGGGGGGGGGGGGGGGGGGGGGGGGGGGGGFGGGGGGGGGEGGGGGGGGGGGEGGGGGGFFEGGGGGGGGGGGGGGGGGGGGGGGGGGGGCGGGGGGGGGGGGGGGGGGGFFGGGGDGGCFDGGEGGFFFGFGGFFFFGGGFFGGFGGFGGGDEGGBFGFFFFF>DFC6:>9:9@4;>DF::??FCF<AF7>>FFFFBD?BBDGFBBFFF6<>BAADB><:?FF?09>9
@M02996:162:000000000-B87FG:1:1101:5819:9532 1:N:0:ACTGAGCG+TCTCTCCG
CCTACGGGTGGCAGCAGTAAGGAATATTGCGCAATGGGCGAAAGCCTGACGCAGCGACGCCGCGTGAGGGATGAAGGTTTTCGGATCGTAAACCTCTGTTAAGCAGGGAAGAGAACGGACGGTACCTGCTGAGGAAGCATCGGCTTACTACGTGCCAGCAGCCGCGGTAATACGTAGGATGCGAGCGTTGTCCGGATTTACTGGGCGTAAAGAGCTTGTAGGCGGGAATGCACGTCTGCGATGAAATTGCACGGCTCAACCGTGCAGCTATTGCAGATACGGTGTTTCTTGAGGGCAGAAG
+
88CCCBD=80)===8====<<;;;CFGGGGGGGEGGGGGGGGGGGGGGGGGGGGGGCGGGGGGG@FFGGGGGGGGGGGGGGGGGGGGGGGGGGGGGGGGGGGFFEFGGGGGFFGFGGGFGGGGGGGFGGGFFGGGGFGGGGGGGGGGGGGGGGGGGGGGGGGGGGGGEGBF?FFE6FGFGGGFFGGGDGGGGGFGGDDC=C>FFGFEF>>57CFFDG:CFFFCGGFGGFFFF7<1;:?FG99:B<09ACDFFFFBBFGGFFF??:?AF).:64.0<78AA:7486B15<6:604:?)31(.
@M02996:162:000000000-B87FG:1:1101:20437:9539 1:N:0:ACTGAGCG+TCTCTCCG
CCTACGGGAGGCTGCAGTGGGGGATATTGCACAATGGGGGAAACCCTGATGCAGCGACGCCGCGTGAGTGAAGAAGTATTTCGGTATGTAAAGCTCTATCAGCAGGAAAGATAATGACGGTACCTGACTAAGAAGCACCGGCTAAATACGTGCCAGCAGCCGCGGTAATACGTATGGTGCAAGCGTTATCCGGATTTACTGGGTGTAAAGGGAGCGCAGACGGCATGGCAAGCCAGATGGGAAAGGTGGGGGCTCAACCCCCAAGCTGCATTTGGAACTGTCAAGCTAGAGTATCGGAGAG
+
ABCCCDFF>1)=========;88CFGGGGGGGGGGGGGGGGGGGGGGGGGGGGGGGGGGGGGGGFGGGGGGGGGGGGGGGGGGGGGGGGGGGGGGGGGGGGGGGGGFGGGGGGGGGGGGGGGGGGGGGGGGGGGGGGGGGGGGGGGGGGGGFFGGGGGGGGGGGGGGGGGGGGGGGGGGGGGFFGGGGFGGGG35EFGGFGGGFGGFFFFGG4)89<>DC>GEGGFGGFFDFFFFFFFF*4985<F=:GBFFFF?7?FGFFFBFBFFFFBCAFAFF=?:249><?<><<<<>D>B:B:9><
@M02996:162:000000000-B87FG:1:1101:20147:9562 1:N:0:ACTGAGCG+TCTCTCCG
CCTACGGGGTGCAGCAGTCGGGAATATTGCGCAATGGAGGAAACTCTGACGCAGTGACGCCGCGTATAGGAAGAAGGTTTTCGGATTGTAAACTATTGTCGTTAGGGAAGAACAAAGACAGTACCTAAGGAGGAAGCTCCGGCTAACTATGTGCCAGCAGCCGCGGTAATACATAGGGAGCAAGCGTTATCCGGAATTATTGGGTGTAAAGGGTGCGTAGACGGAGAAGCAAGTTAGTTGTGAAATCCCTCGGCTTAACTGAGGAACTGCAACTAAAACTACTTCCCTTGAGTGTCGGAGA
+
8ACCC>DFF)0===;====88888FFGGGGGGGGGGGGGGGGGGGGGGGGGGFFFFGGGGGGGGFFGGGGGGGGGGGGGGGGGGGGGGGGGGGGGGGGGGGGGGGGGFFGGFFGGGFGGGGGGGGGGGFDEGGGGGGGGGGGGGGGGGFCFFFFGGGGGGGGGGGGGGDDFGFFGGGGGGGGAFGGGGDGGGGFGGFFGFGGGFEDFFFAFGDFFGGFGG3CED=DEGF?*<?BDB<DFG615@AFFFGB?3102>?GFBB4:0:?FBF>F<?::FF<B?A?96>A:4.4.84<-5893;(
@M02996:162:000000000-B87FG:1:1101:17043:9570 1:N:0:ACTGAGCG+TCTCTCCG
CCTACGGGTGGCAGCAGTGAGGAATATTGGTCAATGGGCGCGAGCCTGAACCAGCCAAGTAGCGTGAGGGATGACTGCCCTACGGGTTGTAAACCTCTTTTGTTTGGGAATAAAGGAGCCTACGTGTAGGCTTTTGCATGTACCTTTCGAATAAGCATCGGCTAATTCCGTGCCAGCAGCCGCGGTAATACGGAAGATGCGAGCGTTATCCGGATTTATTGGGTTTAAAGGGAGCGTAGGCGGCCTTTTAAGTCTGCGGTCAAATGTCAGGGCCCAACCTTGGCATGCCGTGGATACTGAT
+
88BCCFD=5))========;;;CEFGGGGGGGGGGGGGGGGGFGGGGGGGGGGFGGGGGGGGGGGGGGGGGGGGGGGGGGGGGGGGGGGGGGGGGGGGGGGGGGGGGGGGGGGGGGGGGGGGGGGGGGGGGGGFGGGGGGGGGGGGGGGGGGGGGGGGGGGGGGGGGGGGGGGGGGGGGGGGBECGGGGGGGGFDGFGFFGGGFGGFFFFGGGFFGGFGGFGGGGEFGFFGFFFFF>:DD759@>EF>:<??AFFAFGGFFE?<>2)494><BBFEFBBFFF((5>FFD1-390?:<4:44
@M02996:162:000000000-B87FG:1:1101:17060:9577 1:N:0:ACTGAGCG+TCTCTCCG
CCTACGGGTGGCAGCAGTGAGGAATATTGGTCAATGGGCGCGAGCCTGAACCAGCCAAGTAGCGTGAGGGATGACTGCCCTACGGGTTGTAAACCTCTTTTGTTTGGGAATAAAGGAGCCTACGTGTATGCTTTTGCATTGACCTTTCCAATCAGCCTCGGCTGATTCCGTGCCAGCAGCCGCGGTAATCCGGAAGATGCTAGCGTTATTCGGATTTATTCGGTTTCAAGGGGTCGTATGCGGCCGTTTAAGTCTGCAGTCAAATGTTCGGGCCCAACCTTTGCATGCCGTGGGTACTGTG
+
-ACC@B=58));;=8===;;;;;;FFFGFGGGGGGFGCGGDEGGGEGGGGGGGFGFC,@F9FFGGEE6EFGCE<<AFFDFG<9CC7FGGGGA5EFFFCFGCF,=BBF+9EEFFF,C,?<@?<FC,AED,7@,,48@EF9,,,,83CFD,@,>,8@8=,636=8+@@,3@DD6+@,28@CEFDFEDG47=,D8*/@*2++;01=8:DDFF+=E*)0*8?FC+<*95312)+;)(//23,)2)1(),.84>126<.).)+*.3*466)))*,/44(5;83(52*))).),)--4(,-)0)6))
@M02996:162:000000000-B87FG:1:1101:22070:9590 1:N:0:ACTGAGCG+TCTCTCCG
CCTACGGGTGGCTTGAATACTGTTGCCGTGGGAGGAATGAGTAGTGTAGCGGTGAAATGCATAGATATTACTCAGAACACCGATTGCGAAGGCATCTCACGAAGCAGTCATTGACGCTGAGGCACGAAAGCGTGGGGATCAAACAGGATTAGATACCCTAGTAGTC
+
8ACCCADA>1)===+====;<<<CFGGFFGGEGGGGGGGGGGGGGGGGGGGGGFDFFGGGGGGGFGGGGDGGGGGGGGGGGGGGGGGGGGGGFGGGGGFGGGGGGGGGGGGGGGGGGGGGGGGCGGGGGGGGGGGGGGGGGGGGGGGGGFGGGGGGGGGGGFBCFF
@M02996:162:000000000-B87FG:1:1101:26915:9599 1:N:0:ACTGAGCG+TCTCTCCG
CCTACGGGAGGCTGCAGTGAGGAATATTGGTCAATGGACGAGAGTCTGAACCAGCCAAGTAGCGTGCAGGAAGACGGCCCTATGGGTTGTAAACTGCTTTTATGCGGGAATAAAGTGACCTACGCGTAGGTTTTTGCATGTACCGCAAGAATAAGGACCGGCTAATTCCGTGCCAGCAGCCGCGGTAATACGGAAGGTCCGGGCGTTATCCGGATTTATTGGGTTTAAAGGGAGCGTAGGCTGTATTTTAAGCGTGTTGTGAAATGTAGGCGCTCAACGTCTGCACTGCAGCGCGAACTGG
+
8ACCCEA5=8)========;=;;CFFGGGGGGGGGGGGGGGGGGGGGGGGFGGFFFFGGGFFGGGGGGGGGGGGGGGGGEGGGGGGGGGGGGGGGGGGGFGGGFEGGGGGFGGGGGGGGGGGGGGGGGGGGGAFGGGGGGGFGGGG8EGGGGGFFGGGGGGGEEGGGGGGGGGGGFGGGGGGFFGGGGGGGGGEGGFGCF3CCEEDDDFFGGGFF7CDGGFGGGG@GFFFGEF?0>>BFD?F<F)1*6F9>F>32:4AF?1@<2AAAF45>>F9DEF<0145?ABBD7)44:696>B(4>?
@M02996:162:000000000-B87FG:1:1101:25024:9604 1:N:0:ACTGAGCG+TCTCTCCG
CCTACGGGGGGCAGCAGTGGGGAATATTGGGCAATGGGCGCAAGCCTGACCCAGCAACGCCGCGTGAAGGAAGAAGGCTTTCGGGTTGTAAACTTCTTTTAAGGGGGAAGAGGAGAAGACGGTACCCCTAGAATAAGCCATGGCTAACTACGTGCCAGCAGCCGCGGTAATACGTAGGTGGCAAGCGTTGTCCGGATTTACTGGGTGTAAAGGGCGTGTAGCCGGGGGAGCAAGTCAGATGTGAAATCTATGGGCTTAACCCATAAACTGCATTTGAAACTGTTCTTCTTGAGTGCTGGAG
+
8BCCCF=>=5)8888::<:::88BFFFGGGGGGGGGFGGGGGGGGGGGGGEGGGGGGGGGGGGGFEGFGGGGGGGGGGGGGGGGGGGGGG9FFGGGFFGGGFGGGGGGGGGFCFGFFGGGGGGGGGFGFGGGFFGGGGGFFFGGGGGGGGGGFGGGGGGGGCF?EGGGEGGGGC9FGGGFGF>FGGDDGGGGGFG55DDBCGGFGGFFFFGGGFFGGBGGFCDDGFG39><:::5?AB=:6CA*69=>74<*8<F?:CCA>F(((.<374C24<?<7<>ABF<<<<4::>:93:))9>?:3
@M02996:162:000000000-B87FG:1:1101:5647:9611 1:N:0:ACTGAGCG+TCTCTCCG
CCTACGGGAGGCAGCAGTGAGGAATATTGGTCAATGGGCGAGAGCCTGAACCAGCCATGTCGCGTGGAGGAATAAGGCCCTATGGGTCGTAAACTGCTTTTGTGGTGGAGCAATAAGTCGTACGTGTACGGCGATGAGAGTACATCACGAATAAGCATCGGCTAACTCCGTGCCAGCAGCCGCGGTAATACGGAGGATGCAAGCGTTATCCGGATTTATTGGGTTTAAAGGGTGCGTAGGCTGTGGTCCAAGGCAGGGGTGAAAGCCCGGAGCTCAACTCCGGAACTGCCTTTGATACGGG
+
8ACC@AAFA))=========;;;CFFGGGGGGGFGGGGGGGGFGGGGGGGGGGGGGGGGGGGGGFGGGGGGGGGGGGGGGGGGGGGGGGGGGGGGGGGFGCGFFGGGGGGGFGGGGGGGGGGGGGGGGGGGGGGGGGGGGGGGGFGGGGCEGGGGGGGGGCDGGGGF7EEGGDFGG5FGFGG>BGGGGDFGGGFGGFGGFGGGFEG3:AFGGDBFDFE>CFGGDG5EFAFGDFFFFFFE<26174?F<44A*((.49EDBFF?ABFFFFFG>FB?C?0AFFDFF>>F?702><A9<=4((,
@M02996:162:000000000-B87FG:1:1101:15787:9613 1:N:0:ACTGAGCG+TCTCTCCG
CCTACGGGGGGCAGCAGTAGGGATATTGCACAATGGGGGAAACCCTGATGCAGCAACGCCACGTGTGGGAAGAAGCATTTCGGTGTGTAAACCACTGTCGTGAGGGAATAATGCTTGATTTCGGTCAAGTTGAATGTACCTCGAAAGGAAGCACCGGCAAACTTCGTGCCAGCAGCCGCGGTAATACGAGGGGTGCAAGCGTTGTTCGGAATCACTGGGCGTAAAGGGAGCGTAGGCGGAGATGCAAGCAGTCTGTACAATACCGGGGCCCAACCCCGGACCTGCAGACTGGACTGTGT
+
[truncated: 65,982,459 more chars]
