# Supplementary material for: Long-term storage of feces at −80 °C versus −20 °C is negligible for 16S rRNA amplicon profiling of the equine bacterial microbiome
Source: PeerJ. 2021 Mar 9;9:e10837. doi: 10.7717/peerj.10837 (PMC7953882; doi:10.7717/peerj.10837)
Supplement: Supplemental Information 31 [file peerj-09-10837-s031.zip › SI_2014_16S_S146_L001_R1_001.fastq]

@M02996:162:000000000-B87FG:1:1101:11124:1748 1:N:0:ACTGAGCG+CGTCTAAT
CCTACGGGGGGCTGCAGTGAGGAATATTGGTCAATGGACGAGAGTCTGAACCAGCCAAGTAGCGTGCAGGATGACGGCCCTATGGGTTGTAAACTGCTTTTATGCGGGAATAAAGTGACCTTCGTGTACGTTTTTGCATGTACCGCTAGAATATGGACCGGCTAATTCCGTGCCAGCAGCCGCGGTACTCCTGATCGTCCGGGCGTTATCCGGATTTATTGGGTTTAAAGGGAGCGTAGGCTGTCTTTTCATCGTGTTCTTATATGTAGTCCCTCTACCTCTCCCCTGCCTCCCGTACTT
+
8ACCC>88):)8888:::,,::,:C<EF9-:E@<EFE,:C+++4:CEBE,:B8FFD,,:8CBFGGGB7,:3,3:CF+363B3>C,,:3<8:,,3:,,<>8@,8,,*33**3,,,,7,,77<,6*6*6,,*664<;*<,6,6,2?*1***++5+,33+0;**>8*+2<<<+2*/;+21**0:15.*1)*2+2+2*++)2/.))*)*17)59>*))019-:C*+*1:;+*)**)(((0-(8*,*(0)1/.:))*.(-(.0*.)*)).)-)*)0)))0**.),-*(,((,(.())(-((),()
@M02996:162:000000000-B87FG:1:1101:21219:1824 1:N:0:ACTGAGCG+CGTCTAAT
CCTACGGGGGGCTGCAGTGAGGAATATTGGTCAATGGGCGAGAGCCTGAACCAGCCAAGTAGCGTGAAGGATGACGGCCCTACGGGTTGTAAACTTCTTTTGCCGGGGGATAAAAAACGGGACGTGTCCCGTCTTGCAGGTACCCGTGCGTATAAGGTCCGGCTAATTCCGTGCCACCACCCGCGTTAATCCGGAAGGTCCGAGCGTTTCCCGGTTTCATTGGTTTTAAAGGGAGCGCAGGCGCACAGGCAAGCCCGCCGTAAAATCCTTTTCCCCAACTCAATCTCCCGGTTGGAACTG
+
8ACCCD:>):08888::::9::::CFFGC-CFFFFFG@EFDBC>4FFGF,AF@FFCB,B5CE,@FF7=,FFAD>FG73==DD8FC+8>B@F@;8@>=DD@>,3@<*>><*<<,3,,*4****4*4*5<<C*2;:C+<++*2A9<C*2*;****++23+2<:58/*+3++3+2*;:0+/**29078)1**0*31)**)*0*2)*)2)0)))2073)//)*2977*:7**)/:*(((7(25),C4)-).(*2(0,-2((:7((.,()-4(*.*)).**)(((.*().)-).((-4,,)*..)
@M02996:162:000000000-B87FG:1:1101:13517:1878 1:N:0:ACTGAGCG+CGTCTAAT
CCTACGGGTGGCTGCAGTGGGGAATATTGGTCAATGGGCGAAAGCCTGACCCAGCAACGCCGCGTGAAGGAAGAAGGCCTTCGGGTTTTAAACTTCTTTTATCAGGGACGAAGACTGTGACGGTACCTGATTAATAAGCCCCGGCTAACTACGTGCCAGCAGCCCCTGTACTACCTAGGTGGCGATCGTTATCCGGATTTACTGGTTGTAAAGGTCTCGTAGGCTGGGATGCTAGTCAGTTGTCAACTCTTTGGGCTTTACCCATAACCTCCATTTGAACCTTTACCTCCTTTCGTTCGGT
+
88BCCE8510)=;8=;==;;;888CEEF96,CFFGGG@EF>7C:;EFGF@CF8FF@C9@@@FEGGG7,,CF,:=FG8:ACBF,B:BC+B,:5E?A?@BE?,:5,5,B+A7++++,9,75,7++8+83,,,7,,,C,,,3=+6++88+3@>,,+@>DE,9>,33@*5**4,,7+6,4,415=9?9*)21;:*:AA5*)9*;;@C+>+/.5+++3**2+7*9)4*0+)*2(95>)))/..9*-*-*)/*.*))1)((.2/*).98)(()())*.(./+*.))()).))))-(.))),(),(-(
@M02996:162:000000000-B87FG:1:1101:17110:1927 1:N:0:ACTGAGCG+CGTCTAAT
CCTACGGGTGGCAGCAGTAAGGGATATTGGGCAATGGGGGCGACCCTGACCCAGCCATGCCGCGTGAGGGAATGAGGCCCTACGGGTCGTGAACCTCTTTTGCCTGGGGATAACGGCGCGGTCGTGAACCGTGCGTGCAGGTACCAGGCGAATAAGCAGCGGCTAACTCCCTGCCAGCAGCCGCGGTAATACGGAGGATGCGAGCGTTATCCGGATTCATTGGGTTTAAAGGGTGCGCAGGCGGCCGGCCAAGTCAGCGGTGAAATCCGGGGGCCCAACCCCCGAAGTGCCGTTGTTA
+
88CCCEA5:00=;8=;;<=<<;@CFFGGGE8FGGGGGG@FC@@F@FGGGDFGGFGGFAECFFGGFG7?,CF,B=CFC<??FFCFE7@>F>=::AA4:CFCE,=A,,BA>7:D9B++:+>++5@+@*,6>>*@,5*6*>*3,,,?D,,6B8****?;B,*4:584*+310?*2*;@6+1;:=C:@8)97*0*01)**)594<3*):9@3))20/<)19?*:67<*:7*25*260((.4;:)4<7307>(9>>5666).?)((0()4))45()((-8>336::>>1(,(-56.44(4(.)
@M02996:162:000000000-B87FG:1:1101:8532:1964 1:N:0:ACTGAGCG+CGTCTAAT
CCTACGGGAGGCAGCAGTAGGGAATATTGCACAATGGGGGAAACCCTGATGCAGCAACGCCACGTGTGTGAAGAAGCATTTCTGTTTGTAAACCTCTGTCGTGAGGGAATAATGCTTACTTTCGTTTAAGTTGAATGTACCTCTATAGGAATCACCGTCAACCTTCGTTCCATCAGCCGCGGTATTACGACGGGTGCAATCGTTGTTCGGATTCACTGGTCGTAAAGGGAGCGCAGGCGGAGATGCATGCAGTCTGTTCAATACCGGTGCCCAACCCCTGCCCTGCAGACTTGACTGTTTT
+
8BCCC>:=:8)8==8===6=;8,;C9EEC<,CC,CEF?77+,,;;FF@,C-C,CF,6:@6@+BCFD<<,:<,:,6@<,<CBF,9@,<,:,:,<6,:?,C9:A,<B<:CF8=B<BFA,A,:@A<+,:9+,,9A,,,9,C,9499,,,4,,,,,7,6=C,=+++33>=+@,66,+7,,6@8++03*+5+5+*****4*3*++3*=;6CFF))4*2;+1206+4*:**)+*()2)(.(0(3>)()(0)0*)*.)*645)6+2))1).,(-(0,2,)(0104(((0..(.((),,)-)..*.6)(
@M02996:162:000000000-B87FG:1:1101:16299:1973 1:N:0:ACTGAGCG+CGTCTAAT
CCTACGGGGGGCAGCAGTGAGGAATATTGGTCAATGGGCGAGAGCCTGAACCAGCCAAGTAGCGTGAAGGATGACTGCCCTATGGGTTGTAAACTTCTTTTGTTCGGGAATAAAGGAGCCTACGCGTAGGCTTTTGCATGTACCGTTCGAATAAGCATCGGCTAATTCCGTGCCAGCAGCCGCGGTAATACGGAAGATGCGAGCGTTATCCGGATTTATTGGGTTTAAAGGGAGCGTAGGCGGCCTTTTAAGTCAGCGGTCAAATGTCAGCGCCCAACGCTGGCCTGCCGTTGATCCTGAT
+
8ACCCA8515)8888::<:::::CFFGGFEFGGGGGGFFG@CFB=FFGGFFGGGGGF<EAEFGGGGDF9FFFGFGFCBBCF<DFD?F:FFCFC<E==DF===@,@>FCCCCG9,,,,3>FG7C@7::*:::>8CC@C;+<CFBF@BEGD56CF9<EGFGG>DF7:E9@CC<=5C7?CE:CC<@>?C35F+:8:>=8)**/1*7)?CBE>FGGD385F<FDBGFDEB?744:3,(4>BF@32)273)93>)2=4<2)4:>215<2<D44/)9029>8)-(,()(-3.(.29(460))/).).
@M02996:162:000000000-B87FG:1:1101:16820:2024 1:N:0:ACTGAGCG+CGTCTAAT
CCTACGGGGGGCTGCAGTGGGGAATATTGGGCAATGGGCGAAAGCCTGACCCAGCAACGCCGCGTGAAGGAAGAAGGCCTTCGGGTTGTAAACTTCTTTTATGTGGGAAGATAATGACGGTACCACATGAATAAGCCACGGCTAACTACGTGCCAGCAGCCGCGGTAATACGTAGGTGGCGAGCGTTGTCCGGATTTACTGGGTGTAAAGGGCGCGTAGGCGGGATGGCAAGTCAGATGTGAAATCCACGGGCTTAACTCGTGAACTGCATTTGAAACTGTCGTTCTTGAGTATCTGAGAG
+
88ABC@8985)8888::::9:88BEFGGGF?GGGGGGFGGCFGCBFGGGFFFEFFFGGGEFEGGFGCF9FD,DFEGCAB<FGCGGGG7F9FFG@FCDBFD,@,7@9F@FE>,,<BC,?:7=7FE@F77:C9F?9;BFCCC*C8CF>AEF5:2BFCEG67>C/8:5:**<+25>+/:+<:=*5.7?7C<<?:A:>5867C6:<55AD4=68CC3)5)>9DD@GG)*0:9:7C3<A2=<<9C<*696B:2>11BF6,5)<*.178(:45)92::<9?C?A:)-9(-(,4).446).))1).25
@M02996:162:000000000-B87FG:1:1101:16342:2028 1:N:0:ACTGAGCG+CGTCTAAT
CCTACGGGAGGCTGCAGTGGGGAATATTGCACAATGGGCGAAAGCCTGATGCAGCGACGCCGCGTGAACGAAGAAGTATTTCGGTATGTAAAGTTCTATCAGCAGGGAAGAAAAATGACGGTACCTGACTAAGAAGCACCGGCTAAATACGTGCCAGCAGCCGCGGTAATACGTATGGTGCAAGCGTTATCCGGATTTACTGGGTGTAAAGGGAGCGCAGGCGTTACGGCAAGTCGGATGTGAAAGCCCGGGGCTCAACCCCGGTACTGCATTGGAAACTGTCGAACTAGAGTGGCGGAGG
+
88CCCA==)1)==;=;;==;;78BFFGGGFCFGGGGGGFGEGGEEGGGGGFGGFFCF@ECEEFGFGCFDFG,CFGGCA<EFGGGF<D<F<FF?BFFGAE<<F@EE7E=F@FFF@8F9AFC7CFFEA,<=5,7=998D8DFEE=3+@,3@DCF:DFFFFGFGG>EC5E>5,,2*6,=>81,<CFFF4D:57@>=:5=>F=:+3?437;F6:7:CF3C3;<D:8:*:):>BF3<?)-.49))(:6FA9F<DB9DF916)6>3:5364;<)06*6-2<C?)3)4/44(::<5<47)6:,0-(49
@M02996:162:000000000-B87FG:1:1101:17541:2064 1:N:0:ACTGAGCG+CGTCTAAT
CCTACGGGAGGCTGCAGTGAGGGATATTGCACAATGGGCGCAAGCCTGATGCAGCAACGCCGCGTGAGGGATGACGGTTTTCGGATTGTAAACCTCTGTTTTAAGTGATGATAGTGACATTAGCTTAAGAGGAAGCCACGGCTAACTACGTGCCAGCAGCCGCGGTAATACGTAGGTGGCAAGCGTTGTCCGGATTTACTGGGTGTAAAGGGAGCGCAGGCGGGAAAGCAAGTCAGTGGTGAAATGTAGGAGCTTAACCCCTAAACTCCCGTTGAAACTGTTTTTCTTGAGTGGATTAGAG
+
88ACC?58)1)8;;=;;;;;;;;BCFCFFGGGGGGGGGGGGGGCEGGGGGEGGEEFFEGEFEFE@F@?=FGGGGFGDFEEGGGGDGF,C?FFGBFEDFFEFFD8ECFD,C,5,A4?EF9FFAFFD<,7EAC88FFEFFFFCECGFEFFGDEFGGG@FCDFF7:C73*8CC>CC>5CB?>FCG?FEDGGDFFEC;E*8CC8DFGAGD4;+;CC4>5<<9D3AEG)55:7<?F:AB2@4:?04:)156/4C8<F<?:A4C*,373:?:))0.1(4:3<=B<D669?(.))-).).42)0))).
@M02996:162:000000000-B87FG:1:1101:23472:2076 1:N:0:ACTGAGCG+CGTCTAAT
CCTACGGGTGGCAGCAGTGAGGAATATTGGTCAATGGGCGAGAGCCTGAACCAGCCAAGTAGCGTGAAGGATGACTGCCCTACGGGTTGTAAACTTCTTTTGCCGGGGGATAAAAAACGGGACGTGTCCCGTCTTGCAGGTACCCGTGCGAATAAGGACCGGCGAATTCCGTGCCAGCAGCCGCGGTAATACGGAAGGTCCGAGCGTTATCCGGATTTATTGGGTTTAAAGGGAGCGCAGGCGGAGATGCAAGCCAGCCGGAAAATCGTTGAGCCCAACTCAATCTCGCGGTTGGTACTG
+
88BCCB55:10=;8=;;=;;;;;CEFGGGGGGGGGGGGGGFGFEFGGGGGGGGFFGFDFGGGGGGGGGGGGGGGG<EFGGGGGGGGGGGGGGGFGAEFGGGGFDFGGGGGGGGGGGGGGEEEEEGGGGGGGGGFGGGGGGGGGGGGGGGEEE5<FCFCFGEDE*4:EFCC6C<EGCCGGCGC>BCDDDC9FGCBEEDGC@F<:BEDF3<0:FGE3CC,:F=GFFGD*2<=F?:4857>DGFD477@>BGF7FDB08?GG9(09>B<B10(0-57);5:?847:44..(--3-(49(16>2
@M02996:162:000000000-B87FG:1:1101:23345:2115 1:N:0:ACTGAGCG+CGTCTAAT
CCTACGGGTGGCAGCAGTGAGGAATATTGGACAATGGATGGAAGTCTGATCCAGCCATGCCGCGTGAAGGATAGATGCCCTACGGGTTTTGAACTTCTTTTGTACGGGGGCAATAAGGGCCACGCGTGGCCCGATGAGAGTACCGTACGAATAAGCATCGGCTAACTCCGTGCCAGCAGCCGTGGTAATACGGAGGATGCGAGCGTTATCCGGATTTATTGGGTTTAAAGGGTGCGTAGGCGGCTTGCCAAGGCAGCGGTGAAATCCGGGCGCCCAACGCCGGAACTGCCGTTGAAACTGG
+
88BCCB=5010==8=;;==;;;;CCFGGGGGGGGGGGGCFFGGFFGGGGGGGGFFGFGGGGEGGFFGFFFFDDCE9FFFGGGGGGGGGGF=8:BEFGGGEGGGGGGGGDG>FGCFGGGGGFGGGGCEGGGGGEFCGGG,@DEEGGG6CBEGFGFGGFFGEGD8>FEFGFEFCDGGGGGGGGD/8?FCFGGGGGFGGDFFADGGEDDDFFFGGGDFGGAGGFGGGD@FGAFGBFFBB26B14>6B95:?GB05((13(:917;<<BFF>EBC(79B?588;>837>B:2484,-41292:9:
@M02996:162:000000000-B87FG:1:1101:22631:2116 1:N:0:ACTGAGCG+CGTCTAAT
CCTACGGGGGGCAGCAGTAGGGAATGTTGCGCAATGGGGGAAACCCTGACGCAGCAACGCCGCGTGAACGGAGAAGCCCTTCGGGGTGTAAAGTTCTGTCAGTAGGGACGAAACTTGACGGTACCTACAGAGGAAGCACCGGCTAACTCCGTGCCAGCAGCCGCGGTAATACGGAGGGTGCAAGCGTTGTCCGGAATCATTGGGCGTAAAGAGTTCGTAGGTGGTTTGTTAAGTCTGGTGTTAAAGCCCGAAGCTCAACTTCGGTTCAGCACTGGAGACTGGCAGACTGGAATGCGGTAGG
+
88ABC?8=:5)88889:<:<:8CCE,CFFGGGGGGGGGGGGGGGGGGGGGDGGFFGGGEEFEFE@FGGGG@CFGGGFGGGGGGGGCGGGGGFCFGGGGFBCFFGGGGFGGGGGGGGGGGGGGGGG9CGGGFGFGFGGGGGGGG:EFG9CFDFFGGGGGGFGGGGDDGGG::FFE5CGG2:CDFFFGD575>ECBEE@GGF*?FFFDFFB3CFF9?GG8CFF0<<EF*9(8:B9).*6809,*6=<FFFGFF7>F)4<9CA<?4?48B9F<C:2(<:),:<::?<<(())..540),7,38(
@M02996:162:000000000-B87FG:1:1101:20598:2147 1:N:0:ACTGAGCG+CGTCTAAT
ACTACGGGTGGCAGCAGTGGGGAATATTGCACAATGGGGGAAACCCTGATGCAGCAACGCCGCGTGAAGGAAGACGGTCTTCGGATTGTAAACTTCTGTTCTTAGTGAAGATAATGACGGTAGCTAAGGAGCAAGCCACGGCTAACTACGTGCCAGCAGCCGCGGTAATACGTAGGTGGCAAGCGTTGTCCGGAATTACTGGGTGTAAAGGGAGCGCAGGCGGGAAAGCAAGTTGGAGGTGAAAGGTCGGGGCTTAACCCCGGAACTGCATCCAAAACTGATTTTCTTGAGGGAAGTAGAG
+
68ABCB95=0)=;8=;;<=;;8@B;EFFFGGGGFEEGFCECEFGGGGGGGFGFECCEFEGFBCC6@BFGGGFGDFCFFE?<FFDEFEGFECFGFGFGGFFEFFGECEEFFF,EFFFGGGGGGGGGGFGFGGGFFGGEGGGEGGGGGAGGGGGGGF<DF?F898CF@@GGGGFGGGE5<CEFC>:??8CDFGGDF:8FGC@CCE;?:AFA=F74>AGD@DDBEE9*7=*(77@A)6?:(7*4:4@)70)>>>B7>(4>GGFFFB>BF),93*6::6CF(...1<)--6-455760480).).
@M02996:162:000000000-B87FG:1:1101:16530:2148 1:N:0:ACTGAGCG+CGTCTAAT
ACTACGGGAGGCAGCAGTAAGGAATGTTCGGCAATGGGCGAAAGCCTGACCGAGCAACGCCGCGTGAGTGATGAAGGCCTTCGGGTTGTAAAGCTCTGTGGTAAAGGAAGAATACCACTGATAGGAAATGATCAGTGGCTGACGGTACTTTACTAGAAAGTCACGGCTTACTACGTGCCAGCAGCCGCGGTAATACGTAGGTGGCAAGCGTTATCCGGATTTATTGGGCGTAAAGGGTGCGCAGGCGGTCTGTTAAGTCTGAGGTGAAAGCGTGGGGCTCAACTCCATACAGCCTTGGATA
+
-8AAC?88510=88=;;==<<;;CCCFGGGGGGEGFGGGGGGGEGGDFGGG@@@@FFGGGFBCC7CFEFFFGGFFGGGGG8FGGGGGGEFGE?FFGFG@EDEAFFEGFGGGGGGGGGG?EFGFGFG,B>FFGGGFAFGG@EGGGGGFGE9EFGFF=EFGG9CFGGGD>EGFA7CC7>FGGGGFFFFDDGG4B;=@FFCDFD;FFGFAF>A:=55@FGFCC:,:@FAF<<E9@?F>FB(0/413>>EBB/4(866<2:+2<A?.:,8<2@<<06BF53((-54<44544A44>51(-0()..
@M02996:162:000000000-B87FG:1:1101:21469:2150 1:N:0:ACTGAGCG+CGTCTAAT
CCTACGGGTGGCAGCAGTGAGGAATATTGGTCAATGGGCGAGAGCCTGAACCAGCAAGGAGCGTGAAGGAAGACGGCCCTAGGGGTTGTAAACTTCTTTTGTGCGGGGGTAAAGTGGTCCACGCGTGGTCCATTGCAAGTACCGTACGAATAAGCATCGGCGAACTCCGGGCCAGCAGCCGCGGTAATACGGAGGATGCGAGCGGTATCCGGATTTATTGGGGTTAAAGGGAGCGTAGGCGGGCGATTAAGGCAGCGGGTAAGTAGTGTGGCTCAACCATGCCTTGCCGGTGAGACTGGTT
+
88ACC>=5:0)==8=;;==;;;;CCEAFGFGGGGGGGGGGGGFEGGGGGGGGGFFFFG,CEE@6B:CEF@FGCEBBFFGGC9CEGGGGGGGGGGGFGFFGAFCDECEEE>CFGGGGGGGGGGFGD:8FGGGFCBCEGFFCFGGFFFEGCGGGGGGG,>>EG4*=FCGGD**=>E=76CFFGGEF*79>:FFEEBEGFGGBGGGB5>D:6FGGG)7**.:>=F5C5)C:AFD:?BF)49>42D>FF@@:DAB*(3<B3C)-4?)6:B2(06*,(4=@)1().93><D08>(-96(<,/4:6)
@M02996:162:000000000-B87FG:1:1101:21487:2150 1:N:0:ACTGAGCG+CGTCTACT
ACTACGGGTGGCAGCAGTGAGGAATATTGGTCAATGGGCGAGAGCCTGAACCAGCAAGTAGCGTGAAGGAAGACTGCCCTAGGGGTTGTAAACTTCTTTTGTGCGGGGGTAAAGTGGTCCACGCGTGGTCCATTGCAAGTACCGTACGAATAAGCATCGGCTAACTCCGTGCCAGCAGCCGCGGTAATACGGAGGATGCGAGCGTTATCCGGATTTATTGGGTTTTAAGGGAGCGGAGGCGGGCGATTAAGTCAGCGGTTAAATAGTGTTGCCCAACCCTGCCCTGTCGGTGATACTGGTG
+
86ACC>55=0)=;8=;;==;;;;CFFGGGGGGDEGFGGGGFEEEGFEGGGGGGECCCF,CCF:8B:FFC<FC<F,CEFFF<4EEFGGGGFACFGGGFGGEBF=EFCEED+=DEFFFG<<D,DGFC@7FFDDFF9;EFCGG9F>F@+@E7DF7FFGG>:0@C?*?C><D>*1::2858CFGEDBA=3577C3E5ACDFGG397C)2>.)09>EC;BG*):*=F*95)<9)9D>:B9)43>*,/337).49<99<A<7;514(*64)6)60-C)).0*73(,()((.2).-46?0)))*)..,
@M02996:162:000000000-B87FG:1:1101:16514:2158 1:N:0:ACTGAGCG+CGTCTAAT
CCTACGGGAGGCAGCAGTAAGGAATGTTCGGCAATGGGCGAAAGCCTGACCGAGCAACGCCGCGTGAGTGATGAAGGCCTTCGGGTTGTAAAGCTCTGTGGTAAAGGAAGAATACCACTGATAGGAAATGATCAGTGGCTGACGGTACTTTACTAGAAAGTCACGGCTTACTACGTGCCAGCAGCCGCGGTAATACGTAGGTGGCAAGCGTTATCCGGATTTATTGGGCGTAAAGGGGGCGCAGGCGGTCTGTGAAGTCTGAGGTGAAAGCGTGGAGCTCAACTCCATACAGCCGTGGAA
+
8-8AC:8>=11=88=;;<=;<@CC6C,CFEGGGCEEFFGGGGGEGF?FFFG@@F@EFGGE@CFC6>=CFFFFGGGGGGGGCFGGGGGGGGGG?9AFGGFAFF9FEGGEEEGCFFE=EF,FA,EEDGGGGGEFFFGDGFG<CFDGGGGG9@FGGFGCFADF;CFFEGDCEG:,<DC,DCECFGFFGFGGDG):?8CF>8?FD:CF8C6>FE857;A+7678),1@CAF5:E1>(49F?0:5492.-7<>9;(7<)-6><7447668?289)*(-(5*.(..414)-5><A(.),(1-.1()
@M02996:162:000000000-B87FG:1:1101:9873:2161 1:N:0:ACTGAGCG+CTTCTAAT
CCTAGGGTGGCGGCAGTCGAGGAGCATTTGCAAGGGGCGAAAGCCGGACAAGGCGACGCTGCGTGGAGGAGTAAGGCCTTCGGGTTGTAAACCCCTTTATTGGGGAACCGGCCATCCCACCCCATACCTCCGTTATTTTGAGTGTCCCCTAAATGAATGGGCCGCTAACCCTTGTCCAGCAACCGCCGTTATACACAGGCCAAGAACGTGTTTCCGTATTACTTTGCGTAAAAGGCGCGTATGCCGTCTTTCCTGTCCATTGTGGAATCTCCCTGCCCAACCCACGACATTGCCGTCCAA
+
86ACC9)581)88+88;;888888,:;CCEEFFG,BFB+:CFCFCC@:FFG,C,78@:>F?@:8+>:<74+,95?ECFFC,4?@E:+B?<EF,B@+3,,,,,,3=:C<E++++3,38,,,>>CC,,3,733**,*,22,,**2,,6DE,,*,,,6,=;=7B/**1*//0*2**2++5++<**.;*1)7C*9*0*+3*//)5*1)02))))2*0**/*(9C800*+*0)()*.).(),-)),1.*)))(*-)*).).)+*)66))(.,)*-25,()*03)4:7:((,(--())).,,)(()
@M02996:162:000000000-B87FG:1:1101:8512:2162 1:N:0:ACTGAGCG+CGTCTACT
CCTACGGGGGCAGCAGTGGGGAATATTGCACAACGTGGGAAACCCTGAGGCAGCGACGCCGCGTTAGTGAACAAGTATTTCGGTATTTAAAGCTCTATTACCAGGCAAGATATTGACGGTCCCTTACTAAGTAGCCCCGGCTAACTACGTTCCCGCAGCCGCGGTAATACTTCGTGGGCATGCGTTATCCTCATTTACTTGGTGTTTATGGAGCTTCGACTGCCAACCACGTTTGAATGTTAATCCCGTGGCTCACCCCCGGCACTGCTTTGTTTACTTTTTATCTTCTGTCGAGTCGTGT
+
66ACC>A))1)888;;<6;;868;;CECE-6CA,+,:6+6CCFEB,:,6CDEC,@@@7++8:C@++BB,,@,:4:<,CFD,A+C<D,<,,:,55AF,<,,,:8,++:,+ADA,C,,3++8++8?,76:,3,,7,,8@7+77++,@@,@@F,6@,@CC*3>C7*44**59;,<+*4*37C6*28>ED*2+12+51<F6:C+;*<:8/)0/8*0*))9*4**)/**+)*1-)*0(.(9-)12)*-9-*/1/,(.(5220:3,1)(--,:2952)),)+0)).6=0).64)))-)((-.)-,((
@M02996:162:000000000-B87FG:1:1101:18723:2173 1:N:0:ACTGAGCG+CGTCTAAT
CCTACGGGTGGCTGCAGTGGGGAATATTGGGCAATGGGCGAAAGCCTGACCCAGCAACGCCGCGTGAAGGAAGAAGGTTTTCGGATTGTAAACTTCTGTCCTTGGTGACGAAGGAAGTGACGGTAGCCAAGGAGGAAGCCCCGGCTAACTACGTGCCAGCAGCCGCGGTAATACGTAGGGGGCAAGCGTTGTCCGGAATGACTGGGCGTAAAGGGCGGGTAGGCGGCCGATTAAGGCGGAAGTGAAAGTCCGGCTTTCAAGGGGGGAAGTGCGTGGGAGACTGGTTGGCTGGAGGGCGGAA
+
-8AACB=5:)1==8=;;;=;;7886C@FEFGFFCFDFFFEGEEEGDDFCFFEDECECFEFFCCC=FFFGGFEFDDFGFECCGEEDEEG9EEFGGGGGGFGGDAFDCDE?FE@FGGGG@GGGGGCFGGGGGGGGGGGGGGGGGGGGDEGG9EFG:B@FG9FFCF>CEGGECE=CGF,>?CDEC>AEC5CC5C=9AGGFGGFFG7=810>)8DGGFBDG(9/>EFFGFE57<))-596:(.14>.=AF=A:AD39B>9(:?BAF:B9670))94(40:7(-4<*5?4)33,5(41?(1.97-(
@M02996:162:000000000-B87FG:1:1101:21260:2177 1:N:0:ACTGAGCG+CGTCTAAT
CCTACGGGTGGCTGCAGTGAGGGATATTGCACAATGGGCGAAAGCCTGATGCAGCAACGCCGCGTGAGGGATGACGGTTTGCGGATTGGAAACCTCTGTCTTCGGGGAAGAGAATGACATTAGCCGAGGAGGAAGCCACGGCTAACTACGTGCCAGAAGGCGCGGTAATACGTAGGTGGCAAGCGTTGTCCGGAGTTACTGGGTGTAAAGGGAGCGCAGGCGGGAGAGCAAGTCAGTGGTGAAATGCATGGGCGTAACACAGGAACGGCCATCGAAACGGACCTGAGTGAGGGAAGTAGAG
+
-8,8A:55801=68=6;;=;;;6@6C6CC@@@CAFDDCFC@CECCC,C@,66CA;;C,@+7@8@6@CCGEB,?CCBCBC=,5@=+4CD,,9A,EAFEFB,C,9A:+=4:C:,AF,?EFFEFAF<=F7@F7>CEDG?BFDFDBCCCF7EFB,@>:,3,30,63*>C*4:,,,=*?=:,47;A65);::9DDFGGF5*);+1;2=);96F66::*70C34DG0:=5:7E*(/7@:6)0..52-0304@85*6:>0((,(/*.,).4..(10-)((3?F7((-4513((().6<.4<2,066).
@M02996:162:000000000-B87FG:1:1101:8596:2177 1:N:0:ACTGAGCG+CGTCTAAT
CCTACGGGTGGCAGCAGTCGGGAATATTGCGCAATGGAGGAAACTCTGACGCAGTGACACCGCGTATAGGAAGAAGGTTTTCGGATTGTAAACTATTGTCGACAGGGAAGAGACAAGACTGTACCTGTCAAGAAAGCTCCGGCTAACTACGTGCCAGCAGCCGCGGTAATACGTAGGGAGCAAGCGTTATCCGGAATTATTGGGTGTAAAGGGTGCGTAGACGGGATATCAAGTTAGTAGGGAAATCCCCCGGCTCAACTGGGGAACTGCAACTAAAACTAATATGCTGGAGTGCTGTAGG
+
8ACCCA:5:0)====;;==8688@FF@EFGFFEEECFCDEBEFFCFGGFFFGFF,CCCAEFGGGF@:C<FGAFFFGFGGGGGGGCFGDGFFFFA,AEFCBFGEFCBEFGGG,EFGGGGG<FEFGG,C,,CDG8FD?FGFF7EEF:8DC;D6EGFFAD?FB?9>CC>E>>BGGD,5@BC9:;C694?;/:A:;:>=*?C++246AC<BAAFFFGF3DC<DG>9=*7)**)*2=?-6F6-*2)11><*18C?08>;,:2+967436:6?F640445F?7<?FF):)..)6).4::7))*)-6-
@M02996:162:000000000-B87FG:1:1101:12101:2272 1:N:0:ACTGAGCG+CGTCTAAT
CCTACGGGAGGCAGCAGTGGGGAATATTGGACAATGGGCGAAAGCCTGATCCAGCGACGCCGCGTGAAGGAAGAAGGTCTTCGGATTGTAAACTTTAGTGAGCAGGGACGATAGTGACGGTACCTGCATAGCAAGCCACGGCTAACTACGTGCCAGCAGCCGCGGTAATACGTAGGGGGCAAGCGTTATCCGGAATTACTGGGTGTAAAGGGGGAGTAGGCGGGAAGGCAAGTCAGATGGGAAAGGCAGGAGCACAACCCCGGAGCTGCAGTGGAAACGGTTTTGCTTGAGAGGCGGAGGG
+
-88BC?88)10=88=;;=;;;8886C<,CCF<C<CCCDCCCEECFF8CE<6C@A:@@FCFC@@>+>BDGDDGGDCEEBFE,EFDC+BF?E?DAFFC<F,BFGFFFFDC?FG+?FCFFGFGGGGGGGGG;FG@FGGG@EFEGC7FFGAFGG,@EGG?:DC<@9@>F*=CCFGE;CFE*772:8>58/*:1=CG=DE89:@7:FG);/9FFBFE3>7CC,>FFECC:>EG:FDF-66=9<9*4247,:>:D;374(.:?E*4634(,,(.0(*.(49</41:()(((.)6<<><:(34>647;
@M02996:162:000000000-B87FG:1:1101:7571:2333 1:N:0:ACTGAGCG+CGTCTAAT
CCTACGGGTGGCAGCAGTGAGGAATATTGGTCAATGGTCGGAAGACTGAACCAGCCAAGTCGCGTGCAGGAAGACGGTCCTATGGATTGTAAACTGCTTTTGTACGGGAATAAAGTGCGGGACGTGTCCCGTTTGGAATGTACCGTAAGAATAAGGGTCGGCTAACTCCGTGCCAGCAGCCGCGGTAATACGGAGGACCCGAGCGTTATCCGGATTTATTGGGTTTAAAGGGTGCGCAGGCGGAGGATTAAGTCAGCGGTGAAATTCTCAGGCTCAACATGAGAACTGCCATTGGTCATGG
+
88BCC>D9800=;==;===;;CCFGGGGGGGGGGGGGCFFGGGGGGGGGGGGGEEFGGGFGCFGFGFFGFFGGE<CE?CFF?FGGGFGFGFGGFGGFFEGDFFGGGGGEGGGGGG<FFGGGGGGGGFEGGEFFFGEGGGGGGGGGFGGGGGDGGGFGGFGGGGGGGFGGGGGGGGGGGGGGDEBGCGGDFGGGFGGFFGFGCE>ECDEAFGGGEBG4<7C=FGCE>FGAFFFB<(0(9>52>20480(*.<F<4492EC(1>?AA2)-96*40()39:<(.*.665<<4(.6)6)-*)).2
@M02996:162:000000000-B87FG:1:1101:21020:2336 1:N:0:ACTGAGCG+CGTCTAAT
ACTACGGGGGGCTGCAGTCGAGGATCATGGGCAATGGGCGAAAGCCTGACAAGGCGACGCGGCGTGGAGGATGAAGGCCTTCGGGTTGTAAACTCCTGTCATAGGGGAACAGGCGATCTTACCTAATACGTAAGTGAGTTGAGTGTACCCTAAGAGGAAGGGGCGGCTAACTCGGTGCCAGCAGCCGCGGGAAGACAGAGGCCAAGAGCGGGGGTCGGATTGACTGGGCGGAAAGGGCGCGTAGGCGGTCGTGCGTGTCAAGGGGGAAAGCTCCGGGGTCAACCCGGAAAGTGCGCGTGAA
+
-88=C?58:5188889:::888:>,:=B,-B===<BCCBCCDCCFE<EDFFD,6:8>@BF368>+5@CFDEFCCEFFFGE,<FDED<F7B;A<FGGGC8CFFGGDFGDDFGCFFFG<F27?FG9FGFGGGCGFG9EGG73AFG0CCFGGG6CGGGEDFD0*/:CGGGEGGG:C8E5AECF<C?FEDGGGG)CC):C@FGFFCC@=FFFF>)*1.8*C>C3.*02+9EF?D5@>F?F??@>7),049<>142.8<>,4**.<F7:(412>09)42>CB(--4=).4>>F69:-6)96)(--,
@M02996:162:000000000-B87FG:1:1101:7557:2345 1:N:0:ACTGAGCG+CGGCTAAT
CCTACGGGTGGCAGCAGTGAGGAATATTGGTCAATGGGCGGAAGACTGAACCAGCCAAGTCGCGTGCAGGAAGACGGTCCTATGGATTGTAAACTGCTTTTGTACGGGGATAAAGTGCGGGACGTGTCCCGTATGGAATGTACCGTAAGAATAAGGGTCGGCTAACTCCGTGCCAGCAGCCGCGGTAATACGGAGGAGACGAGCGTTATCCGGATTTATTGGGTTTAAAGGGTGCGCAGGCGGAGGATTAAGTCAGCGGTGAAATTCTCATGCTCAACAGGAGAACTGCCATTGCACCTGG
+
8ACCCD)1)1)=;=8=;==;;;;CFECGGGFGGGGEF<A@@@@C@FFGFF:CFFEDFCGG<BFF:FCCFGFF8C,BCF@FGECEFA9,FF<CEFGCF,BFFFE?5BFF+CFCE9FEFGEGGGGGEFBDFFGG+DCFGF9FFGAF7DCEFGGGGGC9CG6*@DFE<D7E7CEFGFGGGGCFFCD)=DCC@FFEEF*:;**29CCEGGFFFF7EGFF*9-::FCFDC>6C)*:>3,03(3BD(9977>)4*55*)6268EGF;F?<>A>4/)*.-4@<=:)(.0(,(54<777>6).)*(.44
@M02996:162:000000000-B87FG:1:1101:23992:2351 1:N:0:ACTGAGCG+CGTCTAAT
CCTACGGGCGGCAGCAGTGAGGAATTTTCCGCAATGGGCGAAAGCCTGACGGAGCGACGCCGCGTGAGGGATGAAGGTGTTCGGATCGTAAACCTCTTTTATTAAGGAAAAAGGATAATATGCTAACCATATTATTGTGATGGTACTGATTGAATAAGCCCCGGCTAACTACGTGCCAGCAGCCGCGGTAATACGTAGGGGGCGAGCGTGGTTCGGAGTTACGGGGCGTAAAGAGCGTGTAGGCGGTTAGTTAAGTCAGGTTGGAAATCTTTCAGCGCAACTGAGGAACTGCGACTGAAA
+
88@?=5)8)1)8888;;<;;;;;;CEFGGGGGGGGGGGGGGGGGGGGGFFC@BC@==@BC@>:>+>CFGG=<CEEFFB,::,?=C:=BFGGGGGGGGGGGGGGGGGGFGGGGGGFFGCEGGG9@@FGFGGGGGGGG,8@FF;D3@EE,E3,EF9,<E7C,>DCD:*44<BBGDFFGGGFGGGFAGGDGGCCFD6C>AFD3)5:589770.1:**0356/2@+*/:>EG1BDFFFFF>>:D?C2?6BEFCBF4:AFBBCC?A*(35<7)9)*.-47<81190:(.8<:(2.42(-,(8:>2
@M02996:162:000000000-B87FG:1:1101:19164:2359 1:N:0:ACTGAGCG+CGTCTAAT
ACTACGGGGGGCAGCAGTGGGGAATATTGCACAATGGGGGAAACCCTGATGCAGCGACGCCGCGTGAGTGAAGAAGTATTTCGGTATGTAAAGCTCTATCAGCAGGGAAGAAAATGACGGTACCTGACTAAGAAGCCCCGGCTAACTACGTGCCAGCAGCCGCGGTAATACGTAGGGGGCAAGCGTTATCCGGATTTACTGGGTGGAAAGGGAGCGTAGACGGCGATGCAAGTCGGATGTGAAAGCCCGGGGCTCAACCCCGGCACGGCATTGGAAACGGGGTGGCGAGAGTGCAGGAGAG
+
-88AC?=5:)188884:<:9988=,=9,@EF<AAC?CFDDECDFFC@?E?D?BA:=>@BC+>3>+8@B<>ACFCBC,@=@,@@C3@:F,@;=<FCFG;,8DFFGAFDFFGGCFGCFGGGGGGGGFGGGBFGGFGGGGGGGGD8FGGCFGE;FGF?C;CC8:7:CG1>ECEGE2<C7CCD=7C>08/1>/CGGDE7*1?F4:FG);)8?F>FE4B>D54CG=CC9C7*14=7F4.(744726C4=<@52CB>E>(4<<F4:?F17>9(4>2)).5?@?((3(>((-4(4>F>.6).6>?:,2
@M02996:162:000000000-B87FG:1:1101:14204:2366 1:N:0:ACTGAGCG+CGTCTAAT
GCTACGGGTGGCAGCAGTGGGGAATATTGCACAATGGGCGAAAGCCTGATGCAGCGACGCCGCGTGAGTGAAGAAGTATCTCGGTATGTAAAGCTCTATCAGCAGGGAAGAAAATGACGGTACCTGACTAAGAAGCCCCGGCTAACTACGTGCCAGCAGCCGCGGTAATACGTAGGGGGCAAGCGTTATCCGGATTTACTGGGGGTAAAGGGAGCGTAGACGGTTTGGCAAGTCGGAAGTGAAATGCGGGGGCGCAAATCCGGAACGGCTGTGGAAACGGTCGAACTAGAGGGCAGGAGGG
+
-8A?@?=5=00=;8=;;==;;78@;C,6CFFFACEDDDCBEEECFFEED@CFFEC@BFEFB@@>+>BCCCDFGAEE,C,F,CFC8B?FE?DACFEFGC,EFGGGEFGFGGGCFG;FGFGGGGGGGGGGFFGGGGGGGGGGGGEGGGFGGGFGGGG?DFDDF9:CG8CG,@DF4:EEGDD5=C::C:9CCFGGC3A86DD@:FG):)8?F=CC<>>D329C?CE95.>C:FCF5>(73:>04269)9@9GB>>2(49>**5:B6099(48().54BF?((-,719<?(.4..380?:@,((-
@M02996:162:000000000-B87FG:1:1101:9143:2373 1:N:0:ACTGAGCG+CGTCTAAT
GCTACGGGTGGCTGCAGTGGGGAATATTGGGCAATGGGCGCAAGCCTGACCCAGCAACGCCGCGTGAAGGAAGAAGGCTTGCGGGTTGTAAACTTCTTTTAAGGGGGAAGAGTAGAAGACGGGACCCCTAGAATAAGCCACGGCTAACTACGTGCCAGCAGCCGCGGTAATACGTAGGGGGCAAGCGTGGTCCGGATTTACTGGGTGTAAAGGGCGTGTAGCCGGGGGAGCAAGTCAGATGTGAAATCTATGGGCGTAACCCATAAACTGCATTGGAAACTGTTCTTCTTGAGGGCTGGAG
+
-88AC?=5:0);=8=;;;=;678@,C,C@CFEA@CCDFFC@BCCF<8CDCCCDA:CA<BF@@@>6>C@FFCGF@EEFB?4+=@CE@BF+??DE9ECF,55EFGGFGDCEGGDCDFGGGGGGG+CFFEE@GFGGCFGGFGGGEGF:CFG;FFG:FCGGGGGF4DGGGG:CE9CDB+3=C*559A:CCD**:/<<<EED<*9*0<FF*8.9=::>B:D)-*29+39E<:C9EDF?F)9:>60.*.0:=/5:<)=::?(-CDFDF0(.8AF*605)-*<1-8:)@)))...))6<7(-3)-2,2
@M02996:162:000000000-B87FG:1:1101:18520:2380 1:N:0:ACTGAGCG+CGTCTAAT
ACTACGGGTGGCAGCAGTGGGGAATATTGGGCAATGGGCGAAAGCCTGACCCAGCGACGCCGCGTGAGGGAAGAAGGTCTTCGGATTGTAAACCTCTGTTGATAGGGACGAACAAAGACGGTACCTGTCGAGGAAGCCACGGCTAACTACGTGCCAGCAGCCGCGGTAAGACGGAGGGGGCAAGCGTGATCCGGAGTTATGGGGGGTAAAGGGTGAGTAGGGGGGTCGGTAAGGCAGAGGGGAAAGGCAGCGGCTCAAGGGCGGAATGGGAGTTGAAACTACGGGACGTGAGAGTCGGAGG
+
888?@@=5:)1=;8=;;<=;;788;@,<CCFECC@@DFFCCDEEFEAEEFEFEA:@@CCF:>@>+>FEFGDFECCEFBF?,AFDC+BF5@<B?F@FFF9CFEAFFGFEFFG@:FGGGGGGG7DEG3C:DFGGGGGGGFGGGGG*FFG,@DG@EGFCC=C@D9ECGG7CE,CFG8C:E/5=57.:*CC*9*:<8@C*.*:909FF*C)8@?FFG.8CF)*:?*79C):>977.<)(),-8F(9176)<1748:>0(,50*5:037;9()0(2(,(/+1--).)43((,((-,,)4.)72(,,
@M02996:162:000000000-B87FG:1:1101:13072:2398 1:N:0:ACTGAGCG+CGTCTAAT
ACTACGGGGGGCAGCAGCTAAGAATATTCCGCAATGGACGAAAGTCTGACGGAGCGACGCCGCGTGGATGATGGAGGCCGGAAGGTTGTAAAATCCTGTTATAACTGAGGAATAAGTAAGGTGAGAGAAACGCCTTATGGTGACGGTAGGTTATGAATAAGCAACGGCTAATTACGTGCCAGCAGCCGCGGTAACACGTAAGTTGCGAGCGTGGTTCGGAAGGATTGGGCGGAAAGGGCAGGAAGGCGGGGGTGCAAGCGGGGTGGGAAATCCCGGGGCTGAACTCCGGAAGTGCGTGGAG
+
-8AA@?9115088889::,:<:C??A?FFGGEC=:BCDFB@CCBC<,AEFDDC>6=>FEF=B@B+>F@,>BFE,>CFFGGCFFEG>3D>C;@BEFGF,,8C;FGG;>ACFF@,CFFFFFGG,FFGGGGGGGGGGG*?BFGCBFG7B*:;F<2A@<C9:><CCFEFECEGGGE7CF:*:5:<78:=FFGGGG*:>CGFDCF572*2:>7;)C/1<.<*-717**2+*:9?)<)49BFFB)9,C(<8774>(()(-434?9((89,76>??6*64)78),-((0584474-32().-4)(-,,
@M02996:162:000000000-B87FG:1:1101:23287:2419 1:N:0:ACTGAGCA+CGTCTAAT
ACTACGGGCGGCAGCAGTGGGGAATATTGGGCAATGGGCGAAAGCCTGACCCAGCAACGCCGCGTGAGTGAAGAAGGCTTTCGGGTTGTAAAGCTCTATCCTTGGGGACGAAGGAAGTGACGGTACCCAAGAAGGAAGCCCCGGCTAACTACGTGCCAGCAGCCGCGGTAATACGTAGGGGGCGAGCGTTGTCCGGAATGACTGGGCGTAAAGGGCGGGTAGGCGGCCGAGTAAGGCCGAAGTGAAAGTCCGGCTTTCAAGGGGGGAAGTGCTGGGGGGGCTGGGGGGCGGGAGGGGGGAA
+
-8ABC981)806888;;<;;;88@6C<ECDF@C@@CCDECFEEEFE8EACC@FA,CEFEGGE@C+>FCCEBEFEFGGGB4E<?CEE@CFED<DF?FF<,CBEFECFDDEEFGGGGGG<DFFFE@FGFFDFFCFGGGGGGF@8@B7BEGFBFG>2>=BFCCFC=,<::E/CC?F9;3?CDEGD:>ED)97*9200:C>G*<CC9=CF5;8>GGFFB*C(91<>DC=B:)4@)046>),3;DFG(=6@96*.5)461-,+>2.<(4374:)5754-6E5(,(()--((43-((((,,()-90(
@M02996:162:000000000-B87FG:1:1101:20926:2428 1:N:0:ACTGAGCG+CGTCTAAT
ACTACGGGTGGCTGCAGTCGAGAATCATGCACAATGGGGGCAACCCTGATGGGGCGACGCCGCGTGGGGGAGGAAGGTCTGCGGATTGTAAACCCCTGTCATGCGGGAGCAAGGCGCAAGCTTGAGAGTACCGCAAGAGGAAGAGACGGCAAACGCGGGGCCAGCAGCCGCGGGAAGACAGAGGGCTCAAGCGTTGTGCGGAATCACTGGGCGTAAAGGGTACGTAGGCTGCCGCATAAGTCGCGCGGGAAAGGCAGGGGCGGAACCCCGGGAGGGGGCGTGAGACTGGGGGGCTGGAGGG
+
-868@@9510);=88;;==888@@,;6;;CFFA<,CCCCE@CCFFECEEAD@,=6@@@>@788>8>FCFDEGG@DFEEFE,EFCC@BF,@BCDGGGGF,BFEGGCFDDECFEGGGGGGGGF,,@F,>F<FFGACEGGGGGGGGGGGFGGGGGGG8C*=)1:<EGGGGGGC?EG*:=*2:?7C?>*19<CGG?=)2:7*:>CDG)+:9/95FC7)8>CBFD58+92=C<4)18.47D<8?FA>-048>0C6>><B???ED>1)(-22:<>1>;9>@E)1(4,88(6)-5(.(-3,(-<(3-2
@M02996:162:000000000-B87FG:1:1101:6880:2453 1:N:0:ACTGAGCG+CGTCTAAT
CCTACGGGTGGCAGCAGCTAAGAATATTCCGCAATGGACGAAAGTCTGACGGAGCGACGCCGCGTGGATGATGAAGGTCGGAAGATTGTAAAATCCTTTTATAACTGAGGAATAAGTACTTTGAGAGAAACGGAGTATGGTGACTGTAGGTTATGAATAAGCAACGGCTAATTACGTGCCAGCAGCCGCGGTAACACGTAAGTTGCGAGCGTTGTTCGGAATTATTGGGCGTAAAGGGCATGTAGGCGGTTTTGCAAGCTTGGTGTGAAATTCCGGAGCTCAACTCCGGAACTGCGTTGAG
+
88ACCAD9=0)========;<;;CFGGGGGGGGGGGGGGGGGGGGGGGGGGGGCCEFGGGFFGG@FEGGGGGGGGGFFGGGGGGFFEFGGGGGGGGGGGGGGGGGGF9EFGGGGGGGGGGGGGGGGGGGGGGGGGGGGGF@EFGGGGGGGGGGGGGGGGGEDFFFDGGGEFF@CFFFGGGGGFFGGGGGGGGEFGGFGGFGGCFGGFFEFGEDFFGGFGG@5FGGFGGFFGBFFFFFFFG?GFFFFFFG4(7::<<<G:24??DBFFFFFGBD2<:5>><?FF?AF??B3-7><??7(((.
@M02996:162:000000000-B87FG:1:1101:24360:2487 1:N:0:ACTGAGCG+CGTCTAAT
CCTACGGGCGGCTGCAGTAAGGGATATTGGGCAATGGGGGCGACCCTGACCCAGCCATGCCGCGTGAGGGAATGAGGCCCTACGGGTCGTGAACCTCTTTTGCCTGGGGATAACGGCGCGGTCGTGAACCGTGCGTGCAGGTACCAGGCGAATAAGCATCGGCTAACTCCGTGCCAGCAGCCGCGGTAATACGGAGGATGCGAGCGTTATCCGGATTCATTGGGTTTAAAGGGTGCGCAGGCGGCCGGCCAAGTCAGCGGTGAAATCCGGGGGCCCAACCCCCGAAGTGCCGTTGATA
+
8ACCCD=):1)8888;;;;<<;;;CEFGGGGGGGGGGGGGGGGGGGGGGGGGGFFGGGGGGGGFFGGGGGGGGGGGGGGGGGGGGGGGGGDGGGGGGGGGGFFGGGGGGGGGGGGGGFEGG3>FGEGGGGGGDGGGCG@FGGGGGFEGGGGGGGGFGGCGGDEGGGGGFGCF3AEGGGGF6FFFEGGGGGGGG5EE>GFFGC=BDD@BB4>CDBB7C?C:B7EC>@=FFFFFFFFFB1B)4>95;FDFGF(<:4>AFGGF<D624A<304D0433?),:0:EF9,9>??AD>(3118)
@M02996:162:000000000-B87FG:1:1101:21355:2488 1:N:0:ACTGAGCG+CGTCTAAT
ACTACGGGTGGCAGCAGTGAGGAATATTGGTCAATGGGCGGAAGACTGAACCAGCCAAGTCGCGTGCAGGAAGACGGTCCTATGGATTGTAAACTGCTTTTGTACGGGAATAAAGTGCGGGACGTGTCCCGTTTGGAATGTACCGTAAGAATAAGGGTCGGCTAACTCCGTGCCAGCAGCCGCGGTAATACGGAGGACCCGAGCGTTATCCGGATGGATGGGGTTTAAAGGGTGCGCAGGCGGAGGAGTAAGTCAGCGGTGAAAGTCGCAGGCTCAACAGGAGAACTGCCAGTGAGACGGG
+
868?CB99>01=;8=;;==;;;;C6C<FFFFACCDDC,;@CCCCFE,E@EC<@ACCCEE::8@@8@BDFFDFFCC?F8FG,?,CDFC,BFADCEFFG9CFFGFGGGEDCF=BFGGEFGGGGGGGGGGDGGE3@DBEGG9FFGGFGCDEFGG=EGCCD4=BC78CFGCEFC*CDGFFGCCC9;:6C9CD7EGGDFGGFFCD<DGB=9)7./CCD>0)*4**8@=1/)3:<FFE:??F>F>C;D98>D<(*.:@-6:AFGD19F>B).6(74/99()<7(5(3)-44).5387),..)97:19
@M02996:162:000000000-B87FG:1:1101:10119:2496 1:N:0:ATTGAGCG+CGTCTAAT
CCTACGGGAGGCAGCAGTAGGGAATCTTCCACAATGGACGCAAGTCTGATGGAGCAACGCCGCGTGAGCGAAGAAGGTCTTCGGATCGGAAAGCTCTGTTGTTAGAGAAGAACAGCCATGAGAGTAACTGCTCAAGGTTTGACGGTATCTAACCAGAAAGCCACGGCTAACTACGGGCCAGCAGCCGCGGTAAAACGTAGGTGGCAAGCGTTGTCCGGATTGATTGGGCGGAAAGGGAACGCAGGCGGGCTGTGAAGGCGGAGGGGAAAGCCCTCGGCGTAACCGAGGAAGTGCATGGGAA
+
688?C?==811888=6;=;<;@C@;@6CFFFGAC9CDDEC@@CCC,,CC,C@AECCCFEF7@@@6@CEFEDFE@DEEAF<,?D@@?FF+?==AF?FFF,CFA<EDCECFGGGEFGFFG9FFGGGGGGGAFGFFGGGGC=?BDGGG=D+C;@EGF?DEGGFF6FFGGGEEFG,D6E*BE5::9A9<@DDDG)=:+4CB*;FD+=>*;AFA>**2)1@D93*.*0*29FD1B)89BFFFF>>3/-77)89)-(0,(.6<6C(-7(90;3?547.((0:53((->2<99977:(.5)6)*.2.,
@M02996:162:000000000-B87FG:1:1101:18255:2500 1:N:0:ACTGAGCG+CGTCTAAT
ACTACGGGGGGCAGCAGTGAGGAATATTGGTCAATGGACGGAAGTCTGAACCAGCCATGCCGCGTGAAGGAAGACGGCCCTATGGGTTGTAAACTTCTTTTGCGGTAGGGTAATAAGCCCCATGCGTGGGGTGATGAAAGTATAAGGCGAATAAGGATCGGCTAACTCCGTGCCAGCAGCCGCGGTAATACGGAGGAAACGAGCGTTAGCCGGATGTAGTGGGTGTAAAGGGTGCGTAGGCGGAGGAGGAAGGCAGGGGTGAAAGAGCCTAGCTGAAAGAGGAGGCAGACATTGATACTGG
+
866AC?9510)8888::5:::C=ECC99CCEED@?@CCA>:B@@B,,AEFB7=A:8=:?F,>@>3@FEGGDFDD<BF@>F7>,>CF<@@@@BEGFFGC>FGFF**81>:F33@3@BFF<:FG,CGEEGGGGF==+C<CFFC9+7FCFGGGG*;FE+<<<:8<;CFG9C<C*CDFGC:C::/777C9D<*ACECFGG)*9<7)/7C>>B)1CE700)0.*29C71*0<7<FFB?B6B(,7>7C>5(07:*4351,8<>D<49:?:),(.)(97()*3/))44<?FB?(,(.,-)66)/)).,
@M02996:162:000000000-B87FG:1:1101:18237:2507 1:N:0:ACTGAGCG+CGTCTAAT
ACTACGGGGGGCAGCAGTGAGGAATATTGGTCAATGGACGGAAGTCGGAACCAGCCATGCCGCGGGAAGGAAGACGGCCCTATGGGTTGTAAACTTCTTTTGCGGTAGGGTAATAAGCCCCATGCGTGGGGTGAGGAAAGTATAAGGCGAATAAGAATCGGCTAACTCCGTGCCAGCAGCCGCGGTAATACGGAGGATACGAGCGTTATCCGGATTGAGTGGGTTGAAAGGGTGCGTAGGCGGAGGAGGAAGGCAGTGGTGAAATATCCGAGCGAAACTAGGAGGCGGCCATGGAAACGGG
+
668?C?955)188889:<:::9==5=,9CAB,?<??CDBBCC@EA?+==C+4?A:8=:?F=>8>+6@@FDDCFA,>CCCF*@,>CFF*>>7;BF;3F9,@FFF**11<@F,<C@FGGGFFGG7CFGEGFGGCCE*;FGGGCG7CEGGEEGG8CFF+22*88C*;CF?FFC;CDCC?8?:A:78789CC7C>F=7CED*::<DG):)05)1*:<B)/*.**1:=)1)3:>FFE1:0B0:>92C20(0.3*43@(2:<(<C)4F26)-):*(19>()17().8?:?F:(4(-,().))1(11,
@M02996:162:000000000-B87FG:1:1101:11107:2519 1:N:0:ACTGAGCG+CGTCTAAT
ACTACGGGGGCAGCAGTGAGGAAGAGTGGTCAAGGGGCGAGAGCCGGAACCAGCCAAGGAGCGGGAAGGAAGACGGCCCGAGGGGTTGTAAACTTCTTTTGTGCGGGGGTAAAGTGGTCCACGCGTGGTCCATTGCAAGTACCGTACGAATAAGCATCGGCGAACGCCGGGCCAGCAGCCGCGGTAATACGGAGGATGCGAGCGTTATCCGGATGTATGGGGTTTAAAGGGAGCGTAGGCGGGCGATGAAGGCAGCGGTTAAAGAGGGGGGCGCAACCCTGCCTGGCCGTGGATACTGGTG
+
-8A?A?911)0888;;,;;;;6;C<C;CC<;CCFFDEFE@CCCDFEF7>C<CD,,C=E,CC:=+@:CEFCCF<=B=4@F+=FFDG>CF=?CA>,,CDC,CFFGGBFDDD>FCFGC=F;:FGGFGG<=F:FCF+CFGGGG9CCFGCEGCCBCGGG79+<188):EG5CEG8E5D>F=FE6>C17:*/9*:FFC8>C809C;7C*717>)9=CED5)00-*9>>*1*9<:<FD@BF9)435*4>68955(:<D4<,4(4C*-4@:)68(4.472(4>5)(((.0.)-4(.7,,-(,-5*63.,
@M02996:162:000000000-B87FG:1:1101:18254:2520 1:N:0:ACTGAGCG+CGTCTAAT
ACTACGGGGGGCAGCAGTGAGGAATATGGGTCAATGGACGGAAGTCTGAACCAGCCATGCCGCGTGAAGGAAGACGGCCCTATGGGTTGTAAACTTCTTTTGCGATAGGGTAATAAGCCCCAAGCGTGGGGTGATGAAAGTATAAGGCGAATAAGGATCGGCTAACTCCGTGCCAGCAGCCGCGGTAATACGGAGGATACGAGCGTTATCCGGAGTGATTGGGGTTAAAGGGGGCGTAGGCGGCAGAGTAAGGCCATGGGGAAAAATCCGAGCACAAACAGAGGGATGCCATGAAAGAGGG
+
8-88=:1011188884:<:9:::99C<,?A4,9EEDCE8>@@CEAE,AEDBFAA84?,AE?>+>+>CFGD,>EE,CEEGG+,,>>F<:FE;3DF9,E,,@C:F**81>CF:<F9FGGGGGE:*6:F8:FGC*?<+C9FGFC<?ACFC@:C>8FGC+2+7:C)*;FFCCFEAEG@<<@:C757<>CCGG7CFFCBCE>6CF<FE38787)9:C7>5955*:@@F)25*::@F:((4>39:*)1-)(0),0.-72(((,<C(47(.(,(.?(*(((02)(((4)((-((((52)))))*(.3,
@M02996:162:000000000-B87FG:1:1101:24745:2534 1:N:0:ACTGAGCG+CGTCTAAT
CCTACGGGGGGCTGCAGTGAGGAATATTGGTCAATGGGCGAGAGCCTGAACCAGCCAAGTAGCGTGAGGGATGACTGCCCTATGGGTTGTAAACCTCTTTTGTTCGGGAATAAAGTGCGGGACGTGTCTCGCTTTGCATGTACCGTTCGAATAAGCATCGGCTAATTCCGTGCCAGCAGCCGCGGTAATACGGAAGATGCGAGCGTTATCCGGATTTATTGGGTTTAAAGGGAGCGTAAGCGGCCTTTTACGTCAGTGGTCAACTGTCAGTGGTCAACACTGGCATGCCATTGAGACTGGG
+
8ACCCB)8>:)8+88::::::::CEEFGGFGGGGGGGGGF@4CFGGGGGC?FGFF<E<FE,CFFGGGGGGGGGGA,F,B<FFGG?8BEFFCFFG,>,,@@:DDFCGFG@*@FFF<@<;FEC<CEEECB,7B=*44>C?<FC++,1=:@ECFFGFGGFFC<*9@>F:FFFGFGDFGGGCCF5CEFDG3CF97CE:*:<:**9**>GDB@F4C73>>DF):D6FGGG>?F)9DB629530)9<G95(.)-*-)822((599:<=?)5:<)*5:)()*2048?F*,8(),523>)4))(7-:31
@M02996:162:000000000-B87FG:1:1101:11091:2537 1:N:0:ACTGAGCG+CGTCTAAT
ACTACGGGGGCAGCAGTGAGGAAGAGTGGTCAAGGGGCGAGAGCCGGAACCAGCCAAGGAGCGGGAAGGAAGACGGCCCGAGGGGTTGTAAACTTCTTTTGTGCGGGGGGAAAGTGGTCCACGCGTGGTCCATTGCAAGTACCGTACGAATAAGCAACGGCGAACTCCGGGCCAGCAGCCGCGGTAATACGGAGGATGCGAGCGGTAGCCGGAGTTATGGGGGTTAAAGGGAGCGGAGGCGGGCGATTAAGGCAGGGGGTAAAGAGGGGGGGCCAACAATGCCGTGCCGGGGGGACGGGTG
+
--8AC?1081)88,;;;;;;;6;;66,C@6;C<EEDCFE:@CCFFGGC@=-9=4,CCE,CC,=+F:@BE8@E<48?@:F::=CCEC@F+A3@><DEFDAFFEGGEEF@C?GCCGCFG9CFGGGEG**81:EF+AFGGGG9C9@C;CEEGGEGGCFC+278:5EGG5?EC*:E<8CCFF=5:D:>*9C*?7D;*)2?67C><DC5//7))*9:7).*2)*6<87/*0CCAFC>BFF)49;*->971.)(14:*441(-:)(-06)..21)-)(((02.(.)565(39022(((((,10(-(,
@M02996:162:000000000-B87FG:1:1101:17757:2552 1:N:0:ACTGAGCG+CGTCTAAT
ACTACGGGGGGCAGCAGTGGGGAATATTGCACAATGGGGGAAACCCTGATGCAGCAACGCCGCGTGAAGGAAGACGGTCTTCGGATTGTAAACTTCTGTTCTTAGTGAAGAGAATGACGGTAGCTAAGGAGCAAGCCACGGCTAACTACGTGCCAGCAGCCGCGGTAATACGTAGGGGGCAAGCGTTGTCCGGAATTACTGGGTGTAAAGGGAGCGCAGGCGGGAAAGCAAGTTGGATGGGAAATGTCGGGGCTGAACCCCGGAACTGCATCCAAAACGGAATGTCTGGAGGGAAGTAGAG
+
88ABCA9=:9)8888::<:9978?,=,AEFGFE<B?CFDEEGFGGD8EEDEFFEAFCFEEFCCB3>FEGGCFFC>BF@CC,=FCEFFFBCBCC9>FCD<DFCBFC<8@CGGCGGCFGFGGEGGGFGGGGGGGEFEGGGGGGGGGGGGGGGGGGGGFFGFE@7:CG*:E+<CCCCEE*:C=CCF:C7/C*9CGDBG@;FGFFGG);)9FFBGE<BDG:B7<BEC97;A13?FF.)6<?)9*,24>)=99FBFE01(2?F<?BE>090.56<*67?FC5<(:?)().))).6((,44<)-.)-
@M02996:162:000000000-B87FG:1:1101:13680:2566 1:N:0:ACTGAGCG+CGTCTAAT
ACTACGGGCGGCAGCAGTGGGGAATATTGGGCAATGGGGGCAAGCCTGACCCAGCAACGCCGCGTGAGGGATGAAGGATTTCGGATTGTGAACTTCTTTGACTGAGGACGACAATGACGGTACCCAGAAAACAAGCCACGGCTAACTACGTGCCAGCAGCCGCGGTAATACGTAGGGGGCGAGCGTTGTCCGGATTTACTGGGTGTAAAGGGAGTGTAGGCGGGGGAGCAAGTCAGAAGTGAAATACCCGGGCGCAACCACGGCACTGCATTGGAAACTGTGCGGCTAGAGTGAGGGAGGG
+
88ACCA=8)108888;;<;;;88@;C<EEFDDFDCCDF,@7@D@FGFFFCFGGF=,CFEGEE@>8@F+B=CEEBFEB,,C,EFD7:BFA5AE,,?FF,,,C,,5,B>D<FG7FG:FGGGGGGG,838>>FGCEGGGG,DFGGCFGGFGGGCFGGFFCGD@C88CF/>GCFGG>BFG5CCC5C>>E>957CFED;119DGFCGG;?)9FF=CE4@)9*.:26?E7*8*7(77>)6)9>)9*.:<=>*9)*-7>;((46CG0(72(,44844*),34A=(.6)1)((-,(.,<4:4).72,(2
@M02996:162:000000000-B87FG:1:1101:7725:2572 1:N:0:ACTGAGCG+CGTCTAAT
CCTACGGTGGGCTGCAGTGGGGAATCTTCCGCAATGGGCGAAAGCCTGACGGAGCAACGCCGCGTGAGTGAAGAAGGTCTTCGGATCGTAAAGCTCTGTTGTAAGAGACGAATGTGAAGAGAGTGAACAATTCTTTTCAATGACGATATCTTACGAGGAAGCCACGGCTAACTACGTGCCAGCAGCCGCGGTAATATGCAGGCGGCAAGCGTTGTCCGGACTTATTGGGCGTAACGGGAGCGTCGGCGGGCAAGTAAGTCTTTCTTTAACGTTCGGGGCTCAACCCCGTGGTTGCACAGGA
+
8AC8C*:)5))==88;=====88CG9FFCFCF@ECFGGGF@@FGGGFGGCE:8@@@FEGECFGGECFEEGFGGEEFGECFAAFG@@+8BE,BEFGGGEF,EF<FDAAFFGG>A=AFF,A?AFCAF?@FFFFGG9E,,8;,==,DC++@6@E;=DFF>@D,@DF@:CCEGG?7<;AC2A*=C9**4**/)=1=4:9++2++2>*8C88BFFGGGDB>:8D<)*02<*+9:5<.(-4)405>69,)-7>(99(0(--).325462).).6=)/2:07ED;((,9..(8(-((,-(-(,*-,(,
@M02996:162:000000000-B87FG:1:1101:7738:2593 1:N:0:ACTGAGCG+CGTCTAAT
CCTACGGGGGGCTGCAGTGGGGAATCTTCCGCAATGGGCGAAAGCCTGACGGAGCAACGCCGCGTGAGTGAAGAAGGTCTTCGGATCGGAAAGCTCTGTTGTAAGAGACGAATGTGAAGAGAGGGAACAATTCTTTTCAATGACGGTATCTTACGAGGAAGCCACGGCTAACTACGTGCCAGCAGCCGCGGTAATACGTAGGCGGCAAGCGTTGTCCGGAGTTATTGGGCGTAAAGGGAGCGTAGGCGGGACAGTAAGGCTTTCTTAAAAGTTCGGGGCTCAACCCCGTGATGGGAAAGAA
+
88BCCAFB51)8888::::::88BFAFG<5BFGGGGGGGGCEFGGGGGGGE7FFFFFBFGFGGGGFGDCGGGGGGGG<F;AA>F7*1>*1>C:FGG9<FGC<FCB;C3<FCC=:7<:7<:<C:*114<F<+717B;>+B:C9FGG>EC*<:FG9FC>878CC*;21*:C:@0*<<=*0*:+>F?=CF57772*0+<@C*9C*+0?5>B)757*7<7::CD)*2:CF:7,5C526(14?57(9,73)/7D09)-4)))3*42),)))-4*6F<447:5>>(,15:(8-4(-,.)540/1(.(
@M02996:162:000000000-B87FG:1:1101:20522:2595 1:N:0:ACTGAGCG+CGTCTAAT
ACTACGGGAGGCAGCAGTGGGGAATCTTCCGCAATGGGCGAAAGCCTGACGGAGCAATGCCGCGTGAGTGATGAAGGGATTCGGCCCGTAAAGCTCTTTTATACATGACGAACGCGCGGGGGGCGAACAGTCCCGAGCAGTGACGGTAGGGTATGAATAAGCCACGGCTAACTACGGGCCAGCAGCCGCGGTAATACGGAGGGGGCGAGCGGTGTCCGGAAGGATTGGGCGGAAAGAGCATGGAGGCGGGCGTTTAAGGCGGGAGTGAAAATGCGGGGCGCAACCCCGGAGGGCTGGGGGG
+
-88AA?=@=11888=;;==;;@@@;C6CFGF@@:BCCFFCCCCCC@,C@C@@@B8CA<CC9@6@+8BC,C?:BC?EFEGC,<F,8?FF+7==AB:EF9,BFDGGA,@?9CF:@C?FEF+FGGGGGGGEGGCFGFGEGGGGCCFCEG*A?*C;C+3<<+::<:3A@CEG58CF>G6:8=/:7C5:C>FGDGD*/5+<09*77C*78)7>D3DC5<;D78C*8**7C*:<?4<)4928,3)2):0F:B<6C0(),(,4<G=?073-9-4<@A:).6<C>6((,07(8134-3(49((-)4-((
@M02996:162:000000000-B87FG:1:1101:13096:2628 1:N:0:ACTGAGCG+CGTCTAAT
ACTACGGGCGGCAGCAGTAGGGAATATTGCACAATGGGGGAAACCCTGATGCAGCAACGCCACGTGTGGAAGAAGCATTTCGGGGTGTAAACCACTGTCGTGAGGGAAGAATGCTGAATTTCGGTTAAGTTGAATGTACCTCGAAAGGAAGCACCGGCAAACTGCGTGCCAGCAGCCGCGGGAATACGAGGGGTGCAAGCGTGGGTCGGAATAACTGGGCGGAAAGGGAGCGCAGGCGGAGAGGCAAGCAGGCTGTACAATACCGGGGCCCAACCCCGGACCGGCAGACGGGACTGGTGCG
+
-8ABC?888108888;;<;<;8;;6C6CCFGEEC9CCDDEEEDEFC,CC9C9@A6CAFCF==8>,:6:B<BFC<=,:<<C,9@+>7@85A<<BFF,A,,:4@BFCF@D8FF,EF;,CF,,CFDFC+@FF,@FFGEG=EFGCDEGGGGGGGGGGG?C>@CCFFA,7=CEGDFGGGGCG::C=)08*9;CFGGGD.:89CFFD**7*17<>BG:*9F7::C7@*7CD>FD?D>D(6>FFF@9;<(81B>?*.8),(4(6+:4)087?>F>51)1,-5A),3(37-2;29?0(,7(4(.))()(
@M02996:162:000000000-B87FG:1:1101:15729:2637 1:N:0:ACTGAGCG+CGTCTAAT
ACTACGGGTGGCTGCAGTGGGGAATATTGGGCAATGGGCGAAAGCCTGACCCAGCGACGCCGCGTGAGGGAAGAAGATCTTCGGATTGTAAACCTCTTTCAGCAAGGAAGAAGAAAGTGACGGTACTTGCAGAAGAAGCCACGGCTAACTACGTGCCAGCAGCCGCGGTAATACGTAGGGGGCGAGCGTTATCCGGAATTACTGGGTGTAAAGGGGGGGTAGGCGGGGATGCAAGTCAGGCGGGAAAATCAGGGGCTTAACCCAGGACTTGCGCTGGAGACGGGGGAGCTGGGGGGGGGGG
+
-8ABC?=5>)0==8=;;==;;78@CC<@EFGECC,@CFFCEEDEFC<ECECFFA9@@FCF@@>>+>FEGDEFECEFE?DE,AFDD:BF,@?EFGGGGC9FFGGFFGFFEFG@FFGGGFFGGGG@FFF,CFFGGGGGGGGGGGGGGDGGG9EGG::@DFC@C>@@CCGG7BC,=?F,>==*75:;:DCG5*9230AEDG367D+98C)8)0:?:9D)>2917CC4EBG)4)15>BA*-<8>:D0B9D@7*4<*4<>>(*2-4?(8(431))2)4;):7(,4:3<19(324(2,,,(4)43-,
@M02996:162:000000000-B87FG:1:1101:14389:2695 1:N:0:ACTGAGCG+CGTCTAAT
CCTACGGGGGGCTGCAGTCGAGGATCATTGGCAATGGGCGAAAGCCTGACAAGGCGACGCGGCGTGGAGGATGAAGGCCTTCGGGTTGTAAACTCCTGTCATAAGGGAACAGGCGAGGGTACCCAACACGTACCTTAGTGGAGTGTACGTTAAGAGGAAGCGACGGCGAACTCGGTGCCAGCAGCCGCGGGAAGACAGAGGTCGCAAGCGGGGTTCGGATTGACTGGGCGGAAAGGGCGCGGAGGCGGTCGGGGGGGGGGGAGGTGAAATCGCCGGGCTCAACCCGGAAAGGGCGGCCAAA
+
88AACA=98)08888::::8884>AB4<,9B?AE?=CDECFEEEGC@EEFGG,68=>FCF+68>3>CCGDEFECFFFGGG,>FDE>8C<CACCFGGFF8?F<FFCFFFFFGFCFGGGGGECFGGGGGGGGFGGE<+CF<+;CG2A9<F*20;CFG<>ADCE<ECGGE*:CE*:/A/AE7:CF:@@FGDDG)C?):*9CFFF2*8*>BEF>)*10)99659)*2:+9CD:E7>>9?FB<:)1),06)04),4)909095C>;86>(46<64D(44>D>((-49476>F>B96(-(4(04(4,
@M02996:162:000000000-B87FG:1:1101:8346:2699 1:N:0:ACTGAGCG+CGTCTAAT
CCTACGGGTGGCAGCAGTGAGGAATATTGGTCAATGGTCGGAAGACTGAACCAGCCAAGTCGCGTGCAGGAAGACGGTCCTATGGATTGTAAACTGCTTTTGTACGGGAATAAAGTTCGGGACGTGTCCCGATTGGAATGTACCGTAAGAATAAGGGTCGGCTAACTCCGTGCCAGCAGCCGCGGTAATACGGAGGAACCGAGCGTTATCCGGATTTAGTGGGTGTAAAGGGTGCGCAGGCGGAGGATTAAGTCAGCGGTGAAATTTTCATGATCAACATGAAAACTGCCATTGATACTGG
+
88ACC>>9:))====;=<=;;;;CEFGGGGGCFFGGFCFFFGFGGFFGGGFFGACCCFGF9B@F:FFEGGDGFC,BFCFGC<EGGDC,BFEDECGFGCFFGFFGEGFG:CGFEFGGGGCFEECFFG8F;==?CFDEFG9DFGCGGGGDGGGGFGGGGG6FEGFGGGG7ACFGD*;C>?77CD5AGCGGGGGGEDEGF*?557C;E5=5A=@EGE>DGE+:@C7D*0CC>FFDF??),33C99-79>70:,4/646<):C:;F7A)5<5*57:).7E4:,:406)67?6).,)6<4<*:)6:
@M02996:162:000000000-B87FG:1:1101:8362:2709 1:N:0:ACTGAGCG+CGTCTAAT
CCTACGGGTGGCAGCAGTGAGGAATATTGGTCAATGGTCGGAAGACTGAACCAGCCAAGTCGCGTGCAGGAAGACGGTCCTATGGATTGTAAACTGCTTTTGTACGGGAATAAAGTTCGGGACGTGTCCCGATTGGAATGTACCGTAAGAATAAGGGTCGGCTAACTCCGTGCCAGCAGCCGCGGTAATACGGAGGACCCGAGCGTTATCCGGATTTATTGGGTTTAAAGGGTGCGCAGGCGGAGGATTAAGGCAGCGGTGAAATTTTCATGCTCAACATGAAAACTGCCATTGATACTGG
+
88BCC>85:0);;=8;===;;;;CEFGGGGGGGGGGG6CFEGGGFGGGGGFFGGFFGGGFGFGFFGGGGGGGGF@FFGGGGFGGGGGGGGGGGGGGGFFGGGGGGGGGCFGGGGGGGGGGGGGGGGGEGGGFEGGGGGGGGGGGGGFGGGGGGGDGFFGGGGGGGGGGGGGGGCGFGGGGCDEDGGGGGGGGGEDGEDGFGGGEGDFEAFGGDFFDG?FFFGF7=5FFFFGFB<,)-7>C>74)-8.(28A6)(,33EGBF>?F<9A964:<AA=C?(,(4=AAA08<5(.))66464)-4
@M02996:162:000000000-B87FG:1:1101:7914:2716 1:N:0:ACTGAGCG+CGTCTAAT
CCTACGGGTGGCAGCAGTGAGGAATATTGGTCAATGGGCGAGAGCCTGAACCAGCCAAGTAGCGTGAAGGATGACGGCCCTACGGGTTGTAAACTTCTTTTGCCGGGGGATAAAAAACGGGACGTGTCCCGTCTTGCAGGTACCCGTGCGAATAAGGACCGGCTAATTCCGTGCCAGCAGCCGCGGTAATACGGAAGGTCCGAGCGTTATCCGGATTTATTGGGTTTAAAGGGAGCGCAGGCGGAGAGGCAAGCCAGCCGTAAAATCGTTGAGCTCAACTCAATCTCGCGGTTGGAACTGG
+
88BCCAD9=0)========;;;CEFGGGGGGGGGGGGGGGGGGGGGGGGGGGGFFFFFGGGGGGFGGGGGGGGFGGGGFGGGGGGGFFGGGGGGGGGGGGGGGGGGGEGGEGGGGGGGGGGGGGGGGGGGGGGGGGGGGGGGGGGGGGGGGGGGGGGGGGGGE:FCFGGGGFGEGGGGGGGGEEGGGGGFFFFFGGFGFFGGGFGGF@B:FFGFFGG?F:FFGGG>EG<FGFFFBEBFEC><;>>>58>0876?<??G:9()8?F<0?04932)*<95?<AF864)624---,71)97)5(
@M02996:162:000000000-B87FG:1:1101:8360:2727 1:N:0:ACTGAGCG+CGTCTAAT
CCTACGGGTGGCAGCAGTGAGGAATATTGGTCAATGGTCGGAAGACTGAACCAGCCAAGTCGCGTGCAGGAAGACGGTCCTATGGATTGTAAACTGCTTTTGTACGGGAATAAAGTTCGGGACGTGTCCCGATTGGAATGTACCGTAAGAATAAGGGTCGGCTAACTCCGTGCCAGCAGCCGCGGTAATACGGAGGACCCGAGCGTTATCCGGATTTATTGGGTTTAAAGGGTGCGCAGGCGGAGGATTAAGTCAGCGGTGAAATTTTCATGCTCAACATGAAAACAGCCATTGATACTGG
+
8ACCCFF==0)====;=<=;;;CCFFFGGGGGGGGGFCFCGGGGGGGGGGFFGFFFGGGFGGGGCGGGFGEGGFFGGGGGGCEGGFEFGGEFFGGGGCDFGGGFGGGG:FGFGGFFGGGGGGGGGGGGGGGGCGFGFFGGGGFDFCFBF9EDFGGGGGDGGGGEFGFGGGGGDGGCFGGFGGF?EGGGGGGGGFGGFC8AGGGFGDFFFFGGGF3C=<FGFGGDG)AFFFGF702>91B51>>;9BD?><AFFF<4)/5<BF7-<4)68:*6))*A*<<?78A99?(.24,4)69<8)6>?
@M02996:162:000000000-B87FG:1:1101:16389:2729 1:N:0:ACTGAGCG+CGTCTAAT
ACTACGGGAGGCAGCAGTGAGGAATATTGGTCAATGGGCGAGAGCCTGAACCAGCCAAGTAGCGTGCAGGATGACGGCCCTAGGGGTGGTAAACTGCTTTTAAACGGGAATAACGTGACCTGCGTGAAGGTAAGTGCATGTACCGGAGGAATAAGGATCGGCTAACTCCGTGCCAGCAGCCGCGGGAATACGGAGGAATCGAGCGTTATCCGGATTTATTGGGCGGAAAGGGAGCGTAGGAGGGAAGGCAAGGCAGCCGTGAAAGGGAGAGGCACAAAGACGGCACGGCAGGAGGAACAGG
+
-8AACB=A=108=8=;;==6;CEC<CCECC@C@DFAEFFEF@@CFE8FDFEFEFECA8C6CCE@BC:6EEE<EECCFF@F,4,==CC+8@ACAFF<E,5:=?5,,BB:=+,9A5+4449,,,,@+4>A?F>EFF,@DD6?DCDD=B++@>F,=F>,93+5+3+@FE2,233@DF9F*1:,,33/8)1/2=7>5):EA*06*0=)3)00.+3:7).**)**/3/**)2)-77782;D63552DBF<@),5(,.(((3(*1-4586<((,83*,8()27(((..-(-,(,379((-,-).(.2
@M02996:162:000000000-B87FG:1:1101:7928:2732 1:N:0:ACTGAGCG+CGTCTAAT
CCTACGGGTGGCAGCAGTGAGGAATATTGGTCAATGGGCGAGAGCCTGAACCAGCCAAGTAGCGTGAAGGATGACGGCCCTACGGGTTGTAAACTTCTTTTGCCGGGGGATAAAAAACGGGACGTGTCCCGTCTTGCAGGTACCCGTGCGAATAAGGACCGGCTAATTCCGTGCCAGCAGCCGCGGTAATACGGACAGTCCGAGCTTTATCCGGATTTATTGGGTTGCAAGGGAGCGCAGGCGGAGGGGCAGGCCAGCCGTAAAATCGTGTGACCCGACTCAATCTAGCGGTTGGAACTT
+
88ACC>1580)===8====;;;;CECFGFGGGGGGFFGGDGGCFGGGGGGGGGGGDGFFGFFGG@CFCEGGGGGGGGGFGGFG7FFFCGGGFGGGGFCFGFFFGGGGDGGCFCEGG@7F7FC@FFGGGGFDCEGGGGG9FDGGFGGG@GCCDCC,26DDFEDC8@AEE@C,=FGF98:*AFF5>E):D*+;?8>E*)*0/*1278)/*19C:D57772029+<*27**5*:),3(.-37)43771))(1(()--8(1AF>6),4))(20(*())*0),--:4:2-).)-(-4(-(.1.)-
@M02996:162:000000000-B87FG:1:1101:15062:2735 1:N:0:ACTGAGCG+CGTCTAAT
CCTACGGGTGGCAGCAGTGAGGAATATTGGTCAATGGAGGCAACTCTGAACCAGCCATCTCGCGTGAAGGAATACGGCCCTACGGGTCTTAAACTTCTTTTATAGGGGGATAAAGTGAGGCATGCATGCCTTGTTGTAGGTACCCTAGGAATAAGCATCGGCTAACTCCGTGCCAGCAGCCGCGGTAATACGGAGGATGCGAGCGTTATCCGGAGTGATGGGGTTGAAAGGGTGCGCAGGCGGCACGGTAAGTCAGCGGTGAAATGTCGGGGCGCAACCCCGGCACTGCCGTGGAAACAGG
+
888AC>55:01==8=;;==;;C;CCC9EECC<CEACEACEB@DC<@AEEF@DDECCAC,,C;B@8@FCGFDF,C6CF@CF,F8?EDFB,AACDGA,?,,@,A,C@FFDDF+AFGGFGGGGGG,?FFFFGFEF,C9@8EEFGFGGFDD,8DFDGGA=9,=>8@@EGG,@D>6=C8FC>CFCF7*38*;C7CFFDDEED*;ADDGBC9:>)1;=CD)**.1+2<722)=>)8<B4:6@0>>C3C107)0(*-8@-6<-47<(,77<)6))03DBF(7:7(.4(71412(5)(-((-47=:(41
@M02996:162:000000000-B87FG:1:1101:15284:2769 1:N:0:ACTGAGCG+CGTCTAAT
CCTACGGGTGGCAGCAGTGGGGAATATTGGGCAATGGGGGAAACCCTGACCCAGCAACGCCGCGTGGGGGAAGAAGGTCGGCGGATCGTAAACTCCTGGCCTAAGGGAAGAGGAGAAGACGGTACCTTAGGAGGAAGCCCCGGCAAACAAGGGGCAGGAGGCGGCGGAAAAACGAGGGGGGGAGGGGGGGACGGGAAGAGGGGGGGGAAAGGGGGGGGAGGGGGGCCGGGAAGGCGGAAGGGGAAGGCGCGGGGTCAAGGGGGGGAGGGCGGGGGGAGATGGGGGGGGGGAGGGGCGGAGG
+
--88A?55:0)=;88=;;;;;@@@<@,6C@E@<@8CACCDC@@CFC,C<CC:CA9CAFC@+@8=+8F+CD:FEC=EEBF++4@=>+@C,6A35,CBF=,B=,DFCFD=DFF>@>FFFGGC3C+@>>,,7@CD@CGGGCFF*>**5=:4,;,2:18***2**5*1*2:*C**1*2**275=*)))/)//)7)2*0*2.**)1*2755850)*255)))-))85555)*)4)).(-,0,()1,1,08))()((0((-,,<*,(73966(4.()(-(88)(-..)(34>(-,4(,-16(),(,,
@M02996:162:000000000-B87FG:1:1101:15300:2780 1:N:0:ACTGAGCG+CGTCTAAT
CCTACGGGTGGCAGCAGTGGGGAATATTGGGCAATGGGGGAAACCCTGACCCAGCAACGCCGCGTGGAGGAAGAAGGTCTGCGGATCGTAAACTCCTGTCCTAAGGGAAGAGGAGAAGACTGTACCTGAGGAGGAAGCCCCGGCTAACTACGGGCCAGCAGCCGCGGTAATACGTAGGGGGCGAGCGGTGGCCGGAAGGATGGGGCGTAAAGGGCGCGGAGGCGGCCCGGGAAGTCTGAAGGGAAAGTCCCGGCTGCAAGGGGGGAAGGGCTGTGGAGACGGTCGGGCTGGGGGGCAGGGG
+
-8ACCB95=01==8=;;<=;;8@@<@<CDCGACC@@CDDDEEEFGGCEACC@FA9CEFCF@@6>+>FCFDCFFEDFFFFE,?@CD:BF,ECDFDFGGF5BFFGGBFCEEFGBFFFGGGGG9F,CFFC,AFGGEFGGGGGGGCCF:BFF3EEG*CE*CFGG:;DEGCG4?84=C:40==CCEC>:C>D)/:)808CEF3C70*2>CDD)7>GGD@>DC2)9BC5>C>5)4BCDFF)8)6=C<*308>5)264796-(4CDB()-303-(.4*,,(9?61.((8(-4446((-(--3(74,(,
@M02996:162:000000000-B87FG:1:1101:9632:2789 1:N:0:ACTGAGCG+CGTCTAAT
ACTACGGGAGGCAGCAGTGGGGAATATTGCACAATGGGGGAAACCCTGATGCAGCAACGCCGCGGGAGTGAAGAAGTATTTCGGGATGTAAAGCTCTATCAGCAGGGAAGAAAATGACGGTACCTGAGTAAGAAGCCCCGGCTAACTACGTGCCAGCAGCAGCGGTAATACGTAGGGGGCAAGCGTTATCCGGATTTACTGGGTGAAAAGGGAGCGCAGACGGTTAAGCAAGTCTGAAGTGAAAGCCTGGGGCGCAACCCAGGGACAGCGGTGGAAAGTGAGGGACTTGAGTGCTGGAGAG
+
888AC?=A=:)888=;;,;;686@6C,,C@E<@<6CCCCDCDD<FC8EE,@,@A9CAECF@@@@+7>=8CADEC=E,B,,,,B:+@=C4??@<C,A<,,:FFFGFFGAACG<FGEEFFGGEEEGGFGG9CEEDFGCDECFEE+@CF,DFC8D+@C:>@>@,3@BC*:E:5>F*>E?CCC:5D>)8//1/<CGCA/*/;++225.:*0;F:D:*089)3774:=1*7:><=<5-4)9)4=*5:.79?)2C6:@((,3(:7((8:(-1(-7()(--.30(..)*(--1()4..64:).0:343
@M02996:162:000000000-B87FG:1:1101:13377:2833 1:N:0:ACTGAGCG+CGTCTAAT
ACTACGGGGGGCAGCAGTGAGGAATATTGGTCAATGGGCGGAAGCCTGAACCAGCCAAGTAGCGTGAAGGATGAGGGCCCTACGGGTTGTAAACTTCTTTTGCCGGGGGATAAAACGCGCCACGTGTGGCGCCTTGCAGGTACCCGTGCGAATAAGGACCGGCGAATTCCGTGCCAGCAGCCGCGGTAAAACGGAAGGTCCGAGCGTTACCCGGATTGATGGGGTTTAAAGGGAGCGCAGGCGGAGGGGCAAGCCAGCCGGAAAATCGGGGGGGCCAACGCAAGCTAGCGGTGGGGAGTGG
+
--8CC55)))18888::9:::::::C?<EFFC<DF@C<B>+>=CFC<E=F-+AEB=BFDBBD<>+>FEFGFF><,8BFFG+>7BEE88>5@CCG9>FE,@FFGFBCECCF*?CGGGGGGGGG>C<FFGGGGGGD8FGGGGGGGFGGCCEGGG5;<@?<9*17:*::=*A:C?CC=02*:::55.:D>CD+:+1;CE@D***1178C>).)269.817:40*<7/2>*7)9:=314033.92),),0.(996.-(23,**(-7;>:44:>1)(,()18,4(-79(())..--,,-((8(-.(
@M02996:162:000000000-B87FG:1:1101:13894:2844 1:N:0:ACTGAGCG+CGTCTAAT
CCTACGGGTGGCAGCAGTGGGGAATATTGGGCAATGGGCGCAAGCCTGACCCAGCAACGCCGCGTGAAGGAAGAAGGCTTTCGGGTTGTAAACTTCTTTTACCAGGGACGAAGGACGGGACGGTACCGGGAGAAAAAGCAAGGGCTAACTACGTGCCAGCGGCCGCGGTAATACGGAGGGGGCAGGCGTGGTCAGGAGTTACTGGGGGGAAAGGGCGGGTAGGCGGAGAGGCAAGGCAGGAGGGAAAGGTAGGGGCTGAACCGAGAGACAGCGTGGGGAACAGGATCGCAGGAGTATCGGG
+
88ABCB=5=)0=68=;;==;;88@CCCDA9FFCCFDFFFC7@CCGD<EEF-,CA:EE@BFCB@>+>C,CCC?ECEFF,,,4,CFDF+@B@ED,,CFGF<F,5?9ACEFFGGG?FD,>+FF7FG>+3,+33:>4>:@,38,3,43*,5@,264126**52**)B*1*=328C4:+:*3252/78>*/>G1291+*20)75)**39C9).))17FFFGDB917;E4CD/7-093:::)475/,9()()0,*54*(66((*1).)((-3(87(2,4-7?7((-4).(()((-((-(3.,1)-(,
@M02996:162:000000000-B87FG:1:1101:13881:2857 1:N:0:ACTGAGCG+CGTCTAAT
ACTACGGGTGGCAGCAGTGGGGAATATTGGGCAATGGGCGCAAGCCTGACCCAGCAACGCCGCGGGAAGGAAGAAGGCTTTCGGGTTGTAAACTTCTTTTACCAGGGACGAAGGACGTGACGGGACCTGGAGAAAAAGCCACGGCTAACTACGTGCCAGCAGCCGCGGTAATACGGAGGGGGCAAGCGTGGTCCGGATGTACTGGGGGTAAAGGGCGGGTAGGCGGAGAGGCAAGTCAGGAGGGAAATCTAGGGGCTCAACCCATAAACGGACGTGGAAACTGGAACCCTGGAGTAACGGG
+
-68BCBA5:0);;8=;;==;;88@C@,;CDG8C@C@ACFC@@@CFC,CCECFDACFEFCFC@:>+7CEGDFGFCEFEE8B,,F@EB7C+A<A?EAFG9,<FEFGFEGC<FFEGGGGG7FFFGC7FFE,DFFGGGGGGGGCGEGEG7AEC,?FG::=:CC:D8B6CEEG5BEFCBE5E7=*577<@<GG5*9*29EGF*)/2C+@8F)8<.2<:=)99-9))17*:DED9)95:BF*6<BFFC:72)7)2-<*)376(:77(8:1(4<<1(9((,8E@(450*.(3((((.4((..4*)41(
@M02996:162:000000000-B87FG:1:1101:24775:2869 1:N:0:ACTGAGCG+CGTCTAAT
CCTACGGGAGGCTGCAGTGGGGGATATTGCGCAATGGGGGAAACCCTGACGCAGCAACGCCGCGTGAAGGAAGAAGGTTTTCGGATTGTAAACTTCTGTTCTTATGGAAGAAAAAAATGACGGTACCTAAGGAGCAAGCAACGGCTAACTACGTGCCAGCAGCCGCGGTAATACGTAGGTGGCAAGCGTTGTCCGGCTTTACTGTGTGCAAAGTGCGCGTAGGCGGTTATGCAAGTCAGTCGTGAAATACCGATGCTCAACTTCGGGGCTTCGCTTGAACCTGCCAATCTTTATGATCGTG
+
8ACCCE==50)8==8=;===;888BFFGGGGGGEGG8@EF@FGFGGGGCFGGGGGGGGEGGCEGFG7DFF,BF4=F,BFGFGFE:CGGGG,,CFFGGGGF<EFD9BE<F8=,AFBFG85B,C7CFGFE,=>CDGF7,@E,@@:+**5DFC;8*638*,;:FGGF7C=/?**48BCCFCE++25=@C<3D5<:>8C=)//6:*<*2:/.*/2:**1:C0CD35=*>7*)49DF2)-95)9C9C1)4)8):<75:(3649*)49)44((-),*.(-.2)(.,(8::,,),(-)))))-*),(.
@M02996:162:000000000-B87FG:1:1101:24755:2869 1:N:0:ACTGAGCG+CGTCTAAT
CCTACGGGAGGCTGCAGTGGGGGATATTGCGCAATGGGGGAAACCCTGACGCAGCAACGCCGCGTGAAGGAAGAAGGTTTTCGGATTGTAAACTTCTGTTCTTAGGGAAGAAAAAAATGACGGTACCTAAGGAGCAAGCCACGGCTAACTACGTGCCAGCAGCCGCGGTAATACGTAGGTGGCAAGCGTTGTCCGGATTTACTGGGTGTAAAGGGCGCGTAGGCGGGTATGCAAGTCAGTCGTGAAATACCGAGGCTCAACTTCGGGGCTGCGATTGAAACTGCAAATCTTGAGTATCGGG
+
8ACCCEA5:0)8=;======;888BFEFGGGGGGGGGGGGGGGGGGGGGGGGGCFFFGGGGGGECFGGGGGGGGGGGGGGGGGGGGGGGGGGGGGGGGFGGGGGGGGGGFEEGGGGGGGGGGGGGGGGGGGGFGGGGGGGGGGGGGGGGGGGGGGGGGGGGGEFGGCEGGGGGGGGGGGCFGFFGGGGGGGEGFGDBDGFGGGFGGFB@FGGGFEGDFGCBGGDGFGG>FGFFFF6AFFGAD:>?@FF><BFF>6>:FGFFFBBBFFB@9D?>9FC34<A762<>BAD?A4<A:6404:B1
@M02996:162:000000000-B87FG:1:1101:22824:2878 1:N:0:ACTGAGCG+CGTCTAAT
CCTACGGGTGGCAGCAGTGGGGAATATTGGACAATGGGGGAAACCCTGATCCAGCGACGCCGCGTGAGTGAAGAAGTATTTCGGTATGTAAAGCTCTATCAGCAAGGAAGAAAATGACGGTACTTGACTAAGAAGCTCCGGCTAAATACGTGCCAGCAGCCGCGGTAATACGTATGGAGCAAGCGTTATCCGGATTTACTGGGTGTAAAGGGAGCGTAGACGGCAAAGCAAGTCTGAAGTGAAATCCCGGGGCTCAACCCCGGAACTGCTTTGGAAACTGTGTAGCTAGAGTGCAGGAGAG
+
-8AACD=5801=;8=;;==;;88@CE@@ECGFCCFCFFDDEEGGGGFEFCEFFA:@@CCGFCFB8>FCCEDFFFFF<EBEEEGG8FFFFDCDAFFGGA,CFGGGCFFFGGGGGGDGGGGGGGG9FGGG;FGFGGGGEGGGGGGGGGGGGGFGGGGGGGF@D9BEG5EGCFGGCGD;D<CFG7A?E?:D4EFGDD=A=DGACGG=?:AFFFGGFBEG5?GGFGEDGFGGFFG@<<)9AAF*.:6@49?:D>FF07?<BF<?:B>>9B086)*)55?C90).)*.66:)678<4<A>BF??36
@M02996:162:000000000-B87FG:1:1101:17389:2878 1:N:0:ACTGAGCG+CGTCTAAT
ACTACGGGTGGCAGCAGTGGGGGATATTGCACAATGGGGGGAACCCTGATGCAGCGACGCCGCGTGAGTGAAGAAGTATTTCGGTATGTAAAGCTCTTTAAGCAGGGAAGACAATGACGGTACCTGCAGAATAAGCCCCGGCTAACTACGTGCCAGCAGCCGCGGTAATACGTAGGGGGCAAGCGTTATCCGGATTTACTGGGTGTAAAGGGAGCGTAGACGGCATAGCAAGTCTGAAGGGAAATGTAGGGGCGTAACCCCGGAACTGCTTTGGAAACGGTTAGGCTGGAGGACCGGAGGG
+
88@CCB>5:)0=;8=;;==;;7@@8C6CCFGDDCE@EDDDEEDGGE?EFFFEFE:=>FEF:>=>+@BCCCBEEACE<@@@9<FD+@FF3@=BAF=FEC9DFFFGFGGFFGGGGGCFGGGGGGGGGGGGGGGFGGGGGGGGGGEGGGGGGG8FGGDF@ECCFC8CG8CGDCFG*AFEGDDCECF<C*97*<CGDD5*0CCF:DG.;)/9=BGG5<3CC:DC4>=DE3+:4F7>6>)9AFF*4965)@66DFFF>(-78E:8?5217B),64*).:FFF0(3()-4:(,(4(3(-(-9E>;>;
@M02996:162:000000000-B87FG:1:1101:17488:2879 1:N:0:ACTGAGCG+CGTCTAAT
ACTACGGGAGGCTGCAGTGGGGAATCTTCCGCAATGGGCGAAAGCCTGACGGAGCAATGCCGCGTGAGTGATGAAGGGATTCGTCCCGTAAAGCTCTTTTATACATGACGAACGCGCGTGGGGCGAACAGTCCCGAGCAGTGACGGTAGTGGATGAATAAGCCACGGCTAACTACGGGCCAGCAGCCGCGGGAAAACGTAGGGGGCGAGCGTTGTCCGGAATGATTGGGCGTAAAGAGCAGGTAGGCGGGCCGTTAAGGCTGGAGGGAAAATGCGGGGCGCAACCCCGAATGGCGTGGGAG
+
-8ABC?=A=11==;=;;==;;8@BCE9<FGGBCCCDDFFCCEEEGF<CEFEC@C@CACCF@@@@+8BBCEE<EACEFEGC,=F,8BFF?CC@AFCEA<AFG9FGD@BEFGGEFGGGGG+CFGGGGGGGEGDCFGGGGGGGGGGGGG:EE,B2?:<<B;@CB;CFGGGG5BFEDGGC8=E5:C5ACG>CDEG*2<*25C*<7C*7=9BBD>G5/7BGC8<C>8+:9FG<?>D)3:?BA:<C(C(95>=9G(-8,(,8?G*4,833:(7?F?C).-<C>2-(-<>1:??4(-(53:(-.421(
@M02996:162:000000000-B87FG:1:1101:12602:2883 1:N:0:ACTGAGCG+CGTCTAAT
ACTACGGGTGGCAGCAGTGGGGAATATTGCACAATGGGCGCAAGCCTGATGCAGCGATGCCGCGGGAGGGAAGAAGGTTTTCGGATTGTAAACCTCTGTCAACAGGGACGAAGAAGACGGTACCTGTTAAGGAAGCTCCGGCTAACTACGTGCCAGCAGCCGCGGTAATACGTAGGGAGCAAGCGTTATCCGGAATTACTGGGTGGAAAGGGAGTGTAGGCGGGACGGGAAGTCAGATGTGAAATATACCGGCGCAACGGGGAGACTGAATGTGAAACGGCGGTGCGGGAGGGAAGGAGGG
+
-8AAC?551)1=;8=;;==;;78@;CCCDFGGAA@DDFCB@@CCFE<EEAD<EA9@@@@BC@8@+7@CFDCGGFFFG???+AFCC+8F,@?EEGGGGF9CF@CCDFEDAFGDGGGGGGGGGGGGGGG,CFGGGGGG8>FFGGDFGG7FGG8FGGCC>FC<:9>EF*=E,@FF=:CCECE::CA5=*2:*=DE==E58DF7:DG.;)7@F@FGCD3C*.:C?ECDC::C(</>)-6FF290.256)1*.:6:B0(-295)4:)49<6)5).2)).8:0)-4(<>((-,,2(-21,.4)..(-
@M02996:162:000000000-B87FG:1:1101:17007:2884 1:N:0:ACTGAGCG+CGTCTAAT
ACTACGGGTGGCTGCAGTAAGGAGTGTTCGGCAATGGGGGAAACCCTGACCGAGCAACGCCGCGTGAGCGATGACGGCCCTATGGGTTGTAAAGCTCTGTTGTAAGCCAAGAATGGTAGGGCTAGGAAAGGAGCATTACTTGACGGTAGCTTACCAGAAAGCCACGGCTAACTACGTGCCAGCAGCCGCGGTAATACGTAGGTGGCAAGCGTTATCCGGAAGTATTGGGCGGAAAGAGGGAGCAGGCGGTTGGTCAAGGCTGAGGGTAAAGCGTGGAGCTCAACGCCAGAAAGCCTGGGAA
+
-88?C?=5:)1==8=;;==<<;C;;;<,C@E@@@CCCDDGEGFGGGDEEFF@@C@CDFEFFCCC8>FEFEEBCDCCGGGG7A<EEGF:@@@BEFGFF,EGFGFG<B::FFFDF<FFCFF+@F,DGGGGG8DFGCG@,CE<DFGGEGEFGFEAEGGF?FDFDCFFGEEGECGCCGGE2;=7@<FACGGDDEG*3=+>FF9=5D9=C9FFFAD:*85F737CE*+;+7E=<FG)7>>FFF5D8C;F<F>;D((0916A?F*4(8,4:(-5F<FF>(8>.2.(.=<?0;;908:?>?3()2,(.
@M02996:162:000000000-B87FG:1:1101:19071:2890 1:N:0:ACTGAGCG+CGTCTAAT
ACTACGGGTGGCAGCAGTGAGGAATATTGGTCAATGGACGGAAGTCTGAACCAGCCAAGTCGCGGGAAGGATGAAGGTATGATGTATTGTAAACTTCTTTAGCAGTGGAGTAATAAGGGGATCGTGATCCCCGATGCAAGTACACTGAGAATAAGGATCGGCTAACTCCGTGCCAGCAGCCGCGGTAATACGGAGGAGCCGAGCGTTATCCGGATTGAGTGGGTTTAAAGGGTGCGCAGGCGGCTTTTTAAGTCAGTGGTGAAAGCGTGACGCTCAAGGTCATCACGCCAGTGAGACGGGG
+
688?C?85=00=;8=;;==;;;;@;C6,ECF<@DECCEFCDECE@<,CCFF<EACCCFFCC@8@+8@CGCBFE=DEEBE6,9<C9ECCBC?CEGG9F,,CFFGGE5AAEE,=F@FGGGGGG>FGGGG,FEFGEGEGEGGGGGGGGGEGGGG9EGFDF=?BCDDEGGFGGC6ADGGFGGFF69@>ECGG:FGGDBEE6*9?<DEEE:8B5AFGCA5**722;EE>:)CCAFGFBFBFFFFD9D18(00,*.8=.6AA)AD:,94:)49(7<*3,()29).)-9))-)8.-4(.39)69139(
@M02996:162:000000000-B87FG:1:1101:11697:2891 1:N:0:ACTGAGCG+CGTCTAAT
ACTACGGGCGGCTGCAGTGAGGAATATTGGTCAGTGGGCGAGAGCCTGAACCAGCCAAGTAGCGGGAGGGACGACTGCCCTATGGGTTGTAAACCTCTTTTGTTCGGGAATAAAGTGCGGGACGTGTCCCGCTGTGCATGTACCGTTCGAATAAGCATCGGCTAATTCCGTGCCAGCAGCCGCGGTAATACGGAAGAGGCGAGCGTTATCCGGATTTATTGGGTTGAAAGGGAGCGTAGGCGGCCTTTAAAGTCAGGGGTCAAAGGTCAGGGCCCAACACGGGCAGGCAAGGGATACGGGG
+
868?C?88)108688;;;;;;@CA@E<EEDF9AFFDDFFCFECEGD8ECCCDAECCCGD<ECC>+>CCFDCFC=++@FFF,95??FA4@@??EFFFG@,C,CF,,B=:@C<=E<;5A<@FEFCG>FFGGCEFD*@3,7,@>DFFG7C:>FB7>DCA92*68)*BCB=CC<6:711=8:=C*9)8C8DD7CFG5:EEF*9)59:)29.7)1:C<>)**-*29CE7:)<:>@C::BFF9:@DFD(0,)))*.-8.)4>(7D-(8>BA:<)6:*4--3:.((-(7(((,4;00(-42(.)(32,
@M02996:162:000000000-B87FG:1:1101:11716:2891 1:N:0:ACTGAGCG+CGTCTAAT
CCTACGGGCGGCTGCAGTGAGGAATATTGGTCAGTGGGCGAGAGCCTGAACCAGCCAAGTAGCGTGAGGGACGACTGCCCTATGGGTTGTAAACCTCTTTTGTTCGGGAATAAAGTGCGGGACGTGTCCCGCTTTGCATGTACCGTTCGAATAAGCATCGGCTAATTCCGTGCCAGCAGCCGCGGTAATACGGAAGAGGCGAGCGTTATCCGGATTTATTGGGTTTAAAGGGAGCGTAGGCGGACGTGTAAGTCAGTGGTCAAATGTCAGGGCCCAACACGGGCCTGCCATTGATACTGGG
+
-88AC?9A51088886;;;;;;;C6C,EEFF@@FFDCFFCCECCFC@EAFC<EE<C@FD,CC?>6?FEFDCFCC+,@FGG,ABEEGB4@F9?EFGFG95EBFFEFGCCCFAEFGGEFGGGGGGGGGGGGGGG6BDFGGCGGGGGGG5FEGGGGGGGGEFEC?:EGCCFGC:EG8FFFCC6CC?>D>DDCGGGGFGGF*;ACCE>C)<D)*?C78)*2.*09CC>*0AC<FCD??0B08:DFD3)4.0(2:AF2<AB4EG<<?DD9<.:9<*40838.4<F639>B(4::8-).--.1)..,
@M02996:162:000000000-B87FG:1:1101:17388:2897 1:N:0:ACTGAGCG+CGTCTAAT
ACTACGGGTGGCAGCAGTGGGGGATATTGCACAATGGGGGGAACCCTGATGCAGCGACGCCGCGTGAGTGAAGAAGTATTTCGGTATGTAAAGCTCTTTAAGCAGGGAAGACAATGACGGTACCTGCAGAATAAGCCCCGGCTAACTACGTGCCAGCAGCCGCGGTAATACGTAGGGGGCAAGCGTTATCCGGATGTACGGGGGGTAAAGGGAGCGTAGACGGCATAGCAAGTCTGAAGGGAAAGGTAGGGGCTTAACCCCGGAACGGCGTTGGAAACTGTGAGGCTTGAGTACCGGAGGG
+
86ACC?85:))=;8=;;<=;;8@68@;CEFGFEC<CCFDDCECFGDFFGGFFGEB@CFEECCCB8@FE=@CEF=CF,@<F,CFE8@FF=CF@AFDFE9,EFGGGFFG@CEF7>FCFGGGGGGGGFGGGGGGGGGCCCFGGGGDGGF7E@E*<CFEC:F<C>7CEG*>E7<CE4AC7EDD=E<>5=C3C*<:;8B:*0:7)9>E)?).?=8:C45BGD:7C=C5):)2:8FFF4>)@ADF*-/.8(.*60,8B6147<G7<F:99>B(2.(/--1@<?()64*.),(.(3(4445)859612
@M02996:162:000000000-B87FG:1:1101:11718:2909 1:N:0:ACTGAGCG+CGTCTAAT
GCTACGGGCGGCTGCAGTGAGGAATATTGGTCAGTGGGCGAGAGCCTGAACCAGCCAAGTAGCGTGAGGGACGACGGCCCTATGGGTTGTAAACCTCGTTTGTTCGGGAATAAAGTGCGGGACGTGTCCCGCTTTGCATGTACCGTTCGAATAAGCATCGGCTAATTCCGTGCCAGCAGCCGCGGTAATACGGAAGATGCGAGCGTTATCCGGATTGATTGGGTTTAAAGGGAGCGTAGGCGGCCTTTTCAGGCGAGGGTCAAAAGTCAGGGCCCAACACAGGCCGGGCCGTGATAATGGG
+
-88?@51011)8888;;;;;;;@@<@<@EDFC@C<ECF@BCC:BF@8FDEC<CECCDFC6@CC>,BFEGDCFE@++@FEG?8,ADGE+@@AA?FGCG+4BFFF4?FCEFED=FGGFFGEGGGGGGGGEFGGGG@@FGGFGG,@7>>?EGGG7DGFDF78<C5=CF7,AFF8FGGGCCCEFG<85:9DC7@DFC@C*0**97C1):97>47FE<)./9,*29EE7/)00<F:7(-4<(45*)1-0,)0)*-.9),(((2>(,8<)),-)/6F::<D*72(4(042?6((2((--((.9).),
@M02996:162:000000000-B87FG:1:1101:15945:2931 1:N:0:ACTGAGCG+CGTCTAAT
CCTACGGGTGGCAGCAGTGGGGGATATTGCACAATGGGGGAAACCCTGATGCAGCGACGCCGCGTGAGTGAAGAAGTATTTCGGTATGTAAAGCTCTATCAGCAGGGAAGAGAATGACGGTACCTGACTAAGAAGCACCGGCTAAATACGTGCCAGCAGCCGCGGTAATACGTATGGTGCAAGCGTTATCCGGATTTACTGGGTGTAAAGGGAGCGCAGACGGCATAGCAAGCCAGATGGGAAAGGTGGGGGCTCAAACCCCAAACTGCATTTGGAACGGTTAAGCGAGAGTGGCGGAGAG
+
-88BC?95=0)=;8=;;==;;@CB@C<ECEF@ACEDFFDDFEFGGDDEDFFCDE@@@FEFF>@>+8CCCEAEFDDF<C,<,@EC8FDFFECCAFBGFC,CFGGGFGGFDFF?FG9FGGGGGGGGGGGGAFGGGGGGGGGGGGCGGGFGGFBFGGFFDG>@D9@EG8CG7;FF2<44C4<0=CAAE9*C49CGDE/3;FGFCGG;=5AFFA;C5>@G3;DGFEE3E:GFFFCF??BFB)7*49484<18C>BB1((27+93154<FF)9?B*).6B69((-()446-(49((,.((4>>B13
@M02996:162:000000000-B87FG:1:1101:15935:2946 1:N:0:ACTGAGCG+CGTCTAAT
ACTACGGGTGGCAGCAGTGGGGGATATTGCACAATGGGGGAAACCCTGATGCAGCGACGCCGCGGGAGTGAAGAAGTATTTCGGTATGTAAAGCTCTATCAGCAGGGAAGAGAATGACGGTACCTGACTAAGAAGCACCGGCTAAATACGGGCCAGCAGCCGCGGTAATACGTAGGGGGCAAGCGTTATCCGGATTTACTGGGTGGAAAGGGAGCGCAGACGGCATAGCAAGCCAGAGGGGAAAGGTGGGGGGCAAACCCCCAAACGGGAATGGGAAAGGGTAAGCGAGGGTGGCGGAGGG
+
-88?@:55>0)=;88;;<=;;8:@,C,6CFFEC<9CCDDDCCCFGG?ED9EFFE6@BCBC+>@>+7@C8A<EEAEE,C<9,CBC4B?E5AA?CFA<E?,EFGGGBFGCCFG,AF:?FGGGGGEFBFGG,FDGGGGGGGGGGG@FEF7@9D*@>CB:8CCD>74BF:CEC;;:*?*:C*5/2985C9*>*<FE871**:7=:9C);)7?FFFD4>.7)4/1.8=9C3?*,9:51145::5*(/,74<14CBF>((((,*1(:)(-((-()-),4?>8?(4?<04:4,((((,-4(.2>(-(,
@M02996:162:000000000-B87FG:1:1101:22849:2952 1:N:0:ACTGAGCG+CGTCTAAT
CCTACGGGAGGCTGCAGTGGGGAATATTGCACAATGGGCGAAAGCCTGATGCAGCGACGCCGCGTGAGTGAAGAAGTATTTCGGTATGTAAAGCTCTATCAGCAGGGAAGAAAATGACGGTACCTGACTAAGAAGCTCCGGCTAAATACGTGCCAGCAGCCGCGGTAATACGTATGGAGCAAGCGTTATCCGGATTTACTGGGTGTAAAGGGAGCGTAGACGGTGTGGTAAGTCTGAAGTGAAAGCTCGAGGCTCAACTTCGGAATTGCTTTGGAAACTATCATACTAGAGTGCAGGAGAG
+
-8ABC?8>5:0==;=;;==;;88@;C9FFFGFADFDFFFEEFEEGGFFFFDEFFC@BFEFGEFC6@FCCEDFFFFG<CBC9FGG:FEGEECDAFFGGA,5EGGGDFEEGGGFGGFGGGGGGGGGGGGF,FFFGGGG@EGGGGGGGGGGGGBFGGGFEFC@89@CF>EGGFGG;F7=DFC9C>A8C5*?9FGGDB58=FGFDFG5?:FFCCGGDFDG);DDFGE9C>ED(97?4>)=AFF*5:<FF4*5C;?D>0:?DG*4>B?6:185=)2)5>?<B()647<)6<66<AD<A>A>FFB66
@M02996:162:000000000-B87FG:1:1101:22840:2971 1:N:0:ACTGAGCG+CGTCTAAT
ACTACGGGAGGCTGCAGTGGGGAATATTGCACAATGGGCGAAAGCCTGATGCAGCGACGCCGCGTGAGTGAAGAAGTATTTCGGTATGTAAAGCTCTATCAGCAGGGAAGAAAATGACGGTACCTGACTAAGAAGCTCCGGCTAAATACGTGCCAGCAGCCGCGGTAAAACGTAGGGAGCAAGCGTTATCCGGATTTACTGGGTGTAAAGGGAGCGTAGACGGTGTGGTAAGGCTGAAGTGAAAGCTCGAAGCCCAACGTCGGAATTGCGTTGGAAACGGGCCTACTGGAGTGCAGGCGAG
+
88ACC>=8)1)==;=;;==;;886CEFFGGGGFFFEFF@CFEEDGGGGGGGGFFFCEGGGFCFE8@B?5C?AFFDE,C@EEAGGBEDFAEFD<F,EF9,CAE=FEFEEGEGEAAECE?FEGGGG=9>F:DEADF,>8=EFGD+>=BCEAEFGECF?+50,@7CEE*;C,,?C9,146,;E78;55D***,=C80=**;F+19=5;>FFF:C750)>C:C<FCE12<:D1*2/)4(0()9*52:165*.91(73,81:5*-(;1(4().*(1(,()<*.((()-(.1,))((,.:A>4(-((
@M02996:162:000000000-B87FG:1:1101:6911:2992 1:N:0:ACTGAGCG+CGTCTAAT
CCTACGGGCGGCAGCAGTAGGGAATATTGGTCAATGGGGGAAACCCTGAACCAGCGACGCCGCGTGAGTGAAGAAGTATTTCGGTATGTAAAGCTCTATCAGCAGGGACGATAATGACGGTACCTGACTAAGAAGCCCCGGCTAACTACGTGCCAGCAGCCGCGGTAATACGTAGGGGGCAAGCGTTATCCGGATTTACTGGGTGTAAAGGGAGCGTAGGTGGCCATGCAAGTCAGATGTGAAAACCCGGGGCTCAACCCCGTGACTGCATTTGAAACTGCGTGGCTGGAGTACAGGAGAG
+
8BCCCD8851)8888;;<;<;8;CFFFGGGGGGGGGGGGGGGGGGGGGGGGGGFFGFGGGGGGGCFFFGGGFGFGGGAFGGGGGGFFGGGGFFGGGGGFGGGGGGGGGGGGCGGFGGGGGGGGGGGGGGGCGGGDGGGGGGGGDGGGGGGGGGGGGGGGGGGEGGC5EFCFGCFGGGGGGGGFFGGGGGGGGEEEGFGGFGGG5EGFF?@CEFDEGGFGGFGGGEF67?FGFFFAFBDFG6::=4?@BD9BFFF:3<GGFFE?:<?BF?77:>AFFFBBFFFFB>FF<:04426-:??3(-
@M02996:162:000000000-B87FG:1:1101:6891:3008 1:N:0:ACTGAGCG+CGTCTAAT
CCTACGGGCGGCAGCAGTAGGGAATATTGGTCAATGGGGGAAACCCTGAACCAGCGACGCCGCGTGAGTGAAGAAGTATTTCGGTATGTAAAGCTCTATCAGCAGGGACGATAATGACGGTACCTGACTAAGAAGCCCCGGCTAACTACGTGCCAGCAGCCGCGGTAATACGTAGGGGGCAAGCGTTATCCGGATTTACTGGGTGTAAAGGGAGCGTAGGTGGCCATGCAAGTCAGATGTGACAACCCGGGGCTCAACCCCGTGACTGCATTTGAAACTGCGTGGCTGGAGTACAGGAGAG
+
68CCCBF5:1)8888;;<;<;8;;CEFGGGCFFADGGGGG+CEFFGGGGGEFGDECBFGGECFF+>C?FGFGFFGG5E,BFAFGC<BEFFEFDFFGFGDGGGGFFFE<FGFGGGGGEGGG@<+FFGGGGGGGGG,DCDEEC:>FD,7EF5B7C:EFC6*@8DCEEECG+CFFDG8*3775:CFF8>D:9CCCGFDCFGFFCGF)A5BFFF7=7>3<74<<FGGCE?6D?4C?4<)*)6@>::)6<>><D3(76;<??*C<?38-8?<>4<:AAFF7@B<A37(46;282??F:)..)2132
@M02996:162:000000000-B87FG:1:1101:11532:3014 1:N:0:ACTGAGCG+CGTCTAAT
ACTACGGGTGGCAGCAGTGAGGAATATTGGTCAATGGACGGAAGTCTGAACCAGCCATGCCGCGTGCAGGAAGAAGGCCCTATGGGTCGTAAACTGCTTTTGTGGTGGAGCAATAAGGCGTACGCGTACGTCGATGAGAGTACATCACGAATAAGCATCGGCTAACTCCGTGCCAGCAGCCGCGGTAATACGGAGGAGGCAAGCGTTATGCGGATTGAGTGGGTTGAAAGGGGGCGGAGGATGGGCGACAAGTCAGGGGTGAAAGCCCGGCGCCCAACGGCGGAACGGCCGGGGAGACGGG
+
8-,6=@5):0);;886;==6;;6<,;,,CA;6<<<@C<CB@C;@6,,<<C6:C;,,@,;C,88@+@B@EFCF,@CCC=E6,9,:?DCC@@?<@,<E9,,,:::A:,:=AF<=E,EECFFG:CCFGEEGGG>36=+C>DFG>>B=8,@,@CC,@BC,599:80+8DE,3A:6A7@D?DF>,,3*3819C+=CC=B=GF**)7<C58*)=)+2=8:)*24**9@59/)2:>FFB(29D03092*..()0-1,3>).6<?GG17>?>>02(.(763(71.-84(76114(4(4(((-4()4(2-
@M02996:162:000000000-B87FG:1:1101:10319:3032 1:N:0:ACTGAGCG+CGTCTAAT
ACTACGGGTGGCTGCAGTGGGGAATATTGCACAATGGGGGAAACCCTGATGCAGCGACGCCGCGGGAGTGAAGAAGTTATTCGGAATGTAAAGCTCTATCAGCAGGGAAGAAAATGACGGTACCTGACTAAGAAGCCCCGGCTAACTACGTGCCAGCAGCCGCGGTAATACGTAGGGGGCAAGCGTTATCCGGATTTACTGGGTGTAAAGGGAGCGTAGACGGCTTGGGAAGTCTGAGGGGAAAGGCAGGGGCGCAACGCCTGGACTGCATGGGAAACTACAGAGAGTGGGGGCCGGAGAG
+
-68AC?55:)1=68=;;==;;88@;@C,CEFECC<ACCDDCCDFFD,C@,@,@A:@@C@@@@8>+=@CBBCFEDAE9<B,,9E,8C<F,@ACAF9FF<,9EEEF=ECEFFGGGGAFGEFGGGGGGGGF:DGGAFFEBFGGG6+FFG7FGG6D:DC?*@95,34BF/:E=C,=8:FCEDD5:5::=2:>*A7EDBAC*?C6:CG);/=F48C=5>>G)-9C8>C)/)11(86@.))16)5*4D1@4)04C>FF>(4>6=),4)-::1)454*).4@85().5@?<>(-8<(.(-(,-769(2
@M02996:162:000000000-B87FG:1:1101:14805:3171 1:N:0:ACTGAGCG+CGTCTAAT
ACTACGGGTGGCTGCAGTGGGGAATCTTCCGCAATGGGCGAAAGCCTGACGGAGCAATGCCGCGTGAGTGAAGAAGGAATTCGGTCCGTAAAGCTCTTTTGTTTATGACGAATGTGCCCTGTGTGAACAATGCGGGGCAATGACGGTAGTAGACGAATAAGCCACGGCTAACTACGTGCCAGCAGCCGCGGTAATACGTAGGTGGCGAGCGTGGTCCGGAAAAATTGGGCGGAAAGAGCAAGTAGGCGGTTTACGAAGGCCGGAGGGAAAATGCGGGGCTCAACCCCGTATGGCTCGGGAG
+
-88AC?=5:)1==8=6;;=;;78@;C9FDFFC@C7CCDFEEEECFC<EDFECCC@CCFDF@@+>+8BB6CCFGCDFFFF,,,C,4BCF<EC=DFEEFADEE,:,9,:?CCEE,EAFF?D=F=FAEFGFGG9FFEGGGGGGEEGGGGEGG,DFGGECE5CBB;:EFEGE5:CC7BF7,4*4:8:ACG4C<ED*38+>CF4ACD1=C*7@@)9/*8<G<-9C)**1:)<7:>C)49951879(2)96?69D(4)(.(-2C):0<907(4256<)4)7>>1-((1<(4417(((..3.403-(,
@M02996:162:000000000-B87FG:1:1101:14802:3191 1:N:0:ACTGAGCG+CGTCTAAT
ACTACGGGTGGCTGCAGTGGGGAATCTTCCGCAATGGGCGAAAGCCTGACGGAGCAATGCCGCGGGAGTGAAGAAGGAATTCGTTCCGTAAAGCTCTTTTGTTTATGACGAATGTGCCCTGTGTGAACAATGCGGGGCAATGACGGTAGTAGACGAATAAGCCACGGCTAACGACGGGCCAGCAGCCGCGGTAATACGTAGGGGGCGAGCGTGGTCCGGAAGGATTGGGCGTAAAGAGCAGGGAGGCGGTTGCCTAAGTCCGGAGTGAAAATGCGGGGCCCAACCCCGGAGGGCTCGGGAG
+
88A6@?8):))==8=;;==;;88@;CEAEGGGEDECDFCBCDCEF?,CCFEDCC@CAFDFE@@>+>FCBEDFGFEFFGG<,?F,,BFF8?@@AFAFG<,FFAB,55AEEFGE8F?FGGGBFAF5DFGGFF9CFGGGGGGGFFFFGG8EE@FGFGCCC:>C>CDFGGGGCCFF*;?E*7=5EC:FCFGGGGG*8><EFG*9<D*7CCDFF3C/*8.9<6C*>**998:<?@C)-8?F<B)C7C;>38@>G-358<4:4F06<E>?>(827AG)5>BC@1-(-78??0?;(-(443(-)-73(
@M02996:162:000000000-B87FG:1:1101:6398:3191 1:N:0:ACTGAGCG+CGTCTAAT
CCTACGGGTGGCAGCAGTGGGGAATATTGCACAATGGGCGAAAGCCTGATGCAGCGACGCCGCGTGAGTGAAGAAGTATCTCGGTATGTAAAGCTCTATCAGCAGGGAAGAAAATGACGGTACCTGACTAAGAAGCCCCGGCTAACTACGTGCCAGCAGCCGCGGTAATACGTAGGGGGCAAGCGTTATCCGGATTTACTGGGTGTAAAGGGAGCGTAGACGGTTTGGCAAGTCTGAAGTGAAATGCGGGGGCTCAACTCCGGAACTGCTTTGGAAACTGTCGAACTAGAGTGCAGGAGAG
+
8ACCCDA5:0)===8;===;;888CFFGGGGGGGGGGGGGGGGEGGGGGGFGGCFFFGGGGGGGFGEGFGGFGGEG<9,CDFCFBEGGGGGGFGGGGGFGGBCFGGGGGCFFGFGGGGGGGGGGGGFGFCGFFGFFGGG:EGEGFEAFG6E,DFAFFGCFGGC@::9E=EGGGGFECEGGGGA>EDGGFEGBC>=8FFC@D6EAEDF4?FCC/755C?)98CGDD>C<)6CF<2)/.4FD306=<7@2),(>911>BCC7:)(49,52=):<)4<<78464@(4:12246)-6>BB44201
@M02996:162:000000000-B87FG:1:1101:24139:3193 1:N:0:ACTGAGCG+CGTCTAAT
CCTACGGGGGGCAGCAGTGAGGAATATTGGTCAATGGGCGGGAGCCTGAACCAGCCAAGTAGCGTGCAGGATGACGGCCCTACGGGTTGTAAACTGCTTTTGCGCAGGGATAAAAAAGCCCACGTGTGGGCTCTTGCAGGTACTGCGTGAATAAGGACCGGCTAATTCCGTGCCAGCAGCCGCGGTAATACGGAAGGTCCGAGCGTTATCCGGATTTATTGGGTTTAAAGGGTGCGCAGGCGGAGATGCAAGCCAGCCGTAAAATCGTGGGGCTCAACCCCATTCAGCGGTTGGAACTTCA
+
ABCCCF8)11)8888::<::::CCFFGFGGGGGGGGGGGGGGGGGGGGGGGGGDBFBFGGGGGGGGGGGGGGGGGGGGGGGGGGGGGGGGGGGGGGGGFGGGGGGGGGGGGGGGGGGGGGGGGGGGGGGFFFEGGGGGGGF7FGCGGGGGGGGGGGGGGGGDEGGGGGGGGGGGGGGGGGFGEDDDCGG?:EGDECDGGFGGGFGGFFFFGGGFEGGFC7@GGGG>GG<FGFFFFD>FFG7>>;77?A78<FFFFFFGG:?F?F23-4)6D><9FGFFB?1)449:A<;>?BF>,6<2<>4
@M02996:162:000000000-B87FG:1:1101:6380:3200 1:N:0:ACTGAGCG+CGTCTAAT
CCTACGGGTGGCAGCAGTGGGGAATATTGCACAATGGGCGAAAGCCTGATGCAGCGACGCCGCGTGAGTGAAGAAGTATCTCGGTATGTAAAGCTCTATCAGCAGGGAAGAAAATGACGGTACCTGACTAAGAAGCCCCGGCTAACTACGTGCCAGCAGCCGCGGTAATACGTAGGGGGCAAGCGTTATCCGGATTTACTGGGTGTAAAGGGAGCGTAGACGGTTTGGCAAGTCTGAAGTGAAATGCGGGGGCTCAACTCCTGAACTGCTTTGGAAACTGTCGAACTAGAGTGCAGGAGAG
+
8ACCC>@980)=;======;;88BEFFFFFGGGGGGGGGGFEECFGGGGGFFGGFEFGGEEFGD@FGGGGGGGG@FEF<?,EFGFCFFGGGGGGGGGGGGGFGGGGGGGGGEGADAFGGGCEF9FEFG9FGFDFFGFGGGGGGGGGAGFGFFGGFGGFFFFGECB:CCFDGGFFG>EDGDGGFFGGGDGDF>EAC=AGF=79=;EGFFFFGGGBEGD8<DFGG*:55C?FGFFF)7)6708:5?<FF>C>0>6>BF2A7<0*2604:?=A:224999:9AA42<-:BA<<4<DFFA;:384
@M02996:162:000000000-B87FG:1:1101:16136:3243 1:N:0:ACTGAGCG+CGTCTAAT
ACTACGGGAGGCAGCAGTGAGGAATATTGGTCAATGGGCGAGAGCCTGAACCAGCCATGTCGCGGGCAGGAAGACGGCCCGATGGGTGTTAAACTGCTTTTGCCTGGGGATAAAGTGGCGGACTAGTCCGGTAGTGCAGGTACCAGGCGAATAAGGATCGGCTAACTCCGTGCCAGCAGCCGCGGTAATACGGAGGGACCGAGCGTTATCCGGATGTATTGGGTTTAAAGGGTGCGTAGGAGGCATCCAAAGTCCGGGGTGAAATGGCAGGGCGCAAGCGAGGCCATGCCATGGAAACAGG
+
866AC:0:51),8886;<=;;;;CC@,,CAE@@@6;CAF@CC:BFC8CAF-CCA<<@:@6,:9@+7@>FD:B,6,?B@:C+478?CB+++5<@F,?9,,CBEE?,C=@C?+8AEE:CFFGGF++8=,,C@+8@+4>EC@@@CF9D3:DEC>7BF;CC,*>1**>F69AFC=:7CGFGFC=5805C)::+1+=8>:C)*1777>5=)07)*:A7<))0.*29CF1*)+24@7>:1(8(45D<9-04)0(2.)))-)((27,,).:).205(190(.:8((((0(6((...8)).455F0(23
@M02996:162:000000000-B87FG:1:1101:11461:3245 1:N:0:ACTGAGCG+CGTCTAAT
ACTACGGGCGGCAGCAGTGAGGAATATTGGTCAATGGACGGAAGTCTGAACCAGCCATGCCGCGTGCAGGAATAAGGCCCGATGGGTCGTAAACTGCTGTTGTGGTGGAGCAAGAAGGCGTACGCGTACGTCGATGAGAGTACATCACGAATAAGCATCGGCTAACTCCGTGCCAGCAGACGGGGTAATACGGAGGATGCAAGCGTTATCCGGAGTGATGGGGTTTAAAGGGTGCGTAGGCTGTGCGACAAGTCAGGGGTGAAAGCCCGCCGCCCAACGGCGGAAGTGCCGTGGAGACGGG
+
88@AC>==5108888;;<;;;;@<,@,,CC,CC<,CCCFBCEEEC<,CEFCC@A:CC@CFC@@=8>BCGF@F==CEFGFG7B:?@FBEFC=ACFFFF,,5,CB@C:::<AE<A,=DFF8F>FGGGGDGCFDGEFCEDGGGFFGG,@DFEGG7DF;>95258;*CFG,>C@*=5CC,*00,0/)08/:<+4+;8=CEE*;5FFG@C70>)7:E70)1*.**027)*0<>9@:@4:(<1-7<)2.)5*)2/39;).5<?GG0473<A08274)41(.;.8699B;39(..-)(,-9:(9:::9
@M02996:162:000000000-B87FG:1:1101:13743:3246 1:N:0:ACTGAGCG+CGTCTAAT
GCTACGGGAGGCTGCAGTGCGGAATCATGCGCGAAGGCGAGAAAGCGGGACGGTGCGAGGCCGCGGGCAGGAAGAAGGCCGGCGGGTTGTAAACTGCGGTCAGTAGGGAGGAAAGCGCACATTGTAATAGAATATGCTTGGACGCGAGACAGAGGAAGCACAGGCGAAGAGCGGGCCAGAAGCCGCGGGAAGACGAGAGGGGCGAGCGAGGTGCGGAATGAAGGGGGAAGAAGGGGTGAGGGGAGGTACGGGAGGAGGGGGGAGAAAGGCCGCGGCACAACCGGGGAAGGGGGGTCAGAAG
+
866ACB5:8:0,;;8;;=;=+877,;66,;@BE@:+76@+8@:CC,@+68+7:8=6=?+8+,7+@+@::B:B<<84BA88+686>F5*53@3;@3?F7F*>CF73,,6?C*:=FGCFDC*<,,27>C,7?FD+<9CF@9,=+?1*:=*?8;@EFC*02*+*9@8**:=***01/8***12:6)0/9CC3CD*00:CB))8*120/93))01**/85C(**1+39=>*1()2731,),()1(*,)-70)2(()-(-(,:)(,8(41:B0),99017*.(.33),122-4(((((,((8()-(
@M02996:162:000000000-B87FG:1:1101:16157:3252 1:N:0:ACTGAGCG+CGTCTAAT
CCTACGGGAGGCAGCAGTGAGGAATATTGGTCAATGGGCGAGAGCCTGAACCAGCCATGTCGCGTGCAGGAATACGGCCCGATGGGTTGTAAACTGCTTTTGCCGGGGGAGAAAGTGGCGGACTAGTCCGTTATTGCAGGTACCAGGCGAATAAGGATCGGCTAACTCCGTGCCAGCAGCCGCGGTAATACGGAGGATCCGAGCGTTATCCGGATGTATGGGGTTTAAAGGGTGCGGAGGCGGCAGCTCAAGTCGGTGGTGAAAGGGCAGGGCTCAACCTGGGCACTGCCAGGGAAACGGG
+
-88?C?===11=88=;;==;;;;C,C,CCCE<DA@ACDFEEC@EF@8EDFFFCECCA,C9<::@+@@@FGCC,99CFGGG+@+?CFC,+899@F@FF<?@EFGFCFCDDE+=DFGCFGGFFCF+>FEGGG,7@>=EFGGGCGGGGGGGGGG>FGF?>5*<896BF?=FG:6=5FF?CECC7<>5=2:D+<:FC;EE>29?71:>C/0<)7>CC>))*6**7:=1*)<:4BDE8?17(3796C2)-)0(*5?6).-3,AC(4F3:)4((0496:(.<0,2((521(((.,42,:2-4>0:??
@M02996:162:000000000-B87FG:1:1101:12762:3256 1:N:0:ACTGAGCG+CGTCTAAT
ACTACGGGGGGCAGCAGTGAGGAATATTGGTCAATGGGCGTAAGCCTGAACCAGCCAAGTAGCGTGAAGGATGACGGCCCTACGGGTTGTAAACTTCTTTTGCCGGGGGAGAAAACGCGCCACGTGTGGCGCCTTGCAGGTACCCGTGCGAATAAGGACGGGCGAATGCCGGGCCAGCAGCCGCGGTAATACGGAAGGTCCGAGCGTTAGCCGGAGTGATTGGGGTGAAAGGGAGCGCAGGCGGAGATGCAAGGCAGCCGAAAAAACGTTGAGCGCAACTCAAACGCGCGGTGGGAACTGG
+
668?CB99=81+888::<:::::=5=,?CCCAE=,@AC=>48?DFC,B?EBBDA::?EEEEE?=8BCFGFDFFC<>FFFG7><>CC3+8@7<FFA,D<,@BFDFCEDGDE*<FFG<FFGGGGGEFGCGECGGGEGGFGGGFCFCGEEEEEEC*;E@?9>*/5:*22=+<+?*7:ECF5?C*17.8D)CD+>78>CEBG>6677>*9).5):<978)147*9<=F*8C<,9:>?FF5247C4/-79B>(:4<68(32(/53(0(4:((,.(124..10,((.68)5,(--44,(4>FF:)4(
@M02996:162:000000000-B87FG:1:1101:13754:3269 1:N:0:ACTGAGCG+CGTCTAAT
GCTACGGGAGGCTGCAGTGCGGAATCATGCGCGAAGGCGCGAAAGCGGGACGGTGCGAGGCCGGGGGCAGGAAGAAGGCCTGCGGGTGGTAAACTGCGGTCAGTAGGGAGGAAAGCGCATATAGTAAGAGAAGATGCTTGGACTCGATACAGAGGAAGCACAGGCAAAGGTCGGGGCAGCAGAGGCGGAAAAACGAGAGGGGCGAGCGGGGGGCGGAAGGAGGGGGCAGAAAGGGAGCGTAGGGGGGGCGAGAAGAGGGTGGGGAAAGCCCTCGGCGGCAACGGGGAAGTGCAGTGAGAAG
+
8-8AC:8:01),=;8;;;;6+8@6,6,;,;@;@@+6@<@+@@@+@,@+6@+7=,6+:B+>++7+@+@+=?:F@<=,:3=B,=B>CF3+83,88@,@F+>F7FF,3,,5?*11>CFFGGE*=,,,7@B,?CFC,6,?BC+7=<B?+BC+4BFG?F>A2=77:7CCC**;+*0+9885C/5*29))/*97)*1*;7CGFGD35C*0*1.0).95)7<DD11*0*:7/7/)(0204:?),20)()-)-0)()-,.764((27(3;0(,-.(0.*.(-0*)((,(.-409(,,5>2)6-(1))-(
@M02996:162:000000000-B87FG:1:1101:12748:3274 1:N:0:ACTGAGCG+CGTCTAAT
GCTACGGGGGGCAGCAGTGAGGAATATTGGTCAATGGGCGGAAGCCTGAACCAGCCAAGTAGCGGGAAGGATGACGGCCCTACGGGTTGTAAACTTCTTTTGCCGGGGGAGAAAACGCGCCACGTGTGGCGCCTTGCAGGTACCCGTGCGAATAAGGACCGGCTAATTCCGGGCCAGCAGCCGCGGTAATAAGGAAGGGCCGGGCGTTAGCCGGAGTGATTGGGGGGAAAGGGAGCGCAGGCGGAGAGGCAAGCCAGCCGGAAAATCGGGGGGCGCAAATCAAGCGCGCGGTGGGAACGGG
+
-88?C?05=5)88884:<:::9=C,C,9CCFE<=<@DFEB+6>CF8,A=DA=DA:+<FDC@@C>+6CCGDEFEC@>EFFF*>@BCF<3><<<DFFCF9,D<FGGCGDDDG*<FFGCFGGGGGGG8FFFGGGGGDEGGGGGGCFACE8CEGGG:@F??A9*152*2A+:A+<*9?C5C76=7757=D7CD7>+29C@FG*)*1*.*97700:+9>:)*4:**<7**)*/47CF??FD>>)99)40(57(9::)8(222:*40>;;?)(4)(/(440*0((..9?))(-4049,(49FF006(
@M02996:162:000000000-B87FG:1:1101:13427:3288 1:N:0:ACTGAGCG+CGTCTAAT
ACTACGGGTGGCAGCAGTGGGGAATATTGCACAATGGGCGAAAGCCTGATGCAGCGACGCCGCGTGAGCGAAGAAGGATTTCGGGATGTAAAGCTCTATCAGCAGGGAAGAAGAATGACGGTACCTGACGAAGAAGCACCGGCAAAAAACGTGCCAGCAGCAGCGGAAAAACGGAGGGGGAAAGGGTGACCCGGATTTACGGGGGGTAAGGGGAGGGAAGAGGGCAAGGCAAGGAGGAGGGGAAAACCGAAGGCCCAACCCGGGGACGGCAGTGGAAAAGGTGTAGTTGGAGGCAGGGGGG
+
-8,A@:15:0)==8=;;==;;8@@8E,EE-CC@<FDFFFC@CCCGF<EE,6EEE@7@@@F@@=B7>FC<@BFEEEF,B<B,EFC+4@F<EDE<?FGG9<,F,9??FDE8FFCFGF<=A,@:3A@9,8=F+6:8FC=DEGFG67+<@:*43@68F822**,>*22=E*CC7;5C5C5B5>5*9))*99*/+:*25:*)*0**1>DGC)<F*<F5)))1(*97*59*.:C1:C)(((030.*2)-03.)-)-1;6(3(-:96(.7>((--)37(,5507<.(-1,).-).-().4((,0(,((
@M02996:162:000000000-B87FG:1:1101:20031:3297 1:N:0:ACTGAGCG+CGTCTAAT
CCTACGGGAGGCAGCAGTGGGGAATATTGCACAATGGGGGAAACCCTGATGCAGCGATGCCGCGTGGAGGAAGAAGGTTTTCGGATTGTAAACTCCTGTCTTAAAGGACGAGAATGACGGTACTTTAGGAGGAAGCTCCGGCTAACGACGTGCCAGCAGCCGCGGTAATACGTAGGGAGCGAGCGTTGTCCGGAATTACTGGGTGTAAAGGGAGCGTAGGCGGGATTGCAAGTCAGAGGTGAAATACAGGGGCTCAACCTCGGGGCGGCAGTGGAAACTGTAGGTCTGGAGGGAAGTAGAG
+
-68AC?==81)=88=;;==;;78@,C<6CFF<A<CCDDCCCCDFFD8EE<EEEECB@C@F,@@@+8@CFDCFEDCFE:,,,@CCC?,E,@<?C?FGFF5BF<FGAFECFFEFGGCFGGGGCGE,@,8DFFGGCFGF,8=FGGEGGF+BC@5CFEC@@D>6@9@EF*=E=@DF*<=7=8C?7C8.:2/:C<:E=>=*;;D6:FG8:19B??GGFEBG)47C@EE9=5*24BC?::4@>2524C7929=<CB15433??69417332909<6/.(8FEF0)6-7)).6:(4<:(4(48/65.4
@M02996:162:000000000-B87FG:1:1101:20012:3298 1:N:0:ACTGAGCG+CGTCTAAT
ACTACGGGAGGCAGCAGTGGGGAATATTGCACAATGGGGGAAACCCTGATGCAGCGATGCCGCGTGGAGGAAGAAGGCTTTCGGATTGGAAAGTCCTGTCTTAAAGGACGAGAATGAGGGTACGTGAGGAGGAAGCTCCGGCTAACGACGTGACAGCAGGCGCGGGAATACGAAGGGAGAGAGGGTTGGCCGGAATGACTGGGGGGAAAGGGAGCGTAGGCGGGATGGCAAGACAGAGGGGAAAGACAGAGGGTCAACCCCGGGGGGGCGCGCGGGACGGAAGCCCGTAGGTGAAGGAGAG
+
88A4@:88511=88=;;<;;;78@;@6CCDC<@@CCCFDDEDFFFD,C@,C,CA:@@9@BC@@@+>66C=BCF@CEE,,:,,B@7,8B,??B,,:CDF,9@,EF,EDD,@F+CCAEF,4:+=<+,,8>DEC=8AF8,,@FC>+33>+@@E8B,>@:3@7*@7>><**/,6CG4,;:E55*1:5)8**2)02185>*)2:*29C38))077>7*8)5),1**251*.772:*.(42?7(.*-1,04.).9(4)(,(4)3*(()49>(,()(/-(-)*.-,-(76(((,(((-).9):)(..,
@M02996:162:000000000-B87FG:1:1101:13435:3305 1:N:0:ACTGAGCG+CGTCTAAT
ACTACGGGTGGCAGCAGTGGGGAATATTGCACAATGGGCGAAAGCCTGATGCAGCGACGCCGCGGGAGCGAAGAAGGATTGCGGTATGTAAAGCTCTATCAGCAGGGAAGAAGAATGACGGGACCGGACGAAGAAGCACCGGCGAAAGACGTGCCAGCAGCCGCGGTAAGACGGATGGGGCAAGCGTGATCCGGATTTACTGGGGGTAAAGGGAGAGGAGAGGGCAAGGCAAGGCGGAGGTGAAAACCCAAGGCTCAACCAGGGGACGGCAGTGGAAACGGTCGAGCTAGAGAGCAGGAGG
+
86ACC555:00;;8,;;<;;;888,;,;CFFCD<6CCCCBBC@@E<EEA,@CEE,@@FEF@@:>+7@CFCCCE+=E,B,,,?C@+@+B,???5B:F,?,CFFGGGGCBAFFEGGG9FFAFC+>>F+BFG*3FG7DDFGGGGDG7CEG*?9E;:4;<CECC*;:CFE/?=+:+9*81?C*//7>>;C**9*2088E*.*:@*:FF*>0<6=>CDFE3D0517*1C*)214>5FB4:539D<4F4?B=FBD?FF?(..)<F?B)(39>91;()((57<944--)-,,-((585>)--47866(
@M02996:162:000000000-B87FG:1:1101:14540:3312 1:N:0:ACTGAGCG+CGTCTAAT
ACTACGGGTGGCAGCAGTAAGGAATGTTCGGCAATGGGCGAAAGCCTGACCGAGCAACGCCGCGTGAGTGATGAAGGCCTTCGGGTTGTAAAGCTCTGGGGTAAAGGAAGAATACCACGGATAGGAAATGATCAGTGGCTGACGGTACTTTACTAGAAAGGCACGGCGTACTACGGGCAAGCAGCCGCGGGAAGAAGTAGGTGGAAAGCGTTATCCGGATTAATTGGGCGTAAAGGGGGCGCAGGCGGTCGGTGAAGTCGGAGGTGAAAGCGTGGGGCGCAACGCCAGACAGCCTGGGAGA
+
-8ABC?85:00=;8=;;=;<<;CC@CCCFBFEEC<CDDFEDEEEGG8ECFF@BC@CCFEF@@@>+@FC<CEBFCDEFFE<,<FDD94@+5@<<FCF9C,BC@FGFGCDEFGFCEG?FG+@C=FFGFGGAFFFGGG,=FE,>BEGG8DE=,,EG9F7@EFF,*@EGEG*=>C*=,?*4:*458?A<88DDG)=82C+90:=C2<>*9=@5:1**00:925*)+02+=CC3@/8:?6=6(5)-1,82.8914(7((4)632(4>7;(4></4*4(4;*),((-79(-,-(.43<86((7:7(-
@M02996:162:000000000-B87FG:1:1101:14319:3348 1:N:0:ACTGAGCG+CGTCTAAT
ACTACGGGAGGCTGCAGTGAGGAATATTGGTCAATGGACGGAAGTCTGAACCAGCCATGCCGCGTGCAGGAAGAAGGCCCTATGGGTCGTAAACTGCTTTTGTGGTGGAGCAATAAGGCGCACGTGTGCGTCGATGAGAGTACATCACGAATAAGCATCGGCTAACTCCGTGCCAGCAGCCGCGGTAATACGGAGGATGCAAGCGTTATCCGGATGTAGTGGGTTTAAAGGGGGCGTAGGCTGGGCTGCAAGGCAGTGGTGAAAGCCCCGGGCCTAACCTGGGAACTGCCATGGATACGGG
+
-88AC?5=::1=;;=;;;=;;;;C,C@@EFFE@AACDCFCDDCE@<@EEFFFDEC:@CCC<@@B6@BDGGDG@@EEFFGG,A,CDE9E@@=AFGDGG95FDFFFC,B@DFF<E,CFGGFGDGCFFGGGGG=FEGCEGGGG@>EG:CEFEGGDFGF9=,=BC>8EGGAFGE@FGFGGGFGFE9@9::?D+CCFDBEGF*;AFGGFG<8A);CEDF))*1+3;<C)20<:>FF@(4>F19:D?0.)40)4*8<F(-4:,?F2:FBABB?:53D>F()20(.-.7:::<)58?B4)45)/5(-0
@M02996:162:000000000-B87FG:1:1101:7683:3390 1:N:0:ACTGAGCG+CGTCTAAT
CCTACGGGAGGCAGCAGCTAAGAATATTCCGCAATGGACGAAAGTCTGACGGAGCGACGCCGCGTGGATGATGAAGGCCGGAAGGTTGTAAAATCCTTTTATAACTGAGGAATAAGTACTATCAGAGAAAGGTAGTATGGTGACTGTAGGTTATGAATAAGCAACGGCTAATTACGTGCCAGCAGCCGCGGTAACACGTAAGTTGCGAGCGTTGTTCGGAATTATTGGGCGTAAAGGGCATGTAGGCGGGTTTGCAAGCTTGGTGTGAAATCCCGGAGCTTAACTCCGGAATTGCGTTGGG
+
-8ACC>DA):)======;;;<;;CEFGGGGGGGGGGGGGGGGGGGGGGGGGCCFFEFGGGGFGG8CEEGGGGGGFGGGFGGGGGGFFFGGGGGGGGGGGGGGGEF,E?EFFFFGGGGGGGGCGGGGGFFGGGCFFDFFEFCDDF9EDGFGGGG9EGGGGGGGFFFEGGGGGGGFGFFFFGGGFFGFGG4CGEDFFFAD8ADFGFGD;;DEGGG>DGFDGDDF6CFFGDFFD57B:@4857(<<F:9*4<(-32:>B:CC?F@F)344<8-:.8.7:.44,49:6<A:4---40,)3)44((
@M02996:162:000000000-B87FG:1:1101:16444:3410 1:N:0:ACTGAGCG+CGTCTAAT
CCTACGGGTGGCAGCAGTGAGGAATATTGGTCAATGGACGGAAGTCTGAACCAGCCAAGTCGCGTGAAGGATGAAGGTATGATGTATTGTAAACTTCTTTAGCAGTGGAGTAATAAGGGGATCGCGATCCCTGATGCAAGTACACTGAGAATAAGGATCGGCTAACTCCGTGCCAGCAGCCGCGGTAATACGGAGGATCCGAGCGTTATCCGGATTGATTGGGTTTAAAGGGTGCGCAGGCGGCTGTTTAAGGCAGGGGTGAAAGCGTGACGCGAAAGGGCATCAAGCCAGTGGAACGGGG
+
-88AC?=5>01=;8=;;==;;;C@;CCCCDCC@DE@CDEBDECCCC,EAF@CCEC:@EF6C@8@+@CDFFCBE@AEGBBC,C<C<EE<CA??EFDEFC<FFEFGE5AA?F,=F@EFGGGGG?FGGGG+DFGEFGCFGGGGGGGGGGGGGGG9FGFDD68>>C+BFG=FGE+AD8DFE?C?,999C3CD7E7D>?EGE*A99?E::1:82:CCDD)/*7++;<C//)=@7FDE3;1B@9@D;G9.(..)*.:F)((4(:C1(7,.).7(<?3:1():0(.(-0.(.)..(.().,,5)(-,(
@M02996:162:000000000-B87FG:1:1101:12962:3413 1:N:0:ACTGAGCG+CGTCTAAT
ACTACGGGTGGCAGCAGTGGGGAATAATGGGCAATGGGCGAAAGCCTGACCCAGCAACGCCGCGTGAAGGAAGAAGGTCTTCGGATCGGAAACTTCTATCCTTGGTGAAAATAATGATGGTAGCCAAGAAGGAAGCCCCGGCTAACTACGTGCCAGGAGCCGCGGTAATACGGAGGGGGCAAGCGTTGGCCGGAATGATGGGGCGTAAAGGGCGCGGAGGCGGCTTTCGAAGGCGGACGTGAAAGACCTGCTGTTCAGAGGGGAACTGCGTTGGCGAGGGGAGAGCGAGAGAGCAGGAGAG
+
886AC50)10),;88;;==;;88,;C,<CCFE@<,CC6;@BCFCFC,EEE9@DA9CCFDE77@=6@?=C=<,B:EEEBFE,ACCC@FG+=+>,<CAEC?F,@@?=,??CEG9CF,EF,5AEEFGFG8AF<EDE8DF8EGFDE+@EFCFGGCCFGAC+:9+@34@C*;8:DBC*1444:7*=55)32*9*37:8:*307?*01:):)8)880:*)8))3<C3CCD*)0*,8C>0((7,,01-14*-)04*.(086)).<*),82(28)57(*(-()/)((--79<13((-(((-().0,,(2
@M02996:162:000000000-B87FG:1:1101:7691:3414 1:N:0:ACTGAGCG+CGTCTAAT
CCTACGGGAGGCAGCAGCTAAGAATATTCCGCAATGGACGAAAGTCTGACGGAGCGACGCCGCGTGGATGATGAAGGCCGGAAGGTTGTAAAATCCTTTTATAACTGAGGAATAAGTACTATCAGAGAAAGGTAGTATGGTGACTGTAGGTTATGAATAAGCAACGGCTAATTACGTGCCAGCAGCCGCGGTAACACGTAAGTTGCGAGCGTTGTTCGGAATTATTGGGCGTAAAGGGCATGTAGGCGGTTTTGCAAGCTTGTGGTGAAATCCCGGAGCTTAACTCCGGAATTGCGTTGGG
+
88BCCD1::8)8==8===;;;;CEFGGGGGGGGGGGGGGGGGGGGGGGGGGGGGGGGGGGGGGGFGFFGGGGGGGGGGF@CFGGGGDFGFGGGGGGGGFGGFGGGFGGGFFGGGGGGGGAEGFAFGCFGGFG9FGFGGGGGEFC@DDFEEFGGAEGGGGGGGGGFCEEDGGGFGGGGGGGGC?A<CCCDGGCEA??)9*?FFEFF7):>E87CB8CC@DGDGGGGFCFBFGEFBF?4(8F7C<?A?F>C245:?>2:C*8<F(4(,4<6<:<B77*.3748?<AAB?6(32:?7)8>:(((
@M02996:162:000000000-B87FG:1:1101:25308:3422 1:N:0:ACTGAGCG+CGTCTAAT
CCTACGGGAGGCAGCAGTAGGGAATATTGCACAATGGGGGGAACCCTGATGCAGCAACGCCACGTGTGGGAAGAAGCATTTCGGTGTGTAAACCACTGTCGTGAGGGAATAATGCTTGATTTCGGTCAAGTTGAATGTACCTCGAAAGGAAGCACCGGCAAACTTCGTGCCAGCAGCCGCGGTAATACGAGGGGTGCAAGCGTTGTTCGGAATCACTGGGCGTAAAGGGAGCGTAGGCGGAGACGCAAGCAGTCTGTACAATACCGGGGCCCAACCCCGGACCTGCAGACTGGACTGTGT
+
ABCCCE=080)===8;====;8;CEFFGGGGGGGGGGGGGGGGGGGGGGGGGGFGGGGGGGDGFBFGGGGGGGFGGGGGGGGGGGGGGGGGGGGGGGGFGGGGGGGGGGGGGGGGGGGGGGGGGGFGGGGGGFGGGGGGGGGGGGFGGGGGGGGGGGGGGGGGGGGGGGGGGFGGGGGGGGGFFGGGGGGGGGFGGFGGFGGGFGGFBEDGGGFFFGFGGFGDGGFGGFFGFFFF@?FFGBGFF?EFFGBFFF?<ADGGFFFFFFFFF>>D>FFEGFFB>BFFFB?0.6:7?FBFB><B<
@M02996:162:000000000-B87FG:1:1101:12944:3425 1:N:0:ACTGAGCG+CGTCTAAT
CCTACGGGTGGCAGCAGTGGGGAATATTGGGCAATGGGCGAAAGCCTGACCCAGCAACGCCGCGTGAAGGAAGAAGGTCTTCGGATCGTAAACTTCTATCCTTGGTGAAAAGAATGATGGTAGCCAAGAAGGAAGCCCCGGCTAACTACGTGCCAGCAGCCGCGGGAATACGTAGGGGGCAAGCGTTGTCCGGAATGATTGGGCGTAAAGGGCGCGTAGGCGGCTTGCGAAGTCTGAAGGGAAAGTCCTGCTTGTAAGGTGGGAACGGCGGGGGAGACTGGAGAGCTGGAGTGCAGGAGAG
+
-8AACAA=80)=;8=;;==;;88@CE<CEDGEECECCFECCEEEFC<EDFEEDECEEFEEF@CB+>CEGFFGGFEFFBFF,<FCC+@F?=BF9?FGAE,CDCEFD9A?EFGEGFAEF,ADFGGGGGFGGGGGGGGGGGGGGGCGGGAFGG8DFGFFFGF@D95BF*=E>99C8<CCEDD=EC::?22:/CGGD>E*;F+0:CGFCCBFF7:=/<>G33DGFED9*>/9(05>::6=ABF*49104*1.*42)-)(6<<FDB@90::(40()(-45/03)527?B84)(48B2:).6;3322
@M02996:162:000000000-B87FG:1:1101:8155:3458 1:N:0:ACTGAGCG+CGTCTAAT
CCTACGGGAGGCAGCAGTGGGGGATATTGCGCAATGGGGGAAACCCTGACGCAGCAACGCCGCGTGAAGGAAGAAGGTTTTCGGATTGTAAACTTCTGTTCTTAGGGAAGAAAAAAATGACGGTACCTAAGGAGCAAGCCACGGCTAACTACGTGCCAGCAGCCGCGGTAATACGTAGGTGGCAAGCGTTGTCCGGATTTACTGGGTGTAAAGGGCGCGTAGGCGGGTATGCAAGTCAGTCGTGAAATACCGAGGCTCAACTTCGGGGCTGCGATTGAAACTGCAAATCTTGAGTATCGGG
+
8ACCCBFB=1)=========;88@FFGGGGGGGGGGGGGGGGGGGGGGGGGGGGGGGGGGGGGGCGGFGGGGGGGFFFEGGDGGEDGGAFGGGGGGGGEEFGFGGGGFGGGFGGGGG?FGGGGGGEG<FFGFGGGGGGGGGGGGGGGGGGGECFGCGGGGGGGGGGGGGGG9CGGCC:EAEF4AFGGDD5DCEFEGEDCFFF?=FG?EDFGFGFF<D0CCDGEFGEC)39>9<A464AFF>G<B409<F4:D:>FF16C?769AB?>F@0C(427*08>AB@B?BF>:3)-:>74>992>1
@M02996:162:000000000-B87FG:1:1101:15745:3469 1:N:0:ACTGAGCG+CGTCTAAT
CCTACGGGTGGCAGCAGTAGGGAATATTGCACAATGGGGGGAACCCTGATGCAGCAACGCCACGTGTGGGAAGAAGCATTTCGGTGTGTAAACCACTGTCGTGAGGGAATAATGCTTGGCTCCGGTCAAGTTGAATGTACCGCGAAAGGAAGCACCGGCAAACTTCGTGCCAGCAGCCGCGGGAATACGAGGGGTGCAAGCGTTGTTCGGAATCACTGGGCGGAAAGGGAGCGGAGGCGGAGACGCAAGCAGGCTGTACAAAACCGGGGCCCAACCCGGGGCCGGCAGACGGGACGGGGGG
+
-88?C?=5=)1=;8=;;=;<;8;C,C<@CFGEC@FCCCDDDDDFGE8EE?EFEEBEDFCFF48=+A,:BCDCEADEBDA<,DFC+BCF,@AEDGDFFD,@F+@FBFCCE,@A3FF==DFGFFGGG1>FGG;FDFG9DDFFF5CGGGGGGGGGGGFCBEDEG7C+,5A2ACGGGFGEGE=>CD0<85DGGFGGDE/CBGFFFG/.:*09759E**9>*6CFFE5DGFGGBFD>>(4>6::9312047:9CB?F(4(4,<7<A*4217;;>2C06?DC5(-((0,(4616:7-49(((7(4((
@M02996:162:000000000-B87FG:1:1101:8166:3472 1:N:0:ACTGAGCG+CGTCTAAT
CCTACGGGAGGCAGCAGTGGGGGATATTGCGCAATGGGGGAAACCCTGACGCAGCAACGCCGCGTGAAGGAAGAAGGTTTTCGGATTGTAAACTTCTGTTCTTAGGGAAGAAAAAAATGACGGTACCTAAGGAGCAAGCCACGGCTAACTACTTGCCAGCAGCCGCGGTAATACGTAGGTGGCAAGCGTTGTCCGGATTTAATGGTTGTAAAGGGCGCGTAGGCGGGTATGCAAGTCAGTCGTGAAATACAGATGCTCAACTTCGGGGCGTCGATTGAAAATGCAACTCTTTAGTATCTGA
+
8ACCCA=@::)====;====;86@FDEGGGGGEGGGFGGGGGGGGGGGGGGEGCFGFGGGGGGD:CGFGF=FFFGG,B?EGF:FE7FFEAFFFGGGFGGGGGFGGGCCFDGGGGGGD8CFF+@>FCA,E8BFCGFGGCGD:FC***@FFFG7,3;DGG4@84EFBCE5/:EGGGF6BFE++9;A9*:27*)3>CGEFDDFG*<*0*/08=*2C7)*)(9)7>ED>5/)-)29:><*69=:<9(04592>9)*)644)<D>:4).4:>6>0)-367+0.)))*.44))(.4)-)).605.-)
@M02996:162:000000000-B87FG:1:1101:13695:3516 1:N:0:ACTGAGCG+CGACTAAT
GCTAAGGGGAGGCGGCAGAGAGGAAGATGGGGAAAGGGGGGAGAGCTGGAACAAGACCAGGAGGGGGAAGGAAGAGTGCCCGAGGGGGTGGAAAACTGTTGTGAGGGGGGGAAGAGTGGCCCACGCGAGGTCCAATGCACGTACCGTACGAATAAGGACCGGCTAACTCCGGGCAGGCAGGGGCGGTAATGGGGAGGAAGCGAGGGTCAGCCGGACTGAGGGGAAAGAGAGGGAGGGTAGACGGGCGAGTAAGCCGGCGGAGACATGGGGGGGCCCCAGCAGGCCGGGCCGGGACGGCTGG
+
68ABC08=>10+68+8+8,:68,;,,,CC-6,,8,CACD7+>+B4A,B,443,,3,,,,88=:+@:F++8:F83:,83<8,*>FEFCC<*48,?,+?28,,4=,>*81*2**/**2<CG*;8*/:E**/?C*+<+3C6A+122*****/2;8*;70+2**/):*2++++3**12***1/**)8)8)1)1+*+08=E5D*85>*)*17))02*9)8)).**)2:)*)2*(8<)24,)4-)9)0(02<365((*)),(,*),()-(())..()-3,78)(-(4.(((-(-(44(4,(()(-38
@M02996:162:000000000-B87FG:1:1101:25469:3521 1:N:0:ACTGAGCG+CGTCTAAT
CCTACGGGAGGCTGCAGTGAGGAATATTGGTCAATGGGCGAGAGCCTGAACCAGCCAAGTAGCGTGAAGGAAGACTGCCCTATGGGTTGTAAACTTCTTTTGTGCGGGGGTAAAGTGGTCCACGCGTGGTCCATTGCAAGTACCGTACGAATAAGCATCGGCTAACTCCGTGCCAGCAGCCGCGGTAATACGGAGGATGCGAGCGTTATCCGGATTTATTGGGTTTAAAGGGAGCGTAGGCGGGCGATTAAGTCAGCGGTTAAATAGTGTGGCTCAACCATGCCTTGCCGTTGATACTGGT
+
8ACCCE=5=1)8=;=====;=;;;CFFGGGGGGGGGGGGGGGGGGGGGGGFGGFFCEGGGGGFEGGGGGGGGGGGGGGGGGGGGGGGGGGGGGGGGGFFGFGGGCGGGGGDGGGGGGGGGGGGGGGGGGGGGGGGGGGGGGGGGGGGGGGGFGGGGGGGGGGGEFGGGGGGCGCCEGGGGGDFEGGGGGC>FGDGGFGGFG:C>EDFFFFDGGFE3DD7DBFGGEDGGFFGFFF6@>BDGFG>BBFB>C?<FAAFF:E<(3><BF4<6BBG?(.)<6(4:?F::AD?F42-8?():9::?)
@M02996:162:000000000-B87FG:1:1101:16891:3598 1:N:0:ACTGAGCG+CGTCTAAT
CCTACGGGGGGCAGCAGTGAGGAATATTGGTCAATGGGCGAGAGCCGGAACCAGCCATGTCGCGTGCAGGAAGACAGCCCTATGGGTTGTAAACTGCTTTTGCCGGGGGAGAAAGTGGCGGACGTGTCCGTTATTGCAGGTACCAGGCGAAGAAGGATCGGCGAACTCCGTGCCAGCAGCCGCGGTAATACGGAGGATCCGAGCGTTATCCGGATTGATGGGGTTGAAAGGGTGCGGAGGCGGCATCGCAAGGCGGTGGGGAAATGTCAGGGCTCACGCTTGGCACGGCCGAGGAAACGGG
+
-68?C9981)188889:<:::99C:=,5CA?<?<@@CDBBC@=CF8+6>C:<AA4:=,>,,::=+>BDFFC@,=B,:@FC,@,:BF@++<38@@AFG,,@FFFC:FECCF*4=CF<FFFEGFD*;?C8FE8<;*+<:FGGFFFGGGGGGGG*AEC=8+*:8C*?E8*<FC/A>FCECFE6:77:E9CD*<CECBEGF47579E7?1.0)*::7>)*2,00=C79*)306@<B(:6D(9>>(96)(0)(1--700(4-:C(472:).-6869?0(.3*(.-(030?)-4(4((---(0,2,3
@M02996:162:000000000-B87FG:1:1101:22324:3599 1:N:0:ACTGAGCG+CGTCTAAT
CCTACGGGGGGCAGCAGTGGGGAATATTGGACAATGGAGGAAACTCTGATCCAGCGACGCCGCGTGAGTGAAGAAGTATTTCGGTATGTAAAGCTCTATCAGCAGGGAAGAGAATGACGGTACCTGACTAAGAAGCCCCGGCTAACTACGTGCCAGCAGCCGCGGTAATACGTAGGGGGCAAGCGTTATCCGGATTTACTGGGTGTAAAGGGAGCGTAGACGGCATGGCAAGTCGGATGTGAAAACCCGGGGTTCAACCCCGGGACTGCATTGGAAACTGTCAGGCTAGAGTGCAGGAGAG
+
68AAC@59:508888::<:9:88=BE9CEDFF@C<BCCFDEFFGGFFEFBEEECA>>@CFF>@B+>BBCCBCFCFC<@<E9<FD8F@F;@B=AFFFGA,@FGGGFFGEFGGCFGFGGGGGGGGGGGGGCGGGGGGGGGGGGGEGGGGGGGCGGGGFFGCA;9?EG8EGDCGGCGGGEDDCCD>@E7/CCFGGDB757DG?CGG.;79BFFGG<DFG<?C9@EEDC>FG:FFF):(79:7*6:<=A)7:DFFF,(86<E<?BF>F9>(47A2)5?F@?()66*:<?0.5:)4)6)6:F08(-
@M02996:162:000000000-B87FG:1:1101:8497:3600 1:N:0:ACTGAGCG+CGTCTAAT
CCTACGGGTGGCAGCAGTCGAGGATCATTTGCAATGGGCGAAAGCCTGACAATGCGACGCTGCGTGGAGGATGAAGGCCTTCGGGTTGTAAACTCCTGTCATAGGGGAACAGGCGATCGGACCCAATACGTCCGTGAGTTGAGTGTACCCTAAGAGGAATTGGCGGCTAACTCTGTGCCAGCAGCCGCGGTAATACAGAGGCCAAGAGCGTTGTTCGGATTTACTGGGCGTAAAGGGCGCGTAGGCGGTCTTGCGTGTCAAGGGGGAAATCTCCGGGCCCAACCCGGAAAGTGCGCGTGAA
+
68ACC>85:))====;===888@BFFDGFAFGGGGGGGGGGGGGGGGGGGGGCACCCFGGBCFF@CFEGGGGGGGGGGGGGGGGGGGGGGGGGGGGGGEFGGGGGGGGEGGGGGGGEGGGGGGGGGGGGGGGGGGGGGGGGGGFGGGGGGGGGGGFFF?D:C6EGGGGGGGFF;FGGGEEEGFFFGGGGGGECFGGFGGFGGGAGGFFFFC:>8FGGF3CB??CGFGGFF7>BFFFBFFD>92B?@B99,3@AFB,85><9=)2(42?79?24A>C@(49?>:?:BF>434<AA0;)4741
@M02996:162:000000000-B87FG:1:1101:7371:3645 1:N:0:ACTGAGCG+CGTCTAAT
CCTACGGGCGGCAGCAGTAGGGAATATTGGTCAATGGGGGAAACCCTGAACCAGCGACGCCGCGTGAGTGAAGAAGTATTTCGGTATGTAAAGCTCTATCAGCAGGGACGATAATGACGGTACCTGACTAAGAAGCCCCGGCTAACTACGTGCCAGCAGCCGCGGTAATACGTAGGGGGCAAGCGTTATCCGGATTTACTGGGTGTAAAGGGAGCGTAGGTGGCCATGCAAGTCAGATGTGAAAACCCGGGGCTCAACCCCGTGACTGCATTTGAAACTGCGTGGCTGGAGTACAGGAGAG
+
8ACCC>A581)8888;;<;<;8;CFFFGGGGGGGGGGGGGGGGGGGGGGGFGGECFCFGGGEFE@@FCFFFGGGFGFFEGGFGGEFFGEGGFEGGGGFEGGGGGGGGGGGGFGGGGGGGGGGGGGGGGGGGGGGGGGGGGGGGGGGGGGGGGGEFFGGGGFD>EGCGC9BCC7CFGGGGGGCFFGGD:CFGGGDCEFGGFGGGFG3??B@C57BFGDBGGFGGG*9+>>FGF<B<F2:F*6:<F<?DBGB>D((4<<CFFFF?FB?AB)8:>2<FGFD4<<EB:96343(..4:AA@(-(-
@M02996:162:000000000-B87FG:1:1101:21638:3645 1:N:0:ACTGAGCG+CGTCTAAT
CCTACGGGCGGCTGCAGTGGGGAATATTGCACAATGGGCGCAAGCCTGATGCAGCGATGCCGCGTGAGGGAAGAAGGTTTTCGGATTGTAAACCTCTGTCAACAGGGACGAAAATGACTGTACCTGTGAAGGAAGCTCCGGCTAACTATGTGCCAGCAGCCGCGGTAATACGTAGGGAGCAAGCGTTATCCGGAATTACTGGGTGTAAAGGGAGTGTAGGCGGGACGGTAAGTCAGATGTGAAATATGCCGGCTCAACGGGCAGACTGCATTTGAAACTGCGGTTCTTGAGTGAAGTAGAG
+
-88BCA1851)8888;;;;;;@@B<E<EEFGCCACCDFC@@BCCFD<EEEDAFE@@=:?FFB@B+@CCFDCFEEFFFECF7FFDCBCGD@BDBGGGGG,EFGGGFFDCFGGDFFDFGGAFFGGGGGFGGGGGGGGG>FGGGGEFGGFG9E,EGGGCDGF>D;BEG*?E9BEGCFGEGGGEFCA8C95D4AFGDEGC6FG6:DG5:99FFFGGCE:F:<FG?EEDGF57-85@6<AFF4=*6:-9)9/:7)9>>(4??E99?5148:)858*4)6@C=2)6?FF-(-2)694.4:<>*6544
@M02996:162:000000000-B87FG:1:1101:7369:3668 1:N:0:ACTGAGCG+CGTCCAAT
CCTACGGGCGGCAGCAGTAGGGAATATTGGTCAATGGGGGAAACCCTGAACCAGCGACGCCGCGTGAGTGAAGAAGTATTTCGGAATGTAAAGCTCTATCAGCAGGGACGATAATGACGGTACCTGACTAAGAAGCCCCGGCTAACTACGTTCCAGCAGCCGCGGGAATACGGAGGGGGCAAGCGTTATCCGGATTTACTGGGGGGAAAGGGAGCGTAGGTGGCCATGCAAGTCAGATGGGAAAACCCGGGGGTCAAACCGGTGACTGCATCTGAAACTGCGTGGCTGGAGTACAGTAGAG
+
ACCCC>AA)1)8888;;<6<;8,;FEGGG<;FFGGGGG7FFGG<FFGAGC-CFFEEFGGGGGGGCFDGAFFGGFFF5<CFGFGG++BFGGGG9FGGGCFGB<F,FFGGGGG7FF,E@=+CC>+E,3>=,3BF,@3@DGC:CC**>,<D,1,,,@;98:;7D9*1=*/C69?**=*2:7E**9..85CD4:?8?5**907**CG38).<FFGG43)/9(/3*2C2*9A72/:=)-46).7*(*.0408-1,(8(,4(4+91(.3((54<F)0)-./<?A<A2:18(4<(((.5,))61..66
@M02996:162:000000000-B87FG:1:1101:11883:3717 1:N:0:ACTGAGCG+CGTCTAAT
CCTACGGGAGGCAGCAGTAAGGAGTGTTCGGCAATGGGGGAAACCCTGACCGAGCAACGCCGCGTGAGCGATGACGGCCCTATGGGTTGTAAAGCTCTGTTGTAAGCCAAGAATGGTAGTGCTAGGAAATGAGCATTACTTGACGGTACCTGACGAAGAAGCACCGGCTAAATACGTGCCAGCAGCCGCGGTAATACGTAGGGTGCAAGCGGTATCCGGATGGACTGGGTGGAAAGGGAGCGCAGACGGCATAGCAAGCCAGATGGGAAAGGGGGGGGCGCAACCCCCAAACGGCAATGGG
+
-8ABC>=>::1=88=;;===<;C;;66;<@FEE:CCCFDDEEFFGE@CDFF@@C@BDGEFFC>>6>FEFECEEDCCFGGG7A<EEGF=@@BAEFGBF,CFEGAFEG9AAFGGGBFG>FG9FF,AFGGGG,@FFFGB9EG9EDGFGG@FGD;FGGCGCEGGFDFGGGGGEEFGGB7;2;:=CC?6@DFDGGG1:>1@AC*;2CE;?5;CFFG*/83CC2CC8*:<6*AD:09)44<FFF>C9<(<>>F>D9>)243<AC5:?>?.97?B??FF((8C>9(((89(,4:(344--4,9)()41
@M02996:162:000000000-B87FG:1:1101:15398:3721 1:N:0:ACTGAGCG+CGTCTAAT
ACTACGGGGGGCAGCAGTAGGGAGTGTTGGGCAATGGGGGAAACCCTGACCGAGCAACGCCGCGTGAAGGATGAAGGTCTTCGGATTGTAAAGTTCTGTTATAAGGGAAGAAAGAAAGCCCGAGAAAAAGCAGGTAGTCGAACGGTAACTAAGTAGAAAGAGACGGCGAACTACGTGCGAGGAGAGCGGGGAACAGGTAGGGGGGGAGCGGAGGCCGGAAAGGTGGGGAGGAAAGAGAGACGAGGCGGCCCGAGAAGGATGAAGGGAGAGGGGGGGGGCAAAGCCAAGCCAGGACCAAAGA
+
-8AACB=A=8188889:<9<:844,,<@,-FDEFFDFFEGEEFFGD8ADF-+>@@CEGEFC>@B+>FE,<C<DACFF@D>,,@@@<8D<CA<9<<C@F@F<9<@@FFFCGGD,,?,CF,,*=:F*4??**2,5F2+22+***2=8;A*<97+<C++3@*+**0;E5*2:?:*;8C*****1)85***)1C)/8)2*0*095*:<5C3>3)//)0.>9()))/*008=D08C)8??4((05(/,8())-)((03(,(.**)(95).:((04*-((0?:((-,.(2((4((,(8((,(),((.
@M02996:162:000000000-B87FG:1:1101:11899:3729 1:N:0:ACTGAGCG+CGTCTAAT
GCTACGGGAGGCAGCAGTAAGGAGTGGTCGGCAATGGGGGAAACCCTGACCGAGCAACGCCGCGTGAGCGATGACGGCCCGATGGGTTGTAAAGCTCGGTTGTAAGCCAAGAAGGGTAGGGCGAGGAAATGAGCATTACTTGACGGTACCTGACGAAGAAGCACCGGCTAAATACGGGCAAGCGGCCGCGGTAATACGTATGGAGCAAGCGTAATCCGGATTGAAGGGGCGTCAAGGGGGCGCATACGGCAGAGCAAGCCAGAGGGGAAAGGGGGGGGGCAAACCCCCAAAAGGCAGCGGG
+
-6ACC:):>=1=8==;;<=;<;;;;,,<;@FC:@@@CA@CCCFGGE,CEF97@@8@EFEE:>+74@FCCCEF?B,B@FG7++4?CF,+@C?D@C<,E+C:+@BFDF<8=BAAF,6FA=>7F,+8+@EFF,EFGGA9,;;,,>BFCC5*>E,,?F5E*=96B88F,=/**=+9:90**:22A<))31)9C=52:)+34929*0:*2*.5:)C:*05C*4)*)***+*399)/),48F:1)1,99)()1490()--1>7CFB(723(409)(9((4<::-(((0((,(,((4(((,(()((-,
@M02996:162:000000000-B87FG:1:1101:13241:3734 1:N:0:ACTGAGCG+CGTCTATT
GCTACGGGGGGCTGCAGCTAAGAATATTCCGCAATGGACGAAAGTCTGACGGAGCGACGCCGCGGGGATGATGAAGGTCGGAAGATGGTAAAATCCTTTTAAAACTGAGGAATAAGTACTTTGAGAGAAACGGAGTATGGTGACTGTAGGTTATGAATAAGCAACGGTTAATTACGTGCCAGCAGCCGCGGTAACACGTAAGTTGCGAGCGTGGTTCGGAAGGAGTGGGCGTAAAGGGAAGGTAGGCGGTTGTGCAAGCTGGGTGGGAAATTCCGGAGCTCAACTCCGGAACGGAGTTGAG
+
--,AC?5818)68889::,:<::CC?<,CEF7B:+?<?B>>B@BC,,B?9?@B@@=+@C@363>+5CC*><DE<BCFD@EE:CC=F,?<C<>A<@FG@,CF,?BC,8<BFGC,CFF<F@,<<?FGGGGGFGGEGG/<CFGFFGF+<CFGG<+2C:@++::@7+<EC7*1:C77<<:;=*::C>5C59CCEG:8>CC6>7?4D+*0:>BB>C:>:57749D5**C*0:745C)4?0@>?)90<(14<949((),-.54CC3)8?(,(446(*..66C.3((.9?1))546?>(-((-)(-),
@M02996:162:000000000-B87FG:1:1101:15390:3737 1:N:0:ACTGAGCG+CGTCTAAT
ACTACGGGGGGCAGCAGTAGGGAGTGTTCGGCAATGGGGGAAACCCTGACCGAGCAACGCCGCGTGAACGATGAAGGTCTGCGGATTGTAAAGTTCTGTTATAAGGGAAGAATGATAGCCTGAGGAAATGCAGGTTGTTGGACGGTACCGTATTAGAAAGCCACGGCTAACTACGTGCCAGCAGCCGCGGGAAGACGTAGGTGGCGAGCGGTATCCGGAATGAGTGGGCGGAAAGAGTGAGCAGGCGGCAGGAGAAGTTGGAAGTGAAAGCGGGGGGGGCAACCCCATAAAGAGCCAAAAA
+
-8,8A:0580)68884:<:<98C=8:C<FCG7:::==DDCCCAEF78AA?<>=C+=AFCF@>8>+8F@FCE7C=;CC>F,,,5<@18>,7<;@<,@CF,@F,FG@CDFFGGD>FG9FEFG9FGGGFBC,CCFCFC+B;*+=B8FE5CEF*2C*<<<<CCFE*;ACEG8C<F7>@E*;EC0<35;:FGGGG)C=5EEB*9>D*AF6DDF@>)*/)9CC9CD)++030:58@7B668?4.7:>93<?587)4(5:6?7<+*)5?AF)4<<9621(-88>(((-<4?B01(.))6)(4(04244
@M02996:162:000000000-B87FG:1:1101:13230:3749 1:N:0:ACTGAGCG+CGTCTATT
CCTACGGGGGGCTGCAGCTAAGAATATTCCGCAATGGACGAAAGTCTGACGGAGCGACGCCGCGTGGATGATGAAGGTCGGAAGATTGTAAAATCCTTTTATAACTGAGGAATAAGTACTTTGAGAGAAACGGAGTATGGTGACTGTAGGTTATGAATAAGCAACGGTTAATTACGTGCCAGCAGCCGCGGTAACACGTAAGTTGCGAGCGTTGTTCGGAAGGATTGGGCGTAAAGGGCAGGTAGGCGGTTTGGCAAGCTGGGGGTGAAATGCCGGAGCTCAACTCCGGAACTGCGTTGAG
+
-88AC?=5:=)88889::::9::<:CCFFFFC@:CACDFBCCCCBE,ADE@C:C4=>FEF@>8>88CC3>BFCABEF@DGCFGEC3>F:@ACFCFGG;,>F9FDF3<ACFFF:FFG;FG;;,?FGGGGGFGGGGG=C;?FCCGG9BAFGG9?E9<CE;DAECFGFEE87?F+:<C=0:::?C<?FFDDDGG*:@EGFGFFFG<6<7@EF:D**859C3CDD*7C66CDFFD)4??FAF:F(9,=>F6;G-()(-5?<FC0)7?19,7?662).37>.3,()94:2):49?>6)52:0(--,
@M02996:162:000000000-B87FG:1:1101:18766:3761 1:N:0:ACTGAGCG+CGTCTAAT
ACTACGGGGGGCTGCAGTAAGGAATGTTCGGCAATGGGGGAAACCCTGACCGAGCAACGCCGCGTGAGTGGAGAAGGTCTTCGGATTGTAAAGCTCTGTTGTAGAGGAAGAATGCTAAGTATAGGAAATGATATTTAGTTGACGGTACTCTACTAGAAAGTCACGGCTTACTACGTGCCAGCAGCCGCGGTAATACGTAGGTGGCAAGCGTTATCCGGAGTTATTGGGCGGAAAGGGGGCGCAGGCGGGTGGTGAAGGTGGATGGGAAAGCGTGGAGGTCAACTCAATACAGCATCGAAGA
+
-88AC59=11188889:::<<::=:CCCFBE:B:4?CFDDFCDFFD8EDFA66C8>BFCF>>>B+8@>@B@CECCFF@FD9@FDE>>F<@C<<D,F@F,@F3@FCGFCEGGG<FF,@CG@F,@FGGGG,CF?F?B+?FC<EGGGGGGG+?BFG??CCGFF+:CFGGG5=CF+C?E*ACF?C9?>CCGDDG)?C*ACF6CFC;CF8CFF:>*2559FDFD)0*0:09CC:D)<>;?FF0>74)->>@BF)(-8-,<3A+2(4))5(48:;?*7-(7*7(-(415-47:9942>5:)4501,,
@M02996:162:000000000-B87FG:1:1101:18781:3770 1:N:0:ACTGAGCG+CGTCTAAT
ACTACGGGGGGCTGCAGTAAGGAATGTTCGGCAATGGGGGAAACCCTGACCGAGCAACGCCGCGTGAGTGGAGAAGGTCTTCGGATTGTAAAGCTCTGTTGTAGAGGAAGAATGCGAAGGATAGGAAATGATATTTAGTTGACGGTACTCTACTAGAAAGTCACGGCTTACTACGTGCCAGCAGCCGCGGTAAGACGTAGGGGGCAAGCGTTATCCGGAGTGATTGGGCGTAAAGGGTGCGCAGGCGGTTTGGTAAGTGTGAGGTGAAAGCGTTGAGGTCAACGCAATACAGAATCGAATA
+
86AAC?5815)87884:::<<::C,EC<F?E@@=8?CCCEECCFFC,ADFE=:C@@DFCGF>8>88@C@CFFC>>CF@F;,=@CCFFG,@@;<F<FGF;DF,DDCGFDCFFC3CF*CFG*C,>CFFCC:FGCF999BFF,BGGGGGGE+?9FG+<<CCCF+:EGEGG=*AG+:@E*;FF9C9?@;>CDDG9C8*<FB*>FG*:</7>FFE*2/.9:CBG)0*0*+/AC?E/<?FFFF:51413>><B>)((01244>:*-66)4.29>FFC><(8*0((.5=),-4>0977<.3-.;?1),
@M02996:162:000000000-B87FG:1:1101:6903:3784 1:N:0:ACTGAGCG+CGTCTAAT
CCTACGGGAGGCAGCAGTGAGGAATATTGGTCAATGGGCGAGAGCCTGAACCAGCCAAGTAGCGTGAAGGATGACTGCCCTATGGGTTGTAAACTTCTTTTGTTCGGGAATAAAGGAGCCTACGCGTAGGCTTTTGCATGTACCGTTCGAATAAGCATCGGCTAATTCCGGGCAAGCGGCGGCGGTAATACGGAGGATGCGAGCGTTATCGGGATTAATTGGGTTTAAAGGGAGGGTGGCGGGCCTTTAAGTTAGCCGGTAAAAGTTAAGCGCCAACGGCTGGCCGGCGGTTGAACCGAAG
+
8ACCCBDA=1)=8======;;;;;EFGGGGGGGGGGGGGGGGFCFGFGGGGGGEEDFGGGGGGGFGGGGGGGGFFAGGGGDFGGGGEEFGFFEFGGGGFGGEFGEGEGFGGGGGGGGGFGGGGGGGGGGGGGFGGGGGGGGGGGGGGGGGGGG,7,6,+@+=+>:D,@2:+9C6+1**1@*//::/:3+<+C8>**7*0)9/:)2>))09*275>**);*9EGDE>FG4@D5((()((7*(1(8-)64*.)/).)))2)-(76).)-)*.2-393?5((((0(-(((-(23(3())0-(,(
@M02996:162:000000000-B87FG:1:1101:6917:3801 1:N:0:ACTGAGCG+CGTCTAAT
CCTACGGGAGGCAGCAGTGAGGAATATTGGTCAATGGGCGAGAGCCTGAACCAGCCAAGTAGCGTGAAGGATGAATGCCCTATGGGTTGTAAACTTCTTTTGTTCGGGAATAAAGGAGCCTACGCGTAGGCTTTTGCATGTACCGTTCGAATAAGCATCGGCTAATTCCGTGCCAGCAGCCGCGGTAATACGGAAGATGCAAGCGTTATCCGGATTGATTGGGTTTAAAGGGAACGTAGGCGGCCTTTTAAGTCAGCGGTCAAATGTCAACGCCCAACGCTGGCCTGCCGTTGGTACGGAG
+
8AACCBFB=11=8======;;;;CFEFGGGCFGFFDGGGGFCCFGGGGGGFGGFFCCFFC6CFEFGEGGGGGF<,,CBFFFG8F=,C,:FAFCEGGGFGGDGGGFGGGGE=EF9;5A??FGDCCCCEGGG9,4AEFGF9?CDC@=DEF+@@FFCFGGCCEDC6+>=,3@DD6C6,2DFFG,9BB1347+::B:47:A>8A*;:)C/:5;@8CD33543CGFGF*1)=C3AGB0(,2(.75,91)-7?)2-4*)).2)5<:2).64>)4*)*--7);.1(,(87<6)-.8((46((.*(23(
@M02996:162:000000000-B87FG:1:1101:20089:3805 1:N:0:ACTGAGCG+CGTCTAAT
ACTACGGGGAGCAGCAGTGAGGAATGTTCCGCAATGGGCGAAAGCCTGACGGAGCGACGCCGCGGGAGGGATGAAGGTTTGCGGATCGGAAACCTCTTTTATTAAGGAAAAAGGATAATATGCTAACCATATTATGTTGATGGTACGTATTGAAGAAGCCCCGGCTAACGACGTGCCAGCAGCCGCGGTAATACGGAGGGGGCGAGCGTGGGCCGGAGTTAGGGGGCGGAAAGAGCGTGTAGGCGGTTAGTGAAGGCAGGTGGGAAATCCTTCAGCGCAACGGAGGAACGGCGCCGGAAAA
+
888?C?551)1=:;=;;<;;;;;;6C<<FFGB@@6CACECCEDEFE<CDEC@@C8@@@@@@>@>+=@BCDC=C<DFGBC?+?@CC@CF4>:CBFFGGF5FF<EDAECBDFFFGGGDFG,F9FC,EEGCG,E<:FC,5@EEFGG,@D*6@33@FG9DCFC>*;CGG5CGG7CGG*=7B?CFECA5=DGG>EG+<=F*8CD<CD=B=C5B)09*758C791*1+09CD5<,<<;?FF49(71.:204B0(74)/6):(467>,909<??)88*4)4=0)-3>F>1376?B3(2(3949;314(
@M02996:162:000000000-B87FG:1:1101:22787:3817 1:N:0:ACTGAGCG+CGTCTAAT
CCTACGGGAGGCTGCAGCTAAGAATATTCCGCAATGGACGAAAGTCTGACGGAGCGACGCCGCGTGGATGATGAAGGCCGGAAGGTTGTAAAATCCTTTTATAACTGAGGAATAAGTACTATCAGAGAAAGGTAGTATGGTGACTGTAGGTTATGAATAAGCAACGGCTAATTACGTGCCAGCAGCCGCGGTAACACGTAAGTTGCGAGCGTTGTTCGGAATTATTGGGCGTAAAGGGCATGGAGGCGGTGTGGCAAGCTTGGTGTGAAATCCCGGAGCTTAACTCCGGAATTGCGTTGAG
+
-8ABC?=>8008=;=;;=;=6;;C;EEDFGFCC@FADEF@CEECCC<EFFECCC@:@FCCFB@C8>CC<EFAFEFFFGGGGEFEEBEEBDDEFGGGGG<FGCGFG,?CBFGF,EFGFFF@@CFFGFGGGGGG=FG6EDFGGD;D,CEFGG>>F9>CEFGGDFEGFGGGGGGF7EFE@?CFFD<CFGFDDCD1:?9FFG4ACF27>FABEEG1*:>5C@GDF*+:<BFD?FD)4::FFF>F?G:F<8>>G-()(-48?CC)673)44:<F<0.5.8:)--((1544A786:1324.40(-,,
@M02996:162:000000000-B87FG:1:1101:20102:3818 1:N:0:ACTGAGCG+CGTCTAAT
ACTACGGGGGGCAGCAGTGAGGAATGTTCCGCAATGGGCGAAAGCCTGACGGAGCGACGCCGCGTGAGGGATGAAGGTTTTCGGATCGTAAACCTCTTTTATTAAGGAAAAAGGATAATATGCGAACCATATTATTGTGATGGTACTGATTGAAGAAGCACCGGCTAACGACGGGCCAGCAGCCGCGGTAAGACGTAGGGGGCGAGCGGAGTCCGGAGATACGGGGCGGAAAGAGCGTGGAGGCGGTGAGGGAAGACAGGGGGGAAATCCTTACGCGCAACTGAGGAACGGCGCCGGAAAG
+
86,=C?858518888::<::::94,:55<EF:::+=ACEBCECEE@8??BC@?B+>=@>C+88>+8@CEEC>CBCED8>,*3><<>FE,><<;FFGD9;FF9,@;@CC<FFCCFGFCF9<CGG7FFCEG,>?+C<++4BFGGG2CF70<+:CGG7CFFD+;7EGG57FGCEG3*::E7CFF<7):><C9ED++1:277CE5D5</97>))9*27>DD6)09+:DGDCD0><3231)--5)-14797)(1:()34?(37701719B:4)9(*)-,)/0,-42)45444:?(6,31((0313(
@M02996:162:000000000-B87FG:1:1101:14767:3830 1:N:0:ACTGAGCG+CGTCTAAT
ACTACGGGAGGCTGCAGCTAAGAATATTCCGCAATGGACGAAAGTCTGACGGAGCGACGCCGCGTGGATGATGAAGGCCGGAAGGTTGTAAAATCCGTTTATAACTGAGGAATAAGTACTATCAGAGAAAGGTAGTATGGTGACGGTAGGTTATGAATAAGCAACGGCTAATTACGTGCCCGCAGCCGCGGTAACACGAAAGTTGCGAGCGTTGTTCGGAATGATTGGGCGTAAAGGGCAAGGAGGCGGTTTTGCAAGCTTGGGGTGAAAACCCGGAGCCTAACCCCGGAAGTGCGGTGGG
+
-66AC>5851)8=;6;;;6;;;;C<C,E,EFEE@@CCCFCFCCEFFEEDFCCCF:@CFEFB@@@+>@C9CEFFCFFFGGEGEGGGB<F:<CDC@<F+4=<D,FFF,:??FEC,CFF@FEC,,AFGGFFFGGG8FF,C@EFB=><+33>@E,5EA;ACDCCECFGGGGGEEFACF7:,4=;,3:>C<*89C:38=AFFG))*:+;C758>872*8)*2-/97*0299?D?FG)964@>BB7(1-74;>99(()(.)).7*))0-(339(/4*.4(<C),-((04.,30-,-7().)-)(,((
@M02996:162:000000000-B87FG:1:1101:20924:3844 1:N:0:ACTGAGCG+CGTCTAAT
ACTACGGGAGGCAGCAGTGAGGAATATTGGTCAATGGGCGAGAGCCTGAACCAGCCATGTCGCGTGCAGGAATACGGCCCTATGGGTTTTAAACTGCTTTTGCCGGGGGATAAAGGGGCGGACGTGTCCGGTATTGCAGGTACCAGGCGAATAAGGATCGGCTAACTCCGTGCCAGCAGCCGCGGTAATACGGAGGATCCGAGCGTGATCCGGATGTATTGGGTTGAAAGGGAGCGTAGGCGGCATCGCAAGGCGGTGGTGAAAGGTCAGGGCGCAACCGGGGCACTGCCATGGAAACGGG
+
68A?C?9>)1)=88=6;==;;;;@CC<<CCC,@@C@CDCBCCCCFD8EAFCDDE;:@,C96::@6@CCFFCF,9CCBCEG,A,CECC,,95=?BFFF,5C=FFFCF@CCB+4:CA,@FCCFED+@FCGCE*54*5@9EFFC;9FGF:DEGD*:C?C?1;<8C1;FF+>EC*=DFG?BCC:*1.5=/7>7CFE=5EE>*077C=581)8)*:CC5)1*-029CC1*)30.@DD(4(7(359)920,)0-1277(4(4(:5-8F7B)8..<49??,020(4((89(44(.,34)54.)1.(32
@M02996:162:000000000-B87FG:1:1101:14775:3846 1:N:0:ACTGAGCG+CGTCTAAT
ACTACGGGAGGCTGCAGCTAAGAATATTCCGCAATGGACGAAAGTCTGACGGAGCGACGCCGCGTGGATGATGAAGGCCGGAAGGTTGTAAAATCCTTTTATAACTGAGGAATAAGTACTATCAGAGAAAGGTAGTATGGTGACTGTAGGTTATGAATAAGCAACGGCTAATTACGTGCCAGCAGCCGCGGTAACACGTAAGTTGCGAGCGTGGTTCGGAAGGATTGGGCGGAAAGGGCAGGGAGGCGGTTGTGCAAGCTGGGGGTGAAATCCCGGAGCTGAACTCCGGAATGGCGTTGAG
+
-8ACC?=>81)==;=;;=;;<;;C6C@DFGGCC@FCDEFBCEEEFA,CCFEDC@8@@FEFF@@>+>FECEDFEAEFEGGGECCEEB?F=BECDEFGGA<FGCGFB9AEDFGF?FGGGGG<E?AFFGGGGGGGAFG9EFFGFFGG;EEFGG>>EE>A@:DDE?FGGEEGEEG7=DGC@@F5CC59CFFGGGG=:?FGFGFF<C213;ABD3C2*:.:7497>**29*:7?:D)4>3@?F3C(C(78DF9C(()(-6<:C<>)7?(4,73=<*5:>@>5-4,(18:)6744:4()5:>)(--,
@M02996:162:000000000-B87FG:1:1101:15101:3849 1:N:0:ACTGAGCG+CGTCTAAT
CCTACGGGAGGCAGCAGTAGGGAATATTGCACAATGGGGGAAACCCTGATGCAGCAACGCCACGGGTGGGAAGAAGCATTTCGGTGTGTAAACCACTGGCGTGAGGGAAGAATGCTTAATTTCGGTTAAGTTGAATGTACCGCGAAAGGAAGCACCGGCAAACTTCGTGCCAGCAGCCGCGGGAATACGAGGGGTGCAAGCGGTGTTCGGAATCACTGGGCGGAAAGGGCGCGGAGGCGGCCCGGTAAGCCGGGAGGGAAAGGCCTGCGTTGAAGGGGGGAGTGGCGGGGGATACGGAGGG
+
-88AC?5>=:1=88=;;=;<;8;C;@6CDFGEC<C@CDDDEEFEFG8CECCCEECCDFCF@68@+868CCDGECDE6B?,,?FD,B=FB?<ECFGGFF,BF8CFCFDEA+A=?FF<7EF<<<EFE+6CFGDFEFG9DDFFG+>FGEGGGGGGGGG?:C>E>>D,,7A,=CGFGCGEGC>*7C)88;CFFFGGDF2C>FGFFG5):*0885CC*/64*.9C@C*9>>FD?7<:>(7D>B><97(5()08=).79>>F(:>?:F(,4)-.7,1(4<=C5,491)(.--(((,--((),83(39
@M02996:162:000000000-B87FG:1:1101:18709:3867 1:N:0:ACTGAGCG+CGTCTAAT
ACTACGGGCGGCAGCAGTGAGGAATATTGGTCAATGGGCGAGAGCCTGAACCAGCCAAGTAGCGTGAGGGATGACGGCCCGATGGGTTGTAAACCTCTTTTATACGGGAATAAAGTGCGGCACGTGTGCCGCTTTGCATGTACCGTAAGAATAAGCATCGGCTAATTCCGTGCCAGCAGCCGCGGTAATACGGAAGAGGCGAGCGTTATCCGGATTTAGTGGGTGTAAAGGGAGCGTAGGCGGAAGAGTAAGTCAGCCGTGAAATCCCGTCGCGTAACGACGGAACGGCGGTGGAGACGGG
+
88A?C>8851)8888;;<;;;;;;6@C<ECF@AACCDFFCEC@@FC8CAF@CCECC@FE,CCC=8?FEFDCBCD5,@FGG+B7CCFF+@F?AEFGEF9,F9A5C9FEDEF=DGGGCFGGGGGGGFGGGG,CF++@EGG9FFFGGGEFGGGG@EGF7C,*<8;1BF7CFGB?CD*A<EC:;:785C<DG7:CGCBC=F*>5<DG@C97>)7:E7>)1*5*29;C9*0<>9FC@?B6B(8714D9)-70,26>@-)6<?67-4F?A)4?0@179>()/0(42(<;:?B(--494(--(0-46>
@M02996:162:000000000-B87FG:1:1101:5288:3880 1:N:0:ACTGAGCG+CGTCTAAT
CCTACGGGTGGCAGCAGTAGGGAATATTGCACAATGGGGGAAACCCTGATGCAGCAACGCCACGTGTGGGAAGAAGCATTTCGGTGTGTAAACCACTGTCGTGAGGGAATAATGCTTAATTTCGGTTAAGTTGAATGTACCTCGAAAGGAAGCACCGGCAAACTTCGTGCCAGCAGCCGCGGTAATACGAGGGGTGCAAGCGTTGTTCGGAATCACTGGGCGTAAAGGGAGCGCAGGCGGAGATGCAAGCAGTCTGTACAATACCGGGGCCCAACCCCGGACCTGCAGACTGGACTGTTT
+
ACCCCDF9>0)========<;8;EFGGGGGGGGGGGGGGGGGGGGGGGGGGGGGGCFFGGF+FFCFGGGGGGGGGGGGGGFGGCFGFGGGCGGGFGFFFFGG=FGGGGGGGGGGGGGGGGGGGGGGEGGGFFFBFGGGGGGGGGGGGGGGGGGGGGGEDGGGGGGGG?CEGGGGGGGGEGGGFFGF@DGGGGG;GGEFGFGGE>CDFFEAGDGFFGGECGAGEDE)2:6FC)199B61>70C94<FFB78?FFF<<<GGFAB9?F0;0@9C;64>28?9(4>;B?F08<:45??B7546:
@M02996:162:000000000-B87FG:1:1101:5269:3888 1:N:0:ACTGAGCG+CGTCTAAT
CCTACGGGTGGCAGCAGTAGGGAATATTGCACAATGGGGGAAACCCTGATGCAGCAACGCCACGTGTGGGAAGAAGCATTTCGGTGTGTAAACCACTGTCGTGAGGGAATAATGCTTAATTTCGGTTAAGTTGAATGTACCTCGAAAGGAAGCACCGGCAAACTTCGTGCCAGCAGCCGCGGTAATACGAGGGGTGCAAGCGTTGTTCGGAATCACTGGGCGTAAAGGGAGCGCAGGCGGAGATGCAAGCAGTCTGTACAATACCGGGGCCCAACCCCGGACCTGCAGACTGGACTGGTT
+
8ACCCED5:00====;===<;8;;CFGGGGGGGGGGGGGGGGGGFGGGGGGGGGGGGGGGGCEEFGGGGGFFFFGFGGGGGGGGGGGGGGGGGGGGFGFGGGGGGGGCFGGFGFGGGGGGGGGGGGGCFGDFGFGGGGGGFGGGGGGGGGGGGGGGGGGGGGGGGGDGGGGGGGGGFFGGEGFFGGGGGGGGGFGGFGGFGGGFGGFFDFGCFFFGGFGGFGGCCFGGF>DFBF0@;BEG07>?59?BFFFFF7AAB?C2AF<?F?BFF>GB6?>GB66;>>>2(,4:<(44???>F0.4
@M02996:162:000000000-B87FG:1:1101:5294:3897 1:N:0:ACTGAGCG+CGTCTAAT
CCTACGGGTGGCAGCAGTAGGGAATATTGCACAATGGGGGAAACCCTGATGCAGCAACGCCACGTGTGGGAAGAAGCATTTCGGTGTGTAAACCACTGTCGTGAGGGAATAATGCTTAATTTCTGTTAAGTTGAATGTACCTCGAAAGGAAGCACCGGCAAACTTCGTGCCAGCAGCCGCGGTAATACGATGGGTGCAAGCGTTGTTCGGAATCACTGGGCGTACAGGTAGCGCAGGCGGAGAGTCAAGCAGTCTGTCCAATACCGGGGCCCAACCCACGACCTGCAGACTGGACTGTTT
+
8BCCC>=5:0)===8;;==<;8;CFGGGEGGGGGGFGGGGCFGGGGGFGGGGFEGGGG7FC+CFDFDF7FECFGGFGGGGGGCFF7B@FFGGGGGGGGEFFGFFG?7FFGGGGEGGFF9?FFE,9<@CFFEFCGFGEEGGGGGGGG>78DFFGGGGCGCFEFGGGG8EGGFC6EGGGGGG7>BEGGGG4C*>:AFDBGGFG9C:8?FF4:<=D4+*;6C4=*2)*::C;CFF99>F6;@),)-))06498?FA:<>:+0)4@),4(((),93,(8?>((-(07>(,,4642:(.34).-4
@M02996:162:000000000-B87FG:1:1101:15331:3926 1:N:0:ACTGAGCG+CGTCTAAT
ACTACGGGTGGCAGCAGTGAGGAATATTGGTCAATGGGCGGAAGACTGAACCAGCCAAGTCGCGTGCAGGAAGACGGTCCGATGGATTGTAAACTGCTTTTGTACGGGAATAAAGTGCGGGACGTGTCCCGTTTGGAATGTACCGGAAGAATAAGGGTCGGCTAACTCCGTGCCAGCAGCCGCGGTAATACGGAGGACCCGAGCGTTATCCGGATTGATTGGGTTTAAAGGGTGCGCAGGCGGAGGATTAAGTCAGCGGTGAAAGTCCGAAGCTCAAGAGGAGAACGGCCATGGAAACTGG
+
-886@<55801;;8=;;==;;;;C;@,CCEFFCAEAD,C@CECEFA,C@DCCEECCCFD6:@@@+@BDFDCGG<6BCBFG+C,?CF<ABE?BEFAFF<5?DEFF9F=C?F=<EFG7EFGGGGGGGGGDGGC8,8BEGG=FGDFGG+CEEGGCEGA?C:;<>7>CFF,DCB>CD>F<CE=:6748C/>D+=FGDBEE>CCDDCCBE77>)*?E70)1*.**9:=//)<:6FCB.8(7965<;D;09B3,*.69)65<0=D(4>4A))5.)-*46.6@?)-(.)-,8)(-,374)3.)/4).4
@M02996:162:000000000-B87FG:1:1101:15091:4015 1:N:0:ACTGAGCG+CGTCTAAT
ACTACGGGAGGCTGCAGTGAGGAATATTGGTCAATGGACGGAAGTCTGAACCAGCCAAGTCGCGTGAAGGATGAAGGTATGATGTATTGTAAACTTCTTTAGCAGTGGAGTAATAAGGGGATCGCGATCCCTGATGCAAGTACACTGAGAATAAGGATCGGCTAACTCCGTGCCAGCAGCCGCGGTAATACGGAGGATCCGAGCGTTATCCGGATTTATTGGGTTTAAAGGGTGCGCAGGCGGCTTTTTAAGTCAGGGGTTAAAGCGTGACGCTCAACGTCATCACGCCATTGATACGGGG
+
88ABC?=>001==;8;;==;;;;;6C<,CEF<@AE@CFFCDECCE<<CFGFGFECCCGGE<@8@8@CEFGAFECCEFAE6,CCE9FCC@A@CEGC,EF,EFFDGD<ACFG,=E,EFGGGGG@FGGGG7FFGGFF9FGGGGGFGGGFFGGGGFGGFFFDFCC6>EGFCFGC6@DFGDGGDEEC9>E0CG+@CGDBGGF;CFFGGBE):?4BCG<:5:*.3;ABC975CFEFCD@D;DFF599D20-)0)*4:=.6<A(AC1(846)69,765:?():6(4(-<()-4:?:9(.6<)6=(42(
@M02996:162:000000000-B87FG:1:1101:23280:4019 1:N:0:ACTGAGCG+CGTCTAAA
ACTACGGGTGGCAGCAGTGGGGAATATTGGGCAATGGGCGCAAGCCTGACCCAGCGACGCCGCGTGAGGGAAGAAGGTCTTCGGATTGTAAACCTTTGTTGACAGGGACGATAATGACGGTACCTGTCGAGGAAGCCACGGCTAACTACGTGCCAGCAGCCGCGGTAATACGTAGGTGGCGAGCGTTATCCGGATTTACTGGGTGTAAAGGGGGTGTAGGCGGGATGTCAAGTCAGATGTGAAATACCGGGGCGCAACTCCGGAGCGGCATTGGAAAATGTAATTCTGGAGAGGGGGGGAG
+
88AAC?5):1)=;8=;;=;;;@@@CEAFEGGFFEFADFGEFEEEFFDECFEDFACC@FEGCC>B+>FCEDDGGFFGGEF?EDGDFEFG<EEEFGEDGFEGGGFGGGGGGGG:FGFFGGGGGGGE=>;FFGEGGGGGGGGGGD7FGGGGGG:FGGGFFGFFFG8CE??E:BFGCCFE2AFFGGDEG5C95:FGDFC*9CDFGGG7C>FFFFGG)78C55CGFGGG:>*26=CF<<4@DAF:626/)9=?DB;FB(,9>C28>>9:>F1657)-)4=F4()5.7<)))6)5.2416<9;(((-
@M02996:162:000000000-B87FG:1:1101:23270:4037 1:N:0:ACTGAGCG+CGTCTAAA
ACTACGGGTGGCAGCAGTGGGGAATATTGGGCAATGGGCGCAAGCCTGACCCAGCGACGCCGCGTGAGGGAAGAAGGTCTTCGGATTGGAAACCTGTGTTGACAGGGACGAGAATGACGGTACCTGTCGAGGAAGCCACGGCTAACTACGTGCCAGCAGCCGCGGTAATACGTAGGTGGCGAGCGTTATCCGGATTTACTGGGGGTAAAGGGGGGGTGGGCGGGATGTCAAGGCAGAGGGGAAATACCGGGGCGCAACTCCGGATCGGCATTTGAAACTGTAAGGAGTGGGAGGGGGAGAG
+
-68AC>55011=;88;;6;;;88@CE9<FGGFA@8ECFFBCCEEGCEFFGG@FACC@FGGGGGB8@FEFGCGE<CFFE9A<FFEF7=F8??EFFG,CFEFFDFGCFD@FCGEGG=FGGEDGGD9FFF8>FEFGFGGGGGGG68FGGCCDG@F5FGCEF?DC9>CD*/:1@<C8,3/+3=FE88>C<***=+=:>**0?:7DCF3C1.9=/7C77<3)()17C=)/7**.*:=0,4<1(7*(14>9??>39>E0(-46E*34>9(((,-)4)))5*A*-).)14),.((.(..4(--)3142
@M02996:162:000000000-B87FG:1:1101:11065:4051 1:N:0:ACTGAGCG+CGTCTAAT
CCTACGGGTGGCTGCAGTGGGGAATGTTGCGCAATGGGGGAAACCCTGACGCAGCAACGCCGCGTGCGGGATGAAGGCCTTCGGGTTGTAAACCGCTTTCAGTAGGGACGAGTATGACGGTACCTACAGAAGAAGCTCCGGCTAACTACGTGCCAGCAGCCGCGGTAATACGTAGGGAGCAAGCGTTATCCGGATTCATTGGGCGTAAAGCGCGCGTAGGCGGCTTGCCAAGCGGAACTTCTAATCCGAGGGCTCAACCCCCGGCCGGGGTCCGAACGGGCAGGCCCGAGGGCGGGAGGGG
+
-88AC@55:));=8=;;;=;;7@@6,C@EFGCEC:EDDEDEDFFGG8EEDCF@F@FCGEF7=CB+>C>FDCFEDFGFCFD8<FDEFFF+@CDFGEGFE4EDG@CCFDDFGG7=FFGGGGGEGEFGGGGGGGGFFGG7DGEGG7FGF,DFE>FGGG?DFC>B7=EG==E7CFF9CFCCCC>FDA=C::C8CCECB**9F*/:CG>C9>EFB?E9@EGD9CDFEEC>3C<:FC;6?BDB>)*625@:FF>D>BD:(843:>:?.3>6(39>()-49B5<9<B17:>((--42(-,4-3<7999
@M02996:162:000000000-B87FG:1:1101:8293:4057 1:N:0:ACTGAGCG+CGTCTAAT
CCTACGGGCGGCAGCAGTTAGGAATATTCGTCAATGGGGGAAACCCTGAACGAGCAATGCCGCGTGAGTGATGACGGTCTTGATGATTGTAAAACTCTGTTGTAAGGAATGAAACCTTGAGATAGGAAATGATCTTAAGCTGACAGTACCTTACCAGAAAGCCCCGGCTAACTACGTGCCAGCAGCCGCGGTAATACGTAGGGGGCGAGCGTTATCCGGATTTATTGGGCGTAAAGTGTGTGTAGGCGGGTTATTAAGTCTAAGATTAAAGCCCGAGGCTTAACCTCGGGTTGTTTTAGAA
+
8ACCCBD5:0)8888;;<<<<;;CEFGFGGGGGGGGGGGGGGGGGGGGGGGFFFFEFGGGGGGGFGGGGGGGGGGGFGGGG,EEFEFFFGFGGGGGGGGGGGGGGGGGGGGGGGGGFFGGGGCFGGGFGFDAEGGGGFGFFGGGGGGGFFGFFF8DFFGGGGFGGGGGEEFGGGGE>FGGGGFAGGGC*=D=CAGGFGFFGGEEC3BFE:DECDFGFBGGFGGGF?EG?>G:94(=5:BFBG:F<B99D(,5,.:AAGCABFAA22:</::9<8;8590<??FAA.14:(,4;:(476054
@M02996:162:000000000-B87FG:1:1101:11081:4061 1:N:0:ACTGAGCG+CGTCTAAT
ACTACGGGTGGCAGCAGTGGGGAATATTGGGCAATGGGGGAAACCCTGAAGCAGCAACGCCGCGTGAGGGATGAAGGCCTTCGGGTTGGAAAACGCTTTCAGAAGGGGAGAAAATGACGGTACCTGCAGAAGGAGCCCCGGCTACCTAGAAGCAGGAAGGGGCGACAATGCGTAAGGAGCAAGGGTAATCCGGAGGCATCGGGCGTAAAGCGGGCGTAGGGGGCTTAAAAGGCGGAACGGCGGAACCGAAGGCCCAACGCCAAGCCGGGAGGCCAAAGGGCAGGCCCGGGGGGGGAAGGGG
+
888AC?85=0)=,8=;;==6;7@@;,<@C-6CA@ECE<,@+@@,;@,CD,-E,AC,C6@7+8@>+@,6CCBFEACEF4,,,,:==,BFD8?E,E>@@++AFG,,::4+4@C,,<,,,,+@+3C,,,3333,,,@8++@+@:+4>,,@E,,,33,,3*5********/44,2:23*229=:>*))30*;+1;C=B:87C*)1*::C>:D>*:C5307)437)17)2)+*)**0,710((.*47(),))(),-7,33(4**14),,-46>>(1(-,);5(.415(,10(((,,1((((.4361
@M02996:162:000000000-B87FG:1:1101:13016:4073 1:N:0:ACTGAGCG+CGTCTAAT
CCTACGGGTGGCTGCAGTGAGGAATATTGGTCAATGGGCGAGAGCCTGAACCAGCCATGTCGCGTGCAGGAATACGGCCCTATGGGTTTTAAACTGCTTTTGCCGGGGGATAAAGTGGCGGACTAGTCCGTTATTGCAGGTACCAGGCGAATAAGGATCGGCGAACGCCGTGCCAGCAGCCGCGGTAATACGGAGGATCCGAGCGTTATCCGGATTTAGTGGGTTGAAAGGGTGCGTAGGCGGCATCTCAAGTCGGTGGTGAAATGGCAGGGCGCAACCTTGGCACTGCCAGGGCAACAGG
+
-88ACB55:0);;88;;;=;;@C<,C,,C@CC<@<CA@CCE@@CFC,CDEC<CEC:@@C66C6@8@BDGG:F,9CCFG@F,,,CEFC,,,9C?B?FGAE@EGFG+@CCDF4=EFF,AFFFGEC+@DCDFE8<EF,@CFGGGCFFGFEEECG*@FFC2,*51/*4BE**=@3>DCGFFCEA5<8589CC*AFFCBGDB*9@5*2>C15@)1:C<B)**.*29C7)2)<:<FC>:??D(8@G>D652.0.:<AF).(-(:C(4@?B)-)45:/70(.2)(((-@7().(.)(..-4(-0((.2
@M02996:162:000000000-B87FG:1:1101:7250:4084 1:N:0:ACTGAGCG+CGTCTAAT
CCTACGGGCGGCAGCAGTGAGGAATATTGGTCAATGGTCGGAAGACTGAACCAGCCAAGTCGCGTGCAGGAAGACGGTCCTATGGATTGTAAACTGCTTTTGTACGGGAATAAAGTGCGGGACGTGTCCCGTTTGGAATGTACCGTAAGAATAAGGGTCGGCTAACTCCGTGCCAGCAGCCGCGGTAATACGGAGGACCCGAGCGTTATCCGGATTTATTGGGTTTAAAGGGTGCGCAGGCGGAGGATTAAGGCAGCGGTGAAATTCTCATGCTCAACATGAGAACTGCCATTGATACTGG
+
8ACCCBF580)8888;;<;;;;;CFFGGGGGGGGGGGCFFGGGGGGGGGGFGGECFFGGGGFGGGGGFGGDGGEFFGEFGFFGGGFAFGGFFFFGGGDGGGGGGGGGG?CGFGGGDGGGGGGGGGGGFGGEFEGGGFGGGGGGGGGGEGFGGGGGGGGGGGCGEGGGFFGGGGGGGGGGGGDEEGGGGGGGGGFGGECF=DDGFGGD>@FGGGFBGGFGGFGGGGFGGFFGEFF?F9;5D>GF>;B)875)/)(.31EDBFFFF<<<)*)05)44FFF?10*,664<45:2)6<5)*.):?
@M02996:162:000000000-B87FG:1:1101:7234:4089 1:N:0:ACTGAGCG+CGTCTAAT
CCTACGGGCGGCAGCAGTGAGGAATATTGGTCAATGGTCGGAAGACTGAACCAGCCAAGTCGCGTGCAGGAAGACGGTCCTATGGATTGTAAACTGCTTTTGTACGGGAATAAAGTGCGGGACGTGTCCCGTTTGGAATGTACCGTAAGAATAAGGGTCGGCTAACTCCGTGCCAGCAGCCGCGGTAATACGGAGGACCCGAGCGTTATCCGGATTTATTGGGTTTAAAGGGTGCGCAGGCGGAGGATTAAGTCAGCGGTGAAATTCTCATGCTCAACATGAGAACTGCCATTGATACTGG
+
88ACC5>>)1)8888;;<;;;;;;CECGGGGFFGFGGCFFEGEGGGGGGGGGGFFFFFGFFFFFFFFEGGGGGGGGGGEFCADGGFFGFGEFGCGGGGGFGGGGGGGGEGGGFGG,FCFFGGGGGGGGCG@@@FEGDFGGGGGFGGGEEGGGGGGGGGFGEGDGGGGCFGGGGGGGG6=FEG4?GGGGGG=FGFGGF33>D<CDGCDFFF=CDDFD*9F=FGGC7;<FF@F>??:D>>FG>G>54<7:?<FFBAAF?GGFFFF2>)))96762)1<=4,2:4:9A>F423)6:<<A4A-4>
@M02996:162:000000000-B87FG:1:1101:7244:4105 1:N:0:ACTGAGCG+CGTCTAAT
CCTACGGGCGGCAGCAGTGAGGAATATTGGTCAATGGTCGGAAGACTGAACCAGCCAAGTCGCGTGCAGGAAGACGGTCCTATGGATTGTAAACTGCTTTTGTACGGGAATAAAGTGCGGGACGTGTCCCGTTTGGAATGTACCGTAAGAATAAGGGTCGGCTAACTCCGTGCCAGCAGCCGCGGTAATACGGAGGACCCGAGCGTTATCCGGATTTATTGGGTTTAAAGGGTGCGCAGGCGGAGGATTAAGTCATCGGTGAAATTCTCATGCTCAACATGAGAACTGCCATAGATACTGG
+
8ACCC>)0:))8888;;<;;;;;CEFGFGFGGFGFGG<FEGGGEGGCGGGGGGGFFFGGFFGGDFFFEGGGGFGFGGGGGGEEDFFG,E,EBFG9C?9BFGGGGGGGFFE<FGGGGGGGGCCGGEGFGGF6>,@EGGG9CDFFFFFGGFFG,EFGGFFDEGD**FD,59CGCCCFGGCGGCD>AGGCDDFG58:*8>C*>D<:@ED37<@FGD@FDGACF7AECE)0;<FG>7015265739404854:459:)4))+1(-5,)5).:=5*6))*37:8(7=::)).5487:),5)/..).
@M02996:162:000000000-B87FG:1:1101:20670:4115 1:N:0:ACTGAGCG+CGTCTAAT
CCTACGGGGGGCTGCAGTGAGGAATATTGGTCAATGGGCGAGAGCCTGAACCAGCCAAGTAGCGTGAAGGATGACGGCCCTACGGGTTGTAAACTTCTTTTGCCGGGGGATAAAAAACGGGACGTGTCCCGTCTTGCAGGTACCCGGGCGAATAAGGACCGGCGAATTCCGTGCCAGCAGCCGCGGTAATACGGAAGGTCCGAGCGTTAGCCGGAGTGATGGGGTTGAAAGGGAGCGCAGGCGGAGAGGCAAGCCAGCCGGAAAATCGTTGAGCGCAACGCAATCTCGCGGGTGGAACGGG
+
-886A:=58)178884:::::9:=5C<CECB<?=<@CDFCEE>CFD<ADFB=BA:B=DF??DA>8BFFGGFFEACCEF=F7BDCEG@8>FBACF@;FC9FGGGGCCDDDG*<FFGGGGGGGGGGGGGGGGE;CFEFGGGGFGGGGG*CE?EE*;<@DFC8:<:*:C*1?7C+9CEFGEFF:778=DCDG9DE8DGGFG096C=D*C))0):C9@>)*,00/<:<27:2:FCF?8?5495D;)389BB?G?B:?B?FFFF;(716<.380(23::)1044(4BB(,-)4(49((-(49:08(
@M02996:162:000000000-B87FG:1:1101:14191:4147 1:N:0:ACTGAGCG+CGTCTAAT
CCTACGGGTGGCAGCAGTCGAGAATCATTCACAATGGGGGCAACCCTGATGGGGCGACGCCGCGTGGGGGAGGAAGGTCTTCGGATTGTAAACCCCTGTCATGCGGGAGCAAGGCGCAAGCTGGAAAGTACCGCAAGAGAAAGAGACGGCAAACTCGGGGCCAGAAGCCGCGGGAAGAAAGAGGTCTCAAGCGTTGTGCGGAATCACTGGGCGGAAAGGGTAGGTAGGCGGCCGCATAAGTGGCGCGTGAAAGGAGGGGGGCCAACCCCGGGGGGGCGCGCGAGCCTGGGAGGCGGGGGGG
+
-68ACA95:)1=;8=;;==888;@;C6<,<ECADECFFDEFCDFGEEEDECDC?B@@FEF:==>+>CCFDEGGDEFEFG<5,:==?4E,?A<FGEG7B8BF?FC>FC=@>C,D<7@:FC<C73>>,4D,7?>=>C*>DD,?2>,=C,=C*BC:F2+=?C@E<:8+*+>78CED*C5*2+2027502**:+02:)*:)1287D=)+*7*157/5.09/.>C0<**3*<33.7@(6(52:*26*.)-)0,9<(6<1((-/91()-8(46?)(1-(-)/.,(4(03((((.((.-,((-70(-2
@M02996:162:000000000-B87FG:1:1101:25701:4153 1:N:0:ACTGAGCG+CGTCTAAT
CCTACGGGAGGCAGCAGTGGGGAATTTTGGACAATGGGGGCAACCCTGATCCAGCCATGCCGCGTGCGGGAAGAAGGCCTTCGGGTTGTAAACCGCTTTTGTCAGGGAAGAAAAGGCTTATGTGAATAATGTAAGCTGCTGACGGTACCTGAAGAATAAGCACCGGCTAACTACGTGCCAGCAGCCGCGGTAATACGTAGGGTGCAAGCGTTAATCGGAATTACTGGGCGTAAAGCGTGCGCAGGCGGTTTGGTAAGACAGGTGTGAAATCCCCGGGCTTAACCTGGGAACTGCATTTGTG
+
8ACCCD:):1)====;====;88BEFGGGGGGGGGGGGGGGGGGGGGGGGGGGFFGGGGGGGGGGGGGGGGGGGGGGGGGGGGGGGGGGGGGGGGGGGGGGGGGGGGGGGGGFGGGGGGGGGGGGGGGGGGGGDFGGGGGGGGGGGGGGGGGGGGGGGGGGGGGGGGGGGGGGGGGGGGGGGFFGGGGGGGGGFGGFGFFGGGFGGFFFFCGGFFGGFCDFGFFGFGGB>D@BFFFFFFG6>>BB@BF99?FFBFDFGG?BFABD?FAB<::?FFGF>9BFFFFFFF::??FFB3975>A8
@M02996:162:000000000-B87FG:1:1101:14189:4166 1:N:0:ACTGAGCG+CGTCTAAT
ACTACGGGTGGCAGCAGTCGAGAATCATGCACAATGGGGGCAACCCTGATGGGGCGACGCCGCGTGGGGGAGGAAGGTCTTCGGATTGTAAACCCCTGTCATGCGGGAGCAAGGCGCAAGCTGGATAGTACCGCAAGAGGAAGAGACGGCAAACGCGGTGCCAGCAGCCGCGGGAATACAGAGGTCTCAAGCGGGGTGCGGAATCACTGGGCGTAAAGGGTACGTAGGCGGCCGCATAAGTCGCGCGGGAAAGGCAGGGGCGCAACCCCTGGAGGGCGCGGGATACGGGGCGGCTGGAGGG
+
-88?@?8):)1=;8=;;==88@@B,C66,;C@A@<CCFDDFEFGGC8CE<EF,=8@@FCC@>@B+>FDFDEFD@CFFAF<,AD@CB?F,D?CFGGGGF5BFDFGCFCCEBF<FGGGGGGGG,,@F,@F;FGFEFEGGGGGG8BFGFGEEEE=CG8E5=)4=<EGFCFFFCEGG*:50<A0<>F>39:>CCFCE)*:<)18CDG:6CF*95CCC079C5>D08<C*9CD?)7.19BE(16?):3)47@(9>25:??BBCDBF59696:6>0>??F)8)--4(7--.8(4(--461(4>03(-
@M02996:162:000000000-B87FG:1:1101:15758:4203 1:N:0:ACTGAGCG+CGTCTAAT
ACTACGGGTGGCAGCAGTGAGGAATATTGGTCAATGGACGGAAGTCTGAACCAGCCATGCCGCGTGCAGGAATAAGGCCCTATGGGTCGTAAACTGCTTTGGTGGGGGAGCAATAAGGCGTACGCGTACGTCGATGAGAGTACATCACGAATAAGCATCGGCTAACTCCGTGCCAGCAGCCGCGGTAATACGGAGGAGGCAAGCGTTATCCGGAGTGATTGGGTTTAAAGGGTGCGTAGGCGGGAGGCCAAGTCAGCCGTAAAATCGTCGAGCCCAACGCGAGCTCGCGGGTGAAACTGGG
+
686AC?55=00=;8=;;==;;;;C6C,6CCC<@@9@CDF@CECEF<9CAFCDAEC6@C@EC@7@6@BCFFDE,@@EFFGG,A,CEFC<F@BCFGFFF,,C,A4A@+8=@CFBF,CFGGDGCGGGGGGGGGDFCF+DEGFG7CFF7@EFGGG@DFC,;75>>5*BFC7DEB>CD5D<FCFFEC48C1:D+CFGDAGGF*959FCFC75>)/:CCD)/*6**1:=/*06:<FFF8?<D045C2D9:95>07:?>)6<>>6<(-<2:.(4(0-14(()27((-38(-,.:(9>033:259)..(
@M02996:162:000000000-B87FG:1:1101:8819:4209 1:N:0:ACTGAGCG+CGTCTAAT
CCTACGGGTGGCAGCAGTGGGGAATATTGGACAATGGGCGCAAGCCTGATCCAGCGACGCCGCGTGAGTGAAGAAGTATTGCGGTATGTAAAGCTCTATCAGCAGGGAAGAGAATGACGGTACCTGACTAAGAAGCCCCGGCTAACTACGTGCCAGCAGCCGCGGTAATACGTAGGGGGCAAGCGTTATCCGGATTTACTGGGTGTAAAGGGAGCGTAGACGGCAAGGCAAGTCTGATGTGAAAACCCAAGGCTCAACCATGGGACTGCATTGGAAACGGTCTAGCTAGAGTGCAGGAGAG
+
68AAC@55=0)=;8=;;<=;;88@6C,<C@FFCEDDFDEB@@B@FF<EDC;@CAC@@@BC@@8>+>CBCE?EECCF,C9C,?CC8@=F?EBCCEAFF<,CFGGGFGDDFGG8FGFGGGGGFGGGFFFGADGGGGGGFGGGGG>FGGAGGEDFGGGC@E97@3@CF:CECFFC9:CCGED>EFA>E:*>>F=E8==*;CGA:FG;?19FFFGG4BED339C@EC97:FF?FCF<<9@A4926:)9<)>:D6?>05:>??CB2=?BFF78.40)55?@7:(3-.46.:):<>B)69<<<23.-
@M02996:162:000000000-B87FG:1:1101:15762:4220 1:N:0:ACTGAGCG+CGTCTAAT
ACTACGGGTGGCAGCAGTGAGGAATATTGGTCAATGGACGGAAGTCTGAACCAGCCATGCCGCGTGCAGGAAGAAGGCCCTATGGGTCGTAAACTGCTTTTGTGGTGGAGCAATAAGGCGTACGCGTACGTCGATGAGAGTACATCACGAATAAGCATCGGCTAACTCCGTGCCAGCAGCCGCGGTAATACGGAGGATGCAAGCGTTATCCGGATGTATTGGGTTTAAAGGGTGCGGAGGCGGGAGGCCAAGTCAGCCGTAAAATCGTCGAGCGCAACGCGAGCGCGCGGATGAAACTGGG
+
68AAC?851)0=;8=;;==;;;;C@C@@EFFFCCEDF@FCC@CCC99CDFEDFECC@9C@C@@@7@BCFFDA,@EEF?FG,A9CCFCFCF=CDGFGG<,C<E:E:9A=<FE@F5CFGGGGGGGGGGGGGGGGEC>FGGGGFGEG,3DFGGGDGGFCC@C>CDCEGG7FGE@EGGGFGGFGG?49C?DG+BFGDEEGF*>A7FGFED5A.;DGCE:)09**9:=/*0AC>FFEBFBE(9>D(7-03)88/38@)6:A??7(->:A)(4(0499:(8:>0((48(4(-4347((-5.59).3(
@M02996:162:000000000-B87FG:1:1101:21442:4234 1:N:0:ACTGCGCG+CGTCTAAT
ACTACGGGTGGCAGCAGTGGGGAATATTGCACAATGGGCGCAAGCCTGAAGCAGCAACGCCGCGTGAGGGATGAAGGACCTCGGATTGGAAAGCTCTGTCCGCGAGGAGGAAAAAAACGGCGGGCCTCCCGGATGAAGCCTAGGCCAAGAACGAGCAAGGGGCAGCGGCGAGCCGGCAGGGGCGGGCGTTAGGAGGAAGCAGGGGGCGTAAAGAGTTAGTGGGTGGAACGGGAAGCGTGGGGGGAAAGCCAGGGGCCGGACAACGGTCAGGGCTAGGCACGGCCGGAGCTGAGGGAAGGGG
+
-88=C?85:)1=,8=;;==,;88BCEFGF-6CCAFAFFFB++@@FFDFF,-:EA:,@,@+8@8@+>66,??,BCDEE,4,,,4=+4+,,,A?,EFG,,<,,4+@+@B++44=F<:+++@++++***6F,*>*?*4,2,,36,,35+*2**?+**33*****)***2:****1):8C**2*57@:*)17C*/**/2AB**)**/)/)).0)/*2@>**.?:*2:95)/*(09)0--),,)1(>15()0,*((7449((/),()(31;,().*(4()*)(,34@,(,(((((.).842)3((2
@M02996:162:000000000-B87FG:1:1101:21289:4234 1:N:0:ACTGAGCG+CGTCTAAT
ACTACGGGGGGCAGCAGTCGGGAATATTGCGCAATGGAGGAAACTCTGACGCAGCGACGCCGCGTAGAGGAAGAAGGTTTGCGGATTGTAAACTATTTTAGACAGGGAAGAAATTGACAGTACCTGTAGAATAAGCTCCGGCTAACTACGTGCCAGCAGCCGCGGTAATACGTAGGGAGCAAGCGTTATCCGGAGTTATTGGGTGTAAAGGGGGCGTAGACGGGAAAGCAAGTGAGTTGTGAAAGCCCTCGGCTTAACGGAGGAACGGCAACTAAAACTACGATTCTTGAGGGCGGGAGAG
+
-88?A:=8:5)88889:<:87=>>A?,C@FFB==B?CBECCCCFE<9AAEC:C>8==@>C388>33+>DC:CC<BFG@38*>>:@1>D,@;AFCF9F<,@FFGGFGGCDGFDF<?FGGGGGGGGGGCFGGGFGGGG>CGGGDCFGG7FFGAFFGFC;EC;C78CE8CE9:FG*CGCEGECCD@>C97C9?FGC>**.:*9:CG5;)9@F?FE)>>D<>DDFEDDEECC<FDF4)6@9)1*4:9@A071*37><2(4<C79?F>:B:(8>61-.8?@F246?):((6))668(-3>B>12,2
@M02996:162:000000000-B87FG:1:1101:16979:4321 1:N:0:ACTGAGCG+CGTCTAAT
ACTACGGGAGGCTGCAGTCGAGGATCATGTGCAATGGGCGAAAGCCTGACAAGGCGACGCGGCGTGGAGGATGAAGGCCTTCGGGTTGTAAACTCCTGTCATAAGGGAACAGGCGATCGGACCTAATACGTCCGTGAGTTGAGTGTACTTTAAGAGGAAGCGACGGCTAACTCGGGGCCAGCAGCCGCGGTAATACAGAGGTCGCAAGCGTTGTTCGGATTTACTGGGCGTAAAGGGCGCGTAGGCGGTAAGGCGTGGCAAGGGTGAAAGCGCCGGGCGCAACCCGGAAAGGGCGCTGGAA
+
88A?C?=>511==;=;;;=888:7;;6;;6<C@A,@ADC@CEEEFF,CAFDC,9:@@FCC668>48CBFDDEECCFFFG5,EFCEB?F+A?AFAFGGE,BE?FFFGFFGFF?AAFF=DFGGGG8FFGGGG@CGG8DGE37@EG,@EGG,,7EEFFCCFDFD9CEGGC*=CC,:;C*=E57:<5A<;DDGG)C8*<<BFCFF2:7*9>>371/1.0299C/)+0:+9FF:D1<4:AFF?B7-)-841<;)4:F?BB,4*183>??.4:?*2*(418852,4372<?;7>>;?(3(92)(,.,
@M02996:162:000000000-B87FG:1:1101:8207:4322 1:N:0:ACTGAGCG+CGTCTAAT
CCTACGGGCGGCAGCAGTGAGGAATATTGGTCAATGGACGGAAGTCTGAACCAGCCAAGTAGCGTGAGGGATGACGGCCCTATGGGTTGTAAACCTCTTTTGTGAGGGAATAAAGTGCGCCACGTGTGGTGTATTGCATGTACCTTACGAATAAGGATCGGCTAACTCCGTGCCAGCAGCCGCGGTAATACGGAGGATCCGAGCGTTATCCGGATTTATTGGGTTTAAAGGGAGCGTAGGCGGAAGGTCAAGTCAGCTGTGAAATGTAGTCGATCAACGGCTGCACTGCAGTTGAAACTGG
+
8BCCCEF550)8888;;<;;;;;;CFCGGGGGGGGGGGGGGGGGGGGGGGGGGFFFFFGGGGFGCFGGGGGGGFCFGGEG?FGGGG<CFFFGFGGGGF9DCFFFEFGGEF@FGGGGGGGGGGGGGGGGGA>FFGGGGGGGGGGGGGGGGGGFGGGGGFGGGGGGGGGGGGGF7FGGGGGGGGFBGGGGGGGGGEGGFFFFGGCDGDDFAFFEGF>CFFGGFGGDEBGGBFGE1:>F;?;D?G979BE0>:?FF9A42+9).@BFAB4<=<77,2;C;<B(()-4:F)85).6)-.:9))67
@M02996:162:000000000-B87FG:1:1101:8228:4328 1:N:0:ACTGAGCG+CGTCTAAT
CCTACGGGCGGCAGCAGTGAGGAATATTGGTCAATGGACGGAAGTCTGAACCAGCCAAGTAGCGTGAGGGATGACGGCCCTATGGGTTGTAAACCTCTTTTGTGAGGGAATAAAGTGCGCCACGTGTGGTGTATTGCATGTACCTTACGAATAAGGATCGGCTAACTCCGTGCCAGCAGCCGCGGTAATACGGAGGATCCGAGCGTTATCCGGATTTATTGGGTTTAAAGGGAGCGTAGGCGGAAGGTCAAGTCAGCTGTGAAATGTAGGCGCTCAACGGCTGCACGGCAGTTGAAACTGG
+
88ACC5A580)8888;;<;;;;;CFFGFGGGGDFGGGGGGGGGGGGGGGGGGGGGGGGGGGGGGGGGGGGGGGGGGGGFGGFGGGGEGGGGGGGGFGGEGGGFGFFGGEG@EGGGGGGGGGGGGGGGGGDFFGFGGGGFGFGGGGFGGGGGFFFGGGFFGGGFEGGGGGGG5@FGGGGGGGGFFGGGGGGGGGBGGFGGFF<5DDG>DFFGGGFBDFFGGFGGCEBFGAFGE?B>FBFFG?GFFFFF:703?A99A:<C<?FD24A:)7)99600?F0((()3(42(((,-4)-44*).68
@M02996:162:000000000-B87FG:1:1101:10030:4332 1:N:0:ACTGAGCG+CGTCTAAT
CCTACGGGTGGCAGCAGTGGGGAATATTGGGCAATGGGCGCAAGCCTGACCCAGCAACGCCGCGTGAAGGAAGAAGGCTTTCGGGTTGTAAACTTCTTTTGTGAGGGACGAGGAGAAGACGGTACCTCATGAATAAGCCACGGCTAACTACGTGCCAGCAGCCGCGGTAATACGTAGGTGGCAAGCGGTGGCCGGATTTACTGGGTGGAAAGGGCGTGTAGCCGGGTCGGCAAGTCAGATGGGAAATCCATGGGCTTAACTCATGAACGGCATTTGAAACTGTTGAGCTTGAGGATCGGAG
+
888AC?=5>0)=;8=;;==;;88@CC;6CCGECCFCEFFCCCDEFDCECFFEDA9EDFEFC@@>6>CDGFCGFCEEE?,:,CFDG?BFBA?EECFGG,??E<FFDFDEFG+>@@FGGGGGGG7DFFGGG>FFGGGGGGGGGGGG<CFG,EFE6FDF;FGC>>DEGGG1;:9CC:50BD,<=8A6CCD38C)BCAGG>37A7:AFF;>)<?GGG>>D/31>F<+9ED2)4;97>F67:A7*6*4748*628)9??<71<F9)*4)<9<A)4721)*20.63)@4).6(5)(.44(4(942(,
@M02996:162:000000000-B87FG:1:1101:9065:4362 1:N:0:ACTGAGCG+CGTCTAAT
ACTACGGGAGGCAGCAGTGGGGAATATTGGGCAATGGGCGCAAGCCTGACCCAGCAATGCCGCGTGAAGGAAGAAGGCCTTCGGGTTGTAAACTTCTTTTATCAGGGACGAATGAAATTGACGGTACCTGAAGAATAAGCCACGGCTAACTACGTGCCAGCAGCCGCGGGAATACGTAGGTGGCAAGCGTGGGCCGGATTGACTGGGAGGAAAGGGCGCGTAGGCGGGAAAGCAAGTCAGATGTGAAATCTCTGGGCTCAACCCAGAAACGGCATGGGAAACTGGTTTGCTTGAGGGTCGG
+
68ABC:88811=88=;;=;;;88@;C@<CCFEC<ECFFFCFCEEFF8EDFCFEA6CDFDFF@@@+@FFGGFGGCDEFGGE,CFDEBBF,AEEFAFGGA9EFEFGFGGFFGGG=FFGGD,CFGGGGGGF9EGGFFGEGGGGGFDGEG>EGG,EGG,:@ECCECFGGGGGG*>EFCFC6<=C,266=FGGG=*B*5FGBG95*C78<DF)8.9=CFFG>;)>0*29<8:C>FFF?BFFAA?GF*6/6=FA?2.*..8:1*94>@???FBBFF*4293*714::@-9(.-((..54?F(761-2
@M02996:162:000000000-B87FG:1:1101:13085:4372 1:N:0:ACTGAGCG+CGTCTAAT
CCTACGGGAGGCAGCAGTGAGGAATATTGGTCAATGGACGGAAGTCTGAACCAGCCAAGTCGCGGGAAGGATGAAGGTATTATGTATTGTAAACTTCTTTAGCAGGGGAGTAAGAAGGGGCTCGCGAGCGCTGATGCTAGTATGCGTAGAATAAGGATCGGCTAACTCCGTGCCAGCAGCCGCGGTAATACGGAGGATCCGAGCGTTAGCCGGATTTATTGGGTTTAAAGGGTGCGCAGGCGGCGCTTGAAGGCAGTGGTCAAATCGGGAGGCTCAACCGCATCCCGCCAGTGAGACTGGG
+
-8ABCA8:510=88=;;<=;;;@C<C66CAC,<<C@CDE@CCCEE<,CCEC@EA;:@FF6C@8@+@CEGDEFE@CEFBE6,C<C<C<?E<??EGG9FC<EFGGGG,=@CF4=E,CFGGGGGCFGGGGGG3BCEFCEGGGG=CDFGGEGGGG,EFFDB,+>:?*@EF7EFB@C?8FFCFFCFC?;D9CD+BCFDEGGF*;AC7EEE:)>)96EDE7**.*09CC/*)<769CD4:(809:CBD9740)(/4:@(,:?(CC42@?>),4(07GBF(.<9(.((7(-8:B9>;().6)-1-56:
@M02996:162:000000000-B87FG:1:1101:11613:4399 1:N:0:ACTGAGCG+CGTCTAAT
CCTACGGGAGGCTGCAGTTAGGAATATTCGTCAATGGGGGAAACCCTGAACGAGCAATGCCGCGTGAGTGATGACGGTCTTGAGGATTGTAAAACTCGGTTGTTAGGAACGAAACCTTAAGATAGGAAAGGATCTTAAGCTGACGGTACCTTTCCAGAAAGCCCCGGCTAATTACGTGCCAGCAGCCGCGGTAATACGTAAGGGGCGAGCGTTATCCGGATGGATTGGGCGTAAAGCGGGTGGAGGCGGTGTAGTAAGGCTAAGATCAAAGCCTGGGGCCCAACCCCAGTGCGGCGTAGAA
+
888AC?888:1==;=;;=6<<;CACE@FGDFB@@@CCDDDEDFGGG8ECFFA@F:CCFDFE@@@+@CC<C?FFF??FBF?,EE,?EC5BE?CEFGDG,BFEFG<EGCDFFGEGGGG@<FGGG9FFGGGG,@F=FGDEGGGGDFFGG8FEGCF9FFDDGGFF?FDFEGG6:F,?DA@,@7;E9:CCDDDGGG1:?=C=F9AFGGFGDAEFEG5*>4FF3CC)1*2<?CC?:C)4:6FAFEG0D6F<EB;G--)4)64:G*4398?464>:<F??(8>@9-(,8?6?61344).490()-3-4
@M02996:162:000000000-B87FG:1:1101:19223:4410 1:N:0:ACTGAGCG+CGTCTAAT
ACTACGGGTGGCAGCAGTGAGGAATGTTCCGCAATGGGCGAAAGCCTGACGGAGCGACGCCGCGTGAGGGATGAAGGTTTGCGGATCGGAAACCTCTTTTATTAAGGAAAAACGTATAGGTGCTCATACCACATATGCTTGATGGTACTTATGGAAGAAGCCCCGGCTAACTACGGGCCAGCAGCCGCGGTAAGACGGAGGGGGCGAGCGGGGGCCGGAGTGACTGGGCGGAAAGAGCGGGTAGGCGGGGGGTTAAGGCAGGGGGGAAAATCGTCAGGTAAACTGAGGAAGTGGGCCGGAA
+
-88?@?85>0)=;8=;;==;;;;@;;<EGGGEC:@@EFEBCDCEFD<CDEC@@B+@@@BC@>8>+8BCFDC=BAAEFAAE+9@@C+>F+?=@FFFGGF,<F5@E<ECDCFGFFGAE9F,C<FF<FGFGGGGGFBG9DF9,@D9FC9DF,,7,,@;@,@>ED@D7FGGGEFG,:6E5BE*:7*884;C<CG:B?*=9>*:)7>E7*17<37)*1).)C;5C8*22+9ED(><5;,(0347)4),8:7>>)-4>-(-.62*44BF>69>2@<*.(.)*.()).9)).53:57().).(0-,--
@M02996:162:000000000-B87FG:1:1101:10139:4422 1:N:0:ACTGAGCG+CGTCTAAT
ACTACGGGAGGCTGCAGCGAGGAATATTGGTCAATGGGCGAGAGCCTGAACGAGCGAAGCAGCGTGAAGGATGAAGGCCCAAAGGGTGGAAAACTTCTTTTGTCGAGGAAAAAAAAAGCCCCCGCGCAGGGTACTGGCAGGAACTGGGTGAATAAGGACGGGCCAATTCAGTGCCAGCAGCCGCGGGAATACGGAAGGTCGGAGCGTGAGCCGGACGGATTGGGTGGAAAGGGGGGGTAGGGGGGAGGTCAAGACAGCCGGAAAATCGGCGGGCGGGACCCGGCCCGGCGGTGGAAACGGG
+
-88ACA==511=;;8;;,=8678@;C6<<96;C@CCD8E@C:@C,,,CAF-,@@8+7@@+CCC@6?=CFDFFEE,,C,B4,9,C<FE,@+??E<55A,,E,C:,+4>:44,94@F:363:8++8>C+CFGG3,3@,D8CFG*D@,?8,,>>D9@>9CF;**)**6*++1+?<+?0+?F:6*;.)//)1)*03/)::>52*)9*<5>)0)09*187)1759);692)*/,*1.,(4)-()14*,79.)3/,:*<),4::F>(711()(()-10((0*)---(.3(3;(,((--4-1<=11(-
@M02996:162:000000000-B87FG:1:1101:22110:4430 1:N:0:ACTGAGCG+CGTCTAAT
ACTACGGGGGGCAGCAGTTAGGAATATTCGTCAATGGGGGAAACCCTGAACGAGCAATGCCGCGTGAGTGATGACGGTCTTGAGGATTGTAAAACTCTGTTGTTAGGAACGAAACCTTAAGATAGGAAATGATCTTAAGCTGACGGTACCTTTCCAGAAAGCCCCGGCTAATTACGGGCCAGCAGCCGCGGTAATACGTAAGGGGCGAGCGTTATCCGGATGGATTGGGCGTAAAGCGGGGGTAGGCGGTTGAGTAAGGCTAAGATCAAAGCCTGGGGCGCAACCCCAGTTAGGCTGAGAA
+
68ACC?95)))8888::<,<<:::=E<C?EEFD:?@CFDGEECFGG?EFFF=BF>CE?EGGC@>8@FCBDDFFFAEF>F<,>F<DFG9@<@@EFG@C,FFGGF:@FFEFFCCFEGG@,?DFG,CFG?CF,?F7FF9CCGGGGGCEGGGGFGG<<9C<97?<>CFGGEG*;FFGFGF*:>E7<:?C4FGGEG/8>+CFG095C+<C3<BE>C57<):*4CC:**>EF:C?F<7;?0@B9B)(1(73@FBG,(03(6<4+*4(9:?A2<)7<C03.8E>91((<9B<:6(-()-.(42)..)-
@M02996:162:000000000-B87FG:1:1101:25953:4436 1:N:0:ACTGAGCG+CGTCTAAT
CCTACGGGAGGCTGCAGTCGGGAATATTGCGCAATGGAGGAAACTCTGACGCAGTGACGCCGCGTATAGGAAGAAGGTTTTCGGATTGTAAACTATTGTCGTTAGGGAAGATAAAAGACAGTACCTAAGGAGGAAGCTCCGGCTAACTACGTGCCAGCAGCCGCGGTAATACGTAGGGAGCAAGCGTTATCCGGATTTATTGGGTGTAAAGGGTGCGTAGACGGGAAATTAAGTTAGTTGTGAAATCCCTCGGCTTAACTGAGGAACTGCAACTAAAACTGGTTTTCTTGAGTGCGGGAGG
+
8ACCCA5):))==;8;====8888CEDFGGGFFCFFFGGGFGGGGGFFFGGGGCFGEGGGGGFE@CFGFGEFECGGGDGGGGGGGGGGGGGGGGGFFGBFFB@FGGGGGGGGGGGGGGGGGGFFEFFFFEGGG=DGCBDGGGGGGGGGGGGFGFGGGFCFCCECFGGEGGGGFDFEGECECFFAFG:CGFFGGFG*:4>AFGGF;D88;CGGGFEGD<GD>CEGGDCD<*:@<4<?AA?FAD4?:4=(2.(<::(73+0)./5??F<?F<74:7?<6<?:60.-.(6)6<>DAB)-0,(-(
@M02996:162:000000000-B87FG:1:1101:23035:4445 1:N:0:ACTGAGCG+CGTCTAAT
ACTACGGGAGGCTGCAGTAAGGGATATTGGTCAATGGGGGGGACCCTGAACCAGCCATGCCGCGTGAGGGAAGAAGGCCCTACGGGTCGCAGACCTCTTTTGCCGGGGGATAACGCGCGCCACGTGTGGCGCGGTGAAGGTACCCGGAGAATAAGCATCGGCTAACTCCGTGCCAGCAGCCGCGGTAATACGGAGGATGCGAGCGTTATCCGGATTTATTGGGTTTAAAGGGTGCGCAGGCGGGGGGTTAAGGCAGCGGGGAAAGGCGACGGCGCAACCGGAGCAGTGCCGTTGAGACGGG
+
88ABCB=:811==;=;;==<<;;C;C<EDFC@AAFDFFDD++8@FC?CEG>BEF8@BFBFF>>>5>FEGGDFGFGGGGGGFCFEGGFGFFC@CFGFG9?FGFFGEGDDDG:8<@EEGGGGGGGGCFGGGGGGGG:EFGGGGGGGGGGGGGGDGGFFG7CCED8CGG?FGEFGGGGCFFFFE77:D9DGCGGGGFGGD7CFCDG@EC:@46CED:5**6:*9CC125C:AFDE3?<FBBB>BG;<>)<,/4<F)4?BFGG09>3<BBBF;BGFF07:711995914?.36)4-,4:(88(29
@M02996:162:000000000-B87FG:1:1101:25943:4452 1:N:0:ACTGAGCG+CGTCTAAT
CCTACGGGAGGCTGCAGTCGGGAATATTGCGCAATGGAGGAAACTCTGACGCAGTGACGCCGCGTATAGGAAGAAGGTTTTCGGATTGTAAACTATTGTCGTTAGGGAAGATAAAAGACAGTACCTAAGGAGGAAGCTCCGGCTAACTACGTGCCAGCAGCCGCGGTAATACGTAGGGAGCAAGCGTTATCCGGATTTATTGGGTGTAAAGGGTGCGTAGACGGGAAATTAAGTTAGTTGTGAAATCCCTCGGCTTAACTGAGGAACTGCAACTAAAACTGGTTTTCTTGAGTGCGGGAGG
+
ABCCCB:8>1)===8=====888@FFFGGGGGGGGGGGGGGGGGGGGGGGGGGCGGFGGGGGGGFFGGGGGGGGGGGGGGGGGGGGGGGGGGGGGGGGFGGFGGGGGGGGGGGGGGGGGGGGGFGGGGGCGGGGGGGGGGGGGGGGGGGGGGGGGGGGGGGGGGGGGGGGGGGFGGGGGGGGFFGGGGGGGGGFGGDDGFGGGFGGDFFFGGGFFGGF3CBGGGG@GGFFGFF>:FADFG<7<FA@=?G??DB??FFGDAFFFFFFFFFFGF??FC@D>FD?)486A99:6?FAB904(3(
@M02996:162:000000000-B87FG:1:1101:18069:4464 1:N:0:ACTGAGCG+CGTCTAAT
CCTACGGGGGGCTGCAGCTAAGAATATTCCGCAATGGACGAAAGTCTGACGGAGCGACGCCGCGGGGATGATGAAGGCCGGAAGGTTGTAAAATCCTTTTATTATTGAAGAATAAGCTAAGGAGGGAATGACTTAGGGGTGACCGTAGATAATGAAGAAGCACCGGCTAATTACGTGCCAGCAGCCGCGGTAACACGTAAGGTGGGAGCGTGGTTCGGAATTATTGGGCGTAAAGGGCAGGTAGGCGGTCTTGCAAGCGTGGTGTGAAATTCCGAGGCTCAACTGCGGAACGGCATGGAGA
+
888AC?=985)88889::4:9::?5C5CCFC?@@7?DEE>CCCCB<,AAEC@=>8==@BF>>8>+5CC>>B8CACEFGGGCFGGG,8F1<<<C9CFG:,?FFCF,,8<AFGF:FFGG,FCG+<FGGGGCFGF++<F+;E;CFGGG:AEE+<F+<C?+<CCC<C;EGG8:8:+:@F*;C7:7<?@;>DDDE1?EFG?B7CFFG+<*97>371*10)097<>.+0*+9<58B)8::DFF:>*41.=?=BB1-(*.)8<<//44>(4,4<AF226<>585(..57:)()4327((,(-()422(
@M02996:162:000000000-B87FG:1:1101:6963:4477 1:N:0:ACTGAGCG+CGTCTAAT
CCTACGGGTGGCAGCAGTGGGGGATATTGCACAATGGGGGAAACCCTGATGCAGCGACGCCGCGTGAGTGATGAAGTATTTCGGTATGTAAAGCTCTATCAGCAGGAAAGATAATGACGGTACCTGACTAAGAAGCACCGGCTAAATACGTGCCAGCAGCCGCGGTAATACGTATGGTGCAAGCGTTATCCGGATTTACTGGGTGTAAAGGGAGCGCAGACGGCATGGCAAGCCAGATGTGAAAGGCAGGGGCTCAACTCCTGGACTGCATTTGGAACTGTCAAGCTAGAGTATCGGAGGG
+
8ACCCBD=>))====;===;;8@@BFFGGGGGGGGGGGGGEEFGGGFGGGGGGFEEFEFEGFFF:FFGGGFGGGFGEFCFGFGGCEGGFGGGGGGGGGDGGGCFGGDGGGGGGGGGGGGGGGGGGGGGGGGGGGGGGGGGGGGGGGFGGGGGGFGGGGGFGDEGGGGDCFGEFCEGGFGGGGFFGGCDFDGGGBCCFGGFFGGFEGFFFFGGFFFGGFGG>EGCEEFG:FGF?BB@?DF:6>9F<F@?DBBF09BF<?0286:3(23<5<7)6>?:7:0>AFDA<?)6?486<).4>03(-
@M02996:162:000000000-B87FG:1:1101:10934:4487 1:N:0:ACTGAGCG+CGTCTAAT
CCTACGGGAGGCTGCAGTGAGGAATATTGGTCAATGGGCGGAAGCCTGAACCAGCCATGCCGCGTGCAGGAAGAAGGCCTTAGGGGTGGTAAACTGCGTTTGTACGGGAGGAGCATGAATGCGAGCAACCAAGTGACGGTACCGGAAGAATAAGCACCGGCGAACTCCGGGCCAGCAGCCGCGGGAAGACGGAGGGTGCAAGGGGTAGACGGAGTGAGGGGGGTTAAAGGGGGCGAAGGGCGGCTGGCAAGGCAGCGGGGAAAGGTCGCGGCTCAAAGGCGAAAAGGCCGGGGATACGGGG
+
68ACC?5>81)==;=;;;=6;;;C<E,CEC;ECEFCDFGE>CCEGCAEECCFCEC,C,CEC@@@8@8CFFDGGC,CF,E959,=4CC4@?9BFECG9+4C+@:,,B>:@+4?==F,CFD9F9:+68+,,,@@@36CEC884+@FCEGGGF9B9>EC,50<8/BE:,41:*4=DC@/2:**/).82/9*2*1**0:/7D3)*C*8/15)*19C*)0*0)/9>CE1/7:C5B5)4,()(,7*(9,)(8>(9)1324?62792254(())4)47,(,9<6-41-)-4((,.(-((-2,.)---(
@M02996:162:000000000-B87FG:1:1101:6979:4491 1:N:0:ACTGAGCG+CGTCTAAT
CCTACGGGTGGCAGCAGTGGGGGATATTGCACAATGGGGGAAACCCTGATGCAGCGACGCCGCGTGAGTGATGAAGTATTTCGGTATGTAAAGCTCTATCAGCAGGAAAGATAATGACGGTACCTGACTAAGAAGCACCGGCTAAATACGTGCCAGCAGCCGCGGTAATACGTATGGTGCAAGCGTTATCCGGATTTACTGGGTGTAAAGGGAGCGCAGACGGCATGGCAAGCCAGATGTGAAAGGCAGGGGCTCAACTCCTGGACTGCATTTGGAACTGTCAAGCTAGAGTATCGGAGAG
+
8ACCCAD9:0)====;===;;877BEFGGGGGGGFGGGGGGGGGGGGGFGFFFECB@FGGGEFF@FGGGGGGGFFGFFEFFFGGE=FGGGGGGGGGGFEFGGFGGGGGFGGGGGGGGGGCFGGGGGGGAFF8=FGGGGGDGGGGGGGGGDG?FGGGGGFGGGGGGGGGGGGG7C7?F=FEGGFFGDGGGGFEGB=CFGGFGGGFEGFFFFGG:AA<C9DDFGGDC>FCBFG>?F?FFBF:<DA9<>F:DB9>9((34FC<2*)4(3<(<2*-649C8:7)-0:).5:<?5.-6)-(73,2:
@M02996:162:000000000-B87FG:1:1101:13042:4502 1:N:0:ACTGAGCG+CGTCTAAT
GCTACGGGGGGCAGCAGTGGGGAATATTGCACAATGGGCGAAAGCCTGATGCAGCGACGCCGCGGGAGTGATGGAGGATTTCGGGATGTAAAGCTCTAACAGCAGGGAAGATAATGACGGTACCTGACTAAGAAGCACCGGCTAAATACGGGCCAGCAGCCGCGGTAATACGTATGGTGCAAGCGTTATCCAGCTTTACTGGGGGGAAAGGGGGCGCAGGCGGTACGGCAAGGCTGATGTGAAAGCCCGGGGCTCCACCCCGGTCCTGCATTGGCAACTGGAGAACTAGAATGTCGGAGAG
+
6-64@?5))))+88849<::4888:C,<@EG@<E,AC<9CB@:6E,8BB?C5<95>@=C7@>8>+8*5*@=;F,3@+8>D,7<C*C>C,7,<3?BAFF,8<,<FCF<<<F:,?<:C<FC<*=<FCFF::,>FF,?C@GGEGCEG6A97<C*:8E>ECED6@9:CC*>EG?FD*9020+20<:*5=*7C*?:+3)++1CF8:9C)2).8)7D*))0)967>5:E)17C)()/7(-(8,)9*)0.*).0213;>10(23094>>94((.592*)))/39((4().((,..42))--.()--(-
@M02996:162:000000000-B87FG:1:1101:10930:4504 1:N:0:ACTGAGCG+CGTCTAAT
ACTACGGGAGGCTGCAGTGAGGAATATTGGTCAATGGGCGGAAGCCTGAACCAGCCATGCCGCGTGCAGGAAGACGGCCTGATGGGTTGTAAACTGCTTTTGTTCGGGACGAGCATGAATGCGTGCATTCAAGTGACGGTACCGGAAGAATAAGCACCGGCGAACTCCGGGCCAGCAGCCGCGGTAATACGGAGGGTGCAAGCGGTAGCCGGAGTGAGTGGGGTTAAAGGGGGCGTAGGCCGGCGGGTAAGTCAACGGGGAAAGTTCGCGGGGCAACGGCGAAAGTGCCGTGGATACGGGG
+
888ACA9:8:18=;=6;==;;;;@,;,;CCC<@<CADDFCDEDEFF8EDFCCDA:C@CAF<@@@+>B@FFEGGDF?CFF?,ACCEFA+@@?AEFFFG,,C9C:,?CCCCFFDGGGCGGG,EFF8FGG,,EEFFEFGGEE3DBCFGGGGGF>FGGACBG9:@*BEGCFGGBGGGCF5CC=>:>:A*:C+;EFE?@GG>DDF7C>@59;)9*>=<)0*:3*>>F59*0A><FG)2(9)7>>*4C;>(8B9C72*)-))4C339EB0:44:749((-71)39(4)39(.6<)-,((().0(-,,
@M02996:162:000000000-B87FG:1:1101:24833:4505 1:N:0:ACTGAGCG+CGTCTAAT
CCTACGGGTGGCAGCAGTGGGGGATATTGCACAATGGGGGAAACCCTGATGCAGCAACGCCGCGTGAGGGAAGAAGGTTTTCGGATTGTAAACCTCTGTCCTTAGTGAAGAACAAAATGACGGTAACTGAGGAGGAAGCTCCGGCTAACTACGTGCCAGCAGCCGCGGTAATACGTAGGGAGCGAGCGTTGTCCGGATTTATTGGGTGTTAAGGGTGCGTAGGCGGCTAAGTAAGTCAGGCGTGTAATTCAGGGGCTTAACCTCTGGACTGCGCTTGAAACTGCATGGCTTGAGTGGAGTA
+
8ACCCD=9>1)===8;===;;887BFGGGGGGGGGGGGGGGGGGGGGGGGGGGFFFFGGGGGGG@FGGGGGFGFGGGGGGGGGGGGGGG9EFGGFGGGFGGGFGGGGGGGGFGGGGGGGGGGGGGGGFGFGFG>EGFGGGGGGFFDEFGGGGGFFCEGGGGGGC@ECEECGGGGGGGGCCCCADGGDGDGGGGFGGBD56@FDFGGBE)<CFG@<CD?DDFEGFE;=71?CFFBBFDF=F27?D1>?<FAFF>?FFFC<:6*6:<?BFF247:;E8>:>ABF9>A9<1.2(40845)5:5(
@M02996:162:000000000-B87FG:1:1101:10949:4507 1:N:0:ACTGAGCG+CGTCTAAT
ACTACGGGAGGCTGCAGTGAGGAATATTGGTCAATGGGCGGAAGCCTGAACCAGCCATGCCGCGTGCAGGAAGAAGGCCTTATGGGTTGTAAACTGCTTTTGTGCGGGACGAGCAGGAATGCGTGCATTCAAGTGACGGTACCGGAAGAATAAGCACCGGCGAACTCCGGGCCAGGAGCCGCGGGAAGACGGAGGGTGCAAGCGGTAACCGGATGTAGTGGGGTTCAAGGGGGCGGAGGCCGTATGGGAAGGCAACGGTGCAATTTCGCGGCGCAAAGGCGGAAATGCCATTGCAACGGTG
+
66A?C?5>:80,=;8;;;=;;;;;CE<,CCC,@@E@@<FECCCBF@,C@CCFFF@,96CC,@@@8@6CFCCFE,,:C<E,,5,C5E=,@8@BEACFG,,CEF<,,B64@FEBC=F4+3D,DD@+@@E,,,6C@DFFDCE+@CFG7@EG,@,@D,,5,55:>**=7,,4:**=C13*=E**2)8.*19***988:EC)1>?>C5<ED))*19C70)*26:CFFG5*)<:)/1)-41)(,0*,9(),?)(*.,)(82:>=/1004-))6259<13>):>(,1()4-,)).))).))-.),-,,
@M02996:162:000000000-B87FG:1:1101:13020:4510 1:N:0:ACTGAGCG+CGTCTAAT
GCTACGGGTGGCAGCAGTGGGGAATATTGCACAATGGGCGAAAGCCTGATGCAGCGACGCCGCGTGAGTGATGAAGTATTTCGGTATGTAAAGCTCTATCAGCAGGGAAGATAATGACGGTACCTGACTAAGAAGCACCGGCTAAATACGTGCCAGCAGCCGCGGTAATACGTATGGGGCAAGCGTTATCCGGATTTACTGGGGGTAAAGGGAGCGCAGGCGGTACGGCAAGTCGGAGGGGAAAGCCCGGGGCTCAACCCCGGGACGGCATGGGAAACGGTCGAACGAGAGGGGCGGAGGG
+
-8ABC?55:0)=;8=;;==;;@@@;@;CCFGDAA<@CFCCCCDEF@@EA,CCAA:@@FCF@@@>+8BB<CEBEAEE5C@5,?CC8E?F?@DAAFAFA<,CFGFGEFDCCGG,EFAFGGGGEGGGGGGGAFGGGGGGGGFGGECEGGEGGGBFGGA?@FC>D93CG;;=,@DF9C,;E,75E5;8C7/9*=FEDE*3/;C+:CG)81:F@@DE5>>D337C5>E>=3CD0@5@.-(89(0)-9278<53DBFE0,2>>CF06@F(499;)4)(4:FC@1(4,.49:2---(,,37;477369
@M02996:162:000000000-B87FG:1:1101:14328:4526 1:N:0:ACTGAGCG+CGTCTAAT
ACTACGGGTGGCAGCAGTGGGGAATATTGGACAATGGGGGAAACCCTGATCCAGCGACGCCGCGGGAGTGAAGAAGGATTTCGGGATGTAAAGCTCTATCAGCAAGGAAGAAAAGGACGGTACTTGACTAAGAAGCCCCGGCTAACTACGTGCCAGCAGCCGCGGGAATACGTAGGGGGCAAGCGTTATCCGGATTTACTGGGTGTAAAGGGAGCGTAGACGGCAAAGCAAGTCGGAAGGAAAAGCCCGGGGCCCAACCCTGGAACGGCTGTGGAAACGGGTTAGCAAGAGTGCAGGAGAG
+
-8A?A91):));;8=;;<=6;88@;C,CECFEF<CA<CCEEEDEF@FFECCFFAC@@@BFF@@B+=C=+B?FFCCF,B,5,9FC+@4F,@??<FEGG<,CEGGGFFFBEGGFFG,CFGGG7FF,CFGF,C9FDGGGEFGGG>>FGGFFGE,@DFECDFC:87>CE*=?=<CF;+*785C5>D7<=9/9*<DGDF72*:**2>=8;19@B?CE:>BG)47CFED):@GFBFFF)6(7(4>54>(7(.<?D>9D>(386*5:(76(38(2.-)..49@?((-1)(-.6).8...69A68(-,-
@M02996:162:000000000-B87FG:1:1101:26403:4549 1:N:0:ACTGAGCG+CGTCTAAT
CCTACGGGGGGCTGCAGTGAGGAATATTGGTCAATGGACGCAAGTCTGAACCAGCCATGCCGCGTGCAGGAATGAGGCCCTATGGGTCGTAAACTGCTTTTGTGGTGGAGCAATAAGTCGTACGAGTACGGCGATGAGAGTACATCACGAATAAGCATCGGCTAACTCCGTGCCAGCAGCCGCGGTAATACGGAGGATGCAAGCGTTATCCGGATTTATTGGGTTTAAAGGGTGCGTAGGCTGTGCTGCAAGTCAGGGGTGAAAGCCCGGTGCCCAACACCGGAACTGCCTTTGATACTG
+
8BCCCF=5@1)8888:::::::::EFGGGGGGGGGGGGGGGGGGGGGGGGGGGFEFEFGGGGGGGGGGGGDGGGGGGGGGGGGGFGGGGGGGGGGGGGCFGGFGGECFGGGGGGGGGGGGGGGGGGGFGGGGGG78FGGGGGGGGGGGGGGGGGGGGGFCCCCGFGGGGGG5CFFFGGGGGGFFGDDGG?CCGBEGFGGFGGFFEGFB@FGGD7BGGAFF?GGDEBGGBFDBF08BBBB<89(05FF<F?<BFA2<BGD<9><AFFF<>9<>><FGF?2:859;7>F?<<5<F<6>6<<B
@M02996:162:000000000-B87FG:1:1101:15531:4564 1:N:0:ACTGAGCG+CGTCTAAT
ACTACGGGAGGCAGCAGTGGGGAATATTGCACAATGGGCGAAAGCCTGATGCAGCGACGCCGCGTGAGGGAAGAAGGATCTCGGGATGTAAAGCTCTATCAGCAGGGAAGAAAATGACGATACCTGACCAAGAAGCCCCGGCGAACTACGTGCCAGCAGCCGCGGGAATACGTAGGGGGAAAGCGTGAGCCGGATCTACTGGGGGTAAAGGGAGCGGAGACGGTTGGGCAAGACGGAAGGGAAAGGCGGGGGCGAAACCCCGGAACTGGTGTGGAAACGGACGAACAAGAGGGCAGGAGAG
+
-8AAC?88010=688;;<;;6868;C,<EFEFDC<@CFFCEEEEGG@EE,6,;9:@@FEF@@@>+>?=,=?AC=DE,B9B,AFD:=>FBBCB<?:AF,,CFGEGDFDFFEG<AE,?;E:E+@=E9DED,5@>==833>BGE63:>C5EFGCD>*?:*=7,,34:F*58:>FG;9EEGC=*295081*77<FE57***2**29=)/)79=7:C*785)()17?5**):72@*7(.(>,(7*-185(884536>-((-(/*(-.4>>())).*,,-/+*33<1>60(((,..,(-(-4022(,
@M02996:162:000000000-B87FG:1:1101:12071:4566 1:N:0:ACTGAGCG+CGTCTAAT
ACTACGGGAGGCAGCAGTGAGGAATATTGGTCAATGGGCGAGAGCCTGAACCAGCCAAGTAGCGGGCACGAAGACGGCCCTCTGGGTGGTAAAGTGCTTTAGTAGGGGAATAAAGGGAGGGACGTGTCCCTTTTTGTATGTACCATAAGAATAAGGACCGGCTAATTCCGTGCCAGCAGCCGCGGTAATACGGAAGGTCCAGGCGTTATCCGGATTGATTGGGTTTAAAGGGAGCGTAGGCGGATTATCAAGTCAGTGGTAAAATCGGGGGGCCCAACCATACCGCGCCATGGAAACTGTG
+
-8AACD==8:1=88=;;<=;;;;@;C9CEFFAAAEDDFFCEECEGFCECCC,6AC,@EF,@@6@+@+@@@CEEE<,?FGF,A,:BFC+87@??F?EE?<E?FAFDFC:@C,?FFG,CEFGGECGFGGGGGDFC99B8C,CEFGCE,EBFGFAEECCDF6>8C*BE9@EAD,@CDFCDDCC1998C:DD7BFG=DCGE*;60CC>CC3B.;:C<=)1*.*09@F970CCBFG>4:6B(479)C28()1.:6:?.)6<)<D6>FFF)5:0B0D9;9);7:(3)128(372(4().4840)..)
@M02996:162:000000000-B87FG:1:1101:13300:4585 1:N:0:ACTGAGCG+CGTCTAAT
CCTACGGGTGGCAGCAGTGAGGAATATTGGTCAATGGAGGAAACTCTGAACCAGCCAAGTCGCGTGAAGGACGACGGCCCTATGGGTTGTAAACTTCTTTTGTAGAGGGATAAACGACATTACGTGTAAGGTGTTGAAGGTAAACTACGAATAAGCATCGGCTAACTCCGTGCCAGCAGCCGCGGTAATACGGAGGATGCGAGCGTTATCCGGATTTATTGGGTTTAAAGGGTGCGCAGGCGGGCGATTAAGTCAGCGGGGAAATCCCGGAGCTCAACGCGGAAACTGCCGTTGATACTGG
+
-8ACCA>5>01=;8=;;==;;;C@6C<EEFF<ACCCDC@C:CE<EE9EEFE<@ECCDAC,;@@@6@FFGGF@FE+@CFGG,E=EFGF,8@EDFGGEF,,C?FFCD<<A:B,?ECFECEG+CFFGAFFGF,@,,8@DFFGGGGD,C,@DGGGCGGFGFEDCC?8EGGFGGC@EDCGGGGCCFC9?DCDD@FGGDFGGF6CF5DGFE8BA88FGDF5*011;ACC9/)<CBFGF?BFFB>BD>7986>3(*-<@.<BFDGG09FFF)5(55>59>,0<67(-(829>0)..,4(-44)9:-67
@M02996:162:000000000-B87FG:1:1101:18871:4591 1:N:0:ACTGAGCG+CGTCTACT
ACTACGGGGGGCAGCAGCTAAGAATATTCGGCAATGGACGAAAGTCTGACGGAGCGACGCCGCGTGGATGATGAAGGCCGGAAGGTTGGAAAATCCTTGTAGAACGGAGGAAAAAGTACTATCAGAGAAAGGGAGTATGGTGACGGTAGGATAGGAATAAGCAACGGCTAATTACGGGCCAGCAGCCGCGGTAACACGTAAGGAGCGAGCGTTGTTCGGAAGGATTGGGCGGAAAGGGCATGGAGGCGGCAGTGGAAGCTGGGGGGGAAAGCCCGGAGCTGAACGCCGGAATAGCGAGGAG
+
-88?@?18)0)86889::4:,:C?5C,CF-BC==<BD,,8>@@:<?,AA<::=C@+>8>C@>@>5>>+,:>@C==EFGFCCFDCE,8>777<C,>>,,,?3,<@818111*4,4<<>C,,?72CF:4=FAC<*244<2+=CFFF8EEFC8+<C08<++2<<CCEGGGGC>F+:CC=*:5>CC>FCF7DDGG1:>3A?C97/C+*29<>D5D**08*:4<9>**9+9CC?>D)49>F1?01(9(?3>D;D((.(5(5<F4,).2(3(3-<8*423>C72-((144,3;4;>0-).69)(-1(
@M02996:162:000000000-B87FG:1:1101:18890:4600 1:N:0:ACTGAGCG+CGTCTAAT
ACTACGGGGGGCAGCAGCTAAGAATATTCCGCAATGGACGAAAGTCTGACGGAGCGACGCCGCGTGGATGATGAAGGCCGGAAGGTTGTAAAATCCTTTTATAACTGAGGAATAAGTACTATCAGAGAAAGGTAGTATGGTGACTGTAGGTTATGAATAAGCAACGGCTAATTACGTGCCAGCAGCCGCGGTAACACGTAAGTTGCGAGCGGGGTTCGGAAGAATTGGGCGGAAAGGGCAGGGAGGCGGTGTGGCAAGCTGGGTGTGAAATCCCGGAGCTTAACACCGGAAGTGCGTTGAG
+
68AAC:891508888:::4:5::?5C?9FGF==:8=CDEBCECCC@,ABEC@?>6>=CCF:>>>+>CE>>C@CBCFEGFGEFGEG>3D<B;BEFCGFC,FF9FC,88<<FFG,CFFBFC,@:FCFGGGGGGG<FF2?;EG>CFF:?<CFG;+C<<CC?FCECFGGEGGC>F+:CGC*:/::C>5=5DCDEG*8>2C@D*75C91::>DBDG*)<7)74<5>**2:*<CF:D)499FFF)1(1(<8D39D-45(-,(4:/)4?2.4,8AF>2.3?>8.,-(.069).(-(--(.5)7)(-(,
@M02996:162:000000000-B87FG:1:1101:22530:4621 1:N:0:ACTGAGCG+CGTCTAAT
ACTACGGGTGGCTGCAGTCGAGGATCATGTGCAATGGGCGAAAGCCTGACAATGCGACGCGGCGTGGAGGATGAAGGCCTTCGGGTTGTAAACTCCTGTCATAGGGGAACAGGCGATCTTACCTAATACGTAAGTGAGTTGAGTGTACCCTAAGAGGAAGTGGCGGCTAACTCGGTGCCAGCAGCCGCGGTAATACAGAGGCCAAGAGCGTTGTTCGGATTTACTGGGCGTAAAGGGCGCGTAGGCGGTCTTGCGTGTCAAGGGTGAAATCTCCGGGCCCAACCCGGAAAGTGCGCTGGAA
+
88ABC?851)0;=8=;;==888@@<C6<,;<C@@FDFFFCEEDEGFFFEFGF,9:@BFEF@@@B8@FEGDEEEFFFFGGF?DGDGGEGCDED9AGGGG?FGFGGFFGDEFGDFFFGBF,5DFGFGGGGGGGGGGDFGGFFGGG>DEGGGGDGGFGFFGF,,2@EGGG5CDF9D5C*=C?F?*8AAFGGGG7EE6CFFGGFGGFFCFFFF:)2100:C>D38+3:3=CFBF)7<BFFFFEC914>??EB14(16<>2:**.:F)4,8<<F):46A>E>1-4:<6<?BFF99:)6933)(-12
@M02996:162:000000000-B87FG:1:1101:26719:4655 1:N:0:CCTGAGCG+CGTCTATT
CCTACGGGGTGCTGCAGTGGGGAATATTGCACAATGGGGGAAACCCTGATGCAGCAACGCCGCGTGAAGGAAGACGGTCTTCGGATTGTAAACTTTTGTTCGTAGTGAAGATAATGACGGTAGCTAAGGAGAAAGCCACGGCTAACTACGTGCCAGCAGCCGCGGTAATACGTAGGTGGCAAGCGTTGTCCGGAATTACTGGGTGTAAAGGGGGCGCAGGCGGGAAATCAAGTTGGATGTGAAATGTCGGGGCTTAACCCCGGAACTGCATCCAAAACTGATTTTCTTGAGGGAAGTCGCG
+
88ACCD511)18;<;;;=;;;88@FECGGGGGGGGFGGGG7@FEGGCFGGGGGGGGFGDGGGGDEDEDGGGGGFGFGGDGGGGGECGGGGGGFGGFGGGGG+8,:84:99:CFCGGGGGGGGGGGGGGGCE8FFF,=EGCEDG@FGF9FEFGGFG?FD9DFDEGGGG5EFGCFFGGFGGGGGF>C<DGD,2;:>==4:C=C;EFG3;FAFF=)))))2CDBGEG5>GG<6CFAF9F?<F6A7:B5F9)19>@(3:7>0>:05691>?<*-:6556F@?FB)1:2>25<>4,((((-))((-
@M02996:162:000000000-B87FG:1:1101:26700:4660 1:N:0:CCTGAGCG+CGTCTATT
CCTACGGGGGGCTGCAGTGGGGAATATTGCACAATGGGGGAAACCCTGATGCAGCAACGCCGCGTGAAGGAAGACGGTCTTCGGATTGTAAACTTTTGTTCGTAGTGAAGATAATGACGGTAGCTAAGGAGAAAGCCACGGCTAACTACGTGCCAGCAGCCGCGGTAATACGTAGGTGGCAAGCGTTGTCCGGAATTACTGGGTGTAAAGGGAGCGCAGGCGGGAAATCAAGTTGGATGTGAAATGTCGGGGCTTAACCCCGGAACTGCATCCAAAACTGATTTTCTTGAGTGAAGTAGAG
+
8BCCCFDA):)8888::::::888FCEGFFGGGGGGGGGGEGGFGGGGGGGGGFFFGGGGGGGGGGGGGGGGGGGGG7FGGGGGCGGGGGGGGGGCFGGGG*8,8887,777=;FFFGGGGGGGGG@C@CFFFG7EGGG7CDGDGGGGGEGGGFGGGGGGDDGEGEDDGGGGCCF5:?5FFGFFGDG<DFFEG>GFFFGFGFG);7??=@:EFDDGGFGD@EED5BE7AFDFBF>FFAFD<7<?<?F<*4(89>67<EF?6D96>9?2?>>9:8?@5:>A<?2<A<)469>FB2<>F49>)
@M02996:162:000000000-B87FG:1:1101:10680:4687 1:N:0:ACTGAGCG+CGTCTAAT
CCTACGGGCGGCAGCAGTGAGGAATATTGGTCAATGGGCGAGAGCCTGAACCAGCCATGTCGCGTGCAGGAAGACGGCCCGATGGGTTGTAAACTGCTTTTGCCTGGGGAGAAAGTGGCGGACTTGTCCGTTATTGCAGGTACCAGGCGAATAAGGATCGGCTAACTCCGTGCCAGCAGCCGCGGTAATACGGAGGATCCGAGCGTTATCCGGAGTTATTGGGTTGAAAGGGTGCGTAGGCGGCATCTCAAGTCTGTGGTGAAATGGCAGGGCTCAAACTGGGCACGGCCAGGGAAACGGG
+
-88?A@58)118888;;<;;;;;C,C@<CCCCCCEAFFFCEC@EF@<EDF@CDECCCAC,<::=8>B@FFCG,=C?CFFG+@+?BF98+8?<@FEFG95CDGGG,C=EDF+6AFGDFGGGGGG+:FFGFG8D;@@DGGFGGC>FGFECEBE*>FCC?,06:44;FG<EGC1ADCG<8A7=:<88C)9D:CCFC>EG>*9<<<E>=/7;)*?CCB.1*-**9@=1/.<CAFGF3<0B26:C7C207)0-246=--)6.AD(4@<B)6)45899(.)36))-)9<(4?(--97(2:488(-26
@M02996:162:000000000-B87FG:1:1101:23895:4700 1:N:0:ACTGAGCG+CGTCTAAT
CCTACGGGTGGCAGCAGTGGGGAATATTGGGCAATGGGGGAAACCCTGACCCAGCAACGCCGCGTGAAGGAAGAAGGCTTTCGGGTTGTAAACTTCTTTTACCAGGGACGAAGAAAGTGACGGTACCTGGAGAAAAAGCCACGGCTAACTACGTGCCAGCAGCCGCGGTAATACGTAGGGGGCAAGCGTTGTCCGGATTTACTGGGTGTAAAGGGCGTGTAGGCGGAGGATCAAGTCAGAAGTGAAATCCATGGGCTCAACCCGTGAACTGCTGTGGAAACTGATCCCCGTGAGTAGCGGA
+
68AAC>55:10=;8=;;=;;;88@;C<FEFGEC<@FFFGGDEFGFDCEEFCEFA:CDGEGEC@B+@FFFGCFGDFFFFEC<BFDEF:F+ABDFBCFFCEFEFGGGGCD=FGGDEGGGCEFGEG7DFF9CEGGGGGGGGGGGFEGCEGGC,@DC@BDCFFCFD@>EGED4CE:FGF=CFD*:5>AFGDC:*9=;ACEF<*/CFC?EF777=CFGFFCC-95>CCCGFGGB<*08>?/6>FFFGDF<@96C08=<:?:75D?<:?7(4:??2>>),*+045>?49A24:(3(-3?4)6*629(
@M02996:162:000000000-B87FG:1:1101:12015:4710 1:N:0:ACTGAGCG+CGTCTAAT
ACTACGGGTGGCAGCAGTGAGGAATATTGGTCAATGGACGCAAGTCTGAACCAGCCATGCCGCGTGCAGGAAGAAGGCCCGATGGGTCGTAAACTGCGTTTGTGGGGGAGCAAAAAGTCGTACGTGTACGGCGATGAGAGTACATCACGAATAAGCATCGGCTAACTCCGTGCCAGCAGCCGCGGTAATACGGAGGAGGCAAGCGTTATCCGGATGTATTGGGTTTAAAGGGTGCGGAGGCGGTGGTCCAAGGCAGGGGTGAAAGCCCGGAGCTCAAGGCCGGAACGGCCGTGGAGACGGG
+
-88?CA=)801=;8=6;6=;;;;@,C,CCCC@@C<CCCCC@CCCE9,CCFC@@FCCEFDCC@7@+@:DFF@F,@EFGGGE+86?EF,C@C==DGGGG++=+CBAC+=@=CCBF,6AF8,CAE<FFGBGGGEFEE7BFGFG7CFG,@CEGDG7BCFF9,9<CC5>FGCFF@*:CCECFGEEC??5C):D+@DFDFGGF3C;<FG:=/7;)0CEDD))*.*:=CF<*)<>AFFE0:0>(3:C0)-)->).*39F(4<B>EGBF><<2,847;769()2=))-3;B673(-(4(-(-(()(,46
@M02996:162:000000000-B87FG:1:1101:14511:4735 1:N:0:ACTGAGCG+CGTCTAAT
GCTACGGGTGGCTGCAGTGGGGAATATTGCACAATGGGCGAAAGCCTGATGCAGCGACGCCGCGGGAGTGAAGAAGTATCTCGGTATGTAAAGCTCTAGCAGCAGGGAAGAAAATGACGGTACCTGACTAAGAAGCCCCGGCTAACTACGTGCCAGCAGCCGCGGTAATACGGAGGGGGCAAGCGTTATCCGGATTTACTGGGGGTAAAGGGAGCGTAGACGGTGTGGCAAGTCGGAAGGGAAAGGCGGGGGCTCAACTCCGGAACTGCTTGGGAAAAGGGCGAACTAGAGGGCAGGAGAG
+
-88=@B85:0)==8=;;;=;;88@;C;CEGGFACE@CFFCCD@CF@,CECD@@E,@@CCB@@6>+7@C8A?FFA@E,C,E,,B@8BBF,@??AF5EC<,CFFFFEFDDFGGFGG9FGEFG7FCF;A@D=FFGDGGFFGGEEG+FFFGGCE,DGGA:@@C7:91BE/?C9,BF*:?=BED*:88:C*/:*<>EC@:*9>7*:DG)1)0?F?GE5>3D)317@?C7*0AC4F4>-6(7;<7*-12<(05-97>D;(,8<C240)4:BF)5*)*.4:FEF((((0,47(().),(,(447-2(-
@M02996:162:000000000-B87FG:1:1101:26685:4736 1:N:0:CCTGAGCG+CGTCTATT
CCTACGGGAGGCAGCAGTGGGGAATATTGCACAATGGGCGCAAGCCTGATGCAGCAACGCCGCGTGCGGGAAATGAAGGCCTTCGGGTTGTAAACCGCTTTGCGCAGGGAAGAAACTGACGATACCTGCAGAAGAAGCTCCGGCTAACTACGTGCCAGCAGCCGCGGTAATACGTAGGGAGCAAGCGTTATCCGGATTTATTGGGCGTAAAGCGCGCGTAGGCGGTCTATTAAGCGAGGTGTTAAAGCCCGGAGCTCAACTTCGGCCCGCACCTCGAACCGGTAGACCTGAATGTGGTAGG
+
8ACCCB18>))=8==;==;=;88B@EFGFFFGGGGGGGGGGGGGFGGGGDEEGFFCFGGGGGGGGGGGGGGEGFGGF9=DFGGFGGGGGGGGFCGGGDGCF,,4888886ACDD=DGGFCGGGGCFGFG?F,=,::DCGGGGGGGGGGGGGEGFGGGGGFFFGE*:C8:EGFFGFCFG=CGGF;CCGGDGGFGEEC)C*9FCC4CGFF>EGCGF>DD>5D);<CG>5C2*:?DFA:60BC8>(9<BF)921>>FF?0CD?BF>1:6165(9;>858)80(4>9;?A<).3..)))-6(.-(
@M02996:162:000000000-B87FG:1:1101:24769:4742 1:N:0:ACTGAGCG+CGTCTAAT
CCTACGGGGTGCAGCAGTGAGGAATATTGGTCAATGGGCGGAAGCCTGAACCAGCCAAGTCGCGTGAAGGAAGACGGTATTATGTATTGTAAACTTCTTTAGACGCAGAGAAATAAGGTGCTCGCGAGCACTGATGCTAGTATGCGTAGAATACGGATCGGCTAACTCCGTGCCAGCAGCCGCGGTAATACGGAGGATCCGAGCGTTATCCGGATTTATTGGGTTTAAAGGGTGCGCAGGTGGCGCTTTAAGTCAGTGGTCAAATCGTGAGGCTAAACCTCATCCCGCCATTGATACTGGG
+
8ACCCE01:)0==;;=;==;;;;;CC,CFGGFFGGGGGFGGGGGGFGGGGCFGEFEEGGGGGGE@FGCFGGGGDFFCGEFDFGGFFGGGGGGDFFCGCGFGGGFECCF7FGGGGDFCFEGGGGGGGGGGGG@CEFEGFDGGGGGGEGGGGFDF:DEE>CGGGGGGGDEGGFGG:CCDFFF,;4?ECDGGGGGGDGCEGG4FDEBEC>88@F=CFF3C9CGFGGGG36D<BG7:<07>>>C(2()-0)4*4)9>)6)6E4<2*.6).::5:CB0(/3*:0,,9)9)(-46>6-:<95*-6,(
@M02996:162:000000000-B87FG:1:1101:26702:4743 1:N:0:CCTGAGCG+CGTCTATT
CCTACGGGAGGCAGCAGTGGGGAATATTGCACAATGGGCGCAAGCCTGATGCAGCAACGCCGCGTGCGGGAAATGAAGGCCTTCGGGTTGTAAACCGCTTTACGCAGGGAAGAAACTGACGATACCTGCAGCAGAAGCTCCGGCTAACTACGTGCCAGCAGCCGCGGTAATACGTAGGGAGCAAGCGTTATACGGAGTTATTGGGCGTAAAGCGCGCGTAGGGGGGCTATAAAGCGAGGTGTTAAAGCCCGGCTCTCAACTTCGCCCCGCACCTCGCACTGGTAGACTTGAATGTGGGAGG
+
8@CCC>)151)88=8=;<;;;868<EGGGGGGGGGGGGGGGGDGEFGGGGGFFDGFGGFGGGDGEDGEGG7+FFGF9CCDGCFDGEGGDDC<EGGGGGGGG,:+8+8888AFFGFGGGGGGGGGGGGGGGG,@FF@DCEFGCGGGGGFFGGEEFGGFGGGGGCD>EGEGCFGGGGGGGC?=DFAF33375/+35:8)2*7@++*:*.)7>*007)1)2/)85*7*05516**))))(-0*-::F)1*-C((0((,(.902662(((,(0()((()*)-49:>-<B<A)4<)2:>26*(((,
@M02996:162:000000000-B87FG:1:1101:14518:4753 1:N:0:ACTGAGCG+CGTCTAAT
ACTACGGGTGGCTGCAGTGGGGAATATTGCACAATGGGCGAAAGCCTGATGCAGCGACGCCGCGTGAGTGAAGAAGGATCTCGGTATGTAAAGCTCTATCAGCAGGGAAGAAAATGACGGTACCTGACTAAGAAGCCCCGGCTAACTACGTGCCAGCAGCCGCGGTAATACGTAGGGGGCAAGCGTTATCCGGATTTACTGGGTGTAAAGGGAGCGTAGACGGTTTGGCAAGTCTGAAGGGAAATGCGGGGGCGCAACTCCGGAACGGCTGTGGAAACGGTCGAACTAGAGTGCAGGAGAG
+
68AA@?55:))==8=;;==;;78@CC@CEEGFCCECFFFCCEEEFFFEECEEDA:@@FEFF@@>+>BC9CDFFEDF,B5E,AEC+B?F:E<ACGFGFA,EFFGGFFGFGGGCFGAFGGGGGGEGEFFG:FGGGGGGGGGGGG8FGGFGGGEGGGGFDGFFF9@EG*;EGCFG9>FCGDDEEF>>C:*>4CFGD>7*/@CA:DG;:)9FFFDEDEFGG?DDFED*:):CBF7F6<)9)5=*498>2@B>GBFE0,4>>E*2>)43>F04721(58F<?((4(79BB?(5>D>)6<66F02.-
@M02996:162:000000000-B87FG:1:1101:10998:4757 1:N:0:ACTGAGCG+CGTCTAAT
ACTACGGGGGGCAGCAGTGAGGAATATTGGTCAATGGGCGAGAGCCTGAACCAGCCAAGTAGCGTGAAGGAAGACTGCCCTATGGGTGGTAAACTTCTTTTGTGCGGGGGTAAAGTGGTCCACGCGTGGTCCATTGCAAGTACCGTACGAATAAGCATCGGCTAACTCCGTGCCAGCAGCCGCGGTAATACGGAGGATGCGAGCGTTATCCGGATGTATTGGGTTTAAAGGGAGCGTAGGCGGGCGATTAAGGCAGCGGTTAAATAGTGTGGCTCAACCATGCCTTGCCGTTGATACTGGG
+
-88ACB>9:))8888::<:::==A:C9,CCFFA<BBCFFEEEEEGF8EDFADDAB:=FF,?B<>8BFFGFFGFFB,BFFG,@3>EFD+>@=@CGA,@,,@BF@FFFDDDG<<FGGCFG9CFGGGGGGGG*BFEC?EGGGGGFGFG8FGGGGGGGFFF:FCDC@EC8CFGC;CG;EEECFCF<@>E9DG0CDGDEGGF*>FDDGFE98B54CEDF:/2.**9@=91)<:AFFF?:FFBF@DFG981BF(/4:F)4:B?GG3159A):A49.:?B(9@787?2@:2))5444,-36)59464.
@M02996:162:000000000-B87FG:1:1101:22509:4758 1:N:0:ACTGAGCG+CGTCTAAT
ACTACGGGAGGCAGCAGTGGGGAATATTGGACAATGGGGGAAACCCTGATCCAGCGACGCCGCGTGAGTGAAGAAGTATTTCGGTATGTAAAGCTCTATCAGCAGGGAAGAGAATGACGGTACCTGACTAAGAAGCCCCGGCTAACTACGGGCCAGCAGCCGCGGGAATACGTAGGGGGCAAGCGGTAACCGGATTTACTGGGGGTAAAGGGAGCGTAGACGGCATGGCAAGTCGGATGGGAAAACCCGGGGCTCAACCCCGGGACTGCATTGGAAACTGGCAAGCGAGAGGGCAGGAGAG
+
-8AAC@0:810=88=;;=;;;888;C<FE@EEADECFFCEEEF@FEDEE,-<EA::@FCFFBC>8@B=5CA<EEEC,<BF<FFE8=BEA@AB<CCFG9,:BFBA?FDFGGG8FF,EEFDFCF+CFFGG,CEFFGEFGGGGG++CFFEGGG6:>F83*33,@7>CF5:C,9EG8:8=EDD:=C::8)9C*=7:8<**67:*2>F)8)0<F=FGFFFD7<C<?E=):5FC6@DF.6-<96@*4948308<D9>D9(4?<60:BE>2(7(48A*)4:=:B(.6(5:<-,,-3--(4(4<E<8,,
@M02996:162:000000000-B87FG:1:1101:9807:4765 1:N:0:ACTGAGCG+CGTCTAAT
GCTACGGGCGGCTGCAGTGGGGAATATTGGGCAATGGGCGCAAGCCTGACCCAGCAACGCCGCGGGAAGGAAGAAGGCTTTCGGGTTGTAAACTTCTGTTGTGAGGGACGAGCAGAAGACGGGACCTCGTGAATAAGCCACGGCTAACTACGTGCCAGCAGCCGCGGTAATACGGAGGGGGCAAGCGGTGGCCGGATTGAGTGGGGGGAAAGGGCGGGGAGCCGGGGGGGCAAGTCAGATGTGAAAGCTAAGGGCTGAACCCATAAACTGCATGGGGAACGGTGGAACTGGAGGAGCGGAG
+
-88AC>888108888;;;;;;88@,C,6CCFD@<,@CCEBFCCCGC@EACCADA:CCFEF6>CB+=@CGDAFF<=EEA8:,,B=CE?C+A?A95DFF,,@D:CFBDEE7FC=3@BCGFG7@E+@CFDGG*:>@@CGGGGGGC>F*;AC6?FG,<C=9CCGC7CE@EG*=83<C8*/:=EEE3;)19>)1:)C*7C8>5****37F)85@><FD<3C)()1)**1*7*)-;)):?)*6<*2.0.7-1*3*.)0280((2C(()4,.4<)*.*-)))*)-242)((,-)(.)..460(04-((
@M02996:162:000000000-B87FG:1:1101:10655:4774 1:N:0:ACTGAGCG+CGTCTAAT
GCTACGGGTGGCAGCAGTGGGGAATATTGCACAATGGGCGCAAGCCTGATGCAGCGATGCCGCGGGAGGGAAGAAGGTTTTCGGATTGTAAACCTCTGTCAATAGGGACGAAACAGACGGTACCTATGAAGGAAGCTCCGGCTAACTACGTGCCAGCAGCCGCGGTAATACGTAGGGAGCAAGCGTTATCCGGAATTACTGGGTGTAAAGGGAGTGTAGGCGGGACTGTAAGTCAGATGTGAAATATACCGGCTCAACGGGGAGACTGCAGTGGAAACTGCGGTGCTGGAGTGAAGTAGAG
+
-88?A?85:)1=;8=;;==;;8@@;CCCDG@FAACCCFFCCECEFD<CD<CFFEC@@@@C<@@@+7CCEGDGGDDFF=??+<CCD=?F:?@CEFFGGF,CFGBFBFDDFGGDGGGGGGGGFGGGFGGGGGGGGGGG8EGGGG7CGGDFGG:FGGGEDGFDD9>CG/CE9CFF;BEECCC>CCA>C:7C4CFGDFE*6CFF@FG5;)9BF?GG<>0C*5:FFCDDC:*9-9:B.<<FF:826:99<F=>>6?>936??6*28)49?F)55<*-(4?C?1)62DB-(4-.:8:(4<AA*6564
@M02996:162:000000000-B87FG:1:1101:10192:4803 1:N:0:ACTGAGCG+CGTCTAAT
CCTACGGGCGGCAGCAGTGAGGAATATTGGTCAATGGACGGAAGTCTGAACCAGCCATGCCGCGTGCAGGAATAAGGCCCTATGGGTCGTAAACTGCTTTTGTGGTGGAGCAATAAGGCGTACGCGTACGTCGATGAGAGTACAGCACGAATAAGCATCGGCTAACTCCGTGCCAGCAGCCGCGGTAATACGGAGGATGCAAGCGTTATCCGGATGTATTGGGTTTAAAGGGTGCGTAGGCGGGGCGACAAGGCAGGGGTGAAAGCCCGCCGCCCAACGGCGGAACTGCCGTTGATACGGG
+
-868@?8:)1)8788;;<;;;;;C,C<6ECCC@A<@CCFECECCCE,CEEC7CA::@EDF6@8>6>BDFFEG,=CEFGFG,A,?CGBFC@?ADFAFF,,C<E:E@,A@BFF<F,FGGGGGGGGGGGGGGGCFEF:EFGGGFFGG,@EFGGGEFFF7B=7>>C:EEGCEGC1=D8FC:CC=A8?>C2CD+=CFDEGG>*;AFGGFC57>58CCCE<)0.*29CC725<>>FGF1?FF?BB>?)4)4.>67>6;((44;GD(7>>DBB1:5><904:C>(440>>>>6.548(,,--)061:>
@M02996:162:000000000-B87FG:1:1101:10178:4815 1:N:0:ACTGAGCG+CGTCTAAT
ACTACGGGCGGCAGCAGTGAGGAATATTGGTCAATGGACGGAAGTCTGAACCAGCCATGCCGCGTGCAGGAATAAGGCCCTAGGGGTGGTGAACTGCTTTTGGGGTGGAGCAAGAAGGCGTACGCGTACGTCGATGAGAGTACAACACGAATAAGCATCGGCTAACGCCGTGCCAGAAGCCGCGGTAATACGGAGGATGCAAGCGTTAGCCGGAGTTATTGGGTTTAAAGGGGGAGTAGGCTGTGCGACAAGTCAGGGGAGAAAGCGCGCCGCCCAACGGAGGAACGGGCGGTGCTAGTGG
+
8-A=@5)18:)8688,;<;;;6;C,C,<@E6,C,;CDEF@@FFCEA<F<A-:<F,6:,C,<@@>+@8CFD@F855C9,BF,9,9E@B+48+59,,CF,,,:C+@:+84ABA+:3A>:F@C@F7FEGECGG3@@FBEEGGE;@9@,@DC:*B6>F92?=C<C)1;<C5C5C:>5;+C*;0<2105857D:?>FC5=EE49>>:<<:*)7./05>5)**-*21<5/*)<*6/:5(315(./>)*40.*08590.))6>BFD(4..88:-4>(1214.;71:B(.,8(3(-(4((--()16463
@M02996:162:000000000-B87FG:1:1101:14845:4844 1:N:0:ACTGAGCG+CGTCTAAT
CCTACGGGTGGCAGCAGTGGGGAATATTGCACAATGGGGGAAACCCTGATGCAGCAACGCCGCGTGAAGGAAGACGGTCTTCGGATTGTAAACTTCTGTTCTTAGTGAAGATAATGACGGTAGCTAAGGAGCAAGCCACGGCTAACTACGTGCCAGCAGCCGCGGGAATACGTAGGTGGCAAGCGTTGTCCGGAATTACTGGGTGTAAAGGGAGCGCAGGCGGGAAAGCAAGTTGGATGTGAAATGTCGGGGCGTAACCCCGGAACTGCATCCAAAACGGAGTTTCTGGAGGGAAGTAGAG
+
88ABCA951)1=;8=;;==;;88BCC9EDFGFFCFCFFDDFEFGGGCEFDFFFECFCFEGFBC@+@FFGFFFGGGCEFGC9FFDD=FEAACEFAEFFECFG9?FDAEFFGF9FGAFGGGGDGGGGGGGGGGGGGGGGGGGGGGGGGGGGGGGGGGFFGFCGCCCG*=ECEGGGCFC49C?FFA?=92C7CFGDBG86CFF@CG;;:AFF:;CCEFGD3>DBCC95>D*8FCF).6<B<726268)114C>BDF1(7:EGFFFF9B9)4*-2)53@<<((4858:):))597(((44/65-6
@M02996:162:000000000-B87FG:1:1101:7823:4898 1:N:0:ACTGAGCG+CGTCTAAT
CCTACGGGAGGCAGCAGTGAGGAATATTGGTCAATGGACGGAAGTCTGAACCAGCCAAGTCGCGTGAAGGATGAAGGTATTATGTATTGTAAACTTCTTTAGCAGTGGAGTAATAAGGGGATCGTGATCCCCGATGCAAGTACACTGAGAATAAGGATCGGTTAACTCCGTGCCAGCAGCCGCGGTAATACGGAGGATCCGAGCGTTATCCGGATTTATTGGGTTTAAAGGGTGCGCAGGCGGCTTTTTAAGTCAGTGGTTAAATCGTGACGCTCAACGTCATCACGCCATTGATACTGGA
+
8ACCCBA=8:)========;;;CEFFGGGGGGGGGGGGGFGDCFFFGGGGGGGFFFFGGGGFGE@CFFGGFGGFEFGFEFFFGGFCEFFGDFGGGGGGGGGGGGGEFFFGFEGGGGGGGGGGGGGGGFGGGGEFGGGGGGGGGGGGGGGGGFGGGGGFGGG?EGGGGGGGGGGGGGGGGGGGFEGGGGGGGGGFGGFGGFGGGFGGFFFFGGGFFGGCFFFGGGGAGFFFFDFFFFFFFG>D>33)057:DF<<<D:FGFFFF<BFF6@:9:?1)/98BF:@:<>)8:44(6:)4:FBAF(
@M02996:162:000000000-B87FG:1:1101:7839:4910 1:N:0:ACTGAGCG+CGTCTAAT
CCTACGGGAGGCAGCAGTGAGGAATATTGGTCAATGGACGGAAGTCTGAACCAGCCAAGTCGCGTGAAGGATGAAGGTATTATGTATTGTAAACTTCTTTAGCAGTGGAGTAATAAGGGGATCGTGATCCCCGATGCAAGTACACTGAGAATAAGGATCGGTTAACTCCGTGCCAGCAGCCGCGGTAATACGGAGGATCCGAGCGTTATCCGGATTTATTGGGTTTAAAGGGTGCGCAGGCGGCTTTTTAAGTCAGTGGTTAAATCGTGACGCTCAACGTCATCACGCCATTGATACTGGG
+
8ACCCDFF91)====;===;;;;;EEFGGGGGGGGGGGGGGGGGGGGGGGGGGFFFGGGGGFGGBFGGGGGGGEFGGGGGGFGGF?FFCFEFFGGGGGGGGGGGGFGGGGGDGFGGGGGGGGGGGGGGGGGGGGGGGGGGGGGGGGGGGGGGGGGGGGGGGDGGGGGGGGGGDGGGGGGGGGFFGGDGGFGGGFGGB4DFGGGFG??BFFFED6BGGEF>@FG5CDGGFFGDFFFE>BF/49959@F>F<BFFFFF4EGF049A4>F?FF<?0(0:9741872A:<(,1(-66A)59448,
@M02996:162:000000000-B87FG:1:1101:13194:4927 1:N:0:ACTGAGCG+CGTCTAAT
GCTACGAGAGGCTGCAGTGAGGAATATTGGTCAATGGACGCAAGTCTGAACCAGCCATGCCGCGTGCAGGAATAAGGCCCGATGGGTCGTAAACTGCTGTTGTGGTGGAGCAATAAGTCGTACGTGTACGACGATGAGAGTACATCACGAATAAGCATCGGCTAACTCCGTGCCAGCAGCCGCGGTAATACGGAGGATGCAAGCGTTATCCGGATGTATTGGGTTTAAAGGGGGCGTAGGCTGTGGTCCAAGTCAGGGGTGAAAGCACGGCGCAGAACGCAGGAACAGCCTGTGAGACTGG
+
--,A=5):8:1==;8;;;==;;=6,C,;CACAD@<CE<EBFCCCE9<F@FF,CFE8CFEFE@@@8@CFGFFE8@FEEFGE+F+?BFFCF:?D<FCFG<,:=ABF@,::BFF=4:9EF9?C=FFF:E=FGFG:CF@DGFEEFFFG3DFCCGE8DFC89@6=8+3C782@EB6@?8FE>9CFFCEBC9?D+,=:=;*:;8?AC7E587:=.@7EDB3)*/33;?722)+26@F3(17:3(.>7240.00.*8>?.6:<?FD19F?A4?:05179;(0:6(--(01(.((..(.().)-14).1
@M02996:162:000000000-B87FG:1:1101:10201:4933 1:N:0:ACTGAGCG+CGTCTAAT
ACTACGGGGGGCAGCAGTGGGGAATATTGCACAATGGGGGAAACCCTGATGCAGCGACGCCGCGTGAGTGATGAAGGATTTCGGGATGGAAAGCTCTATCAGCAGGGAAGAGAATGACGGTACCTGACTAAGAAGCACCGGCTAAATACGTGCCAGCAGCCGCGGTAATACGTATGGAGCAAGCGTTATCCGGATTTACTGGGTGTAAAGGGAGCGTAGACGGAACAGCAAGGCTGTGGGGAAAGGAAGGGGCTCAACACCTGGACTGGAGTGGAAACTGGTGAGCATGAGGGACGGAGAG
+
-686A?151))8888::<:99>=BBF,5??FEAD??ACB@CCCFF+,BD9???E5:=@CF=>+>8@CE8>=<C@=>,@,8,7@C*CCF*><>:F9CC3,8@F?F<<C@EGG7CF2FF9FFFGGGGCGF9FGGGGGGGGGGGG7CGG7CGC3;CF:8;C7A/12?E5CG799:*<+2;+22:07>8711*<:CCE5*9C>@:CF<=)949?DG4.)9/-97@E5C75=C:FF>(-,0(.7*-1,73>),*-35((-.4A*,4).(3,)()4*..-/26().(/36,:))5)5(4((-7?B22
@M02996:162:000000000-B87FG:1:1101:13212:4938 1:N:0:ACTGAGCG+CGTCTAAT
GCTACGGGAGGCTGCAGTGAGGAATATTGGTCAATGGACGCAAGTCTGAACCAGCCATGCCGCGTGCAGGAATAAGGCCCGATGGGTCGTAAACTGCTTTTGTGGTGGAGCAATAAGTCGTACGTGTACGACGATGAGAGTACATCACGAATAAGCATCGGCTAACTCCGTGCCAGCAGCCGCGGTAATACGGAGGATGCAAGCGTTATCCGGATTTAGTGGGTTGAAAGGGTGCGTAGGCTGTGGTCCAAGTCAGGGGTGAAAGCCCGGCGCTTAACGCCGGAACTGCCGTGGAGACGGG
+
-88AC?5>=:1==;=6;==;;;;CCE9,CACCA<CDFFFB@BCCFE9EAECCEA;:CFDFFB@B+@BDGFCG,CAEGGGG7@7BEGCFFF=DDFFGG,,CFFBFD,B@DGGFG,EFG@EF@FGGGGGGGGGGGG8FGGGGGEFG,EGGGGGDFGGDA@=<C7:CGGAFFEDFGCGGFGC7:9@9>1:D+=@FCEGGF*>ACGCFCC5>)7:ECD8*2/13@EC12)<>BFFE<?FF2<:>7*...<059<BF.-:AFGG(7@F>A071>>39;()/06:6>E>196)557(4,48(9?369
@M02996:162:000000000-B87FG:1:1101:16708:4948 1:N:0:ACTGAGCG+CGTCTAAT
ACTACGGGTGGCAGCAGTGAGGAATATTGGTCAATGGAGGAAACTCTGAACCAGCCAAGTCGCGTGAAGGACGACGGCCCTATGGGTTGTAAACTTCTTTTGTAGAAGGATAAACGACATTACGTGTAAGGTTTTGAAGGTAATCTACGAATAAGCATCGGCTAACTCCGTGCCAGCAGCCGCGGTAATACGGAGGATGCGAGCGTTATCCGGATTTATTGGGTTTAAAGGGTGCGCAGGCGGGCGATTAAGTCAGCGGTGAAATCTCGGAGCTCAACTCTGAAACTGCCGTTGATACGGG
+
88ABC?=5=00=;8=;;==;;;;C6E9FEDF@ADCCDEFEGFFGGF9EDFFFEECCDFFCCBCB8@FDGGFFEC:BFFGG,ACEEFFCFFAAFFFGGCAFGG=F@B,AAFA?FGGGGGGCFGGGFGGGG,@C9ECEGGGGGGGCFGGGGGGGGGGFFDFGCD>CGGFFGEGGGGGGGCFFE9<>ECGG@FGGDFGGE*;ADGGBEC5>5AGGCD596?77ABC:7)ADBFGF1::DB>DC>D279@7(14AB-4:BFGG3>F7<45..><56>()<9,..6FBA3--64<B3(4-)9:0:>
@M02996:162:000000000-B87FG:1:1101:7369:4949 1:N:0:ACTGAGCG+CGTCTAAT
CCTACGGGAGGCAGCAGTGAGGAATATTGGTCAATGGACGGAAGTCTGAACCAGCCATGCCGCGTGAAGGAAGACGGCCCTATGGGTTGTAAACTTCTTTTGCTTTAGGGTAATAAGCCCCACGCGTGGGGTGATGAAAGTATAAGGCGAATAAGGATCGGCTAACTCCGTGCCAGCAGCCGCGGTAATACGGAGGATACGAGCGTTATCCGGATTTATTGGGTTTAAAGGGTGCGTAGGCGGAGGGGTGAGTCAGTGGTGAAATATCCTTGCGCAACTAGGAGGCTGCCATTGATACGGG
+
8ACCCDF==:)=,==;===6;;;CFFGGG<;FFGGFG96@CFG:CFFGGDCFGEE,CCEFFFGGFFG<FGGGGG?FFC+>F8=FF,C,:@FF<FG9,5E,<FF?,5?A8F4AF9=B?F?=4F4++@=:=7C==FC;8>=F,@FGGF?BB=>@C>B6:,A>CGDBC@2,@@4@<4==1;EGCC3/CG5DG7FFGE5=)2+2:7EBGDED:+2178)*CB=7=FC/:><246:<<::D<?DC21(8(.)(/((0-)-6)27519.-))6-=)*.,-):79:2393(38?:3().))-.*-(-4
@M02996:162:000000000-B87FG:1:1101:12876:4950 1:N:0:ACTGAGCG+CGTCTAAT
CCTACGGGTGGCAGCAGTGGGGAATATTGCACAATGGGGGAAACCCTGATGCAGCGACGCCGCGTGAGCGAAGAAGTATTTCGGTATGTAAAGCTCTATCAGCAGGGAAGAAAATGACGGTACCTGACTAAGAAGCCCCGGCTAACTACGTGCCAGCAGCCGCGGTAATACGTAGGGGGCAAGCGTTATCCGGATTTACTGGGTGTAAAGGGAGCGTAGACGGCAAGGGAAGTCTGAAGTGAAATGCCGGGGCTCAACCCCGGAACGGCGTTGGAAACTAACTCGCTCGAGTACCGGAGGG
+
-88A@?8):01=;8=;;==;;78@;C@CDFGGC@CDDFDDDEFGGC8EE@EFFECBBFEGF@@=6@FEFECFECAE,C5<,,BC8B4F@?F?DGFGGC,CFGGGEGDFGGGCFGFGGGGGGGGGCFGGFGGFFGGGGGGGGG>GGGGGGGFGGGGCDGD@B>BEG8EG7CFGFFGEEDECEC>>E:/C5FGGDE/*2CG?:9F<=96FFFFGDDBG76DD?CEDEDGG0@<B3::@AB?*5:49)=@?GFFE((-8>CG?FE>>FF,:547242?+90).)0).-3(49>B482A:8>669
@M02996:162:000000000-B87FG:1:1101:18896:4951 1:N:0:ACTGAGCG+CGTCTAAT
ACTACGGGAGGCAGCAGTGAGGAATATTGGTCAATGGGCGAGAGCCTGAACCAGCCAAGCAGCGTGAAGGAAGACGGCCCTAGGGGTGGTAAACTTCGTTTGTGCGGGGGTAAAGGGGGCCACGCGTGGGCCATAGCAAGTACCGTACGAATAAGCATCGGCTAACTCCGTGCCAGCAGCGGCGGTAATACGGAGGATGCGAGCGTTAACCGGATGCATTGGGTTGAAAGGGAGCGAAGGCGGGCGATTAAGTCAGCGGTTAAAGAGCGGGGCTCAAGAATGCCGTGCCGGAGAGACGGGG
+
88AAC?==)10=88=;;==6;;;@;C<EE9CF@@C@CDFE@:BCFD@DD@-CCAC,CFD,CCC@8@F<FF@EFF<@F=>F7,,9<FC4C,??FGC<A+:,DFFF9FE>:F+6>FD,@F+@><<@FCBC<*4>*,,62?B@2>;FG*AEGGG,:C?EB,;189*8B8+>+4::D:E<*6>:*/..899C7EC>8>GDE*757CE>?9.7)/*:7;))*.**1:=1*0A76B4>FF0>(45D6D20(7>6*8<9).6A7>3-(.4<)62(7(73((0+1).()1-)(,43-4-(-4(-.,414
@M02996:162:000000000-B87FG:1:1101:7560:4951 1:N:0:ACTGAGCG+CGTCTAAT
CCTACGGGTGGCAGCAGTGAGGAATATTGGTCAATGGGCGAGAGCCTGAACCAGCCAAGTAGCGTGAAGGATGACTGCCCTATGGGTTGTAAACTTCTTTTGTGCGGGGGTAAAGTGGTCCACGGGTGGTCCATTGCAAGTACCGTACGAATAAGCATCGGCTAACTCCGTGCCAGCAGCCGCGGTAATACGGAGGATGCGAGCGTTATCCGGATTTATTGGGTTTAAAGGGAGCGTAGGCGGGCGATTAAGTCAGCGGTTAAATAGTGTGGCTCAACCATGCCTTGCCGTTGATACTGGT
+
8ACCCAD=80)=;======;;;CFFGGGGGGGGGGGGGGGGGFGGGGGGGGGGFGGGFGGGGGGGGGGGGFGGFFAFG<FFGGGGGFDCGGGGGGGGGGGGGFGGGGGEGEEGGGGGGCFGFGGGGGGGFGGGGGGGGGGGGGGGGGGGGGGGGGGGGGGGGGGGGGGGGGGGGGGGGGGGGFEEGGGGGGGGFGGFGGFGGEBEGEFFFGGGFEG=AGFFGGDGFGGFFGFBFFFFFFGFGFEFFD9C1<FADFFFGG?0:<6<>FDFDGB?<FGFFFFBFF?DAB:3444<?<A=4<:-
@M02996:162:000000000-B87FG:1:1101:10208:4952 1:N:0:ACTGAGCG+CGTCTAAT
CCTACGGGGGGCAGCAGTGGGGAAGATTGCACAATGGGGGAAACCCTGATGCAGCGACGCCGCGGGAGTGATGAAGTATTTCGGTATGTAAAGCTCTATCAGCAGGGAAGAGAATGACGGTACCTGACGAAGAAGCACCGGCTAAATACGTGCCAGCAGCCGCGGTAATACGTATGGTGCAAGCGTTATCCGGATTTACTGGGTGTAAAGGGAGCGTAGACGGAACAGCAAGTCTGATGGGAAAGGCAGGGGCGCAACGCCTGGACGGCATGGGAAACGGTGGAGCTGGAGGGTGGGAGGG
+
-88AA?59:)078884:9:9978=+:,<??F=A@,?CCDDECCEFE8?E?AFDE,>@CCF+>>>+5@C3>>FC;=E,@,,,3,<*>8F,<;;@?,>;3,@FFCGEGDDFGG:FG9FGGGGCFGG:FGG*CCCCFGGFGFGG8*;EG7@CE<FFFCC8CC8@5:EE:EG?CFF29+2;+<0<775:119/CDE8>***:F4:FG);)9@FFC=CD;D)3>D?E5CC):<<F9>-.)9<)8*49484002<1>>>(312:)42)-:B7(477)322;:7((-471,((433(,47,(-..,(2
@M02996:162:000000000-B87FG:1:1101:21034:4955 1:N:0:ACTGAGCG+CGTCTAAT
ACTACGGGAGGCTGCAGTGAGGAATATTGGTCAATGGGCGAGAGCCTGAACCAGCCAAGTAGCGTGAAGGAAGACGGCCCTATGGGTTGTAAACTTCTTTTGTGCGGGGGTAAAGTGGTCCACGCGTGGTCCATTGCAAGTACCGTACGAATAAGCATCGGCTAACTCCGTGCCAGCAGCCGCGGTAATACGGAGGAGGCGAGCGTTATCCGGATTTATTGGGTTTAAAGGGAGCGTAGGCGGGCGATTAAGGCAGCGGTTAAAGAGTGGGGCTCAAACAGGCCGGGCCGGTGAAACTGGG
+
--8?@?=88:0==;=;;=;;;;;@,@,<CCC,<<CCCCCBC@@CFE,CADC<@E;C@ED@<CC@,@FFGGFFGC8,BF>F,A<CDGC,>@@AAF<,E,,CEF4EEGCCDE+=FFG,FF5A>BFGGGGGG3@DD95EFGGGGGGGGGGGGGG7DFEDCACB>D:CGG9EGC;CDBEGGCC?68.8C>DG+AFGDBEGF3<7CC7B?185)*:=77./0.2*9@E**.?7A?FFFFFF9<BC<G9@;FB1*26B2(.40CD-(04:)).)9(97:()31).8(7(41(2(-----()-*..3.
@M02996:162:000000000-B87FG:1:1101:19111:4959 1:N:0:ACTGAGCG+CGTCTAAT
ACTACGGGCGGCAGCAGTAGGGAATATTGGTCAATGGGGGAAACCCTGAACCAGCGACGCCGCGTGAGTGAAGAAGTATTTCGGTATGTAAAGCTCTATCAGCAGGGACGAGAATGACGGTACCTGACTAAGAAGCCCCGGCTAACTACGTGCCAGCAGCCGCGGTAATACGTAGGGGGCAAGCGTTATCCGGATTTACTGGGTGTAAAGGGAGCGTAGGTGGCCAGGCAAGTCAGATGGGAAAACCCGGGGCTCAACCCCGGGACTGCATTTGAAACTGCGGGGCTGGAGGACAGGAGAG
+
88AACD5=)1)8888;;<;<;8;CC@C<CCC<@AC@CCDDEEFFFCDEEFCFEE:@CFCF>>@>88BB9ADCEACF<C<@,<ED4BBF,@?ACFAFF<,CFGGGFFDEDFG7FGBFGGGGGGGGGGGG:FEFGGGGFGGGGGEGGGAFGG>FGGGD>CC>>5BEG/CE7CGF2BFDGEDCD<>5C97C4EGGDF516CFFCFG);)9FF?GC4>EG/8CD7@C>:?*78FCF.:<FA)8*4C><<?5:DBFE0,-8<FCB6>;FBF(3)8*))6BCF7)62>0967,43:?(-48:>:2,2
@M02996:162:000000000-B87FG:1:1101:16727:4964 1:N:0:ACTGAGCG+CGTCTAAT
ACTACGGGTGGCAGCAGTGAGGAATATTGGTCAATGGGCGGAAGCCTGAACCAGCCATGCCGCGTGCAGGAAGACGGCCTTATGGGTTGTAAACTGCTTTTGTTCGGGACGAGCATGAATGCGTGCATTCAAGTGACGGTACCGGAAGAATAAGCACCGGCGAACTCCGGGCCAGCAGCCGCGGTAATACGGAGGGTGCAAGCGGTATCCGGATTTAGTGGGGTTAAAGGGTGCGTAGGCCGTCTGGTAAGGCAGCGGTGAAATGTCGCGGCTCAACGGCGAAAGTGCCGTGGATACTGTG
+
-8ABCA8)1))=;8=;;==;;;;C@CC9CCE@A@CCCDFEDEEDGF@EDFFEEFC<EFDGECC@8@FEGFCFFE<CFFG=8?9CDGB+@F?EFGGGGC,FFFF8,C=BCFGEGGGFFGF,CFF@FGG,3FDFFE;FFGG:7EFGGGGGGGBFGGGGFGDDECGGG5EFE*BEGGG:9:F*=C>>*:C7:FFE=DGG7CDFDF=@57<7@=DEG5.*:)2:@F/)*8C*6=C)43;02;>78D75(<F4D<?:0.:0;G*9:?).).).79C;;2@:@BB(-0-4().6.4--23)6?).))
@M02996:162:000000000-B87FG:1:1101:7383:4969 1:N:0:ACTGAGCG+CGTCTAAT
CCTACGGGAGGCAGCAGTGAGGAATATTGGTCAATGGACGGAAGTCTGAACCAGCCATGCCGCGTGAAGGAAGACGGCCCTATGGGTTGTAAACTTCTTTTGCTTTAGGGTAATAAGCCCCATGCGTGGGGTGATGAAAGTATAAGGCGAATAAGTATCGGCTAACTCCGTGCCAGCAGCCGCGGTAATACGGAGGATACGAGCGTTATCCGGATTTATTGGGTTTAAAGGGTGCGTAGGCGGATGAGTAAGTCAGTGGTGAAATATCCTAGCTCAACTAGGAGGCTGCCATTGATACTGG
+
8ACCC>AA@5)=8==;====;;;CFFDFGGGGGGGGGGGGGGFGGGGGGGFGGFFFFFGGGEGGFEGGGGGGGG8FGGEGGFGGGGCFFGFFDGGGGGGGGGGGGGFGGGGDGGGGGGFGGGGGGGEGGGGGGGGGGGGGGGGFEGGGEGGGGFFDE8DFGGFEGGGGGGGGGGGGGGGGGGFD5DDDFGDGGEGGF<FFGGGEGGFDAFGGGFFGGFCFBEEDGFGG9*CB86(7::;*,>97(8?7:<AFAA9A4CGFFFD4A<<<462<:4@G68:4<)57??:2(4,:9AA<7:)).
@M02996:162:000000000-B87FG:1:1101:21025:4973 1:N:0:ACTGAGCG+CGTCTAAT
ACTACGGGAGGCTGCAGTGAGGAATATTGGTCAATGGGCGAGAGCCTGAACCAGCCAAGTAGCGTGAAGGAAGACGGCCCGATGGGTTGTAAACTTCTTTTGTGCGGGGGTAAAGTGGTCCACGCGTGGTCCATTGCAAGTACCGTACGAATAAGCATCGGCTAACTCCGTGCCAGCAGCCGCGGTAATACGGAGGAGGCGAGCGTTATCCGGATGGATTGGGTTTAAAGGGAGCGTAGGCGGGCGAGTAAGTCAGCGGTGAAATAGGGGGGCGCAACCATGCCTGGCCGGTGATACTGGG
+
688=@?888118;;=6;;=;;@@@6@,6CCC<@<@@DFFCEE@EFE,CCECDDA;:@ED6@C<@,@B@FGCDEA,,BFCG+@+?CFC,>@?<EF,,F@,AEFBFCFDDDG+=DFG<FG,CFDFGGGGGG5@FA;,@FGGGAFGFGGEEEGG8FGFF?,3>:4::F@:9CB6CDCF<;CEE5<=:C<DGCFGGDEGEF*>DCDE>C)77./?ED>))*.**0:C9*.<:AFF><FFF0:>G29-0(88(/8:@-):>:ED,(0,6)-6)7(>>;():71(3)023))4(:4((((-.*)...
@M02996:162:000000000-B87FG:1:1101:23390:4990 1:N:0:ACTGAGCG+CGTCTAAT
CCTACGGGTGGCTGCAGCTAAGAATATTCCGCAATGGACGAAAGTCTGACGGAGCGACGCCGCGTGGATGATGAAGGTCGGAAGATTGTAAAATCCTTTTATAACTGAGGAATAAGTAGTGTGAGAGAAACGCAGTATGGTGACGGTAGGTTATGAATAAGCAACGGCTAATTACGTGCCAGCAGCCGCGGTAACACGTAAGTTGCGAGCGTTGTTCGGAATGATTGGGCGGAAAGGGCATGTAGGCGGTGTGGCAAGCTTGATGTGAAAGGCAGGAGCTTAACTCCTGGACTGCGGGGAG
+
-8AACB5):1)=;8=;;=;;<;;CCFCFGGGGDCFDFGFCFFCECA9CEFECCC@BBFEGDEFC8>CE<EEAFEFFFBFFEGGEF?ABBEDEEFGGFD<?F9EAE<AEEFFG,EFF=E,5A:CEFFGGGGGGGGG@DDEFD>EF6@AFGGE3EDDFGGFGFGGGFEGGGGGACFFG8CFGGGFFGGFDDEG8??AFFG0=FF=+>FBFFFG7/8:*:4D7B5+*9=CFFFG)499>B?>F0C-@<FFFG4(7(48:<FG047?)6:>A=>FFFB@?)44((9<4242<?534.44?)(((-
@M02996:162:000000000-B87FG:1:1101:9691:5011 1:N:0:ACTGAGCG+CGTCCAAT
CCTACGGGTGGCTGCAGTGGGGAATAATGGACAATGGGGGAAACCCTGATCCAGCGACGCCGCGTGAGTGAAGAAGGATTTCGGGATGTAAAGCTCTAGCAGCAGGGAAGAGAATGACGGTACCTGTCCAAGAAGCCCCGGCTAACAACGTGCCAGCAGCCGCGGCAAGACGTAGGGGGCAAGCGTTAGCCGGATGAAAGGGGGGTAAAGGGAGCGGAGACGGCAGGGCAAGGCGGACGCGAAAACCCGGGGGCCAACCCCGGGACGGCACGGGCGACGGGCAGGCGAGAGGGCAGGAGAG
+
-88?@>85=81;68=;;=,;68686C,<EDFEE@FED,6@CEF8,:@EF,-,6A9:@FEF+@@>6@=@,C?@EADE4B,9<5ED++@F,A?@9C,A<,,CDF?A9BCDFCGED@,EFGD>36CFA?,A7?6>3@8,@=@CE6+:DF,,33+>C7D:3@7@304*>*:84=EE*:@ED=5*/*.)*/***+*:8.1*02**/7*)//7:*8>5*085),//5;71*):54<*)-4(7905)-/45-5)17(4>((420=<((04(2((-)-)((,)*0142()(-(-(--3321((3.(-(,
@M02996:162:000000000-B87FG:1:1101:19275:5030 1:N:0:ACTGAGCG+CGTCTAAT
ACTACGGGAGGCAGCAGTGAGGAATATTGGTCAATGGACGGAAGTCTGAACCAGCCAAGTCGCGTGAAGGATGAAGGTATGATGGATTGTAAACTTCTTTAGCAGTGGAGTAATAAGGGGATCGCGATCCCTGATGCAAGTACACTGAGAATAAGGATCGGCTAACTCCGTGCCAGCAGCCGCGGTAATACGGAGGATCCGAGCGTTATCCGGATTTAGTGGGTTTAAAGGGTGTGCAGGCGGCTTTTGAAGTCAGTGGTTAAAGCGTGACGCTCAAGGTCATCACGCCAGTGATACTGGG
+
688=@?==510=88=;;==;;;;@;C,6CCC,@@C@DFFCDDCEE<6CDFCDCECCADD6;@8@+8BDGFDEEACEF:@<,A6C,BC,BC@?CFFAF9CDFGGGD9ACEF:=F,EFGGGGGCFFGGG8FFGFDA9EFGGGGFGGGF=@EGG,EFFDF3=>>?@EGGFGGC@DDGGFGCFFA9<>C;DG9CFGDEGGF*9A9CDAC94?/6CC<8)1*1+3;<C)/2C>EFFB,;,85?@C1D98()/4*4<B)66<-<C--9-<)6;(>:*43():?)5)-0)..5::29(..-)./).2(
@M02996:162:000000000-B87FG:1:1101:12311:5032 1:N:0:ACTGAGCG+CGTCTAAT
CCTACGGGTGGCTGCAGTCGAGGATCATGGGCAATGGGCGAAAGCCTGACAAGGCGACGCGGCGTGGAGGATGAAGGCCTTCGGGTTGTAAACTCCTGTCATAAGGGAAAAGGCGAGGGTACCCAACACGTACCCGAGTGGATTGTACTTTAAGAGGAAGGGGCGGCTAACTCTGTGCCAGCAGCCGCGGGAATACAGAGGCCAAGAGCGGTGTTCGGATTTACTGGGCGGAAAGGGCGCGTAGGTGGCCAAGTGGGTCGGAGGGGAAATCTCCGGGCCCAACCCGGAAAGGGCGTCCGAA
+
88AAC:=5>)1;;8=;;=;8686@,C,<6-:;C<6CCFCBCDCEFE@ECFCF,9:@@FEE@=@>4>B:FDEEBBEEFFGB,=FDE?8C???DC8FE9B,B?,BEAFFCCFGAE8CFEGG@FFGCFFGGGGFGG@FEGGD*@>>,@>EG,,6@DFDE>=C>87C@FGG*=<F7C+>+59+4727>29D5DE):80<@?FGFDC5<8>FF?5)/100:915*.++20=FF1B)>9>FFF?>)4)-7:*9:52?5:)6)41*-67(479><7):)6-78:3((-54:BFFB;3:(4(42)321-
@M02996:162:000000000-B87FG:1:1101:6956:5036 1:N:0:ACTGAGCG+CGTCTAAT
CCTACGGGAGGCAGCAGTGAGGAATATTGGTCAATGGGCGAGAGCCTGAACCAGCCAAGTAGCGTGCAGGATGACGGCCCTATGGGTTGTAAACTGCTTTTAACCGGGAATAACGTTACCTTCGTGAAGGTAAGTGCATGTACCGGTTGAATAAGGATCGGCTAACTCCGTGCCAGCAGCCGCGGTAATACGGAGGATTCGAGCGTTATCCGGATTTATTGGGTTTAAAGGGAGCGTAGGCGGGAAGTCAAGTCAGCTGTGAAATGTAGACGCTCAACGTCTGCACTGCAGTTGAAACTGG
+
ABCCCDFA=:)========;;;CFGGGGGGGGGGGGGGGGGGFGGGGGGGGGGFFFGGGGGGGGFGGFGGGGGGDFFGEGGGGGGGFFFGGGGGGGGGGFGGGGGGGGGGGGGGGGGGGGGGGGGGGGGGCGGGGGGGGGGGGGGGGGGGGGGGGGGGGGGGFGGGGGGGGGGGGGGGGGGGFFGGGGGGGGGFGGF4DFGGGFGGFDFFGGGFFGGFGGFGGGGDGGFFG3::;E>?FG>GFFF);:CAAFAA2ABCF::?:AFFFFF<:<;47C7?BB:>?>BF25)35646<A@A2A?
@M02996:162:000000000-B87FG:1:1101:13264:5038 1:N:0:ACTGAGCG+CGTCTAAT
ACTACGGGCGGCAGCAGTAGGGAATGTTGCGCAATGGGGGAAACCCGGACGCAGCAACGCCGCGGGAGTGAAGAAGCCCTTCGGGGTGGAAAGATCTGTCAGTGGGGACGAAACTTGACGGTACCCACAGAGGAAGCATCGGCTAACGCCGGGCCAGCAGCCGCGGTAAGACGGGGGAGGCAAGCGTGGTCCGGAAGCATGGGGCGTAAAGAGTTCGGAGGGGGGTGGGGAAGTGGGGGGTGAAAGGCAGAGGCTCAACGGCGGGAGGGCACGGGGAACTGGCAGACGAGAAGGCGGAAGG
+
-88ACB=8:1)888,;;<;<;@;6,;,;@CF7@+8@ADDDCCCCF7+@B>B+4@+C=E>@+84=+8@8+A?F,5:::,33,6DCEG8@+=73<D,@FE,@FF<@@FD<5CF:FF<<FFCFG:DFFFBFGFC7;FCCCF,?ECE*=CC*:CE*=>?E8;<C:*:?EG:CE6CE58CEE52/*75:*>9*>10<87EG3*C*29EF5C)7:.><9/1:7-*9BE=/*.291)/.4))1,2)96)-1-17:*42<:0((,<7(,5690969@(9:(45*)-,).<:12(.((((,(((-0((-,
@M02996:162:000000000-B87FG:1:1101:21182:5052 1:N:0:ACTGAGCG+CGTCTAAT
ACTACGGGAGGCAGCAGTAGGGAATATTGCACAATGGGGGGAACCCTGATGCAGCAACGCCACGTGTGGGAAGAAGCATTTCGGTGTGTAAACCACTGTCGTGAGGGAATAATGCTTGGCTCCGGTCAAGTTGAATGTACCGCGAAAGGAAGCACCGGCAAACTGCGTGCCAGCAGCCGCGGGAATACGAGGGGTGCAAGCGTTGTTCGGAATCACTGGGCGGAAAGGGAGCGTAGGCGGAGACGCAAGCAGTCGGTACAAGACCGGGGCCCAACCCCGGACCGGCAGAGGGGACGGTGGG
+
-88?C?9@511=88=;;==<;8;C;C,,CFFEA<@@CDDDDEDFGGDDD?DFEE:BCBBF=48>+A,:CCCEEACFBF<?,CFD8C8C,==CFGFGFE3CF<FFCFDEF,DC3EF;,@EGDGGFG*>FGGCBDFG;DDGGG5BFGGGGGGGGGGFF:ED@ECC+,5A;CCGGGFGCF57:=D)785CDGGGGGF2CBGGF3D*0217@<:DE**9F7<FFFEEGGBGFFFG3>-4@?3;C>73.48>9C18?)5(4,:7<<*.37B>B<09(48@8>(9>>B9(2233(((,49>(7(-(,
@M02996:162:000000000-B87FG:1:1101:15477:5056 1:N:0:ACTGAGCG+CGTCTAAT
ACTACGGGTGGCAGCAGTGGGGAATCTTCCGCAATGGGCGAAAGCCTGACGGAGCAATGCCGCGTGAGTGAAGAAGGAATTCGGTCCGTAAAGCTCTTTTGTTTATGACGAACGTGCCTTGTGTGAACAATGCGAGGCAATGACGGTAGTAGACGAATAAGCCACGGCTAACTACGTGCCAGCAGCCGCGGTAATACGTAGGGGGCGAGCGTGGTCCGGAAGAATTGGGCGGAAAGAGCAGGTAGGCGGTTTCCTAAGGCCGGAGGGAAAAGGCGGGGCTCAACCCCGTACGGCTCGGGAG
+
68,AC?5):00=;8=;;<=;;8@B<CFGGGGGEE@DDDEEEEDEGD8EAFEDCC@FCFFGF@C>+>B?9CBFFEEEFGG,,5D,8BCCBBB<BFFGGFEFF4B,95BEFGGGCFFGGG?EEFE4AACFFGCGEFCEGGGGGFGGGGGGG9FFFGGE8:FB;4DGGGGGCEFGGCGC4;7:CC?FFG6CDEG33:+>=F=AD<*>=)<:;>D:5B54C39C5:*2+/39<FD)4147(3)9(9,6,096C((0)6::2?*4:BBBB;>F4:C02(7C>9(((*.:83:9--(-3(--0421,
@M02996:162:000000000-B87FG:1:1101:23704:5061 1:N:0:ACTGAGCG+CGTCTAAT
CCTACGGGAGGCTGCAGTGGGGGATATTGCACAATGGGGGAAACCCTGATGCAGCGACGCCGCGTGAGTGAAGAAGTATTTCGGTATGTAAAGCTCTATCAGCAGGGAAGAGAATGACGGTACCTGACGAAGAAGCACCGGCTAAATACGTGCCAGCAGCCGCGGTAATACGTATGGTGCAAGCGTTATCCGGATTTACTGGGTGTAAAGGGAGCGCAGACGGCATAGCAAGCCAGATGTGAAAGGTGGGGGCGCAACCCCCAAACTGCATTTGGAACGGGTAAGCTAGAGTGCCGGAGAG
+
-8AAC?=@>1086;=;;=;;;7@@8C9CEFGECC@CCFDDEEFGG@CEEEEDFA:@@FEGECCB+@FCCEAFGFEF,C,9,EED8E=E<?DDBFCFF<,CFGFGGGGDFEG?FG:EFGGG:DEF=DDD+@BFGGGGGGGGGD@FFGFGGFEFCGGFFGGBFDBCE5?EBFEE;>,;C,<CECF?E59C<FGGGF*3*;>@CFG)=:=CFFGGGFBD<>DGFEE>CBCF?FFF8:<FB)90.2:BA>*5>9>F0(439C4:057:?:2948*.)66392(2(.4242..44<)6))-59946
@M02996:162:000000000-B87FG:1:1101:23714:5076 1:N:0:ACTGAGCG+CGTCTAAT
ACTACGGGAGGCTGCAGTGGGGGATATTGCACAATGGGGGAAACCCTGATGCAGCGACGCCGCGTGAGTGAAGAAGGATTTCGGTATGTAAAGCTCTATCAGCAGGGAAGATAATGACGGTACCTGACTAAGAAGCACCGGCTAAATACGTGCCAGCAGCCGCGGTAATACGTAGGGTGCAAGCGTTATCCGGATTTACTGGGTGTAAAGGGAGCGCAGACGGCATAGCAAGCCAGATGTGAAAGGTGGGGGCGCAACCCCCAAACTGCATTTGGAACTGTGAAGCTAGAGTGACGGGGAG
+
886AC?5>5:18;;8;;;;;;777,C<<EDF9@A9ACFDDEEFFFGCFDCD<DA:@@FEGFC6>4@CCCECFGFFA,:59?<EE4ABF9?@?AF<FFD,CFFEFFGGFFEFAEE,EFFEE=FEF;DFG:CDFGGGGGGGGGDEGGGEFGBEFBCFFEGG:FC@CD*?C7D;E*B,:B,4:CCFAE<5DDFFEEB*;6CC@CDG8?/;AFFGGC>)9737CFED9CBCF:?FF03?;1.92.0.9<>/4919B>146955?0),41(.965*).67+92)5-*64-))).24-6).45((-,
@M02996:162:000000000-B87FG:1:1101:9769:5080 1:N:0:ACTGAGCG+CGTCTAAT
CCTACGGGAGGCAGCAGTGGGGAATATTGCACAATGGGGGAAACCCTGATGCAGCGACGCCGCGGGGGTGAAGAAGTTTTTCGGAATGGAAAGCCCTATCAGCAGGGAAGAGAATGACGGTACCTGACTAAGAAGCCCCGGCTAACTACGTGCCAGCAGCCGCGGTAATACGTAGGGGGCAAGCGTTATCCGGATTTACTGGGTGTAAAGGGAGCGTAGACGGAATAGCAAGTCTGAAGTGAAATGTAGGGGCTCAACCCCGGAACTGCGTGGGAAACGGGTGAGCTGGAGTACCGGAGGG
+
-88?C:5881)=88=;;<=;;78@,C,@CFGEAACCCDDDECCCF@@EE<CCCA:@@@BC+@7>+=FD8>@EFCCF<5,,+6@@>CBF,=AA=BFFG<,CFGFFEGGDFGG,FF:FGGGGCGEGGGGF,>FGFGGDCFGGG>*FFFFGGEBFFGC93=7<87=CG*>E<;<=20;CGDD5>5:)8119*<CG8>:**:C*:CG);)19@7DE57<C7,7C@E=95)<:4F:@.<)95<?*5:6=)966?AFB0--5?6D?F333;>)56,*(-47:7(-8()4:18)(44:(2).402269
@M02996:162:000000000-B87FG:1:1101:18657:5086 1:N:0:ACTGAGCG+CGTCTAAT
ACTACGGGTGGCAGCAGTCGAGAATCATTCACAATGGGGGCAACCCTGATGGGGCGACGCCGCGTGGGGGAGGAAGGTCTTCGGATTGTAAACCCCTGTCATGCGGGAGCAAGGCGCAAGCTTGATAGTACCGCAAGAGGAAGAGACGGCAAACGCGGTGCCAGCAGCCGCGGGAATACAGAGGTCTCAAGCGTTGTTCGGAATCACTGGGCGTAAAGGGTACGTAGGCTGCCGCATAAGTCGCGCGGGAAAGGCAGGGGCGCAACCCCGGGAGTGCGCGTGATACGGTGCGGCGGGAGGG
+
888AC?)):)1=;8=;;==888;@;C6<,<FFEEAADFDDFCEFGDCEFADC,=8@@FEEFBCB8>FDFDFFDEEECEFGCCFDGCFGEBDFFGGGGF8DFCGGEEDEEFGGGGGGGGGGG7,@F,@FFGGGCFGEGGGGFGFFGGGGGGGGGGBEEG)4BFFGGGGGFCGGG*C=*AFCCF?@09*CFFGCE3/?>5CBDGGF6C@=@>FED)8DGAGG<:+7:9EC?47<3>FE(:=F<74877>(9;>.:?1??GG>FBB692.:<;D>BF)8*-(4(71(6:(4,-(46939>0742
@M02996:162:000000000-B87FG:1:1101:9784:5090 1:N:0:ACTGAGCG+CGTCTAAT
ACTACGGGAGGCAGCAGTGGGGAATATTGCACAATGGGGGAAACCCTGATGCAGCGACGCCGCGTGGGTGAAGAAGTTTGTCGGAATGTAAAGCCCTATCAGCAGGGAAGATAATGACGGTACCTGACTAAGAAGCCCCGGCTAACGACGTGCCAGCAGCCGCGGTAATACGTAGGGGGCAAGCGTTATCCGGAGTTACTGGGTGTAAAGGGAGCGTAGACGGAATAGCAAGGCTGAAGTGAAAGGTAGGGGCTCAACCCCGGAACTGCGTTGGAAACGGTGGAGCTGGAGTACCGGAGGG
+
8686CD58)11888=6;<;;;@86,C,EDDFFEC9CEFGGEDEFG7<DE<CCEA,@@@BE+88>88CC@CCFEDFE,,9,,9C@=F7E,95??F?CG@,CEFFGFGG<BFF,CFEGGGGGGGDGGGGG9CFGGGGGDGGGGG+FFG6>EG8BFGG:*:96,3>BF/:CCB;C22;:BED7>7:5892C*=7ECD/*)2:9:CF0:)9997:C5>:D52<>6:=97)3:<B*)(225327*.2.@2)*.9:2<(((.5A*4?D;99()49(/(,(/+/((4(),2(8((44:23).-03613
@M02996:162:000000000-B87FG:1:1101:17565:5155 1:N:0:ACTGAGCG+CGTCTAAT
CCTACGGGAGGCTGCAGCTAAGAATATTCCGCAATGGACGAAAGTCTGACGGAGCGACGCCGCGTGGATGATGAAGGCCGGAAGGTTGTAAAATCCTTTTAAGTGTGAAGAATAAGCGAGGGCAGGGAAAGCCTTTGTGGTGACGGTAGCACTTGAATAAGCAACGGCTAATTACGTGCCAGCAGCCGCGGTAACACGTAAGTTGCGAGCGGGGTTCGGAATGATTGGGCGGAAAGGGCAGGTAGGCGGTTGGGCAAGCTGGGGGGGAAATCCCGGGGCGTAACTCCGGAATGGCGTGGAG
+
-88AC?==811=;;=;;=,;;;;@6CCCFGF@@:B@CDFCCCCCC<,C@CCC@>6@@FCB:@@>7>CF,CE<ECAEFFFFEEEGGB?F?DADEECG<,?FFEG5@5:?AFGF<FGGGGGGGGGGGGGGGGGGG8>,CCDFFGGGGGGGGGGF637AB<@ACFGDDCEGCCG79EGC2:=5?8:ACF?DCEG*/><EFD;A7F:6;2;>E3D*)07)99<78*+0+/<7?FD)4;>F?B)1(9.987*4D-()(48B:E94)7439(9>D?26:28C>9-(,043)4834<12).(4),-(,
@M02996:162:000000000-B87FG:1:1101:17578:5168 1:N:0:ACTGAGCG+CGTCTAAT
ACTACGGGAGGCTGCAGCGAAGAATATTCCGCAATGGACGAAAGTCTGACGGAGCGACGCCGCGTGGATGATGAAGGCCGGAAGGTTGTAAAATCCTTTTAAGGGTGAAGAATAAGCGAGGGCAGGGAAAGCCTTTGTGGTGACGGTAGCACGTGAATAAGCAACGGCTAATTAAGTGCCAGCAGCCGCGGTAACACGACAGGTGCGAGCGTTGTTCGGAAGGATTGGGCGAAAAAGGACAGTAGGCGGGTTGGCAAGCTTGGGGTGAAATCCCGGGGCTGAACGCCGGAATGGAGTTGAG
+
8-AAC95>50),6;=;;=+87886;@,<FFFGDC7CFFE@@@@BF9,CDF@@8@@@@CEC7>>>88F=5C=EFCEEBFGG>+@=C?:F+C9A<,EGF9<FA=CA44?=CFF<CADFG:B:FGEFEGDCFFBD?<,3@@D>D:FGGG*36:@F8:>C*>:>B7EF:CEE5*?,12,44:=,4?>;FGGDDGC*38+>6D)0/9*0<DEFE>D/*855>?DCB*55<=C<14C)42-)--)*(1.1-0/7C(-.((.8):*8)84(4(4(9626..7C>((((0)(((,-44,1)5).0(..,
@M02996:162:000000000-B87FG:1:1101:24770:5189 1:N:0:ACTGAGCG+CGTCTAAT
CCTACGGGCGGCAGCAGTGGGGAATATTGGACAATGGGGGAAACCCTGATCCAGCGACGCCGCGTGAGTGAAGAAGTATTTCGGTATGTAAAGCTCTATCAGCAGGGAAGATAATGACGGTACCTGACTAAGAAGCCCCGGCTAACTACGTGCCAGCAGCCGCGGTAATACGTAGGGGGCAAGCGTTATCCGGATTTACTGGGTGTAAAGGGAGCGTAGACGGCATGGCAAGTCTGATGTGAAAACCCGGGGCTCAACCCCGGGACTGCATTGGAAACTGTCAGGCTTGAGTGCAGGAGAG
+
ACCCCB==)1)8888;;<;;;88BEFGGGGGGGGGGGGGEFGGGGGGGGGFGGFEFFGGGGGGG@FGGGGFGGGGFFGDGGGGGGGGGGGGGFGGGGGEFGGGGGGGGGGGGGGGGGGGGGGGGGGGGGGGGGGGGGGGGGGGGGGGGGGGGGGGGGGGGGGGGGGGGGGGGGGGGGGGGGGFFGCDGGGGGGFGGF=FFGGGFGGFFFFGGGFFGG0CDFEEGDDGGBF6@<BBFFFFG>D9@9@>?D>9@0;?FFGF?BFFF>B?BFFF<25@CFF<B>F>B4:<197?AA<4<;6:6:
@M02996:162:000000000-B87FG:1:1101:16120:5190 1:N:0:ACTGAGCG+CGTCTAAT
CCTACGGGGGGCAGCAGTGGGGAATATTGCACAATGGGGGAAACCCTGATGCAGCGATGCCGCGGGGAGGAAGAAGGTTTTCGGATTGTAAACTCCTGTCTTAAAGGACGAGAATGACGGTACGTGAGGAGGAAGCTCCGGCTAACTACGGGCCAGCAGCCGCGGGAATACGGAGGGAGGGAGCGGTGGCCGGAATGACTGGGTGGAAAGGGAGGGGAGGCGGGATGGCAAGGCAGATGGGAAATACAGGGGCTCAACCTCGGGGCGGCAATTGAAACGGGAGGTCTGGGGGGAAGGAGAG
+
888=@?5=1)188889:<:9978?:=<CDFG<?A,?CDDDEEFGGE,AB,?CEEBC=8=FD>8>+6@<EDDCFFFFGD>>*@FCCC@F3@CFFCGGGG<F<;FGFGFFBFG7FG9FGGFGCFG*++4CFCEECF@;0<CEEE:CGGGGGE*:8EE8*A70;5*2C8CE*<CE/;E7:75*5/.08)/9):DGD5C*);**29>);/8@?>C=*0)1)3<D5CCC:)/12?6>(4(.-51*4257)1*5::BB((-4<65,8B3>>1(4)4)()4*:@)(4(01118-(4(-,7948)4.(-
@M02996:162:000000000-B87FG:1:1101:26693:5213 1:N:0:CCTGAGCG+CGTCTATT
CCTACGGGTGGCAGCAGTAGGGAATATTGCACAATGGGGGGAACCCTGATGCAGCAACGCCACGTGTGGGAAGAAGCATTTCGGTGTGTAAACCACTGTCGGTAGGGAATAATGCTTGGCTCCGGTCAAGTTGAATGTACCTCGAAAGGAAGCACCGGCAAACTTCGTGCCAGCAGCCGCGGTAATACGAGGGGTGCAAGCGTTGTTCGGAATCACTGGGCGTAAAGGGAGCGTAGGCGGAGACGCAAGCAGTCTGTACAATACCGGGGCCCAACCCCGGACCTGCAGACTGGACTGTGT
+
8ACCCD>9>11=;==;==;<;8;;CFGGGGGGGGGGGGGGGGGGGGGGGGGGGFEFGGGGGDFEAFFGGGEGGFGGGGGGGGGGGGGGGGGGGGGGGGDGG>8,8:8:86EFGGGGGGGGGGGGGFGGGGGGGFGGGGGGGGGGGGGGGGGGGGFGGGGGGGGGGFCEGEFGGGGGGGGGGDB>ECGCCFGGGFGGFGGFGGEEGGFFEFGGGFFGGFGGFGCGGFGGFFGEB9:EFFFGFGF:4)79GFFF4:AA>FDF>FA??BFFF(13:<DG38BB6>;:::15:08:?B0>F<A2
@M02996:162:000000000-B87FG:1:1101:15359:5256 1:N:0:ACTGAGCG+CGTCTAAT
GCTACGGGTGGCAACAGTGGGGAATATTGCACAATGGGCGAAAGCCTGATGCAGCGACGCCGCGGGAGTGATGAAGTATTTCGGTATGTAAAGCTCTATCAGCAGGGAAGAAAAATGACGGTACCTGACGAAGAAGCACCGGCGAAATACGTGCCAGCAGCCGCGGGAAGACGGAGGGGGCAAGCGTTATCCGGATTGACTGGGGGGAAAGGGAGCGGAGGGGGTACGGCAAGGCTGAGGTGAAAGCCCGGGGCTCAACCCCGGGACGGCATGGGAAACAGGCGAACTAGAGGGTGGGGGG
+
-686=:55=)1;;6=6;=;;;@8@;C,<CEGC<A,@ACC@@CCEFD@EACDEAE,@@FCF+@8>+7@B8??CE<CE,C,,,@B@8B9EBAABAE<FE<,CFFFGDFCCFGGCFGGFFGFGGCA@F,CFD+@FEGGGGGGGGCE*@@C6?FG,D:D;:=;<,*=*<E*=E*=*98C*=7*7:C5:*9*/1*2+8;:*)*2=*:C@:C3BF:FFDFE3C(/>B*/>27<7>>D>?16/.4)C3F-1597(99;>70(()A7:?39>390,5(1((4>66..(.)-97;((-4).(4-(0((26
@M02996:162:000000000-B87FG:1:1101:26643:5260 1:N:0:CCTGAGCG+CGTCTATT
CATACGAGGGGCTGCAGTGAGGAATATTGGTCAATGGGCGGAAGCCTGAACCAGAAAAATAGAGAAAAGGAAGACGACAGGATATATTGTAAACTTCTTTAGCAGTAGAGCAATAAGCGCCACGTGTGGCGTGATGAGCATCAACCAAACCACCAAACAAACTAACTCCGTGCCAGCAGCCGCGGTAATACGGACAAACCCAACAAAACAAACACTTATTGGGTTTAAAGGGTGCGCAGGCGGTCAGTTAAGTCAGTGGTCAACACGCACGGCTCAACCTCATCCCGCCATTGATACTGGT
+
86,A@F))18)88====;;;;;;C<EFGGGGGGGGGFFGGEDGGGGGGGGGGG:C<,,,66:6,,,,::BAFGFF,+++644,,,<<<:::C<FGFGGGGG,:,:5::,9:AEEFCGGGGGGGG7EGD=FGGEC@FFF9,,6,,,,+3,+3,38,63+6,,068857@FGGGGGGGGGGGGGFFGGGGGGGGGF**/**2*/*)**).).2**.)22)333721::FGEFG>::?FB>@C>CB)35>>GA<F4<<B<FGF?F?))(-()(1-,-0304?0,699):?>FF<B4<<4844>)
@M02996:162:000000000-B87FG:1:1101:18127:5261 1:N:0:ACTGAGCG+CGTCTAAT
ACTACGGGTGGCTGCAGTAAGGGATATTGGGCAATGGGGGCGACCCTGACCCAGCCATGCCGCGTGAGGGAATGAGGCCCTACGGGTCGTGAACCTCTTTTGCCAGGGGATAACGGCGCGGTCGTGAACCGTGCGTGCAGGTACCAGGCGAAGAAGCATCGGCAAACTCGGGGCCAGCAGCCGCGGTAATACGGAGGATGCGAGGGTGACCCGGATGCATTGGGTTAAAAGGGGGAGCAGGCGGCCCGTCAAGGAAGGGGGGAAATCCGGGGGCCGAACCCCCGAAGGGCCGTGGACAGGG
+
8-8AC>95:00;;88;;==;<;6;,6,,<@E<<<;CACCCC@@@FC,C@C-8@A::CCCE,>@>6>CCFGCE,99ECDFG<?B?CG:CFC69ABA<F9,AFG<E,B=@CF+6DFGGEGGEG@:FFFGGGCE:@:>*>CGGG,?FF@8C:CCG*C:CCC1,3/1*4A7+<*11>*?5;*22:7:;8C5CD7F+8>5:@D699C=@*97.7)*09>5*)(2**37*/)*0.=DE?(9)--09:13<;374)-454),(,*/(451:1)-5>;3>F97*0,(4()4>672(-,(3(-(,).((-
@M02996:162:000000000-B87FG:1:1101:18111:5269 1:N:0:ACTGAGCG+CGTCTAAT
ACTACGGGTGGCTGCAGTAAGGGATATTGGGCAATGGGGGCGACCCTGACCCAGCCATGCCGCGTGAGGGAATGAGGCCCTACGGGTCGTGAACCTCTTTTGCCGGGGGAGAACGGCGCGGGCGTGAACCGTGCGTGCAGGGACCAGGCGAAGAAGCAGCGGCGAACACCGGGCCAGCAGCGGCGGTAATACGGAGGAGGCGAGGGTAAGCCGGAGTCAGGGGGTTGAAAGGGGGCGGAGGCGGCCCGGCAAGGCAGCGGGGAAAGCCGGGGGCCCAAGCCCCGAAGAGCCGGGGAGAGGG
+
68AACB85801==8=;;;;6<;<@,;,;C<F<A@6CCDDDC@@FFD8CAF98CA:,@,@E<>@>+8BCFDD@,5:EFGGF<A<?CE=+CC49BE?,A,5<ECFFGGEDCC+3@<FG@CFFG1<CFGCFE<>1;:C1=E@FG8B@<BGGFEGD*;<?+<00//:2:8>*:*/*7*:*2/00*).):>7CC0;+155E>D*7*955*7))96=+177)1,0*.2:1*010:=>@?>;0-(073*-0,004739)((-3(*/4(5-614((74933(.*)-(-45:9(-3(3(((--;;51(-2
@M02996:162:000000000-B87FG:1:1101:15358:5278 1:N:0:ACTGAGCG+CGTCTAAT
ACTACGGGTGGCAACAGTGGGGAATATTGCACAATGGGCGAAAGCCTGATGCAGCGACGCCGCGGGAGTGATGAAGGATGGCGGGATGTAAAGCCCTATCAGCAGGGAAGAAAAAGGACGGTACCGGACGAAGAAGCACCGGCCAAAGACGTGCCAGCAGCCGCGGGCAAACGGAGGGGGCAAGGGTGAGCCGGAACGACGGGGGGGAAAGGGAGCGGAGGGGGTAGGGCAAGGAGGAGGTGAAAGCCCGGGGCGCAACCCCGGTACGGCATCGGAAACGGGCGAACTAGAGGGTCGGAGG
+
688ACA=5=)0==,=;;;=,6888;C6<<C<@DDACCFCBCEE@FA<ED6C,CAC@@FCF:@@B+774,:?BECDE,?:9C,7=8>+B3@ABCB,AF8,:FFD?<@EF,FF=@FF+3<@FG3><3>:FB>E>:F7D774,=C@*<=<+?*341<*123;:*5*=:E**1*;=5*;*CC2**/05*5015*22/57*)**)1CC):<5>55CGG>>95()75**1*7*187/82-()-,)/(9)9-9<(*42>2(((4/C?0)42(4((),)((,8*.(.(-)--(433-562(4,(0419;
@M02996:162:000000000-B87FG:1:1101:7227:5284 1:N:0:ACTGAGCG+CGTCTAAT
CCTACGGGTGGCTGCAGTGGGGGATATTGCACAATGGGGGAAACCCTGATGCAGCGACGCCGCGTGAGTGATGAAGTATTTCGGTATGTAAAGCTCTATCAGCAGGAAAGATAATGACGGTACCTGACTAAGAAGCACCGGCTAAATACGTGCCAGCAGCCGCGGTAATACGTATGGTGCAAGCGTTATCCGGATTTACTGGGTGTAAAGGGAGCGCAGACGGCATGGCAAGCCAGATGTGAAAGGCAGGGGCTCAACTCCTGGACTGCATTTGGAACTGTCAAGCTAGAGTATCGGAGGG
+
8ACCC>D5:))========;;88@FFGGGGGGGGGGGGGGGGGGGGGGGGGGGFEECGGGGGGF:FFFGGFGGGGGFFFGGGGGGCFGGGGGGGGGGGCGGGGGGGGGGGGGGGGGGGGGGGGGFGGGGGGGGGGGGGFFGGGGGGGGGGGGGGGGGGGFGGEGGGGGGGGGGGGGG?FGGGFFGGGGGGGGGFG*=FGAFGGAGCFFFFGGD>:DD>CDFGG3:<FGFFGF???FF7?>6?AB<>>?CBFF9>FB<0:<>??:(1<6)52499=<@B)85*)633.4,)5<<).-78((-
@M02996:162:000000000-B87FG:1:1101:18123:5286 1:N:0:ACTGAGCG+CGTCTAAT
CCTACGGGTGGCTGCAGTAAGGGATATTGGGCAATGGGGGCGACCCTGACCCAGCCATGCCGCGTGAGGGAATGAGGCCCTACGGGTCGTGAACCTCTTTTGCCGGGGGATAACGGCGCGGTCGTGAACCGTGCGGGCAGGTACCAGGCGAAGAAGCAGCGGCTAACTCCGTGCCAGCAGCCGCGGTAAGACGGAGGATGCGAGGGTGAGCCGGATTCATGGGGGGGAAAGGGTGCGCAGGCGGCCCGGCAAGGCGACGGGGGAAGCCGGGGGCCCAACCCCCGAAGCGCCGTGGATA
+
888AC555:01=;86;;==<<@<@,C<,CCF<@@@@CDCDFB@FBE<CDFEFGACC@FCFC>8>+@CBFDEFE9CEEDFG+?BCEGCFF@64BEF8FB<EGGFG:F@DCC+8EFGGFEEEG5<CFGGGGCEBFGG*BE>CC*?CFEGE7EGG*CG8<C**2)2*2<C2<CE:C8F7::77:C:)8319D+*+/7CEDD9?*1*.*1<)559F<5<5*)2:*+21*)*1447>?(-)4(0931279)73/-2.3((((*140.(-2(.4<6)199)2)--,85229;;(3(,3(-(-*-
@M02996:162:000000000-B87FG:1:1101:22879:5305 1:N:0:ACTGAGCG+CGTCTAAT
CCTACGGGTGGCTGCAGTAAGGGATATTGGGCAATGGGGGCGACCCTGACCCAGCCATGCCGCGTGAGGGAATGAGGCCCTACGGGTCGTGAACCTCTTTTGCCGGGGGATAACGGCGCGGTCGTGAACCGTGCGTGCAGGGACCAGGCGAATAAGCAGCGGCGAACTCCGTGCCAGCAGCCGCGGTAATACGGAGGATGCGAGCGTGAGCCGGATTCATTGGGTTGAAAGGGGGCGCAGGCGGCCGGCCAAGGCAGCGGTGAAAGCCGGGGGCCCAACCCCCGAAGTGCCGGGGAGA
+
-88AC?=5>00=;8=;;;=<<;;;;C9CEDGECCCCC,@@@CCFGGCEDFCEFECDAFDEE>@>7>FEFDDF8=CEFFGGFEFEGG>CCF=9?FF=F9,EGGGG7F@EDG><EFGGGGGGG>FFGGGGGGGFFEG=EGGGG*BFFGGGGGGG1FFEEG*=:5?/:CE*CEE:CEGCGFFFA9:>EGCDG+C@CDGGFG9FCDGE:C7)8)9F9@>**4:7*3<C/0*2:?CFF(4747>D>337>5@9C205:(3:?=C>,734:)4:EFGFB45*)-(4(7;>9>;(54)40(49.4
@M02996:162:000000000-B87FG:1:1101:4917:5354 1:N:0:ACTGAGCG+CGTCTAAT
CCTACGGGTGGCAGCAGTGGGGAATATTGCACAATGGGCGAAAGCCTGATGCAGCGACGCCGCGTGAGTGAAGAAGTATCTCGGTATGTAAAGCTCTATCAGCAGGGAAGAAAATGACGGTACCTGACTAAGAAGCCCCGGCTAACTACGTGCCAGCAGCCGCGGTAATACGTAGGGGGCAAGCGTTATCCGGATTTACTGGGTGTAAAGGGAGCGTAGACGGTTTGGCAAGTCTGAAGTGAAATGCGGGGGCTCAACTCCTGAACTGCTTTGGAAACTGTCGAACTAGAGTGCAGGAGAG
+
8ACCC>D5>1)=;==;===;;@BBFGGGGGGGGGGGGGGFEGGGGGGGGGGGGFFFEGGGFFFFBFCFGGGGGFGGFFGGGFFGFEGF@FCFFFFGCFFGGGFGGGEBDGFAFGGGGGGGGGGGGGGGGGDGGGGG,DGEGGGGGGGGFEFGFGFG8CGGGDEGG:EEGGDF?FGGGGGGGG5>G55CDGGGGDGCFGGFGGGFGC?BFFFGCD>DGFGDFEEDCBGG7?9@<A4FA<F:<:<=9@=4D>BF6(34<::<?F::>09</4*:>>?@7(42-132:(4AF2)-4).6F?:(-
@M02996:162:000000000-B87FG:1:1101:4906:5369 1:N:0:ACTGAGCG+CGTCTAAT
CCTACGGGTGGCAGCAGTGGGGAATATTGCACAATGGGCGAAAGCCTGATGCAGCGACGCCGCGTGAGTGAAGAAGTATCTCGGTATGTAAAGCTCTATCAGCAGGGAAGAAAATGACGGTACCTGACTAAGAAGCCCCGGCTAACTACGTGCCAGCAGCCGCGGTAATACGTAGGGGGCAAGCGTTATCCGGATTTGCTGGGTGTAAAGGGAGCGTAGACGGTTTGGCAAGTCTTGAGGCAACTACGGGGGCTCAACTCCTGAACTTCTTTGGAAACTGTCGAACTAGGGTGCAGGAGGG
+
8AAC=5:):0)===8;===;;886CFGGGGGGFGFGGGGGFFGGGGFGGFGFGFFEEGGGGFEF@FGFGGCFFECFEGGDDFFGCEFB@?AFFGFGGGCGGGGGGGGGGGGGGGGAFFGGEGGGGFGGGGGGGG,D8=EFEECEG@FGGGCGFCGGE8?FGD5CFGEEGDFGFFGCE5:7**5:EGDGFGGGG):;6DDFFFG;E36@FF7CD;<DD<<1*2CCE3:D?4*).6)*)))*(1.)()0(99BB((().205:6).4:))*):4576<=7<<)74(-.())((,((.6021--
@M02996:162:000000000-B87FG:1:1101:4927:5370 1:N:0:ACTGAGCG+CGTCTAAT
CCTACGGGTGGCAGCAGTGGGGAATATTGCACAATGGGCGAAAGCCTGATGCAGCGACGCCGCGTGAGTGAAGAAGTATCTCGGTATGTAAAGCTCTATCAGCAGGGAAGAAAATGACGGTACCTGACTAAGAAGCCCCGGCTAACTACGTGCCAGCAGCCGCGGTAATACGTAGGGGGCAAGCGTTATCCGGATTTACTGGGTGTAAAGGGAGCGTAGACGGTTTGGCAAGTCTGAAGTGAAATGCGGGGGCTCAACTCCTGAACTGCTTTGGAAACTGTCGAACTAGAGTGCATGAGAG
+
8ACCC>A5>8)====;===;;8BFGGGGFGGGGGGGGGGGGGGGGGGGGGGGGGGGGGGGGGGGGGGGGGGGGGGGGGGGDGGFGGGGGGGGGGGGGGGGGGGGGGGGGGGGGGGGGGGEGGGGGFFGGFGFFF8DEGGGGGGGGGGGGGGGGGFCGG?GGGGCCEEGGGFGG9CGGGDEE<FFGGGGGGGGGEGEF:FFDG5AEG=9=BFCGFF<DBGGFGGGG>EGFFD@<AFFF>FC<CA@<==9D;9EFFFFFF72:F?9?FFFFFGA>>?CB<BFFFFF:1:)4.466A<4F)44,
@M02996:162:000000000-B87FG:1:1101:14926:5412 1:N:0:ACTGAGCG+CGTCTAAT
CCTACGGGAGGCTGCAGTGGGGAATATTGGGCAATGGGCGAAAGCCTGACCCAGCGACGCCGCGTGAAGGATGAAGATCTTCGGATTGTAAACTTCTGTCGACAGGGAAGAAACAAATGACGGTACCTGTTGAGAAAGCCACGGCTAACTACGTGCCAGCAGCCGCGGTAATACGTAGGGGGCAAGCGGTATCCGGATTTACTGGGTGGAAAGGGTGGGGAGGCGGGAGTGCAAGGCAGATGGGAAAAGTATGGGCTAAACTCAAAACCTGCATTGGAAACTGAAGTTCTGGAGAGTCGGG
+
-8ACC?8:::0==;=;;;;;;7@@6C<EECGC<@EDFDC@BC@CFF8EDFEFEE:@@FEFF@CC7>FDGFFFFCEEE<F5,AFDE=BF<?ACEBEGGFBFFGFGGGGFFGGGGGGGG9FGGGG>FEG@C,7EFGGGGGGGGGGGGGGGG9EGG:>8DGC>E9@DGGGG*>C,BCF,?=7*77:>CFGG)=C*58EGF53*::+9?F7<)09EGFE9C(93@?=/:>C7(.27<<8)4::95C:8(9F:*)6*6<23(*064*))(.3(7,C0:)*+0).80*6))5)-6)).)..30)-1,
@M02996:162:000000000-B87FG:1:1101:25335:5448 1:N:0:ACTGAGCG+CGTCTAAT
CCTACGGGAGGCAGCAGCTAAGAATATTCCGCAATGGACGAAAGTCTGACGGAGCGACGCCGCGTGGATGATGAAGGTCGGAAGATTGTAAAATCCTTTTATAACTGAGGAATAAGTACTTTGAGAGAAACGGAGTATGGTGACTGTAGGTTATGAATAAGCAACGGCTAATTACGTGCCAGCAGCCGCGGTAACACGTAAGTTGCGAGCGTTGTTCGGAATTATTGGGCGTAAAGGGCATGTAGGCGGTTTTGCAAGCTTGGTGTGAAATTCCGGAGCTCAACTCCGGAACTGCGTTGAG
+
8ACCCB>581)=8======;<;;;FFGGGGGGGGGGGGGGFGFGGGGGGGGGGFEGFGGGGGGGFFGCFGGGGGGGGGGGGGGGGGGGGGGEFFFGGGFGGGGGGGGGGGGGCGGGGGGGGGGGGGGGGGGGGGGGGGGGGGGGGGGGGGGGGGGGGGDFGGGGGGGGGEGGGGGGGG5CGGFFGGFCGGGGGFGGFGGFGGGFGGFFFFGGDEBGG?GCEFFG?FFG:FGF>BFFFFFG:DB@:7=;GB;EF?FFFGGFFFFFF?<<F>GFFD4?)(4:?FFFF>B?B(4;??B<58B?:
@M02996:162:000000000-B87FG:1:1101:17122:5474 1:N:0:ACTGAGCG+CGTCTAAT
ACTACGGGCGGCAGCAGTGAGGAATATTGGTCAATGGAGGAAACTCGGAACCAGCCAAGTCGCGTGAAGGACGACGGCCCTATGGGTTGTAAACTGCTTTTGTAGAGGGATAAACGACATTACGTGTAAGGTTTTGAAGGTAAGCTACGAATAAGCATCGGCTAACTCCGTGCCAGCAGCCGCGGTAAAACGGAGGATGCGAGCGGTATCCGGATTTAGTGGGTTGAAAGGGGGCGCAGGCGGGCGAGTAAGGCAGCGGGGAAATCGCGGAGCTCAACTCGGAAACGGCCGTTGATACGGG
+
--,AC:88)118888;;<;;;@@<,;,<C@C,@<C@C@DDECCEAA,@@C@D<E6:@ED,:86>+8CCFFA:>=+@EFGE+95?DF4+>45@?EC,C,,?FF:A?A,?:=,3CFFFE=F@9FFF:D>DF,@,7,@@CGGGFGF,33@@EEF8CFE9;,;<:C*CF@,D,>1:CGEECCC868)88/>D+=7CDDGGF*;A7CC)1)8>)=CC<;)*26*098:1/)<:9?CB(4(0(27919201<7(/.6907:?:ED(4B?<64(4>794;(/<1(--(0714.(--16,(-3)9<::9
@M02996:162:000000000-B87FG:1:1101:23738:5547 1:N:0:ACTGAGCG+CGTCTAAT
ACTACGGGTGGCAGCAGTGAGGAATATTGGTCAATGGGCGAGAGCCTGAACCAGCCAAGTAGCGTGAAGGAAGACTGCCCTATGGGTTGTAAACGTCATTTGTGCGGGGGTAAAGTGGTCCAAGCGTGGGCCATTGCAAGTACCGTACGAATAAGCATCGGCTAACTCCGTGCCAGCAGCCGCGGGAATACGGAGGATGCGAGCGTTATCCGGAAGTAGTGGGTTTAAAGGGAGCGTAGGCGGGCGAGTAAGTGAGCGGTGAAATAGAGTGGCGCAACCAGGCCATGCCGGTGATACTGGG
+
668ACB=5=1);;8=6;<;;;;;;,C,<EC<,<<,@ADC@CCCEC,,CCF-CEA;CDFD<EE<@8@FFFFCFEA<,9B@A,9:CFFCB@FDADF,,A,,:C@9AFEDDCD>>BFF,AD,ADA,ADCEEE+68@,8@C@BCE9@CCECEEGG8CFD@F7CCE>8>2,,5=>>?D5AF5:ECA856C)9C5<7CEFGGB*257*28:107)*::C>)19<*:9CC1*.<:AF7>4<9D;357<D10(770936@6).2(:C3(054469)9.::6()/0,(-.5(,((5()3((44.)*).4.
@M02996:162:000000000-B87FG:1:1101:27391:5548 1:N:0:CCTGAGCG+CGTCTATT
CCTACGGGCGGCAGCAGTTAGGAATATTCGTCAATGGGGGAAACCCTGAACGAGCAATGCCGCGTGAACGATGACGGCCCTTTGGGTTGTAAAGTTCTGTTGTGTGGAAAGAACTGTAAGGATAGGAAATGATCCTTACTTGACGGTACCATTCAAGAAAGCTCCGGCTAACTACGTGCCAGCAGCCGCGGTAATACGTAGGGAGCGAGCGTTATCCGGATTTATTGGGCGTAAAGGGTGCGTAGGCGGTTTGTTAAGTATAAGATTAAAGCCTGGAGCTTAACTCCAGGTCGTTTTATAA
+
8ACCCDA5:1)8888;;<<<<;;CFFGGGGGGGGGGGGGGGGGGGGGGGGGGGF@EGGGGGGGGGGGGGGGGGGGGGGGGGGGGGGGGGGGGGGGGGGGGG,:+::8758:DFGFGGGGGGGGGGGGGGGGGGGGGGGGGGGFGGGGGGGGGGGGGGGGGGGGGGGGGGGGGGGGGFGGGF<FFGGGGGGGCGFFGFGFFFGGFGGFFFFGGGFFGGFGDBECFFFGGFFG3;:BF>B>GBGFBFFF>G215<<:ADG7:2@>D>A><@DGB:FFG444108<264:?7(5)-,2<B>A92
@M02996:162:000000000-B87FG:1:1101:23717:5554 1:N:0:ACTGAGCG+CGTCTAAT
CCTACGGGTGGCAGCAGTGAGGAATATTGGGCAATGGGCGAGAGCCTGAACCAGCCAAGTAGCGTGAAGGAAGACGGCCCGATGGGTGGTAAACTGCTTTTGGGCGGGGGTAAAGGGGTCCACGCGGGGACCAGTGCAAGTACCGTACGAATAAGCATCGGCTAACGCCGTGCCAGCAGCCGCGGTAATACGGAGGAGGCGAGCGTTAGCCGGATTTATGGGGTTTAAAGGGAGCGGAGGCGGGCGAGGAAGTCAGCGGTGAAAGAGAGGGGCTCAAGCATGCCTGGCCGTTGAGACTGGG
+
-8AAC>=5810=;8=;;<=;;;CC@CEFC@,;@CFDFF8BC:@@FF<EDF-,CA:,CED6FCE@6B@DGFFDFE<:CFG+=F+?CFE,F?@EECC,A?9C<F+:FGC:CD+@<C;,@:66@C:5>:*1:*=*/*+?+;+>C+5FE*8=B*;*=BC<EC4>;D/?++*:>/*:C@CC:76F5>@5C9</20*;8>78>7D:<57>C/)80=*:D>57*)**/;E1*80:)0><?:(8(3551DF3,<7,/7?F4)<<):5,(...-3:(0(97>()0/),.)0),).2:(-((--((0).,.
@M02996:162:000000000-B87FG:1:1101:18256:5586 1:N:0:ACTGAGCG+CGTCTAAT
CCTACGGGTGGCAGCAGTGAGGAATATTGGTCAATGGACGCAAGTCTGAACCAGCCATGCCGCGTGCAGGAATAAGGCCCTATGGGTCGTAAACTGCTTTTGTGGTGGAGCAATAAGTCGTACGTGTACGGCGATGAGAGTACATCACGAATAAGCATCGGCTAACTCCGTGCCAGCAGCCGCGGTAATACGGAGGATGCAAGCGTTATCCGGATTGATTGGGTTGAAAGGGTGCGCAGGCGGTGGTCCAAGTCAGGGGTGAAAGCCCGGAGCGCAAGTCCGGAACGGCCGTGGAGACGGG
+
688AC?8)=)1=;8=;;==;;;;@;C9CDDFFFDCDFFFB@ECEEE9EDFCC@A;:@CCFE@@@+@BDGFED,@CFFGFG,A,CEGEFEC=DDGCGG9,C<EBFD4A@AFE@F,FFGAFGDGGGGGGGGGGGGG@EFGGGFEGG:CFGEGGDFFFEA@+<>C+BGFEGGC@CDEFF8?>@:939C/CD+=7ECBGGF6CFGGGFC9):.;7ECD8**/+3;BC1*)<:<FC>.8:B>;BD6)-)-8).*5AF.6<<?FG(7F?<A?10B>5;B0.:7().6@>?0-(--1(((-,(03(66
@M02996:162:000000000-B87FG:1:1101:20944:5590 1:N:0:ACTGAGCG+CGTCTAAT
ACTACGGGAGGCTGCAGTAAGGGATATTGGGCAATGGGGGCGACCCTGACCCAGCCATGCCGCGTGAGGGAATGAGGCCCTACGGGTCGTGAACCTCTTTTGCCGGGGGATAACGGCGCGGTCGTGAACCGTGCGTGCAGGGACCAGGCGAATAAGCAGCGGCGAACTCCGTGCCAGCAGCCGCGGTAATACGGAGGAGGCGAGGGTTAGCCGGAGTCATGGGGTTGAAAGGGGGCGCAGGCGGCCGGCCAAGGCAGCGGGGAAATCCGGGGGCCGAACCCCCGAAGGGCCGTGGAAACGG
+
-88?C?=8)10=;;=6;==;<;<@66,;C@F<<<<@DFEE@@@@FE8C<CC,C9::C<CF:88=+>B@FDCE<9CEFDDF+A?=EG@C>@=9?:A,A,,<FGFG7FECDC@<FFFEFGFFGCFCFFFGGFE<AFE*=EGGG*;=CFFGGEEC1CE?2>5<:5:*:EE8CC8/9EG9FCC=61088D7CD7C@8@C=@D*7*9CB*7.)7.:C978/*4701A:1*)20:B:>?19)445C;1-0-.847-,)408(8779()(4(.)8D9799(.*0,-13766(9>9:6(4-49(*.,-2
@M02996:162:000000000-B87FG:1:1101:18255:5610 1:N:0:ACTGAGCG+CGTCTAAT
ACTACGGGTGGCAGCAGTGAGGAATATTGGGCAATGGACGCAAGCCTGAACGAGCCATGCCGCGTGCAGGAAGAAGGCCCTAGGGGTCGTAAACTGCGTTGGAGGGGGAGCAAGAAGTCGGACGTGTACGGCGAAGAGAGTACAGCACGAAAAAGGATAGGCGAACTCCGTGCCAGCAGCCGCGGCAAGACGGAGGATGCGAGAGGTAGGCGGACTGAGTGGGTTTAGAGGGTGCGCAGGCCGTGGGCCAAGTCAGGCGTGAGAGACAGGAGCGCGGCGCCGGCACTGCCAGCGACACGGG
+
-88AC51)1))=;88;;<;6;;;C,<<,<E,,;@,CC<C@CC@C,,;CC<F,@F@:CCCF<@7@+@,@FECC<C=FFEE?,,,9E@C,@4:?+?<,,+4B+4,:+8>+=F=A8,A<35?@>7:F:+8DFG:F><*36,3>>EF;7,D@EE>*>D8*=50<6?*=***5<*1=5:FFC*0=*))8*)1)*29/8<**.205)1>)/*911)2:)7))/.2*7;/9*)3*4F<>-4(),-7)-*-),0)(*-..)))64*/467(.,(,,04*3(4)*)((44)(319(.50))((,()481(
@M02996:162:000000000-B87FG:1:1101:10189:5614 1:N:0:ACTGAGCG+CGTCTAAT
GCTACGGGGGGCTGCAGTCGAGGATCATTGGCAATGGGCGAAAGCCTGACAAGGCGACGCGGCGTGGAGGATGAAGGCCTGCGGGTTGTAAACTCCTGTCATAGGGGAACAGGCGATCCGACCTAATACGTCGGTGAGTTGAGTGTACCCTAAGAGGAATGGGCGGCTAACTCGGTGCCAGCAGCCGCGGTAAGACAGAGGCCAAGAGCGGTGTTCGGATTGACTGGGCGGAAAGGGCGCGTAGGCGGTCTTGCGGGGCAAGGGGGAAATCTCCGGGCCCAACCCGGAAAGTGCGCTGGAA
+
-68CC?85:5)88889:::888:>,B45,-:?==<?CDFEEECEFF8EEFEF,=:=>FEG::>>+5FCFDCDECCFGFG<*>CCE<=F:FACACGGGF8CFBFGFGDDE=FCFFFG<FEGGGG5FGFGGGGG??:EGGGFG:F<CCCCCG6CFGG@CCF++0;;EEG*CEF+:;A7EGFC?CF@;>DDDE/:=7CGFGGFCC5>8CFF?:)*100:>151)*2;+=FF3@3<;>FF:?B541-7?4<992,*6<B(75>6:@1?(49<>)C)64>D:1444<:?((49B>F44),(0,424
@M02996:162:000000000-B87FG:1:1101:10597:5640 1:N:0:ACTGAGCG+CGTCTAAT
ACTACGGGAGGCAGCAGTGAGGAATATTGGTCAATGGGCGGAAGACTGAACCAGCGAAGCCGCGTGCAGGAAGACGGACCTAGGGATGGTAAACTGCATTTGTACGGGAATAAAGGGCGGGACGTGTCCCGGTTGGAACGTACCGGAAGAATAAGGGACGGCTAACACCGTGCCAGCAGCCGCGGTAATACGGAGGACCCGAGCGTAATCGGGACGGAGTGGGCTGAAAGGGTGAGCAGGCGGAGGACGAAGCCAGCGGTGAAAATCGCATGCTCAACAAGAGAACTGGCATTGAGAAGGG
+
68ABC?88:1)=88=;;==6;;;;;C<CC9,C@@C@CC6@7@@:CE,E@<-,CEC+8@B+C8@>7>?,:=@FFA,BB,88,5,=FF<?F,9?<EA<<,,,,:<E,BC:B=,7FFG,4CFGCFGD:F:EF<C*4*51?E,>6:**>*/B@88,?C9:>,*18)*429+01132**1<307=*/0.819C7?CGDFCE>3C579C7C))7)0*:50)))-)*0:7**)2*.67B(3(8(8@C(7,7685(),,0(.(407/-,)).))(,72*,))*39(.(.)(4,5).(.,)..4<5)46:
@M02996:162:000000000-B87FG:1:1101:21673:5648 1:N:0:ACTGAGCG+CGTCTAAT
ACTACGGGTGGCAGCAGTAGGGAATATTGGTCAATGGGGGAAACCCTGAACCAGCGACGCCGCGTGAGTGAAGAAGTATTTCGGTATGTAAAGCTCTATCAGCAGGGACGAGAATGACGGTACCTGACGAAGAAGCCCCGGCTAACTACGTGCCAGCAGCCGCGGTAATACGTAGGGGGCAAGCGTTATCCGGATTTACTGGGTGTAAAGGGAGCGGAGGTGGCCATGCAAGTCAGATGTGAAAACCCGGGGCGCAACCCCGGGACTGCAGTGGAAACTGCGGGGCTGGGGTACAGGAGAG
+
-88ACA55800=;8=6;==<;8;@CE99ECEF<@,CCDDDCEDFGDCEEFFDFECBCFEF@@8>+>BCCEEFFCEE<C<9<9EB8BBF9??<@A<FG<,CFGFGFFGDEGGCGGEFGGGGGGFGFGGF+FEFEGGGGGGGGDGGFGFGGGFGGGGE@F9@D>>EG1?CCFGF;BFEEEDED<>58:*9;CCGC>5;6CD?>FG):1?FFFGEDFFG)49C.;5>6?+73=CF).6=<)826;:?A58:D6>B;(46>G42?D017B7:;A*63?=:*(.62>2491(-4(-(-)..842,-
@M02996:162:000000000-B87FG:1:1101:14584:5651 1:N:0:ACTGAGCG+CGTCTAAT
ACTACGGGTGGCAGCAGTGGGGAATATTGGGCAATGGGGGCAACCCTGACCCAGCAACGCCGCGTGAAGGAAGAAGGCTTGCGGGTTGTAAACTTCTTTGACGAGGGACGAAAAAAATGACGGTACCTCGAAAACAAGCCACGGCTAACTACGTGCCAGCAGCCGCGGTAATACGTAGGGGGCGAGCGTTGTCCGGATTTACGGGGGGTAAAGGGCGCGGAGGGGGGGGGGCAAGTCAGATGGGAAATACCAGGGCTTAACGCGGGGGCGGCATTGGAAACTGGGCAGCGTGAGTATCGGG
+
-88AC@>5:01=;8=;;==;;88@6C,CECGFCC<CCFEDFCCFGD,EDEFFFA:ECFEFB@8>6>CEGGFGGFCFFG8,+9CCE@=F:@?EFFGGEE,CFGGGEGGEFGGEGGGGG8CFGGG+DFG,EFGGGGGGGGGGGCGGG7CGG,?EGCCE>GDFCC=CEEGG:8E+@?F+B:=*:5058DDG9*91+9ECD7*6:C/<8C)8)7>FCFFCD(C)0:C):<:59)9>>?F16<8:2FBF??F2:AD67?BB0*2-.)4-44>B5(9(9(*00)..2*62::?0:((-(--.*.46,
@M02996:162:000000000-B87FG:1:1101:21672:5666 1:N:0:ACTGAGCG+CGTCTAAT
ACTACGGGTGGCAGCAGTAGGGAATATTGGTCAATGGGGGAAACCCTGAACCAGCGACGCCGCGGGAGTGAAGAAGGATTTCGGTATGTAAAGCTCTATCAGCAGGGACGAGAATGACGGTACCTGACTAAGAAGCCCCGGCTAACTACGTGCCAGCAGCAGCGGTAAGACGGAGGGGGCAAGAGTTATCCGGATGTACTGGGGGTAAAGGGAGCGTAGGGGGCCAGGCAAGGCAGGTGGGAAAACCCGGGGGCCAACACCGGGCCGGCACAGGAAACGGGGGGGCTGGAGTGCAGGGGGG
+
-8ABCD9510)=;8=;;==<;8CCEF9EED@EE@CCCDCEEGFGGDEEFC-CCEC7BFEGC:@B+8@>4C?@AEEF,BCFC?FG+?7E,C@A9F?FF9,CBFEF?DCE+CF+@=8?9?>=@DF<,C,@CCCFFG,B,@C7B>>FGC,@,*4@F>A6*14>,*>EE*//,,?/**47C5C**18)8:+++4+=8.7*)20*09C3:C>FF6C:*0)7/3CG):=9*0771>7)(447(.9*-/572501119>((3(,:*16>96(-(,)-/((.8*/3(,()(44((-(...().-)(((-
@M02996:162:000000000-B87FG:1:1101:25979:5670 1:N:0:ACTGAGCG+CGTCTAAT
CCTACGGGAGGCAGCAGTGAGGAATATTGGTCAATGGACGGAAGTCTGAACCAGCCATGCCGCGTGCAGGAATAAGGCCCTATGGGTCGTAAACTGCTTTTGTGGTGGAGCAATAAGGCGTACGCGTACGTCGATGAGAGTACATCACGAATAAGCATCGGCTAACTCCGTGCCAGCAGCCGCGGTAATACGGAGGATGCAAGCGTTATCCGGATTTATTGGGTTTAAAGGGTGCGTAGGCTGTGCGACAAGTCAGGGGTGAAAGCCCGCCGCCCAACGGCGGAACTGCCTTTGATACTGG
+
8ACCCDA):0)===8====;;;;;CEEFGGGGGGGGGGGGGGGGGGGGGGGGGFEFGGGGGGGGGGGGGGEGGGGGGGGGGGGGGGGGGGGGGGGGGGEGGGFGGGGGGGGGGGGGGGGEGGGGGGGGGGGFGDEGGGGGFGGGCFGGG>EGGGFGCCGGGGGGGGGGFGGGGG97DFGGGGFFGGGGGGFFD4:E>CC5CGGFG8BEFFFED3>DGFDGFGG3C@CGAFGB?B0B11BG29.74=>?GF0552<BBGGBFFFFFFFFF>G9(4585:6>BBFF>B?>24)68:.)1692)
@M02996:162:000000000-B87FG:1:1101:16536:5685 1:N:0:ACTGAGCG+CGTCTAAT
ACTACGGGCGGCAGCAGTGGGGAATATTGCACAATGGAGGAAACTCTGATGCAGCAACGCCGCGTGAAGGATGAAGGTCTGCGGATCGTAAACTTCTGGCCGTGGGGACGAAACAAATGACGGTACCCTGGGAGGAAGCCCCGGCTAACTACGTGCAAGCAGCCGCGGTAAGACGGAGGGGGCAAGCGTTATCCGGAATTACGGGGCGGAAAGGGTGCGTAGGCGGTGGTGGAAGCGTGGGGGGAAAGGCATCGGCGCAACTGGGGTGAGCCCAAGGAACGGCAGAACTGGAGAGCGGGAG
+
--8?=:5851)6888;;<;;;@@@,C,6@EF,66;@C@DC@@AC<,,CEED9@E,@@ECF+>+>+8B=FC99E<?EF<?5,9@=@+@F,9<=<?<FEB,BE+8@:C@C>FECFFFGC3FD<FG:FCFF9,6DEFGGGGFCGEGEF8EF7;>CB2<8*5:<:<=BF8CE1:C+:+;*=CCCCD5.:C*9*/9*+1AEEC*70:*<8C57)7CC9:D*9691<E57CB*1()1)44<>>(7C951>977:C28)(43(-11(()..(4((7<<22(015,3:0701317()),28(4(83941
@M02996:162:000000000-B87FG:1:1101:15815:5690 1:N:0:ACTGAGCG+CGTCTAAT
CCTACGGGTGGCAGCAGTGGGGAATATTGCACAATGGGCGCAAGCCTGATGCAGCGATGCCGCGTGAGGGAAGAAGGTTTTCGGATTGTAAACCTCTGTCAACAGGGACGAAGAAGACGGTACCTGTGAAGGAAGCTCCGGCTAACTACGTGCCAGCAGCCGCGGGAATACGGAGGGAGCAAGCGTTATCCGGAATTACTGGGTGGAAAGGGAGGGGAGGCGGGACGGGAAGTCAGAGGTGAAAGATACCGGCGCAACGGGGAGACTGCATGTGAAACGGCGGATCTGGAGTGAAGGAGAG
+
-88ACDA51)1=;8=;;==;;88@;C,@EFGGDAFCFFFCFCCDF<CEACAFCEC@BCBFC@@@8>CCFDEFEFFFFBB,,ACEEFCFBD??FFGGGG5CFFEGEFDFFGFGGGGGGGGGEGEFAFFGGFGGGGGG,DFEGG@FGGGFGG8D?EFFFGF,D9@CG*CE6<CF*BE7C7C*2758C/*:*<FECAEA6C:@:7F):).9?:FD77)C59CD3C=/:;/7(577)6<FB).2-2.1))*.24:54(4395)4?)(-8?)8442).699=)(:>D;((4)-647.3<)498(,-
@M02996:162:000000000-B87FG:1:1101:20689:5691 1:N:0:ACTGAGCG+CGTCTAAT
ACTACGGGTGGCAGCAGTGAGGAATATTGGTCAATGGGCGAGAGCCTGAACCAGCCAAGTAGCGTGAAGGAAGACGGCCCTATGGGTTGTAAACTTCTTTTGTGCGGGGGTAAAGTGGTCCACGCGTGGTCCATTGCAAGTACCGTACGAATAAGCATCGGCTAACTCCGTGCCAGCAGCCGCGGTAATACGGAGGATGCGAGCGTTAACCGGATGGATGGGGTTTAAAGGGAGCGTAGGCGGGCGATTAAGGCAGAGGTTAAATAGTGGGGCGAAACCATGCCATGCCGTTGATAACGGG
+
88,=C:051)1=;886;<=;;;;;6CCCCCC,6@,@ACFEEECECF8EAE<DFA;:CEFE<D6@,BFCFFDDFF@,8C@G7A,C=E:6>C,?FFF,A,,CFEBFFE:CDE=6DFFAFG:EGFFFGGGGG>@F@38@CFFGGGG,@DDEEEC:DE>>6,;>>D5>F,9<?@1CDCFCFECE=C5:EDCD7CFGCBECE*C><DE>ED7>)97C7;0)*4*9)2:/*)A:<FGD140<36:9,/3:1@:(/4:=)44:(29)(1-..6<)*4/2(()20,30)90,)-45,3-(-().*)--(
@M02996:162:000000000-B87FG:1:1101:16529:5702 1:N:0:ACTGAGCG+CGTCTAAT
ACTACGGGCGGCAGCAGTGGGGAATATTGCACAATGGAGGAAACTCTGATGCAGCAACGCCGCGTGAAGGATGAAGGTCTTCGGATCGTAAACTTCTGTCCTTGGGGACGAAACAAATGACGGTACCCTGGGAGGAAGCCCCGGCTAACTACGGGCCAGCAGCCGCGGTAAAACGGAGGGGGCAAGCGTTAGCCGGAATTACGGGGCGGAAAGGGTGCGGAGGCGGGGGGGTAAGCGGGGGGGGAAAGGCATCGGCTCAACGGGGGGTAGCCCCAGGAACTGCAGAACTGGAGGGAGGGGG
+
88AACD8:51)8888;;<;;;@@@6C;CEAFDA<9CE<ACEDDFCA,CC@CADE6EDFEFFB@>+>FCG<AFEADEF?EA<<DCC7@F49??BA9EFE,CF@<EAEDDCFG:CBGGG,CDFGG:FGFG=,6DFFGGGGGGGCGGE*@DE,BDE*88>EC<<CC=FGGD/:C+;9CCEECDCD>5;DDD>*9*+9CE>D/9:C*8=D:>)77E7@F0C:C)78C*>7*)(.9)-:</7(7D692<9>::FB:)(4:>(*28?5-8(-((.3*5825/5(.(.132(4>?),((,(-(737(,
@M02996:162:000000000-B87FG:1:1101:20557:5723 1:N:0:ACTGAGCG+CGTCTAAT
ACTACGGGCGGCTGCAGTGGGGAATATTGGGCAATGGACGCAAGTCTGACCCAGCAACGCCGCGTGAAGGAAGAAGGTCTTCGGAGTGTAAACTTTTGGCTTATGGGACGAGAATGACGGTACCAGAGGAGGAAGCCACGACTAACGACGTGCCAGCAGACGCGGTAATACGTAGGGGGCGAGCGTTAGCCGGACACACTGGGTGGAAAGGGAGCGTAGGCGGGATGGAAGGGCAGATGGGAAATACCGGGGCACAACGGCGGGGCTGCAGGTGAAAGTTACGCACGTGAGTGAAGACGAG
+
888?@A5=51)7788;;;;;;@@@@@;CE<CDE<<@DC<@7@@@:@<ECC9@CF<EFFEF@68>+8B=FCCEEAEFC4<E99D@7+BB5C?ED9,,AC+BA4<5:B==8FF+CFCFDABFFF@FD<@FGGGFEFFBCFGGGE*CGE*>BB>4>FC:DFC,B8:@GEEE+<>72:8C8552:C578119*<7CC>**)**)29C5C).9?5DC*0)9)(19/:512):*26*0(((.,)0*.04<)@*)9(451(,,853-1>673((,082,,86C=))))13((,((.(--.4)-*(,--
@M02996:162:000000000-B87FG:1:1101:20678:5728 1:N:0:ACTGAGCG+CGTCTAAT
ACTACGGGTGGCAGCAGTGAGGAATATTGGTCAATGGGCGAGAGCCTGAACCAGCCAAGTAGCGTGAAGGAAGACGGCCCGATGGGTGGTAAACTGCTTTTGTGCGGGGGTAAAGTGGGCCACGCGTGGTCCATTGCAAGTACCGTACGAATAAGCATCGGCTAACTCCGTGCCAGCAGCCGCGGTAATACGGAGGAGGCGAGCGTTAGCCGGATGTAGTGGGAGTAAAGGGAGCGGAGGAGGGCGAGTAAGGCAGCGGTGAAAGAGTGGGGCGCAACCAGGCCTGGCCGTGGAGACAGGG
+
8-84@:55=)1;;8=;;6=;;@C<6E@<@AC<<@CCCC<@@:@CF8,CAFFEGA;6@EE9C@<@,BC@FFCEFD,,8>>F+@+?BD4,8?59BFC,C,5AFE:AFE:CCF+6:DF<DF,@FGGCGFGGG63:<,7@DA=F@9=FG*DGGEF:EDB<>>918?*6FF7>EB;EDGECE77E28)8://:;:CEDDEGF5C)7CG@E))<3@FG75))06*07;F**.0::BC@0:9@(451(947<ED09,:B)403:GD31>,)..8.=179<(.:7(.3(.(-)((,(4,(,-.,7(.1.
@M02996:162:000000000-B87FG:1:1101:3885:5729 1:N:0:ACTGAGCG+CGTCTAAT
CCTACGGGAGGCAGCAGTGGGGAATATTGCACAATGGGGGAAACCCTGATGCAGCAACGCCGCGTGAAGGAAGACGGTCTTCGGATTGTAAACTTCTGTTCTTAGTGAAGATAATGACGGTAGCTAAGGAGCAAGCCACGGCTAACTACGTGCCAGCAGCCGCGGTAATACGTAGGTGGCAAGCGTTGTCCGGAATTACTGGGTGTAAAGGGAGCGCAGGCGGGAAATCAAGTTGGATGTGAAATGTCGGGGCTTAACCCCGGAACTGCATCCAAAACTGAACTTCTTGATGGACGTAGAG
+
ACCCCBAA=81====;==;;;888FFGGGGGGGGGGGGGGGGGGGGGGGGGGCEFFFGGGGGGGGGGGGGGGGGGGGGGGGGGGGGGGGG9FGGFGGGGGGGGGGFFGGGGFCGGGFGGGGGFGFGGFFGDGCGGGGGGGGGDGGFGEDBFFGGGGGGGGGGGGGCEEGGGGG?5EEECFFF4>EDGDDGGGGBGGF++37CC0;/;:77CEGB>:):CC>EGG*<CFDFF/..<@FAF96:A@>FBAF9FB;>:36<D<?F>079:>93*.5:4CF?B<>*,<<<96)...),),.,.--
@M02996:162:000000000-B87FG:1:1101:12804:5735 1:N:0:ACTGAGCG+CCTCTAAT
CCTACGGGGGGCTGCAGTGGGGAATATTGGACAATGGGGGAAACCCTGATCCAGCGACGCCGCGTGAGTGAAGAAGTATTGCGGTATGTAAAGCTCTATCAGCAAGGAAGAAAATGACGGTACTTGACTAAGAAGCTCCGGCTAAATACGTGCCAGCAGCCGCGGTAATACGTATGGAGCAAGCGTTATCCGGATTTACTGGGTGTAAAGGGAGCGTAGACGGCAAAGCAAGTCTGAAGGGAAATCCCGGGGCTCAACCCCGGAACGGCTTGGGAAACGGGTTAGCTAGAGTGCAGGAGAG
+
-8ABC?==:5088889:::::>?=4E9BBCGFC@CDDFDDEEFGGDFDEBFEAE?>BFEF:>@>+@CC@CCFFDDG<@@=,@FD8C<F9CCCCGFGGF,@FGFGGGFFFGGGGGAFGGGGEGG:FGGGGGGGFGGG8FGGGGGGGG7FGGCFGGGFFGF@C7:EG8CGFFGG=@+:CEF=FC>@E57C7FGGDE**9CG=CGG8C7BFFBGGCEDG337>FEDCEECC1FDF6<)=A<F*4C?F)/93D>>BB(,5?GGFFF>9FF1<5()(-:FF>0(407(-.6).8?B)6).6F62,2
@M02996:162:000000000-B87FG:1:1101:21903:5748 1:N:0:ACTGAGCG+CGTCTAAT
CCTACGGGCGGCAGCAGTAGGGAATATTGCACAATGGGGGAAACCCTGATGCAGCAACGCCACGGGTGGGAAGAAGCATTTCGGTGTGTAAACCACTGTCGTGAGGGAATAATGCTTAATTTCGGTTAAGTTGAATGTACCGCGAAAGGAAGCACCGGCAAACGTCGTGCCAGCAGCCGCGGGAATACGAGGGGTGCAAGCGTGGTTCGGAAGCACTGGGCGGAAAGGGAGCGCAGGCGGAGAGGCAAGCAGGCTGTACAATACCGGGGCCCAACCCCGGACCTGCAGACTGGACTGTGTG
+
-8ABCA8:5108888;;<;<;@CCCC<FFFGCAACDFFDGEEDFGE8EFFDEFECECFEFB=BC+=+>FEDEEFFF?FFE9BFC8BBF,@?DEFGGGF,CF?FFCFEDF,FD?FF9,CF9E<DFG+8FGGFBFGGCFGGGG6CGGGGGGGGGGGFF>;DCCFG*4=C=CEGGGGGGGE=CCD0>C<FGGFDGDD:EEGGFCD:)195?B@DECFFF43995E*CEDGGFFC>BBFFF>@C>G>)45>?GB?F09.82:*<B*.54<BFB97>BFE>5(9;;D>(.4486,)5:(()7))-(
@M02996:162:000000000-B87FG:1:1101:13915:5762 1:N:0:ACTGAGCG+CGTCTAAT
ACTACGGGAGGCAGCAGTGGGGAATATTGGGCAATGGGGGCAACCCTGACCCAGCAACGCCGCGGGAAGGAAGAAGGCTTTCGGGTTGTAAACTTCTTTGACGAGGGACGAGAATGACGGTACCTCGAAAACAAGCCACGGCTAACTACGTGCCAGCAGCCGCGGGAATACGTAGGGGGCAAGCGTGGTCCGGATTTACGGGGGGGAAAGGGGGCGGAGGCGGGAGGGCAAGGCAGAGGGGAAATCTCCGGGCGTAACCCGGAAATGGCATGTGAAAGGGTAGGTCTTGAGTACGGGAGGG
+
-8AACA==51)=88=;;=;;;88@;E,<ECECDCECCFDD@@EFFD8EAFFGGACEEGEGF@@>+>@=FDCGGFFGEFD,,CFDGBCF=EEFFACFG9,EEFGGEGGE<FG7FGFGGGGGGGCF9FGGGGGGFFGGGGGGGEEEFGFGGG>EGGGEEGC<F<=:F*=E=CFG*5;=157*:>5):1*9*<9EC)*/1?>)7>E)8)7>F:DG37)<)-9D5859*)*13>*8(3372(0121-0)0*.*4>>(((23:C36>>B94430(*(--6<7)(-.),,)-))6))--)(-0-((,
@M02996:162:000000000-B87FG:1:1101:27411:5764 1:N:0:CCTGAGCG+CGTCTATT
CCTACGGGAGGCTGCAGTGAGGAATATTGGTCAATGGACGGAAGTCTGAACCAGCCATGCCGCGTGCAGGAATAAGGCCCTATGGGTCGTAAACTGCTTTTGTGGTGGAGCAATAAGGCGTACGCGTACGTCGATGAGAGTACATCACGAATAAGCATCGGCTAACTCCGTGCCAGCAGCCGCGGTAATACGGAGGATGCAAGCGTTATCCGGATTTATTGGGTTTAAAGGGTGCGTAGGCTGTGCGACAAGTCAGGGGTGAAAGCCCGCCGCCCAACGGCGGAACTGCCTTTGATA
+
8ACCCE)1801===8====;=;;;CFGGGGGGGGGGGGGGGGGGGGGGGGGGGFFFGGGGGGGGGGGGGGGGGGGGGGGGGGGGGGGGGGGGGGGGGFGGG,:,8::899:A=FGGGGGGGGGGGGGGGGGGGGGGGGGGGGGGFCGGGGGGGGGGGFGGGGGGGGGGGGGGGGGGGGGGGDEFGDGGGGGGGFGGFGGFFGGFGGFFFFGGG>DDGEGGFGGGG>CFFFGBFFFFFFFGFGFFFFFFDFFF>AB><GGF9FFFFB?B>9D>>>EG>1,4>>>>BF??FF847><>B
@M02996:162:000000000-B87FG:1:1101:23297:5779 1:N:0:ACTGAGCG+CGTCTAAT
CCTACGGGTGGCTGCAGTGGGGAATATTGGGCAATGGGGGAAACCCTGACCCAGCAACGCCGCGTGAAGGAAGAAGGCTTTCGGGTTGTAAACTTCTTTTACCAGGGACGAACGACGTGACGGTACCTGGAGAAAAAGCCACGGCTAACTACGTGCCAGCAGCCGCGGTAATACGTAGGTGGCAAGCGTTGTCCGGATTTACTGGGTGTAAAGGGCGGGTAGGCGGGGCTGCAAGTCAGAAGGGAAATCCATGGGCTGAACCCATGAACTGCTGTGGAAACGGGAGCTCTGGAGTATCGGG
+
-8AAC?1):1)==8=;;;;;;88BCECFFFGFFCFAEFDGEEFGGC8EFGFGGECEEGGGGCFC8>FFFGFGGFFGGGAE,CFEGGGE?DFDFFFGGFCFB?CFFEDFFEFFCFGGG:CFGGG+DFG,CDGGGGGFGGGGGGEEDEEG?DFGGCCFGGGFGFE8EDED:BE7FFC0?CC+=7=AEGGDD*91<CGGF<*6DF7=@C578?FGGFECG(97BGGCGFGG>)9)5<A*6<FFDG6@6F><>7>=>?F?(*9<B5:?(:B>*5C24)/+0)5<<)4(-4207)))48.,*.89(
@M02996:162:000000000-B87FG:1:1101:26934:5799 1:N:0:CCTGAGCG+CGTCTATT
CCTACGGGGGGCAGCAGTGGGGAATCTTCCGCAATGGGCGAAAGCCTGACGGAGCAATGCCGCGTGAGTGATGAAGGGATTCGTTCCGTAAAGCTCCTTTGGTAATGACGAATGTGCAGGGGGTGAACAATCCTCTGTAATGCCGGTAGTATACGAATAAGCTACGGCTAACTCCGCGCCCGCAGTCGCGGTAATACGTCGGTGGTGAGCGTTGTCCGGAATTATTGGGCGTTACGCGCGTGTCGGCGGTTGTCTAAGTCTGGAGTGATAATGCGGGGGTCAACCCCGTATTGCTCTGGGG
+
8BCCCA:515)8888::<:9:888EFFG<-?EFGGGGCFG7FGG8FGGGC@:FFG7E<F8FFGGFGGDCFFGGDFGGDGFG@C<,,,*8,@FAFG7,>FF;,,,,<8,,6*4,,73,;FGG7*4:*?,,2:F6,+4+5?2B9+,*8:EG?F+A+C*CF3+<D+<98*8**202++:*7*>*9>3C**/)5)//7A+4**)17/.?*7@)?)2*)8*24)*)*+*<@790)9)2,2>1()/(13)3))-/-(),)--)<*)6=(.(5()*.*--))2.3(464)<1<(1-(..:9<2*)4((
@M02996:162:000000000-B87FG:1:1101:26907:5800 1:N:0:CCTGAGCG+CGTCTATT
CCTACGGGGGGCAGCAGTGGGGAATCTTCCGCAATGGGCGAAAGCCTGACGGAGCAATGCCGCGTGAGTGATGAAGGGATTCGTCCCGTAAAGCTCTTTTGGTGATGACGAATGTGCAGGGGGTGAACAATCCTCTGTAATGACGGTAGTACACGAATAAGCCACGGCTAACTACGTGCCAGCAGCCGCGGTAATACGTAGGTGGCGAGCGTTGTCCGGAATTATTGGGCGTAAAGAGCATGTAGGCGGTTTCTTAAGTCTGGAGTGAAAATGCGGGGCTCAACCCCGTATGGCTCTGGAT
+
ACCCCDAA:=)8888:4<:::88BEGGGGGGGGGGGGGGGGGGEGGGGGGGGGFFGGGGGGGGGFFGGEGFGGGGGFGGGGGGGDGGGGGGGGGGGGGGCF78*3<8736*=FGECFFFG@E7FGGFGGGGC?FGGGGGFGGFGGEGGGGGFFGGEEFGGGGGGGGGGGG6CFGGG8CCCC*)7EFCGGGGD*8E9?D*45<F4EG>B::CCDEEGC?G7B5FCG?F43>D>;<:FA04C4CA=>*9;G9>)6<B>9E*:<F?A1((.*-*6<2)C:9>;6F>:B?FF:(474?:042>))
@M02996:162:000000000-B87FG:1:1101:8393:5812 1:N:0:ACTGAGCG+CGTCTAAT
CCTACGGGGGGCAGCAGTGAGGAATATTGGTCAATGGACGGAAGTCTGAACCAGCCATGCCGCGTGAAGGAAGAATGCCCTATGGGTTGTAAACTTCTTTTGCCACAGAGTAATAAGGGTCGTGCGCGGCCTGATGAGAGTATGTGGCGAATAAGCATCGGCTAACTCCGTGCCAGCAGCCGCGGTAATACGGAGGATGCAAGCGTTATCCGGATTTATTGGGTTTAAAGGGTGCGTAGGCGGACGCGTAAGTCAGCGGTGAAATATCCCGGCTCAACCGGGAGGCTGCCGTTGATACTGG
+
88CCC>88:A)8888::<:::::EFGGGGGGGGGGGGGGGGGGGGGGGGGFFGEEFFGGGGGGGFFGGGGGGGGG>FGFGFGGGGGGGGGGGGGGGGGFFGGGGGGGGGGGGGGGGGGGGGEECFGEGGGGGGFGGGGGGGGGEC9FGGGGGGGGGGGGEGGGGGGGGGGGGGGGGFGGFFGFFGGGGGGGGGFGGFGFFGFGFGGFFFFGGGEFGF9DCFFGCEFGGAFG@?:?D<:DD?D6<>5)199BFAADD0CD39F<ABFF<@:D>>6>CF?FF90(---((,(-(46<A@)):,
@M02996:162:000000000-B87FG:1:1101:26921:5813 1:N:0:CCTGAGCG+CGTCTATT
CCTACGGGGTGCAGCAGTGGGGAATCTTCCGCAATGGGCGAAAGCCTGACGGAGCAATGCCGCGTGAGTGATGAAGGGATTCGTCCCGTAAAGCTCTTTTGGTGATGACGAATGTGCAGGGGGTGAACAATCCTCTGTAATGACGGTAGTACACGAATAAGCCACGGCTAACTACGTGCCAGCAGCCGCGGTAATACGTAGGTGGCGAGCGTTGTCCGGAATTATTGGGCGTAAAGAGCATGTAGGCGGTTTCTTAAGTCTGGAGTGAAAATGCGGGGCTCAACCCCGTATGGCTCTGGAT
+
8ACCCF>AA018===;===;;888CFGGGGGGGDFGGGGGGGGGGGGGGGGGGGGGGGGGGGGGCEGGGGGGGGFGFDGGGGCFEGGGGGGGGGGGGGGGG7:+5<::986@DFGFGGGGGGGGGGGGGGGFGGGGGGFGGGGGGGGGGGGGGGGGGGGGGGGGGGGGGGGGGGGGFGGGGGFFGGGDDEGG=>GGFGGFGGGFGGFFFFDEGFFDCBGD>FDGGFFGFFGFF:(@AFFG?FF7>?FBG>BFF<<AAGGF<FFFB7<A=<CBA<EGFB>916>?B(1724(370.::AF<:
@M02996:162:000000000-B87FG:1:1101:8414:5815 1:N:0:ACTGAGCG+CGTCTAAT
CCTACGGGGGGCAGCAGTGAGGAATATTGGTCAATGGACGGAAGTCTGAACCAGCCATGCCGCGTGAAGGAAGAATGCCCTATGGGTTGTAAACTTCTTTTGCCACAGAGTAATAAGGGTCGTGCGCGGCCTGATGAGAGTATGTGGCGAATAAGCATCGGCTAACTCCGTGCCAGCAGCCGCGGTAATACGGAGGATACAAGCGTTATCCTGATTTATTGGGTTTAAAGGGTGCTTAGTCGGCCGCGTAAGGACGCGGTGAAATATCCGGGCTCAACCGGAGGCCTGCCGTTGAACCAG
+
88ACC5811))88889:<:::::CFGGGGGGGFFGGGGGFFGEFGGGGGGGGGFGCEFGCFFGE7>B=EGGGEFF<FGGGFDFFGGGC:+DCFGGFGGGGGGGG9B8<FF9FGCGGGGEFF<<F7FGGEEGGGGGG98;,>;C9FC+C78CGFFGD2<*;CCCC+<CFGC8CGGG6F00079>BGGG77?D8=>GEEG*9*=+75CEFF6>+2*9**)*:BFGG*<FDBFG)(44*))10-1()-056790<))((-7)41)4<A)-)9(9261F<92(,4)(4((48((--((()),((
@M02996:162:000000000-B87FG:1:1101:7454:5817 1:N:0:ACTGAGCG+CGTCTAAT
CCTACGAGAGGCTGCAGTGGGGAATCTTCCGCAATGGGCGAAAGCCTGACGGAGCAACGCCGCGTGAGTGAAGAAGGTCTTCGGATCGTAAAGCTCTGTTGTAAGAGACGAATGTGAAGAGAGTGAACAATTCTTTTCAATGACGGTATCTTACGAGGAAGCCACGGCTAACTACGTGCCAGCAGCCGCGGTAATACGTAGGCGGCAAGCGTTGTCCGGAATTATTGGGCGTAAAGGGAGCGTAGGCGGGACAGTAAGTCTTTCTTAAAAGTTCGGGGCTCAACCCCGTGATGGGAAAGAA
+
88BCCE)0:1)===8======88BFFGGGGGGGGGGGGGGGGGGGGGGGGGGFFFGGGGGGGGGCFGGGGGGGGGGGGGGGGGGECFGGGGGGGGGGGGGGGGGGGGFGGGGGGFGGGGGGGGFFGEFGGGFGGGGGGGGGGGGGGGGCGGGGGGGGGGFGG:DFGGGGGGGGGGGCFFGGGFFGGGGGGGGDAGGFG66CDFFGGFFFFGGGFFGFFGGFGGGGFGFF>G<>?FFFFF<1C0@9>64DB1)(4.4)<0:ABAA<<BA@5*.66@GEF943=5:7??>(4-4ADFFFBB72
@M02996:162:000000000-B87FG:1:1101:8400:5830 1:N:0:ACTGAGCG+CGTCTAAT
ACTACGGGGGGCAGCAGTGAGGAATATTGGTCAATGGACGGAAGTCTGAACCAGCCATGCCGCGTGAAGGAAGAATGCCCTATGGGTTGTAAACTTCTTTTGCCACAGAGTAATAAGGGTCGTGCGCGGCCTGATGAGAGTATGGGGCGAATAAGCATCGGCTAACTCCGTGCCAGCAGCCGCGGTAATACGGAGGATGCAAGCGTTATCCGGATTGATTGGGTTTAAAGGGTGCGTAGGCGGACGCGTAAGTCTGCGGTGAAATATCGCGGCTCAACCGGGCGACTGCCGTGGATACGGG
+
-8ACC>:5)0)8888::<::CFEEGGGGGGGGGFGGFEFBCE@BEFFGFFFFFGFDBFFG<FFGFFFGGGFGGGC=FGGG8<FGGGGEDGCFFGGGGGAFGDGGFF@FBFF;F;DFFGGFF:CBEDCGEGEFFB?FFGGGC9EG++/BE>CEGFGFFE7CEDFDFGGGGGGDDCC?E7FFEG>BEG39*<7;8>5E;*2<7FFFC5)<F?CCDD>G*5DGFGFGD3FCAF>),(3)28@*.),0(0>674854<--)/13938>2A))),)(((02/2,-1>(7(-(,4122-,()*),,(
@M02996:162:000000000-B87FG:1:1101:20924:5835 1:N:0:ACTGAGCG+CGTCTAAT
ACTACGGGTGGCTGCAGTAAGGGATATTGGTCAATGGGGGGGACCCTGAACCAGCCATGCCGCGTGAGGGAAGAAGGCCCTACGGGTCGCAGACCTCTTTTGCCGGGGGATAACGCGCTCCACTTGTGGGGCGGTGAAGGTACCCGGAGAATAAGCATCGGCTAACTCCGTGCCAGCAGCCGCGGTAATACGGAGGATGCGAGCGTTATCCGGATGTAGGGGGTTTAAAGGGTGCGCAGGCGGGGGGGGAAGTCAGCGGGGAAAGGCGACGGCGCAACCGGAGCAGTGCCGGTGAGACGGG
+
-886@@=5=01;=88;;;=;<;<@6C,6CC;@<@,CCDDD4+<FGC<BCF>+<>8@<:>F>55>*5CBFD@EEEFFFFFG*<=CDG=FCF:@CFG:F9,<FFFG>CDDDG*:CCGEGG:CGGG7EE:FGGGECE2:FGGGGGGCGGCEGGG:CFFCE+7:89*:EE9FGC1CGDGCCCECA78:C>DD7CCGDFGEE4CFDDGFE95B40CEDE5796**08C)20<:>9>B4<<EB>ED0C309)0(),4>)6AABGG(476?BFFF@(>>F,587((44041:?.46)3(,--.9)4:;
@M02996:162:000000000-B87FG:1:1101:12043:5880 1:N:0:ACTGAGCG+CGTCTAAT
CCTACGGGGGGCAGCAGTGGGGAATATTGGACAATGGGGGAAACCCTGATCCAGCGACGCCGCGTGAGTGAAGAAGGATTTCGGGATGTAAAGCTCTATCAGCAGGGAAGAGAATGACGGTACCTGACTAAGAAGCCCCGGCTAACTACGTACCAGCAGCCGCGGTAATACGTAGGGGGCAAGCGTTATCCGGATTTACTGGGGGTAAAGGGAGCGTAGACGGCATGGCAAGTCTGATGGGAAAACCCGGGGCTCAACCCCGGGACGGCATGGGAAACGGGCAAGCGAGAGTGCAGGAGAG
+
-88AC?85:5088889:<::988=,?,C@CFFCFFEFFDGDDDFG>AEEB?EBE8==FEC@>@>+>FE@>AFF=BE,@3@,=DC*@*C,@<@AFFGCF,DFGFGEGDDFGG7FF<FGGGGGGGGGGGG:FFFFFGG7CGGGG>EGGGGGGF+;8@?5C<CE7:EG:EGCGGGFGGGGCE5:C>5?//9*<7E=7/*/:>F:CG)?)7?@?GD4;:C7,)1*;C355CC?F6>.6)9>-90497047>?GFFB90(<<EG?BEB>;9(473)(.4?+73(4(07033(43>>46):478:21
@M02996:162:000000000-B87FG:1:1101:15438:5909 1:N:0:ACTGAGCG+CGTCTAAT
CCTACGGGTGGCAGCAGTAAGGGATATTGGTCAATGGGGGGGACCCTGAACCAGCCATGCCGCGTGAGGGAAGAAGGCCCTACGGGTCGCAGACCTCTTTTGCCGGGGGATAACGCGCGCCACGTGTGGCGCGGTGAAGGTACCCGGAGAATAAGCATCGGCTAACTCCGTGCCAGCAGCCGCGGTAATACGGAGGATGCGAGCGTTATCCGGATTTACTGGGTGGAAAGGGAGCGTAGGTGGCCATGCAAGGCAGATGTGAAAACCCGGGGCTCAACCCCGTGACTGCATTGGAAACGGG
+
-88AC@=5=0)=;8=;;<;<<;<C6C6CCCCC@EECCCDD4+8CFGFCFFFFED@@CFCF>>C>*>FEFDDGGFFFFGGG*<<CDGFFCFC<CFG7F99CCGGGEGGDDG8:FFGEGGGGGGGG8E@FGGGGEG:EGGGGFFGGGGGGGGGCGGG7C@D>CD5CGG7CGC2CDEGCEFF=F<>>D99D*<CGDEGGF*<@CGGFG/7<)9DEDF31*5;0=C=2:):C8FFF?F0D(4:C4D3716)528AF(-2<<+::<FDFF:?FB>C>>():923<0>(46?)64<))).56*4(1(
@M02996:162:000000000-B87FG:1:1101:12077:5917 1:N:0:ACTGAGCG+CGTCTAAT
CCTACGGGCGGCAGCAGTGAGGAATATTGGTCAATGGGCGAGAGCCTGAACCAGCCAAGTAGCGTGAAGGATGACGGCCCTATGGGTTGTAAACTTCGTTTGTGCGGGGGTAAAGTGGTCCACGGGTGGTCCATTGCAAGTACCGTACGAATAAGCATCGGCTAACTCCGTGCCAGCAGCCGCGGTAATACGGAGGATGCGAGCGTTATCCGGATTTATTGGGTTTAAAGGGAGCGTAGGCGGGCGATTAAGTCAGCGGTGAAATAGGGGGGCTCAACCATGCCTGGCCGGTGAGACTGGG
+
-8AAC?9>)118888;;<;;;;;C6C<@CECCD@CCDFFBCEBEFE,CAF<CDE6CCFFCEC<>6?FFGGEGFC<,@FGG+AAADG?+@C@DCFF9F+,BCFFFFGDDDG+:DFG9FG,@FGFGGGGGG3?FD@;EFGGGGGGGGGGGGGG7FFFGC;FCE<=EGG7EFC=CGEFCCCE=E<=>D>DD7FFFDEGGE77FDCEB=57<)/CEDE3**-*29CF/2)<:AFFF?FFFF?>DBD28(<56*4<=.-<ADGG((026..62<(9;6159?(4<)92:)),4(4(-3:(66).14
@M02996:162:000000000-B87FG:1:1101:12096:5922 1:N:0:ACTGAGCG+CGTCTAAT
GCTACGGGCGGCAGCAGTGAGGAATATTGGTCAATGGGCGAGAGCCTGAACCAGCCAAGTAGCGTGAAGGATGACTGCCCTATGGGTTGTAAACTTCTTTTGTGCGGGGGTAAAGTGGGCCACGGGTGGTCCATTGCAAGTACCGTACGAATAAGCATCGGCTAACTCCGTGCCAGCAGCCGCGGTACTACGGAGGATGAGAGCGGTAGCCGGATTGATTGGGTTTAAAGGGAGCGTAGGCGGGCGAGTAAGGCAGCGGTGAAATGGGGGGGCTCAACCATGCCTTGCCGGTGGACCGGGG
+
-6,AC?050)17888;;<;;;;;6;C,<CDF,<<<;@@E@@C@@F,,CCE<7F9:,CFE,9CCB8FEFGG@CF<9,EFGG,95?=F,+@?E<FFC<F9,EFGE=BFCCCF>BFGG7EF,@FGGGDGGGG*>,4@,>EACGFGGGC8*:EC,,1?CFC;9CCD5BBF9CFB:ED*>CEF==5<85?)95*<0*18*?DD4)7CF:?)8>)77=D:35>?77B8:9*)<:5=CB<:BE0:51)1-00<5(1(57)(.-0=D:6)4<)),4)(93>(8<9,,4)7(.)).58(((-(((0(-(-
@M02996:162:000000000-B87FG:1:1101:17828:5926 1:N:0:ACTGAGCG+CGTCTAAT
ACTACGGGTGGCAGCAGTGAGGAATATTGGTCAATGGACGGAAGTCTGAACCAGCCATGCCGCGTGCAGGAAGAAGGCCCTATGGGTCGTAAACTGCTTTTGTGGGGGAGCAATAAGGCGTACGCGTACGTCGATGAGAGTACATCACGAATAAGCATCGGCTAACTCCGTGCCAGCAGCCGCGGTAATACGGAGGATGCAAGCGTTATCCGGATTTATTGGGTTGAAAGGGTGCGGAGGCGGGGCGACAAGTCAGGGGTGAAAGCCCGCCGCCCAAGGGCGGAACAGCCGTGGATGCGGG
+
-88ACAA5=01;=8=;;=;;;;;C;@C<ACCC@@ECC@@@:CCCCE,CCFF8CA;,@;CF<@CB8@B<FFEC4CCFGGGG7<,CAFC<C>?ACFGGG,,A,E,A:+==@FB?A,CFEGBFFGGGGGGGGG8BC@6CEGGGFFGG7@EGGGG7FFC;C,2>>D*C<DCCF@4C>FCFCFD,,//0:229+2:=8:/::*;ADDG3C:580*2A7;)/*.*29E791)<*9FF>(-4B(3><19359>D9769>)64<<CC<>:75>1((>0>7>9>85(-2(036;0(.(,(-,4:))((--
@M02996:162:000000000-B87FG:1:1101:12061:5926 1:N:0:ACTGAGCG+CGTCTAAT
GCTACGGGCGGCAGCAGTGAGGAATAGTGGTCAATGGGCGAGAGCCTGAACCAGCCAAGGAGCGGGAAGGATGACTGCCCGATGGGTTGTAAACTTCTTTTGTGCGGGGGTAAAGTGGGCCACGGGTGGTCCATTGCAAGTACCGTACGAATAAGCATCGGCTAACTCCGTGCCAGCAGCCGCGGTAATACGGAGGATGCGAGCGTTATCCGGATTTAGTGGGTTTAAAGGGAGCGTAGGCGGGCGAGTAAGTCAGCGGTTAAATAGTGTGGCTAAACCATGCCTGGCCGGTGATAATGGG
+
-88AC98881)8888;;<;;;C@@,@,<EEF<<<,@ADF@@CCEFF8CEFEDAE<C@FE,=EDC+>FCFGFCEC<,CFFG+@+?CFB4>@?<FGEFF,,5CE?FEFCDDG3<FFG7@F,@FGFEGGCGG>DFG9DDCGFFG;FGG8CEECF7EGF9<>*C85*BFG+>C:3=CBFGC7=F5935:7DG7CGFCBGED6DFDDGE81)<)9>CC@)1*.0:?CC9*)<:)97@?FFF1?7CBC650@B1)4>?)6657ED3()9<).6-7)::0(*20,.4)9:0)-40<1,(4:))06.6.
@M02996:162:000000000-B87FG:1:1101:15871:5975 1:N:0:ACTGAGCG+CGTCTAAT
ACTACGGGAGGCAGCAGTGAGGAATATTGGTCAATGGACGGAAGTCTGAACCAGCCATGCCGCGTGCAGGAATAAGGCCCGATGGGTCGTAAACTGCTTTTGTGGTGGAGCAATAAGGCGTACGCGTACGTCGATGAGAGTACATCACGAATAAGCATCGGCTAACTCCGTGCCAGCAGCCGCGGTAATACGGAGGAGGCAAGCGTTATCCGGATTGATGGGGTTTAAAGGGTGCGTAGGCGGGGCGACAAGGCAGGGGGGAAAGCCCGCCGCCCAACGGCGGAACGGCCTTGGATACAGG
+
688ACA9>811=88=;;==;;;;C,C66CCFEC@C@CEFCDDCECC,EDFFFDA;CCCCFC@C@8@CDFFDF,@EFFGFG+@+?@FCFCFDCEGDFF9,5?E9A=,B@DFF@F,EFGGGGGGGGGGGGGGEGEG7EFGGGGGGG9CFGGEE8FGC,;,=<>78CFGFGFE*@DGGFFGFCF>:6C:DG@FGGDFGGF*C5DFGFE<3>8=FEDD)1*5:*9@C)2)<:AFGF(8?F1:59))4)4)<699;@(-38;ED6>DB1?7:1B9<>FB>>3(-9(79>0((,(4(,,..)95)..
@M02996:162:000000000-B87FG:1:1101:12887:5995 1:N:0:ACTGAGCG+CGTCTAAT
ACTACGGGCGGCAGCAGTGGGGAATATTGGGCAATGGGCGAAAGCCTGACCCAGCAACGCCGCGTGAAGGAAGAAGGTCTTCGGATTGTAAACTTCTTTTATGAGGGACGAAGGACGTGACGGTACCTCATGAATAAGCCACGGCTAACTACGTGCCAGCAGCCGCGGTAATACGGAGGAGGCAAGCGTTATCCGGAGTTATTGGGTTTAAAGGGTGCGTAGGCTGTGCAGCAAGTCAGGGGTGAAATACCTGAGCGTAACGCAGGAATTGCCTTGGATACGGTTGTGCTGGAATACTGGT
+
-88BC>)01018888;;<;;;88@<E9CFFGCD@<DDFFBCEDEFG@EEGFGCF<=CFEGBCFB+@FFGGFGGAEFFFFB9FFDE=FF?EEFFCFGFA,EFEFGFFDEFGGGGGGGG7FGGGG7FGG@FGFCFGFGGGGGGGGGGGGGGCFGGFFG>GCDF9D:CEGGEEE+@2;EEEC5*1:8EFFG3:C;+=GGF)9):*+*<D>))9>F7B5*90>7BC5627094@CF:BF/:9BF4><DFFF2CAB?77::(271()4(9BF<0:D9<2*+04)::)4(-73-45<(,.-3=).))
@M02996:162:000000000-B87FG:1:1101:12870:6005 1:N:0:ACTGAGCG+CGTCTAAT
ACTACGGGCGGCAGCAGTGGGGAATATTGGGCAATGGGCGAAAGCCTGACCCAGCAACGCCGCGTGAAGGAAGAAGGTCTGCGGAGTGTAAACTTCTTTTATGAGGGACGAAGGACGTGACGGTACCTCATGAATAAGCCACGGCTAACTACGTGCCAGCAGCCGCGGTAATACGGAGGAGGCAAGCGTTAGCCGGATGTAGGGGGTTGAAAGGGTGCGTAGGCTGGGCAGCAAGGCAGGGGGGAAATACCGGAGGTTAACGCAGGAAGGGCCTGGGATACGGTGGTGCTGGAAGACTGGG
+
-8AAC?==51)8888;;<;6;88@@C6CECFFACCDFFFBC:@CFF8EDCFFCECEE<BC+8@>+>C=FFEGFEEFG?F,,,@==4BF,5AD,<AFGF,EE,<A<FC:>CCCFFFGG7@>FCE3@7>,>FFGGGFGGGGGF6@EEDEEE,?>E:>*4>9*68=6FGGE51=+1+A7B5CC27=58:>DD*/*+0:C@3)00*+78>5))9CC>>B7>(977>C70<*<6><7?<:)4<;D6C079E<)2.579(-(-**..),4>BF()(1(8-)*0,(..7:((-(--)6:4:,446.(.
@M02996:162:000000000-B87FG:1:1101:25336:6032 1:N:0:ACTGAGCG+CGTCTAAT
CCTACGGGTGGCAGCAGTGGGGAATATTGGACAATGGGGGAAACCCTGATCCAGCGACGCCGCGTGAGTGAAGAAGTATTTCGGTATGTAAAGCTCTATCAGCAGGGAAGATAATGACGGTACCTGACTAAGAAGCCCCGGCTAACTACGTGCCAGCAGCCGCGGTAATACGTAGGGGGCAAGCGTTATCCGGATTTACTGGGTGTAAAGGGAGCGTAGACGGCTTGGCAAGTCTGATGTGAAAACCCGGGGCTCAACCCCGGGACTGCATTGGAAACTGTCAGGCTTGAGTGCAGGAGAG
+
ACCCCDA=)1)===8====;;888CEFFGGGGGGGGGGGGGGGGGGGGGGGGGFFGFGGGGGGG@FGGGGGGGFGGFGGGGGGGGGGGGGGGGGGGGGFGGGGGGGGGGGGGGGGGGGGGGGGGGGGGGGGGGGGGDGGGGGGGGGGGGGGGGGGGGGGGGGGGGGGGFGGGGGFEGGGGGGFFGGGGGGGGGFGGF7FFGGGFGDFFFFGGGFFGGFGDFGGGGEGGFFGFADFFBB40.:AB<8@BG>FD69FFFGGFF>>FFF?F:2?<?:FA71:A-7<B::?((3448A4:F62(4
@M02996:162:000000000-B87FG:1:1101:25329:6049 1:N:0:ACTGAGCG+CTTCTAAT
CCTACGGGTGGCAGCAGTGGGGAATATTGGACAATGGGGGCAACCCTGATCCAGCGACGCCGCGTGAGTGAAGAAGTATTTCGGTATGTAAAGCTCTATCAGCAGGGAAGATAATGACGGTACCTGACTAAGAAGCCCCGGCTAACTACGTGCCAGCAGCCGCGGTAATACGTAGTGGGCAAGCGTTAGCCGGATTTACTGGGTGTAAAGGGAGCGTAGACGGCTTGGCAAGTCTGATGTTAAAACCCGGTGCTCAACCCCGTGACTGCCTTTGAAACTGTCAGGCTGTAGAGCGTGACAG
+
AACCC>))11);=86===;;,888C<FFGGGGFDCF<FFG+@DFGGGFFFEEEFGCEFGFFGGGFGEGGGFCEFCEGGGGEGEECGGFGGGGFFFGGGFFGGGFGGEGG+F9,,,7EFF7BFEGG,DFGGG8EGFGGGGCEE8+>DCFG+D,@FGGGGGFCDG8>E5AFCDCDE@CE66CGF>F:*:3*=C=CBGGACFF77C5CDA+8+;27@>DG(7D?C*/*<29?4*86<59)67:)2)16F::C>7<>BFFFC<1:@4(,156)(9)2)*39-495=<2<(:0())).)(-.((..
@M02996:162:000000000-B87FG:1:1101:18007:6053 1:N:0:ACTGAGCG+CGTCTAAT
ACTACGGGGGGCTGCAGTGGGGAATATTGCACAATGGGCGAAAGCCTGATGCAGCAACGCCGCGTGAAGGATGAAGGTCTTCGGATCGTAAACTTCTGTCCTTGGGGAAGAGAATGACGGTACCCTTGGAGGAAGCCCCGGCTAACTACGTGCCAGCAGCCGCGGGAATACGGAGGGGGCAAGCGGTATCCGGAATTATTGGGCGTAAAGAGGGCGTAGGGGGTTACCGAAGCGAGGGGTGAAAGGCAAGGGCTGAACCAAGGGCAGCCCCCCGAACGGGGCTACGTGAGGGCAGGAGAGG
+
88ACC>9=18)8888::::49>?=4E,@DBFDED9BCC<>FEDC=<8EBB?<DE,BDFEGECFB+@FCFD<3@>CFGFGC9<F<@>@F,DCFAAFGFF@<,@BF<DECCFG7FFCCGGGGGFGGG,,CBFFGGG@FFCEEC57CFF+CGE:;@E@8@F7;89CEG*:C=9+:*;?CGDD*/*0)8)/9*+:C87=*)2:6:CFFC)<7F?C=*>BG99CC):71*)32(81713<E>05*41)160),*(-5(.((4<*.4)-1?,((0(/-(47*.,<?2)(.,(,..3((-,,404(21
@M02996:162:000000000-B87FG:1:1101:17992:6063 1:N:0:ACTGAGCG+CGTCTAAT
ACTACGGGGGGCTGCAGTGGGGAATATTGCACAATGGGCGAAAGCCTGATGCAGCAACGCCGCGGGAAGGATGAAGGTCTGCGGATCGTAAACTTCTGTCCTTGGGGAAGAGAATGACGGTACCCTTGGAGGAAGCCCCGGCTAACTACGTGCCAGCAGCCGCGGTAATACGTAGGGGGCAAGCGTTATCCGGAATGAGTGGGCGTAAAGAGGGCGTAGGTGGTTACCGAAGCGAGGGGTGAAAGGCACGGGCTGAACCAAGGGCAGCCCCCCGAACGGGGCGACTTGAGGGCAGGAGAGG
+
-88?C?=58518788::::9978=,?,9@FFBA<,?CDFCCCCCF=4AB,?,?A,B=F>@@>==+5CCFDB@CACFGDF;,,@@@>CF8><@B<;FF?8@C,,?AF@BCFFGGG?FGGGGCGGGG,2FGGGGEGGGCGGGGG>EGG9F@C;FFGG@;CCCC72?E1>E70<:9:C=EDD5=D:<C7/9/+;EDBG8);**29F>:)7>>7>C*8@D)4CD/<=*/97*(75<09?B;FE*49)=AF:?F0;>1((.5<*42)-(-8<1),*429EE)4<B>5(,,((..4(----30:(-,
@M02996:162:000000000-B87FG:1:1101:12941:6067 1:N:0:ACTGAGCG+CGTCTAAT
CCTACGGGTGGCTGCAGTCGAGGATCATGGGCAATGGGGGAAAGCCTGACAAGGCGACGCGGCGGGGAGGATGAAGGCCTTCGGGGTGGAAACTCCTGGCATAGGGGAACAGGCGAACGGACCCAATACGTCCGCGAGTGGAGAGGACCCTAAGAGGAAGGGGCGGAGAACGCGGGGCCAGAAGGCGCGGCAATACAGAGGCCAAGAACGGGGGTCGGATGGGCTGGGGGGAAAGGGCGCGGAGGCGGGCAGGCGGGCCCAGGGAGAAATCTCAGGGCCCAACCGGGAAAGGGCGGGTGAA
+
-88A@:551))=;8=;;=;868+7,;,;<6@EA@CCCC,@@CE@F8CCC,CF,A6@@FCF@C+=+=44C=@,A<?C>>AB@CFDE+@C+<<A,,7@AC,<F,,,,D@B@:D33*5<FFGGGEGCF:=FGF+<*14*4:*11BE,<*;*C8*2;:@9>0*://**:85*::C53*2*:5*:/006**9)>5)2*03<9:C)//*0/17)).9A)00/C15/.2***./7()/831:71<:)-)-045)41,(04>0((*/(-711(444))0-))1*.,(,454(((36(34(,,-(0(-,)
@M02996:162:000000000-B87FG:1:1101:18009:6073 1:N:0:ACTGAGCG+CGTCTAAT
ACTACGGGGGGCTGCAGTGGGGAATATTGCACAATGGGCGAAAGCCTGATGCAGCAACGCCGCGTGAAGGATGAAGGTCTTCGGATCGGAAACTTCTGTCCTTGGGGAAGAGAATGACGGTACCCGTGGAGGAAGCCCCGGCTAACTACGTGCCAGCAGCCGCGGTAATACGTAGGGGGCAAGCGTTATCCGGAATTATTGGGCGTAAAGAGTGCGTAGGTGGTTACCTAAGCGAGGGGTGAAAGGCACTGGCGTAACCAAGGGAAGCCCCCCGAACGGGGCTACTTGAGGGCAGGAGAGG
+
886AC:85)0178889:::99788:5<5@EF<?=9?CDFBCB@BE@8??<B,AA,B=ECF+>:>+@BDGFCFCBAED<FE,8DED7FF*><<,@9FFF3@F;<?CFEDFGG@GG9FGGGGCF<FF*;FFGGEGFGGGGGGGD5EFFFFGGEGGGGE@FF6;7:EG*:::9:C9<@=CDD>=C>>C9*C*<FGDFG*)2*122A>?)7DFBFG7BFG<:DG*<7>59<:)79@?B?DF9>1414997725(55:((--::>F43(((41)-*39>FDD18?>D(.8))6)2(,,--481(31
@M02996:162:000000000-B87FG:1:1101:19404:6074 1:N:0:ACTGAGCG+CGTCTAAT
ACTACGGGAGGCTGCAGCTAAGAATATTCCGCAATGGGGGAAACCCTGACGGAGCGACGCCGCGTGGACGATGAAGGCCGGAAGGTTGTAAAGTCCTTTTATGGCAGAGGAATAAGCGGGGGGAGTGGAAAGCCCTGGTGAGGACTGTAGGCCATGAAGAAGCACCGGCAAATTACGTGCCAGCAGCCGCGGGAACACGTAAGGGGCGAGCGTGGTTCGGAAGCATGGGGCGTAAAGGGCAGGTAGGCGGGCTGTCAAGCCAGGCGGGAAAGCCAGGGGGCCAACCCCGGAACGGCGCGGG
+
688ACA=8811=;;=;;=;;<;;@CC@<FGFCE@@CCDDDFEDFGE,CCEC@@C8@@@BF7>@>+>FEFEEFECCFFEGGEFEEDB5B4?CAACFGFA,EFAFGFGEFDFFFAFGGGGGGGGGGG*;EGGGGFEF6*;+;F5CFGD@0AFGFGG+2<C>E?CACGFGGG*:F:+A9C*:C=C:7;FFCDGDC:>E8F<D)>FFF6D@D>:7E97:*/:9<@82*<=+285*<,4:86AB52*-).=7>GF(),4..4?7??;:?1;09>>D:2()::2-((043(3:14420((-(01(,3
@M02996:162:000000000-B87FG:1:1101:20103:6074 1:N:0:ACTGAGCG+CGTCTAAT
ACTACGGGTGGCTGCAGTGGGGAATATTGGACAATGGGGGAAACCCTGATCCAGCGACGCCGCGGGAGTGAAGAAGTATTGCGGTATGGAAAGCTCTATCAGCAAGGAAGAAAATGACGGTACGTGACTAAGAAGCTCCGGCTAAATACGTGCCAGCAGCCGCGGTAATACGTAGGGAGCAAGCGTTATCCGGATTTACTGGGTGTAAAGGGAGCGTAGACGGCAAAGCAAGTCTGAAGTGAAATCCCGGGGCGCAACCCTGGAACGGCGTTGGAAACGGGTAAGCGAGAGTGAAGGAGAG
+
888?@?85801=;8=;;==;;78@;@,<CCFC@@CCCFDDECCFFD8CCCC<@A9@@@BF@@8>+7@CBEDCECDE9BB9,CCC8@7F,?=?CF?FD?,CFGGGFGGFDGGFGG=FGGGGEGG+@FGF;FFGDCFF,@EFGG8EFG7BEF@FEFFC@DC@:9>EG:EG7BCC0B,:BCECCCA:C:2>/AGGDF7*8CFF:DG.:19FF?FE<B>D18<DBEC):BEF3F6@-6)9<AF05C9949F:D>BD0(44;E5:(71:>B?:761(-4@?=0-310(,53(-79;).-.6/(.(-
@M02996:162:000000000-B87FG:1:1101:8013:6085 1:N:0:ACTGAGCG+CGTCTAAT
CCTACGGGGGGCAGCAGTGGGGAATATTGGACAATGGGGGAAACCCTGATCCAGCGACGCCGCGTGAGTGAAGAAGTATTTCGGTATGTAAAGCTCTATCAGCAGGGAAGATGATGACGGTACCTGACTAAGAAGCCCCGGCTAACTACGTGCCAGCAGCCGCGGTAATACGTAGGGGGCAAGCGTTATCCGGATTTACTGGGTGTAAAGGGAGCGTAGGCGGTCAGACAAGTCAGATGTGAAAGCCCGGGGCTTAACTCCGGGACTGCATTTGAAACTGTATGACTAGAGTACTGGAGAG
+
ACCCC>A>@B)8888::<:::88BFFFGGGGGGGGGGGGGGGGGGGGGGGGGGGFGFGGGGGGG@CFGGGGGGFGGFFDCGFGGFAFGGGGGFGGGGGFGGGGGGGGGGGGGFGGGGGGGGGGGGGGGGGGGGGGGF7EGGGGGGGCGGGGGFGGFFFGGGGGGGCGEGGGGGGGGGGGGGGFFGDGGGGGGDFDGFGG?GGGFGGFF4FGEC>DG>:GGFGGDEDGGFFGFFFFFFFFF<7>?97@?GBFEFF<B)<79?DFF>688<<C)66?EFD))-9<>9<443<2<<A)6?<2::
@M02996:162:000000000-B87FG:1:1101:23668:6115 1:N:0:ACTGAGCG+CGTCTAAT
GCTACGGGCGGCAGCAGTGGGGAATATTGCACAATGGGGGAAACCCTGATGCAGCAACGCCGCGTGAAGGAAGACGGTCTTCGGATTGTAAACTTCTGTTCTTAGGGAAGAGAATGACGGTAGCTAAGGAGCAAGCCACGGCTAACTACGTGCCAGCAGCCGCGGGAATACGTAGGGGGCAAGCGGTGTCCGGAATTACTGGGTGTAAAGGGAGCGCAGGCGGGAAAGCAAGTTGGATGGGAAATGTCGGGGCTGAACCCCGGAACTGGATCCAAAACGGATGTGATGGAGTGAAGTAGAG
+
-8ACC?888018888;;<;;;88@6C<CEFF<<@9C@DDDCECFFD8EEED,CACCCFCF:>@>+@FFFFDFFE,B@BC4,@D@E?F?CBCA9,5EFE,C@<BAE5ABEEF8FD:FGFEE=F@D,CDFGGGF=DFB@C8CE6@FCF7FFEEFDFG<DFFFCCBED*::7BCC8B:C*:=E=7>7C)977CDGGFG8/2:*:DC);9=FBBFEGFFDC>GD>E5<C5=*(99>6..08)9*.257<?94C61;4(,420*4(822>64<)4*)4.<@5((,4)((-))).3:5:)66/)-).
@M02996:162:000000000-B87FG:1:1101:23652:6124 1:N:0:ACTGAGCG+CGTCTAAT
CCTACGGGCGGCAGCAGTGGGGAATATTGCACAATGGGGGAAACCCTGATGCAGCAACGCCGCGTGAAGGAAGACGGTCTTCGGATTGTAAACTTCTGTTCTTAGGGAAGAGAATGACGGTAGCTAAGGAGCAAGCCACGGCTAACTACGTGCCAGCAGCCGCGGTAATACGTAGGTGGCAAGCGTTGTCCGGAATTACTGGGTGTAAAGGGAGCGCAGGCGGGAAAGCAAGTGGGATGTGAAAGGTCGGGGCGTAACCCCGGAACTGCAGCCAAAACGGAGTGTCTGGAGTGAAGTAGAG
+
-86ACA5:5118888;;<;;;88@,CCCEFG9CA9CCFDD@CCFFC8EEFEEFECEDECF@B@>4>FDFFCFFEA?C8B8,AFDE?:B,A?BA99?FE5BF,5CE,=?DEF8DF:AEEEG=BFD,FDEFGGDFGGGFGGGGC7CFGDGGC,DFGGDDEC>>;>CD*:C1BBC*?@C+<==F=A8C7*9:9DEEFG*):C6>DG8;97FFBFGGF>D39DG5?CD=@C74;CF)-.5:(7*.267)71)96;E(((43*::0>9691,4*8*)437;71(3:3,()-)-36:5:<::0.664
@M02996:162:000000000-B87FG:1:1101:23101:6141 1:N:0:ACTGAGCG+CGTCTAAT
CCTACGGGAGGCTGCAGTAGGGAATATTGGTCAATGGGGGAAACCCTGAACCAGCGACGCCGCGTGAGTGAAGAAGTATTTCGGTATGTAAAGCTCTATCAGCAGGGACGATAATGACGGTACCTGACTAAGAAGCCCCGGCTAACTACGTGCCAGCAGCCGCGGTAATACGTAGGGGGCAAGCGTTATCCGGATTTACTGGGTGTAAAGGGAGCGTAGGTGGCCAGGCAAGTCAGATGTGAAAACCCGGGGCTCAACCCCGGGACTGCAGTGGAAACTGCGTGGCTGGAGTACAGGAGAG
+
-88AC@=@51)==;=;;==<;@CEEEFFEFFEACEDDFGEEGFGGGGGGGGGGECBCGGGEEFC6>FC<EBFEEFF,CAEEEFD,B<F@?ABAFFGC<,CFFAFGFDFFEG+?C,CFFGGFFGGFDFFBFGGFGGFDFGEGGGGFGGGGG,@FGFCFGFGGC@CE1;C,@DE;BCEEECEGDFFG:99/AFGEF7*/CC+;<F2;19@FBFEF>DD76DG9EC>:?/58FCF)64@A4@06:28>5<?G;>E01:<B6F::D(36><4.8*.(3=FF?)44>(41-.4-43(.:A<566:6
@M02996:162:000000000-B87FG:1:1101:12662:6146 1:N:0:ACTGAGCG+CGTCTAAT
CCTACGGGTGGCTGCAGTAAGGGATATTGGTCAATGGGGGGGACCCTGAACCAGCCATGCCGCGTGAGGGAAGAAGGCCCTACGGGTCGCAGACCTCTTTTGCCGGGGGATAACGCGCGCCACGTGTGGCGCGGTGAAGGTACCCGGAGAATAAGCATCGGCTAACTCCGTGCCAGCAGCCGCGGTAATACGGAGGATGCGAGCGTTATCCGGAGTTATTGGGTTGAAAGGGTGCGCAGGCGGGGGGGGAAGTCAGCGGTGAAAGGCGACGGCGCAACCGGAGCAGGGCCGGTGGAACGGG
+
888AA@=5=0)==8=;;;=<<;<C,CCCEDFDCE@CCFDD++>CFG@FGG@FFD@@CCCFF>>C5>FEFDDFEFFGGGGGD<FEDGCFFFCCEFGBF<<CCCFGEEDDDG*:ACGEGGEEGGGGCGGGCEEGGG/?FFFFCCFFGEEEEGGEGGEFF<6>8C/CEGGCFE2:DFGEFGC0:<578/9C7CGGC@GEF*9>DGGFG)8@)0:CCB)1*.229C592)<CFFGF4:?FFFEDFD359)8()-6>)6452EG(4>>ABF<B>9D>9(.:3(.4353((4(--,-(-4((1((46
@M02996:162:000000000-B87FG:1:1101:26220:6173 1:N:0:ACTGAGCG+CGTCTAAT
CCTACGGGGGGCAGCAGTGAGGAATATTGGTCAATGGGCGAGAGCCTGAACCAGCCAAGTAGCGTGCAGGATGACGGCCCTATGGGTTTTAAACTGCTTTTGATTGGGAATAACGTGCCCCACTCGTGGGGCAGTGCATGTACCTTTCGAATAAGCATCGGCTAATTCCGTGCCAGCAGCCGCGGTAATACGGAAGATGCGAGCGTTATCCGGATTTATTGGGTTTAAAGGGAGCGTAGGCGGGCTGTTGAGTCAGCGGTTAAATGTCAGTGCCCAACATTGGCATGCCGTTGATACTGGG
+
8ACCCA=))1)8888::<:::::CCFGGGGGGGGGGGGGGGGGGGGGGGGGGGFFFGGGGGGGGGGGGGGGGGFGGGGGGGGGGGGGGGGGGGGGFFGFGGGGGGGGGGGGGGGGGGGGGGGGGGGFF@CEGGGGGGGGGGGGGGGGGGGGGGGGGGGGGGGFGGGGGGGGGGGGGGFGGGGFFGGGGGGGFGFGGFG=@DDGEGGFFFFGGGBFGGBGGFGGDG3FFBFGBF?>FF0>3596B;77:FAAFFFAADGGFFFFFF2AF?AD))6?<@B(3<*4?22(.523?((6469):(
@M02996:162:000000000-B87FG:1:1101:20025:6176 1:N:0:ACTGAGCG+CGTCTAAT
ACTACGGGAGGCTGCAGTGAGGAATATTGGTCAATGGGCGAGAGCCTGAACCAGCCATGTCGCGTGCAGGAATACGGCCCTATGGGTGTTAAACTGCTTTTGCCTGGGGATAAAGTGGCGGACTAGTCCGTTATTGCAGGTACCAGGCGAATAAGGATCGGCTAACTCCGGGCCAGCAGCCGCGGTAATACGGAGGAGCCGAGCGTTATCCGGATGTATTGGGTGGAAAGGGTGCGTAGGCGGCAGCCCAAGTCGGGGGTGAAATGTCAGGGCGCAACCTTGGAACGGCCAGGGAAACGGG
+
888=@?88=11=;;=;;==;;;;C,C<<CCCC@A,@ACFBCECCFF,CDFFFEACCCCCCECC@+@BDGFCD,CCCEFGG7ECCCFC,+,@CEFFGGE,AFGFG,C@CD@+9EFG9EFFGGGD=FEGGGG,8A=;EGGFFDDFGGGGDEGG8DFBCD,+>:C+BFG7EGC*@DGGGGCE:=988E)2C+=DF=AEGF5<D8CEEC9.<4=GECD)/2.*09CC1*):68FFE:??E:BEGFG>)4)0(18:F))(4(>7(-724)6.6?<FB:():76,()9:)).8?921(-((.02(22
@M02996:162:000000000-B87FG:1:1101:9657:6180 1:N:0:ACTGAGCG+CGTCTAAT
ACTACGGGTGGCAGCAGTGAGGAATATTGGTCAATGGGCGGAAGACTGAACCAGCCAAGTCGCGTGCAGGAAGACGGTCCTATGGATTGTAAACTGCTTTTGTACGGGAATAAAGTGAGGGACGTGTCCCTTTTGGAATGTACCGTAAGAATAAGGGTCGGCTAACTCCGTGCCAGCAGCCGCGGTAATACGGAGGACCCGAGCGTTATCCGGATTTATTGGGTTGAAAGGGTGCGCAGGCGGAGGATTAAGGCAGCGGGGAAATTTGAAGGCTCAACATGAAAACGGCCATTGAAACGGG
+
-88AC:85800=;8=;;==;;;;@6CC;CDECCD<CC,C@CEDEFG9ECFCCCA::CFDCC@8@+@BDFCCFFD,?C8BF9@CCDFF,BCDDFGFGGFADFFEFEFDD@FEAFGG5FFGGGGGGFGGGGGGGDGFGGG9FFDEGGDFEGGG9FGDFF@?>C=@EGFFGGE3@DDEEEFFF>;9?E5CD8FGGGEGGFFFFCDG>CC5;)1;=<70**.279@D9*.AC2BDD,::B067D>G6040.(*.6@)4?B0EG(7B1?45))*.*5:(7@9(<(.9<BF0(479>7)6))1406:
@M02996:162:000000000-B87FG:1:1101:11112:6181 1:N:0:ACTGAGCG+CGTCTAAT
ACTACGGGAGGCAGCAGTGAGGAATATTGGTCAATGGGCGAGAGCCTGAACCAGCCAAGTAGCGTGCAGGATGACGGCCCTATGGGTGGTAAACTGCTTTTAACCGGGAATAACGTTACCTTCGTGAAGGTAAGTGCATGTACCGGTTGAATAAGGATCGGCTAACTCCGGGCCAGCAGCCGCGGTAATACGGAGGAGTCGAGCGTTATCCGGATGTAGTGGGGTTAAAGGGAGCGTAGGCGGGAAGGCAAGGCAGCGGTGAAAGGTGAGCGCTCAACGTCTGCACTGCCGGGGAAACGGG
+
886A@?)8):1=88=;;==;;;;E<EAFFFFFFCFDDDEEFDCEGG8EDFF,EECCEFFEFCCB,CF@CECFFF6BCCFG,E=EDFC,7@ACFFGFGF,@FGGFFFCCCF8=FACA,AFFEFFFFGGGGGD,@FEFFGFGGFGGGGC+@?EEDFBD9=+8==3BFG7DF@:EGEG;BC9C9>*3:19D+=CFCEGGE*>F<<EBE>:>)3;:9:))2470)2:)*87:>FGE0(,8427D<DBD(.5014<>(80,(*)(4>BA),.(*(*-,(0/1(3,(.().4)4)(((--,-.2(82
@M02996:162:000000000-B87FG:1:1101:26230:6188 1:N:0:ACTGAGCG+CGTCTAAT
CCTACGGGGCGCAGCAGTGAGGAATATTGGTCAATGGGCGAGAGCCTGAACCAGCCAAGTAGCGTGCAGGATGACGGCCCTATGGGTTTTAAACTGCTTTTGATTGGGAATAACGTGCCCCACTCGTGGGGCAGTGCATGTACCTTTCGAATAAGCATCGGCTAATTCCGTGCCAGCAGCCGCGGTAATACGGAAGATGCGAGCGTTATCCGGATTTATTGGGTTTAAAGGGAGCGTAGGCGGGCTGTTGAGTCAGCGGTTATATTTCAGTTCCCAACATTTGCCTTCCGTTGAGACTGGG
+
AACCC5:5)))8888;;<;;;;;;CF@EGGGGFEFFFFFGG7F7FGGGGGFFG8FGFFEFGGGCFEFFCGGGGGGGGGGGDGGGFGGGFGGGGGG,<<CFGFEFGDF@<:FFGGGFGGGGG:>FGFF<E7CF6+D@ECGGGGGGGGGGG+DFFFGCAFGGGGGEGGGGGFGGDFCGG6FGGDF>59CDFCFFC>ECFG+;<*/8CGFFA=FCD>)7DDGGFF*7*8?F<@F@?BB57<B3,1,82))87)4944<A0=C?6B)5)))44<7-.6=F?6:1A*42)6),34,,4((.9)4((
@M02996:162:000000000-B87FG:1:1101:8196:6194 1:N:0:ACTGAGCG+CGTCTAAT
CCTACGGGTGGCAGCAGTGAGGAATATTGGTCAATGGGCGCAAGCCTGAACCAGCCAAGTCGCGTGAAGGAAGACTGCCCTATGGGTTGTAAACTTCTTTTGCATGGGAATAAAGTGAGCCACGTGTGGCTTTTTGTATGTACCATGCGAATAAGCATCGGCTAACTCCGTGCCAGCAGCCGCGGTAATACGGAGGATGCGAGCGTTATCCGGATTTATTGGGTTTAAAGGGTGCGTAGGCGGGATGGTAAGTCAGTGGTGAAAGTTGGCGGCTCAACCGTAAAATTGCCGTTGAAACTG
+
8ACCC>A>=0)=;====<=;;;;CFFGGGGGGGGGGGGGGGGGGGGGGGGGGGFFEFFGGGGGGGFGGGGFGGFGCGGGGGFGGGGGGGGGGGGGGGGGGCEGGGGGEA:FEG<FFGGGGGGGG7EFFF?BEGGFGGGGAFGGGGGGGGGGEGGGGGFFGGGGDGGGGGGGGGGFFF7@FCDFFGGDGGGGGE4CC?D8A95E>EGBFFFFED>>DFEGGFGGG*:7C)@DD:0(54051473>9)74::<F4:546CG)8=3-<A>)0(999()A4:((3:<6A2:<>)2<::8>=))4
@M02996:162:000000000-B87FG:1:1101:14442:6199 1:N:0:ACTGAGCG+CGTCTAAT
CCTACGGGCGGCAGCAGTGGGGAATATTGGGCAATGGACGAAAGTCTGACCCAGCGACGCCGCGTGAGGGAAGAAGGTCTGCGGATTGTAAACCTTAGGTATCTGGGAAGAAGCAAGTGACGGTAGCAGAAGAGAAAGCCACGGCTAACTACGTGCCAGCAGCCGCGGGAATACGGAGGGGGCAAGCGTTATCCGGAATTACGGGGGGTAAAGGGGGGGTAGGCGGGGGAGCAAGGCAGAGGGGAAAACCACGGGCTCAACTCGGGAAAGGCAGGGGAAACGGGCCTGCTGGAGAGTCGGG
+
-88AC:58)118788;;;;;;88B,C,CCCFEDC@CDEC@@@CCFF9EEFFEFA:@@FCFF=8>+8B?FDEFECFFG=FE,C@C==8B5@AC?FF9FC,:EDF<@,>BDFGFGGGGG<FFGFG>FGGGFFCFFGGGFFGGGGGGE>EFG9FFGF:D*>9>>>E=FCGG5:B*;9=*317*7<7>*9DD/***39CEDG5):C*</1)7))2<>F><C>C)0:79=BE)4557:::31?593>6>B3>751<)49;3,*>)4*)4(-1()(1(.()25-8<B)4((4((,48:(4,-).,3(
@M02996:162:000000000-B87FG:1:1101:11109:6200 1:N:0:ACTGAGCG+CGTCTAAT
ACTACGGGAGGCAGCAGTGAGGAATATTGGTCAATGGGCGAGAGCCTGAACCAGCCAAGTAGCGTGCAGGATGACGGCCCTATGGGTTGTAAACTGCTTTTAACCGGGAATAACGTTACCTTCGTGAAGGTAAGTGCATGTACCGGTTGAATAAGGATCGGCTAACTCCGTGCCAGCAGCCGCGGTAATACGGAGGATTCGAGCGTTATCCGGATGTATTGGGTTTAAAGGGAGCGTAGGCGGGAAGTCAAGTCAGCTGTGAAATGTAGACGCTCAACGTCTGCACTGCAGTGGAAACGGG
+
-8A?CB=:81)=88=;;==;;;;C6CC@EDFEECFDFFFEEEEEFG8EFGFFFECDEGF@EDEC8BFFGGGGGFFEFGGG<FFEFGCB@@FFFGFGGF<FGGGGGGDDEG?BFDG?=FGGGFFGFGGGGGFFGGGGGGGGGGGGGGG+@FGCGGFFF8DCDGDEGGGGGE@FGFGCFGFFFDEAECGGCGGGDEGGF<:FDFGFGCBE4CGGDFB)273@AFF22.CDFFGFFFFF>?BD?G9@BBD4>AF?)6ABB<>>FFFF4A>AFDC?F4<EFFF48.44<?25,<?>3:?FFF(26
@M02996:162:000000000-B87FG:1:1101:8199:6216 1:N:0:ACTGAGCG+CGTCTAAT
CCTACGGGTGGCAGCAGTGAGGAATATTGGTCAATGGGCGCAAGCCTGAACCAGCCAAGTCGCGTGAAGGAAGACTGCCCTATGGGTTGTAAACTTCTTTTGCATGGGAATAAAGTGAGCCACGTGTGGCTTTTTGTATGTACCATGCGAATAAGCATCGGCTAACTCCGTGCCAGCAGCCGCGGTAATACGGAGGATGCGAGCGTTATCCGGATTTATTGGGTTTAAAGGGTGCGTAGGCGGGATGGTAAGTCAGTGGTGAAAGTTTGCGGCTCAACCGTAAAATTGCCGTTGAAACTG
+
8ACCCED=>0)========;;CCFGGGGGGGGGGGGGGGGGGGGGGGGGGGGGGGGGGGGGGGGGGGGGGGGGGGGGGGGGGGGGGFGGGGGGGGGGGGGGGGGGGGGFGGGGGGGGGGGGGGGGGGGGGGGGGGGGGGGGGGGGGGGGGGGGGGGGGGGGGGEGGGGGGGGGGGFGFGGGGFFGGCGGGGGGFEGFGGFGGGFGGFFFFGGGFFGGFFGFGGGGBEGFFGFFFFFBBFG?DFFF35:*:AF>AFF:FGBFFFBBDFFF<C996DEFFFFFF?6<A::<>B?BF:AFFFB
@M02996:162:000000000-B87FG:1:1101:22476:6290 1:N:0:ACTGAGCG+CGTCTAAT
CCTACGGGGGGCAGCAGTGGGGAATTTTTCACAATGGGGGAAACCCTGATGGAGCAATCCTGCGTGGATGATGAAGGCCCTCTGGGTCGTAAAATCCTTTTATAAGGGACGAAAGCAGTAACTAGGAAATGAGTTATTGTTGACTGTACTTTTTGAATAAGTAACGGCTAACTATGTGCCAGCAGCCGCGGGAATACATAGGTTACAAGCGTTATCCGGATTTACTGGGCGGAAAGCGAGCGCAGATGGACGTACAAGGCTGGTGGTAAAGACTAAGGCTTAACCTTAGCATGCATTGGAA
+
88AC@>9)::)8888::<:::8BCE5CF<FFGFFGDFFDGEGGGGGGFGFFDFFBFFG8F,:B>8BFFFDFFFGGGGGGGCCGFFFCGFFFFGGGGGFBFGGGGGGFFFFGEGGGGGG>FGG93@FGFF,BFG<BC@EFFGGFG:CFGGCEF+<:CCEDEC+<FGGGGGEGGCC+<+<<CFC>FGGFGGGG*:>>E?C7@CF:@CFBFFFG**8)CFFDD38+:C?FD?4<)4>>:<>>DFD9B>5*6C?734:01<FGF886.4(,6@>G<:4?:623(4;<4<)-68>:)4><9*5:)-
@M02996:162:000000000-B87FG:1:1101:17784:6307 1:N:0:ACTGAGCG+CGTCTAAT
CCTACGGGTGGCAGCAGTGGGGAATATTGGACAATGGGCGAAAGCCTGATCCAGCGACGCCGCGTGAGTGAAGAAGGATTTCGGTATGTAAAGCTCTATCAGCAGGGAAGAGAATGACGGTACCTGACTAAGAAGCCCCGGCTAACTACGTGCCAGCAGCCGCGGTAATACGTAGGGGGCAAGCGTTATCCGGATTTACTGGGTGTAAGGGGAGCGTAGACGGTAGGGCAAGTCGGATGGGAAAACCCAGGGCGCAACCCGGGGACGGCAGGGGAAACTGGCAAACTAGAGGGAAGTAGAG
+
-8ACCE8550);==8====;;8@@CE,CCCE<@D9CCCECCFCCFC<EEEFGFA9@@@CFCB:>8>CCCEDFFDDF,B??,FFD8EDF,AEDCFAFGG9FFGFGFGGFECF,EFEFGGGGGGGGGGGG,FFGGGGGEGGGEEEGGGAGFG?FGGD:FGC:B9BEG@EECCGFCFG=ECC7:C58C18<4CCGCD5/*@C7:CG8;19@*6C:)0)99-79*;=12):58:*8.61)(4.C67(78?>:36:D:(-1357<BF69(33933)(39755()6(78>3(.)-).43144)..).
@M02996:162:000000000-B87FG:1:1101:4288:6342 1:N:0:ACTGAGCG+CGTCTAAT
CCTACGGGGGGCAGCAGTGGGGAATATTGGACAATGGGCGCAAGCCTGATCCAGCGACGCCGCGTGAGTGAAGAAGTATTTCGGTATGTAAAGCTCTATCAGCAGGGAAGATAATGACGGTACCTGACTAAGAAGCCCCGGCTAACTACGTGCCAGCAGCCGCGGTAATACGTAGGGGGCAAGCGTTATCCGGATTTACTGGGTGTAAAGGGAGCGTAGACGGCAAGGCAAGTCTGATGTGAAAACCCAAGGCTCAACCATGGGACTGCATTGGAAACTGTCTAGCTAGAGTGCAGGAGAG
+
ACCCCFFFB508888::<:::88BFGGGGGGGGGGGGGCFGGGGGGGGGGGGGFGGGGGGEEGGFEGGGGFGGGGGG9FGGGGGGGGGGGGGFGGGGGFGGGGGGGGGGGGGGGGGGGGGGGGGGGGGGGGGGGGGGGGGGGGGGGGGGGGGGGGGGGGGGGGCEGGGGGGGGGGGGGGGGGFFGGGGGGGGG>GGFGGFGGGFGGFFFFGGGFFGGFGGFGGGGDGGFFGFF>FFFBFG:C9@AFE?D:<F6?FFBFG:?B<FB:B?FBFB<?FGFFF<>BDF>DFA<>?4>4<>7886:
@M02996:162:000000000-B87FG:1:1101:4004:6345 1:N:0:ACTGAGCG+CGTCTAAT
CCTACGGGTGGCAGCAGTGGGGAATATTGCACAATGGGGGAAACCCTGATGCAGCGATGCCGCGTGGAGGAAGAAGGTTTTCGGATTGTAAACTCCTGTCTTAAAGGACGATAATGACGGTACTTTAGGAGGAAGCTCCGGCTAACTACGTGCCAGCAGCCGCGGTAATACGTAGGGAGCGAGCGTTGTCCGGAATTACTGGGTGTAAAGGGAGCGTAGGCGGGATTGCAAGTCAGATGTGAAATACAGGGGCTCAACCTCTGGGCTGCATTTGAAACTGTAGTTCTTGAGGGAAGGAGAG
+
8ACCC>A>=00=;======;;@8BCFFGGGGGGFGGGGGGFEGGEGGGFGGDGFFGDGGGFFFF@FGGGGGGGGFGGFGGGGGGGCFGGFFFGGGGGGGGGGEFGGGGGGCFGGGGGGGGGGDFGGGGGGGGGGGGGDGGGGGGGGGGGGGGGGGGGFGGGG>CECGGGGGGGFEEECE5*:6BECDGGFGGGFGGFGGFGGG.;7=@+7DCGF@DDFGGFGGG5)2<<FDFFFAFA>FD<:4?<96<F16B0>0??FG(8??FFB0:8>FABFFG442))1:<A)5:AF7(4?<?)(.38
@M02996:162:000000000-B87FG:1:1101:4508:6361 1:N:0:ACTGAGCG+CGTCTAAT
CCTACGGGAGGCAGCAGTGGGGAATATTGGGCAATGGGCGAAAGCCTGACCCAGCGACGCCGCGTGAAGGAAGAAGGTCTTCGGATTGTAAACTTCTTTTATATGGGACGAAGAAAATGACGGTACCATATGAATAAGCCACGGCTAACTACGTGCCAGCAGCCGCGGTAATACGTAGGTGGCGAGCGTTATCCGGATTTACTGGGTGTAAAGGGTGTGTAGGCGGGACTGCAAGTCAGATGTGAAAACTATGGGCTTAACTCATAGCCTGCATTTGAAACTGTGGTTCTTGAGGGTCGGG
+
8BCCCDFF51)===8=====;88BFFGGGGGGGGGGGGGGGGGGGGGGGGGGGFGGGGGGGGGGGGGGGGGGGGGGGGGGGGGGGGGGGGGGGGGGGGGGGGFGGGGGGGGGGGGFGGGGGGGGGGGGGGGGGGGGGGGGGGGGGGGGGGGGGGGGGGGGGFGGGGGGGGGGGGGGGGGG6FFFGGGGGGGGGFGGFGGFGGGFGGFBEFGGGFFGGFGGFGGGGFGGFFFFFFFFFBFG>CAFB7BFG:4@A?FBFGGFBB4)6>A7F<C?BAFC?2<FBFFFFFFFA<<A<>::DBFF2
@M02996:162:000000000-B87FG:1:1101:26320:6364 1:N:0:ACTGAGCG+CGTCTAAT
CCTACGGGAGGCAGCAGCTAAGAATATTCCGCAATGGACGAAAGTCTGACGGAGCGACGCCGCGTGGATGATGAAGGTCGAAAGATTGTAAAATCCTTTTGGAAGTGAGGAATAAGCATTGCAGGGAATGGCAGTGTGGTGACTGTAGCTTCTGAATAAGCAACGGCTAATTACGTGCCAGCAGCCGCGGTAACACGTAAGTTGCGAGCGTTGTTCGGAATTATTGGGCGTAAAGGGCATGTAGGCGGTCATGAAAGTCTGTAGTGAAATCCCTGGGCTTAACCCAGGAACTGCTATGGAA
+
8ACCCB=5:1)========;<;;CFGGGGGGGGGGGGGGFFGGFGFGGGGGGGFFGCGGGGGGGCFGFGGGGGCFDGGGGGGGGFGGGGGGGGGGGGGGGGGGGGFGGGGGGGGGGGGGGGGGGGGGGGGGGGGGGGGGGGGGGGGGGGGGGGGGGFGGGFGGGGGGG7DFGGGGGGGGGGGF>FGDGGGGGGFGGFGGFGGGFGGFEFFGGGFFGG197;CCFF4FFFF<>BFFFF?FC4:2=>?>>9>FFFF<<AEFABF>FAFF2FA:???:FFB:BFFFD:?FF<44:<?9AFA?A<
@M02996:162:000000000-B87FG:1:1101:26299:6368 1:N:0:ACTGAGCG+CGTCTAAT
CCTACGGGAGGCAGCAGCTAAGAATATTCCGCAATGGACGAAAGTCTGACGGAGCGACGCCGCGTGGATGATGAAGGTCGAAAGATTGTAAAATCCTTTTGGAAGTGAGGAATAAGCATTGCAGGGAATGGCAGTGTGGTGACTGTAGCTTCTGAATAAGCAACGGCTACTTACGTGCCAGCAGCCGCGGTAACACGTAAGTTGCGAGCGTTGTTCGGAATTATTTGGCGTAAAGGGCATGTAGGCGGTCATGAAAGTCTGTAGTGAAATCCCTTGGCTTAACCCAGGAACTGCTATGGAA
+
ACCCCB):80)===8==;=;<;;CFGGGGGGGGGGGFGGGGGGGGFGGFGGGGEGGGGGGGGGGFGGGGGCGGGFGGGGGGGGG8FGGGGGFGFGGGEFGGGFGGGGGGGGGGGGGGGGGGGDEFGGGFCFGG+@FGGGGGGFGDFCEFFGGG9CDF:FGGGGGG+@@A,@FGG5CFGGFCCAAFG7C7=CG=FGGFGF5FGG+C783;>DGG:FGG0CC:GFGF*3??FDE<B2B??)9,?2@AFD;52<4A)5<A<>24B4A9(4646:4:2**90(2)8<<(((((..3),64@D044
@M02996:162:000000000-B87FG:1:1101:18052:6392 1:N:0:ACTGAGCG+CGTCTAAT
CCTACGAGTGGCTGCAGTGGGGAATATTGCACAATGGGGGGAACCCTGATGCAGCGATGCCGCGGGGAGGAAGAAGGTTTTCGGATTGTAAACTCCTGTCTTAAAGGACGAGAATGACGGTACTTTAGGAGGAAGCCCCGGCTAACTACGTGCCAGCAGCCGCGGTAATACGTAGGGAGCGAGCGTTGTCCGGAATTACTGGGTGTAAAGGGAGCGTAGGCGGGATGGCAAGTCAGATGGGAAATACAGGGGCGCAACCTCGGGGCTGCATTGGAAACTGTAGGTCGTGCGTTACGGAGGG
+
8ACCCA)):)58;=8===;==888CEFGGFGCAEA;@CD:=FBFGGGGFGGG<C=FCGDG<C:C+8FFGEEEGFCFGCFFECBCE:CBFC@BFGFGGG,DFGGF,FFBECG*=F:FGGGGC:F,F,5F7CFCEGGG7CC7CGGGGGECCG8*8:<C8C72/<?EG*1CECGG6:=7227:C>>):1*19<*;87:19*:*:DF0?9=FF=DC5BFG7?CC4>CCEB*/:527)6<46>=*.*57)7*5>0:BB(69BGF003-200>6.(24),/<*,)6)*)).)--:((((-(-)-((,
@M02996:162:000000000-B87FG:1:1101:18033:6397 1:N:0:ACTGAGCG+CGTCTAAT
CCTACGGGTGGCTGCAGTGGGGAATATTGCACAATGGGGGGAACCCTGATGCAGCGATGCCGCGGGGAGGAAGAAGGTTTTCGGATTGTAAACTCCTGTCTTAAAGGACGAGAATGACGGTACGTTAGGAGGAAGCTCCGGCTAACTACGTGCCAGCAGCCGCGGTAATACGTAGGGAGCGAGCGTTGTCCGGAAGTACTGGGGGGAAAGGGAGCGTAGGCGGGATGGCAAGTCAGATGGGAAATACAGGGGCTCAACCTCGGGGCTGCAGGTGAAACGGGAGGTCGGGAGTGAAGGAGAG
+
88ACCD>5>)0;======;;;88BFGGGGGGGFGGFFGDDDEDFGGGGGGGFGGFGEGGGEF:@+6@CFGEFFFCGG3EFGGGGCC>F,@CEFFGGGG,DFCGGFGFC<FF*CFFFGFGGBGG*<+=FECCGGGGGGGGGGGCGGG?EGG88CGFC2;7;87:EG8:C9EGG4ACEE?C:77:):9/C>GCGDEC*9*:/:DF):)0<5:DG48;D)49>6:C7:7*7(7*8)).94)*9694.)9@AGF<:(((5)C*,4<,(4316)(*(,4B9@)-8(040(4((-22:?F)4/42(-
@M02996:162:000000000-B87FG:1:1101:4295:6429 1:N:0:ACTGAGCG+CGTCTAAT
CCTACGGGCGGCAGCAGTAGGGAATATTGCACAATGGGGGGAACCCTGATGCAGCAACGCCACGTGTGGGAAGAAGCATTTCGGTGTGTAAACCACTGTCGTGAGGGAATAATGCTTGATTTCGGTCAAGTTGAATGTACCTCGAAAGGAAGCACCGGCAAACTTCGTGCCAGCAGCCGCGGTAATACGAGGGGTGCAAGCGTTGTTCGGAATCACTGGGCGTAAAGGGAGCGTAGGCGGAGACGCAAGCAGTCTGTACAATACCGGGGCCCAACCCCGGACCTGCAGACTGGACTGTGT
+
8ACCCBD58)08888;;<;<;8;CFGGGGGGGGGGGGGGGGGGGGGGGGGGGGFGGGGGGGGGGFGGGGGGGGGGGGGGGGGGGGGGGGGGGGGGGGGGGGGGGGGGFGGGGGFGGGGDGGGGGGGGGGGGGGGGGDFGGGGGGGGGGGGGFFFGGGGGGGGGGGGGGCEGFGGFGEGGGGGEFGGGGGGGGGFGDFGGFCDEBEGFFFEDGGF=<FFGFFGGGGFGC<FG:62?F<FFG9>1@8@DBD?FFF?2<AFGFDFB???FBD;G9:BDCDFF>0>BFBF7442.::((,7)).
@M02996:162:000000000-B87FG:1:1101:24570:6440 1:N:0:ACTGAGCG+CGTCTAAT
CCTACGGGTGGCAGCAGTGGGGAATATTGGACAATGGGGGAAACCCTGATCCAGCGACGCCGCGTGAGTGAAGAAGTATTTCGGTATGTAAAGCTCTATCAGCAAGGAAGAAAATGACGGTACTTGACTAAGAAGCTCCGGCTAAATACGTGCCAGCAGCCGCGGTAATACGTATGGAGCAAGCGTTATCCGGATTTACTGGGTGTAAAGGGAGCGTAGACGGCAAAGCAAGTCTGAAGTGAAATCCCGGGGCTCAACCCTGGAACTGCTTTGGAAACTGTTTAGCTAGAGTGCAGGAGAG
+
ACCCCBD=81)========;;88BFGGGGGGGGGGGGGGGGGGGGGGGGGGGGFFGGGGGGGGGFFGGGGGGGFGGGGGGGGGGGGGGGGGGGGGGGGGGGGGGGGGGGGGFFGGGGGGGEEGGGGGGGGGGGGGGGGGGGGGGGGGGGGGGGGGGGGGGGGGGGGGGGGGGGGCCFFGFCGFFGDCDGGGGGFGGFGGFGGGFGGFFFFGGFEFGGF3CFGGGGFGGFFGF<>4?>FFG<:>=AB?2C09>>BFFFFG?FFBF?FFFFAFFFFFGFF2<4FAFAB<58?DFFDDDF??F?
@M02996:162:000000000-B87FG:1:1101:10958:6448 1:N:0:ACTGAGCG+CGTCTAAT
CCTACGGGTGGCAGCAGTGAGGAATATTGGTCAATGGGCGGAAGCCTGAACCAGCCATGCCGCGTGAAGGAATAAGGCCCTATGGGTCGTAAACTTCTTTTGTGGGGGAGCAATAAGGCGTACGTGTACGTCGATGAGAGTACATCACGAATAAGCATCGGCTAACTCCGTGCCAGCAGCCGCGGTAATACGGAGGATGCAAGCGTTATCCGGATGGATTGGGTTGAAAGGGTGCGTAGGCGGTGCGTCAAGTCAGCGGTGAAAGCCCGGGGCTCAACTCCGGAACTGCCGTTGAGACTGG
+
68ACCA)5001;===;===;;;6;CFGGGGGGGGGGGGGGGGGGGGGGGGGGGFFFGGGGGGGGGG,DFGFFFGGGFGGGGCGGGGGGCGGDFGGGGF,:5C,9:+@FEGGGGAEFDF8:F+FCFGFFGGGGGFEFCCFCFGGGFCFGGG>FGGDCDGGEGGG7?EGGFE>AG5FCGGG6C?/6CD5D:EFG=>C=>GGFFCGFGGFFFF7ED:@)*.:DFGFG*)+:2@DD031>BB3D<57735BFG?:?A):AFGGB9F5AA?0:>;C>>,8<=(64:50(49)53:9:1(-.7.)..
@M02996:162:000000000-B87FG:1:1101:24586:6450 1:N:0:ACTGAGCG+CGTCTAAT
CCTACGGGTGGCAGCAGTGGGGAATATTGGACAATGGGGGAAACCCTGATCCAGCGACGCCGCGTGAGTGAAGAAGTATTTCGGTATGTAAAGCTCTATCAGCAAGGAAGAAAATGACGGTACTTGACTAAGAAGCTCCGGCTAAATACGTGCCAGCAGCCGCGGTAATACGTATGGAGCATGCGTTATCCGGATTTACTGGGTGTAAAGGGAGCGTAGACGGCAAAGCAAGTCTGAAGTGCAATCCCGTGGCTCAACCCTGGAACTGATTTGTAAGCTGTTTAGCTAGAGTGCATGAGCG
+
888A=?))111;=88;===;;@CFFF9FCEGGGGGDDF7@FEGCFBFGGGGC,=FFFGGGGGGGGDGGGGGGD<FGFFGFGGGGG?F8CAFFFEFDEFDGDEFF,=F<<E8DFGGFFGECFFCFG,>FGG,AEFBC,@@7B68BF,@FG+>8EB9D?@0DCDEBEE*;FCD:?9EGF9,CF*;?:?C56FFCE>GEF=+;+6:.AC4A@A>**55)8(:CBCGCG:CG??C>5<A4).*24*-9<6489(()(.4<2?C:75:433:7*)0..)*3*).)-9<))-.643462)6>=4>.-
@M02996:162:000000000-B87FG:1:1101:6423:6465 1:N:0:ACTGAGCG+CGTCTAAT
CCTACGGGTGGCAGCAGTGGGGAATATTGCACAATGGGCGAAAGCCTGATGCAGCGACGCCGCGTGAGTGAAGAAGTATCTCGGTATGTAAAGCTCTATCAGCAGGGAAGAAAATGACGGTACCTGACTAAGAAGCCCCGGCTAACTACGTGCCAGCAGCCGCGGTAATACGTAGGGGGCAAGCGTTATCCGGATTTACTGGGTGTAAAGGGAGCGTAGACGGTTTGGCAAGTCTGAAGTGAAATGCGGGGGCTCAACTCCTGAACTGCTTTGGAAACTGTCGAACTAGAGTGCAGGAGAG
+
8ACCCBAAA=0=;======;;888EFGGGGGGGGGGGGGGGGGGGGGGGGGGGFEFFGGGGGGGGGGGGGFGGGFGGGGGGGGGGGGGGGGGGGGGGGGGGGGGGGGGGEGFGGGGGGGGGGGGGGGGGGGGGGGGGGGGGGGGGGGGGGGGGGGGFCFGGGGGGGGGGGGGGGGGGGGGGGFFGGGGGGGGGFGGFG7AFGGFGGFFFFGGGFFGGFGGFGGG5<EC>FFFFAFF<AFD875F<=99DF>BFBBBFGGFFFF>7:AFFBGB>FFGFFAA<?0:<?(55)46>956542,4
@M02996:162:000000000-B87FG:1:1101:20405:6468 1:N:0:ACTGAGCG+CGTCTAAT
CCTACGGGAGGCTGCAGTGGGGAATATTGCACAATGGGGGGAACCCTGATGCAGCGATGCCGCGTGGAGGAAGAAGGTTTTCGGATTGTAAACTCCTGTCTTAAAGGACGATAATGACGGTACTTTAGGAGGAAGCTCCGGCTAACTACGTGCCAGCAGCCGCGGTAATACGTAGGGAGCGAGCGTTGTCCGGAATTACTGGGTGTAAAGGGAGCGTAGGCGGGATTGCAAGTCAGATGTGAAATACAGGGGCTCAACCTCTGGGCTGCATTTGAAACTGTAGTTCTTGAGTGAAGTAGAG
+
88ACCB:>=0)=======;=;88BFGGGGGGGGGGGGGGGGGGGGGGGGGGGGGGGGGGGGGGGFGGGGGGGGGGGDGGGGGGGGGGGGGGGGGGGGGGGGGFCFFGGGGGGGGGGGGGGGGGGGGGCFGGE=GGGGGGGGGGEFGGGGGGGGGGGGGGGGDEEEEDGGFGGGGGGDFGGGGEFGGGDGGGGGDCG?CGFGGGFGG?FBFGGGFEGGFGGFGG<7:CFAFFF>FBF>460-2616/72:7?B0(3<4FDB:743??:<E0FAB4=A8><<A?9AFAF>B5:)54A59<9-4
@M02996:162:000000000-B87FG:1:1101:13369:6492 1:N:0:ACTGAGCG+CGTCTAAT
CCTACGGGTGGCTGCAGTGGGGAATATTGGGCAATGGGCGCAAGCCTGACCCAGCAACGCCGCGTGAGGGAAGAAGGCTTTCGGGTTGTAAACCTCTGTCCTATGTGACGAAGGAAGTGACGGTAGCATAGGAGGAAGCCCCGGCTAACTACGTGCCAGCAGCCGCGGTAATACGTAGGGGGCGAGCGTTGTCCGGAATTACTGGGCGTAAAGGGTGCGTAGGCGGTAGCTTAAGTTGGATGTGAAATACCCGGGCTTAACTTGGGGGGTGCATCCAATACTGGGGTACTTGAGTGCAGGG
+
68AC=?>9:0);==8;==;;;88BFFFFGGGGFGGGGGGGGGGGGGGGGGFGGFGGGGGGGGGGFFGGGGGGGGGGGGGGGGGGGGGGGGGGGGGGGGFFGGGGGGGGGGGGGGGGGGFGGGGGGGGGGGGGGGGGGGGGGGGCEEEFGGGGEGGGGGGGGGGGGGGEEGEGGGGECCGGGDDEEGGGG=CEFFGGF37FCFGFG<>BDEGGGF37C1C<EGGFCEGG?FG?D4<BAAF44929:9=A*4:F>0;B;CC2>FFDB?F6>BC:39=+92A:2@AFB99<05-6<26<=4<0-
@M02996:162:000000000-B87FG:1:1101:25610:6501 1:N:0:ACTGAGCG+CGTCTAAT
CCTACGGGTGGCAGCAGTGGGGAATATTGGACAATGGGGGAAACCCTGATCCAGCGACGCCGCGTGAGTGAAGAAGTATTTCGGTATGTAAAGCTCTATCAGCAAGGAAGAAAATGACGGTACTTGACTAAGAAACTCCGGCTAAATACGTGCCAGCAGCCGCGGTAATACGTATGGAGCAAGCGTTATCCGGATTTACTGGGTGTAAAGGGAGCGTAGACGGCAAAGCAAGTCTGAAGTGAAATCCCGGGGCTCAACCCCGGAACTGCTTTGGAAACTGTTTAGCTAGAGTGCAGGAGAG
+
8ACCCF55)1)========;;88BFFFGGGGGGGGGGGGGGGGGGGGGGGGGGFFGGGGGGGGGFGGGGGGGGGGGGGGGGGGGGGGGGGGGGGGGGGGGGGGGGGGDGGGGGGGGGGGGGGGGGGGGGGGGGGGFGGGGGGGGGGGGGGGFGGGGGGGGGGDCFEGGDGGGGGGGFGGGGCFFG4DGGGGGGFGGFGC7DDEAGDFFFFGCCE><71>C6EGD5>GG749<>FFFFBFGBFAFAB94*4,77;:?D6C?:EFFFFB)=9:<B?FG?:).-9AA<<<64<,.:9<>5(444
@M02996:162:000000000-B87FG:1:1101:18543:6506 1:N:0:ACTGAGCG+CGTCTAAT
CCTACGGGCGGCAGCAGTGGGGAATATTGGACAATGGGGGAAACCCTGATCCAGCGACGCCGCGTGAGTGAAGAAGTATTTCGGTATGTAAAGCTCTATCAGCAGGGAAGATGATGACGGTACCTGACTAAGAAGCCCCGGCTAACTACGTGCCAGCAGCCGCGGTAATACGTAGGGGGCAAGCGTTATCCGGATTTACTGGGTGTAAAGGGAGTGTAGGCGGCCTAGCAAGTCAGAAGTGAAAGCCCGGGGCTTAACCCCGGGACTGCTTTTGAAACTGTACGGCTTGAGTGCAGGCGGG
+
8ACCCB55)0)8888;;<;;;88CFGGGGGGGGGGGGGGGGGGGGGGGGGGGGFEFGGGGGGGGGGEGGGGGGGGGFFGGGGGGGGGGGGGGGGGGGEEFGGGGGGGGGGGGGGGGGGGGG>FGGGGGGGFFAFFGGGGGGGGGGFGGGGGFFGFGG6CGGDGECE5CFFGGGGGECEGGGFFFGGGGGGGCE>GGFFD?FGFFGDFBBBD=*7B<F2?>@GGGEDCFFF>7:A>FAAF2,:29<FF?<6639BFF9F>?FF>F(711..2:29>F@2445*)4190(-()63.624(4(4
@M02996:162:000000000-B87FG:1:1101:7704:6513 1:N:0:ACTGAGCG+CGTCTAAT
CCTACGGGTGGCTGCAGTAAGGGATATTGGTCAATGGGGGTTACCCTGAACCAGCCATGCCGCGTGAGGGAAGAAGGCCCTACGGGTCGCAGACCTCTTTTGCCGGGGGATAACGCGCTCCACTTGTTGGGCGGTGAAGGCCCCCGGCGAATAAGCCTCGGCTAACTCCGTGCCAGCAGCCGCGGTAATACGGAGGATGCGAGCGTTATCCGGATTTATTGGGTTTAAAGGGTGCGCAGGCGTGGTGTTAAGTCAGCGGTGAAAGTCGACGGCTCAACCGGGAACGTGCCTTTTAGACTGG
+
8ACCC*:))1)===8;==;=<;CCF<FFGGGGGGGGGGEFGGGFFGGGGGFFFGGGGFCFFGGGFFEEGG=FC=FFGGGGGGFGGGGGGCF@FGGGGGGGGGF9CGCFECFGDFGGGGEEGGFGGDG9@,5@CGGGGGGG,,=FG88**88:8,+>B9><:C*B7A:@E;@ADG7<FFF=C7D@EG5*2+2;;5EEEFC:)*:<CC5;>FCED3><D>GFFCFDC;+2<B7)(4:5(359-9-7(<F?<<)*6))))27:6)))6-68)()-7()+*,36()((-,3(3(-).).().-.(
@M02996:162:000000000-B87FG:1:1101:25597:6513 1:N:0:ACTGAGCG+CGTCTAAT
CCTACGGGTGGCAGCAGTGGGGAATATTGGACAATGGGGGAAACCCTGATCCAGCGACGCCGCGTGAGTGAAGAAGTATTTCGGTATGTAAAGCTCTATCAGCAAGGAAGAAAATGACGGTACTTGACTAAGAAACTCCGGCTAAATACGTGCCAGCAGCCGCGGTAATACGTATGGAGCAAGCGTTATCCGGATTTACTGGGTGTAAAGGGAGCGTAGACGGCAAAGCAAGTCTGAAGTGAAATCCCGGGGCTCAACCCCGGAACTGCTTTGGAAACTGTTTAGCTAGAGTGCAGGAGAG
+
AACCCB=501)=;=8;===;;888FGGGGGGGGGGGGGGGGGGGGGGGGGGGGFFGGGGGGGGGFGGGGGGGGEFGGGGGGGGGGGGGGGGGGGGGGGGGGGGGGGGGGGGGGGGGGGGGGGGGGGGGFGGGGFGGGGGGGGGGGGGGGGGGGGGGGGGGGGGGGDGGGGGGGGGGGGGGGFFFGGGGFGGGGFGGFGGFGGGFGGFFFFG55:BGG?GGFGGGGEGGFFGFF>AFFBFG8:AFAB9:G9;DFFFFFGGFFE>>;B7?@47<A>FF7<<>FFFF><AA284:A25<:6?BB
@M02996:162:000000000-B87FG:1:1101:7729:6516 1:N:0:ACTGAGCG+CGTCTAAT
CCTACGGGTGGCTGCAGTAAGGGATATTGGTCAATGGGGGTTACCCTGAACCAGCCATGCCGCGTGAGGGAAGAAGGCCCTACGGGTCGCAGACCTCTTTTGCCGGGGGATAACGCGCTCCACTTGTGGGGCGGTGAAGGTACCCGGAGAATAAGCATCGGCTAACTCCGTGCCAGCAGCCGCGGTAATACGGAGGATGCGAGCGTTATCCGGATTTATTGGGTTTAAAGGGTGCGCAGGCGGGGTGTTAAGTCAGCGGTGAAAGGCGACGGCTCAACCGGAGCAGTGCCGGTGATACTGG
+
8BCCCBFA81)====;====<;;;CFGGGGGGGGGGGGGGGGGGGGGGGGGGGFFFGGGGGGGGFGGGGGGGGGGGGGGGGGGGGGGGGGGGGGGGGGGGGGGGGGGGGGGGGFGGGGGGGGGGGGGFGGGGGGGGGGGGGGGGGGGGGGGGGGGGGGGGGGGGGGGGGGGGGGGGGGGGGGFFGGGC>FFGGFGGFGGFGGGFGGFFFFGGGFFDGFGGFGGGGBGGAFGFFFFFFFFG>D>FF7>>DF<?<AFFFGGBFF<<A<FB86>>>BDG?:?;>8>>?<42:64(49(:76<FF
@M02996:162:000000000-B87FG:1:1101:14241:6516 1:N:0:ACTGAGCG+CGTCTAAT
CCTACGGGAGGCAGCAGTGAGGAATATTGGTCAATGGGCGAGAGCCTGAACCAGCCATGTCGCGTGCAGGAATACGGCCCTATGGGTTTTAAACTGCTTTTGCCTGGGGATAAAGTTGCGGACTTGTCCGTTATTGCAGGTACCAGGCGAATAAGGATCGGCTAACTCCGTGCCAGCAGCCGCGGTAATACGGAGGATCCGAGCGTTATCCGGATTTATTGGGTTTAAAGGGTGCGCAGGCGGCACGTTAAGTCAGCGGTGAAATGTCGGGGCTCAACCCCGGCACTGCCGTTGAAACGGG
+
8ACCCD8>)1)=8=====;=;;;;EFGGGGGGGGGGGGGGDEGFGGGGGGGGGGGGFGGGGGGGGGGGGGF,AFFGGDC=FGGGG@FG:FGGGGG<FGGGFGGAC,BFGF:FF9EB,,5+4:@CFEEBACDDCFGC9DFFFEG9,@ACE>EGG9EFFGGGGGGGGGGGGGGGGGGFFGGGGGFFGG<5B:DCEEEE>GGFGGGFGGFFFFGCGFFGGFGGBGGGG>FFAFFEF:?E>FF)4777()7.>??BBFA)0:DB(8<4<4<)<952>9FFFF<??714,9::B:(40:0)0)(,.
@M02996:162:000000000-B87FG:1:1101:11269:6553 1:N:0:ACTGAGCG+CGTCTAAT
CCTACGGGAGGCTGCAGTGAGGAATATTGGTCAATGGGCGGAAGCCTGAACCAGCCATGCCGCGTGAAGGAATGAGGCCCTATGGGTCGTAAACTTCTTTTGACGAGGAGCAATAAGGCGCACGCGTGCGCCGATGAGAGTACCCGTCGAATAAGCATCGGCTAACTCCGTGCCAGCAGCCGCGGTAATACGGAGGATGCAAGCGTTATCCGGATTTATTGGGTTTAAAGGGTGCGTAGGCTGTGGACCAAGTCAGCGGTGAAAGCCCGGGGCTCAACTCCGGAACCGCCGTTGATACTGG
+
8ACCCD:5=))====;=====;;CFGGGGGGGGGGGGGGGGGGGGGGGGGGGGGGGGGGGGGGGGGGGGGGGGGGGGGGGGGGGGGGGGGGGGGGGGGGGGGCFG?FFCFGGGGGGDGGGGGGGGGGFGGGGGBEDGGGGEFGGGGGGGDGGGGGGGGGGGGGGGGGGGGGGGFCCGGGGGGFFGG<DGGGGGFEGEGGFGGGFGGFFFFGGGFFGGAGGFGGGGFGGFBG@?6?EFFFG?9:@B?BBGFBFAAAFFGD?9FFFFFFFFBD;>9FG@:.4?F>F>F?>>91;BF15@A<<7
@M02996:162:000000000-B87FG:1:1101:11250:6559 1:N:0:ACTGAGCG+CGTCTAAT
CCTACGGGAGGCTGCAGTGAGGAATATTGGTCAATGGGCGGAAGCCTGAACCAGCCATGCCGCGTGAAGGAATGAGGCCCTATGGGTCGTAAACTTCTTTTGACGAGGAGCAATAAGGCGCACGCGTGCGCCGATTCGAGTACCCGTCGAATAAGCATCGGCTAACTCCGTGCCAGCAGCCGCGGTAATACGGAGGATGCAAGCGTTATCCGGATTTATTGGGTTTAAAGGGTGCGTAGGCTGTGGACTAAGTCAGCGGTGACAGCCCGGGGCTCAATTCCGGAACCGCCGTCGATAACGG
+
88AC=988)1)==;=;==;=;;CEFGGGGGGGGGGGGGGGGGGGGGGGGGFCF@FGFFGGFFCF@FGFCCFCEFC9FGGGEGGGGGGGGGGFEFGGGGGGGFGGGFGGECGGGGGGC,AFFGGDGGG+++@CC+3+,3@<EFEGF*:CE>585FCFCFG>C7>EC8=EGGGFGCGGGGFGGGFE*9C7CGF=C)::)7CFDC?3CD>BFFFGGFFDGAFG=E5CGBGFAFGFFF:D?()94240(0*.*..9<B<<)*/-(7).),-()-9191)+1)))6)944-2(3-,,((,(7()(-
@M02996:162:000000000-B87FG:1:1101:16948:6579 1:N:0:ACTGAGCG+CGTCTAAT
CCTACGGGTGGCAGCAGTAAGGGATATTGGGCAATGGGGGCGACCCTGACCCAGCCATGCCGCGTGAGGGAATGAGGCCCTACGGGTCGTGAACCTCTTTTGCCTGGGGATAACGGCGCGGTCGTGAACCGTGCGTGCAGGTACCAGGCGAATAAGCATCGGCTAACTCCGTGCCAGCAGCCGCGGTAATACGGAGGATGCGAGCGTTATCCGGATTCATTGGGTTTAAAGGGTGCGCAGGCGGCCGGCCAAGTCAGCGGGGAAATCCGGGGGCCCAACCCCCGACGTGCCGTTGATACGG
+
8ACCCE8581);=88===6<<;CCFGGGGGGGGGGGGGGGGGFGGGGGGGGGGFFGGGGGGGGGGGGGGGGGGGFGGGGGGGGGGGGGGGGGGGGGGGGGGGGGGGGGG:CFGGGGGGGGGGGGGGGGGGGGFGGGGG>FGGGGGFGGGGG7C:;9EGGGGGGGEFFGGEBE*=FGGGGFGGD:EGGD5ECGG>EG>*>?D)2<:)<>BFFFD3)9352CFGGFEF526/:=<<?D067D(74)3579C9(.(6224?C0(),4(6<:B>DF69>*0(:?FB9>>(,-((,(3((-956((
@M02996:162:000000000-B87FG:1:1101:4361:6596 1:N:0:ACTGAGCG+CGTCTAAT
CCTACGGGGGGCAGCAGTGAGGAATATTGGTCAATGGTCGGAAGACTGAACCAGCCAAGTCGCGTGCAGGAAGACGGTCCTATGGATTGTAAACTGCTTTTGTACGGGAATAAAGTGCGGGACGTGTCCCGTTTGGAATGTACCGTAAGAATAAGGGTCGGCTAACTCCGTGCCAGCAGCCGCGGTAATACGGAGGACCCGAGCGTTATCCGGATTTATTGGGTTTAAAGGGTGCGCAGGCGGAGTGTTAAGTCAGCGGTGAAATTCTCATGCTCAACCTGAGAACTGCCATTGATACAGG
+
ABCCCB5=50)8888::<:::::CFFGGGGGFFDGGGGGGGGGGGGGGGFFGGGGGFGGFFGGEFGGGFGGGGGDFFGGGGGGGGGGGFFFFGFGGGGGFGGGGGGGGFCGGGGGGGGGGGGGGGGGFFGGGFFGDFFGGGGGGGFGGGGGGGGGGGGGGEDGGGGGGGGGGGGFEEFDGGGFFGGG5FFFFGEGGFFF3DGGEGGBEFFGGGFFGGFGGFGGGGFGG4@F@3?(719DD>GB34.).::AFF>A<7ED21>7AFFA<B<DAF94C=(((47?B<?9))..6<9>>*6)).
@M02996:162:000000000-B87FG:1:1101:21701:6607 1:N:0:ACTGAGCG+CGTCTAAT
CCTACGGGAGGCAGCAGTGGGGAATATTGGACAATGGGGGAAACCCTGATCCAGCGACGCCGCGTGAGTGAAGAAGTATTTCGGTATGTAAAGCTCTATCAGCAAGGAAGAAAATGACGGTACTTGACTAAGAAGCTCCGGCTAAATACGTGCCAGCAGCCGCGGTAATACGTATGGAGCAAGCGTTATCCGGATTTACTGGGTGTAAAGGGAGCGTAGACGGCAAAGCAAGTCTGAAGTGAAATCCCGGGGCTCAACCCCGGAACTGCTTTGGAAACTGTTTAGCTAGAGTGCAGGAGAG
+
8ACCCA=>)1)=========;88BFGGGGGGGGGGGGGGGGGGGGGGGGGGGGFGGGGGGGGGGFGGGGGGGGGGGGFGGGGGGGGGGGGGGGGGGGFFGGGGGGGGGGFDGGGGGGGGGGGGGGGGGGGCDEFGGGGGGGGGGFFFGGCFEGGGGGGGGGGGGGGGGGGGGGGGGFGGGGGFFGGGGGGGGG>EGFGGFGGGFGGFFFFGGC3BDGFGGFGGGGFCF?F75AFFF4:F?<FF9<FFFG>>D>>FFFGGFFFFFFB03@BGDD?:C4:DFFFFFBFFFFFFFFFAA72:,4
@M02996:162:000000000-B87FG:1:1101:24145:6627 1:N:0:ACTGAGCG+CGTCTAAT
CCTACGGGAGGCTGTAGTCGAGGATCATTTGCAATGGGCGAAAGCCTGACAATGCGACGCTGCGTGGAGGATGAAGGCCTTCGGGTTGTAAACTCCTGTCATAGGGGAACAGGCGATCGGACCCAATACGTCCGTGAGTTGAGTGTACCCTAAGAGGAATTGGCGGCTAACTCTGTGTCAGCAGCCGCGGTAATACAGAGGCCAAGAGCGTTGTTCGGATTTACTGGGCGTAAAGGGCGCGTAGGCGGTCCTGCGTGTCAAGTGTGAAATCTCCGGGCCCAACCCGGAAAGTGCGCTTGAA
+
8ACCC5):8008========8888CFAFGGGGGGGGGGGFGGGGGGGGGGGGGEFGFGGGGGGGBFGCFGGGGGGGGGGGGGGGGGGGGGGGFGFGGGEFGGAFEEGGGGGFFGGGGGGGGGGGGGGFGGGGDE@DEEGGGFGGGGGGGGGCFGGGGGFFFFGGGGGGCEGFFGGGGGGGGGFFD4<DGG<GGFGGFGGFCDF4CDAFFFCGGFFFDBGGEG7CGFCF:@GE0:>428<C41-789>BC6>FFF>:?EGF<?FFA>2<B2062)>8@>4(,5(4399(-33:5)(3)-4,.
@M02996:162:000000000-B87FG:1:1101:27386:6638 1:N:0:ACTGAGCG+CGTCTAAT
CCTACGGGAGGCAGCAGTAGGGAATATTGGTCAATGGGGGAAACCCTGAACCAGCGACGCCGCGTGAGTGAAGAAGTATTTCGGTATGTAAAGCTCTATCAGCAGGGACGATAATGACGGTACCTGACTAAGAAGCCCCGGCTAACTACGTGCCAGCAGCCGCGGTAATACGTAGGGGGCAAGCGTTATCCGGATTTACTGGGTGTAAAGGGAGCGTAGGTGGCCATGCAAGTCAGATGTGAAAACCCGGGGCTCAACCCCGTGACTGCATTTGAAACTGCGTGGCTGGAGTACAGGAGAG
+
8ACCCD=8510=========;8;CFGGGGGGGGGGGGGGGGGGGGGGGGGGGGFFGFGGGGGGGFGGGGGGGGGGGFGGGGGGGGGGGGGGGGGGGGGGGGGGGGGGFGGGGGGGGGGGGGGGGGGGGGGGGGGGGGGGGGGGGGGGGGGGGGGGGGGGGGGGGGGGGGGGGGGGGEGGGGGFFGGGGGGGGGFGGFGGFGGGFGGFFFFGGGFEGGBDGFGGGGFGGFFGFBFFFBFFGFGF@AFDFG9;B>>FBFGCB?B3(1:BB?3:<24@GFFFFFF1(4241:?<::ABA<:BF?
@M02996:162:000000000-B87FG:1:1101:24141:6648 1:N:0:ACTGAGCG+CGTCTAAT
CCTACGGGAGGCTGTAGTCGAGGATCATTTGCAATGGGCGAAAGCCTGACAATGCGACGCTGCGTGGAGGATGAAGGCCTTCGGGTTGTAAACTCCTGTCATAGGGGAACAGGCGATCGGACCCAATACGTCCGTGAGTTGAGTGTACCCTAAGAGGAATTGGCGGCTAACTCTGTGTCAGCAGCCGCGGTAATACAGAGGCCAAGAGCGTTGTTCGGATTTACTGGGCGTAAAGGGCGCGTAGGCGGTCCTGCGTGTCAAGTGTGAAATCTCCGGGCCCAACCCGGAAAGTGCGCTTGAA
+
8ACCCE=5=1)=;=======888@FGGGGGGGGGGGGGGGGGGGGGGGGGGGGFFGFGGGEGGGFGGGGGGGGGGGGGGGGGGGGGGGGGGGGGGGGGGGGGFGGGGGGGGGGGGGGGGDGGGGGGGGGGGGGGGGGGGGGGGGFGGGGGGGGGGGGCFFFGGGGGGGGFGGGGGGGGGGGGFAGGGGGGGGGFFGFG7FGGGFGGFFFE<EGFFGGFGDBGFGGFGGFECB13<FBBFG>C9@BFD>C>>FFB98?EFB9?AAFBA<9AG29AFGFFFBBFFFF>99>446<>9>@?(25
@M02996:162:000000000-B87FG:1:1101:23442:6650 1:N:0:ACTGAGCG+CGTCTAAT
CCTACGGGTGGCAGCAGTGGGGGATATTGCACAATGGGGGAAACCCTGATGCAGCGACGCCGCGTGAGTGATGAAGTATTTCGGTATGTAAAGCTCTATCAGCAGGAAAGATAATGACGGTACCTGACTAAGAAGCACCGGCTAAATACGTGCCAGCAGCCGCGGTAATACGTATGGTGCAAGCGTTATCCGGATTTACTGGGTGTAAAGGGAGCGCAGACGGCATGGCAAGCCAGATGTGAAAGGCAGGGGCTCAACTCCTGGACTGCATTTGGAACTGTCAAGCTAGAGTATCGGAGAG
+
8ACCC>59>1);=======;;88@FGGGGGGGGGGGGGGGGGGGGGGGGGGGGFGGGGGGGGGGFGGGGGGGGGFGGGGGGGGGGGGGGGGGGGGGGGGGGGGGGGFGGGGGGGGGGGGGGGGGGGGGGGGGGGGGGGGGGGGGGGFGGFGGGGGGGGGGGGGDGGEEGGGGGGGGGGGGGGFFGGGGGGGGGFGGFGGFGGGFGGFF6:CEGFFGG>CDFGGGGDGGFFGFBF?F77FF<7<9<>FFD09E>6??<FFDFFBF:<B6@FGA::FEF?BBFF:<>FF2?8<><<F6>6>;:
@M02996:162:000000000-B87FG:1:1101:3722:6661 1:N:0:ACTGAGCG+CGTCTAAT
CCTACGGGAGGCTGCAGTGAGGAATATTGGCAATTGCCGGGAGGCCGGTCCAGCCATTGCGGGGGGAGGGAGGCGGGCCCAAGGGTTTGAAAATTTTTTTTGACCGGGGGAAAAAGGGTTTCGGGGAGGTCGGAGAGAGGTCCGTTCGGATTAGGATTGGCCAAACTCCGTACAGGCGCCGGGGGTAAGAGGGAGGTGCGGAGCGTACTCGGGTTTTTTTGGGTTTAAGGGGTGGGTAGGTGGGTGGGTAGTGTCGCGGGGAAGGCAAGGTCTCAAACGCAGACCCTGCCTGTAATACTG
+
8ACCCEA@5:18=;===;,=;;CEGFGD@9,,C6<E,;6@+@+@,,++++7:6,:,,,6C,+++++8+<<:**+*5**4****8*88<*,?C,,5,2>CE8**0,:C*/*2;**;/;****+/2/*1***0*1***;***02<?:+*/*;;20+++++*;:*+/*2:9+28/98<**7*1/).7*19*2+*1*)2/599)1)/)11))./9:D)5**()/88EDG)6747*0((,),.7*.*-),)81).40())-(2)(-7,(-1(.70*)-)/<*)((-)((-(((((54))).*)))
@M02996:162:000000000-B87FG:1:1101:23451:6666 1:N:0:ACTGAGCG+CGTCTAAT
CCTACGGGTGGCAGCAGTGGGGGATATTGCACAATGGGGGAAACCCTGATGCAGCGACGCCGCGTGAGTGATGAGGTATTTCGGTATGTAAAGCTCTATCAGCAGGAAAGATAATGACGGTACCTGACTAAGAAGCACCGGCTAAATACGTGCCAGCAGCCGCGGTAATACGTATGGTGCAAGCGTTATCCGGATTTACTGGGTGTAAAGGGAGCGCAAACGGCATGGCAAGCCCGATGTGAAAGGCAGGGGCTCAACTCCTGGACTGCATTTGGAACTTTCAAGCTAGAGGAGCGGAGGG
+
ACCCC515:11===8====;;888CFGFGGGGGGGGGGGGGGGGGGGGGGGGGFGGGGGGGGGGCFGGGGFGGFGGG<CGGGDEGGGGGGGGGGGGGCFGGGGGGD+AFGGGGGGAEFFEGGGGGGGGGGBGGGGGGGGGDGGCFFFFGGGFG:DGGGGGF*>1FGDGGGGGGGGGFCGGGGFFGGGGGGFCG:EGFCDFGGFFEGFF68C5*0./C0)15CE:*.77:@4>?F(703B*-*-*..:<<90>97?7):7<?F7:084()4:<AA?EFB2--64)<<:),,)((((,7(-(-
@M02996:162:000000000-B87FG:1:1101:8267:6672 1:N:0:ACTGAGCG+CGTCTAAT
CCTACGGGAGGCAGCAGTGGGGAATATTGGACAATGGGCGAAAGCCTGATCCAGCGACGCCGCGTGAGTGAAGAAGTATTTCGGTATGTAAAGCTCTATCAGCAGGGAAGATAATGACGGTACCTGACTAAGAAGCCCCGGCTAACTACGTGCCAGCAGCCGCGGTAATACGTAGGGGGCAAGCGTTATCCGGATTTACTGGGTGTAAAGGGAGCGTAGACGGTATGGCAAGTCTGATGTGAAAACCCAGGGCTCAACCCTGGGACTGCATTGGAAACTGTCAACCTAGAGTGCAGGAGAG
+
ACCCC>AA58)=========;888FFGGGGGGGGGGGGGGGGGGGGGGGGGGGFFGGGGGGGGGFGGGGGGGGGGGGGGGGGGGGGGGGGGGGGGGGGGGGGGGGGGGGGGGGGGGGGGGGGGGGGGGGGGGGGGGGGGGGGGGGGGGGGGGGGGGGGGGGGGEGGGGGGGGGGGGGGGGGGFFGGDGGGGGGEGGFFGFGGGAGGAFFFGGGF@GGFGGFGGGGFGGFFGFFFFF<>FCA:<=AF>BGF:EF:?FDGF??F:?7?FFFFGFB?FFFFFFFFFF).3:33.:B2-6>0334
@M02996:162:000000000-B87FG:1:1101:3736:6672 1:N:0:ACTGAGCG+CGTCTAAT
CCTACGGGAGGCTGCAGTGAGGAATATTGGACAATGGCCGGAAGGCTGATCCAGCCATGCCGCGTGAAGGCAGACGGTCCTATGGATTGTAAACTTCTTTTGTACGGGAGCAATAAGGTCTACGCGTAGATCGATGAGAGTACCGTACGAATAAGCATCGGCTAACTCCGTGCCAGCAGCCGCGGTAATACGGAGGATGCGAGCGTTATCCGGATTTATTGGGTTTAAAGGGTGCGTAGGCGGGCTGGTAAGTCAGCGGTGAAACGCAGGTGCTCAACACCTGACCTGCCGTTGATACTG
+
ABCCCDAA=1)=======;==;;CFGGGGFGGGEGGGGGGGGGG:EFGGGFEFFFFEGGGGGGGGGGGGGGGGGGGGEGGGCGGGCFGGGGGG?D<EFGGGGGGGGGGCGFGEFGGCGF?EFGGGGGGGGCGE@DFGGG@FGGDGGDEGGCGGFGGGGGGCGGGGFD7CEG5CFDFGGCFC9BFEDGDGGGGGFGGFFCAC9EA:D>B:FGEGFE3CAGF4ECGGFGFFFF:86:>:?DG<)(515:?C9)9<:A<:73-(<<<2<B;B9*(..*A433?0)51426<82,4<::A=<<:
@M02996:162:000000000-B87FG:1:1101:9469:6677 1:N:0:ACTGAGCG+CGTCTAAT
CCTACGGGAGGCAGCAGTGAGGAATCTTGGTCAATGGGCGAGAGCCTGAACCAGCCAAGTAGCGTGAGGGACGACTGCCCTATGGGTTGTAAACCTCTTTTGTTCGGGAATAAAGTGCGGGACGTGTCCCTCTTTGCCTGTACCGTTCTAATAAGCATCGGCTAATTCCGTGCCAGCAGCCGCGGTAATACGGAAGCTTCGACCGTTATCCTGATTTATTTGGTTTAAAGGGAGCGTAGGCGGCCTTTTCAGTCCGTGTTCAAATGTCAGTTCCCAACACTGGCCTCCCATTGTTCCTGGG
+
8ACCCE))8:)=8==;==;=;;;CF,CE<FGGGGGGGFGGFCC@FDGFGFG8EEFG8,CF6EGDEGEGGGGGG@FGEGGGGGGFG8EFGEDFFFGGGGGGGAF<F+@FC+A<<E=F,EC+4+@>F>@DFF,DEGG9D,C?D@DF+DEG+@9E;,@EEFCCCCGE,=CFGGG5CC97FFGGEDAB*?4*87D5:6*4)22;9/*:?CD35@C+;+;+;5+@+<:DFA00)0>:((-)4:)/,/-573).0-.15),42C9(-*6)-).6*.:)6:6:5:(8-*,2,2(4((.)-)))*..4-
@M02996:162:000000000-B87FG:1:1101:7664:6683 1:N:0:ACTGAGCG+CGTCTAAT
CCTACGGGTGGCAGCAGCTAAGAATATTCCGCAATGGACGAAAGTCTGACGGAGCGACGCCGCGTGGATGATGAAGGCCGGAAGGTTGTAAAATCCTTTTAAGTGTGAAGAATAAGCGAGGGCAGGGAAAGCCCATGTGGTGACGGTAGCACTTGAATAAGCAACGGCTAATTACGTGCCAGCAGCCGCGGTAACACGTAAGTTGCGAGCGTTGTTCGGAATTATTGGGCGTAAAGGGCATGTAGGCGGTTTTGCAAGCTTGGTGTGAAATCCCGGGGCTTAACTCCGGAATTGCGTTGAG
+
ACCCCBA==1);==8;===;<;;CFGGGGGGGGGGGGGGGGGEGGGGGGGGGEFEGFGGGGGGE@FGEGGGGGGGFGGGGEGFGGGGGGGGGGGGGGGGGGGGFGGGGFGGCFGFGGGGGGGGGGE+DFGGGGGGGGGGGGGGGGGGGGGFGGGGGGFGGGFGGGGGGGGGGGGGGGGGGGGFFGGGGGGGGGFGGFGGFGGGFGGFFBEDGDEFGGFGDEFGFGFGGFFGEFBBFFFFG?GFFDFFBGBFDFFBF4FGDFFFF??1AF<DABF>EF>9>?FFFBA?B9:6:7?<?>:>1(
@M02996:162:000000000-B87FG:1:1101:9451:6685 1:N:0:ACTGAGCG+CGTCTAAT
CCTACGGGAGGCAGCAGTGAGGAATATTGGTCAATGGGCGAGAGCCTGAACCAGCCAAGTAGCGTGAGGGACGACTGCCCTATGGGTTGTAAACCTCTTTTGTTCGGGAATAAAGTGCGGGACGTGTCCCGCTTTGCATGTACCGTTCGAATAAGCATCGGCTAATTCCGTGCCAGCAGCCGCGGTAATACGGAAGATGCGAGCGTTATCCGGATTTATTGGGTTTAAAGGGAGCGTAGGCGGCCTTTTAAGTCAGTGGTCAAATGTCAGTGCCCAACACTGGCCTGCCATTGATACTGGG
+
88CCCB=:58)========;;;;CFGGGGGGGGGGGGGGGGGGGGGGGGGGGGFFFGGGGGGGGGGGGGGGGGGGGGGGGGGGGGGGGGGGGGGGGGGGGGGGGGGGGGGGGGGFGFGGEGGGGGGFGGGGGGGGGGGGGGGGGGGGGGGGGGGGGGGGGGGGGGGGGGGGFGFGGGGGGGGFFGGGDFGGGGFGDFGGFGDGFGGFFFFGGGEFGGAGGFGGGGFFFFFGFFB>BBFFG?99<>:FDGF?FDF>>FFGF?F7<<ABFF<C5>FFGFFFFFF1?:76:FFBFA)<5FA9?(
@M02996:162:000000000-B87FG:1:1101:8735:6688 1:N:0:ACTGAGCG+CGTCTAAT
CCTACGGGTGGCAGCAGTTAGGGATATTCGTCAATGGAGGAAACTCTGAACGAGCAATGCCGCGTGAGTGATGACAGTCATTTTGATTGTAAAACTCTGTTGTAAAGGAAGAAACCTTACCATAGGTAATGATGGTAAGCTGACGGTACTTTACCAGAAAGCCCCGGCTAACTACGTGCCAGCAGCCGCGGTAATACGTAGGGTGCGAGCGTTATCCGGATTTATTGGGCGTAAAGCGTGTGTAGGCGGTTTATTAAGTCTAAGATCTAAGCCCGAGGCTCAACCTCGGTTCGTCTTAGAA
+
8ACCCF=):0)========<<;;CFGGGGGGGGGGGGGGGGGGGGGGGGGGGGFGFFEGGGGGGGGFGGGGGGFFEFGGC9AFFGCGGGGGGGFFGGGGGGFGGGFGDFGFG?FGFGG,?FFF,4AEG=F9FE=EFGCFGFG=FBEGFGGGGGGFFG8DGGGGGGEEGGGGFFEGGGGGGGGFAFGGGGDDCE9EFFGG>C>E9;DDD;BGGGEFFGFG<>FFFGAEG1ACD6@;7@@BD?346:6?0C1>D0-<AA+26AFA))64<B4*14?B*)49?7/8:14<:3:B<2:BBF<465
@M02996:162:000000000-B87FG:1:1101:8753:6689 1:N:0:ACTGAGCG+CGTCTAAT
CCTACGGGTGGCAGCAGTTAGGGATATTCGTCAATGGAGGAAACTCTGAACGAGCAATGCCGCGTGAGTGATGACAGTCATTTTGATTGTAAAACTCTGTTGTAAAGGAAGAAACCTTACCATAGGTAATGATGGTAAGCTGACGGTACTTTACCAGAAAGCCCCGGCTAACTACGTGCCAGCAGCCGCGGTAATACGTAGGGGGCGAGCGTTATCCGGATTTATTGGGCGTAAAGCGTGTGTAGGCGGTTTATTAAGTCTAAGCTCTAAGCCCGAGGCTCAACCTCGGTTCGTCTTAGAA
+
8ACCCD:510)====;===<<;;;CFFGGGGGDGGGGGGGGGGGGGGGGFFGGFGFGFGGGGGGGGGEGGGGGFGFGGG6CAFGGDGGGGGGGCFFEGGGGDGDF,CFFGGGGGGGGG?FFFGAF8EFDGG9@,9EFA@FGFGGBCE=EGGGGGFGG8ADDFGFGCCCGGEFGFFGGFGGGGFFGGGGDEGECAA7=CGA@GG>CCBE>;3>CEFDGFG5;>6*?BCDBFGFFF6=4>EC:><956=()29E(.5--<C9BFB)(.2416*(8:5/89F?FF<<??BBF:4,,(-47.6)6
@M02996:162:000000000-B87FG:1:1101:14878:6698 1:N:0:ACTGAGCG+CGTCTAAT
CCTACGGGCGGCTGCAGTCGAGAATCTTCGGCAATGGACGAAAGTCTGACCGAGCGACGCCGCGTGTATGATGAAGGCCTTCGGGTTGTAAAGTACTGTCGATTGGGCGGAAGTTAGAGAGGGTTCTCCCTTTCTTTTGACCTATCATTTGAGGAAGGACGGGCTAAGTTCGTGCCAGCAGCCGCGGTAAGACGAACTGTTCGCACGTTATTCGGAATCCCTGGGCTTAAAGGGCATGTAGGCGGCGTCATACGCGGGGTTTGACATCCCACGGCTCAACCGTGGAACTGGGCTCCGAA
+
88ACCD=)1))8888;;;;888;8FFGGGGGGGGGGGFGFCB@FGGGGGGGGGFGGFGCFGGGGEGGGGFGFGFGGFFGGGGGGGGGGGF?FGGGGGGGGG=FGGFGGG@EGGGGG9<9@3BFFGGGFGFGGGGGGGG,*DCF:FGFGGG9;5,<EF5*<=?>EGFE?FFD=D>C*37ECGDA:5DDG<EC+<)>CDFCFFF*)*9557)9<:5)//(6*)035:7EC:?C=A<47:197<*4>(>3()-3*),,4(CC;FEF>22427:7?135*05<::73(-45::2382:6?3(4
@M02996:162:000000000-B87FG:1:1101:14867:6713 1:N:0:ACTGAGCG+CGTCTAAT
CCTACGGGCGGCTGCAGTCGAGAATCTTCGGCAATGGACGAAAGTCTGACCGAGCGACGCCGCGTGTATGATGAAGGCCTTCGGGTTGTAAAGTACTGTCGATTGGGCGGAAGTTAGAGAGGGTTCTCCCTTTCTTTTGACCTATCATTTGAGGAAGGACGGGCTAAGTTCGTGCCAGCAGCCGCGGTAAGACGAACTGTTCGAACGTTATTCGGAATCACTGGGCTTAAAGGGCATGTAGGCGGCGTAATAAGCGGGGTTTGAAATCCCACGGCTCAACCGTGGAACTGGGCTCCGAA
+
8ACCCE1):))8888;;;;888;BFGGGGGGGGGGGGGGGGGDFGGGGGGGGGFGGGGGGGGGGGGGGGGGGGGGGGGGGGGGGGGGGGBEFGGFGGGGGFEGGGFGGGGCEGGGFGFFGCCEGFFGGGGGGGGGGGGFBFCGFGGFGGF@BC:FFGDGGGGGGGG++ABFGDFDFFGGFCDFBE<DGCEFEF>GEFGFFGGG>=FEFFFGGCF>5<?G:?F?<FFGGBFG?>?B>B:FD4D<>>F@;<3:?54A;BECBB:14-6AB@B6?90<5><?FF>320:).42:341<684:
@M02996:162:000000000-B87FG:1:1101:9958:6722 1:N:0:ACTGAGCG+CGTCTAAT
CCTACGGGGGCTGCAGTGAGGAATATTGGTCAATGGGCGAGAGCCTGAACCAGCCATGTCGCGTGCAGGAATACGGCTCTATGGGTTTTAAACTGCTTTTGCCTGGGGATAAAGTGGCGGACTTTTCCGTTATTGCAGGTCCCAGGCGAATCAGGATCGGCTAACTCCGTGCCAGCAGCCGCGGTAATACGGGGGATCCCAGCGTTATCCGGATTTATTGGGTTTAAAGGGTGCGTAGGCGGCATCCCCAGTCTGTGTGTAAATGTCCGTGCTCAACCTTTGCCCTCCCCGGGAAACTGGG
+
88CCCE:>B11888;;;;;;;;;;;CEFGGGGGGGGGGGGGGGGGGGEGGGGGFDFEGGGGGGGGGGGGCFFCFGFGGGGEEFGGGGGGFFGGFAFGGFGGGFGGGGG+?DDF<,,CFCD+@FG,CDFGGGDDG9C==8F,@D,::C:4CC*@CD8DFDGCF5DFEFFCFCEGD:EDCFF7<?>8):CCF<>*.C5;FC)09FEEC@FFFGGD:7C*6**95/<5/+0<4CF::>E19:D>3(),0)(/.())--.6<>()94<AFF)0(/,25*37<F<)*)),(((,(-((((.8<9?F
@M02996:162:000000000-B87FG:1:1101:13624:6724 1:N:0:ACTGAGCG+CGTCTAAT
CCTACGGGTGGCAGCAGTAAGGGATATTGGTCAATGGGGGTTACCCTGAACCAGCCATGCCGCGTGAGGGAAGAAGGCCCTACGGGTCGCAGACCTCTTTTGCCGGGGGATAACGCGCGCCACGTGTGGCGCGGTGAAGGTACCCGGAGAATAAGCATCGGCTAACTCCGTGCCAGCAGCCGCGGTAATACGGAGGATGCGAGCGTTATCCGGATTTATTGGGTTTAAAGGGTGCGCAGGCGGGGTGTTAAGTCAGCGGTGAAAGGCGACGGCTCAACCGGAGCAGTGCCGTTGATCCGGG
+
88BCCB>=80);==8;===<<;;;CFGGGGGGGGGGGGGGGGGGGGGGGGGGGGFGGGGGGGFGFGGGGGGGGFGGGGGGGGGGGGGGGGGEEFGGGGGGGGGGGGGGGDEFGGGGGGBGGCFGGGGGGGGGGGGG7FGGGGGGGGGEEGGGGGGGGGGGGGGGGGGGGGGGGGGFGGGGFGBBCD<DGGG8C:GEEGGFGGGFGGFFFFGGGFFGGAGGFGGGGFFGFF>BFBFFFFFG979.77793<>FFF<<)5C?9FDBF?FF>;571-03=0?FF)341(6:22(38B22*.(3;
@M02996:162:000000000-B87FG:1:1101:10118:6729 1:N:0:ACTGAGCG+CGTCTAAT
CCTACGGGTGGCAGCAGTGGGGGATATTGCACAATGGGGGAAACCCTGATGCAGCGACGCCGCGTGAGTGATGAAGTATTTCGGTATGTAAAGCTCTATCAGCAGGAAAGATAATGACGGTACCTGACTAAGAAGCACCGGCTAAATACGTGCCAGCAGCCGCGGTAATACGTATGGTGCAAGCGTTATCCGGATTTACTGGGTGTAAAGGGAGCGCAGACGGCATGGCAAGCCAGATGTGAAAGGCAGGGGCTCAACTCCTGGACTGCATTTGGAACTGTCAAGCTAGAGTATCGGAGAG
+
8ACCCB))81)========;;88@FFGGGGGGGGGGGGGGGGGGGGGGGGGGGFFGGFGGGGGGFGCGGGGGGGGGGGFGGGFGGGGGGGGFFGGGGFFGGGGGGGFGGGFGDFGFGGGGGCGGGAEFGGGFFEFGGGGEGGEGGGGCGFGFGGCGGFGGGDGD:E5CFFGGG?FGGGGGGGFFGGGDGFGGGFGGFCGF=FEFGGFF6ACECBEGG>G:7CGGGFFGF?FF???FFDFC426/65F(990770?<>FF>BF?B??F??2:<A<FEF:52>=)43?2)3,4AAAA?:66,4
@M02996:162:000000000-B87FG:1:1101:23766:6744 1:N:0:ACTGAGCG+CGTCTAAT
CCTACGGGAGGCAGCAGTGAGGAATATTGGTCAATGGGCGCAAGCCTGAACCAGCCAAGTCGCGTGAAGGAAGACTGCCCTATGGGTTGTAAACTTCTTTTGCATGGGAATAAAGTGAGCCACGTGTGGCTTTTTGTATGTACCATGCGAATAAGCATCGGCTAACTCCGTGCCAGCAGCCGCGGTAATACGGAGGATGCGAGCGTTATCCGGATTTATTGGGTTTAAAGGGTGCGTAGGCGGGATGGTAAGTCAGTGGTGAAAGTTTGCGGCTCAACCGTAAAATTGCCGTTGAAACTG
+
68AC=>=A=1)8==8=====;;;CFFGGGGGGGGGFEFGEFFGGGGGGGGGGGGGGGGGFFEEGGGGGGGGGGGGFGGGGGGGGGGGGGGGGGGGGGGGGGGGGGFFDEGGGGGGGGGGGGGGGGGGGGFGGGGGGGGGGGFFGGGCFEEGGGFGGGGGGGGGGGFGFDGGGGGGGGGFGFGDDGGGGGGGDEEGGFGFFGGGFGGFEFFGGGFEGGFCFFFFDGBGGFFG>@60::?F3897.3578:<)9<96:ACC<?=7)6>>A44DB>B>A@?(7<@:(6<:)67;?(((66<>2
@M02996:162:000000000-B87FG:1:1101:23747:6746 1:N:0:ACTGAGCG+CGTCTAAT
CCTACGGGAGGCAGCAGTGAGGAATATTGGTCAATGGGCGCAAGCCTGAACCAGCCAAGTCGCGTGAAGGAAGACTGCCCTATGGGTTGTAAACTTCTTTTGCATGGGAATAAAGTGAGCCACGTGTGGCTTTTTGTATGTACCATGCGAATAAGCATCGGCTAACTCCGTGCCAGCAGCCGCGGTAATACGGAGGATGCGAGCGTTATCCGGATTTATTGGGTTTAAAGGGTGCGTAGGCGGGATGGTAAGTCAGTGGTGAAAGTTTGCGGCTCAACCGTAAAATTGCCGTTGAAACTG
+
8ACCC>55=0)=========;;;;FFGGGGGGGGGGGGGGGGGGGGGGGGGFGFFGGGGGGGGGGGGGGGGGGGGGGGGGGGGGGGGGGGGGGGGGGGGGGGGGGGGGGGGGGGGGGGGGGGGGGGGGGGGFGGGGGGGGGGGGGGGGGGGGGGGGGGGGGGGGGGGGGGGGGGGFGGGGGGFFGGDGGGGGGFGGFGGFGGGFGGFFFFGGGFFGGFGGFGGGGFGGFFGFFFFFFFFGBDB<3>EFGFFFFDDF9FGFFFFFFAFAFFGFB>FGFFFF?F?BFAFFFFFFF?:>@AA>
@M02996:162:000000000-B87FG:1:1101:6890:6757 1:N:0:ACTGAGCG+CGTCTAAT
CCTACGGGAGGCAGCAGTGAGGAATATTGGTCAATGGAGGAAACTCTGAACCAGCCAAGTCGCGTGAAGGACGACGGCCCTATGGGTTGTAAACTTCTTTTGTAGATGGATAAACGACATTACGTGTAATGTTTTGAAGGTAATCTACGAATAAGCATCGGCTAACTCCGTGCCAGCAGCCGCGGTAATACGGAGGATGCGAGCGTTATCCGGATTTATTGGGTTTAAAGGGTGCGCAGGCGGGCGATTAAGTCAGCGGTGAAATCTCGGAGCTCAACTCTGAAACTGCCGTTGGTACTGG
+
8ACCCBDA51)=========;;CFGGGGGGGGGGGGGGGGGGGGGGGGGGGGGGGGGGGGGGGGGGGGGGGGGGGGGGGGGGGGGGGGGGGEGGGGGGGFGGGGGGGGGFGGGGGGGGGGGGGGGGGGGGGGGFG?CGGGFGGGGGGGGGGGGGGGGGGGGGGEFGFGGCGDC>AFGGGGGGFF8D7>F@+4A?CGFG4FGGGFGGFFFFGGGFFGGCGGFGGGGBFGFBGDFBFF>FFC9D6@BD>>GBF?9)6::EG:0F?FFDBBFF>(249C@75))15<44<<<81-4((-*-)<:
@M02996:162:000000000-B87FG:1:1101:13592:6761 1:N:0:ACTGAGCG+CGTCTAAT
CCTACGGGCGGCAGCAGTGGGGAATCTTCCGCAATGGGCGAAAGCCTGACGGAGCAACGCCGCGTGAGTGAAGAAGGTTTTCGGATCGTAAAGCTCTGTTGTCAGGGACGAGAGACGAGGTTAGGAAATGAGCTTCGTAGGACGGTACCTGGCGAGAAAGCCACGGCTAACTACGTGCCAGCAGCCGCGGTAATACGTAGGTGGCGAGCGTTGTCCGGAATTATTGGGCGTAAAGTGAGCGCAGGTGGGAAGGTAAGTCAGTCTTAAAAGTGCGGGGCTCAACCCCGTGATTGGATTGAAA
+
88BCCB:500)8888;;<;;;88BFGGGGGGGGGGGGGGGGGGGGGGGGGGGGFGGGGGGGGGGFGGGGGGGGGGGFGGGGGGGGGGGGGGGGGGGGGGGGGGGGGGGGE7F:CFGGCFGGGCFGGAFFFFFFGGGEGGGGFGEEEFGGGFCFEEEGCFGGG>FCGEGGFGGDGCGGGGGFCFFGGGGG59*8=9EFD*<CGG>=DFDEFDEDD8FGF*9F8<FF*AFFFGF:6<@<AFF>D0B>868924>?BBF<::2:B><A4:AF<:-49BEB64:267:BFFF:?.)68)47:)4-
@M02996:162:000000000-B87FG:1:1101:15257:6790 1:N:0:ACTGAGCG+CGTCTAAT
CCTACGGGAGGCAGCAGTGAGGAATATTGGTCAATGGGCGAGAGCCTGAACCAGCCAAGTAGCGTGAGGGATGACTGCCCTATGGGTTGTAAACCTCTTTTATACGGGAATAAAGTGCGTCACGTGTGCCGCTTTGCATGTACCGTAAGAATAAGCATCGGCTAATTCCGTGCCAGCAGCCGCGGTAATACGGAAGATGCGCGCGTTATCCGGATTTATTGGGTTTAAAGGGAGCGTAGGCGGAAGGTTAATTCAGCCTTTAAATCCCGTCGCTTAACGCCGGGACTGCGGTTGATCCTGG
+
8ACCCF>:80)=,=8===;6;;;;CCFGGGGGGGGGGGGGGGEFGGGGGGGGGEFGFGGG9@FFGGGG?FCFFFGACEGGGGGGGCFGGGFFFGGGGGGGGCFDG,C+@FFFGGGFCFG+C+@CF8E=FGDEEFGFGFFEGCFGGFDE@EFGGGGGFGGGGDD+@FGGGGFFG6C?GDC6@DA?5?99FEGG5?7?FGCAC*:488>::=C5:)5CC5D7+<;C=:3;4@>)(((0-(75<13705).:64*).66A**-)*.).)(8>2D(4?>89<1(-:((,,381(,-(9()*.)43
@M02996:162:000000000-B87FG:1:1101:10984:6796 1:N:0:ACTGAGCG+CGTCTAAT
CCTACGGGAGGCAGCAGTGGGGAATATTGCACAATGGGCGAAAGCCTGATGCAGCGATGCCGCGTGAAGGATGAAGGGTTTCGGCTCGTAAACTTTTATCGATAGTGAAGAAACAAATGACGGTAACTAAGTAAGAAGCTCCGGCTAACTATGTGCCAGCAGCCGCGGTAATACATAGGGAGCAAGCGTTATCCGGATTTACTGGGTGTAAAGGGTGCGTAGGCGGCATGGCAAGTCAGTCGTTAAAGACCAGAGCTTAACTCTGGACCAGCGATTGAAACTGTCAAGCTAGAGTACAGGG
+
8ACCCE=5580=8=======;88BFFGGGGGGGGGGGGGGGGGGGGGGGGGGGFGGFFGGGGGGGGGGGGGGGGGGGGGGGGGGGGGGGGGGGGGGGEFFF<FGGGGGGGFFGGGFFGFFG=CGGGGGGF8FF=DFG8EDFGGEGGE@FGGGGGGGGGGGGGGGGGCEGGEGCFGGCFGGGGFFGGGGGGGGFFGD8DGFDDGFGGFFFFFGG=5FDDGG>FGGGFGGFFGFF??FFAFF6/48:.=<7?BFFBBFFGFAFFFFF?B<FBC?B>FGF?F4<9)6<9A?FF<<))6<F)67,
@M02996:162:000000000-B87FG:1:1101:10972:6813 1:N:0:ACTGAGCG+CGTCTAAT
CCTACGGGAGGCAGCAGTGGGGAATATTGCACAATGGGCGAAAGCCTGATGCAGCGATGCCGCGTGAAGGATGAAGGGTTTCGGCTCGTAAACTTTTATCGATAGTGAAGAAACAAATGACGGTAACTAAGTAAGAAGCTCCGGCTAACTAAGTGCCAGCAGCCGCGGTAATACATAGGGAGCAAGCGTTATCCGGCTTTACTGGGTGTAAAGGGTGCGTAGGCGGCATGGCAAGTCAGTCGTTAAAGACCAGAGCTTAACTCTTGACCAGCCATTGAACCTGTCAAGCTATAGTACAGGG
+
8ACCC5==180====;====;8BCFGFFGGGFGGGGGGGGEGGGGGGGGGFGGGGGGGGGGGGGCCFFGGGGGGGGGGGGGGGGGGGGEGGGGFGGGFFF=CFGEGGGGGGGGGGFCFEGGGDGGEGGAFFFAFFAFGG<8=7CEECFGFG,>FGFFGG:F7E>3CEGECEGC,9:CFG61*:AFGG*:7DGFFGE)?DF:7<6C*0.:AFFC4>F<;DDEGEGD5=)(7<:28?6:>FF4/-54)9)0877(4.:AFG<4*.))-6:F0/(((/3*-4)()26:D44)4))).-.9>A:(
@M02996:162:000000000-B87FG:1:1101:26954:6847 1:N:0:ACTGAGCG+CGTCTAAT
CCTACGGGTGGCAGCAGTGAGGAATATTGGTCAATGGGCGAGAGCCTGAACCAGCCATGTCGCGTGCAGGAATACGGCCCTATGGGTTTTAAACTGCTTTTGCCTGGGGATAAAGTGGCGGACTAGTCCGTTATTGCAGGTACCAGGCGAATAAGGATCGGCTAACTCCGTGCCAGCAGCCGCGGTAATACGTAGGGGGCAAGCGTTGTCCGGAATGATTGGGCGTAAAGGGTGCGTAGGCGGCCTGTTAAGTCTGGGGTGAGAGTCCTGCTTTTAAGGTGGGAATTGCTTTGGATACGGG
+
68ACCB>):11===8;===,;;;;CFG<FGGGGGGGGGGGGGGFGGGGGGGGGGEFGGGGGGGGGGGGGGGGGFGGEGGGFEFGGGGGGGGGGGGGGG9EFDEFFGGGEGGGGGG<9BFGEFGGGGGGFCEGEGGGFGGFFFG<EFEDEBBB+@CCF6+@E>8CGFGGCEGGGFAFGGGFCDEEG54CGFC8,*435)95CCCFG78ADF7=C:7CC2*:FCFGC7ED?FFF(36:?<)959>)4@@4C<)0)6))3*)39F(.2)449205):6<<4?A0)34(.5))-44<?()*,,((
@M02996:162:000000000-B87FG:1:1101:10576:6861 1:N:0:ACTGAGCG+CGTCTAAT
CCTACGGGTGGCTGCAGTGGGGAATATTGCACAATGGGCGAAAGCCTGATGCAGCGACGCCGCGTGAGTGAAGAAGTATTTCGGTACGTAAAGCTCTATCAGCAGGGAAGAAAATGACGGTACCTGACTAAGAAGCCCCGGCTAACTACGTGCCAGCAGCCGCGGTAATACGTAGGGGGCAAGCGTTATCCGGATTTACTGGGTGTAAAGGGAGTGTAGGTGGCCATGCAAGTCAGAAGTGAAAGCCCGGGGCTCAACCCCGGGACTGCTTTTGAAACTGTAAGGCTTGAGTGCAGGAGGG
+
88BCCE85:0)=;8=;===;;88FGGGGGGGGGGGGGGGGGGGGGGGGGGGGGFFGGGGGGGGG@FGGGGGGGGGGGGGGGGGGGCGGGDGGGGGGGFFGGGGGGCFFGGGGGGGGGGGDGFGGGFGGGFGFGGGGGGGGGGGFGGGGGGGCGGGGGFGGGDGGG?>EGGGGGGGGGGGGGGFFGGGGGGGGGFGGFGGFGGGFGDF6FFFDDBEGGFGGFGGFF6CF?F7BAAF@69FC77<@47F2<6BF6((.5CF?<:;B690<46F<?AEGFD:4<9>A2<3148,.5:A47<?13
@M02996:162:000000000-B87FG:1:1101:26948:6863 1:N:0:ACTGAGCG+CGTCTAAT
CCTACGGGTGGCAGCAGTGAGGAATATTGGTCAATGGGCGAGAGCCTGAACCAGCCATGTCGCGTGCAGGAATACGGCCCTATGGGTTTTAAACTGCTTTTGCCTGGGGATAAAGTGGCGGACTAGTCCGTTATTGCAGGTACCAGGCGAATAAGGATCGGCTAACTCCGTGCCAGCAGCCGCGGTAATACGTAGGGGGCAAGCGTTGTCCGGAATGATTGGGCGTAAAGGGCGCGTAGGCGGCCTGTTAAGTCTGGAGTGAAAGTCCTGCTTTTAAGGTGGGAATTGCTTTGGATACTGA
+
8ACCCE85=1)====;===;;;;EFGGGGGGGGGGGGGGGGGGGGGGGGGGGGGGGGGGGGGGGGGGGGGGGGGGGGGGGGGGGGGGGGGGGGGGGGGGGGGGGGGGGGGGGGGGGGGGGGGGGGGFGGGGGGGGGGGGGGGGGGGGGGGGGGGGGGGGGGGGGGGGFGGGDDGGGGGGGGGDEGDDGGGGGFAGGFGGACFGFE<DEBFGGG5>DFADF?GGFE>CDFFGFB>>FFFFGB9954:F<G<<FBFFB?+>??FAFF26>=<<(6AFCFF>67FB?>:??9A>AA0(56:AA)
@M02996:162:000000000-B87FG:1:1101:26932:6876 1:N:0:ACTGAGCG+CGTCTAAT
CCTACGGGTGTCAGCAGTGAGGAATATTGGTCAATGGGCGAGAGCCTGAACCAGCCATGTCGCGTGCAGGAATACGGCCCTATGGGTTTTAAACTGCTTTTGCCTGGGGATAAAGTGGCGGACTAGTCCGGTATTGCAGGTACCAGGCGAATAAGGATCGGCTAACTCCGTGCCAGCCGCCGCGGTACTACGTAGGGGGCAAGCGTTGTCCGGAATGGTTTGGCTTAAAGGTCGCGTAGGCCGCCTGTTTAGGCTGTAGTGAAAGTCCTGCGTTTTAGGTTGGAATTGCTTGTGGTACTGG
+
8BCCCE5)11)===;;===;==CCFEGGGGGGEFG,CFFCGGDDGFGGGDGG?FFEFFFGGGGGGGGFGGDGGGGGGGGGGGGGCBEEEFFCGFGEFAEFFGFFF?7?CEEFBFFG,E:CCCFF,,CFEC+@CFG;F,,6D>BFBFGGDGGGCFFGFGGGGGG>@C7,4*6*3D,C5*1@?DDDEDG3C9C****/55)8>FF>=DFDFFCE3)099(2:.2:7+)<*)*2/.,1>9179)*(0-)).*).*).,:.<*62656<A2<@)934(.*/.)-)04)-4,).5<)4)(.1--))
@M02996:162:000000000-B87FG:1:1101:18496:6877 1:N:0:ACTGAGCG+CGTCTAAT
CCTACGGGGTGCAGCAGTGGGGAATATTGCACAATGGGCGAAAGCCTGATGCAGCGATGCCGCGTGAAGGATGAAGGGTTTCGGCTCGTAAACTTTTATCGATAGTGAAGAAACAAATGACGGTAACTAAGTAAGAAGCTCCGGCTAACTATGTGCCAGCAGCCGCGGTAATACATAGGGAGCAAGCGTTATCCGGATTTACTGGGTGTAAAGGGTGCGTAGGCGGCATGGCAAGTCCGTCGTTAAAGCCCAGAGCTTAACTCTGGACCAGCGATTGAAACTGTCAAGCTAGAGTACAGGG
+
8ACCCB9=A518==;;==;;;888EFGGGGGGGGGGGGGGFGGGGGGGGGGGGGGGEGGGGGGGFGGGGGGGGGGGFFGGGGGGGGGGGGGGGGGGGEFFGCFGGFGGGGGGGGFFCGGFF@FGGGGGGGFGG=DDGFGFGGGDGE>FGGGG,FFGGGGGGGGGCGDEGEEFGGGGCFG>:DEFFGGGGG5CFFGD4DGFFGGFG<;8ABF9;A3C<8CD>FGG5@GDFFGF1<1@A))98),86>=)*4<5(3:7AFG2<FAAF7><>094((8;<74<<@46>2.27?6<4,.46).4(
@M02996:162:000000000-B87FG:1:1101:10582:6877 1:N:0:ACTGAGCG+CGTCTAAT
CCTACGGGTGGCTGCAGTGGGGAATATTGCACAATGGGCGAAAGCCTGATGCAGCGACGCCGCGTGAGTGAAGAAGTATTTCGGTACGTAAAGCTCTATCAGCAGGGAAGAAAATGACGGTACCTGACTAAGAAGCCCCGGCTAACTACGTGCCAGCAGCCGCGGTAATACGTAGGGGGCAAGCGTTATCCGGATTTACTGGGTGTAAAGGGAGTGTAGGTGGCCATGCAAGTCAGAAGTGAAAGCCCGGGGCTCAACCCCGGGACTGCTTTTTCAACTTTAAGGCTTGAGTGCAGGAGGG
+
88ACCF5):0)====;==;;;88BFGGGGGGGGGGGGGGGGGGGGGGGGGGGGFFGGGGGEGGGFGGGGGGCFGGGGGGGGGGGGGGEFGGFFGGGGFFGFGGGGGG?FEFGFGGC9EE7FFGGGCEGGGGGGGGGGGGGGEG:CCF>FCGCFGFGGGGGGGGD7E78CDFGGFCEGGGGG3>5CCG3CCG>EEGGF>FFGG*0;D77*9C=55>FF<F>FGFFF@GGF4**6<<4>)62)247<FFBDB>EFFFB?GGFFEF099?05<CA2))3/4)).76)57>0((.4<2))0(((-
@M02996:162:000000000-B87FG:1:1101:19437:6888 1:N:0:ACTGAGCG+CGTCTAAT
CCTACGGGTGGCAGCAGTGAGGAATATTGGTCAATGGACGGAAGTCTGAACCAGCCACGTCGCGTGAAGGATGAAGGTCTTATGTATTGTAAACTTCTTTAGCAGTGGAGTAATAAGGGGATCGTGATCCCCGATGCACGTACACTGAGAATAAGGATCGGCTCACTCCGTGCCAGCAGCCGCGGTAATACGGAGGCTCCGAGCGTTATCCGGATTTATTGGGTTTAATGGGTTCGCAGGCGGCTTTTTAAGTCAGTGGTTAAATCGTGCCGCTCAACGTCATCACCTCCTTGGTACTGGA
+
8ACCCB05=0);======;;;;;;E,FGD@FGGGGGGECF:CG:EGGGGC@FGGG<E,@,CFGGGGGG9FF<FGGGCF,EF,EFFEFE?@FFFFF<AFGFA<<FFFGG9F<FD<A,C<,4@@=+A,9,C5D?8FCECF,+@8E:ED@9,,7EEA@A>,+86?D+8@EE?7B+=DGFFFGFF6AE8DC*CEF5>DE5*4;2:)*8:DB586DED:DD=3:DCFGGGF<:3:C54(656?ED,12)(0).*,38<5-).<<616-).63:)(1((-78931<6)4442()(((.-..-1.).(
@M02996:162:000000000-B87FG:1:1101:7974:6898 1:N:0:ACTGAGCG+CGTCTAAT
CCTACGGGTGGCAGCAGTAGGGAATATTGGGCAATGGAGGCAACTCTGACCCAGCCATGCCGCGTGAAGGAAGACGGCCCTATGGGTTGTAAACTTCTTTTATCGTAGAGTAAACCTGGCCACGTGTGGCCAGCTGAGAGTATACGAGGAATAAGTATCGGCTAACTCCGTGCCAGCAGCCGCGGTAATACGGGGGATACGAGCGTTATCCGGATTTATTGGGTTTAAAGGGTGCGCAGGCGGATCGGTAAGTCAGGGGTGAAAAGTTGGGGCTCAACTCCAATCGTGCCTTTGATACGG
+
8ACCCEAA>01=======;<;8;CFFGFFGGGGGGGGGGGGGGGGGGGGGGGGFFFFGGGGGGFFGGFGGGGGGGGGGGGGGGGGGGGGGGGGGGGGGGGGGGGGGGGGGGGGGGGGGGGGGGGGGGGGGGGGGGGGGGGGGFGGGGGGGGGGGGGGGGGGGFGGGGGGEFGGGGGGGGGGGFFGGGGGFCEGEGGFGGFGGGDGGFEFFDGGEEDC2CFFGGDGBGGDF>DFFBB>BBD9C>5>@B<921?AAABFGD195<AB?A>?:C;?BFF??FA3@0><<?24-6:<A)674((
@M02996:162:000000000-B87FG:1:1101:19451:6906 1:N:0:ACTGAGCG+CGTCTAAT
CCTACGGGTGGCAGCAGTGAGGAATATTGGTCAATGGACGGAAGTCTGAACCAGCCAAGTCGCGTGAAGGATGAAGGTATTATGTATTGTAAACTTCTTTAGCAGTGGAGTAATAAGGGGATCGTGATCCCCGATGCAAGTACACTGAGAATAAGGATCGGCTAACTCCGTGCCAGCAGCCGCGGTAATACGGAGGATCCGAGCGTTATCCGGATTTATTGGGTTTAAAGGGTGCGCAGGCGGCTTTTTAAGTCAGTGGTTAAATCGTGACGCTCAACGTCATCACGCCCTTGATACTGGG
+
8ACCCA85=11========;;;;;EFGGGGGFFGFFGFGGGGGGGGGGGGGGGFGGFGGGGGGGBF:FFGGGG<FFFFBFGGGGGDGGGGGFGGGGGGGG<FFGGGGGGEGGGGGG9<<++@F7F<EFGGGGD+@BEEFFEDG<FGCG8,@FG9>FGGFGE?B+ADFGGGGEDGFFGG?FGGFFGG>GCFG8E*@>/;FFG>EEEGF>FFG5C6>GDCFFAFGGEA<@48>)62?):;>1-/-5(79<>608<:)-.+2<6@4492(3),9??:D:?7(41)8A)8(.2(-.,).4@9A4.
@M02996:162:000000000-B87FG:1:1101:27910:6926 1:N:0:ACTGAGCG+CGTCTAAT
CCTACGGGAGGCAGCAGTAGGGAATATTGCACAATGGGGGGAACCCTGATGCAGCAACGCCACGTGTGGGAAGAAGCATTTCGGTGTGTAAACCACTGTCGTGAGGGAATAATGCTTGATTTCGGTCAAGTTGAATGTACCTCGAAAGGAAGCACCGGCAAACTTCGTGCCAGCAGCCGCGGTAATACGAGGGGTGCAAGCGTTGTTCGGAATCACTGGGCGTAAAGGGAGCGTAGGCGGAGACGCAAGCAGTCTGTACAATACCGGGGCCCAACCCCGGACCTGCAGACTGGACTGTGT
+
ABCCCA@=>0)===8===;=;8;CFGGGGGGGGGGGGGGGGGGGGGGGGGGGGGFGGGGGGGGGFGGGGGGGGGGGGGGGGGGGGGGGGGGGGGGGGGFGGGGGGGGGGGGGGGGGGGGGGGGGGGGGGGGGGFGGGGGGGGGGGGGGGGGGGGGGGGGGGGGGGGGGGGGGGGGGGGGGGGFFGGGGGGGEGFGGFGGFGGGFGGFFFDGGGFFGGFGGFGGGG5FFFFGEFFB@FFED97;FBDEBCBFFFBAFFFGF<?<?F?B1BBGFFFFGFF099FF?:BB7<44:6.:?F7<>
@M02996:162:000000000-B87FG:1:1101:14527:6950 1:N:0:ACTGAGCG+CGTCTAAT
CCTACGGGGGGCAGCAGTGAGGAATATTGGTCAATGGACGGAAGTCTGAACCAGCCAAGTCGCGTGAAGGATGAAGGTATTATGTATTGTAAACTTCTTTAGCAGTGGAATAATAAGGGGATCGCGATCCCTGATGCAAGTACACTGAGAATAAGGATCGACTAACTCCGTGCCAGCAGCCGCGGTAATACGGAGGATCCGAGCGTTATCCGGATTTATTGGGTTTAAAGGGTGCGCAGGCGGCTTTTTAAGTCAGTGGTTAAATCGTGACGCTCAACGGCATCCCGCCATTGATACTGGG
+
8ACCCBA@>1)8888::<:::::CFGGGGGGGGGGGGGGFGGGGGGGGGGFGGFFFGGGGGGGGFGGGGGFFGFGGGGGGGGGGGGGGGGGGGGGGGGGGGGGCGGFFFFGGGGG9DGFGEFGGGGGGGGGGGCGFGGGGGGGFGGFGGGGGGFGGFGGGGGGGGGGGGGGGGGGGGGGGCDFFEGGGGGGEEEDGEGFFG<GFGGFFFFFEG>>DFAGG=EGGG>?FDFG@??FFFBE947376@7<D??B494<4?568?9<44138>5((-)29((((04((.(-33:26):)1.)5(
@M02996:162:000000000-B87FG:1:1101:15227:6959 1:N:0:ACTGAGCG+CGTCTAAT
CCTACGGGTGGCAGCAGTGAGGAATATTGGTCAATGGGCGGAAGCCTGAACCAGCCATGCCGCGTGAAGGAATGAGGCCCTATGGGTCGTAAACTTCTTTTGACGAGGAGCAATAAGGCGCACGCGTGCGCCGATGAGAGTACCCGTCGAATAAGCATCGGCTAACTCCGTGCCAGCAGCCGCGGTAATACGGAGGATGCAAGCGTTATCCGGATTTATTGGGTTTAAAGGGTGCGTAGGCTGTGGACCAAGTCAGCGGTGAAAGCCCGGGGCTCAACTCCGGAACCGCCGTTGATACTGG
+
8ACCCD=)1))=6=====;;;;;CCFFGGFGGGGGG8FDC>EGFGGGGGGFGEEFFGGGGFFGF:FGGGGEFF<EGCFEGGGGGGFGGGGFGGGGGGGFGGGFFG@FECFDCFGGFFCF+>:EEGGGCFGGGGFGGG7EFGFGGGCEDGG8BFCDFFGCFGDFCGF?FFC*5C8,=FFCE:DA)/:>CC+78?>5?7CF@FC?@=D5@FFGGGBB56:DG4AFG=:6?<F*3(((82<B*.*4<>FF:F?6>A>4):E742:?92:180,9,(,.06(.4456(,4:171-9?((69))..
@M02996:162:000000000-B87FG:1:1101:14514:6967 1:N:0:ACTGAGCG+CGTCTAAT
CCTACGGGGGGCAGCAGTGAGGAATATTGGTCAATGGACGGAAGTCTGAACCAGCCAAGTCGCGTGAAGGATGAAGGTATTATGTATTGTAAACTTCTTTAGCAGTGGAATAATAAGGGGATCGCGATCCCTGATGCAAGTACACTGAGAATAAGGATCGACTAACTCCGTGCCAGCAGCCGCGGTAATACGGAGGATCCGAGCGTTATCCGGATTTATTGGGTTTAAAGGGTGCGCAGGCGGCTTTTTAAGTCAGGGGTTAAATCGTGACGCTCAACGTCATCACGCCATTGATCCTGGG
+
88ACCB>)8))8888::<::::::CFGGGGGGGGGGGGGGGGGGGGGGGGGGGFFDFGGGGFEFCFFCGGGGGGGGGGGGGGGGGGGGGGGGGGGGGGGGGGGGGGGGGGGGGGGFFGGC@FGGGGGGGGGGGFGGGGFGGGGFGGGGGGGGGGGGGGGGEGGGGGGGGGGFDEGGFGGGGGFFGGDDFFFGGFGGFGGFGGCDEDFFFFCEDEFGG4*77<=DEF?FABG>F<?@9;@9792767)5C::FA26)(153136<AF0?F?F??:BC430(4>:D>>B?<><<A<>414<:(
@M02996:162:000000000-B87FG:1:1101:15233:6976 1:N:0:ACTGAGCG+CGTCTAAT
CCTACGGGTGGCAGCAGTGAGGAATATTGGTCAATGGGCGGAAGCCTGAACCAGCCATGCCGCGTGAAGGAATGAGGCCCTATGGGTCGTAAACTTCTTTTGACGAGGAGCAATAAGGCGCACGCGTGCGCCGATGAGAGTACCCGTCGAATAAGCATCGGCTAACTCCGTGCCAGCAGCCGCGGTAATACGGAGGATGCAAGCGTTATCCGGATTTATTGGGTTTAAAGGGTTCGTAGGCTGTGGACCAAGTCAGCGGTGAAAGCCCGGGGCGCAACTCCGGAACCGCCGTTGATACTGG
+
88CCCD>5:)0====;===;;;;;EFGGGGGGGGGGGGGFGGGGGGGGGGGGGFFGGGGGGGGGGGDGGGGFGFGGFGGGGFGGGGGGGGGGGGGGGGGGGF7FG7CFEGGGGGGGDFGDF=FGGGGEGGEGEBGEFFCGGGGGGGGGGGGGGCFGGGGGGGGGFFGGGGGFDGGGGGGGGGFFGG3CC7CCEFDG3*9>FFFFGDDDFFGGGBECF):DFGGGGFFF>FG).(4763>559<F?7*.5:?FFBD<7CD305<>>:1:@FD>6():54423)422><79>97113>FFFA0
@M02996:162:000000000-B87FG:1:1101:12300:6993 1:N:0:ACTGAGCG+CGTCTAAT
CCTACGGGGGGCAGCAGTGGGGAATATTGCACAATGGGGGAAACCCTGATGCAGCGACGCCGCGTGAAGGAAGAAGTATCTCGGTATGTAAACTTCTATCAGCAGGGAAGATAATGACGGTACTTGACTAAGAAGCTCCGGCTAAATACGTGCCAGCAGCCGCGGTAATACGTATGGAGCAAGCGTTATCCGGATTTACTGGGTGTAAAGGGAGCGTAGACGGCAAAGCAAGTCTGAAGTGAAATCCCGGGGCTCAACCCCGGAACTGCTTTGGAAACTGTTTAGCTAGAGTGCAGGAGAG
+
8ACCC?=:A508888::<:::88BFGGGGGGGGGGGGGGGGGGGGGGGGGGGGFFFFGGGGGGGFGGGGGGGGGGGFDGGGGGGGGGGGGFGGGGGGFFGGGGGGGGGFGFGFGGGGGGGGGGGGGGGGGGGGGGGGGGGGGGEGGGFGGGGGGGGGGGGGGGGGGGGGGFGFEFC;CFFFFFFGGCCGGGGGEGGFGGFGGGFGGFFFFG57<BGG?DCFEGGCDFG?F<FDAFFFFFF7>AFAF?BGFBFFFFFFGGBFFFF;>:>6ACAA06@BB226@4><<A<DB76<2.5>:6(4
@M02996:162:000000000-B87FG:1:1101:8844:6999 1:N:0:ACTGAGCG+CGTCTAAT
CCTACGGGAGGCTGCAGTGAGGAATATGGGTCAATGGTCGGAAGACTGAACCAGCCAAGTCGCGTGCAGGAAGACGGTCCTATGGATTGTAAACTGCTTTTGTACGGGAATAAAGTGCGGGACGTATCCCGTTTGGAATGTACCGTAAGAATAAGGGTCGGCTAACTCCGTGCCAGCAGCCGCGGTAATACGGAGGACCCGAGCGTTCTCCGGTTTTATTGGGTTTAAAGGGTGCGCAGGCGGAGGATTAAGTCAGCGTTGAAATTCTCATGCTCAACATGGTAATTGCCATGTATACTGG
+
88ACCB)):1)=;;=6==,==6;EEFG9,CFDEFFGGGGGDEGEGGGGGGFFGEFEFGGGGGGGGGGGGGGCGGGG@FGGFGGFG<EEGGFGGGFCDFAFFFGEFGDF@FCDGGCFGGGDCGGEFDFEFGC?=FGCCFGGGBFC7DDE8DEGGFEFFD8C:>FE,3EC68FFGDE?C6CFCC@?EGDCGG:8CEDG>FGFG35>GGE)58:1/))15)*:=EFCE3E:56C)8(4B(9>C;<604<)(*.)*-.:A0C*((066<:4>@4*)-)*2*()(().6))))).).)-).*)).,
@M02996:162:000000000-B87FG:1:1101:8855:7016 1:N:0:ACTGAGCG+CGTCTAAT
CCTACGGGAGGCTGCAGTGAGGAATATTGGTCAATGGTCGGAAGACTGAACCAGCCAAGTCGCGTGCAGGAAGACGGTCCTATGGATTGTAAACTGCTTTTGTACGGGAATAAAGTGCGGGACGTATCCCGTTTGGAATGTACCGTAAGAATAAGGGTCGGCTAACTCCGTGCCAGCAGCCGCGGTAATACGGAGGACCCGAGCGTTATCCGGATTTATTGGGTTTAAAGGGTGCGCAGGCGGAGGATTAAGTCAGCGGTGAAATTCTCATGCTCAACATGAGAACTGCCATTGATACTGG
+
88BCCD)0810=======;;=;;EGGGGGGGGGGGGGGGGGGGGGGGGGGGGGFFGFCGGGGGGGGGGGGGGGGGGGGGGGGGGGGGGGGGGGGGFGGGGGGGGGFGGGGGGGGFGGGGGCCFGFFFFGGDFGFGCG;EFFFGGEFFDFFGGFGGGGGGGGGGBFGGGGGGFGG7CGGGFGGFFGGCDG7F>EFGGFGGFG<EBEGFFFFGGGBEGGFGGBGGGGFG7<?C:<:B311>D9D>76><:F?BFBA<<?GGF>FBFD<>>@BFAB<?C@?8?0=0<A?42<?8>>A<A9AA42
@M02996:162:000000000-B87FG:1:1101:5625:7054 1:N:0:ACTGAGCG+CGTCTAAT
CCTACGGGAGGCTGCAGTGAGGAATATTGGTCAATGGTCGAGAGACTGAACCAGCCAAGTAGCGTGAAGGATGACTGCCCTACGGGTTGTAAACTTCTTTTGTTCGGGAATAAAGTGCCGCACGTGTGCGGTTTTGTATGTACCGTTCGAATAAGCATCGGCTAATTCCGTGCCAGCAGCCGCGGTAATACGGAAGATGCGAGCGTTATCCGGATTTATTGGGTTTAAAGGGAGCGTAGGCGGTATGTTAAGTCTGCGGTAAAATGTCAGGGCCCAACCTTGGCTTGCCGTGGATACTGGG
+
ABCCCBD>=1)====;=====;;CFGGGGGGGGGGGGGGGGGFGGGGGGGFGGGGGGGGGGGGGGGGGGGGGGGGGGGGGGGGGGGFGGGGGGGGGGGGGGGGGGGGGFGGGGGGGGGGGGGGGGGGGGGGFCGGGGGGGGGGGGGGGGGGGGGGGGGGGGGGGGGGGGGGGGGGGGGGGGGFFGGGGGGGGGFGDFGGFGGGFGGFFFFGGGFBGFCGGFGGDG>GGEFGFFFFFFBE<?GF<>FFFGBFFFFFFBGGF>FFDFFFAFDGFFB@GFFBFFFFF:?9?F94>F<<<?AF?(
@M02996:162:000000000-B87FG:1:1101:18761:7086 1:N:0:ACTGAGCG+CGTCTTAT
CCTACGGGAGGCTGCAGTGGGGGATATTGGACAATGGAGGAAACTCTGATGCAGCAATGCCGCGTGAGGGAATAAGGCTTTCGGATTGTAAACCTCTGTTTTTAGTGGAGTAACAAGTGACGTGTGCTAATTTTTAAGCCTCGGCTATCTACATGCAAGCAGCCACTGTGATCCGGAGGCGGCAGGCGTTGTCCGGATTTACTCGTTGTCCAGATTTCGTAGGTGGAACTGCAGCTTGGATGGCAAATTACGTCGCCCAACCACGGTAGGGCCTCCAACCCGGCACTTCCTGTGTGGCGGG
+
8ACCCE885118=;8;==;,;8+8BFGGG-,CFGGGGGGG,EFGGGGGG<-CFFE,C,,,CCFEFFECGGGG,E,EF,,,B5,@,,B,C,FF,BF<5CFFG:DFF9F,,9,AFD;,,9E<5=++,:,,,,,,,,,,,46,,,++@DE3,3>,,3@D,,23,+,,,61,,,,6+@6++1@+*<?4***/:*1*,+:CAG361+2+=9>5>6++2*/;+.**04=++)*2()2*)().).7*)20)3*)6*))8.(-((**-(0(1((,()(1((-8*8,,(4)3(,(44<2.544)(0(-(-
@M02996:162:000000000-B87FG:1:1101:15631:7087 1:N:0:ACTGAGCG+CGTCTAAT
CCTACGGGTGGCTGCAGTGGGGAATATTGCACAATGGGCGCAAGCCTGATGCAGCAACGCCGCGTGAGGGAAGACGGTCTTCGGATTGTAAACCTCTTTCAGCAGGGAAGATAATGACGGTACCTGCAGAAGAAGCCACGGCTAACTACGTGCCAGCAGCCGCGGTAATACGTAGGTGGCAAGCGTTATCCGGAATTACTGGGTGTAAAGGGTGTGTAGGCGGGATTGCAAGTCAGATGTGAAAATTATGGGCTCAACCCATAACCTGCGTCGGAAACTGTAGTTCTTGAGAGTGGGAGGG
+
8ACCCD85:))====;==;;;88BFGGGGGGGGGGGGGGGGGGGGGGGGGFGGFF<FGGGGGGG=FGF@C?EFFGGEGGGGGGGCFGGFGGGGGGGGGGGGGGGFDGCDCEFGGGGGGD7FCFGGFGC,5@<=FGGGFGGGGG:FFFBFEGGGGGGGGGF8CDC7C7EFFGFGGGEFGFFF=A5CGDDGGFGEFCFF7CFDC58C:A=7@7EFDDGGFG7?EED55:FFFF745)74>F04:4@<??4FB:@07?F?FG((77>?(.()(*(((025<<)-1)6)).))-)(.8A:4(4((
@M02996:162:000000000-B87FG:1:1101:5529:7095 1:N:0:ACTGAGCG+CGTCTAAT
CCTACGGGCGGCAGCAGTGAGGAATATTGGTCAATGGGCGAGAGCCTGAACCAGCCAAGTAGCGTGAAGGATGACTGCCCTATGGGTTGTAAACTTCTTTTGTGCGGGGGTAAAGTGGTCCACGGGTGGTCCATTGCAAGTACCGTACGAATAAGCATCGGCTAACTCCGTGCCAGCAGCCGCGGTAATACGGAGGATGCGAGCGTTATCCGGATTTATTGGGTTTAAAGGGAGCGTAGGCGGGCGATTAAGTCAGCGGTTAAATAGTGTGGCTCAACCATGCCTTGCCGTTGATACTGGT
+
ACCCCAD551)8888;;<;;;;;CFFGGGGGGGFGGGGGGGGGGGGGGFGGGGGGGGGGGGGGGGGGGGGGGGGGGGGGGGGGGGGGGGGGGGGGGGGGGGGGGGGGGGGGGGGGGGGGGGGGGGGGGGGGGGGGGGGGGGGGGGGGGGGGGGGGGGGGGGGGEGGGGGGGGGGGGGGGGGGFFGGGGGGGFGFEGFGGFGGGFGGFFFFGGGBDGG<GGFGGGGFGGFFGFFF>FBFDG?D;53@<9D8AFFBFFFGGF>FFFFFFAFBGFF:4FFFBF?FBB<6>?874??64:FAA?-
@M02996:162:000000000-B87FG:1:1101:15648:7101 1:N:0:ACTGAGCG+CGTCTAAT
CCTACGGGTGGCTGCAGTGGGGAATATTGCACAATGGGCGCAAGCCTGATGCAGCAACGCCGCGTGAGGGAAGACGGTCTTCGGATTGTAAACCTCTTTCAGCAGGGAAGATAATGACGGTACCTGCAGAAGAAGCCACGGCTAACTACGTGCCAGCAGCCGCGGTAATACGTAGGTGGCAAGCGTTATCCGGAATTACTGGGTGTAAAGGGGGTGTAGGCGGGATTGCAAGTCAGATGTGAAAATTATGGGCTCAACCCATAACCTGCGTCTGAAACTGTAGTTCTTGAGAGTGGGAGAG
+
8ACCCF=510)====;==;;;888FFGGFGGGGGGGGGGGGGGGGGGGGGGGGGG<FGGGGGGGGEGGCGGGGFGG@FGGGGGGCFGGGGGGGGGGGGGGAEGFGDGFC7EE75F?@FC+@DFGG9FFF,@=D8DFGGGGDGG=FFGFGCFCGGGGFFCCGGGB7C*8D5DFG9@EGGFC:?F;EDC8DGF8?>EFF7CFG4:AEG6:@FF5))7)>4CCFGGD/7:FAF7?AABFD9BG426F>FFFGF)<1::<2FF?:FFFB:<(7(1461*398<):44AA<F<)642:FF0)(,(,
@M02996:162:000000000-B87FG:1:1101:15631:7107 1:N:0:ACTGAGCG+CGTCTAAT
CCTACGGGTGGCTGCAGTGGGGAATATTGCACAATGGGCGCAAGCCTGATGCAGCAACGCCGCGTGAGGGAAGACGGTCTTCGGATTGTAAACCTCTTTCAGCAGGGAAGATAATGACGGTACCTGCAGAAGAAGCCACGGCTAACTACGTGCCAGCAGCCGCGGTAATACGTAGGTGGCAAGCGTTATCCGGAATTACTGGGTGTAAAGGGTGTGTAGGCGGGATTGCAAGTCAGATGTGAAAATTATGGGCTCAACCCATAACCTGCGTCTGAAACTGTAGTTCTTGAGAGTGGGAGAG
+
8ACCCE:):0)========;;88BFGGGGGGGGGGGGGGGGGGGGGGGGGGGGFFFGGGGGGGGGGGGGGGGGGGGGGGGGGGGGGGGGGGGGGGGGGGGGGGGGGGGGGGGGGGCGGGDGCGGGGGDFGG<DFFGGGGGGGGGGFGGGGGGGGGGGCGGDDGC7E5CFCGGGGGEGGGGGGFFGGGGGGGGGFGFFGGFGGC8CDFF+;:5*8ACFECGFGGC5@CFDFGFBA9=):FF>C<BBFFAGABF::6?FGGF0?B?>:B?70941:FFFAF<A@<AAAFA5A:8322(54318
@M02996:162:000000000-B87FG:1:1101:18770:7107 1:N:0:ACTGAGCG+CGTCTACT
CCTACGGGAGGCTGCAGTGGGGGATATTGCACAATGGAGGAAACTCTGATGCAGCAACGCCGCGTGAGGGAAGAAGGTCTTCGGATTGTAAACCTCTGTTTTTAGTGAAGAAACAAATGACGGTTGCTAAAGTTGAATCCACGGCTAACTACTTGCCAGCAGCCGCGGTAATACGTCGGTGGCAATCGTTGTCCGGATTTACTGGGTGTAACGGTTGCGTCGTCGGGACTGCAAGTTGGCTGTGAACTCCCGGTGCCTATCCCCGGTCCTTCCTCCCCACCTTCACGTCCTGTGCTCAA
+
88A@CB80:))8;;,;==;=;8+8BFGGGC@FDGGGGGGE,EEGGGGGG<CAG=EFG<F7CFG:FF,?EGDG:AFGGF,CFFFGCFCEEF@FGFG8E<FGGGG<EEC@9A<,AFG<EGFE<4+@++4C4,,?,,3@,,8A,,6+@B+3@FGE,C,@>32=6+3@+@+*146:9EC,>7?>*79;,*;2CF4CFFG5/?DA>CFCF*=)=*;7C3.:)(7/):2*2):)359?)5)/).7*.1(/67*60)471(,,(+2).0801(,(0)*..<9*)(.24573))(.-,-5-)))*))
@M02996:162:000000000-B87FG:1:1101:5215:7119 1:N:0:ACTGAGCG+CGTCTAAT
CCTACGGGTGGCAGCAGTAAGGAATTTTCGGCAATGGGCGAAAGCCTGACCGAGCAACGCCGCGTGAGTGATGAAGGCCTTCGGGTTGTAAAGCTCTGTGGTAAAGGAAGAATACCACTGATAGGAAATGATCAGTGGCTGACGGTACTTTACTAGAAAGTCACGGCTTACTACGTGCCAGCAGCCGCGGTAATACGTAGGTGGCAAGCGTTATCCGGATTTATTGGGCGTAAAGGGTGCGCAGGCGGTCTGTTAAGTCTGAGGTGGAAGCGTGGGGCTCAACTCCATACAGCCTTGGATA
+
ACCCCD===0)===8====<<;;;FEGGGGGGGGGGGGGGGGGEGGGGGGGGGFFGGGGGGGGGGGGEGGCFG9FFFGGGGGGGGGGGGGGGGGGGGGFAGGGGDFGGGGGGGGFDEFGGFGGGFGDGGFCED9=E9>CFGGGGGGGGGGGGGGGFGFFDFFFE@EEGGGGGGGGGFGGGGFFFGGDD<EC>CC7?5CDADGGFGGF38.::>AFF3>39;FGGG*A*:@C51:BFFFFD9D9@;BDB<605<>:>2<*)5/61(((,0(9,(,0*03,-4*4:.),.64).52:A/(.4.
@M02996:162:000000000-B87FG:1:1101:14599:7170 1:N:0:ACTGAGCG+CGTCTAAT
CCTACGGGGGGCTGCAGTGAGGAATATTGGTCAATGGGCGAGAGCCTGAACCAGCCATGTCGCGTGCAGGAATACGGCCCTATGGGTTTTAAACTGCTTTTGCCTGGGGATAAAGTGGCGGACTAGTCCGTTATTGCAGGTACCAGGCGAATAAGGATCGGCTAACTCCGTGCCAGCAGCCGCGGTAATACGGAGGATCCGAGCGTTATCCGGATTTATTGGGTTTAAAGGGTGCGTAGGCGGCATCTCAAGTCTGTGGTGAAATGTCAGGGCTCAACCTTGGCACTGCCATGGAAACTGG
+
8ACCCD>:=:)8888::::::::CFGGGGGGGGGGGGGGGGGGGGGGGGGGGGFFFGGGGGGGGGGGGGGGGGGGGGGGGGGGGGGGGGGFGGGGGGFGGGFGGF9FGGFGGGFGGGGGD>FGGFFFGGGGGGGG9FGGGGGGGGGGGGGGGGGGGGGGGGGGGGGGGGGGGGGGGGGGGGDEFGGDGGGGGGFGGEGFFGGGFGGFFFFGGGFFGGAGGFGGGEEEFAFGDF08>BFFD?D>E>BFFGAFFB<<5<CFF?BFFFF>B=AC?B<FFF1:?A@7?<7B><?3:>0:278)4?
@M02996:162:000000000-B87FG:1:1101:20715:7178 1:N:0:ACTGAGCG+CGTCTAAT
CCTACGGGTGGCAGCAGTGAGGAATATTGGTCAATGGTCGGAAGACTGAACCAGCCAAGTCGCGTGCAGGAAGACGGTCCTATGGATTGTAAACTGCTTTTGTACGGGAATAAAGTGCGGGACGTGTCCCGTTTGGAATGTACCGTAAGAATAAGGGTCGGCTAACTCCGTGCCAGCAGCCGCGGTAATACGGAGGACCCGAGCGTTATCCGGATTGATTGGGTTTAAAGGGTGCGCAGGCGGCGGAGTAAGTCAGCGGTGAAATTCTCATGCTCAACATGAGAACTGCCATGGATACTGG
+
8ACCCA9>@0)=======;;;;;;CEFGEGGGGGGGGGGGGGGGFGGGGGGGGGGGFGGGGGGGGGGGGGEEFAFGGGGGDFGGGCFGGGFFFGGGGGFGGGGGGGGGFGGGGGAF9F::@CFGGGGGGDEADF7B@FGGGGGGGGG7DDFGGGGGGGGGGGGGGGGGGGGFGGGGGGGGCGEFGGCGGGG>EAEE)*>>DDGEEGDFFFGCD)8D*)2CFGGDGEFF9FF:,20<6>B)4C9),77(>?496<):07C?BF<BBAA484*4:4@EF728:73.-5:77<74)(54@>9))
@M02996:162:000000000-B87FG:1:1101:20730:7190 1:N:0:ACTGAGCG+CGTCTAAT
CCTACGGGTGGCAGCAGTGAGGAATATTGGTCAATGGTCGGAAGACTGAACCAGCCAAGTCGCGTGCAGGAAGACGGTCCTATGGATTGTAAACTGCTTTTGTACGGGAATAAAGTGCGGGACGTGTCCCGTTTGGAATGTACCGTAAGAATAAGGGTCGGCTAACTCCGTGCCAGCAGCCGCGGTAATACGGAGGACCCGAGCGTTATCCGGATTTATTGGGTTTAAAGGGTGCGCAGGCGGAGGATTAAGTCAGCGGTGAAATTCTCATGCTCAACATGAGAACTGCCATTGATACTGG
+
8ACCCE1580)=;======;;;;CFAGGGGGGGGGGGGGGGGGGFGGGGFFGGGGGG@GFFGGGGGGFGGGDFEFGGEGEGFEGG,FFGGGGGGGGEGGFFGGGFFGGGCGFA,CFFFCC@CF:FCEEFGGGGGGD@9BFG9=FFD+@B>>FACFFFDGGGGGGGFGGFEDCDDFGGFGGGDBDGG4DF9D:E4E=5CC8DDGFGGFFFFFEGB3CD<*:@GFCG>C7-=C>8::@>0>D313)47)5:.-96-5>BEGF0@?<<>64=):)666:4()4:/24<:2<?:)<69<9?B2<7
@M02996:162:000000000-B87FG:1:1101:5900:7201 1:N:0:ACTGAGCG+CGTCTAAT
CCTATGGGGGGCAGCAGTGAGGAATATTGGTCAATGGTCGGAAGACTGAACCAGCCAAGTCGCGTGCAGGAAGACGGTCCTATGGATTGTAAACTGCTTTTGTACGGGAATAAAGTGCGGGACGTGTCCCGTTTGGAATGTACCGTAAGAATAAGGGTCGGCTAACTCCGTGCCAGCAGCCGCGGTAATACGGAGGACCCGAGCGTTATCCGGATTTATTGGGTTTAAAGGGTGCGCAGGCGGAGGATTAAGTCAGCGGTGAAATTCTCATGCTCAACATGAGAACTGCCATTGATACTGG
+
ABCC=?EB)0)8888::<:::::CFFGCEGGGGGGGGGGGGGGGGGGGGGGGGGGGGGGDFFGGGGGGEGGGGGGGGGGEGFEGGFGGGGGGFGGGGGGFGGGGGGGGFGGGGGF@FGGEGGGGGGGGGGEFF@*:CFF7EGGGGGGGGGGGGFGGGGDGCDFEGG?FGGGFGGGGGFGGGGFF=D3CDCCFE>G57FGEGDGFEDEF4BFGGFFDGFGG?FFGGBEG<FGEBBBE>FFD>C>8;>04:7>BAFAFFCD?6@74<BF2*6*645@F@F210@:><:-,2())64)6/4-))
@M02996:162:000000000-B87FG:1:1101:6035:7257 1:N:0:ACTGAGCG+CGTCTAAT
CCTACGGGCGGCAGCAGCTAAGAATATTCCGCAATGGACGAAAGTCTGACGGAGCGACGCCGCGTGGATGATGAAGGCCGGAAGGTTGTAAAATCCTTTTATAACTGAGGAATAAGTATGGTGAGAGAAACGCAATATGGTGAATGTAGGTTATGAATAAGCAACGGCTAATTAAGTGCAAGCAGCCGAGGTAAAAAGTAAGGGGCGAGAGTTGTTCGGGATTATTGGGCAGAAAGAGAAAGTAGGAGGGTTTGCATGCTTGTGTGGAAAGGCAGGGAGTTGAACACTGGAACGCGTTGAA
+
ABCCCBA=))16888;;;;;;;;;;<CFE-CBC@FFDFFFD@CFF,,E<CC:@@@C=+=>7@+7+8B?9EC9FC9EFE<FFFGEEF9,B@CD<,,CDG99BFFG,?F<DEF=FFDF;FBDD@D3@D=<F@8>ECEC=;EC@D;99@ECF9@,@9EF;FCBCDGG,*=*9CF7@;,=,::,=CAFFFC3)1C*+1+3*2*8@@+)*9)).75674*108))0*2036:71)*.(:2;(,)*(2-1)*1,*((032)5)+*).9(,((-)1-*..85?)(,-4*.))),),.(((((-.(-()
@M02996:162:000000000-B87FG:1:1101:3913:7289 1:N:0:ACTGAGCG+CGTCTAAT
CCTACGGGGGGCAGCAGTGAGGAATATTGGTCAATGGTCGGAAGACTGAACCAGCCAAGTCGCGTGCAGGAAGACGGTCCTATGGATTGTAAACTGCTTTTGTACGGGAATAAAGTGCGGGACGTGTCCCGTTTGGAATGTACCGTAAGAATAAGGGTCGGCTAACTCCGTGCCAGCAGCCGCGGTAATACGGAGGACCCGAGCGTTATCCGGATTTATTGGGTTTAAAGGGTGCGCAGGCGGAGGATTAAGTCAGCGGTGAAATTCTCATGCTCAACATGAGAACTGCCATTGGTACTGG
+
8ACC@BD>==)8888::<:::::CFFGGGGGGGGGGGGGEEEFGGGGGGGGGGFFGGGGGGGGGGGGGGGGGGFGGGGGGGGGGGGFGGGGGGGGGGGDFGGGGGGGGGGGGGGGGGGGGGGGGGGGGGGG<EGGGGGGGGGGGGGGGGFFGGGFGGGGGGGGEGGGGGGGGGGGFFFGGGGFFGGGGGGFFEFGGFGGFGGGFGGEFFFGCG:DGGFGGFFGG=BFDAFGFFFFF>FFDBC>)4>5:G?FFBAFB)2)(47?BFFBF@:7))5*39<FFF6)654A?2426<F).16:A0
@M02996:162:000000000-B87FG:1:1101:3891:7295 1:N:0:ACTGAGCG+CGTCTAAT
CCTACGGGGGGCAGCAGTGAGGAATATTGGTCAATGGTCGGAAGACTGAACCAGCCAAGTCGCGTGCAGGAAGACGGTCCTATGGATTGTAAACTGCTTTTGTACGGGAATAAAGTGCGGGACGTGTCCCGTTTGGAATGTACCGTAAGAATAAGGGTCGGCTAACTCCGTGCCAGCAGCCGCGGTAATACGGAGGACCCGAGCGTTATCCGGATTTATTGGGTTTAAAGGGTGCGCAGGCGGGGGATTAAGTCAGCGGTGAAATTCTCATGCTCAACATGAGACCGGCCATTGATCCTGG
+
AACCCBAA50)8888::<:::CEFGEFEGGGFGFGGGGGDEGGGFFGGGGFGGGFGGGGGGFFFFGGGGGFGG>BFGGGGGGGGGFFGGGGGGGGGFGGGFGGFGGGGBCF:FGGGGECFGFG@FGGFFGGCCGGGGEGGGGGEGCFGGGGGGFCEGGGGGGFCCC:C78FF7FGGGGGFGGFEGGGGGGGGGFEGEGGFGDEBGGB)5FFGGFFGG<GGFGFCG3CG29:BFFBE005C>G9)47.-*5)/656<)><((82AAAA<65:A96@C?<7??93:)(((,(,.<<5)1-.8>
@M02996:162:000000000-B87FG:1:1101:16328:7302 1:N:0:ACTGAGCG+CGTCTAAT
CCTACGGGCGGCAGCAGTAGGGAATATTGGTCAATGGGGGAAACCCTGAACCAGCGACGCCGCGTGAGTGAAGAAGTATTTCGGTATGTAAAGCTCTATCAGCAGGGACGATAATGACGGTACCTGACTAAGAAGCCCCGGCTAACTACGTGCCAGCAGCCGCGGTAATACGTAGGGGGCAAGCGTTATCCGGATTTACTGGGTGTAAAGGGAGCGTAGGTGGCCATGCAAGTCAGATGTGAAAACCCGGGGCTCAACCCCGTGACTGCATTTGAAACTGCGTGGCTGGAGTACAGGAGAG
+
8ABCCB):)108888;;<;<;8;CEFFGGGGGGGGGGGGGGGGGGGGGGGGGGFFGGGGGGGGG@FGGGGGGGGGGFFGGGGGGGGGGGGGGGGGGGGFGGGGGGGGGGGGGGGGGGGGGEGGGGGGGGGFCGGFGGGGGGGGGGGGGGGGGGGGGGGGGGGGGGGGGGGGGGFGGEGGGGGFFGGGGGGGGGFGGFFGFGGGFGGFFFBFEFFFGGBGGFGGGGFGGFFFFFFFFFFFF>C<FAFFFGFFFFF?F?GCBFE:?6?FFFFGB<AFF?<:A?@,8>36:?:?B:FA>FFF.4
@M02996:162:000000000-B87FG:1:1101:4142:7305 1:N:0:ACTGAGCG+CGTCTAAT
CCTACGGGAGGCAGCAGTGGGGAATATTGGGCAATGGGCGAAAGCCTGACCCAGCAACGCCGCGTGAGGGAAGAAGGGTTTCGGCTCGTAAACCTCTGTCCTATGGGACGAAGAAGTGACGGTACCATAGGAGGAAGCCCCGGCTAACTACGTGCCAGCAGCCGCGGTAATACGTAGGGGGCGAGCGTTGTCCGGAATGATTGGGCGTAAAGGGCGCGTAGGCGGCCCGTTAAGTCTGGAGTGAACGTCCTGCTTTCAAGGTGGGAATTGCTTTGGATACTGACGGGCTGGAGTGCAGGAG
+
ACCCCBA=50)===8;====;888EFGGGFFGGGGGFGGGGGGEGGGGGFFFGFGFGFGGGGGE@FFCFGCFGFGGGGGGGGGGGGGGGGGGGGGGGGGGGGFGGGGGGGGGGGGGGGGGGGEFFEGGFGGDGGG8CGFGGGGGEGGGGGFGGGFCEGG7DFGGGEGCEGFGGGGCFGGGGGF5EGGGGGDFCEGGFFC?DDG4FCB>B@GGF>ED37D7:ECDEEGD6>FF:649:<.:4>?FA*7294<FF04<<+:429:?>F??F<;)46?0/56:AF9:0;>FF84((,2)16<42
@M02996:162:000000000-B87FG:1:1101:3913:7308 1:N:0:ACTGAGCG+CGTCTAAT
CCTACGGGGGGCAGCAGTGAGGAATATTGGTCAATGGTCGGAAGACTGAACCAGCCAAGTCGCGTGCAGGAAGACGGTCCTATGGATTGTAAACTGCTTTTGTACGGGAATAAAGTGCGGGACGTGTCCCGTTTGGAATGTACCGTAAGAATAAGGGTCGGCTAACTCCGTGCCAGCAGCCGCGGTAATACGGAGGACCCGAGCGTTATCCGGATTTATTGGGTTTAAAGGGTGCGCAGGCGGAGGATTAAGTCAGCGGTGAAATTCTCATGCTCAACATGAGAACTGCCATTGATACTGG
+
BCCCCDA8)0)8888::<:::::CFGGGGGFGGGGGGGGGGGGGGGGGGFFGGGGGGGGGGGGDGGGGGGGGGGGGGGGGGGGGGGGGGGGFGGGAFFGGGGGGGGGGGGGCGFGGCFGGGGGEGGGFGGGGEGGGGGGGGGGGGGFGGGGGGFGGGGFFCDGEGGGGGGGGGGGGGGDGGGFFGGDGGGGCEBGGEGGEGG*<CGB::8CGD@EGGFGGFGFGG@GF2FGFFFFDFF>52>B:;B>?G?BFFBBFFGGF0FDBFFFAFFGFF<FGF?>:(949<DBFF34:AFFFFDFA2
@M02996:162:000000000-B87FG:1:1101:17773:7309 1:N:0:ACTGAGCG+CGTCTAAT
CCTACGGGAGGCTGCAGTGGGGAATATTGGACAATGGGGGAAACCCTGATCCAGCGACGCCGCGTGAGTGAAGAAGTATTTCGGTATGTAAAGCTCTATCAGCAAGGAAGAAAATGACGGTACTTGACTAAGAAGCTCCGGCTAAATACGTGCCAGCAGCCGCGGTAATACGTATGGAGCAAGCGTTATCCGGATTTACTGGGTGTAAAGGGAGCGTAGACGGCAAAGCAAGTCTGAAGTGAAATCCCGGGGCTCAACCCCGGAACTGCTTTGGAAACTGTTTAGCTAGAGTGCAGGAGAG
+
8ACCCEA5)1)8==8;====;8BBFEGGGGGGGGFGGGGGGGGGGGGGGGGGGFGGFGGGGGGGFGGGGGGGGGGGGGGGGGGGGGGGGGCGGFGGGEFFGGGGEGGCFGCFGGGFFGGDGFGGGE9FG<=,@=DDGGGGCEGCFGFFGGGEGGGGGGGGGGG:BEC*DDGEGCGGGGGGGGFFGGGCGFGECAGGFGGFGFDFGGF6+;>EC3>5DDGDFGGGC3CFB@D4<BDFABFG?>286F@?5,35>BB?FGG<BDF>0624?AGFA8:EF4>BBFFA):AB22).)4468,3.4
@M02996:162:000000000-B87FG:1:1101:4157:7316 1:N:0:ACTGAGCG+CGTCTAAT
CCTACGGGAGGCAGCAGTGGGGAATATTGGGCAATGGGCGAAAGCCTGACCCAGCAACGCCGCGTGAGGGAAGAAGGGTTTCGGCTCGTAAACCTCTGTCCTATGGGACGAAGAAGTGACGGTACCATAGGAGGAAGCCCCGGCTAACTACGTGCCAGCAGCCGCGGTAATACGTAGGGGGCGAGCGTTGTCCGGAATGATTGGGCGTAAAGGGCGCGTAGGCGGCCCGTTAAGTCTGGAGTGAAAGTCCTGCTTTCCAGGTGGGAATTGCTTTGGATACTGACGGGCTGGAGTGCAGGAG
+
ACCCCBFF>))=========;888CFGGEFGGGFGGGGGGFGGGGGGGGGGGGFFFFFGGGGGGFGGGGGGGGGGGGCEFGGGGGGGGGGGGGGGGGGFGGGGGGGGGGGGGGGGFGFFGFGFGGGGGGGGGGGGFFGGGGGGGGEFGGGGGG>EGGGGC>CGGE=5EEGGGGGD?E5EGGGFFGGGDGGGGGEG=BG4?GGG>GGFDF@F?F>@GGFGGFGGGGDGDFDG>2>686:F::C<=:9*:DBF60?BA4+26:?02>B(:@,:4:>*<)24:A4.8:1;97386?B?AF<724
@M02996:162:000000000-B87FG:1:1101:12456:7335 1:N:0:ACTGAGCG+CGTCTAAT
CCTACGGGTGGCAGCAGTAGGGAATATTGGTCAATGGGGGAAACCCTGAACCAGCGACGCCGCGTGAGTGAAGAAGTATTTCGGTATGTAAAGCTCTATCAGCAGGGACGATAATGACGGTACCTGACTAAGAAGCCCCGGCTAACTACGTGCCAGCAGCCGCGGTAATACGTAGGGGGCAAGCGTTATCCGGATTTACTGGGTGTAAAGGGAGCGTAGGTGGCCATGCAAGTCAGATGTGAAAACCCGGGGCTCAACCCCGTGACTGCATTTGAAACTGCGTGGCTGGAGTACAGGAGGG
+
8ACCCB:580);===;===<;8;CFGGGGGGGGGGGGGGGGGGGGGGGGGGGGFFFFGGGGGGGFGGGGGGGGGGGGGGGGGGGGGGGGGGGGGGGGCFGGGGGGGGGGGGGGGGGGGGGGGGGGGGGGGGDEGGGGGGGGGGGGGGGGGGGGGGGGGGGGGGGGGGGGFGGGGGGGGGGGGFFGGGGGGGEGFGGFGGFGGGFGGFFBFDGFFEGGFGG6<AF>?FGBFGFFFBFFFFC<::BAFFFG>FFFFFFFGGFFEF0(:AB)):>4)6CB7:>?)(4990,8((.2:448(,(-
@M02996:162:000000000-B87FG:1:1101:12445:7354 1:N:0:ACTGAGCG+CGTCTAAT
CCTACGGGTGGCAGCAGTAGGGAATATTGGTCAATGGGGGAAACCCTGAACCAGCGACGCCGCGTGAGTGAAGAAGTATTTCGGTATGTAAAGCTCTATCAGCAGGGACGATAATGACGGTACCTGACTAAGAAGCCCCGGCTAACTACGTGCCAGCAGCCGCGGTAATACGTAGGGGGCAAGCGTTATCCGGATTTACTGGGTGTAAAGGGAGCGTAGGTGGCCATGCAATTCCGATGGGAAAACCCGGGGCTCAACCCCGTGACTGCATTTGAAACTGCGTGTCTGGAGTACAGGAGAG
+
8ACCC500:0);;==;==;<;8;CCCFGG9FFFGGGGGGGGGGGGEFGGGGGGEECFGGGGGGGFDFFGGEGGFGGGGGGGGGG?AFD?AFFGGGGGGCFGGGGGGD<4+@CEGG,CFG+CEGGG<CGGDF,@A=EEEGG7CEGGGGGFGG>DB,@::CFFDECFEECGGGGGGGGG5:CC58:EGGGGGGGGBEEFCDFCDC5CD*99=F59>B)>(9C=FDGF46C:@7*-:)03:>*(2.01<@<<19>998<2CC0?3?6?::9?)2:<9BE88)).74<(:)-3)444A6A?::(4
@M02996:162:000000000-B87FG:1:1101:12465:7356 1:N:0:ACTGAGCG+CTTCTAAT
CCTACGGGTGGCAGCAGTAGGGAATATTGGTCAATGGGGGAAACCCTGAACCAGCGACGCCGCGTGAGTGAAGAAGTATTTCGGTATGTAAAGCTCTATCAGCAGGGACGATAATGACGGTACCTGACTAAGCAGCCCCGGCTAACTACGTTCCAGCAGCCGCGGTCATACGTAGGGGGCAAGCGTTATCCGGATTTCCTGGGTGTCAAGGGAGCGTAGGTGGCCATGCAAGTCAGATGTGATAACCCGGGGCTCAACCCCGTGACTGCATTTTAAACTTCGTGGCTGGAGTACAGGAGAG
+
88ACCB5800);==8===;<68;;EFEDGGGGGGGGGGGGGGFFGGGGEGGGFEFGFGGGGGCFGGCGGGGGFEFGEAFGGGGGGGGGGGGGGGGGG?EFCCG<<DE=A@FGE@FC9EE7F+CFG,,A=F9D,73@FGGGCEGGCBE@D+D7@FFFC3CCC>E3*@**,,6,;?EGCECE:<;>CCG3CG7CE>GDA+;A+2AFEG)6/9*:7)0)1-9<=FGGF)29:4:?<9A*64@CA:)9)=?<54,599F3?GC:F)3312A2))26<)*39)))))((-,46:3132<)-5(-,,
@M02996:162:000000000-B87FG:1:1101:18434:7356 1:N:0:ACTGAGCG+CGTCTAAT
CCTACGGGAGGCTGCAGCTAAGAATATTCCGCAATGGACGAAAGTCTGACGGAGCGACGCCGCGTGGATGATGAAGGCCGGAAGGTTGTAAAATCCTTTTAAGTGTGAAGAATAAGCGAGGGCAGGGAAAGCCCATGTGGTGACGGTAGCACTTGAATAAGCAACGGCTAATTACGTGCCAGCAGCCGCGGTAACACGTAAGTTGCGAGCGTTGTTCGGAATTATTGGGCGTAAAGGGCATGTAGGCGGTTTTGCAAGCTTGGTGTGAAATCCCGGGGCTTAACTCCGGAATTGCGTTGAG
+
8ACCCB:080)=========<;;CFGGGGGGGGGGGGGGGGGGGGGGGGGGGGFEGGGGGGGGGFGEGGGGGGGGGGGGGGGGGGGGGGGGGGGGGGGGGGFEFFGGGGGGGGGGGGGGGGDFGGGGGGGGGGGGGGGGGGFFGGEGGGGGGGGG@>FGGGGGGGGGGGGFFGGGGGGGGGGFFGGGGGDDGGFGGFGGFGGGFGGFEFFGEGEEGGFGGEGFFGFGGFFG@BBBFFBDF?<>?<=?>DF9>BFFB)<5?FFFF?BFFFAFF?5@GFFB>BFFFBF::(3-:>FF?B?F1(
@M02996:162:000000000-B87FG:1:1101:16741:7358 1:N:0:ACTGAGCG+CGTCTAAT
CCTACGGGAGGCAGCAGTCGAGAATCATTCACAATGGGGGCAACCCTGATGGTGCGACGCCGCGTGGGGGAGGAAGGTCTTCGGATTGTAAACCCCTGTCATGCGGGAGCAAGGCGCAAGCTTGATAGTACCGCAAGAGGAAGAGACGGCAAACTCTGTGCCAGCAGCCGCGGTAATACAGAGGTCTCAAGCGTTGTTCGGAATCACTGGGCGTAAAGGGTACGTAGGCTGCCGCATAAGTCGCGCGTGAAAGGCAGGGGCTCAACCCCTGGAGTGCGCGTGATACTGTGCGGCTGGAGTG
+
8ACCCEA980)===8====888;BCFGGGGGGGGGGGGGGGGGGGGGGGGGGGGGGGGGGGGGGFGEGGGGGGGGGGGGGGGGGEGGGGGGGGGGGGGFGGG,FFGGGGGGGGGGGGGGGGGGGGGGGGGGGGGCEGGGGCEFCGGGGGGC8EGGGGGGGGGGCGGGGGGGGGE=:FFGGGCFFFGGGGGGGGEGGFGGFGGCFF7FF=FGGD@7C3<FD5<C9FFGD>FGF?B9083@D<:?>>DF;3<:42:BFBGGF0><?F?FFEBG?:468*3276B-3<<456)4?B0(1)(4..
@M02996:162:000000000-B87FG:1:1101:23889:7370 1:N:0:ACTGAGCG+CGTCTAAT
CCTACGGGAGGCAGCAGTAGGGAGTTTTCGGCAATGGGGGAAACCCTGACCGAGCAACGCCGCGTGAACGATGAAGGTCTTCGGATTGTAAAGTTCTGTTATAAGGGAAGAATGATAGCCTGAGGAAATGCGGGTTGTTTGACGGTACCTTATTAGAAAGCCACGGCTAACTACGTGCCAGCAGCCGCGGTAATACGTAGGTGGCGAGCGTTATCCGGAATTATTGGGCGTAAAGAGTGAGCAGGCGGCATGATACGTTTGAAGTGAAAGCGTGGGGCTCAACCCCATACAGCTCCAAAAA
+
ABCCC5==51)8=8=;====;8;8BEGGGGGGGGGGGGGGGGGGGGGGGGGGGFFFGGGGDFCC@FGGFGGGGGGGGGGGGGGGFDEGGGGGGGGGGGFGGFGGGGGGGGGGGGGGGGGGGGGGGGGGGGG+@FE@EGGGGGGGGGGEFGGFCGGGFGGGGGGGGGGEEGGGGFEGGDGGGGFFGGGGGGG5EFGGFGGFGGGFGGFFBDGGGFFGGFGG@FGGGFGFBF>7:?A=:AFF?6<FF@F>CB>F<AA)-304?FF9)44>=<9;??FGF04<?F??36(4484>2????(6:?
@M02996:162:000000000-B87FG:1:1101:8644:7377 1:N:0:ACTGGGCG+CGTCAAAT
CCTACGGGGGGCAGCAGTTAGGAATATTCGTCAATGGGGGCAACTCTGAACGAGCAATGCCGCGTGAGTGATGACGGTCTTACGGATTGTAAACCTCTGTTGATGCGAGCCAAACCTTAATACATGTAATGCTCTTAAGCTGACCGTACCTTTCCCGTAAGCCCCGTCTAATTAAGTGGCCGCAGCCGTAGTAATACGTAAGGGGCTATCGTGATCCGGTGGGTTTAGAGGTTGAGCGGGCGGAGGCGGGTGTCTATGTCTAAGGTTAACGCCTGAGGCTGAACCCCGCCTTTGCTTCTGA
+
8A@CCDD5:))8888::<<<<::EFGGG,E,BDEGGG8FF+CEF,FFGG<E<FFF:FFGGGGGGFGG:<EF<,F,BC8F+@,=+@3C:DFGGG,,@FF,@F:,,,,*****?F,<44,,,3@,3,3,7736,12@,B++,2+++,1=*1*2?+,++**)4=C+*22*;**++02+3++0:09>5?)*1**1*+90+**2/9*<.?3)5*95:*6<**.7/)**)2)+0)*9)(((7)()/(9051;)()((),)-))3:24F4.(.).1-902<5*)(,,45),(--,((((-6)-*))))
@M02996:162:000000000-B87FG:1:1101:6603:7382 1:N:0:ACTGAGCG+CGTCTAAT
CCTACGGGTGGCAGCAGTGAGGAATATTGGTCAATGGGCGGAAGCCTGAACCAGCCATGCCGCGTGCAGGAATAAGGTCCTATGGATTGTAAACTGCTTTTGAGTGGGAGCAATAAGGCGTACGCGTACGCCGATGAGAGTACCATTCGAATAAGCATCGGCTAACTCCGTGCCAGCAGCCGCGGTAATACGGAGGATGCAAGCGTTATCCGGATTTATTGGGTTTAAAGGGTGCGTAGGCTGTTTGTCAAGTCAGGGGTGAAATGCCGGTGCTTAACATCGGAACTGCCTTTGAGACTGA
+
8ACCCDD5=0)=;=8==<=;;;;CFEFFGGGGFGGG8FGGGEGGGGGGGGGGFFGGGFGGGGGGGGGGGGGGGGGGGGGGGGGGGGGGGGCGEGFFFFFFGGGFFGGGGGGGGE:EGGGGGGDGGEGGG@CGGEEGGGGGGGGFGFGCFGGGGGGGGFFGGGGGGCCEGGFGGEFGGGGGGGFFEGDG>F@FGAGDDGGFG+25EGF35CDGGFB*>AFFFGFGD)6C)7>3:?FF<65><785)=FFDA-?5664<:3:6)5<<A24>>DB>2B:=4:)8D148124),.6<A)(),-2)
@M02996:162:000000000-B87FG:1:1101:8642:7399 1:N:0:ACTGAGCG+CGTCTAAT
CCTACGGGGGGCAGCAGTTAGGAATATTCGTCAATGGGGAAAACCCTGAACGAGCAATGCCGCGTGAGTGATGACGGTCTTTATGATTGTAAAACTCTGTTGTTAGGAACGAAACCTTAAGATAGGAAATGATCTTAAGCTGACGTTACCTTTCCAGAAAGCCCCGGCTAATTACGTGCCAGCAGCCGCGGTAATACGTAAGGGGCGAGCGTTATCCGGATTTATTGGGCGTAAAGCGTGTGTAGGCGGTTTATTAATTTTAAGATCAAAGCCTGGGGCTTAACCCCAGGTCGTCTTAGAA
+
8ACCC>18)108888::<<<<:CEFGGGGGGGGGGGGGG+FDFGGGGGGGGFGGGGGGGGGGGGGGGGGGGFGGGG:FGEG9,<FFGGGGGFGGGGGGCGGGGGFGGGGG*@:FFGGG,?3>FG9@FGGGGFAFGGGG9CCGCFC*:BEFFGFGGFCCCC>DEGG=EGEEGGGGGGGGA=9<>:CFGGDGGGGE7A@*C65C+<CC77)0):93@*733<>E?*<@GGF>DDF?B=<B374DB*.*1359>),6<<2+:))95)).-4:)2.8()A@281(7:9A(44((5.-4((0)4)-
@M02996:162:000000000-B87FG:1:1101:14094:7402 1:N:0:ACTGAGCG+CGTCTAAT
CCTACGGGAGGCAGCAGTGAGGAATATTGGTCAATGGGCGAGAGCCTGAACCAGCCAAGTAGCGTGAAGGATGACTGCCCTACGGGTTGTAAACTTCTTTTGCCGGGGGATAAAAAACGGGACGTGTCCCGTCTTGCAGGTACCCGTGCGAATAAGGACCGGCTAATTCCGTGCCAGCAGCCGCGGTAATACGGAAGGTCCGAGCGTTATCCGGATTTTTTGGGTTTAAAGGGAGCGCAGGCGGAGATGCAAGCCAGCCGTAAAATCGTTGAGCTCAACTCAATCTCGCGGTTGGAACTGG
+
8ABCCD:8:))=8=====;=;;;;CEFGGGGGGGGGGGGGGGGGGGGGDGGGGGFGFGGGEFGGGGGGGGCFGFGGDFGGGGGGGGFGFFGFFGGGGGFGGGGGG:FGGDGGGGGCEGGGGCFGGGGGGGGGGGGCFFG7BFGGGGG+C8:8>FFFDCCEGDGGCFCGGGGG<EGFCCFFDFEEGDGDDG7?F>55)CGFG953:5>D)7:ADB)1C)*:@E>*:>EC)8>*446;99DC0C4)(0)4:<B6>4((4CD;1>?0447?:<42()*01)44)*()6)-,,39901-26.))(
@M02996:162:000000000-B87FG:1:1101:14076:7411 1:N:0:ACTTAGCG+CTTCTAAT
CCTACGGGAGGCAGCAGTGGGGAATATTGGTCAATGGGCGAAAGCCTGAACCAGCCACGTCGCGTGAGGGATGACGGCCCTACGGTTTGTAAACTCCTTTTTCCGGGGGATAAAAAACGGGACGTTTCCCGTCTTGCCGGTACCCGTCCGCTTAAGGACCGGCTAGTTCCTTCCCAGCGGCCGGGCTATTTCGGGAGTTCGGAGGGTTATCGGGCTTGATTGGGGTTAACGGGATCGCGGGCGGAGATGCAGGCCAGCCGTAAAAGAGTGGTGCTGAACTCAATCGCGCTGTGGGCAGGGG
+
8ACCCFDAA)1====;==;,;888CFGGGGFGGGGGGGGGC+@FGGGGG,EFGFF6F,F@,8FFFGG,CFF8FG,6@+4+?,4BC4C++4CFEFG9,,CA5,B<=:F@+6+,:FA9@+@+@83<@+@37,>@CFFC33@**11D,44**1**4*61,1;*=4E:**3@C+21+**05**=*17):))**+*<:7*:)**0*)*0*)0557F*157>*-***<7**01*)*/0((,73(.)-)-075),*6)/.((((**43.,(.)-(9)/)()*30),4)72))(-(((78>(,-710(-
@M02996:162:000000000-B87FG:1:1101:14030:7443 1:N:0:ACTGAGCG+CGTCTAAT
CCTACGGGAGGCAGCAGCTAAGAATATTCCGCAATGGACGAAAGTCTGACGGAGCGACGCCGCGTGGATGATGAAGGTCGGAAGATTGTAAAATCCTTTTAAGTATGAAGAATAAGCGGGACAGGTAATGGTCCTGTGGTGACGGTAGTACTTGAATAAGCAACGGCTAATTACGTGCCAGCAGCCGCGGTAATACGTAAGTTGCGAGCGTTGTTCGGAATTATTGGGCGTAAAGGGCATGTGGGCGTATATGCAAGCTTGTTGTGAAAGGCGGGGGCTCAACTCCCGAACTGCGTTTGGA
+
88CCCB:>=0)==8=====;<;;;CFGGGGGGGEGFGFGFGGGGGGGGGFGGGFFGGGGGGGGG@FGGGGGGGGGFFGGEGG@CFGGGGGGGGGGGGGCFGCFGGGGFFGGFGFGGGGGGCFFGGGG9FFCFEEGGGGFFGGGGDECCCCFGGGGFA7:FEGGG7C@CEDGGGGCF8FCFFGFFFGGGGCDGGFGGFF6:FGFFE3B>DBGCDEFGG95C3:9CFF6C?@DEFFFF<?378D)*4>E(1,)9AF<4<599?5-(.(6<=<91405*8(24>F?24?6>?,-:333:7((-(
@M02996:162:000000000-B87FG:1:1101:20255:7468 1:N:0:ACTGAGCG+CGTCTAAT
CCTACGGGGGGCAGCAGTAAGGGATATTGGGCAATGGGGGCGACCCTGACCCAGCCATGCCGCGTGAGGGAATGAGGCCCTACGGGTCGTGAACCTCTTTTGCCTGGGGATAACGGCGCGGTCGTGAACCGTGCGTGCAGGTACCAGGCGAATAAGCATCGGCTAACTCCGTGCCAGCAGCCGCGGTAATACGGAGGATGCGAGCGTTATCCGGATTCATTGGGTTTAAAGGGTGCGCAGGCGGCCGGCCAAGTCAGCGGTGAAATCCGGGGGCCCAACCCCCGAAGTGCCGTTGATA
+
8ACC@B1:=8)8888::<:<<::CFGGGGGGGGGGGGGGGGGGGGGGGGGGGGGGGFGGGGGGGGGGGGGGGGGGGGGGGGGGGGGGGGGGGGGGGGGGGGFGGGEGGGEGGGGEGGGGGGGGGGCFGGGGGGGGGGEGGGGGGGGGGGGGGEGGGGGGGGGGFGGGGGGGG<EGGGGGFGGFFGGGG39DGG@EG3DFFGG7>CGFF:FGGGF)95>FGFGE5:@CFAFFF<7::6>3C9D;>>FB9DBF4:AFAFGGF:3(86ADB39C>>9DED<:BFFF>009??A44:?B0*.
@M02996:162:000000000-B87FG:1:1101:6886:7472 1:N:0:ACTGAGCG+CGTCTAAT
CCTACGGGGGGCTGCAGTGGGGAATATTGGGCAATGGGCGCAAGCCTGACCCAGCAACGCCGCGTGAAGGAAGAAGGCTTTCGGGTTGTAAACTTCTTTTACCAGGGACGAAGGACGTGACGGTACCTGGAGAAAAAGCCACGGCTAACTACGTGCCAGCAGCCGCGGTAATACGTAGGTGGCAAGCGTTGTCCGGATTTACTGGGGGTAAAGGGCGTGTAGGCGGAGATGCAAGTCAGGAGTGAAATCTAGGGGCTCAACCCCTAAACTGCTTTTGAAACTGTATCCCTTGAGTATCGGA
+
8ACC@>A)::)8888::::::88BFGGGGGGGGGGGGGGGGGGGGGGGGGGGGFGGGGGGGGGGGGGGGGGGGGGGGGGGGGGGGGGGGGGGGGGGGGGGGGGGGGGGGGGGGGGGGGEGGGGGGGGGGGGGGGGGGGGFGGGGGGGGGGGGGGGGGGGGGGGGGGGGGGGGGGGGGGGGGGFFGGGGGGGGGFGGEGGFFGGFGG3>DEGGGFFDD9DGFGGGGFGGFFGFFFFFFFF<?G?7<F8:>>AF?FFB0=FFBFFBFBB?FA:2<AFCFB<DBBBF:6>A??A0))6<FA?9(
@M02996:162:000000000-B87FG:1:1101:24156:7499 1:N:0:ACTGAGCG+CGTCTAAT
CCTACGGGGGGCAGCAGTAGGGAATATTGGGCAATGGAGGCAACTCTGACCCAGCCATGCCGCGTGAAGGAAGACGGCCCTATGGGTTGTAAACTTCTTTTATCGTAGAGTAAACCTGGCCACGTGTGGCCAGCTGAGAGTATACGAGGAATAAGTATCGGCTAACTCCGTGCCAGCAGCCGCGGTAATACGGGGGATACGAGCGTTATCCGGATTTATTGGGTTTAAAGGGTGCGCAGGCGGGTCGGTAAGTCAGGGGTGAAAAGTTGGGGCTCAACTCCAATCGGGCCTTTGATACTG
+
ABCCCA:=91)8888::<:<:8:CEFGGGGGGGGGGGGGGGGGGGGGGGGGGGFFGGGGGGGGGFGGGGGGGGGFGGGGGGGGGGGGGGGGGGGGGGGGGGGGGGGFFGGGGGGGGGGGGFFFEFGGCFGGGGGCC9CCFC?CGGGFGGGGDFCFFGGGGGGGGGGGGGC;FGGGGGGFFFG>BGD<DFD>F=BGGFGF6F3:>GGFFFFCED5>3C<DFBFGGG36FDFGB1:1@9>@D2>9)-.89D??6)-))2CG02>?A)(-6@?GF:()<6()45@?224(,491:AB4)*-5)
@M02996:162:000000000-B87FG:1:1101:24560:7512 1:N:0:ACTGAGCG+CGTCTAAT
CCTACGGGAGGCAGCAGTAGGGAATATTGGTCAATGGGGGAAACCCTGAACCAGCGACGCCGCGTGAGTGAAGAAGTATTTCGGTATGTAAAGCTCTATCAGCAGGGACGATAATGACGGTACCTGACTAAGAAGCCCCGGCTAACTACGTGCCAGCAGCCGCGGTAATACGTAGGGGGCAAGCGTTATCCGGATTTACTGGGTGTAAAGGGAGCGTAGGTGGCCATGCAAGTCAGATGTGAAAACCCGGGTCTCAACCCCGTGACTGCATTTGAAACTGCGTGGCGGGAGTACAGGAGAG
+
8ACCCB=001)====;==6=68;EFGCGGGGFFDFFGGGGGGGGGGGGGGDEGF6FFGGGGFEGCFGGGGGGGCEFFAGGGGGGGGGGGGGGGGGGGGFGGGFGGGGGGGGCFGGGGGGGGGGGGGGGFCFGFGGGGGGGGGGCFGGGGGFGCFGGGGGGGGGGGGG>EGGGCFGGGGGG=C:8CGGGGEGGGFGGFCCFGFD;EGBFBFG55>3DC?GGF<EFCFGG:=FB<<AFA<=F60.94?>:G09)-34A4CC?BBFFFFAF?7*6<<BF=84>DF<?>0((419?796>FBBBB
@M02996:162:000000000-B87FG:1:1101:27240:7523 1:N:0:ACTGAGCG+CGTCTAAT
CCTACGGGAGGCAGCAGTGAGGAATATTGGTCAATGGACGGAAGTCTGAACCAGCCATGCCGCGTGAAGGAAGACGGCCCTATGGGTTGTAAACTTCTTTTGTGGTGGAGCAATAAGGCGTACGTGTACGTCGATGAGAGTACATCACGAATAAGCATCGGCTAACTCCGTGCCAGCAGCCGCGGTAATACGGAGGATCCGAGCGTTATCCGGATTTATTGGGTTTAAAGGGTGCGCAGGCGGCTTTTTAAGTCAGTGGTTAAATCGTGACGCTCAACGTCATCACGCCATTGATACTGGG
+
8ACCCE>8)108===;====;;;CFFFGGGGGGGGGGGGGGGGGGGGGGGGGGFFFGGGGGGGGGGGGGGGGGGGGGGFGGGGGGGGGGGGGGGGGGGGGGGGGGGGGGGGGGGGGGGGGGGGGFGFGGGGGGGGGGGGGGGGGGGGGGGGGGGGGGGGGGGGGGGGGGGGGGGGGGGGGGGFFGGGGGGGGGFGGFGGFGGGFGGFFFFGGGEFDGEGGFGGGG>GGFFGFFFFFFFFD9<9<;>?7C?FFFFFFAGGF?FFFFFF3>BF?F?>?@BFFFF?A4.132(-6>BFFB>AF(
@M02996:162:000000000-B87FG:1:1101:24547:7527 1:N:0:ACTGAGCG+CGTCTAAT
CCTACGGGAGGCAGCAGTAGGGAATATTGGTCAATGGGGGAAACCCTGAACCAGCGACGCCGCGTGAGTGAAGAAGTATTTCGGTATGTAAAGCTCTATCAGCAGGGACGATAATGACGGTACCTGACTAAGAAGCCCCGGCTAACTACGTGCCAGCAGCCGCGGTAATACGTAGGGGGCAAGCGTTATCCGGATTTACTGGGTGTAAAGGGAGCGTAGGTGGCCATGCAAGTCAGATGTGAAAACCCGGGGCTCAACCCCGTGACTGCATTTGAAACTGCGGGGCTGGAGTACAGGAGAG
+
ABCCCB==51)=========;8;CFFGGGGGGGGGGGGGGGGGGGGGGGGGGGFGGGGGGGGGG@FGGGGGGGFGGGGGGGGGGGGGGGGGGGGGGGGFGGGGFGGGGGGGGGGGGGGGGGGGGGGGGGGGGGGDGGGGGGGGGGGGFFGGFGGGGGFGGGGGGGEGEGGGGCFGGGGGG=CFFGGGGGGGGGFEGFGGFGGGFGGFFFFCCCDFG51CDFCFG67?C0=FFFABFFAFF4:<?AFF<32>F>>1<BFGFFFFFFFFFFF*<9<4GFB2)85((24144<325A)4<?B:?
@M02996:162:000000000-B87FG:1:1101:4103:7532 1:N:0:ACTGAGCG+CGTCTAAT
CCTACGGGAGGCAGCAGTGAGGAATATTGGTCAATGGGCGAGAGCCTGAACCAGCCAAGTAGCGTGAAGGATGACGGCCCTACGGGTTGTAAACTTCTTTTGCCGGGGGATAAAAAACGGGACGTGTCCCGTCTTGCAGGTACCCGTGCGAATAAGGACCGGCTAATTCCGTGCCAGCAGCCGCGGTAATACGGAAGGTCCGAGCGTTATCCGGATTTATTGGGTTTAAAGGGAGCTGCGGCGGAGCGGCAAGCCAGCCGTAAAATCGGTGAGCTCGACTCAATCTCGCGGTTGGAATTGG
+
8ACCC>=@>0)8========;;;6CFGGGGGGFFGGGGGGGGFGFGGGGGFGGGGF,EFGGGFGFGGGGGGGGFGGGGGGGGFGGGFGEGF,CFGFFGFGGG=<FEGGGGGDGEFGGGFFECCFGGF<=BCFEGGFEGFCFGGGGGGCCCB5BDC9EFG:CDCBF6CEGCGG4EGGFFGGF<BDGGDCDFFCCE5?EGGBFGC@8).7.5C9<B@5C?FFFGG<C>EG28?92(-)4()1()4515)->19BF11135CB<)2:B<71)-1(3.*+)4,(,)54:4)(341-791)*..3(
@M02996:162:000000000-B87FG:1:1101:22782:7534 1:N:0:ACTGAGCG+CGTCTAAT
CCTACGGGCGGCAGCAGTGAGGAATATTGGTCAATGGGCGAGAGCCTGAACCAGCCATGTCGCGTGCAGGAATACGGCCCTATGGGTTTTAAACTGCTTTTGCCTGGGGATAAAGTGGCGGACTTGTCCGTTATTGCAGGTACCAGGCGAATAAGGATCGGCTAACTCCGTGCCAGCAGCCGCGGTAATACGGAGGATCCGAGCGTTATCCGGATTTATTGGGTTTAAAGGGTGCGTAGGCGGCATCTCAAGTCTGTGGTGAAATGTCAGGGCTCAACCTTGGCACTGCCATGGAAACTGG
+
8ACCC>=5)0)8888;;<;;;;;EFGGGGGGGGGGGGGGGGGGGGGGGGGGGGGGGGGGGGGGGGGGGGGGGGGGGGGGGGGGGGGGGGGGGGGGFGGGGGFGGFGGGGEGGGGGGGGGGGFFGGDFGGGGGGGGGGCEGGGGGGGGGGGGGGGGGEFFGGGGEGGGGGGGFGGGGGGGGGGEEEGGGGGGGG:EGAGGFGD5>EDEBFFGGGBFGF2FG?FGGGEGGAFF@F??5<?FD<D>>>EF5CBFFA>9>>FGF:B?FFA>484CBB7>CFB?FBF022?F8?F2)3043=?ABF
@M02996:162:000000000-B87FG:1:1101:22802:7535 1:N:0:ACTGAGCG+CGTCTAAT
CCTACGGGCGGCAGCAGTGAGGAATATTGGTCAATGGGCGAGAGCCTGAACCAGCCATGTCGCGTGCAGGAATACGGCCCTATGGGTTTTAAACTGCTTTTGCCTGGGGATAAAGTGGCGGACTTGTCCGTTATTGCAGGTACCAGGCGAATAAGGATCGGCTAACTCCGTGCCAGCAGCCGCGGTAATACGGAGGATCCGAGCGTTATTCGGATTTATTGGGTTTAAAGGGTGCGTAGGCGGCATCTCAAGTCTGGTGTTAAATGTCCGGGCTCAGCCTTTGCCCTGCCATGGAAACTGG
+
8ACCC>8)8))8888;;<;;;;;;EFFGGFGGGGGGGGGGGGGGGGGGGGGGGGGGGGGGGGGGEEGC?EGF,EGGEGGGGGGGFFGGGGGEGGG,EFGGG<CFFEGD=4F?E9=ED9FG:@FEGFFFFFGCEEF;F9BAFGGG,,AFCECECB9EBFGGGGF7F@CEGGG=DFFFCCGFGG>8CDDCGGG5:B5C:FGFG>EBEDD@@*:CF>:DFAFGFGDDE:<74*2).(-)4()<29;>>564CB49<6))(+2,(1))))6<*2<>9(0<)5:72*)-),,(.,)-)()57:)64
@M02996:162:000000000-B87FG:1:1101:20572:7536 1:N:0:ACTGAGCG+CGTCTAAT
CCTACGGGAGGCAGCAGTGAGGAATATTGGTCAATGGGCGCGAGCCTGAACCAGCCAAGTAGCGTGAGGGATGACTGCCCTACGGGTTGTAAACCTCTTTTGTTTGGGAATAAAGGAGCCTACGTGTAGGCTTTTGCATGTACCTTTCGAATAAGCATCGGCTAATTCCGTGCCAGCAGCCGCGGTAATACGGAAGATGCGAGCGTTATCCGGATTTATTGGGTTTAAAGGGTGCGTAGGCGGCCTTTTAAGTCTGCGGTCAAATGTCCGGGCCCAACCTTGGCATGTCGTGGATACTGGT
+
8ABC@>58=)1=======;=;;;CFFGGGGGGGGGGGGGGGEFFFGGGGGGGGGGGGFGGGGGGGGGG,FFGGGGGDFGGGGGGGGGGGGGGGGGGGEFGGGGGGGGGAFGGGGFCDGGGGGGEG8EA=<EFGGGFGGFFFDFGGGGGGDGG?GGDFEDEGGGDGFGGGGGGDGFFGGFFGGFFGDCCGGGCGB7>4C8=78E?EGEDF6F=C>3DG3FGFGGDCD6:<FGB(22):BE7596BB>@>FA?=5:2)6C<34>8).).41(),36>A348?>*((.2()..8B8<?F:).)-
@M02996:162:000000000-B87FG:1:1101:17832:7537 1:N:0:ACTGAGCG+CGTCTAAT
CCTACGAGTGGCAGCAGTGGGGAATATTGCACAATGGGCGAAAGCCTGATGCAGCGACGCCGCGTGAGTGAAGAAGTATTTCGGTATGTAAAGCTCTATCAGCAGGGAAGAAAATGACGGTACCTGACTAAGAAGCCCCGGCTAACTACGTGCCAGCAGCCGCGGTAATACGTAGGGGGCAAGCGTTATCCGGATTTACTGGGTGTACAGGGAGCGTAGACGGTGTGGTAAGTCTGAAGTGAAAGCTCTCGGCTCAACTTCGGAACTGCTATGGAAACTATCATACTAGAGTGCAGGAGAG
+
68BCCB)08038;=8======888CFGGGFFGEGGGGGGFEGGGGGGGGGGGGFDFDGCCFFFECFFGGGGGGGGGFGGGGGGGG<DGGGGGGGGGGFFGGGGGFFFFGGFFGGFFGGGEGGGGGGGGGGGGGGGFGGGGGGGFFGGGGGGGGGFFC,:E>3>87:7EFFGEFE,11?EEEFFFGGGGGGGEGBEGF7CFFDE4CCF+;A4C57BCD0/9BGGGF5*93=7646)06>F7<*)9<79:*)(7(182<F744:2(,-47?9*)-)/<91).<624<4).46<2:54))(-.-
@M02996:162:000000000-B87FG:1:1101:17848:7546 1:N:0:ACTGAGCG+CGTCTAAT
CCTACGGGTGGCAGCAGTGGGGAATATTGCACAATGGGCGAAAGCCTGATGCAGCGACGCCGCGTGAGTGAAGAAGTATTTCGGTATGTAAAGCTCTATCAGCAGGGAAGAAAATGACGGTACCTGACTAAGAAGCCCCGGCTAACTACGTGCCAGCAGCCGCGGTAATACGTAGGGGGCAAGCGTTATCCGGATTTACTGGGTGTAAAGGGAGCGTAGACGGTGTGGTAAGTCTGAAGTGAAAGCTCGAGGCTCAACTTCGGAACTGCTTTGGAAACTATCATACTAGAGTGCAGGAGAG
+
88BCCB:550);======;;;88BFGGGGGGGGGGGGGGGGGGGGGGGGGGGGFFGGGGGGGGE@FGGGGGGGGGGFGGGGGGGGGGGGGGGGGGGGGFGGGGGGGGGGGGGGGGGGGGGGGGGGGGGGGGGGGGGGGGGGGGGGGGGGGGGGGGGGGGGFGGGCG*;CEGGGGGGGGGGGFFFGGGDFGGGGFGGFFGFGGGFGGFFFF7ECEEDGFDDFGGD77CD:@7?DFFFAAFC4:4@A?B:G>?FFFFF2:>>DE??6>FFFAFA<2@FF<A44FADBABD><2<AB44;2444
@M02996:162:000000000-B87FG:1:1101:4113:7548 1:N:0:ACTGAGCG+CGTCTAAT
CCTACGGGAGGCAGCAGTGAGGAATATTGGTCAATGGGCGAGAGCCTGAACCAGCCAAGTAGCGTGAAGGATGACGGCCCTACGGGTTGTAAACTTCTTTTGCCGGGGGATAAAAAACGGGACGTGTCCCGTCTTGCAGGTACCCGTGCGAATAAGGACCGGCTAATTCCGTGCCAGCAGCCGCGGTAATACGGAAGGTCCGAGCGTTATCCGGATTTATTGGGTTTAAAGGGAGCGCAGGCGGAGAGGCAAGCCAGCCGTAAAATCGTTGAGCTCAACTCAATCTCGCGGTTGGAACTG
+
ACCCCA>=80)===8;====;;;CFFGGGGGGGGGGGGGGGGGGGGGGGGGGGFFGGGGGGGGGGGGGGGGGGGGGGGGGGGGGGGGGGGGGGGGGGGGGGGGGGGGGGGGGGGGGGGGGGGGGGGGGGGGGGGGGGGGGGGGGGGGEGGGEGGGGGGGGGGGGGGGGGGGG<EGGGGGGGGFFGGG5CGFCC@5CDGGFGGC@GGDFFFGGGFFGGFDFBGGGGFGD<FGFF??E>>EG>GB>>>@<<:6FFFFF?FGFFDBFDFF:749,:?FEFFBABFFFAAA:8(42;BFFF?7.
@M02996:162:000000000-B87FG:1:1101:22793:7553 1:N:0:ACTGAGCG+CGTCTAAT
CCTACGGGCGGCAGCAGTGAGGAATATTGGTCAATGGGCGAGAGCCTGAACCAGCCATGTCGCGTGCAGGAATACGGCCCTATGGGTTTTAAACTGCTTTTGCCTGGGGATAAAGTGGCGGACTTGTCCGTTATTGCAGGTACCAGGCGAATAAGGATCGGCTACCTCCGTTCCAGCAGCCGCGGTAATCCGGAGGATCCGAGCGTTATCCGGATTTATTTGGTTTACAGGGTTCGTAGACGGCATCTCCAGTCTTTGCTGAACTGTTAGTGCTCAAACTTGGCACTGCCATGGAAACTTG
+
-8AC89)):0)8888;;<6;;6;CFFGGDFGFGGGGAFGGGGGGGGG?CFGGGFFGGGFFGGGGGGGDEG:EFE<7?FGGEEGGG?FGDG9BFGGEGGGGGFGGG?+=CCFF9EDF9DFE+8@:F=EFGCGGCFGGFC,,@;EC,,3DCGEG*,@C9EFGE*>B,<?;>=1,2?>F6CFC:458*CCDC++3/=*?)>CFFD=):95@:9729@5D4)*2@<<<*)3*.6*)..(.815*.145(0660)56<<-)6<*))/2(6)))*)*-.)9@*)576427?2:>DB))),),*()..
@M02996:162:000000000-B87FG:1:1101:4129:7555 1:N:0:ACTGAGCG+CGTCTAAT
CCTACGGGAGGCAGCAGTGAGGAATATTGGTCAATGGGCGAGAGCCTGAACCAGCCAAGTAGCGTGAAGGATGACGGCCCTACGGGTTGTAAACTTCTTTTGCCGGGAGATAAAAAACGGGACGTTTCCCGTCTTGCAGGTACCCGTTCTAATAAGGACCGTCTAATTCCGTGCCCGCCGCCGCGGTAATCCGGAAGGTTCGAGCGTTATCCGGATTTATTGGGTTTAAAGGTCTCGCATGCGGAAAGGCAAGCCAGCCTTACAATCGGTGCACTCAACCCAATCTCCCAGTTTGAACTG
+
ACCCCEA51))=8======;;,;;CFGG@@FEE@FF,8FEG+8@DFF,EFGGGGGGFGFGG9ECF@FGGGFFCAF@FGFGFFG?FGGEFFEFFFGGGDFFGEFGG+@++@<,<?E,=F+4CFF7C+@AFDBFCFG9FF@,@>9BGDG8D+83;,@<9@7D@*@:@EEEGG><*3@,***4?CB;?):7CF+;?35?B3F+;7*)27877>>C/<)97<CDFF65:>ED57:?)))1.()*-7-0()029:(),-4(.:C4<6(64-4,)-*().630,.(,7(1:2))..4())--/4..
@M02996:162:000000000-B87FG:1:1101:26742:7597 1:N:0:ACTGAGCG+CGTCTAAT
CCTACGGGGGGCAGCAGTGGGGAATCTTCCGCAATGGGCGAAAGCCTGACGGAGCAATGCCGCGTGAGTGATGAAGGGATTCGTCCCGTAAAGCTCTTTTGTGTATGACGAATGTGCAGAGGGTGAACAATCCTCTGTAATGACGGTAGTACACGAATAAGCCACGGCTAACTACGTGCCAGCAGCCGCGGTAATACGTAGGTGGCGAGCGTTGTCCGGAATTATTGGGCGTAAAGAGCATGTAGGCGGTTTCTTAAGTCTGGAGTGAAAATGCGGGGCTCAACCCCGTATGGCTCTGGAT
+
8ACCCD>=91)8888::<:::88BFGGGGGGGGEGGGGGGGGGGGGGGGGGGGFGGGGGGGGGGFGGGGGGGGGGGGGGGGGGGGGGGGGGGGGGGGGGGGGGGGGGGGGGGGGGGGGGGGGGGGGGGGGGGGGGGGGGGGGGGGGGGGGGGGGGEGCGFGGGGGGGGGGGGGGGGGGGGGG:FGFGGGGDEGEGCFGGFGGGFGGEFFFGGGEFGGBGC3FGDF?FGFFGF><BFFFFGFGFFAFF>D39>B24<<CFA<FFABFFFF2C)448CB>96?4<B?F?;<>7<?(837<?))
@M02996:162:000000000-B87FG:1:1101:19308:7603 1:N:0:ACTGAGCG+CGTCTAAT
CCTACGGGTGGCATCAGCTAAGAATATTCCGCAATGGACGAAAGTCTGACGGAGCGACGCCGCGTGGATGATGAAGGCCGGAAGGTTGTAAAATCCTTTTATAACTGAGGAATAAGTAAGGTGAGAGAAACGCCTTATGGTGACTGTAGGTTATGAATAAGCAACGGCTAATTACGTGCCAGCAGCCGCGGTAACACGTCAGTTGCGAGCGTTGTTCGGAATTATTGGGCGTAAAGGGCATTGAGGCTGTTTTGCAAGCTTGGTTTGAAATCCCGGGGCTTAACTCCGTAATTGCGTTGTG
+
8ACCC5)51)1;=;=======;;;CEFGGGGGGGGGGGGFFFGEGGGGGGGCBCC@CFGGEGGGFFGGGGGGGGGFFGGGGE+CEGGGGGFFGGGGGGFGGGGCFGG9EDGFGGGGGGC,EF@FFGGGGFFGGGGDGGAEFGGGG,=DFFGGGGGGDFDAADGE3@>EEGGGGCAFG6799C46CGG4DGDGDDG<9CF5<3AFCCB>:)/:3)29::DD3C600=?6:FGE00(9)2)1,0,*277(9:<FBB>B)<*.<54)(4()16:5?7>5)3-(,964)<2:-(--)-)47,4--
@M02996:162:000000000-B87FG:1:1101:20388:7608 1:N:0:ACTGAGCG+CGTCTAAT
CCTACGGGCGGCTGCAGTGAGGAATATTGGTCAATGGACGCAAGTCTGAACCAGCCATGCCGCGTGCAGGAATAAGGCCCTATGGGTCGTAAACTGCTTTTGTGGTGGAGCAATAAGTCGTACGTGTACGGCGATGAGAGTACATCACGAATAAGCATCGGCTAACTCCGTGCCAGCAGCCGCGGTAATACGGAGGATGCAAGCGTTATCCGGATTTATTGGGTTTAAAGGGTGCGTAGGCTGTGGTCCAAGTCAGGGGTGAAAGCCCGGAGCTCAACTCCGGAACTGCCTTTGATACTGG
+
8ACCCE:)1))8888;;;;;;;;CFFGGGGGGFGGGGGGGGGGGGGGGGGGGGGGGFGGGGGGGGGGGGGGGGGGGGGGGGGGGGGGGGGGGGGGGGGGGGGGCGGGGGGGGGGGFAFF@FEFGGFDAF>CGGGGGGGGGFGGGFGGGGGGGGGGGGGGGGGGGFGGGGGGGGGFGGGGGGGFFGGGGGGGFEDGG>F<FGGFFGGB>FFGGGFFGGFGGFGGGGFGDBFGFF::<<:BD4C?F?488G<AFFF:<?CC<>>>A>??632)-4:FFF<AA:>>03>FFF?2A<))67:>B7
@M02996:162:000000000-B87FG:1:1101:26753:7614 1:N:0:ACTGAGCG+CGTCTAAT
CCTACGGGGCGCAGCAGTGGGGAATCTTCCGCAATGGGCGAAAGCCTGACGGAGCAATGCCGCGTGAGTGATGAAGGGATTCGTCCCGTAAAGCTCTTTTGTGTATGACGAATGTGCAGAGGGTGAACAATCCTCTGTAATGACGGTAGTACACGAATAAGCCACGGCTAACTACGTGCCAGCAGCCGCGGTAATACGTAGGTGGCGAGCGTTGTCCGGAATTATTGGGCGTAAAGAGCATGTAGGCGGTTTCTTAAGTCTGGAGTGAAAATGCGGGGCTCAAACCCGTATGGTTCTGGAT
+
8BCCCA@>8))8888;;<;;;88BFGGGGGGGGGGGGGGGGGGGGGGGGGGGGGGFGGGGGGGGGGGGGG9FGFGGGGFGGFGGGGGGGGFGGGGGGGGGGGGGFGGGG7FGGFGFGFGGGGGGGGGFGGGGGGGGGGGGGC;FFGGGGGGGGGGGGF>FGDFFGGDEGGFGGGGGG6=CFF);<DGDDC)1/3ACCGGFFGGAC*57>DCE3577D<DD@EE::9?F6FGDF<?FAF@GFGFF)=?>D49B<<<<)AC<AF?2?BBF4<FB>>DGBF092=2).4:9(-(4.).)967).
@M02996:162:000000000-B87FG:1:1101:19300:7619 1:N:0:ACTGAGCG+CGTCTAAT
CCTACGGGTGGCATCAGCTAAGAATATTCCGCAATGGACGAAAGTCTGACGGAGCGACGCCGCGTGGATGATGAAGGCCGGAAGGTTGTAAAATCCTTTTATAACTGAGGAATAAGTAAGGTGAGAGAAACGCCTTATGGTGACTGTAGGTTATGAATAAGCAACGGCTAATTACGTGCCAGCAGCCGCGGTAACACGTAAGTTGCGAGCGTTGTTCGGAATTATTGGGCGTAAAGGGCATGTAGGCGGTTTTGCAAGCTTGGTGTGAAATCCCGGGGCTTAACTCCGGAATTGCGTTTAG
+
88CCCB15:))=;========;;CFFGGGGGGGGGGGGGGGGGGGGGGGGGGGGGGGGGGGGGG@FGGGGGGGGGGFGGGGGEGGGGGGGGGGGGGGGGGFGGGGGGGGGGGGGCFGGGGGAEGGGGGGGGFGGGGGGGGGGGGGGGGGGGGFGGECFGDFFGGGGDGEEGGGGGGGGGGGGFFGGGDGGGGDEGGFGG5</<AFGFFD>GGC>DGG?GCDGF:CFFFBFGFFBFFA?ED:FD4:913C>FE??22293><::A<?1AFBF9:5BE)49B?F))-9?66:6?:)-(03(()
@M02996:162:000000000-B87FG:1:1101:18475:7620 1:N:0:ACTGAGCG+CGTCTAAT
CCTACGGGGGGCAGCAGTGGGGAATATTGCGCAATGGGGGAAACCCTGACGCAGCGACGCCGCGTGAGCGAAGAAGGTTTTCGGATTGTAAAGCTCTGTCCTGGGGGACGATAATGACGGTACCCCGGGAGGAAGTCACGGCTAACTACGTGCCAGCAGCCGCGGTAAAACGTAGGTGGCAAGCGTTGTCCGGAATTACTGGGTGTAAAGGGTGCGCAGGTGGTCTGGCAAGTCGAATGTGAAATCTACGGGCTCAACTCGTAAATTGCGTTCGATACTGTTGGACTTGAGTGAAGTAGAG
+
8ACCCEA))1)8888::<:::@8CFGGGGGGGGGGGGGGGGGGGGGGGGGGGGFFGFGGGGGGGGGGGGGGGGGGGCGGGGGGGEGGFGGGGGGGGGGGGGGEFGGGGGGDGFEGG?FGGEFGGGGCEG>C>EGDFGGGGDCGGGFGCGCF8FGGCFFDCFGGECGEG7FGGGGGDGFGGGFFFGGGDGFGGG:EFF>FFGFGFGG*7=BCE<BDGGFDGFGGGGFGGFFGFAA?5:?FG>>4@BFF2D::DFF:??GF>?F?<?DA2@:9?:()353:4>4)(4>25)2.:A)))9A<AA
@M02996:162:000000000-B87FG:1:1101:19316:7624 1:N:0:ACTGAGCG+CGTCTAAT
CCTACGGGTGGCATCAGCTAAGAATATTCCGCAATGGACGAAAGTCTGACGGAGCGACGCCGCGTGGATGATGAAGGCCGGAAGGTTGTAAAATCCTTTTATAACTGAGGAATAAGTAAGGTGAGAGAAACGCCTTATGGTGACTGTAGGTTATGAATAAGCAACGGCTAATTACGTGCCAGCAGCCGCGGTAACACGTAAGTTGCGAGCGTTGTTCGGAATTATTGGGCGTCAAGGGCATGTAGGCGGTTTTGCAAGCTTGGTGTGAAATCCCGGAGCTTAACTCCGGAATTGCGTTGAG
+
8ACCCE05=0)=========<;;EFGGGGGGGGGGGGGGGGGGGGGGGGGGGGFFGGGGGGGGGFGGDGGGGGGGGGGGGGGEGGGGGGGGGGGGGGGGGGGEFGGGGGFEGGFGGGGGGCGGGCD8@FDFFGGGGGGF<FFFGGFFBEFGGGGGGGGGGGGG@GGGGGGGGGGGGGGGGGGFFGGGDGEDGGFGGFGG4DGGFGGFD3ADED>DGG?G<>GGCFFFG:FGF(4(=>6BF?CA=>FF><;>E?1?BA97:BF?FFB2>46763?EG@99:09><AAFF9<44:2A?;?9,(
@M02996:162:000000000-B87FG:1:1101:19690:7650 1:N:0:ACTGAGCG+CGTCTAAT
CCTACGCGTGGCTGCAGTGAGGAATATTGGTCAATGGGCGCAAGCCTGAACCAGCCAAGTCGCGTGAAGGAAGACTGCCCTATGGGTTGTAAACTTCTTTTGCATGGGACTAAAGTGAGCCACGTGTGGCTTTTTGTATGTACCATTCGAATAAGCATCGGCTAACTCCGTGCCAGCAGCCGCGGTAATACGGAGGATGCGAGCGTTATCCGGATTTATTGGGTTTAAAGGGTGCGTAGGCGGGATGGTAAGTCAGTGGTGAAAGTTTGCGGCTCAACCGTAAAATTGCCTTTGAAACTG
+
68BCCF)0:1)=;===;;;;;CCFGGGGGGGGGGGGGGGGGGDFGGGGGGCGGGGFGGGGGG@FFFGGFGGGGEFGGGGGGGGGGGGGGGFGGGGGGGGGGFGGG?FCA,EFGGFGGGGGGGGEG?E<FFGFFGGGGEFAFEDGFG,E;FFFG9EFGGDEEDGEGFGGGGF8CF7<C?7?@DDFGGDGF7DCGEC54C*;::5AEDFEFFFGG)=<F<>@6FGGCBE:C6:8=03522@<?53>1))(2.6=:AA<<7451@24A>FA4<30>65+97(((0((-482<))62).-*).6
@M02996:162:000000000-B87FG:1:1101:10694:7664 1:N:0:ACTGAGCG+CGTCTAAT
CCTACGGGTGGTAGCAGTGGGGAATATTGGACAATGGGGGAAACCCTGATCCAGCGACGCCGCGTGAGTGAAGAAGTATTTCGGTATGTAAAGCTCTATCAGCAGGGAAGATAATGACGGTACCTGACTAAGAAGCCCCGGCTAACTACGTGCCAGCAGCCGCGGTAATACGTAGGGGGCAAGCGTTATCCGGATTTACTGGGTGTAAAGGGAGCGTAGACGGCATGGCAAGTCTGATGTGAAAACCCGGGGCTCAACCCCGGTCCTGCATTGGAAACTGTCATGCTTGGTGCCAGGAGAG
+
8ACCCB=8)1)8<=======;888FFGGGGFGGGGGGGGGGGGGGGGGGFFGFEEFFF@EFGGGGG7FGGFGGFGGGGGGGGCFF8FGGGGE<BFGGCCFGFGABFFF8FFGFFGGGGGCF4FFGGFEGEG,E==DGGECEGGCDDGAF8D@8FAGG?FGFDGC7:5CD;>CC>5=*:C=C<F>EGGGGGGGG5EEF=FFGF5AEGFF?9F51)75D1CG6AED:>=C??F><><?B<=C6:5*.8@?519>>0132CF??5,((-48/47<736<*,<>B?-).4.:5(-,).))),((-
@M02996:162:000000000-B87FG:1:1101:10676:7667 1:N:0:ACTGAGCG+CGTCTAAT
CCTACGGGGGGTAGCAGTGGGGAATATTGGACAATGGGGGAAACCCTGATCCAGCGACGCCGCGTGAGTGAAGAAGTATTTCGGTATGTAAAGCTCTATCAGCAGGGAAGATAATGACGGTACCTGACTAAGAAGCCCCGGCTAACTACGTGCCAGCAGCCGCGGTAATACGTAGGGGGCAAGCGTTATCCGGATTTACTGGGTGTAAAGGGAGCGTAGACGGCATGGCAAGTCTGATGTGAAAACCCGGGGCTCAACCCCGGGACTGCATTGGAAACTGTCAGGCTTGAGTGCAGGAGGG
+
8BCCCFA)1))888:<:<:::888BEFGGGGGGGGGGGGGGGGGGGGGGGGGGFFGFGGGGGGGFFEGGGGGGGGGGAFFGGGGGFFGGGGGGGGGGDFGFGGFGGGGGGAFFGGGGGGEFGGGGGFGGGGFDFGGGGGGGGGDGFGFGGGCGGCFGCDGGDGCEGC8:<EGGFFGGGGGGGFFGGGGGGGEGDGG@DGFGGGFGG4@4@>GDDEGGFG<FGGGGFGGFFFF<><FBD=>4:6=<FFFDFFFFFFFFGGFFBBF(7?B:)06<5=E??4AAF>A1?8,24><BA2-)(4(4
@M02996:162:000000000-B87FG:1:1101:11886:7668 1:N:0:ACTGAGCG+CGTCTAAT
CCTACGGGAGGCAGCAGTGGGGAATATTGGACAATGGGGGAAACCCTGATCCAGCGACGCCGCGTGAGTGAAGAAGTATTTCGGTATGTAAAGCTCTATCAGCAAGGAAGAAAATGACGGTACTTGACTAAGAAGCTCCGGCTAAATACGTGCCAGCAGCCGCGGTAATACGTATGGAGCAAGCGTTATCCGGATTTACTGGGTGTAAAGGGAGCGTAGACGGCAAAGCAAGTCTGAAGTGAAATCCCGGGGCTCAACCCCGGAACTGCTTTGGAAACTGTTTAGCTAGAGTGCAGGAGAG
+
8ACCCB8=))08========;888EEFGGGGGGGGGGGGGFGGGGGGGGGGGGFFGFGGGGGGGFFFGGGGGGGGGGDGGGGGGGGGGGGGGGGGGGFGGGGGGGGGGGGGGGGGFGGGGGGGGGFDGGG?5=A=FGGGGDGECFFFFGGG@FGGGGGGGGGGGCEECFFGGGGGG>CFGFGFFGGGGGGGGGFGGFGGFGGGFGGFFFFCGF3ADD;D7FGGGD5CGFFFFFFF42>=:2246469:D(3>BFFFFGG?BFFFF9BDFBGBA7FGF?B95@A2):45423<4><A4181:
@M02996:162:000000000-B87FG:1:1101:5605:7671 1:N:0:ACTGAGCG+CGTCTAAT
CCTACGGGTGGCTGCAGTCGAGAATCTTGGGCAATGCGCGAAAGCGTGACCCAGCAATGCCGCGTGTATGATGAAGGTCTTCGGATTGTAAAATACTGTCTCCCGTGACGAAGCAATGACGGTAGCGGGGAAGGAAGCCACGGCTAACTACGTGCCAGCAGCCGCGGTAATACGTAGGTGGCGAGCGTTGTTCGGATTTATTGGGCGTAAAGGGTCTGTAGGAGGTTTGTTAAATGTGGGGTGAAATCCGGGAGCTCAACTCCCGAATTGCCCTGTAGACTGATGAACTGGGGTATGGGAG
+
88BCC>D9>0)========888;BFFGGGGGGGGGGGGGGFGGEGGGGGGFGGFFFGGGGFGGGCFGGGGGGGGGGFGGGGGGGGGGGGGGGGGGGGGFGGGGGGGGGGGGGGGGGGGGGGGGGGGEGDGGGGGGGGGFGGGGGGGGGGGGGGGGGFGGGGFGGGECEGGGGGGC+BEEEFGF>C7DCCCDF9:EE)9DFFGGFGGD@BEFGGFFGGFCC@C9CE.CD?>DFDFFFFFFC3C9>?9F<*4>BB>2,)3>BFF?:>B9?F?C<>?)0/6.44?3)--)4<8::6,-56(4(-
@M02996:162:000000000-B87FG:1:1101:14342:7672 1:N:0:ACTGAGCG+CGTCTAAT
CCTACGGGAGGCAGCAGCTAAGAATATTCCGCAATGGACGAAAGTCTGACGGAGCGACGCCGCGTGGATGATGAAGGTCGGAAGATTGTAAAATCCTTTTATAACTGAGGAATAAGTACTTTGAGAGAAACGGAGTATGGTGACTGTAGGTTATGAATAAGCAACGGCTAATTACGTGCCAGCAGCCGCGGTAACACGTAAGTTGCGAGCGTTGTTCGGAATTATTGGGCGTAAAGGGCATGTAGGCGGTTTTGCAAGCTTGGTGTGAAATTCCGGAGCTCAACTCCGGAACTGCGTTGAG
+
8ACCCD:=)1)========;<;;CFGGGGGGGGGGGGGGGGGGGGGGGGGGGGFFGFFGGGGGGFFGFGGGGGFFGEGGFGGCFFFGGGGGGGGGGGGGGGGAFGGGGGGFFGFGGGGGGGGFFBGFEFGGCG7@EGGGCFGGGGGGGGFGGGGGFFGGFGGGGGGCEGGCGGFGDGGGGGGFFFGFDDEDGEAGGFGGAFFGFGGFFFFGGGFFGGFGDBGGFGFGG?FGF06?F<<D34069>FFBGFFFB1?BACC?FF?B<::>F4CAFD?E59FB:?5<<<B:03(4:)818:B3(
@M02996:162:000000000-B87FG:1:1101:8502:7688 1:N:0:ACTGAGCG+CGTCTAAT
CCTACGGGGTGCTGCAGTCGAGGATCATTTGCAATGGGCGAAAGCCTGACAATGCGACGCTGCGTGGAGGATGAAGGCCTTCGGGTTGTAAACTCCTGTCATAGGGGAACAGGCGATCTTACCTAATACGTAAGTGAGTTGAGTGTACCCTAAGAGGAATTGGCGGCTAACTCTGTGCCAGCAGCCGCGGTAATACAGAGGCCAAGAGCGTTGTTCGGATTTACTGGGCGTAAAGGGCGCGTAGGCGGTCTTGCGTGTCAAGTGTGAAATCTCCGGGCTCAACCCGGAAAGTGCGCTTGAA
+
88ACCED)11)====;===8888@EFFGGGGGGGGGGGGGGGGGGGGGGGGGGFFGGGGGGGGGFGGGGGGGGGGG@FGGGGGGGGGGGGGGGGGGGGFGDGF9FEFEGGFGFGGGGGGG<FGGGGFEFFGDGGGGGGGGFGFGGFGGGGGCDDGGGDGGGGDGGGGGGGGGGGFGFGGGGGFFGGGGGGGEEFCFFFDAGGGFFGFFFFCGGFFGGFDGFGGGGF+C?>C>?F<F6:DGBD;F0?@;DB?FFAFB6:<22=<<AD>AFAD<AFDE>;9??FFF?9>B9>1:<<>F;6?,4
@M02996:162:000000000-B87FG:1:1101:8499:7706 1:N:0:ACTGAGCG+CGTCTAAT
CCTACGGGGGTCTGCAGTCGAGGATCATTTGCAATGGGCGAAAGCCTGACAATGCGACGCTGCGTGGAGGATGAAGGCCTTCGGGTTGTAAACTCCTGTCATAGGGGAACAGGCGATCTTACCTCATACGTAAGTGAGTTGAGTGTACCCTAAGAGGAATTGGCGGCTAACTCTGTGCCAGCAGCCGCGGTAATACAGAGGCCAAGAGCGTTGTTCGGATTTACTGGGCGGAAAGGGCGCTTAGGCGGTCTTGCGTGTCACGTGTGAAATCTCCTGGCTCAACCCGGAAAGGTCGCTTGAA
+
88CCC>1:50)8;;;<;;;888@@FGCFGGFGGGGGGGGGGGGGGGGGGGG@FFFGGGGGGGGGGG7FCGEGGGGGGGGGGGGGGGGGGGGGGGGGGGGG,FFG@FGGGGGGCGBEGGGG9FGG,AE=FDF<FGGGGGGGFGGF9@CGGGG7DFCEFFDFGGCGDGGC>FFFGGFFGGDCFGFACF8CC*9B=:?FFF7)**AAF4FAAEGDDEFGG(*9@E?C7@6C6)).-4(71(./1111)0.(),-9)67;?E<)))414(:<4)*.63*<60(,3/2709(-(-((,.4(.-4(.
@M02996:162:000000000-B87FG:1:1101:9812:7718 1:N:0:ACTGAGCG+CGTCTAAT
CCTACGGGTGTCAGCAGTGAGGAATATTGGTCAATGGGCGAGAGCCTGAACCAGCCAAGTAGCGTGAAGGATGACGGCCCTACGGGTTGTAAACTTCTTTTGCCGGGGGATAAAAAACGGGACGTGTCCCGTCTTGCAGGTACCCGTGCGAATAAGGACCGGCTAATTCCGTGCCAGCAGCCGCGGTAATACGGAAGGTCCGAGCGTTATCCGGATTTATTGGGTTTAAAGGGAGCGCAGGCGGAGAGGCAAGCCAGCCGTAAAATCGTTGAGCTCAACTCAATCTCGCGGTTGGAACGG
+
88BCCD88801=<==;==;====;;EFGGGGGGGGGGGGGGGGGGGGGGGGGGFFGGGGGGFFGGGGFCGGGGFGGFGGGGGGGGCGGGGGGGGGGGGFGGGGGGGGGGCFGGG9FCGGDEGGCFCD=FF6DCEG9E9B7DFGGGDG7EGG*BFFEEDFFE?EE78EGGGGGGDGC,/;>CF:>C<GC*CCGGFCEDGFFFG5@=70<55:?D>5>D<*:7@FC*7/7<FGF0.,59>>5()()-.7-51053::08EF7()41)68?5:*,33*3/4:4)*(6<26(((,,,((4*.((
@M02996:162:000000000-B87FG:1:1101:17357:7750 1:N:0:ACTGAGCG+CGTCTAAT
CCTACGGGAGGCAGCAGTCGGGAATTTTGCGCAATGGAGGAAACTCTGACGCAGTGACGCCGCGTGCAGGAAGAAGGTTTTAGGATTGTAAACTGCTTTAGACAGGGAAGAAAAAAGACAGTACCTGTAGAATAAGCTCCGGCTAACTACGTGCCAGCAGCCGCGGTAATACGTAGGGAGCAAGCGTTATCCGGATTTATTGGGTGTAAAGGGTGCGTAGACGGGAAAATAAGTTAGTTGTGAAATCCCTCGGCTCAACCGAGGAACTGCAACTAAAACTGTTTTTCTTGAGTGCTGTGGG
+
8ACCCE=5)))8==8====88888CFGGGGGGGGGGGGGGGGGGGGGGGGGGGCGFFGGGGGGGGGGGGGGGGGGGGGGGGGGGGGGGGGGGGGGGGGGGGFGGGDGFGGGGGGGGGGGGGFFGGGGGGG;DEA>DFGGGGGGGGGGGFGGGFGGGGGGGGGGGCGGGCFGGGGGGDGGGGGFFFGGGGGGGGFGEDGGFGFF4/1=AAFGFGFAGGFGGB7C7EBGGBFGFFFFBAFFC<72=<FFFFFFF?<6??CFBFF>66?FFFFF2746<?<?04=5<:<FA:A4:A<<9=-(.(
@M02996:162:000000000-B87FG:1:1101:11393:7754 1:N:0:ACTGAGCG+CGTCTAAT
CCTACGGGAGGCAGCAGTAGGGAATATTGCACAATGGGGGAAACCCTGATGCAGCAACGCCACGTGTGGGAAGACGCATTTCGGTGTGTAAACCACTGTCGTGAGGGAATAAGGCTACTTTTCGGAGTAGTTGAATGTACCTCGAAAGGAAGCACCGGCAAACTTCGTGCCAGCAGCCGCGGTAATACGAGGGGTGCAAGCGTTGTTCGGAATCACTGGGCGTAAAGGGAGCGCAGTCGGCGATGCAAGCGGACTGTCCAATACCGGGGCCCAACCCCGGACCTGCCGTCCGGACTGCCC
+
-8AC@?5):0)8========;8;CFFGGGGGGGGGGGGGGFGGGGGGGGFFGGECEFGGGGGGGFGFGEGGGGG<FGEGGGGGGGGGGGFFFGG@FGGCFGG:EFEGFFGGGGGGG@FGGGGGGG@>FEGGGGGFGGGGGGFF>BDE8EDG,DFCDE6C@8?DFAE7ECDGG5EFEGCEEGDFFGGGGGGCCCDGGFG>BFGGDGGFF>;CEGF=FGAG75C:7CFE785CDFFFF4:DG(7434>*4>?(779>FB+9).84)3(40>77>(,7A>:(20>>B(4((4((-3(((08((
@M02996:162:000000000-B87FG:1:1101:17377:7758 1:N:0:ACTGAGCG+CGTCTAAT
CCTACGGGACGCAGCAGTCAGGAATTTTGCGCAATGGAGGAAACTCCGACCCAGTGACGCCGCGTGCAGGAAGAATGTCTTATGGTTTTAAAATTCTTTTTACACGGGAGCAATCAGGCATTTGCTTTCACCTATGCTCCTACTGTATGACTCAGCACCGCCTAGCTCCTACCTAGCAGCCGCGGTTTTCCCGAATATGTGAGTGTTATCGTGTTCTTATGGGTTTAAATAATTCAGTTGCGGAATCCCTCGTCTGCACTGAGCCCCTTCCACTTAACCTGTTTTCCGTGTTTGCTATAGT
+
88BCCD:51))===8;;<6,;;;;E8FFE9:FCGFGG,,,,CE,;E,CE:+@FGF<F9FEFGGGGGDGGG:FFFF<<F,<CF,E,<F,+,5C,B,?,CF9B,59,+@+@C7FF,,7E,A,,,,,9,=A=,@B,,,C,;=,@=@,7,,,6,,8,,,@,,0@+3:+33@A7,,2*,@9,,,,4*09*3***44,//**)4+1=+=+4=FF++/*2)0;1)+++2:>*)=C<7++)9)+)1+2)/,53FFBG7(8::(()+*)(*)(.,-()(*).6*096))(*.)().,.4((.2)5/))..
@M02996:162:000000000-B87FG:1:1101:10257:7758 1:N:0:ACTGAGCG+CGTCTAAT
CCTACGGGCGGCTGCAGTGAGGAATATTGGTCAATGGGCGAGAGCCTGAACCAGCCAAGTAGCGTGAAGGAAGACTGCCCTATGGGTTGTAAACTTCTTTTGTGCGGGGGTAAAGTGGTCCACGCGTGGTCCATTGCAAGTACCGTACGAATAAGCATCGGCTACCTCCGTGCCAGCAGCCGCGGTAATACCGAGGATGCGAGCTTTATCCGGATTTATTGGGTTTACAGGGAGCGTAGGCGGGCGATTAAGGTAGCGGTTAACTCGTGTGTCTCACACATGCCGTGCCTTTGATACTGGT
+
8ACCCD@51))8888;;;;;;;;CFGGGGGGGFGFGGGGGFEGFGGGGGGGG8AFF<8FF,CEGGGGGGGF8DGEFFGGGGGGGGGGGGGGFFFGGGGGGGGGFGFGCF+CE,>;EACF@E,E7F:C+CFCGCGGFF9,3E,@FCFCGDG5GECGGGGGCEGG7,=AFFEF=DC++37CCADEEC757F9D+;)>53<*55**7/9F@=4D*9)>CFAFG*<C95BD*)/9)41453:@75/202>5(9()9)))))*)-936-))(.049(.)/+*).-./80(-,24)..-)).0)..6
@M02996:162:000000000-B87FG:1:1101:10237:7768 1:N:0:ACTGAGCG+CGTCTAAT
CCTACGGGCGGCTGCAGTGAGGAATATTGGTCAATGGGCGAGAGCCTGAACCAGCCAAGTAGCGTGAAGGAAGACTGCCCTATGGGTTGTAAACTTCTTTTGTGCGGGGGTAAAGTGGTCCACGCGTGGTCCATTGCAAGTACCGTACGAATAAGCATCGGCTAACTCCGTGCCAGCAGCCGCGGTAATCCGGAGGATGCGAGCGTTATCCGGATTTATTGGGTTTAAAGGGAGCGTAGGCGGGCGATTAAGTCAGCGGTTAAATAGTGTGGCTCAACCATGCCTTGCCGTTGATACTGGT
+
8ACCCD5>)0)8888;;;;;;;;CFGGGGGGGGGGGGGGGGGGGGGGGGGGGGGGFG8FFFFGGGGGG<FGFGGGG=FFFG<FGGGGGGGGGGGGGFFGFFFEECGGGGGG:BECFG@FFDEG7CFB>7@FGFGGGFBDCGGFGFFFEEGGGCBFFGGGGE<BCFFFGCEGGDFCFGFGGGGBBGG3CC+?:C>7C>FC@GCEFGGFFFBGGG>DGFAGGFGGGGB?><4>@(89@BFF34770,7)4>:<F<<42:C3397<BF)6AFF703<@FF?728*:7ADF?:9:?B:4:64:>-
@M02996:162:000000000-B87FG:1:1101:11388:7771 1:N:0:ACTGAGCG+CGTCTAAT
CCTACGGGAGGCAGCAGTAGGGAATATTGCACAATGGGGGAAACCCTGATGCAGCAACGCCACGTGTGGGAAGACGCATTTCGGTGTGTAAACCACTGTCGTGAGGGAATAAGGCTACTTTTCGGAGTAGTTGAATGTACCTCGAAAGGAAGCACCGGCAAACTTCGTGCCAGCAGCCGCGGTAATACGAGGGGTGCAAGCGTTGTTCGGAATCACTGGGCGTAAAGGGAGCGCAGGCGGAGATGCAAGCGGACTGTACAATACCGGGGCCCAACCCCGGACCTGCAGTCCGGACTGCAC
+
8ACCCA:8:))8======;=;8;;EFGGGGGGGGGGGGGGGGGGGGGGGGGGGFGGGGGGGGGGGGGGGGGFGFGGGGGGGGGGGGGGGGGGGGFFGGGGGGEFFGGGGGGFEGGGGGGGGGGG7F+@FEGGFFAFGFGGGGGGGGGGGGGGGGGGGDDGGGGGGG7FDGGGGGGGGGGGGGEFGFFGGGDGGFGGEGGFGGGFGGFFFFGGGFFFGDDFFGG7C3CF<FGFFFFFBFFG9C>FFFFA*::>(4;BFEGF4@AFFFF9E>DB6:BEB?;90>BF??04<?FFFFFF4:)(
@M02996:162:000000000-B87FG:1:1101:20208:7775 1:N:0:ACTGAGCG+CGTCTAAT
CCTACGGGTGGCAGCAGTGGGGAATATTGGGCAATGGGCGCAAGCCTGACCCAGCAACGCCGCGTGAAGGAAGAAGGTTTTCGGATTGTAAACTTCTGTCCTTGGTGACGAAGGAAGTGACGGTAGCCAAGGAGGAAGCCCCGGCTAACTACGTGCCAGCAGCCGCGGTAATACGTAGGGGGCAAGCGTTGTCCGGAATGACTGGGCGTAAAGGGCGTGTAGGCGGCTTTTTAAGTCTGAAGTGAAAGTCCTGCTTTCAAGGTGGGAATTGCTTTGGAGACTGGAAGGCTTGAGTGCGGAA
+
8ACCCD05800;=======;;88BFFGGGGGGGGGGGGGGGGGGGGGGGGGGGFGGGGGGGGGGGGGGGGGGGGGGEGGGGGGGGGGGGGGGGGGGGGGGGGGGGGGGGDFGGGCFFGFGGGGGGGGGGFDGCFEEGFGGGGGGGGGFGGGGGGGGGGGGGGGGGGGEEEGGGGGFGGGGGGFFGGGDGGGGGFGG3CGFGGGFFGFDFFGGG*<DGFGGFGGGGFGD>FFF:?BFBFF7:D:?>*16?AFF<?BFFGG26?>BB92>FFGFFDFGF???<F?1((41?7:B:46<@496(
@M02996:162:000000000-B87FG:1:1101:18058:7815 1:N:0:ACTGAGCG+CGTCTAAT
CCTACGGGAGGCAGCAGTGAGGAATATTGGTCAATGGGCGAGAGCCTGAACCAGCCAAGTAGCGTGAAGGAAGACTGCCCTATGGGTTGTAAACTTCTTTTATACGGGAATAAAGTGAGCCACGTGTGGCTTTTTGTATGTACCGTACGAATAAGCATCGGCTAATTCCGTGCCAGCAGCCGCGGTAATACGGAAGATGCGAGCGTTATCCGGATTTATTGGGTTTAAAGGGAGCGTAGGCGGCCTTTTAAGTCAGCGGTTAAATGTCAGCGCCCAACGTTGGCATGCCGTTGAAACTGGG
+
8ACCC>08)))====;====;;;CFGGGGGGGGGGGGGGGGGGGGGGGGGGGGFFGGGGGGGGFFGGGGGGGGGGGGGGGGGGGGGGGGGGGGGGGGGGGGGGGGGGGFGGGGGGGGGGGGFGGGGGGGGGGGGGEEFGFGFGGCFCGCGGGGGGGGGGGGGGGFFGGGGGFGGGGGGGGGGE>GGDGGGGFGFGGFGGFGGDDGGFDFFGGDDFGG?FFAFGGGFFFCFF>?DFFFFFG<9979>?AGF?FFFFFFEG:BD9444ADF622;;EGFF6<<7??2>?FF44(,,)-16>7(
@M02996:162:000000000-B87FG:1:1101:28524:7819 1:N:0:ACTGAGCG+CGTCTAAT
CCTACGGGGGGCTGCAGTAAGGGATATTGGGCAATGGGGGCGACCCTGACCCAGCCATGCCGCGTGAGGGAATGAGGCCCTATGGGTCGTGAACCTCTTTTGCCTGGGGATAACGGCGCGGTCGTGAACCGTGCGTGCAGGTACCTGGCGAATAAGCATCGGCTAACTCCGTGCCAGCAGCCGCGGTCATACGGAGGTTGCGAGCGTTATCCGGTCTCATTGGGTTTGAAGGGTGCGCAGGCGGCCGGCCAAGTAAGCGGTGAAATCCGTGGGCCCAACCCCCCAAGCGCCGGTGATA
+
8ACCCB:A91)8888:::5<<:4CFFGGGGGGGGGGGG+=F=F+FFGGGGGGGGGGFGGGGGGGGGE<FGGGC8FGGGG:F,8EF8FAEECF:,<3?FGFFFGF@EGGE**?F@**<:CC<FEE:56C@FE8EE?8CDCFFCEFC++/;/?**1CFFGC@*9E*;<7FGG*A*;*++:2*:7)08)9)5E778)*8)/009)*88/7))):<<>.)16>CFGG*:<**)*:<134>963)(9(>9FD(C90)8)).<GC033(4)-)()(/-(,72)44??32(42:(-(16(-(-0)
@M02996:162:000000000-B87FG:1:1101:6563:7822 1:N:0:ACTGAGCG+CGTCTAAT
CCTACGGGTGGCAGCAGTAGGGAATATTGGTCAATGGGGGAAACCCTGAACCAGCGACGCCGCGTGAGTGAAGAAGTATTTCGGTATGTAAAGCTCTATCAGCAGGGACGATAATGACGGTACCTGACTAAGAAGCCCCGGCTAACTACGTGCCAGCAGCCGCGGTAATACGTAGGGGGCAAGCGTTATCCGGATTTACTGGGTGTAAAGGGATCGTAGGTGGCCAGGCAAGTCAGATGTGAAAACCCGGGGCTAAACCCCGTTACTGCATTTGAAACTGCTGGGCTGGAGTACCGGAGAG
+
8ACCC>AA=1);==8;===<;8;CFFGGGGGGGGGGGGGGGGGGGGGGGGGGGFFEGGGGGGGGGGGGGGFGGGGGGGGGGGGGGGGGGGGFGGGGGGFGGGGGGGGGGGGD:FGGGGG>FFGGGGCFGGGGGGGFCFGGGEGGCFFFGDFGGGGGGGGGGGG>CGGEGGGGGGFEEGGGGFAFD>DGGGGGGEGGFGFFG<EFG5FF*9CC*)07*4F9@CCF=7*11<FF9AAFDAFF<C4=<F><C(4<9;())<D1:)(((()6=AFFA:6@@<><?6)(,4::(,4:0))()(-28
@M02996:162:000000000-B87FG:1:1101:6349:7824 1:N:0:ACTGAGCG+CGTCTAAT
CCTACGGGTGGCTGCAGTGGGGAATATTGGACAATGGGGGAAACCCTGATCCAGCGACGCCGCGTGAGTGAAGAAGTATTTCGGTATGTAAAGCTCTATCAGCAGGGAAGATAATGACGGTACCTGACTAAGAAGCCCCGGCTAACTACGTGCCAGCAGCCGCGGTAATACGTAGGGGGCAGGCGTTATCCGGATTTACTGGGGGTAAAGGGAGCGTAGACGGCTGTGCAAGTCTGAAGTGAAATCCGCGGGCTCAACCCGTGAACTGCTTTGGAAACTGCATAGCTAGAGTGCGGGAGGG
+
ABCCCDD981)========;;88CFGGGGGGGGGGGGGGGGGGGGGGGGGGGGFFGGGGGGGGGFGGGGGGFGFGGGGGGGGGGGGGGGGGGGGGGGGGGGGGGGGGGGGGGGGGGGGGGGGGGGGGGGGGGGGFGGGGGGGGEGGGFGGGGGGGGGGGGGGGGGGGGGGGGGFGGGGCGG*8ADG595FFGGBGG4+:CGG*)/95<9FFC4579><D<4C=3550*6F7*.-)/..*:4>A86B69<0>792:<)CG10)4024<??9G>A5@FF:4447<)4?A44>24><(27(4;F
@M02996:162:000000000-B87FG:1:1101:26747:7827 1:N:0:ACTGAGCG+CGTCTAAT
CCTACGGGAGGCTGCAGTGAGGAATTTTCCGCAATGGGCGAAAGCCTGACGGAGCGACGCCGCGTGAGGGATGAAGGTTTTCGGATCGTAAACCTCTTTTATTAAGGAAAAACGTATATGTGCTCATACCACATATGCTTGATGGTACTTATTGAATAAGCCCCGGCTAACTACGTGCCAGCAGCCGCGGTAATACGTAGGGGGCGAGCGTTGTCCGGAGTTACTGGGCGTAAAGAGCGTGTAGGCGGTTGGTTAAGTCAGGGGTGAAAATCTTCAGCTCAACTGAGGAACTGCGCCTGAA
+
ABCCCDA=@10=;======;=;;CFFFGGGGGGGGGGGGGGGGGGGGGGGGGGGGGGGGGGGGGCFGGGGEGGGGGGGGGGGGGGGGGGGGGGGGGGGGGGGGGGGGDFGGGGGGGGGGGGFGGGGEFGFGGGGGGGGGGGGGFGGGGGGGGGGGGFFGGFGGGDGGGGCGGGGGGCGGGGGFFGGGGGGGEGFGGFDDFGGG>EC@FFDGGCBFFG>DDDGGGGF6<:BDFFFAF::FD<D?@AF:99;;D<?BFFFGAA4(-8;BFFAC2<<FCFBADB=?FFAFFD<4:?B?FD<F85
@M02996:162:000000000-B87FG:1:1101:6329:7837 1:N:0:ACTGAGCG+CGTCTAAT
CCTACGGGTGGCTGCAGTGGGGAATATTGGACAATGGGGGAAACCCTGATCCAGCGACGCCGCGTGAGTGAAGAAGTATTTCGGTATGTAAAGCTCTATCAGCAGGGAAGATAATGACGGTACCTGACTAAGAAGCACCGGCTCACTACGTGCCAGCAGCCGCGGTAATACGTAGGGGGCAAGCGTTATCCGGATTTACTGGGTGTAAAGGGAGCGTAGACGGCTGTGCAAGTCTGCAGTGAAATCCGCGGGCTCAACCCGTGAACTGCTTCGGAAACTGCATAGCTAGAGTGCAGGAGGG
+
68ACCDD==01;;==;=;;;;+68CFEGGGGGG@FCAEECGGGFFGGGGFAEFFE@7CFC8@FG8C:CFFFGFCF,CCEDFFFGGGGFF,ADFGBFDF@DFFGGGG@B8FGFGDFFGGGF:?FAFF@FFFFF,C8D,@,F7CC+CDFFGEC,8CFCDF6DD5:CE:EEGFGC*4D*;C55EF:AGGG5<7CBEFCDACFF7CC5EC*9B**:CD3CD(197CEC75AC>F*6:4)*).);4*-9>FFFC69B9>BDB?F?1>2:6AB4*.*)4(7;7344<65:82-65).4.).5)(-(-
@M02996:162:000000000-B87FG:1:1101:6491:7844 1:N:0:ACTGAGCG+CGTCCAAT
CCTACGGGTGGCAGCAGCTAAGAATATTCCGCAATGGACGAAAGTCTGACGGAGCGACGCCGCGTGGATGCTGAAGGTCGGAAGATTGTAAAATCCTTTTATTACTGAGGTATAAGTACTTTTAGTGCAACGGTGTATGGTGACTTTCGGTAATGAATAAGCAACGGCTAATTACGTGCCAGCGGCCGCGGTAACACGTCCGTTTCAATCGTTGTTCTGAGTTATTAGGCGTACGTGGCGTGTAGGCGTTTTTCCAAGTTGTGTGTAAAATTCCGAAGCTCAATTTCGGAATTGTGTTGTG
+
CCCCCEFF)1);=8=;=;;;,;;;EEFG9CCCEGGCG,@@CFGFCFFGGG@+B>C7F:CFEDGG>BCG@F<FAF<CFF9=@BCFG<F,A9,CAC?A<E<FA,,CFDF9FG,87AD<A,5597,::,,<=F,@+383C=EEB3,>;C,6+3@,+,3,;;+,@4>DD:+5:*7,?,3@>@FG2;*3*7)))*:C8A6C;3*)*/26+2+1+;C7>):97)::*<:*37+0)/9@;((.(())-13)./*-*(,8(()))3*-)1-4(.)-*)*.4)/*),())*)))).203(().).03:((
@M02996:162:000000000-B87FG:1:1101:16238:7851 1:N:0:ACTGAGCG+CGTCTCAT
CCTACGGGTGGCTGCAGTGGGGAATATTGCACAATGGGCGAAAGCCTGATGCAGCGACGCCGCGTGAGTGAAGAAGTATCTCGGTATGTAAAGCTCTATCAGCAGGGAAGAAAATGACGGTACCTGACTAAGAAGCCCCGGCTAACTACGTGCCAGCAGCCGCGGTAATACGTAGGGGGCAAGCGTTATCCGGCTTTCCTGTGTGTAAAGGTAGCGTCGACGGTTTGGCAAGTCTGCAGTGAACTGCGTGGGCTCAACTCCTGACCTGCTTTGGAAACTTTCGAACTAGTGTGCAGGAGCG
+
8BCCCF95:0)=;===;=;;;888FCEGCGGGFGGGFGGFFGGGGGGCAFCGFFGGGGGGGGGGGGGGFGGFGGGEGFEEFGGGGCFEFGAAFFGGG?FFDFGAFCGEFEFGG=FG9FE7C+FFGFDGGC9AE,>DFGDECEGCFFGGGEG8CGFGGGGGGGG:7C*8=,D5C9D*:5CECF):EGC8<CG*=)=EA+;FG1=FFF6/*9*+0*0)1())8?EDC@E9:97)6<492<FF:CF761?:/3(7(:?>)7:<??))(.5(>:7<<()3/4<).*((.3<A)).69<24)(-(,
@M02996:162:000000000-B87FG:1:1101:6481:7859 1:N:0:ACTGAGCG+CGTCTAAT
CCTACGGGTGGCAGCAGCTAAGAATATTCCGCAATGGACGAAAGTCTGACGGAGCGACGCCGCGTGGATGATGAAGGTCGGAAGATTGTAAAATCCTTTTATAACTGAGGAATAAGTACTTTGAGAGAAACGGAGTATGGTGACTGTAGGTTATGAATAAGCAACGGCTAATTACGTGCCAGCAGCCGCGGTAACACGTAAGTTGCGAGCGTTGTTCGGAATTATTGGGCGTAAAGGGCATGTAGGCGGTTTTGCAAGCTTGGTGTGAAATTCCGGAGCTCAACTCCGGCACTGCGTTGCG
+
88BC85>)10);;==;;=;;;;;CEEFAFGGGG:F@E9CF@FBFGGFGFFEG@CEG@BFCGF=C7@::E=<EE<<CCEGDGE:EDFFEFGEFGFFFGGF9,C9@FGCCFGFDFGFCFEGEEFGCFD,AFEGGD+B>>FGGCGFGFEEFGGFFGGG8EGGGGGEGGGE6@EFGCGGGGGFFEFFFFGGDDGDG5AEGFGGFGGGFGGFFEFGE*8BCFDG3:AF*08C=04DE0:(8)-7*3FA8<?F>G>>F?:7A)<*))7:A?B(4*):>A9FEB9>25*.4:2)-((4;<?BB849,-
@M02996:162:000000000-B87FG:1:1101:6499:7863 1:N:0:ACTGAGCG+CGTCTAAT
CCTACGGGTGGCAGCAGCTAAGAATATTCCGCAATGGACGAAAGTCTGACGGAGCGACGCCGCGTGGATGATGAAGGTCTGAAGATTGTAAAATCCTTTTATAACTGAGGAATAAGTACTTTGAGAGAAACGGAGTATGGTGACTGTAGGTTATGAATAAGCAACGGCTAATTACGTGCCAGCAGCCGCGGTAACGCGTAAGTTGCGCGCGTTGTTCGGAATTATTGGGCGTAAAGGGCATGTAGGCGGTTTTGCAAGCTTGGTGTGAAATTCCGGAGCTCAACTCCGGACCTGCTTTGAG
+
BCCCCEFA=1)=,====;;6<;;CFGGGCFFGGGGGGFGGGGG7EFGGGAF+B@F@FGGGGEGGGG+,:EGDGG<F,B9,,?5C,EFGGGGGFEDFGFGF<F5FCAFGE7FFDB4,9,,CFG?@FGG7FED7CGDGDF@38>,8AEAEGF===FFFED+39A,3:+@:@:>FC,ECD9CGCF5C<7;*3*;C/8,*:)2)1>FFFF)).)/*:5>C7:CC)*<CF=EG?FG3926FB15>,9664/96D;9)1(.6-3>095<)4:6-1):)4<@*0(41)*).52?6(4(,(37(*.))(
@M02996:162:000000000-B87FG:1:1101:26462:7872 1:N:0:ACTGAGCG+CGTCTAAT
CCTACGGGAGGCTGCAGCTAAGAATATTCCGCAATGGACGAAAGTCTGACGGAGCGACGCCGCGTGGATGATGAAGGCCGGAAGGTTGTAAAATCCTTTTATAACTGAGGAATAAGTATGGTGAGAGAAACGCCATATGGTGACTGTAGGTTATGAATAAGCAACGGCTAATTACGTGCCAGCAGCCGCGGTAACACGTAAGTTGCGAGCGTTGTTCGGAATTATTGGGCGTAAAGGGCATGTAGGCGGTTTTGCAAGCTTGGTGTGAAAGGCAGGGGCTTAACTCCTGACCTGCGTTGAG
+
8ACCC>58=1)======;==<;;EFCFGGGGGGGGGGGGGGGGGGGGGGGGGFFFGGGGGGGGGFGGGGGGGGGGGGGGGGGGGGGGGGGGGGGGGGGGGGGFGGFGGGGGFGGEEFGGGGGGGGGGGGGGFGGGGFGGGGGCFCAEFGGGGGGFFGGFGGGGC:EGGGGGGGGGGG>GFGGFFGGGGGDGGE>?FFGFF<F@AE>BDEFGGDEFGD?GDDGGFGFGFFFGB>?BFAFB*.26769?9D4>D?2?FFG:7>F:<::1:FFGB67DE)4;0.06<9).8?)(.6(46<:>-(
@M02996:162:000000000-B87FG:1:1101:16238:7876 1:N:0:ACTGAGCG+CGTCTAAT
CCTACGGGTGGCTGCAGTGGGGAATATTGCACAATGGGCGAAAGCCTGATGCAGCGACGCCGCGTGAGTGAAGAAGTATCTCGGTATGTAAAGCTCTATCAGCAGGGAAGAAAATGACGGTACCTGACTAAGAAGCCCCGGCTAACTACGTGCCAGCAGCCGCGGTAATACGTAGGGGGCAAGCGTTATCCGGATTTACTGGGTGTACAGGGAGCGTAGACGGTTTGGCAAGTCTGAAGTGAAATGCGGGGGCTCAACTCCTGAACTGCTTTTGAAACTGTCGAACTAGAGTGCAGGAGGG
+
8ACCCB>9>0)=;======;;888EFGGGGGGGGGGGGGGGGGGGGGGGGGGGFFGGGGGGGGGGGGGGGGGGGGGGGGGGGGGGGGGGGGGGGGGGCCFFGGGGGGGGGFEFFGGGGEGFDGGGGGGGGGCDFGGFGGGGGGGGGGFGGG@FGGGEEGGFDGCFG5CFGGGGFFGGGGGGGFFGGGGGGGGGBEGFFGFGGC5EGF4FF4C9@@DG?C9FGGDGDCDD=6FD>A?AAFG?04*)1@0C>>F>6:82F>BFF?)4>B7=<::)65A?A<4.@:???07><8))-.:>(-(,
@M02996:162:000000000-B87FG:1:1101:21147:7883 1:N:0:ACTGAGCG+CGTCTAAT
CCTACGGGTGGCAGCAGTGGGGAATATTGGGCAATGGGCGCAAGCCTGACCCAGCGACGCCGCGTGAGGGAAGAAGGTCTTCGGATTGTAAACCTCTTTCAGCAGGGAAGACCAAGAGACGGTACCTGCAGAAGAAGTCACGGCTAACTACGTGCCAGCAGCCGCGGTAATACGTAGGTGGCGAGCGTTATCCGGAATTACTGGGTGTAAAGGGTGTGTAGGCGGGGAGGCAAGTCAGGCGTGAAATACGTGGGCTCAACCAACGAACTGCGCTTGAAACTGTTTCCCTTGAGAGTGGGGG
+
8ACCCB85>0)=;=====;;;88BFGGGGGGGGGGGGGGGGGGGGGGGGGGGGFFGFGGGGGGGFGGFFGGGGGGGGGGGGGGGGGGGGGGGGGGGGGGGGGGGGGGFGGGGGGGGGGGGGDGGGGGCGFGG?FGGGGGCGGEFGEGGGGGGGGGGGDGGGGGGGGGGGGGFGGGGGGGFGGFFGGGGGGGGGFGEDGGAFGGFGGFFFFCFF3@DD<GGFFG<E)*),)/8(-.84>7C(/47:*9)2,<FB6:7:FD?B)3(,8(45)*-3;);77-5<6>F>AB<A<(..,0.*-(((
@M02996:162:000000000-B87FG:1:1101:26442:7890 1:N:0:ACTGAGCG+CTTCTAAT
CCTACGGGAGGCTGCAGCTAAGAATATTCCGCAATGGACGAAAGTCTGACGGAGCGACGCCGCGTGGATGATGAAGGCCTGCAGGTTGTAAAATCCTTTTATAACTGAGGAATAAGTATGGTGAGACAAACGCCAAATGGTGACTTTAGTTTATGACTACGCCACGGCTAATTCCGTGCCAGCAGCCGCTGTAACACGTAAGTTGGTAGCGTTGTTCGGGATTCTTGGGGGTCAAGCGCATGTAGGCTGTTTGGCAATCATGGTGTGAACGGCTGTGACCTAACTCCTGGTCAGGGTTGGG
+
8BCCCB::)1)=6====;;66;;CFFGGE-FFGGGGG<FGGGGG<FGGGG@+CCF7FFGGGGGGFG7F<FGAFGFGGCG5,,4E,FGGGGGGFFEFGGGGGG,C,5CEFFEF<,CA=,,,45C,67,,6A,>8:++8>A,C,,8,33D9>>=>DE3,62630333+@@E7EFG;,161**5;?68*C>C7/;9111?*;)76E>F*2+1;)**:=77()))*2*1+<8()9.(.,/),.1-1-1.*/)18)9.(.,)09))*)-.(44*)*,(()*))-))*)()))..,())((.0((((
@M02996:162:000000000-B87FG:1:1101:8931:7893 1:N:0:ACTGAGCG+CGTCTAAT
CCTACGGGTGACAGCAGTAGGGAATATTGCACAATGGGGGAAACCCTGATGCAGCGACGCCGCGTGAGTGATGAAGTATTTCGGTACGTAAAGCTCTATCAGCAGGGAAGATAATGACGGTACCTGACTAAGAAGCCCCGGCTAACTACGTGCCAGCAGCCGCGGTAATACGTAGGGGGCAAGCGTTATCCGGATTTACTGGGTGTAAAGGGGGTGTAGGTGGTCTGGCAAGTCCTATGTGACAGCCCGCGGCTCAACCGCGGGACTGCATTTGAAAGTGTCCGACTGGAGTGCAGGATGG
+
8ACCCF)000);===;======;CFFGGGGGGGFGGGGGGGGGGGGGGGGGEGFFGGGGGGFGGFGGGFGGGGFFGGGGGGGGGGGGGFC<FEFGFGCEGFGGFGGGEGG,ABEGC;FE>FDGGGFGFFCD,@DFGCFGGGGGG8DFFGGGGGGGGG6=5:DG7*@*:E9FFD98CE*=EECAAADGCDGGGGEGGF7FFGGCFG84AAA7A))8C>7FF?6CDFFCFB>7<AD)*))0::C)94<78D>;376?28FGB>5>609,()8;<A<BC=).)67)((,-(40((..)).8)(-
@M02996:162:000000000-B87FG:1:1101:13141:7894 1:N:0:ACTGAGCG+CGTCTAAT
CCTACGGGCGGCAGCAGTGAGGAATATTGGTCAATGGGCGCGAGCCTGAACCAGCCAAGTAGCGTGAGGGATGACTGCCCTACGGGTTGTAAACCTCTTTTGTTTGGGAATAAAGGAGCCTACGTGTAGGCTTTTGCATGTACCTTTCGAATAAGCATCGGCTAATTCCGTGCCAGCAGCCGCGGTAATACGGAAGATGCGAGCGTTATCCGGATTTATTGGGTTTAAAGGGAGCGTAGGCGGCCTTTTAAGTCTGCGGTCAAATGTCAGGGCCCAACCTTGGCATGCCGTGGATACTGAT
+
8ACCCB85)1)8888;;<;;;;;CFGGGGGGGGGGGGGGGGGFGGGGGGGGGGFFGFGGGGGGGGGGGGGGGGFGGGGGGGGGGGGGGGGGGGGGGGGGGGGGGGGGGFFGGFGFFGGGGGGGGGDFEGDGGGGGFGGGFFFGGGGGGGGFGGGGGGGGGGGG@FCFGGGGFGFFGGGGGGGFFGG4?FFGGG>EEACFFGGGFGGFFFFGGGFFGGAGGFGGGGFGFFFGFB?>B>?DC899>BEF>D48FB<ABBDDB;FFF>).6=45<?B@EFFF:A=??24087736>(.6?:>.)
@M02996:162:000000000-B87FG:1:1101:8949:7898 1:N:0:ACTGAGCG+CGTCTAAT
CCTACGGGTGGCAGCAGTAGGGAATATTGCACAATGGGGGAAACCCTGATGCAGCGACGCCGCGTGAGTGATGAAGTATTTCGGTACGTAAAGCTCTATCAGCAGGGAAGATAATGACGGTACCTGACTAAGAAGCCCCGGCTAACTACGTGCCAGCAGCCGCGGTAATACGTAGGGGGCAAGCGTTATCCGGATTTACTGGGTGTAAAGGGAGTGTAGGTGGTCTGGCAAGTCAGATGTGAAAGCCCGCGGCTCAACCGCGGGACTGCATTTGAAACTGTCAGACTGGAGTGCAGGCGAG
+
88CCCF=5:00====;==;<;8;CFFGGGGGGGGGGGGGGGGGGGGGGGGGGGFFGFGGGGGGG>FFGGGGGGGGGGGGGGGGGGGGGGGGGGGGGGFFGGGGGGFGEGDGGFFGGFGG@FDGGGFEGGFGFFFFGGGGGGGG7FFFCFDE8FGGGGE?FFDGCEECEGGGGG9,=CEGGC<F>EGGGG?FCEAEGAGGFGFC;8<FCFFGD5>>DG<CCFGGGGFGG?FGFFF<FBFFG5::99FFB<01>;BFF<FGFFF>F0;?B<)C<B2*<8>FFFB6AAD?)(4:BBA><4(-47
@M02996:162:000000000-B87FG:1:1101:16843:7903 1:N:0:ACTGAGCG+CGTCTAAT
CCTACGGGCGGCTGCAGTCGAGGATCATTTGCAATGGGCGAAAGCCTGACAATGCGACGCTGCGTGGAGGATGAAGGCCTTCGGGTTGTAAACTCCTGTCATAGGGGAACAGGCGATCTTACCTAATACGTAAGTGAGTTGAGTGTACCCTAAGAGGAATTGGCGGCTAACTCTGTGCCAGCAGCCGCGGTAATACAGAGGCCAAGAGCGTTGTTCGGATTTACTGGGCGTAAAGGGCGCGTAGGCGGTCTTGCGTGTCAAGTGTGAAATCTCCGGGCTCAACCCGGAACGTGCGCTTGAA
+
8ACCCF:8)1)8888;;;;88888EFGGGGGGGGGGGGGGGGGGGGGGGGGGGFFGGGGGGGGGFFEGGGGGGGGGGGGGGGGGGGGGGGGGGGGGGGFGEGEFGGGGGGGGCGGGGGGGGGGGCFFFGGGDFFGFGGGGACEGGGGGGGGFGGGGGGGGGG8FCDEG5CGGGGGGCFFCFGFFGGDDGEG>EFCFFGFFGGG5CFFFFFDEGFFGGFDGFGFGGFFG?B<)8047:?EG;C9D?FF9C>FFF<--(20.:75).)6-9576<A3:>>2<?FFFF;696((-4<>>EB?:5
@M02996:162:000000000-B87FG:1:1101:13126:7910 1:N:0:ACTGAGCG+CGTCTAAT
CCTACGGGCGGCAGCAGTGAGGAATATTGGTCAATGGGCGCGAGCCTGAACCAGCCAAGTAGCGTGAGGGATGACTGCCCTACGGGTTGTAAACCTCTTTTGTTTGGGAATAAAGGAGCCTACGTGTAGGCTTTTGCATGTACCTTTCGAATAAGCATCGGCTAATTCCGTGCCAGCAGCCGCGGTCATACGGAAGATGCGAGCGTTATCCGGATTTATTGGGTTTAAAGGGAGCGTGGGCGGCCTTTTAAGTCTTCGGGCAAATGTCAGTGCCCAACCGTGGCAGGCCTGGGATGCTGTG
+
88AC=5)88108888;;<;6;;;CFFFGGFGCCEFFGGGGGGGGGGGGGGEFGFEFFGGGGGGG:FFGGGGGEFFCFFGGGGGGDFEGGGGGFGGGGFEGGFGDGFDGGFGGG9DDCGGGGGGFGEF>FAFFFGGGGFFAEFDF@EFFECBGGGGFCFCGEGF8@ECGGGF5?EGGGEFGGGFEGG)?DFGFG3**5+:FGGEFD>>DFFCECB@<6-:CFGCDG562:*:)(-(8,(.)(/,),8)52459644).5C(,.:<<2441.26:2.<71?(4562((-2(56(-323;).)(
@M02996:162:000000000-B87FG:1:1101:20083:7912 1:N:0:ACTGAGCG+CTTCTAAT
CCTACGGGAGGCTGCAGTGGGGAATCTTCCTCAATGGGCGAAAGCCTGACGGAGCAATGCCGCGTGAGTGAAGAAGGCCTTCGTTCCGTAAAGCTCTTTTGTTTATGACGAATGTGCCTTGTGTGAATACTTCGGGTCAATGCCGGTAGTATACGCATAAGCTACGGCTAACTCCGTGCCAGCAGCCGCGGTAATACGTCGGTGGCGAGCCTTGTCCGGTATTTTTGGGCGTAAAGAGCATGTCGGCGGTTTCCTGAGTCCGGAGTGAAAATGCGGGGCCCAACCCCGCCTGGCGCTGGGT
+
8ACCCF==51)=;==;==;;;88BFGGGE@,CFGGGGGAF+@FB,FGGGE6+CFF,EG<<FFGGGGGDFGGGGGAFG,,6B=,C,?4,B8FFAFG<,CFG,9FE<DF?,?+@<AE,CFFG,:5A,C=AE,@,4++84@8=C@,D7+6+@9E;E9D=CG83;?,@F8+@7337<,<C@@EGCFF5E*4@*4)4/54>=1;6C1*)=*)5):)2*/;0+/5)0/+*<@75-)90(-(/6:49)2.*.07(/,()-6--)2*).8,(-4(.1405-).2739(-)-42<(4(((((,(,)(((.
@M02996:162:000000000-B87FG:1:1101:20256:7924 1:N:0:ACTGAGCG+CGTCTAAT
CCTACGGGAGGCTGCAGTCGAGGATCATTTGCAATGGGCGAAAGCCTGACAATGCGACGCTGCGTGGAGGATGAAGGCCTTCGGGTTGTAAACTCCTGTCATAGGGGAACAGGCGGACCGACCCAATACGTCGGCGAGTTGAGTGTACCCTAAGAGGAATTGGCGGCTAACTCTGTGCCAGCAGCCGCGGTAATACAGAGGCCAAGAGCGTTGTTCGGATTTACTGGGCGTAAAGGGCGCGTAGGCGGTCTTGCGTGTCAAGGGTGAAATCTCCGGGCTCAACCCGGAAAGTGCGCTTGAA
+
8ACCCB=5=))8========888@EFFGGGGGGGGGGGGGGGGGGGGGGGGGGGFGGGGGGGGGGGGGGGGGGGGGGGGGGGGGGGGGGGGGGGGGGGGGGGFGGFGGGGGGCGGGGGGGEGGGGGDFGFGGGGGGGGGGGGGGGGGGGGGFFGGFGFGGFGGGGGGGGGGGGG?FCEFFGGFFGGGGGGG5EFFGFGFFGGGFGGF>FECGGFFGGFGGFGGGGFGGFFC>:?AFFBEG>DFF6?>>C>?FB<(-,/2-6=)-8:BFFAFFDAFGE9(-4@B?FBB9992<AA7>B?F85
@M02996:162:000000000-B87FG:1:1101:14727:7936 1:N:0:ACTGAGCG+CGTCTAAT
CCTACGGGGTGCTGCAGTCGAGGATCATTTGCAATGGGCGAAAGCCTGACAATGCGACGCTGCGTGGAGGATGAAGGCCTTCGGGTTGTAAACTCCTGTCATAAGGGAACAGGCGAGGGTACCCAATACGTACCTTAGTTGAGTGTACTTTAAGAGGAAGCGACGGCTAACTCTGTGCCAGCAGCCGCGGTAATACAGAGGTCGCAAGCGTTGTTCGGATTTACTGGGCGTAAAGGGCGCGTAGGTGGCTATGCGTGTCGGATGTGAAATCTCCGGGCTCAACCCGGAAAGTGCGTCCGAA
+
8ACCCD888))=;======88888CFFGGGGGGGGGGGGGGGGGGGGGGGCFFFFFFGGGGGGGFGDFGGGGGGGGGGGGGGGGGGGGGGGGGGGGGGGGGGGGG@FGGGFGCF=CEGGFEGGGCFEDGFFFDFGGGDFGFG@D=EEFGGGCDCFGGFGGF?>CCEEGDFGGGGEFEGGGGGFFGGGGG5:CCFFGFGCAGGGAG:BDFFGGGFFGGF>DFGGFGFGGFBDE<?AFBB@D392)4@6:F?<@<>:B:CD?>:<2?AFF?<>9>B@GDFFFFFFF:9(4;(.6<A(,07>98
@M02996:162:000000000-B87FG:1:1101:10714:7938 1:N:0:ACTGAGCG+CGTCTAAT
CCTACGGGGGGCAGCAGTGGGGAATCTTCCGCAATGGGCGAAAGCCTGACGGAGCAACGCCGCGTGAGTGAAGAAGGTCTTCGGATCGTAAAGCTCTGTTGTAAGAGACGAATGTGAAGAGAGTGAACAATTCTTTTCAATGACGGTATCTTACGAGGAAGCCACGGCTAACTACGTGCCAGCAGCCGCGGTAATACGTAGGCGGCAAGCGTTGTCCGGAATTATTGGGCGTAAAGGGGGCGTAGGCGGGCCCGTAAGTCTTTCTTAAAAGTTCGGGGCTCACCCCCGTGATGGGAAGGAA
+
8ACCCE)=8))8888::<:::888EFFGFEGGGGGGGGGGGGGGGGGGGGGGCFFFGGGGEFGGFGGGGGGGGGGGGGGGGGFGFGGGGGGGGGGGGGGGGGEGG<CCGDGGGGGG<C;CEA@GGGEGFCFFFGGGGGG?CF9CEDGCGGGGGGGFGGGGGGG>FEGEGGGCGCFEGDFF?9>@EGG3CEC?E5FFF:7*9CF>CD:>:>DGG>BFFBG5<FF>FFGG?FGEFF?F>0))-1-71560C;(),(-125?9AFAAF>AB=>7<:>FGF6-(,=)464>;-1,8>2(4)((33
@M02996:162:000000000-B87FG:1:1101:12247:7951 1:N:0:ACTGAGCG+CGTCTACT
CCTACGGGGGGCAGCAGTGGGGAATATTGGGCAATGGGCGCAAGCCTGACCCAGCAACGCCGCGTGAAGGAAGAAGGTTTTCGGATTGTAAACTTCTGTCCTTGGTGACGAAGGAAGTGACGGTAGCCAAGGAGGAAGCCCCGGCTAACTACGTGCCAGCAGCCGCGGTAATACGTAGGGGGCAAGCGTTGTCCGGACTGACTGGGCGTAACGGGCGTGTAGGCGGCTTTTTAAGTCTGAAGTTAACGTCCTTCTTTCCAGGTGGGACTTGCTTTGGAGACTGGAAGGCTGTGTTTCGGAA
+
-8CCC5=))1)8888::<:::888FFGGGFFG?FFGGGGGG7@FFFGEGGFGG@FGGFFGGGGGGGCGGGG,<BFGGGGGGG7FFFGGG9FFGGGGGF@EGGGGGGG>F7F<7C,?CGCAF@BF7BEG:FF78F8C8EGDFGE*?EC8FF9FEGGGFGGG*7EFCCC*::CFGGGF67CECDBB@FFGGE3;A=:5))156CG?F*7>B3D7*5)9D>GG5EEFGEGGFFGF(4AF49?*4*6*)104C??>)6<FFG:24)5((42(78C-)9FF423.4*)3:((44:((().(9(4,,
@M02996:162:000000000-B87FG:1:1101:12230:7959 1:N:0:ACTGAGCG+CGTCTAAT
CCTACGGGGGGCAGCAGTGGGGAATATTGGGCAATGGGCGCAAGCCTGACCCAGCAACGCCGCGTGAAGGAAGAAGGTTTTCGGATTGTAAACTTCTGTCCTTGGTGACGAAGGAAGTGACGGTAGCCAAGGAGGAAGCCCCGGCTAACTACGTGCCAGCAGCCGCGGTAATACGTAGGGGGCAAGCGTTGTCCGGAATGACTGGGCGTAAAGGGCGTGTAGGCGGCTTTTTAAGTCTGAAGTGAAAGTCCTGCTTTCAAGGTGGGAATTGCTTTGGAGACTGGAAGGCTTGAGTGCGGAG
+
8ACCCB:@>=08788::<:::88BFFGGGGGGGGGGGGGGGGGGGGGGGGGGGFFFGFGGGGGGGGGGGGGGGGGGFFCFGGEGEGGGGGGGGGGGGGGFFGGGGCFFGGGGGDFGGGFGGEFGGGGGGGG*ACEGGFGGFG8CEGGGGGGGGGGGGGGGFFGGGGE==CEGFGGFGFGGGGFE89FDGD5?CFEDFD<6CFFFG4>EFEDFCB><D(7>FGG6E>EG9?FF?:9@2)@;4CBFA7=4>9AF<>>A<CC):)54294>55C>BF*A??::<6?<?:::<B7;0)6)0494(
@M02996:162:000000000-B87FG:1:1101:13034:7961 1:N:0:ACTGAGCG+CGTCTAAT
CCTACGGGTGGCTGCAGTGAGGAATATTGGTCAATGGACGGAAGTCTGAACCAGCCAAGTCGCGTGAAGGATGAAGGTATTATGTATTGTAAACTTCTTTAGCAGTGGAGTAATAAGGGGATCGTGATCCCCGATGCAAGTACACTGAGAATAAGGATCGGCTAACTCCGTGCCAGCAGCCGCGGTAATACGGAGGATCCGAGCGTTATCCGGATTTATTGGGTTTAAAGGGTGCGCAGGCGGCTTTTTAAGTCAGTGGTTAAATCGTGACGCTCAACGTCATCACGCCATTGATACTGGG
+
8ACCCA8)880====;==;;;;;;EFGGGGGGGGGGGGGGGGGGGGGGGGGGGFFFGGGGGGGGFGEGGGFFFFFGGGCGGGGGGGGGGGGGGGGGGGGGCGGGGFFGFGGGGGGGCGGGGGGGFGGGGGGGGEGGGGGGGGGFGGFE@BEGGGGGEGGGGGGGGGGGGGGGGGFGGGGGGGFFGGGDGGGGDEEGFGGFGGEFGGFEFFGGGFFGGFFGFGGGDFEF;CFFFFFDBFFD999>>B@7DFFFDD>4<FFF?FA<AABFFFGFF0BEFFBF?>B2)4?1((-6<94)*).4(
@M02996:162:000000000-B87FG:1:1101:12180:7963 1:N:0:ACTGAGCG+CGTCTAAT
CCTACGGGGGGCAGCAGTAGGGAATATTGGTCAATGGGGGAAACCCTGAACCAGCGACGCCGCGTGAGTGAAGAAGTATTTCGGTATGTAAAGCTCTATCAGCAGGGACGATAATGACGGTACCTGACTAAGAAGCCCCGGCTAACTACGTGCCAGCAGCCGCGGTAATACGTAGGGGGCAAGCGTTATCCGGATTTACTGGGTGTAAAGGGAGCGTAGGTGGCCATGCAAGTCAGATGTGAAAACCCGGGGCTCAACCCCGTGACTGCATTTGAAACTGCGTGGCTGGAGTACAGGAGAG
+
8ACCCD:@=1)8888::<:<:8::FFGGGGGGGGGGGGGGGGGGGGGGGGGGGGGGFGGGGGGGFGEGGGGGGDGFFFGGGGGGGGGGGGGGGFGGGGFGFGGGGGGFFGGGGGGGGGGGGGGGGEGGGGC@?FFFGGGGGGGGFFGGGGGDGGGGGGGGGGGEEGEEFGGGGGGGGGGGGGFFGGGGGGGGG>EGFGGFGGFFGGFFFFFEG>DGGBGDFGGGFFC6BFFFDFFFAAFGAG<F2FFFG>>EFFFFFGGFFFFF:<<<FBGFB26C?8AAB@1?>9244?738<)-0(-(4
@M02996:162:000000000-B87FG:1:1101:7230:7979 1:N:0:ACTGAGCG+CGTCTAAT
CCTACGGGATGCAGCAGTGGGGAATATTGCACAATGGGGGAAACCCTGATGCAGCAACGCCGCGTGAAGGAAGACGGTCTTCGGATTGTAAACTTTTGTTCTTAGTGAAGATAATGACGGTAGCTAAGGAGAAAGCCACGGCTAACTACGTGCCAGCAGCCGCGGTACTACGTAGGTGGCAAGCGTTGTCCGGAATTACTGGGTGTAAAGGGAGCGCAGGCGGGGAATCAAGTTGGATGTGAAATGTCTGGGCGTAACACCGGAACTGCAGCCCAAACTGATTTTCTAGAGTGAAGAAGAG
+
88CC=?D5:));;;;=====;888CEFFGDFGGGGGGGCF@BFGFGGGGGGGAA@CEFCFFGGGFGGFGG8EFGGGDFF7DEGGDEEGGGGFFGGGGGFFGFC,BFE<EGEFGGGGGGDDGGGC;EFCFCFFEFFFBDF@E>EGGGGC@8@>DDDFGGGFGGGGE@>8EFACF,,1,=*C9C>9CDGDGFFCE>EF4++1;C=;C/*3++7CC>DGD2CC3C><*0*2277F<)603)69::68)96)*6:70(44:E*3:53(222,08*5.(087?59)*)-.65)6)..6)-.*.441
@M02996:162:000000000-B87FG:1:1101:23434:7985 1:N:0:ACTGAGCG+CGTCTAAT
CCTACGGGTGGCAGCAGTAGGGAATATTGGGCAATGGGCGAAAGCCTGACCCAGCAACGCCGCGTGAAGGAAGAAGGTCTTCGGATTGTAAACTTTTGTCTTATGGGACGATAATGACGGTACCATAGGAGGAAGCCACGACTAACTACGTGCCAGCAGTCGCGGTAATACGTAGGTGGCAAGCGTTATCCGGAATTATTGGGTGTAAAGGGTGCGTAGGCGGGATGTAAAGTCAGATGTGAAATCTCAGGGCTTAACCTTGAGACTGCATTTGAAACTTACATTCTTGAGTTAAGTAGAG
+
ACCCC>15=1)===8====<;8;;FFGGGGGGGGGGGGGGGGGGGGGGGGGGGFFFFGGGGGGGGGGGGGGGGGGGGGGGGGGGGGGGGGGGGGGGGGFGGGGGGGGFGGGFGGGGGGGGGGGGGGGGGGGGGGGGGGGGDGGFGGGGGGGGGGGGGFFGGGGEGGGGGGGFGGGGGGGGGGFFGGGGGFGGGFGGFFGFGGGFGGFF=@GGGFFGDDGGFGG:CBGC94?FDA9@<AF?4:4FBF?476:FBFFB<CC98/8?<?F??<FFA>BGFBFFFFFFBFF:-64>F2A:@9<:<
@M02996:162:000000000-B87FG:1:1101:23421:8000 1:N:0:ACTGAGCG+CGTCTAAT
CCTACGGGTGGCAGCAGTAGGGAATATTGGGCAATGGGCGAAAGCCTGACCCAGCAACGCCGCGTGAAGGAAGAAGGTCTTCGGATTGTAAACTTTTGTCTTATGGGACGATAATGACGGTACCATAGGAGGAAGCCACGACTAACTACGTGCCAGCAGTCGCGGTAATACGTAGGTGGCAAGCGTTATCCGGAATTATTGGGTGTAAAGGGTGCGTAGGCGGGATGTAAAGTCAGATGTGAAATCTCAGGGCTTAACCTTGAGACTGCATTTGAAACTTACGTTCTTGAGTTAAGTCGAG
+
8ACCC505:8)=;=8====<;8;;CFGGGGGGGGGGGCFFGGGGGGGGGGGGGGGFGGGGGGGGGGGCGGGGGG?FFGGGGGGGGGGFAFCGGGGGGAFGGGGGFGGGGGGGEGGFGGGDFGGGGCFGGGCFEFGGGGGGBBEFFDFEGGF7D@;8EFGGGGEDEEGCGGGGG,1=F=AF;C*:EDDGGGGEGB5*)CFFGGG>EG48AA7*95=DG@37AGGD><EC<*:FDFAF94BG<*.8:B@BFF0723?:<FGFFFFF<<>0<<::).7E?A)62B(4412<:2.:<))-9),--
@M02996:162:000000000-B87FG:1:1101:18112:8029 1:N:0:ACTGAGCG+CGTCTAAT
CCTACGGGCGGCAGTGACGGTAGCAAACGAATAAGCCACGGCTAACTACGTGCCAGCAGCCGCGGTAATACGTAGGTGGCGAGCGTTGTCCGGAATTATTGGGCGTAAAGCGCATGTAGGCGGTCTCTTAAGTCTGGAGTGAAAATGCGGGGCTCAACCCCGTATGGCTCTGGATACTGTGGGACTAGAGTGCAGGAGAGGAAAGGGGAATTCCCAGTGTAGCGGTGAAATGCGTAGATATTGGGAGGAACACCAGTGGCGAAGGCGCCTTTCTGGACTGTGTCTGACGCTGAGATGCGAA
+
8ACCCA88)0)888;;;<888:8CCFFGGGGGGGGG:FFGGGGGGGGGGGGGGACEFGGGGGGGGGGGGFGGGGGGGGGGGGGGGGGCFGGGGGEFGFGGFGCFGFFGGGGGGGGGGGGGGGGGGGGFGGCCGGGGGGGGGGGGGGGGGGGGGGGGFGGGGGGGGGGGGGGGDEFGGGGGGGEFFGGGGCGEGFGFBGGDGG=FGGFFFFGGG?FDGFFGFGGDDB=DFFFFFB<>7?FG<CA??>>9DBFFBFFFFGGFFD9>>:;BBFCBBFFGFFFFFFDF<::A?:3:1<<4*4743
@M02996:162:000000000-B87FG:1:1101:5141:8084 1:N:0:ACTGAGCG+CGTCTAAT
CCTACGGGTGGCAGCAGTGAGGAATATTGGTCAATGGGCGGAAGCCTGAACCAGCCATGCCGCGTGAAGGAATGAGGCCCTATGGGTCGTAAACTTCTTTTGACGAGGAGCAATAAGGCGCACGCGTGCGCCGATGAGAGTACCCGTCGAATAAGCATCGGCTAACTCCGTGCCAGCAGCCGCGGTAATACGGAGGATGCAAGCGTTATCCGGATTTATTGGGTTTAAAGGGTGCGTAGGCTGTGGACCAAGTCAGCGGTGAAAGCCCGGGGCTCAACTCCGGAACCGCCGTTGATACTGG
+
8ACCC>A5:))=;======;;;;CFFGGGGGGGGGGGGGGGGGGGGGGGGGGGFGGFGGGGGGFFGGGGGGGGFGGGGGGGGGGGGFFGGGGGGGGGGGGGGGGGFGGFGGGGGGGGGGGGGGGGGGGGGGGGGGGGGGGGGGGGGGGGGGGGGGGGGGGGGGGGGGGGGGGGGGFGGGGGDFFGDGGGGGGGFGDFGGFGGGFGGFFFFGGGFFGGFGGFGGGGFGGFFGFFFBE?BFGDGFFBF?BGB(7<<AA?GGFFFFA<<::@BGFB(5C?<AABFF:9>?>>;7>8?:AFFF<7
@M02996:162:000000000-B87FG:1:1101:7326:8086 1:N:0:ACTGAGCG+CGTCTAAT
CCTACGGGTGGCTGCAGTGAGGAATATTGGTCAATGGACGGAAGTCTGAACCAGCCAAGTCGCGTGAAGGATGAAGGTATTATGTATTGTAAACTTCTTTAGCAGTGGAGTAATAAGGGGATCGCGATCCCTGATGCAAGTACACTGAGAATAAGGATCGGCTAACTCCGTGCCAGCAGCCGCGGTAATGCGGAGGATCCGAGCGTTATCCGGATTTATTGGGTTTAAAGGGTGCGCAGGCGGCTTTTTACGTCAGTGGTTAAATAGTGACGCTCAACGTCATCCAGCCATTGATACTGGG
+
ABCCC5>980)=;==;===;;;;FGGGGGGGGGGGGGGGGGGGGGGGGFGFGGEEECFGGGGGGCFGFGGGGGFFGGGGGGGGGGGFGGGGGGGGGFFFGGGGGGGFGGG@FGGGGGGDFGGGGGGGGGGFGGGGFGGGGGGGGFFGDFGGGGGGGGFFCCGGGGGA9EEGFGFGGGGGGGD>EGGGC@AFGG>EEDGGFGCEFGGFFFFGGGBB<CCGGFGGGGFG+;F*:3?(:9;B7(90>;B?59:)038??-<7<:F262)-.*.*-((7:60,41.3)))).-(4))))-846:(
@M02996:162:000000000-B87FG:1:1101:12762:8087 1:N:0:ACTGAGCG+CGTCTAAT
CCTACGGGAGGCAGCAGTAGGGAATATTGCACAATGGGGGAAACCCTGATGCAGCAACGCCACGTGTGGGAAGAAGCATTTCGGTGTGTAAACCACTGTCGTGAGGGAATAATGCTTATTTTCGGATAAGTTGAATGTACCTCGAAAGGAAGCACCGGCAAACTTCGTGCCAGCAGCCGCGGTAATACGAGGGGTGCAAGCGTTGTTCGGAATCACTGGGCGTAAAGGGAGCGCAGGCGGAGATGCAAGCGGACTGTACAATACCGGGGCCCAACCCCGGACCTGCGGGCCGGACTGCAC
+
88ACCD=981)=========;BCFFGGGGGGGGFFGGGGGGGGGGGGGGGGGGGFFGGGGGGGFCFFGGGGGGFGGGGFGGGGGEEGGGGGGGGCGFGFGGGDGGGGGGGCEGGGGGGGGGGGGDGEFCFGGGFGGGGGAFEFDFG8CGGGFGGGGGGGGEDFFFDEGG>FGGFGGGFGGGDBEGGGGGGGGGEGEFGGFGDCBEG:F>DCGGFFGGEFF:FE<E)+:1;D>BFBEF>EG;GBFA?6A::0746>F>?DBBFFB:<19>9)7:?F*7(--7@6001(,((432>6351)5
@M02996:162:000000000-B87FG:1:1101:5158:8091 1:N:0:ACTGAGCG+CGTCTAAT
CCTACGGGTGGCAGCAGTGAGGAATATTGGTCAATGGGCGGAAGCCTGAACCAGCCATGCCGCGTGAAGGAATGAGGCCCTATGGGTCGTAAACTTCTTTTGACGAGGAGCAATAAGGCGCACGCGTGCGCCGATGAGAGTACCCGTCGAATAAGCATCGGCTAACTCCGTGCCAGCAGCCGCGGTAATACGGAGGCTTCAAGCGTTATCCGGATTTATTGGGTTTAAATGGTGCGTAGTCTGTGGACCAAGTCCGCGGTTAAAGCCCGGGGCTCAACCCCGGAACCGCCGTTGATACTT
+
BCCCCBA5:80;====;=;6;6;;CCFFE<F@CFFGEFFGGGFGGGG8FGGCG8FGEGCECCFGG=CFF<BFGEFGFDDG@@FEFGFFGFFEDAGGGGFFGC=FE=FCE7F7FDFEE,E7F=F@FFE+@@>@E@BC;,,,@;@CFEEC>>FFC@,>,97**;5:2::FG*B:?FG?FGC7*)=;*7)5CFG=552:)9*0*:9?8CB:FFGGDD><*6*C/<5C=7?C)*2*:)6041@*.0.=))75C1<>4.)-15)-(06<)64:>()(4330*4(--0496>6(1(-(41(.6)-)
@M02996:162:000000000-B87FG:1:1101:12545:8100 1:N:0:ACTGAGCG+CGTCTAAT
CCTACGGGAGGCTGCAGTGGGGAATATTGGGCAATGGGCGAAAGCCTGACCCAGCAACGCCGCGTGAAGGAAGGAGGCCTTCGGGTTGTAACTTCTTTTATCAGGGACGAAGGAAGTGACGGTACCTGATGAATACGCCACGGCTAACTACGTGCCAGCAGCCGCGGTAATACTTAGGTGGCAAGCGTTATCCGGATTTCCTGCGTGTACCGGGCGCGTAGGCGGGGATGCAAGTCAGATGTGAAATCTATGGTCTTAACCCATAACCTGCCTTTTAACCTATCGCTCTTGCGTGTCGGAG
+
8ABCCA)581)=;=====;=;88BFGGGFFFGGGGGGGGGEGGFGGGGFGGGGGG<<EFEGGGGGGEGCFG8ECGGDFFGGG7FGGGCFCFGFGGGFGF<FG,A@,+A+@:C7EG,EFAFE+C6@<EA,CB,3C@,8@>+@6+@F+@C9CG+@38@F,<6DDD8CE*=**?,=,=:CCC?EC)24?*:DGGG75=*8CG7@@C)3C>DF++*9)))1,9))22)2)*9:5<*)-67<<*:4:<*)194:.4*8<<F<+068F:<(4(4914(359+18<2-).)((,,--))-4-4<09(-
@M02996:162:000000000-B87FG:1:1101:7325:8104 1:N:0:ACTGAGCG+CGTCTAAT
CCTACGGGTGGCTGCAGTGAGGAATATTGGTCAATGGACGGAAGTCTGAACCAGCCAAGTCGCGTGAAGGATGAAGGTATTATGTATTGTAAACTTCTTTAGCAGTGGAGTAATAAGGGGATCGCGATCCCTGATGCAAGTACACTGAGAATAAGGATCGGCTAACTCCGTGCCAGCAGCCGCGGTAATGCGGAGGATCCGAGCGTTATCCGGATTTATTGGGTTTAAAGGGTGCGCAGGCGGCTTTTTAAGTCAGTGGTTAAATCGTGACGCTCAACGTCATCACGCCATTGATACTGGG
+
ACCCCDF>80)===8====;;;;CFGGGGGGGGGGGGGGGGGGGGGGGGGGGGGFFGGGGGGGGFFFGGGGGGGGFGGFGGGGGGGGGGGGGGGGGGGGGGGGGGGGGGGGGGGGGGGGGGGGGGGGGGGGGGGGGGGGGGGGGGGGGGGGGGGGGGGGGGGGGGGGGGGGGGFGGGGGGGGFFGGGGGGGGGFGGFGGFGGGFGGFFFFGGGFDGGFGGFGGGGEDGFFGFFFFFBBFD>GF@>BF?DFBFAAFF<EG4:=9AFFFF40/4<FFGF7?B?EFFA????21<4):<F56:1
@M02996:162:000000000-B87FG:1:1101:7346:8108 1:N:0:ACTGAGCG+CGTCTAAT
CCTACGGGTGGCTGCAGTGAGGAATATTGGTCAATGGACGGAAGTCTGAACCAGCCAAGTCGCGTGAAGGATGAAGGTATTATGTATTGTAAACTTCTTTAGCAGTGGAGTAATAAGGGGATCGCGATCCCTGATGCAAGTACACTGAGAATAAGGATCGGCTAACTCCGTGCCAGCAGCCGCGGTAATGCGGAGGATCCGAGCGTTATCCGGATTTATTGGGTTTAAAGGTTGCGCAGGCGGCTTTTTAAGTCGTTGGTTAAATCTTGCCGCTCATAGTCATCACGCCATTGCTCCTGTG
+
8ACCCD>=>:1========;;;;;FFGGGDGEFDGGGGGGGGGGGGGGG9FGFAEFEGGGGGGFCFGDFG@BFFD<FFCGGGGGGGGGGGGGGGGGGGGGFAFGGG8<CF<FFGGGGCFEGGGDGGGGGGGGFGGCGGFFECEFFB,EFGGFGGCFGG6FEDFGFGGGGDFFGGDECCFFFGEEGGD7C@CE8A>*9749/;?:8DFBAFGE8>AD7?CC@FFDGBF73+;*7;<A17>149(<>5F<F2:=<A((-67?FFF29A)6*)23330/*))..16<2414:(-65))6),5-)
@M02996:162:000000000-B87FG:1:1101:12529:8112 1:N:0:ACTGAGCG+CGTCTAAT
CCTACGGGAGGCTGCAGTGGGGAATATTGGGCAATGGGCGAAAGCCTGACCCAGCAACGCCGCGTGAAGGAAGAAGGCCTTCGGGTTGTAACTTCTTTTATCAGGGACGAAGGAAGTGACGGTACCTGATGAATAAGCCACGGCTAACTACGTGCCAGCAGCCGCGGTAATACGTAGGTGGCAAGCGTTATCCGGATTTACTGGGTGTAAAGGGCGCGTAGGCGGGGATGCAAGTCAGATGTGAAATCTATGGGCTTAACCCATAAACTGCATTTGAAACTGTATCTCTTGAGTGTCGGAG
+
8ACCCDA551)====;====;88BFFGGGGGGGGGGGGGGGGGGGGGGGGGGGFFFGGGGGGGGGGGGGGGGGFGGGGGGGGGGGGGGGGGGGGGGGGGGGGGGGGGGGEFG@EFFGGGGGDGGGGGGGGGCGGGGGGGGGGEGGGGGGGGGGFGGFFGFGGGGGGGGGGGGGGGGGGGGGGFFGGGGGGGGGFG8AGF8FGGFGGFFFFFGFEFGGBDCBGCDGEGG:DFFAAFFFFF>9?<=>FFFGFFF:1??FGDBFF??FFFA@<FAFF=7646ADFDFFD)-6<<67<<>F<;99
@M02996:162:000000000-B87FG:1:1101:6987:8120 1:N:0:ACTGAGCG+CGTCTAAT
CCTACGGGGGGCAGCAGTGAGGAATATTGGTCAATGGGCGAGAGCCTGAACCAGCCAAGTAGCGTGAAGGAAGACTGCCCTATGGGTTGTAAACTTCTTTTGTGCGGGGGTAAAGTGGTCCACGCGTGGTCCATTGCAAGTACCGTACGAATAAGCATCGGCTAACTCCGTGCCAGCAGCCGCGGTAATACGGAGGATGCGAGCGTTATCCGGATTTATTGGGTTTAAAGGGAGCGTAGGCGGGCGATTAAGTCAGCGGTTAAATAGTGTGGCTCAACCATGCCTTGCCGTTGATACTGGT
+
8ACCCBD):))8888::<::::::FFGGGGGGGFGGGGGGGGGGGGGGGGGGGGFGGGGGGGGGGGGGGGGGGGGGGGGGGGGGGGGGGGGGGGGGGGGGGGGGGGGGGGGGGGGGGGGGGGGGGGGFGGGGGGGGGGGGGGGGDGGGGGGGGGGGGGGEGGGGFGGGGGGGGGGGGGGGGGFFGGGGGGGFGFGGFGFFGGGFGGFFFFGGGFFGF>GGFGGGGBGGFBGE:0;B>?DC39679D33CB)9ABA>FGD?05<>AA<A?<DFFBFGFB?6304>AF7:89?B61))944?<
@M02996:162:000000000-B87FG:1:1101:20998:8128 1:N:0:ACTGAGCG+CGTCTAAT
CCTACGGGTGGCAGCAGTAGGGAATATTGCACAATGGGGGAAACCCTGATGCAGCAACGCCACGTGTGGGAAGAAGCATTTCGGTGTGTAAACCACTGTCGTGAGGGAATAAAGCTGGAGTTGTCCAGTTGAATGTACCTCGAAAGGAAGCACCGGCAAACTTCGTGCCAGCAGCCGCGGTAATACGAGGGGTGCAAGCGTTGTTCGGAATCACTGGGCGTAAAGGGAGCGCAGGCGGAAGTGCAAGCGGTCTGTACAATACCGGGGCCCAACCCCGGACCTGCAGACCGGACTGCATTT
+
88BC@?85800=======;<;8;CFGGGGGGGGGGGGGGGGGGGGGGGGGGGGFFFFGGGGGGFFFGGGGGGGGGGGGGGGGGGGGGGGGGGGGGGGGGGGGCGFFGGGGGGGGGGGGGGGGGGGGGGGGGGGGGGGGGGGGG@FGGGFGGGGGGGGGGGGGGGGGGGGFGGGGGGGGGGEGEFFFFG>EG5=BGGFGGFGDEAFFFBEDGGGFFCGFGG::C9CFEFBEGFFFFEBF397C>@B@B:96BEF?F>BGGFBF>:>94>EFDFFFF>8>>FFFBBF2)4:34(-3?F?D26
@M02996:162:000000000-B87FG:1:1101:7636:8136 1:N:0:ACTGAGCG+CGTCTAAT
CCTACGGGTGGCAGCAGTGGGGGATATTGCACAATGGGCGCAAGCCTGATGCAGCAACGCCGCGTGCGGGAAGACGGCCTTCGGGTTGTAAACCGCTGTCCTTGGTGAAGAAACAAATGACGGTAACCATGGAGGAAGCCACGGCTAACTACGTGCCAGCAGCCGCGGTAATACGTAGGTGGCAAGCGTTGTCCGGATTTACTGGGTGTAAAGGGAGCGCAGGCGGAAATTTAAGTCCATTGTGAAAGACCGGGGCTCAACCCCGGAATTGCAGGGGAAACTGGCTCTCTTGAGGGCAGGG
+
8ACCCBF9>0)===8====;;8@@FFGGGGGGGGGGGGGGGGGGGGGGGGGGGFFFGGGGGGGGGGGGGGFGGGGGFGGGGGGGGGGGGGGGGGGGGGGGGGGGFGGG9FGGGFGGGGGGGGGGGDGGGGGGGGGEGE8FFCEGGGGGFEEGGGGGGGGFGGGGDEGEGGGGGFG9CFDGGGFF6CCGGGGGGFGG5DGFFGDFGG5BFBGGGB799())7?EDGF5D0FGFAAFB<<F>)*.9<FFA78?F>9>1(/97:F13(491))2.:.5*81,43*6?((..536AD280)(-40
@M02996:162:000000000-B87FG:1:1101:20981:8137 1:N:0:ACTGAGCG+CGTCTAAT
CCTACGGGTGGCAGCAGTAGGGAATATTGCACAATGGGGGAAACCCTGATGCAGCAACGCCACGTGTGGGAAGAAGCATTTCGGTGTGTAAACCACTGTCGTGAGGGAATAAAGCTGGAGTTGTCCAGTTGAATGTACCTCGAAAGGAAGCACCGGCAAACTTCGTGCCAGCAGCCGCGGTAATACGAGGGGTGCAAGCGTTGTTCGGAATCACTGGGCGTAAAGGGAGCGCAGGCGGAAGTGCACGCGGTCTGTACAATACCGGGGCCCAACCCCGGACCTGCAGACCGGACTGCATTG
+
8ACCCA)510)=======;<;BEFGGGGGFGGGGGGGGGGEGGGGGGGGGGGGFFGGGGGGGGGDFFEEGGGGGGGGGGGGGGGGGGGEDEGCFGGGGFGGG7EFDE@FFGGGGGGGGFFGGGGGGGGGGGGCFGGGGGFGGGGGGG8FGGGGGEEGGDGGFGGF?FGGCEE?EGDGDEG77*3,DFGDDC*=5CGFGGED3EEGG>3>D5FGFFCFDCGFEEDFF5C:>D>19(76;E53>?=>*79DB>D?BABAFG>>F>?9(9>>9GF?3;27379BF<:2497:6>6>21<04:)
@M02996:162:000000000-B87FG:1:1101:6980:8138 1:N:0:ACTGAGCG+CGTCTAAT
CCTACGGGGGGCAGCAGTGAGGAATATTGGTCAATGGGCGAGAGCCTGAACCAGCCAAGTAGCGTGAAGGAAGACTGCCCTATGGGTTGTAAACTTCTTTTGTGCGGGGGTAAAGTGGTCCACGCGTGGTCCATTGCAAGTACCGTACGAATAAGCATCGGCTAACTCCGTGCCAGCAGCCGCGGTAATACGGAGGATGCGAGCGTTATCCGGATTTATTGGGTTTAAAGGGAGCGTAGGCGGGCGATTAAGTCAGCGGTTAAATAGTGTGGCTCAACCATGCCTTGCCGTTGATACTGGG
+
8ACCC>>5:=)8888::<:::::CFFFGFGGGGGGGGGGGGGGGGGGGGGGGGGFGGGGFGGGGGGEGGGGGGGGGGGGGGGGGGGGGGGGGGGGGGFGGGFGGGGGGGGGGGF9?FGGGGGFGGGEEGGGGGGGGGGGGGGGGGGGEGGGGGGGGGGGG*9FEGGGGGGGGGGGGGGGFGGFFCDGGGGGGEDEC:CFFGGGFGG>>FFGGDEEGGAG>FGC/:>GCA4>E0<>DFFEG<37)-77;F?<F>A:93EGB;D<<4))67<FF?4<E6?B<.9:7<A?F>64?B:))9)6)(
@M02996:162:000000000-B87FG:1:1101:7646:8158 1:N:0:ACTGAGCG+CGTCTAAT
CCTACGGGTGGCAGCAGTGGGGGATATTGCACAATGGGCGCAAGCCTGATGCAGCAACGCCGCGTGCGGGAAGACGGCCTTCGGGTTGTAAACCGCTGTCCTTGGTGAAGAAACAAATGACGGTAACCATGGAGGAAGCCACGGCTAACTACGTGCCAGCAGCCGCGGTAATACGTAGGTGGCAAGCGTTGTCCGGATTTACTGGGTGTAAAGGGAGCGCAGGCGGAAATTTAAGTCCATTGTGAAAGACCGGGGCTCAACCCCGGAATTGCAGTGGAAACTGGATAACTTGAGGGCCGGG
+
88ACCDA501)========;;8@FFGGGGGGGGGGGGGGGGGGGGGGGGGGGGEFGGGGGGGGGFGGGGGFGGGGGGGGGGGGGGGGGGGGGGGGGGGGGGGGGGDFGGGGFGGGGGGGGGGGGGGGGGGGGGGGDFDFGGGGGGGGGGGGCE7:FGGGGGGGGEEGGGGGFFGGGGGDFGGFFGGGGGGC>CFGGFGDFFFGFGG@DFFFFGFFFG9DD5EGCEEG)3F:BFFF?<>FF<FAB<094>??>69>(-:C<:F::;>>>>27<AF?GF<28?64??>:)36)6.2:B3((-(
@M02996:162:000000000-B87FG:1:1101:11959:8159 1:N:0:ACTGAGCG+CGTCTAAT
CCTACGGGAGGCAGCAGTGAGGAATATTGGTCAATGGAGGCAACTCTGAACCAGCCATCTCGCGTGAAGGAATACGGCCCTACGGGTCTTAAACTTCTTTTATAGGGGGATAAAGTGAGATATGTATATCTTTTTGTAGGTACCCTATGAATAAGCATCGGCTAACTCCGTGCCAGCAGCCGCGGTAATACGGAGGATGCGAGCGTTATCCGGATTTATTGGGTTTAAAGGGTGCGCAGGCGGCACGTTAAGTCAGCGGTGAAATGTCGGGGCTCAACCCCGGCACTGCCGTTGCAACTGG
+
88CCCB>58))====;==;=;;;;CFGGGGGGGGGGGGGGGGGGGGGGGGGGGFGGFGGGGGGGGGEGGGGGGFGGGGGGGGGGGGGGGGGGGGGGGGGGG<FEGFGGGGGGGGGGGGGGGGGGGGFFFGGGGGGGGGFFEFFGGGGGGFGGGGGGGGGGGDGGGFGGGGGGGGFGGGGGFGFFGGGGGGGGGFGGFGGFGDEEGGFFFFGCC5>GGFGGFGGGGFFFEFG>@;DBFFFD979<9DFBC??FFFAFFDDBBFFFFFF2>9)799@FF1?F?EB>>FF??23-86(49:8?7
@M02996:162:000000000-B87FG:1:1101:6920:8180 1:N:0:ACTGAGCG+CGTCTAAT
CCTACGGGAGGCTGCAGTGAGGAATTTTCCGCAATGGGCGAAAGCCTGACGGAGCGACGCCGCGTGAGGGATGAAGGTTTTCGGATCGTAAACCTCTTTTATTAAGGAAAAAGGATAATATGCTAACCATATTATTTTGATGGTACTTATTTAATAAGCCCCGGCTAACTACGTGCCAGCAGCCGCGGTAATACGTAGTGGGCTAGCTTTGTCCGGAGTTACTGGGCGTAAAGAGCTTGTAGGCGGTTCATTAATTCAGGTTTTAAATCCTTCACCCAACCTTAGGCAATCGTCCTGAAC
+
8ACC@*:A>))====;===;=;;CFCEFGGGGEGFG8FGG7CGGGGGDFFB@:+@CCFFGGGGGFCFG,BBF=AFGCGFGGGEFGGGGGGEGGFGGGGFGCEFD,CF,EDFGC+FECBFFGGGGAFGGGGFGGGGGGGCFFG9F,CDGGGG,@FGDC7=FGGC*CEGGGGGG5D:>FGGGCCAFDD)1CEDFEF7CF*/)275)3*6+;@CFGFB)96DGFFFDF)21()93<A(<)()24>2=6754*))9))).:97)66)().-:84C96)*+)(-(4?)4)2()(()(..,(0)..
@M02996:162:000000000-B87FG:1:1101:6903:8183 1:N:0:ACTGAGCG+CGTCTAAT
CCTACGGGAGGCTGCAGTGAGGAATTTTCCGCAATGGGCGAAAGCCTGACGGAGCGACGCCGCGTGAGGGATGAAGGTTTTCGGATCGTAAACCTCTTTTATTAAGGAAAAAGGATAATATGCTAACCATATTATTTTGATGGTACTTATTGAATAAGCCCCGGCTAACTACGTGCCAGCAGCCGCGGTAATACGTAGGGGGCGAGCGTTGTCCGGAGTTACTGGGCGTAAAGAGCGTGTAGGCGGTTAGTTAAGTCAGGTGTGAAATCCTTCAGCTCAACTGAGGAACTGCGCCTGAAA
+
8ACCCFFA=1)======;===;;CFFGGGGGGGGGGGGGGGGGGGGGGGGGGGFFGGGGGGGGGFFGGGGGGGGGGGGGGGGGGGGGGGGGGGGGGGGGGGGGGGGGGFGGGGGGGGGGGGGGGGGGGGGGGGGGGGGGGGGGGGGGGGGGGGGGGGGGGGGGGGGGGGGGGGGGGFFGGGGFFGGGGGGGGGFGGFGGEDGGFGGFFF@CEFFEGC>GGFGGGGFGGFFG)6<?F>;BG?GFF>BFFC?<FA:AFFGG?>44:AAF98>GA94B764<?FFFF??FF?34)8>80<?>D
@M02996:162:000000000-B87FG:1:1101:25788:8197 1:N:0:ACTGAGCG+CGTCTAAT
CCTACGGGTGGCAGCAGTGAGGAATTTTCCGCAATGGGCGAAAGCCTGACGGAGCGACGCCGCGTGAGGGATGAAGGTTTTCGGATCGTAAACCTCTTTTATTAAGGAAAAAGGACAGTATGCTAACCATACTGTTTTGATGGTACTTATTGAATAAGCCCCGGCTAACTACGTGCCAGCAGCCGCGGTAATACGTAGGGGGCGAGCGTTGTCCGGAGTTACTGGGCGTAAAGAGCGTGTAGGCGGTTAGTTAAGTCAGGTGTGAAATCCTTCAGCTCAACTGAGGAACTGCGCCTGAAAT
+
88AC=>)8)1)==8==;==;;CCCFCGGGGGEEGGGGGGB@CFGGGGGGGGGGFFFFGGGGGEE@FFGGGGGGGGGGGDGGGGGGGEBFGGGGGGGGGGGGGGGGGFGG8FFEGFGGG9DFFGGGGGGGCFGGGEFGGGCEFFGFFCEFEGFGGGCGGGGFDCEGEDGGGGGGGGFFGCC:DFFGGGGGGDFFCFF6<5:DGDDED>DDEDGG?5C*-9DF997<@ED6>GFA>3844@9(:<F>FFF3<4@)6::4<D?FFFB)):993269)*<*,)41FB<)(54::7<?>6:5334)
@M02996:162:000000000-B87FG:1:1101:26085:8200 1:N:0:ACTGAGCG+CGTCTAAT
CCTACGGGAGGCTGCAGTGAGGAATATTGGTCAATGGACGGAAGTCTGAACCAGCCATGCCGCGTGCAGGAATAAGGCCCTATGGGTCGTAAACTGCTTTTGTGGTGGAGCAATAAGGCGTACGCGTACGTCGATGAGAGTACATCACGAATAAGCATCGGCTAACTCCGTGCCAGCAGCCGCGGTAATACGGAGGATGCAAGCGTTATCCGGATTTATTGGGTTTAAAGGGTGCGTAGGCTGTGCGACAAGTCAGGGGTGAAAGCCCGCCGCCCAACGGCGGAACTGCCTTTGATA
+
8ACCCE=A)11==========;;CFFGGGGGGGGGGGGGGGGGGGGGGGGGGGFFFFGGGGGGGGGGGGGFGGGGGGGGGGGGGGGGGGGGGGGGGGGGGGGGGGGGGGGGGGGGGGGGGGGGGGGGGGGGGGFGGGGGGGGGGFGGGGGGGGGGGGGGGGGGGGGGGGGGGGGGGGGFFGDFFGGGGGGGGGFGGFGGFGGGFGGFFFFGGGFFGGFGGFGGGGFGGFFGEFFFF?FFGBFFF7?D?G;>FFFFFFGGFFFFFF?F?@>DFFFFGFFFF>DF122><>:89<<540
@M02996:162:000000000-B87FG:1:1101:19177:8219 1:N:0:ACTGAGCG+CGTCTAAT
CCTACGGGTGGCAGCAGTGAGGAATATTGGTCAATGGAGGAAACTCTGAACCAGCCAAGTCGCGTGAAGGACGACGGCCCTATGGGTTGTAAACTTCTTTTGTAGCTGGATAAACGACATTACGTGTAATGTTTTGAAGTTAATCTACGAATAAGCATCGGCTAACTCCGTGCCAGCAGCCGCGGTAATACGGAGGATGCGAGCGTTATCCGGATTTATTGGGTTTAAAGGTTGCGCAGGCGGGCGATTCAGTCAGCGGTGAAATTCCTGCGCCCAACCCTGCAACTTCCTTTGATACTGG
+
-8AC@A)0=1)========;;;;;FGGGGGGGGGFGGGGGGGGGGGGGGGGGGGGFGGGGGGGGGGGGGGGGGGGGGGGGGGGGGGGGGGGGGGGGGGFEFFFFE,@FF@FFGAG::FCGGFG?F8@AEFCGGGG8BFD,C>EGGG8FFEGGGGGGGFGGGCGEFFGGG+D9DGG?FFFGGGFFGGD*B:FC;?=C46;A?5/::DDAFFGCDB>D45:FFGCCEFG::FF7).(.-(87-1-)(0)4F)64<66)5:5:9).)-)-.*)0(-,)/0,,(.0,4)45)42))).))*.)57
@M02996:162:000000000-B87FG:1:1101:27824:8224 1:N:0:ACTGAGCG+CGTCTAAT
CCTACGGGTGGCAGCAGTAGGGAATATTGCACAATGGGGGGAACCCTGATGCAGCAACGCCACGTGTGGGAAGAAGCATTTCGGTGTGTAAACCACTGTCGTGAGGGAATAATGCTTGATTTCGGTCAAGTTGAATGTACCTCGAAAGGAAGCACCGGCAAACTTCGTGCCAGCAGCCGCGGTAATACGAGGGGTGCAAGCGTTGTTCGGAATCACTGGGCGTAAAGGGAGCGTAGGCGGAGACGCAAGCAGTCTGTACAATACCGGGGCCCAACCCCGGACCTGCAGACTGGACTGTGT
+
8ACCCD=5:1)====;===<;8;CFGGGGGGGGGGGGGGGGGGGGGGGGGGGGGGGGGGGGGGGDFFGGGGGGEGGGGGGGGGGGGGGGGGGGGGGGGGGGGGGGGGGGGGGGGGGGGGGGGGGGGGGGGGGGGGGGGGGGGGGGGGGGGGGGGGGGGGGGFGFGGGGGGGGGGGGGGGGGGF@GGGGGGGGGBEGFGGFGGGFGGFFFEDGGFFGGFGGFGGGG>GGBFGFFFFE?FFDBDB:8><95<?F<?BA<FD<AFFFD?>FF>GFFFFGFF9>FBBFFF?>A?4?FBFBF)4<
@M02996:162:000000000-B87FG:1:1101:18525:8228 1:N:0:ACTGAGCG+CGTCTAAT
CCTACGGGAGGCAGCAGTAGGGAATTTTCGTCAATGGGGGGAACCCTGAACGAGCAATGCCGCGTGAGTGAAGACGGTTTTCGGACTGTAAAGCTCTGTTGCGAGAGAAAAACGGTATGGATAGGGAATGATCCATAAGTGATGGTATCTCGCCAGAAAGTCACGGCTAACTACGTGCCAGCAGCCGCGGTAATACGTAGGTGGCGAGCGTTATCCGGAATGATTTGGCTTAAAGGGTGCGTAGTGTGCATGGTAAGTCTGAAGTCAAAGCCGGCAGCTCAACTGTCGTACGCTTTGGAAA
+
8ACCCF58)118======;<;8C<FFGGGGGEGGFGGGDGGGGGGGGFGGGGFFC:EFGGGGG@C>FGGGGGAEFFGGGGGCGGFGGGGGGGGDCGGGGG9F>>F:FFCFGGGGDGGGF:>F,<CCCFGGGGFGGGGCCFGDF,,?CFGGG7CE5EGFGGG>9FCCEG5@EC*<EG055:<C5)2C375CG*89C+)*20*:C3*17;.77C<@*:*7CD@F7F74CC2/*765<*4:D36C(72)/.2)6B06<<29*.5*-4:46>FAGF91:152(,4?048><6-4(311,404444
@M02996:162:000000000-B87FG:1:1101:27807:8229 1:N:0:ACTGAGCG+CGTCTAAT
CCTACGGGTGGCAGCAGTAGGGAATATTGCACAATGGGGGGAACCCTGATGCAGCAACGCCACGTGTGGGAAGAAGCATTTCGGTGTGTAAACCACTGTCGTGAGGGAATAATGCTTGATTTCGGTCAAGTTGAATGTACCTCGAAAGGAAGCACCGGCAAACTTCGTGCCAGCAGCCGCGGTAATACGAGGGGTGCAAGCGTTGTTCGGAATCACTGGGCGTAAAGGGAGCGTAGGCGGAGACGCAAGCAGTCTGTACAATACCGGGGCCCAACCCCGGACCTGCAGACTGGACTGTGT
+
AACCC>>5=1)====;===<;8;CFFGGGGGGGGGGGGGGGGGGGGGGGGGGGGGGGGGGGGGGEFFFGGGGGGGGGGGGGGGDGGGGGGGGGGGGGGFGGGEFFGGGGFFGGCGGGG7FGGGGGDEEGGGGGGGGGGGGGGGFEGGE@FF7EFGGGGGGGCG@FGGGEEGGGGGGGGGDEGFFGGGGCC38*<EGDGG?CGGDEDFFBBDGC=FGGFCDFGGDE:FDFFGFF90>:?D59/7F?EEFGFFFF?<AACGF9B<>BF>F37C9B?B878302:>707::.4)..4<7)5AA
@M02996:162:000000000-B87FG:1:1101:27834:8241 1:N:0:ACTGAGCG+CGTCTAAT
CCTACGGGTGGCAGCAGTAGGGAATATTGCACAATGGGGGGAACCCTGATGCAGCAACGCCACGTGTGGGAAGAAGCATTTCGGTGTGTAAACCACTGTCGTGAGGGAATAATGCTTGATTTCGGTCAAGTTGAATGTACCTCGAAAGGAAGCACCGGCAAACTTCGTGCCAGCAGCCGCGGTAATACGAGGGGTGCAAGCGTTGTTCGGAATCACTGGGCGTAAAGGGAGCGTCGGCGGAGACGCCAGCAATCTTGACAATACCGCGACCCAACCCCGGACCTGCAGACTTGACTGGGT
+
8ACCCB85:1)=====;=;<;8;;EFFF<FFGGDFGGGGGGGGGGGGGCGGGGGGGGGGGGGGGFGGGGGGGGG?FGGGGGGGDGGGEGGFFGGGGGGDGGGFFGCGGFEGGGGGGGGCFGGGGGGGDGGGGGGGGGGGGGGGGDGDGGFCBFGGGEGGCEGFGGGGG*BFFGGGGGGEGDCE>=FDGFG3:5>EG>G:FGDEB8*0*5>C:FFB<CA*9>:CDC3?>(59<>9()7>><7D05:B5()-.)5824)+9A)19:??(3)(79??5:<6(44<9:((((.(,)3),)/.(.
@M02996:162:000000000-B87FG:1:1101:18504:8241 1:N:0:ACTGAGCG+CGTCTAAT
CCTACGGGAGGCAGCAGTAGGGAATTTTCGTCAATGGGGGGAACCCTGAACGAGCAATGCCGCGTGAGTGAAGACGGTTTTCGGACTGTAAAGCTCTGTTGCGAGAGAAAAACGGTATGGATAGGGAATGATCCATAAGTGATGGTATCTCGCCAGAAAGTCACGGCTAACTACGTGCCAGCAGCCGCGGTAATACGTAGGTGGCGAGCGTTATCCGGAATGATTGGGCGTAAAGGGTGCGTAGGTGGCATGGTAAGTCGGAAGTCAAAGCCGGCAGCTCAACTGTCGTACGCTTTGGAAA
+
88CCCE1:)1)===8;====;8CEEFGGGGGGGGGGGGGGGGGGGGGGGGGGG@@FEGGGFFGGCFGGGGGGGGGFGGGGGGGGGGGGGGGGGGGGGGGGGGGGF3CFFGGGGGGGGGFGCGFFGGFFFGGGGGCGGGFGG?CFFGFFGGGGGFCECECGGF9ECEEG=FFFCGE=;C7<EFFFGDGDG=<:CFG7F74>DCFF65)07>CC5>FGGFGCFD?CFFFFBFGF(8AF(4<547<>:99?9()0:AD>?A*((04(46<<96<169;*7(.,41,)(..4,13>(3:072(.5
@M02996:162:000000000-B87FG:1:1101:18522:8248 1:N:0:ACTGAGCG+CGTCTAAT
CCTACGGGAGGCAGCAGTAGGGAATTTTCGTCAATGGGGGGAACCCTGAACGAGCAATGCCGCGTGAGTGAAGACGGTTTTCGGACTGTAAAGCTCTGTTGCGAGAGAAAAACGGTATGGATAGGGAATGATCCATAAGTGATGGTATCTCGCCAGAAAGTCACGGCTAACTACGTGCCAGCAGCCGCGGTAATACGTAGGTGGCGAGCGTTATCCGGAATGATTGGGCGTAAAGGGTGCGTGGGTGGCATGGTAAGTCTGAAGTCCAAGCCGGCAGCTCAACTGTCGTACGCTTTGGAAA
+
8ABCCB==50)8========;8;;EFGGGGGGGGGGGGGGEGGGGGGGGGGGGFFGGGGGGGGGFFGGGGGGGGGGGGGGGGGGFGGGGGGFEFGGGGGGGGCFG@FGGCGGGGGGGGCFCF;CECFGGFFGGGGGGFDG;CEFCGEGGFFGGGGGG?FFFFFGCEEGGGGGGGC:8>FC<C?FGGDGD55889<C:FGFGG9@CD<3BBDGGFFFG9<DFGCCF46CBB75184??FFG31(0207057AF044-<C7:<?)8<5)47<FB0,7*86:?>FBF0-6:?B8;(4(102492
@M02996:162:000000000-B87FG:1:1101:5214:8259 1:N:0:ACTGAGCG+CGTCTAAT
CCTACGGGTGGCAGCAGTGAGGAATATTGGTCAATGGTCGGAAGACTGAACCAGCCAAGTCGCGTGCAGGAAGACGGTCCTATGGATTGTAAACTGCTTTTGTACGGGAATAAAGTGCGGGACGTGTCCCGTTTGGAATGTACCGTAAGAATAAGGGTCGGCTAACTCCGTGCCAGCAGCCGCGGTAATACGGAGGACCCGAGCGTTATCCGGATTTATTGGGTTTAAATGGTGCGCAGGCGGAGGATTAAGTCAGCGGTGAAATTCTCATGCTCAACATGAGAACTGCCATTGATACTGG
+
ABCCCBF=80)========;;;;CFFGGGGGGGGGGGGGGGGGGGGGGGGGGGGGGGGGGGGGGGGGGGGGGGFGGGGGGGGGGGGGGGGGGGGGGGGGGGGGGGGGGGGGGGGGGGGGGGGGGGGGGGGGFGGGGGGGGGFGGGGGGGGGGGGGGGGGGGGGGGGGGGGGGGGGGGGGGGGFFEGGGGGGGGFGG>GGFGGGFGGFFFFGEGEFDGDGGFGGGGFEGAFGFF>BF;>B77D>31:>?GFFFDFFFFGGBBFFFFFFFFFGAF<4E??2<FF?AADA)428ABAFBFBAF7
@M02996:162:000000000-B87FG:1:1101:17813:8273 1:N:0:ACTGAGCG+CGTCTAAT
CCTACGGGCGGCTGCAGTGGGGAATATTGGGCAATGGGCGAAAGCCTGACCCAGCAACGCCGCGTGAAGGAAGAAGGCCTTCGGGTTGTAAACTTCTTTTATCAGGGACGAAGGAAGTGACGGTACCTGATGAATAAGCCACGGCTAACTACGTGCCAGCAGCCGCGGTAATACGTAGGTGGCAAGCGTTATCCGGATTTACTGGGTGTAAAGGGCGCGTAGGCGGGGATGCAAGTCAGATGTGAAATCTATGGGCTTAACCCATAAACTGCATTTGAAACTGTATCTCTTGAGTGTCGGG
+
8ACCC>=90008888;;;;;;88BFFGGGGGGGGGGGGGGGGGGGGGGGGGGGFGGGGGGGGGGFGEGGGGGGGGGGGGGGGGGGGGGGGGGGGGGGGGGGGGGGGGGGGGGGGDGGGGEGGDEDGFGGGFFGDFGFAFG@FGDGGGGGGGG8FFGGGFFFGGGCEG=CGGFCFFFFEGGGGFFCFGGGGGGGFGGADGFFGGFGCF>EFGFCB>GGFGGFGGGGFEGFFGFFFFFFFF7<>60:FF>GFFFF?7?FGF<4FBBFF?<FFGF<2BEF<)63F<FA<BFFADF2)64=<:>(
@M02996:162:000000000-B87FG:1:1101:16938:8309 1:N:0:ACTGAGCG+CGTCTAAT
CCTACGGGTGGCTGCAGTAGGGAATATTGGTCAATGGGGGAAACCCTGAACCAGCGACGCCGCGTGAGTGAAGAAGTATTTCGGTATGTAAAGCTCTATCAGCAGGGACGATAATGACGGTACCTGACTAAGAAGCCCCGGCTAACTACGTGCCAGCAGCCGCGGTAATACGTAGGGGGCAAGCGTTATCCGGATTTACTGGGTGTAAAGGGAGCGTAGGTGGCCATGCAAGTCAGATGTGAAAACCCGGGGCTCAACCCCGTGACTGCATTTGAAACTGCGTGGCTGGAGTACAGGAGGG
+
68BCC>:8)10;===;===<;8;;FFGGGGGGGGGGGGGGGGGFFGGGGGGGGFCFGGGGGFEF8@=FFGFGGEFCFFGGGGGGGGGGGGGGGGGGGFDFGGGGGGEFGGEGGGGGGGGGFFFDFGCFCFDFFGGGGGGDEC7:>CFGGCFGGGFFFFDFFDEGECECFFGGG?==*?EGEFFFGG5DFFGG5)=*A@F=FFG5*/7=*9:=48@DG?G:6CFFCFC<>FCFFF<F))1*.;4*4;>?D0(70((58EC??:<<((.<?<G2:ABFF<B98>111;136??:04<>F0,24
@M02996:162:000000000-B87FG:1:1101:8327:8312 1:N:0:ACTGAGCG+CGTCTAAT
CCTACGGGTGGCAGCAGTGGGGAATCTTCCGCAATGGGCGAAAGCCTGACGGAGCAACGCCGCGTGAGTGAAGAAGGTCTTCGGATCGTAAAGCTCTGTTGTAAGAGACGAATGTGAAGAGAGTGAACAATTCTTTTCAATGACGGTATCTTACGAGGAAGCCACGGCTAACTACGTGCCAGCAGCCGCGGTAATACGTAGGCGGCAAGCGTTGTCCGGAATTATTGGGCGTAAAGGGAGCGTAGGCGGGACAGTAAGTCTTTCTCAAAAGTTCGGGGCTCAACCCCGTGATGGGAAAGAA
+
8BCCC>DA>0)========;;88BFGGGGGGGGGGGGGGGGGGGGGGGGGGGGFFGGGGGGGGFFFGGGGGGGGGGGGGGGGGGGGGGGGGGGGGGGGGGGGFGGGFFGGGGGGGGGGGGGGGGGGGGGGGFGGGGGGGGGGGGGGGGGGGGGGGGGGDEGGEGGGGGGGGGGGGGGGGGGGFFFFGGGGGGGFGGFGGFGDGFGGFEFFGGGF:FGBG3@EGGGFGG?@D@B?6FFF>D>G>:909>GB6B3?<DFGFBAFAFFFFDFA4<BBFG@F>>?FFFFFF;4642A<?7F?:03
@M02996:162:000000000-B87FG:1:1101:16956:8316 1:N:0:ACTGAGCG+CGTCTAAT
CCTACGGGGGGCTGCAGTAGGGAATATTGGTCAATGGGGGAAACCCTGAACCAGCGACGCCGCGTGAGTGAAGAAGTATTTCGGTATGTAAAGCTCTATCAGCAGGGACGATAATGACGGTACCTGACTAAGAAGCCCCGGCTAACTACGTGCCAGCAGCCGCGGTAATACGTAGGGGGCAAGCGTTATCCGGATTTACTGGGTGTAAAGGGAGCGTAGGTGGCCATGCAAGTCAGATGTGAAAACCCGGGGCTCAACCCCGTGACTGCATTTGAAACTGCGGGGCTGGAGTACAGGAGAG
+
8ACCCF=A5508888::::<:8CEFGGGGGGGGGGGGGGGGGGGGGGGGGGGGFFGGGGGGGGGFFFGGGGGGGGGFFGGGGGGGGGGGGGGGGGGGFFGGGGGGGGGGGGGGGGGFGGCF<FGGCEGGGGGGGFGGGGGGGGGGGGGGCG>FGGFGGGGCCGECEECEGGFGGGGEGEGGFFFGGGGGGGGGBGGFF>FGG5<CGF47BDEC>EGGFGDFGGGC@CFFFF?AAFFFFFGAFAFBFB1719B>;BF7FGFF>8?6<FFF):<246@=36)2)((330,48:3264<<:0,8
@M02996:162:000000000-B87FG:1:1101:3085:8319 1:N:0:ACTGAGCG+CGTCTAAT
CCTACGGGCGGCTGCAGTGAGGAATATTGGTCAATGGGCGCAAGCCTGAACCAGCCAAGTCGCGTGAAGGAAGACTGCCCTATGGGTTGTAAACTTCTTTTGCATGGGAATAAAGTGAGCCACGTGTGGCTTTTTGTATGTACCATGCGAATAAGCATCGGCTAACTCCGTGCCAGCAGCCGCGGTAATACGGAGGATGCGAGCGTTATCCGGATTTATTGGGTTTAAAGGGTGCGTAGGCGGGATGGTAAGTCAGTGGTGAAAGGTTGCGGCTCAACCGTAAAATTGCCGTTGAAACTG
+
ACCCC>A95)08888;;;;;;;;CFGGGGGGGGGGGGGGGGGGGGGGGGGGGGFFEFGGGGGGGGGGGGGGGGGGGGGGGGGGGGGFGGGGGGGGGGGGGGGGGGGGGGGGGGGGGGGGGGGGGGGGGGGGGGGGGGGGGGCGGGGGGGGGGGGGGGGGGGCFGCGGGGGGGDGGGGGGGGGFFGGDGGGGFEFGGBGGFGDGEGGFFFF>ED>BCCAGGFGGGGBGGBFGFFBFF:?:<)99E65:87:BF:>264?F<1*<4<(4)08GFF>DGFFFF1>(442:56213:?0<F2:4
@M02996:162:000000000-B87FG:1:1101:17410:8321 1:N:0:ACTGAGCG+CGTCTAAT
CCTACGGGTGGCAGCAGTGAGGAATATTGGTCAATGGGCGCAAGCCTGAACCAGCCAAGTCGCGTGAAGGAAGACTGCCCTATGGGTTGTAAACTTCTTTTGCATGGGAATAAAGTGAGCCACGTGTGGCTTTTTGTATGTACCATGCGAATAAGCATCGGCTAACTCCGTGCCAGCAGCCGCGGTAATACGGAGGATGCGAGCGTTATCCGGATTTATTGGGTTTAAAGGGTGCGTAGGCGGGATGGTAAGTCAGTGGGGAAAGTTTGCGGCTCAACCGTAAAATTGCCTTTTAAACTGG
+
68BCCFA58));;=8;===;;;CEFGFGGGGGGGGGGGGGGEGGGGGGGGFFGFFFGGGGGGGGFFGGGGGGGGGGGGGGGGGGGGGGGGGGGGGGGGGGGGGGGGGGGGGGGGGGGGGGGGGGGGGFGGGFGGGGGFA?EFGGGGGGGGGGGGGGGGGGGGGDGGGGGGCFGFCFGFGF?>BDGGGDGGGGGBGGDGFFGGGFGGFDAFFCDEDGG3+;:FFGG3+;C=FA?:?E?<E9<59>>3:<7<>FAFF><F::(>:F<445*)/41(.098<0(5(-6<246-).-)68@<26(
@M02996:162:000000000-B87FG:1:1101:13335:8327 1:N:0:ACTGAGCG+CGTCTAAT
CCTACGGGTGGCAGCAGTGAGGAATATTGGTCAATGGTCGGAAGACTGAACCAGCCAAGTCGCGTGCAGGAAGACGGTCCTATGGATTGTAAACTGCTTTTGTACGGGAATAAAGTGCGGGACGTGTCCCGTTTGGAATGTACCGTAAGAATAAGGGTCGGCTAACTCCGTGCCAGCAGCCGCGGTAATACGGAGGACCCGAGCGTTATCCGGATTTATTGGGTTTAAAGGGTGCGCAGGCGGAGGATTAAGTCAGCGGTGAAATTCTCATGCTCAACATGAGAACTGCCATTGATACTGG
+
8ACCC>>580)===8====;;;;CFGGGGGGGGGGGGGGGGGGG,EFGGGGGGGFGGGGGGGGGGGGGGGGGGGGGGGGGGGGGGFGGGGGGGGGGGGGGGGGGGGGGGGGGGGGGGGGGEGGGGGGGGGGGGGGGGGGGFGGGGGGDFGGGGGFGGGGGGGGGGGGGGGGGGGGGGGGGGGFFGGGGGGGGDDGGFGGFGGGFGGFFFFGGGFEGG4FDFFGGEEG>BFG@FBFFFFFG;D904704CBAFFFFFFGGFFFFBFFFFFFGFB<@FF?3??1)66?D?BF>FFF<A@AAB:
@M02996:162:000000000-B87FG:1:1101:3103:8329 1:N:0:ACTGAGCG+CGTCTAAT
CCTACGGGCGGCTGCAGTGAGGAATATTGGTCAATGGGCGCAAGCCTGAACCAGCCAAGTCGCGTGAAGGAAGACTGCCCTATGGGTTGTAAACTTCTTTTGCATGGGAATAAAGTGAGCCACGTGTGGCTTTTTGTATGTACCATGCGAATAAGCATCGGCTAACTCCGTGCCAGCAGCCGCGGTAATACGGAGGATGCGAGCGTTATCCGGATTTATTGGGTTTAAAGGGTGCGTAGGCGGGATGGTAAGTCAGTGGTGAAAGTTTGCGGCTCAACCGTAAAATTGCCGTTGAAACTG
+
8ACCC5A==0)8888;;;;;;;;CFGGGGGGGFGGGGGGGGGGGGGGGGGFGGGGGGGGGGGGGGGGGGGGGGGGGGGGGGGGGGGEGGGGGGGGGGGGGGGGGGGGGGFFGGGGGGGGGGGGEFGEFDGGGGGGEEGGGGGGGGGFCEDEGGGGGGGGGGGFE@GEEFCFGGGGFGGGGGGFFEDGGGGGFCA=EEGGFGDCEGGFFFFGGG@BDGADGFGFDEFGGFFGEF0:D?BD35)2<>@3<GFFF<<ADBGCBF=<BD6AA?51139>FF(:1(7(8<>BFF)-4:((.0)6.
@M02996:162:000000000-B87FG:1:1101:17425:8333 1:N:0:ACTGAGCG+CGTCTAAT
CCTACGGGTGGCAGCAGTGAGGAATATTGGTCAATGGGCGCAAGCCTGAACCAGCCAAGTCGCGTGAAGGAAGACTGCCCTATGGGTTGTAAACTTCTTTTGCATGGGAATAAAGTGAGCCACGTGTCGCTTTTTGTTTGTACCCTTCGAATAAGCATCGGCTAACTCCGTGCCAGCAGCCGCGGTCATACGGAGGAGTCGATCGTTATCCTGATTTATTGGGTTTAAAGGGTTCGTAGGCGGGATGGTAAGTCAGTGGTTGAAGTTAGCGTCTGGAGCGTAACCTTGCATTTCTATCGG
+
8ACCCD=5=00=;=8====;;;;;ECFG,CEFFGFGGGGGEGGGGGGGGGFEGFF@FEGEGFGGGGG<CFFFGGGGGGGGGFEFC,CF=7FFFFGGBFGGF,A,A,B<,AAE,:=?AFFFD,E@F4@,+AC=DFG+@,@=E>EF,84==?>DC,@EFGG7EDFE>DFGF7=878,@+@1?FGBDCD**2=@,:5*18*;8C**/?8AFAF@+;1=C:77C+,/>=><+)10)/(/06(:*.90)())-:).9.))6-296(0,.-56)*)9,(()**(4(-04:)))),)).))).*)--
@M02996:162:000000000-B87FG:1:1101:13750:8354 1:N:0:ACTGAGCG+CGTCTAAT
CCTACGGGAGGCTGCAGTGGGGAATATTGGACAATGGAGGAAACTCTGATCCAGCGACGCCGCGTGAGTGAAGAAGTATTTCGGTATGTAAAGCTCTATCAGCAGGGAAGATAATGACGGTACCTGACTAAGAAGCCCCGGCTAACTACGTGCCAGCAGCCGCGGTAATACGTAGGGGGCAAGCGTTATCCGGATTTACTGGGTGTAAAGGGAGCGTAGACGGCATGGCAAGTCTGATGTGAAAACCCGGGGCTCAACCCCGGGACTGCATTGGAAACTGTCAGGCTAGGGTGCAGGCGAG
+
8ACCC>0081)=======;=;88BFGGGGGGGGGGGGGGGGGGGGGGGGGGGGFFGGGGGGGGGCFGGGGGGGGGGGGGGGGGGGGGGGGGGGGGGGGFGGGGGGGGGGGGGGGGGGGGCFGGGGGGGGGGADGFGGGGGDGGGGGGGGGGGGGGGGGGGGGGGGGGEGEGGGGGGGGGGGGF6EGGGGGGEGBGEFFFFGFGFEGFFFFGG<>EDD<</9CED:>FGFFGF<<<F24BC<D<69FEBDBBD>66<BGGFFEFF>F?:))26<:FGFB9).=><7<08:((,-356:(-(4
@M02996:162:000000000-B87FG:1:1101:24258:8370 1:N:0:ACTGAGCG+CGTCTAAT
CCTACGGGAGGCTGCAGTGGGGAATATTGCGCAATGGGGGAAACCCTGACGCAGCAACGCCGCGTGAGTGAAGAAGTATTTCGGTATGTAAAGCTCTATCAACGGGGACGAGATTGACGGTACCCGTATAAGAAGTCCCGGCTAACTACGTGCCAGCAGCCGCGGTAATACGTAGGGGACAAGCGTTATCCGGATTTACTGGGTGTAAAGGGTGCGCAGGCGGCAAAGTAAGTCAGAAGTGAAAGCCCGTGGCTCAACTGCGGGACTGCTTTTGAAACTGCTAAGCTAGAGTACTGGAGGG
+
ACCCCB>5:1)=========;88CFGGGGGGGGGGGGGGGGGGGGGGGGGGGGFGGGGGGGGGG@FGGGGGGGGGGGGGGGGGGGGGGGGGGGGGGGGFGGGGGGGGGGGGGGGGGGGGGGGGGGGGGF=FFGGGGGGGGGGGGGGGGGGGGGGGGGGGGGGGGGGGGG;FGGGGGDGGGGGFFGGGGGGGGGFGGFGGFGGGFGGFFFFGGGEEGDBGGFGGGGFFG>FFFFFA?BFFG?:AFDFFBDFFF>??<?FGFFFFFFFFFFFCA<)<FFBB)4@BB8?A<???ABAFF?<BBF
@M02996:162:000000000-B87FG:1:1101:27612:8374 1:N:0:ACTGAGCG+CGTCCAAT
CCTACGGGGGGCAGCAGTGAGGAATATTGGTCAATGGACGCAAGCCTGAACCAGCCACGCCGCGTGCAGGAATGAGGCCCTCTGGGTCGTAAACTGCTTCTGCGGTGGAGCAATAAGTCGCACTACTACGGCGATGAGACTACACTACCAACAAGCATCGGCTCACTCCGTGCCAGCAGCCGCGGTCATTAGCAGGATGTGCGCGTTATCCGGATTTTTTGGGCTTAAAGGGAGCGCAGGCGGGCGATTTAGTCAGCCGACAGATAGCGTGGCTCAAACATTCTTTGTCGTTGATACTGGG
+
ABCCC>85):)8888::<:,::::E@FFGGGGGGGGGDGG@FGG+FFGG<FFGFF7B,@FGGGGGG@7FGCGB,=FG+F+@,3D,,@:><FGCFGF9>F,8,,5>1C>FGGF7,?FGG@7*<<*7,+,7*14**18CC+,5+5,*02+*+3*2*2;800*29*/9AC<*//*/A9<5:E67<BE5/9CD+*0+*3CB**/***):7>3F***>))97)*15:C4A)3*)*:)4(()(-<11)(025>9*,-*-)..)*)(()(.44<))3*((.)+*),.)*)).).)6(-,41<5*6650
@M02996:162:000000000-B87FG:1:1101:23679:8379 1:N:0:ACTGAGCG+CGTCTAAT
CCTACGGGGGGCAGCAGTGGGGGATATTGCACAATGGGCGAAAGCCTGATGCAGCGACGCCGCGTGAGGGAAGACGGTTTTCGGATTGTAAACCTCTGTCTTCGGGGACGAAAAAGGACGGTACCCGAGGAGGAAGCCACGGCTAACTACGTGCCAGCAGCCGCGGTAATACGTAGGTGGCAAGCGTTGTCCGGAATTACTGGGTGTAAAGGGAGAGTAGGCGGGATTGCAAGTCCGTTGTTAAATCTATCGGCTCAACCGATGGCTGCGGCGGAAACTGTAGTTCTTGAGTGAAGTAGAG
+
8ACCCA1:51)8788::<:::88@FGGGGGFGGGGGGGGGFCGGGGGGGGGGGFFBFGGD=FGGFGGGGGGGGGGGGFF>FGFGFEGFF<EFGGGGFGGGGG;F:FGDCGCFGGFGGDGGEG8E@F??EGGDEDGGGEGFCDEEACFFCFCFD>8?FCCGCFGDE/C5*+<?9<FF8<C5CC=F8</97AF@E@EC)97@2:C>ACDF?@:FDFF*75:DF?ECE>>94=C6A2<@6.6C-9-1468<>B2>1>808<7,7B><:?::>9C>16)C>B<B4@A4:<BA447BA4).16<:<
@M02996:162:000000000-B87FG:1:1101:15631:8386 1:N:0:ACTGAGCG+CGTCTAAT
CCTACGGGAGGCAGCAGTGGGGAATATTGCACAATGGGCGCAAGCCTGATGCAGCGATGCCGCGTGAGGGAAGAAGGTTTTCGGATTGTAAACCTCTGTCAACAGGGACGAAGAAGACGGTACCTGTGAAGGAAGCTCCGGCTAACTACGTGCCAGCAGCCGCGGTAATACGTAGGGAGCAAGCGTTATCCGGAATTACTGGGTGTAAAGGGAGTGTAGGCGGGACTGTAAGTCAGATGTGAAATATACCGGCTCAACTGGTAGACTGCATTTGAAACTGCGGTTCTTGAGTGAAGTAGAG
+
8ACCCD8=81)=========;88BFGGGGGGGGGGGGGGGGGGGGGGGGGGGGGFGGGGGGGGG@FGGGGGGGGGGEGGGGGGGGGGGGGGGGGGGGGFGFFGGGDGGGGGGFGGGFGGEGGGGGGGFFFF8DFFGGGGGGGGGGFGGGGGGGGGGGFGGGDGCGG5EGFGGGGGECFEE=FFFGGDGGGGGGFCGFGGFGGFFGGFC=A7EC>EGG3CGFGG</76FAF>66<BFFDFG<:<?A969>A:>0(12<EFF:=<4):A?<)0<A)9CFFA23)3:9<A<<):<AF<<16:)-
@M02996:162:000000000-B87FG:1:1101:27619:8392 1:N:0:ACTGAGCG+CGTCTAAT
CCTACGGTGGGCAGCAGTGAGGAATATTGGTCAATGGACGCAAGTCTGAACCAGCCATGCCGCGTGCAGGAATGAGGCCCTATGGGTCGTAAACTGCTTTTGTGGTGGAGCAATAAGTCGTACGAGTACGGCGATGAGAGTACATCACGAATAAGCATCGGCTAACTCCGTGCCAGCAGCCGCGGTAATACGGAGGATGCGAGCGTTATCCGGATTTATTGGGTTTAAAGGGAGCGTAGGCGGGCGAGTAAGTCAGCGGTTAAATAGTGTGGCTCAACCATGCTTTGCCGTGGATACTGGT
+
8ACCCB815)):;==;===;==;;CCFCFGGGGGFAFDE7F:FFGFGGGFGGCFFFEGDGGGGGGGGGGG7FGFGCFF7=<AFCGGGGGGG8FCFFFECCD9FDGGGGD8FFEGFG9?<C+AFEGFEFG@C:C7===8EDDEFFCDCFEEEFGGFGD9+:+9DCFF9;7C**3>DCCGGGGGFFCDD:CFGG5A::AF*5):7:CC>BFADCG::5C<FFFGGCC5CC:FCB:?9D>:)729332)<(18)=662<0:523766))6)6:F((2)<6:<:792)):<:<3:(4<DB)5)4-
@M02996:162:000000000-B87FG:1:1101:12975:8392 1:N:0:ACTGATCG+CGTCTAAT
CCTACGGGTGGCTGCAGCTAAGAATATTCCGCAATGGACGAAAGTCTGACGGAGCGACGCCGCGTGGATGATGAAGGCCGGAAGGTTGTAAAATCCTTTTATACCTGAGGAATAATTACTATCAGAGCAAGGTAGTATGGTGTCTGTAGGTTATGAATAAGCAACGGCTAATTACGTGCCAGCAGCCGCGGTAACACGTCAGTTGCTAGCGTTGTTCGGAATTATTGGGCGTTACGTGCATGTAGGCGGTTTTGCACGCTTGGTGTGAAATCCCGGAGCTTAACTCCGGAATTGCGTTGAG
+
88CCC>>=81)=;==;=;;;,;;CFFGGC9;FFGGGGCGGG:FGEGGGGFB@GFGEGGGEGGGGGG>FGGGDFGGGF<B+4F+CFEF,85CFG?A=?FGG,?,55<B4EF<F<F;,AFGGEA5,,7,,73,+@,,8,CCEEA,@CDD3D9>EGFG8DF+3@C,DF>+@@:>A93<C>,7C:??9D*3*94)B5?E>67;5*1<+>C+:+9)=5)=FF;D3>*++=;19(7C>(-,.(,51-2.=)0=(/(-5:(36):C?B3:4338)*.C)4458>>F???)4))52(,-45<4()-4(,
@M02996:162:000000000-B87FG:1:1101:19723:8395 1:N:0:ACTGAGCG+CGTCTAAT
CCTACGGGAGGCTGCAGTGGGGAATATTGGGCAATGGGCGCAAGCCTGACCCAGCAATGCCGCGTGAAGGAAGAAGGCTTTCGGGTTGTAAACTTCTTTTACCAGGGACGAATAAAATTGACGGTACCTGGAGAATAAGCCACGGCTAACTACGTGCCAGCAGCCGCGGTAATACGTAGGTGGCAAGCGTTGTCCGGATTTACTGGGTGTAAAGGGCGCGTAGGCGGGAGAGCAAGTCAGATGTGAAATCCATGGGCTTAACCCATGAACTGCATTTGAAACTGTTCTTCTTGAGTGTCGG
+
8ACCCB=):)1=========;888FGGGGGGGGGGGGGGGGGGGGGGGGGGGGGGGGGGGGGGGFGGGGGGGGGGGGGGGGGGGGGGGGGGGGGGGGGGGGGGGGGGGGGGGGGGGGGGFEGGGGGGGGFCGGGFGGGGGGGGGGGGGGGGFGFGGGGGGGGGGGGGGD>EEDFGGEFGGGGFFGCFGGGD8;BFE>GGFGGGFGGFFFEGGGFFDG>GGFEEDFBEG>EGE?>BFBFFGFF69>@F>GF??DBFBBGG?FFBF<:?AF4:<?)@FFD<F<=AA26<26<<AFF><*:4:>
@M02996:162:000000000-B87FG:1:1101:15518:8404 1:N:0:ACTGAGCG+CGTCTAAT
CCTACGGGCGGCAGCAGTGGGGAATATTGCACAATGGGGGAAACCCTGATGCAGCAACGCCGCGTGCGGGAAGACGGTCTTCGGATTGTAAACCGCTTTTCTTAGTGAAGAATTTTGACGGTAGCTAAGGAATAAGCATCGGCTCACTCCGTGCCAGCAGCCGCGGTAATACGTAGGAGGCAAGGGTTGTCCGGATTTACTGGGGGTAAAGGGATGGCATGCGGGGCTGCACGTTTGCTGTGAAACTTCGGGGCTTAACCCCGGACCTGCCTCACAAACTTTAGTTCTGTGGTGTGGTGGG
+
88CCC51881)8888;;<;;;88BFGGGGFGGGGGGGGGGGGGGGGGGC@<FFFF8EFFGGGGGGDGEGGGGGGGEEGGGGGGFFFGGGGGGGF@FFGGGGGFDEFFEGGCD<<D=@7FE:C<FG9CF7<>><@;B99EGGCGG*2>;,:>D8:DE:>9CBC>EGDGE5?E+1:958+**/7):*8>F):C+85*:79*92*+)*188:**+7))*/30*8+2/:)*)(02)(((),)9:62)*.*/.*(()((,43+0<(0406(7:).*45(086(()6/)66256))-(.-,-),-((
@M02996:162:000000000-B87FG:1:1101:15523:8427 1:N:0:ACTGAGCG+CGTCTAAT
CCTACGGGCGGCAGCAGTGGGGAATATTGCACAATGGGGGAAACCCTGATGCAGCAACGCCGCGTGCGGGAAGACGGTCTTCGGATTGTAAACCGCTTTTCTTAGTGAAGAATTTTGACGGTAGCTAAGGAATAAGCATCGGCTAACTACGTGCCAGCAGCCGCGGTAATACGTAGGATGCAAGCGTTGTCCGGATTTACTGGGTGTACAGGGAGCGCAGGCGGGACTGCAAGTTGGATGTGAAATGTCTAGGCTTAACCTCGGAACTGCATCCAAACCTGTAGTTCTTGCGTGGAGTAGG
+
88ACCB1):))8788;;<6;;888E6FFEFFGGGGGGGGGGGGFGGGGGFGGGFGFGGGGGGGGGGGG7FGDFFGGFFGFFFFGCFGFGGGGGG+@FGGGGGGDGGGFGDFGGGGGABCC7FFDGFFF:FGDFC>@EDEFCCEGFCDC,?*>BFGE:FFGGGEGFEC5:C+=DC>CGGFFGGFFE*:CCECFE5:=>FGFC7C:;9>F*02*C>)>D>D9>5:):):C(?>4>5<@>7F<526@)6@<G)-9<82::+:-:?12117?F<24:46C/,(::*))-.466.)((---05,))
@M02996:162:000000000-B87FG:1:1101:9101:8431 1:N:0:ACTGAGCG+CGTCTAAT
CCTACGGGTGGCTGCAGTGGGGAATCTTCCGCAATGGGCGAAAGCCTGACGGAGCAATGCCGCGTGAGTGATGAAGGGATTCGTCCCGTAAAGCTCTTTTATACATGACGAACGCGCGTGGGGCGAACAGTCCCGAGCAGTGACGGTAGTGTATGAATAAGCCACGGCTAACTACGTGCCAGCAGCCGCGGTAATACGTAGGTGGCGAGCGTTGTCCGGAATTATTTGGCGTAAAGAGCATGTAGGCGGTCCTTTAAGTCTGGGTTGAAAATGCGGGGGCCAACCCCGTATGGCTTTGGGT
+
8ACCCF=5:0)=======;;;88BFGGGGGGGGGGGGGGGGGGGGGGGGGGGGFFGGGFGGFFGGGEGGGGGGGGGGGAFFGGGGGGGGGGGGGGGGGGGGGFGGGGGGECFEFGGGDC=@FEFC:CGDGGGGGE8EEEGGFCFGGGGGGGGGGGGGGGGGGGGGG5EGEGGGCGEGGGGGFFFGGG5CEG8:BGFFFG?FCF*;FEFFE3EG)>:DBGCB5?*<B+:4?>BB6:4<?F<2*-/66F6CBF>>BF)6::))9(((((.*-2-26)8<>((,0.31:80((((.((.9)50-
@M02996:162:000000000-B87FG:1:1101:8453:8441 1:N:0:ACTGAGCG+CGTCTAAT
CCTACGGGTGGCAGCAGTAGGGAATATTGGTCAATGGGGGAAACCCTGAACCAGCGACGCCGCGTGAGTGAAGAAGTATTTCGGTATGTAAAGCTCTATCAGCAGGGACGATAATGACGGTACCTGACTAAGAAGCCCCGGCTAACTACGTGCCAGCAGCCGCGGTAATACGTAGGGGGCAAGCGTTATCCGGATTTACTGGGCGTAAAGGGAGCGCAGACGGCATGGCAAGCCAGCTGTGAAAGGCAGGGGCTCAACTCCTGGACTGCATTTGGAACTGTCAAGCTCGAGTATCGGAGGG
+
88CCCB:8=0)=======6<;8;CFFGGGGGGGFGGGGEFBFGF@FGGGGGGGFFEFGGEGFGGFFGCGGGCFGGGFFFGGF8FGGGA?@FGAFGCB?FAAFGGG@FFGG7FEFEEFGGGGGGGEGGBA,,5@F>BE7CG+@+C<4;CDEF8FGFFF?DF8;E:C8:*:;;C9:,=1:EGE5.0CD9CGDFGG>/;F7C7C7>):C:B)7*:*.5<D>D3.:C52<EFFFCFBF?F(,02,;6=)0)(799>61?2)0*-5=?B08815<26)5*<9257)*))528)(4-44)-4.(-(-
@M02996:162:000000000-B87FG:1:1101:9891:8459 1:N:0:ACTGAGCG+CGTCTAAT
CCTACGGGGGGCTGCAGTGAGGAATATTGGTCAATGGGCGAGAGCCTGAACCAGCCAAGTAGCGTGCAGGATGACGGCCCTATGGGTTGTAAACTGCTTTTGTGCGGGAATAACGTGCTCCACGTGTGGGGCAGTGCATGTACCGTACGAATAAGGATCGGCTAACTCCGTGCCAGCAGCCGCGGTAATACGGAGGATCCGAGCGTTATCCGGATTTATTGGGTTTAAAGGGAGCTTAGGCGGAAGGTCAAGTCAGCTGTGAAAGTTAGTCGCTCAACGTCTGCACTGCAGTTTAAACTGG
+
88ACCB=)81)8888::::::::EFGGGGGGGGGGGGGGGGGGGGGGGGGGGGGGGG@FFFFFGGGGGGGGGGGGGGGGGGGGGGGGGGGGGGGG<FGGGGGGAFGGGGGGGGGDG@FGGGGGGG7C:FE8FEGG8F9ECCCFGCGGGGGGGGGGGGGGEGGGGEGGGGGGGD:+0CCFGFGFFGGDGGGGFGFGG)7<?FC>;EGDFFFGED)<DG9FC6FFDE>0:6?FFF?9)4-7F4)4048@?F?>4.6492C<44*64)-)696*-38FGF((,8F046:A0<2().)).1.)..
@M02996:162:000000000-B87FG:1:1101:9914:8469 1:N:0:ACTGAGCG+CGTCTAAT
CCTACGGGTTGCTGCAGTGAGGAATATTGGTCAATGGGCGAGAGCCTGAACCAGCCAAGTAGCGTGCAGGATGACGGCCCTATGGGTTGTAAACTGCTTTTGTGCGGGAATAACGTGCTCCACGTGTGGGGCAGTGCATGTACCGTACGAATAAGGATCGGCTACCTCCGTGCCAGCAGCCGCGGTAATACGGAGGATCCGAGCGTTATCCGGATTTATTGGGTTTAAAGGGATCGTCGGCGGAAGTTCAAGTCAGCTGTGAAATGTAGTCGCTCACCGTCTGCACTGCCTTTGCAACTGG
+
88CCC>88)11;=;====;=====C<FFGGFFFGGGGGGDGGGGGGGGGGGGGFGGGDFGGGGGGGGGDGGGGFGG7FGGCFGFG8FGGGGGGGGEGGGFGGG<ECG7FFGGGGGGFGFGG@FEGDE=::+C6:E8EDFGGGGG7E6B=CEFBAFGDGFGGDFE,@FGGGGCDGFGG6@CFGBEGG7:D7D>EEDEFG8A9C*:EGB>FFG=C):C=4FF6?CCCB?C2973(.35?(0)-120-70):))*).6)2+*-.*62)).)*)2(4<F8*.2<?F:)6:A2.()-.)).8555(
@M02996:162:000000000-B87FG:1:1101:9892:8478 1:N:0:ACTGAGCG+CGTCTAAT
CCTACGGGGGGCTGCAGTGAGGAATATTGGTCAATGGGCGAGAGCCTGAACCAGCCAAGTAGCGTGCAGGATGACGGCCCTATGGGTTGTAAACTGCTTTTGTGCGGGAATAACGTGCTCCACGTGTGGGGCAGTGCATGTACCGTACGCATAAGGATCGGCTAACTCCGTGCCAGCAGCCGCGGTAATACGGAGGATCCGAGCGTTATCCGGATTTATTGGGTTTAAAGGGAGCGTAGGCGGAAGGTCAAGTCAGCTGTGAAATGTAGTCGCTCAACTCCTGCACTGCAGTTGAAACTGG
+
8ACCCF8)51)8888::::::::CFGGFGGGGGGGGGGGGGGGGGGGGGGGGGGGGFFGGGGGGGGGGGGGGGGGGGGGGGGGGGGGGGGGGGGG9BFFFGFFBEFDFF@DFGGFGDGGGGCGCFGG:CC>FEGFGG9F?EEEGGGCGE*=E5FDFGGGGGGGEGCFGGGG5DFFEFCGGGGFFGGGDGGGEGDECBGGFGGGDCDE35=FGD:BGG<*0=FGGGFGC)9*>?B9DF?)73)2)())5C?FFFA<<:FF40@)6ABA<?DGF61>:6:)))1)(,4A0<<:<A9A<F>>45
@M02996:162:000000000-B87FG:1:1101:28397:8486 1:N:0:ACTGAGCG+CGTCTAAT
CCTACGGGAGGCAGCAGTGGGGAATATTGCACAATGGGGGAAACCCTGATGCAGCGATGCCGCGTGGAGGAAGAAGGTTTTCGGATTGTAAACTCCTGTCTTAAAGGACGATAATGACGGTACTTTAGGAGGAAGCTCCGGCTAACTACGTGCCAGCAGCCGCGGTAATACGTAGGGAGCGAGCGTTGTCCGGAATTACTGGGTGTAAAGGGAGCGTAGGCGGGATTGCAAGTCAGATGTGAAATACAGGGGCTCAACCTCTGGGCTGCATTTGAAACTGTAGTTCTTGAGTGAAGTAGAG
+
ABCCCE>@)10=========;88CFGGGGGGGGGGGGGGGGGGGGGGGGGGGGGGGGGGGGGGGFGGGGGGGGGGGGGGGGGGGGGGGGGGGGGGGGGFGGGGGGGGGGGGGGGGGGGGGGGGGGGGGGGGGGGGGGGGGGGEFGGGGGGGGGGGGGGGGGGGGGGGEGGFGGGGGGGGGGGFFGGGGCFGGGFGGFGGFGGGFGGFFFFGGGFFGD:DGFGGGGFGGFFGFFFFFFFFGB?A@>BFFGFFFF>???GC?2???<<?BEF>ABD?FFAFFFFFA<A<AAA:)44<<1:ABA
@M02996:162:000000000-B87FG:1:1101:6907:8550 1:N:0:ACTGAGCG+CGTCTAAT
CCTACGGGGGGCTGCAGTAGGGAATATTGGTCAATGGGGGAAACCCTGAACCAGCGACGCCGCGTGAGTGAAGAAGTATTTCGGTATGTAAAGCTCTATCAGCAGGGACGATAATGACGGTACCTGACTAAGAAGCCCCGGCTAACTACGTGCCAGCAGCCGCGGTAATACGTAGGGGGCAAGCGTTATCCGGATTTACTGGGTGTAAAGGGAGCGTAGGTGGCCATGCAAGTCAGATGTGAAAACCCGGGGCTCAACCCCGTGACTGCATTTGAAACTGCGTGGCTGGAGTACAGGAGAG
+
ACCCCDFAF:)8888::::<:8:FGFGGGGGGGGGGGGGGGGGGGGGGGGGGGFFGGGGGGGGGFGGGGGGGGFGGGGGGGGGGGGGGGGGGGGGGGGGGGGGGGGGGGGGGGGGGGGGGGGGGGGGGGGGGGGGGGGGGGGGGGGGGGGGGGGGGGGGGGGGGGGGGGGGGGGGGGGGGGGFFGGGGGGGGGFGGFGGFGGG@GCFFFFGGFFFGGFGGFGGGGFGGFFFFFAFFFFFGBGFFFFFFG>FFFFFFFGGFFFB<?BFFFAG<<<FGFA26<B?F9BB:3(48496<<3:(4
@M02996:162:000000000-B87FG:1:1101:3049:8585 1:N:0:ACTGAGCG+CGTCTAAT
CCTACGGGTGGCAGCAGTGAGGAATATTGGTCAATGGGCGAGAGCCTGAACCAGCCAAGTAGCGTGAAGGATGACGGCCCTACGGGTTGTAAACTTCTTTTGCCGGGGGATAAAAAACGGGACGTGTCCCGTCTTGCAGGTACCCGTGCGAATAAGGACCGGCTAATTCCGTGCCAGCAGCCGCGGTAATACGGAAGGTCCGAGCGTTATCCGGATTTATTGGGTTTAAAGGGAGCGCAGGCGGAGAGGCAAGCCAGCCGTCAAATAGTTGGGATCAACTCAATCTCGCGGTTGGAACGG
+
8ACCCD>5=)0;=======;;;;CFFGGGGGGGGGGGGGGEFFGGGGGGGGGFFEFFGGGGGGFFGG7FGFGGGGGGGEGGGGGGGFFGGGFFGFGGGGGGGGGGGGGGGGGGGG<CFGGGGGGGGGFGGGGGGGGFGGGGDGGGEEGGGGGGDGGGGGGGGGGGGFGCGGFGEGFGGGC:DEFEGD8DFCCFFG=>G6BDG558D@BB>:FGB>CC<FGFGGGG3>C<=C7238>>6BD9C>BB@D?C<4>6(4:B5C>10:(.6)6=<*(-()2)5()./,).4-,,344;9>F64(-
@M02996:162:000000000-B87FG:1:1101:3065:8594 1:N:0:ACTGAGCG+CGTCTAAT
CCTACGGGTGGCAGCAGTGAGGAATATTGGTCAATGGGCGAGAGCCTGAACCAGCCAAGTAGCGTGAAGGATGACGGCCCTACGGGTTGTAAACTTCTTTTGCCGGGGGATAAAAAACGGGACGTGTCCCGTCTTGCAGGTACCCGTGCGAATAAGGACCGGCTAATTCCCTGCCAGCAGCCGCGGTAATACGGAAGGTCCTAGCGTTATCCGGATTTATTGGGTTTAAAGGGAGCGCAGGCGGAGAGGCAAGCCAGCCGTAAAATCGTTCAGCTCAAACCACTCTCGCGGTTGGAACTG
+
8ACCCAD>:00===8====;;;;;CFGFE<FGGGGGGGGGGDGGFGGGGGGGGGGGGGGFFFGGGGGGGGGFGGGGGGGGGGGFEGGGGGGGGGFGGGGGGFGGGDGGDEGFGGCGCGFGGGFCFEEDDF6@AFFAGFB,@DFGG7ECE5>:BFEC9:DC5)BEFGFFFG,=6EEGCCC*0>)5:)1/9++5/35C7*97=*0*<CDB@F7ECB)*9>>CF72>:7:<)=7F?3(03;<7293B6>3(5:BFF:::(AF>()422)32<:*()4*3*)5)-7,22)3,8-(-((,)1..)
@M02996:162:000000000-B87FG:1:1101:17701:8598 1:N:0:ACTGAGCG+CGTCTAAT
CCTACGGGTGGCAGCAGTGAGGAATATTGGTCAATGGAGGAAACTCTGAACCAGCCAAGTCGCGTGAAGGACGACGGCCCTATGGGTTGTAAACTTCTTTTGTAGATGGATAAACGACATTACGTGTAATGTTTTGAAGGTAATCTACGAATAAGCATCGGCTAACTCCGTGCCAGCAGCCGCGGTAATACGGAGGATGCGAGCGTTATCCGGATTTATTGGGTTTAAAGGGTGCGCAGGCGGGCGATTAAGTCAGCGGTGAAATCTCGGAGCTCAACTCTGAAACTGCCGTTGATACTGG
+
88BCCD85)1)===8====;;;;CFGGGGGGGGGGGGGGGGGGGGGGGGGGGGFGGGGGGGGGGFG:FGGGGGGGGGGGGGGGGGGGGGGGGGGGGGGGGGGGGGFGGGGGGGGGGGGDGGFGGGGGFFGFGFGGGGGFGFEGGGGGGGGFFGGGGGGGGGGGG?FGGGGGGGGGGGGGGGGFFGGD>FGGFGFGGFGFFGGGFEGFBFFGGD3BGGFGGFGGGGFGGAFG5??FD>>FD9D>7;>79C?FFFFABDGGFFF7<BD>B>69;926<=<AF>=4>AFF4<2,402(61:>F?
@M02996:162:000000000-B87FG:1:1101:20073:8598 1:N:0:ACTGAGCG+CGTCTAAT
CCTACGGGAGAGCTGCAGTGGGGAATCTTCCGCAATGGGCGAAAGCCTGACGGAGCAATGCCGCGTGAGTGATGAAGGGATTCGTCCCGTAAAGCTCTTTTATACATGACGAACGCGCGTGGGGCGAACAGTCCCGAGCAGTGACGGTAGTGTATGAATAAGCCACGGCTAACTACGTGCCAGCAGCCGCGGTAATACGTAGGTGGCGGGCGTTGTCCGGAATTCTTGGGCGTAAAGAGCATTTAGGCGGTCCTTTAAGTCTGGATTGGAAATTCGGGGTTCAACCCCGGAGGGCTTTGGG
+
8ACC@B050))==;;=;===CEFGEGGGGGGGGGGGGGGGGGGGGGGGGGGGGGGGGGGGGGCFFFFGCFEFFCEFCGCEFEFGGGGGGGGGGGGGGGGGGFGGF,BBFFEGEGGGGGGGGEGGGEEDGDFGEGGGDGE>>?D<FECCFGD7BAEGF7DFFGGGGGG=CCC?FFGGCFFGGGFFGCFF)*//:DGG?G:FCDC9CF>)))957>)1::9D>:5D+00:25*7;6:>4A@440)/6=?:D977;<A:49::-9:())),).;4<)9CFBF(,09A>?FB(((((,,38.5.(
@M02996:162:000000000-B87FG:1:1101:28323:8598 1:N:0:ACTGAGCG+CGTCTAAT
CCTACGGGAGGCAGCAGTGGGGAATATTGCACAATGGGCGAAAGCCTGATGCAGCGACGCCGCGTGAACGAAGAAGTATTTCGGTATGTAAAGTTCTATCAGCAGGGAAGAAAAATGACGGTACCTGACTAAGAAGCACCGGCTAAATACGTGCCAGCAGCCGCGGTAATACGTATGGTGCAAGCGTTATCCGGATTTACTGGGTGTAAAGGGAGCGCAGGCGGTACGGCAAGTCTGATGTGACAGCCCGGGGCTCAACCCCGGTACTGCATTGGAAACTGTCGAACTAGAGTGTCGGAGG
+
8BCCCEA=80)====;;=;=;88FEGGGGGGGGGGGGGGGGGGGGGGGGGGGGGFG@FGGGGFFFGGGGGGGGFGGFGGFGGGGGGGGGGGGGGGGGGFGGGGGGGGFGGGGGGFFGGGGEGGDGGGGGGGGGGGGGGF=EDGGGGFGGGGFGGGGGGGFGGEDGGGGEGGGGEFGGFGFFGFF=DCD<F>CEDCE3CGFGGGFGG>=AFGGGFDGGFGG:5CDGFEGF:3>:4<6<<FF<76*.*;(>>059;>FFCD?FEFF96?DFB:<A5FF6<?F<@A:?<BF24<<4<<>8991;
@M02996:162:000000000-B87FG:1:1101:19075:8610 1:N:0:ACTGAGCG+CGTCTAAT
CCTACGGGCGGCAGCAGTGGGGGATATTGCACAATGGGGGAAACCCTGATGCAGCGACGCCGCGTGAGTGATGAAGTATTTCGGTATGTAAAGCTCTATCAGCAGGAAAGATAATGACGGTACCTGACTAAGAAGCACCGGCTAAATACGTGCCAGCAGCCGCGGTAATACTTATGGTGCAAGCGTTATCCGGATTTACTGGGTGTAAAGGGGGCGCAGACGGCATGGCAAGCCAGATGTGCAAGACAGGGGGTCAACTCCTGGACCGCATTTTGAACCGCCAAGCCGAGGTATCGGCGAG
+
68AC@B)8)118788;;<;;;878FFGGGDCFGGGGGGCGGGGFGGGGGD9FGEF==CFCCFGEFGGGGGGGGGD?@<@,EC<F4BF<A5FFDGGE<5C,8E<<<=36FFC<FFE=FFC7@=FD=F,DFD,,3,48DFGG>CE*@,@@DEC>:7BF58?F8CG8CE**:+<+;+3=BCE??F=FGDGG<<+*=:CCF7*/:CFFGGFF6@*5/)5)91))0:A)28=5(.*<::?.0<=*.*)*.)).90(0(-38<F:3)65(80(,<973))/89.1((.((,3-4,(((,..(),-(-
@M02996:162:000000000-B87FG:1:1101:28337:8611 1:N:0:ACTGAGCG+CGTCTAAT
CCTACGGGAGGCAGCAGTGGGGAATATTGCACAATGGGCGAAAGCCTGATGCAGCGACGCCGCGTGAACGAAGAAGTATTTCGGTATGTAAAGTTCTATCAGCAGGGAAGAAAAATGACGGTACCTGACTAAGAAGCACCGGCTAAATACGTGCCAGCAGCCGCGGTAATACGTATGGTGCAAGCGTTATCCGGATTTACTGGGTGTAAAGGGAGCGCAGGCGGTACGGCAAGTCTGATGTGAAAGCCCGGGGCTCAACCCCGGTACTGCATTGGAAACTGTCGAACTAGAGTGTCGGAGG
+
8ACCCE)):))====;;===;88BEFGGGGGGGGGGGGGGFGGGGGGGGGGGGGGGCGGGGGGGCFGGGGGGGFDFEFGGGGGGGGGGGGGGFFFFGGGGGGGGGGGGGGGGGGGGGGGGGGGGGGGFGGGGGGGGGGGGGGGDGGGG9>DEGFGF?DCFGDCCGGDGGFFGG?FCCGFGGD@BFG8DCFFGG>EE>GF7CD?AADEFAFFEGA5CG;C3BCEGG>5C9@3.8-6F6697.:<FF?F:C>>F>;>FDGG?0)2617?FFF>262?2*8:-6@><(40(-464-.))01(49
@M02996:162:000000000-B87FG:1:1101:20078:8615 1:N:0:ACTGAGCG+CGTCTAAT
CCTACGGGAGCGCTGCAGTGGGGAATCTTCCGCAATGGGCGAAAGCCTGACGGAGCAATGCCGCGTGAGTGATGAAGGGATTCGTCCCGTAAAGCTCTTTTATACATGACGAACGCGCGTGGGGCGAACAGTCCCGAGCCGTGACGGTAGTGTATGAATAAGCCACGGCTAACTACGTGCCAGCAGCCGCGGTAATACGTAGGTGGCGAGCGTTGTCCGGAATTATTGGGCGTAAAGAGCATGTAGGCGGTCCTTTAAGTCTGGAGTGAAAATGCGGGGCTCAACCCCGTATGGCTTTGGG
+
8ACCCD=>)1)=====;;;;EFGGEGGGGGGGGGGGGGGGGGGGGGGGDGGGGGGGGGGGGGGGGFFGGFFGGFFFGGGGGFGGGGGGGGGGGDFFFGGGGGGGG,@FFFFGGGDGGGGGGGGGGGGGGGGGGGGGGGG*8>CFGEDEGGGFGFGGFCFDFGGGGGGGGCE6CFGGEFCFGGFFGGGG3:5?8@EC4CCFFGDFGGF57BGGGF5CFADD>::CF=?:?F*79>656>@G:95@416,937;>DFD):CABFA0)((3*.26<47?>9;9(73)43<:44,4303:F?AB0
@M02996:162:000000000-B87FG:1:1101:21303:8617 1:N:0:ACTGAGCG+CGTCTAAT
CCTACGGGAGGCAGCAGTGAGGAATATTGGTCAATGGACGGAAGTCTGAACCAGCCAAGTCGCGTGAAGGATGAAGGTATTATGTATTGTAAACTTCTTTAGCAGTGGAGTAATAAGGGGATCGTGATCCCCGATGCAAGTACACTGAGAATAAGGATCGGCTAACTCCGTGCCAGCAGCCGCGGTAATACGGAGGATCCGAGCGTTATCCGGATTTATTGGGTTTAAAGGGTGCGCAGGCGGCTTTTTAAGTCAGTGGTTAAATCGTGACGCTCAACGTCATCACGCCCTTGATACTGGG
+
8ACCCB=881)=====;==;;;;EFGGGGGGGFGGGGGGGGGGGGGGGGGGGGFFGGGGGGGEF@FGGGGGGGGFGGGGGGGGGGGGGGGGGGGGGGGGGGGGGGFGGGGGGGGFGFGGD=CFGGFFGGGGGGGGGGFFGFGGGGGFGEFGGGGGGGGGGGGGGGGGGGGGGGGGGGGGGGGFFGGDGGGGFG5EEBGGFGGGFGGFEFFGGD4?DFFGGFGGGGFF7C@F>D?DB;>FG>7;@6>?<F?DFA<4ABFGAFF<A<:??>014643:92(,47:B2<:4-(,(.444@642(
@M02996:162:000000000-B87FG:1:1101:28943:8623 1:N:0:ACTGAGCG+CGTCTAAT
CCTACGGGTGGCAGCAGTGAGGAATATTGGTCAATGGGCGGAAGCCTGAACCAGCCATGCCGCGTGAAGGAATAAGGTCCTATGGATCGTAAACTTCTTTTGAGCGGGAGCAATAAGGACTACGTGTAGTCCGATGAGAGTACCGTTCGAATAAGCATCGGCTAACTCCGTGCCAGCAGCCGCGGTAATACGGAGGATGCAAGCGTTATCCGGATTTATTGGGTTTAAAGGGTGCGTAGGCGGCTTGTCAAGTCAGTGGTGAAATCCACCTGCTCAACAGCGGAACTGCCATTGATA
+
8ACCCD)511);,======;;;;;CFGGGGGGGGGGGGGGFCGGGGGGGGGGGGEFFAFCDGGGFGCGGGGFFGGGGGGGGGAFFEG=FGGFGGGGGGGGGGGGGEGGC7>FG?FECGFG8EFGGBEFFFFB>>E@,@=BDFG>F=68BFFGFFB9DEFCEGCC:,5@FGGGGF77BGCFGGFFGGC<GGGGEFEG>CCF:F?ACGBBAFGGDB>D=4FGFGGCE:FF>6CDF(8>:?E5591)(078CB9F9AA2)39A0=.6)-4)/.*58:=293427@B(36?<)43<)46)9
@M02996:162:000000000-B87FG:1:1101:24801:8624 1:N:0:ACTGAGCG+CGTCTAAT
CCTACGGGGGGCAGCAGTGAGGAATATTGGTCAATGGTCGGAAGACTGAACCAGCCAAGTCGCGTGCAGGAAGACGGTCCTATGGATTGTAAACTGCTTTTGTACGGGAATAAAGTTCGGGACGTGTCCCGATTGGAATGTACCGTAAGAATAAGGGTCGGCTAACTCCGTGCCAGCAGCCGCGGTAATACGGAGGACCCGAGCGTTATCCGGATTTATTGGGTTTAAAGGGTGCGCCGGCGGAGGATTAAGTCAGCGGTGAAATTTTCGTGCTCAACATGAAAACTGCCATTGATACTGG
+
ACCCCE:>81)8888::<::::::FFGGGGGFGGGGGGGFFGGGGGGGGGGFGFFFFGGGGFCCFDFEGGGGFFGFGGGGGGGGFGGGGGFFGGGGGGGGGGGGGFGG>FFGGGGFFGGG>EFGGGGFGGGGGEGF9B@FFFGGGGGGGGGG9EGFFGGGGG@EGGGGGGGGGGGGGGGGGGFFGG7D7<FFEFGGBFF@GDGEG<BFF?FGGD>CFF7D??E<*)0:<FDB73()((0C9DB89E:2C)4B25)45CG?BF<)5):A*(12:07FF:),,/6>67)-.4)54:5)14590
@M02996:162:000000000-B87FG:1:1101:21321:8625 1:N:0:ACTGAGCG+CGTCTAAT
CCTACGGGAGGCAGCAGTGAGGAATATTGGTCAATGGACGGAAGTCTGAACCAGCCAAGTCGCGTGAAGGATGAAGGTCTTATGTATTGTAAACTTCTTTAGCCGTGGAGTAATAAGGGGATCGTGATCCCCGATGCAAGTACACTGCGAATAAGGATCGGCTAACTCCGTGCCAGCAGCCGCGGTAATACGGAGGATCCGAGCGTTATCCGGATTTATTGGGTTTAAAGGGTGCGCAGGCGGCTTTTTAAGTCAGTGGTTAAATCTTGACGCTCAACGTCATCACGCCATTGATACTGGG
+
8BCCCF=5=1)=8=======;;;CFGGGGGGGGGGGGCGG+BFGFGGGGGGGGGGGGFGGGGGGGG,DFGGFFGDFEB,9CFGGEAFG<FGGGGGGGGGG,EF,4BFG,,EFFGG9AE,468A+A?CEF<D=C7CCGEEFEFG<FF=,8>EGGGGGGGGGGGGEDFGGGGGFGGGGGGGGGGFFGG>DFFG8EBGE5FGFG47AGGF>FFGEGBFGGEFGFGGGGFFFEFGFFDB>09:D799B93427:?BDB5)6+>A?44>A:):*)2-8?EEF<4<<)(6<?6??6:<A)62@>>?0
@M02996:162:000000000-B87FG:1:1101:21292:8631 1:N:0:ACTGAGCG+CGTCTAAT
CCTACGGGAGGCAGCAGTGAGGAATATTGGTCAATGGACGGAAGTCTGAACCAGCCAAGTCGCGTGAAGGATGAAGGTATTATGTATTGTAAACTTCTTTAGCAGTGGAGTAATAAGGGGATCGTGATCCCCGATGCAAGTACACTGAGAATAAGGATCGGCTAACTCCGTGCCAGCAGCCGCGGTAATACGGAGGATCCGAGCGTTATCCGGATTTATTGGGTTTAAAGGGTGCGCAGGCGGCTTTTTAAGTCAGTGGTTAAATCGTGACGCTCAACGTCATCACGCCATCGATACTGGA
+
-8ACCE18)118======;;;;;;CEFFFFFFFGGGGFGGGGGGGGGG<FGGGFEF<FFGGGFFCFGFGGFGGEDFFGFGGEFGDFGGFFCEAFGGGGGGFFGDGFGGCFFFFF,@4AE+@FD=FE8,4EFG6+CEGGCGGDEFGFD,>FGFFEFFB=DFECEGGGGDGGGG6EFGFDC8=DAEGGDDC:C5@AGGFGGFGGDEEGAAFFG=<588C3@CAE>DEB<CEADB;D0>@FED41(825;308)9<6)667568*44))4352/46?3:7:<B0)4:>??2-(-,(424>464(
@M02996:162:000000000-B87FG:1:1101:27091:8635 1:N:0:ACTGAGCG+CGTCTAAT
CCTACGGGGTGCTGCAGTGAGGAATATTGGTCAATGGGCGAGAGCCTGAACCAGCCAAGTAGCGTGAAGGATGACTGCCCTATGGGTTGTAAACTTCTTTTGTTCGGGAATAAAGGAGCCTACGCGTAGGCTTTTGCATGTACCGTTCGAATAAGCATCGGCTAATTCCGTGCCAGCAGCCGCGGTAATACGGAAGATGCGAGCGTTATCCGGATTTATTGGGTTTAAAGGGAGCGTAGGCGGCCTTTTAAGTCAGCGGTCAAATGTCAGCGCTCAACGCTGGCCTGCCGTTGATACTGAT
+
ABCCCB@)1118=======;;;;CFGGGGGGGGGGGGGGGCFCFFGGGGGGGFFFGGGGDCFGGGGGGGGDGGEFFCF<@FGGGGGGGGGGGGGGGGGGGFGEGGGFGBFGGFGCGFGGGGGGGGEEFGGFG8FGCGGGGGGFGGGG==CFGGGGGGG?FGGG7DEGGAFFGGGFFFGCGGGFFGD77C:C8E4CGAF78CGGDGD>EAF+:9>DGG3@FFGFGEBGGFFG:<?957<B54C9593?2:A0FA>A22C389BF<9<ADF<939(7:=:234.4(.4:01342?044*.6))
@M02996:162:000000000-B87FG:1:1101:10531:8640 1:N:0:ACTGAGCG+CGTCTAAT
CCTACGGGAGGCTGCAGTGAGGAATATTGGTCAATGGAGGAAACTCTGAACCAGCCAAGTCGCGTGAAGGACGACGGCCCTATGGGTTGTAAACTTCTTTTGTCGATGGATAAACGACATTACGTGTAATGTTTTGAAGGTAATCTACGAATAAGCATCGGCTAACTCCGTGCCAGCAGCCGCGGTAATACGGAGGATGCGTGCGTTATCCGGATTTATTGGGTTTAAAGGGAGCGTAGGCGGGAAGTCAAGTCAGCTTTTAAATGTAGACGCTCAACGTCTGCCTTGCAGTTGAAACTGG
+
68CCCF5:81)8=;=;;=6==;;;EFGFGGGGGGGGGFFFEGGDGFGGGGGFFEGGG<FGGGGGGGGGGGGGGGEGDFGGGGGGCDFGGGFGGGGGGFGGGGG,BABFGCGGCFF:4@:FGCG?F@E=,E,FFGGC7DF,@>;FGG8D=EFGGF99FFF:CGGG?DFCFGG6D?9,??FF57BECDCCGGGCEB/:4D*;D*4>CGD:FFGED)>3>CFG8CECEF2:<?CD:(4)40>*)14.(85:GB46<44>7<*))144>:<<9>G096BG?:6::>().))).55>A<9)/4)4(
@M02996:162:000000000-B87FG:1:1101:16046:8640 1:N:0:ACTGAGCG+CGTCTAAT
CCTACGGGGGGCAGCAGTGGGGAATCTTCCGCAATGGGCGAAAGCCTGACGGAGCAATGCCGCGTGAGTGATGAAGGGATTCGTCCCGTAAAGCTCTTTTGTGTATGACGAATGTGCAGGGGGTGAACAATCCTCTGTAATGACGGTAGTACACGAATAAGCCACGGCTAACTCCGTGCCAGCAGCCGCGGTCATACGTAGGTGGCGAGCGTTGTCCGGAATTTTTGGGCGTAAGGACCATGTAGGCGGTTTCTTAATGCTGGAGTGAAACTGCGGGGCCTAACCCCGTATGGTCCTGGGT
+
8ACCCF=AA1)8888::<:::88BFGGGFGGGGGGGGGGGGGGFGGGGGFGGGEGGGGGGGGGGFFGEFGGGGGFGGGFCFCGFEGGGGGGGGGGGGGGGFGFGFGGGGEGGGDB9CCFF>CCG7:2<,<CEEFGF7C9,49BC@*:8*C?FG:CE8E5<<7C*0?CCEDGC7+3:;C5*+285877<<:<C*0++*97*//C*A7.)877:*.7:72>*7C+*+1:C?FGFF((/)()/)0./.*/(>>(7<2:6)+*-5684:.(.*.*.423:>9(((0)4(30(4(47:)),1-5,,
@M02996:162:000000000-B87FG:1:1101:21825:8643 1:N:0:ACTGAGCG+CGTCTAAT
CCTACGGGTGGCAGCAGTGGGGAATATTGGACAATGGGGGAAACCCTGATCCAGCGACGCCGCGTGAGTGAAGAAGTATTTCGGTATGTAAAGCTCTATCAGCAGGGAAGATAATGACGGTACCTGACTAAGAAGCCCCGGCTAACTACGTGCCAGCAGCCGCGGTAATACGTAGGGGGCAAGCGTTATCCGGATTTACTGGGTGTAAAGGGAGCGTAGACGGCATGGCAAGTCTGATGTGAAAACCCGGGGCTCAACCCCGGGACTGCATTGGAAACTGTCAAGCTAGAGTGCAGGAGGG
+
8ACCCAA=80);=======;;88BFGGGGGGGGGGGGGGGGGGGGGGGGGGGGFEFFGGGGGGG@FGGGGGGGGGGGGGGGGGGGGGGGGGGGGGGGEFGGGGGGGGFGGGGGGGGGGGGGGGGGFGGGGFFGGGGGGGGGGGGGGGGGEGFGGGGGGGGGGG@GGEGGGGGGGGGGGGEGGFFGGGGGGGGGBGGACFFGGGFG9F?FFGGGB5CD?DDFGGGGEGGF?=><ABF2>F:<:4/6?>BDBFB>;?>DGGFFFF9091:F<:4??FF?:<9AF<9>B727<<-444<:04(,
@M02996:162:000000000-B87FG:1:1101:24802:8644 1:N:0:ACTGAGCG+CGTCTAAT
CCTACGGGGGACAGCAGTGAGGAATATTGGTCAATGGTCGGAAGACTGAACCAGCCAAGTCGCGTGCAGGAAGACGGTCCTATGGATTGTAAACTGCTTTTGTACGGGAATAAAGTTCGGGACGTGTCCCGATTGGAATGTACCGTAAGAATAAGGGTCGGCTAACTCCGTGCCAGCAGCCGCGGTAATACGGAGGACCCGAGCGTTATCCGGATTTATTGGGTTTAAAGGGTGCGCAGGCGGAGGCTTAAGTCAGCGGTGAAATTTTCATGCTCAACATGAAAACTGCAATTGATACTGG
+
ABCCCA5500)8::;;;<;;6;;CEFGGGGGGGGGGCGGGGG@FGGGGGGCFGGGGGGGGGGGGGGGGGGGGGGGGGGGGGGGG?EFGGGEFFGGCGFGFGGGGFGG7CFGGGGGGGGGDFGGGG7FGGGGCCCDF,EDGFFGGGGGGGGGFFGGGFGGDCDGGFFGFFGGGGGGGGGGGFGFFGDDDFGGC8DEGFGGFG7C:EGFDFFGGGEFDGBGGFGGGGFGGA6CBFBFB>>FC799897..28AFB2)42>D?05>D9BFFBDD>A:6+18,38744>B:9>)).57A<*)6:3
@M02996:162:000000000-B87FG:1:1101:16062:8647 1:N:0:ACTGAGCG+CGTCTAAT
CCTACGGGGGGCAGCAGTGGGGAATCTTCCGCAATGGGCGAAAGCCTGACGGAGCAATGCCGCGTGAGTGATGAAGGGATTCGTCCCGTAAAGCTCTTTTTTGTGTGACGTATGTGCCGGGGGTGGACAATCCTCTGTAGTGCCGGTAGTACACGAATAAGCCACGGCTAACTACGTGCCAGCAGCCGCGCTGATACGTAGGTGGCGAGCTTGGTCCGGCAGTTTTGGACGTAAAGAGCATGGGGGCGGTTTCTTAAGTCTGGAGGTAACATGCGGGGCTCAACCCCGTATGGCGTTGGAG
+
8ACCCB==)))8888::<,4:8,8BFGG<54FFGGGGG<F=CFCFGGGGF:CGCF<FFGGGGGGFGFGGGGGGGGGG7<8FC:F:>>*@:F:3@:>,DFG,>*4,8F3,1*=,4@,@3*1*41:***3+;<FECFGGC@+<++<88?GGFF+AFGGGG3+<C+;88*8*/+020AE*0:=0C<5CC733C)2*8:+977*93<*;455<5)2*)9:04:))*2*<907()9)(,-9)14*.*.)()0()-(.))-6)2*)-6.4:(()1)*).)<>.4;0,0)424(((-.,41((0(.,.
@M02996:162:000000000-B87FG:1:1101:10545:8660 1:N:0:ACTGAGCG+CGTCTAAT
CCTACGGGAGGCTGCAGTGAGGAATATTGGTCAATGGAGGAAACTCTGAACCAGCCAAGTCGCGTGAAGGACGACGGCCCTATGGGTTGTAAACTTCTTTTGTAGATGGATAAACGACCTTACGTGTAATGTTTTGAAGGTAATCTACGAATAAGCATCGGCTACCTCCGTGCCAGCAGCCGCGGTAATACGGAGGATTCGAGCGTTATCCGGCTTTATTGGGTTTAAAGGGAGCGTAGGCGGGACGTCAAGGCCGCTTTGAAATTTAGACTCTCAACGTCTGCACTGCATGTGAAACTGG
+
88CCC>=):008======;;=;;;FFGGGGGGGGGGGFEFGGGGGGGGGGGGGGFGGDCGGGGGGGGGFGFGGGGGEGGGGGGDGCGGGGGGGGGGGGGFGFGGGEGBEFGF<FFGEC+FF<F7E@EECF,EFGG8+>EADEFFGG,@D6EG?GFFFGFCEGGG,@@CGGG+=BEGGFGGGGFFEC>DFGGEDEE5BF+94CCEGDA)8AF=D)8:FCGC6FCCEBG7<F7>BB6@985*,)-70)),980*),(-(**-5=)6:)))*)2-5)9:=00,1)()),6(3--)6.49*.)-0
@M02996:162:000000000-B87FG:1:1101:10527:8661 1:N:0:ACTGAGCG+CGTCTAAT
CCTACGGGAGGCTGCAGTGAGGAATATTGGTCAATGGAGGAAACTCTGAACCAGCCAAGTCGCGTGAAGGACGACGGCCCTATGGGTTGTAAACTTCTTTTGTAGATGGATAAACGACATTACGTGTAATGTTTTGAAGGTAATCTACGAATAAGCATCGGCTAACTCCGTGCCAGCAGCCGCGGTAATACGGAGGATGCGAGCGTTATCCGGCTTTATTTGGTTTAAAGGGAGCGTAGGCGGGAAGTCAAGTCAGCTGTGAAATTTAGACGCTCAACGTCTGCACTGCCGTTGGAACTGG
+
8ACCCB=):818===;===;=;;;CFGGGGGGFFGGGGGGGGGGGGGGGGGGGGGGGFGGGGGGGGGGGGGGGGGG@GGGGGGGGGGGGGGGGGGGGGGGGGGGGGFGCEFGGGGFFFCGGGGGGGF<EB=FFFGGEGFD@DFGGGGGCEGG?GGGGGGGGGGDFFFGGEGGGGEFGGGGGGFFGG>CF@DF*@EGFGCFDGGFGGFDFFGCD)=DGCFF+?CFFA6>>*:).(403(874915;).4*4)=A9-.2C*6(/4<4)648)2(48BC?:133)84<BA?D((480()13,2(
@M02996:162:000000000-B87FG:1:1101:16227:8663 1:N:0:ACTGAGCG+CGTCTAAT
CCTACGGGTGGCAGCAGTGAGGAATATTGGTCAATGGACGCAAGTCTGAACCAGCCATGCCGCGTGCAGGAATAAGGCCCTATGGGTCGTAAACTGCTTTTGTGGTGGAGCAATAAGTCGTACGTGTACGACGATGAGAGTACATCACGAATAAGCATCGGCTAACTCCGTGCCAGCAGCCGCGGTAATACGGAGGATGCAAGCGTTATCCGGATTTATTGGGTTTAAAGGGTGCGTAGGCTGTGGTCCAAGTCAGGGGTGAAAGCCCGGCGCTTAACGCCGGAACTGCCTTTGATACTGG
+
8CCCCF>5:00=;=====;;;;;;FFGGFGEGGGGGGGGGGGGGGGGGGGGGGFFGGGGGGGGGGGGGGGGGGGGGFGGGGGGGGFGFGGGGGGGGGFFFGDGGGGGGFGGGFGGFGGGGGEFFGGGEGGGEGDGGGGGGGGGFDFFGGGGGGFGGGGGGGGGGGGGGGGGGGGGGGGGGGDFDCGDGGGGGGFEEEGGFGGGFGGEBFFGGG>DGGFGGFGGGGFGGEFG>B027?BFG498>??7<9><FDA):(7C<;FF))486@0<9265C=4,7>>>07;:<FB8>>B<>=.)52
@M02996:162:000000000-B87FG:1:1101:20111:8673 1:N:0:ACTGAGCG+CGTCTAAT
CCTACGGGAGGCAGCAGTGGGGGATATTGCACAATGGGGGAAACCCTGATGCAGCGACGCCGCGTGAGTGAAGAAGTATTTCGGTATGTAAAGCTCTTTAAGCAGGGAAGAAGATGACGGTACCTGCAGAATAAGCCCCGGCTAACTACGTGCCAGCAGCCGCGGTAATACGTAGGGGGCAAGCGTTATCCGGATTTACTGGGTGTAAAGGGAGCGTAGACGGCACAGCAAGTCTGAAGTGAAATGTAGGGGCTTAACCCCTGAACTGCTTTGGAAACTGTTGGGCTTGAGTACCGGAGGG
+
8ACC=?185:1=========;88@FGGGGGGGGGGGGGGGGGGGGGGGGGGGGFFGGGGGGGGFCFEGGGGGGFGGGGGGGGGGGFGGGGGGGGGGGGGGGGGGGEFGE@AEFFGGGGGGFFGGGEFFFF,FGDFGGGGGGGGEFFGGGGG?FGGGGFGGGGGGCECEEFGGGGDC:EEGG3>FGGGGGGGGG:GGFFFFGGGFGGFB?FGGD:@)C?D<FEDD=>CGFF47:A4@<)=:4:6=>FFFF>:DB9?F4ADBF>:7?BFF?ACA<3@E=1))6=)6>BF:,4?4.<A40(43;
@M02996:162:000000000-B87FG:1:1101:9644:8677 1:N:0:ACTGAGCG+CGTCTAAT
CCTACGGGAGGCTGCAGTGAGGAATATTGGTCAATGGGCGAGAGCCTGAACCAGCCAAGTCGCGTGAAGGAAGACGGTTCTATGGATTGTAAACTTCTTTTGTGGTGGAGCAATAAGTCGTACGTGTACGGCGATGAGAGTACATCACGAATAAGCATCGGCTAACTCCGTGCCAGCAGCCGCGGTAATACGGAGGATGCAAGCGTTATCCGGATTTATTGGGTTTAAAGGGTGCGTAGGCTGTGCGTCAAGTCAGAGGTGAAAGCCCGGGGCCTAACTCCGGAACTGCCTTTGATA
+
8ACCCF>8:)1==========;;;FFGGGGGGGGGGGGGGGGGGGGGGGGGGGFFFGGGGGGGGGGGGGGGGGGGGGGGGGGGGGGGGGGGFGGGGGGGGGGGGGGGGGGFFAGGGGGGEGGGGGCEAFDBGG@EEG=FFFFGFFGFGGDCGGGGGGGGGGGGGFGGGGGGFGGGGGGGGGGFFGGDDGFGGE5EGEGFFGGGFGGFAFFGGGAFGF5DGFGGGGFFFF?F;?:?:<<EG>F?F?FD?GB?FAA5<<FF?FFFA>::BDBC09>@CF?AABF;09BF4?BBA72)61
@M02996:162:000000000-B87FG:1:1101:11547:8695 1:N:0:ACTGAGCG+CTTCTAAT
CCTACGGGTGGCAGCAGTGAGGAATATTGGTCAATGGACGGAAGTCTGAACCAGCCATGCCGCGTGAAGGAAGAATGCCCTATGGGTTGTAACCTTCTTTTTCCACAGAGTAATAAGGTTCGTTCGCGACCTGATGAGCGTCTGTGTCGCATAAGCATCGGCTCACTCCGTGCCGGCAGCCGCGGTCATACTGCGGATGCAAGCGTTTTCCGGGTTTCTTTGGTTTCACTGGTGCGTAGGCGGCCGCTTCCGTCGCCGCTGTAATATTCTGGCTCCACCGGTGGACTTCCTTTGTTCCTG
+
8ACCC>05:01;6=8===66;;;;FFGGECFFGGGGFFFG:CFGCFFGFFGFFFGFECFGGGGGGG76EFGDGG8CDFF@F,EFF,C?FBBEECEE4CFEE?EF<F=4FFAEF<;D,,,:C+6,9888+8>E,8E,,@,+@+=+8,,C++6@+,@A9=+++0@+@EFEF7>+;:**5*:5,;96=C78C@7,1+*:5D3)*0+)=DB):AG2>3877<>*1<?5*.+*.*2).,6)-(7*.)-)-08373:@.((,(2)-,)).))))0)2))()19,42()((-(),4)))..).*)))
@M02996:162:000000000-B87FG:1:1101:11529:8697 1:N:0:ACTGAGCG+CGTCTAAT
CCTACGGGTGGCAGCAGTGAGGAATATTGGTCAATGGACGGAAGTCTGAACCAGCCATGCCGCGTGAAGGAAGAATGCCCTATGGGTTGTAAACTTCTTTTGCCACAGAGTAATAAGGGTCGTGCGCGGCCTGATGAGAGTATGTGGCGAATAAGCATCGGCTAACTCCGTGCCAGCAGCCGCGGTAATACGGAGGATGCAAGCGTTATCCGGATTTATTGGGTTTAAAGGGTGCGTAGGCGGACGCGTAAGTCAGCGGTGAAATATCCCGGCTCAACCGGGAGGCTGCCGTTGATACTG
+
8ACCCD>9:))========;;;;;FFGGGGGGGGGGGGGGGGGGGGGGGGGGGGGGGGGGGGGGFGGGGGGGGGGGGGGGGGGGGGGGGGGGGGGGGGGGGGGGGGGGFGGGGFGGFGCGF:FEGDEFEGGGGGGDGGGGGGGDGAFGGGCEGGGGGGGGGGGGFGGGGGG5CDGGGGGGGGFFGGDGGGGGGFGDDGGFDGCFGGF3AFGGGBDGGEGGFGGGGFGFAFGFF0:5<6D<817897BBGBFFFBBABGC?>F?DABFF?>5996>C=:B9>D013<<:B:9BFF?>@DB<
@M02996:162:000000000-B87FG:1:1101:18877:8741 1:N:0:ACTGAGCG+CGTCTAAT
CCTACGGGTGGCTGCAGTGGGGAATATTGGACAATGGGGGAAACCCTGATCCAGCGACGCCGCGTGAGTGAAGAAGTATTTCGGTATGTAAAGCTCTATCAGCAGGGAAGATAATGACGGTACCTGACTAAGAAGCCCCGGCTAACTACGTGCCAGCAGCCGCGGTAATACGTAGGGGGCAAGCGTTATCCGGATTTACTGGGTGTAAAGGGAGCGTAGACGGCATGGCAAGTCTGATGTGAAAACCCGGGGCTCAACCCCGGGACTGCATTGGAAACTGTCAGGCTTGAGTGCAGGAGAG
+
88BCCA=5)11===8====;;@BBFFGGGGGGGGGGGGGGGGGGGGGGGGFGGFEFCFGGGGGGCFGGGGGGGFGGFFGGGGGGGGGGGGGGGGGGGGFGGGGGGFGGGGGGGGGFGGGGGGGGGGGGGGCGAFEGGGGGGGGGGGGGGDGGGGGGGGGGGGGECGEGFGGGGGGC5:EGEFFFGGGGGGGGG>GGFGGFGGGFGGFFFFGGCEEDG?DCFGGGC@FFBF7>AFFFFFFC4C<?>FFB<90<>FF?<GDB?EF>(2:??AC4)39C9<)).@>A:FB?;04444:<>18(4
@M02996:162:000000000-B87FG:1:1101:25552:8790 1:N:0:ACTGAGCG+CGTCTAAT
CCTACGGGTGGCAGCAGCTAAGAATATTCCGCAATGGACGAAAGTCTGACGGAGCGACGCCGCGTGGATGATGAAGGCCGGAAGGTTGTAAAATCCTTTTATAACTGAGGAATAAGTATGGTGAGAGAAACGCCATATGGTGACTGTAGGTTATGAATAAGCAACGGCTAATTACGTGCCAGCAGCCGCGGTAACACGTAAGTTGCGAGCGTTGTTCGGAATTATTGGGCGTAAAGGGCATGTAGGCGGTTTTGCAAGCTTGGTGTGAAAGGCAGGAGCTTAACTCCTGGACTGCGTTGGG
+
8ACCC>)8810=;8=;;==;<;;CFGGGGGGEE:FFGFEFCE@FGGCGFGGG@F:FCFFFFGGE@CFEGGGGGFFDFGGGGGGGGGFGGFFGGFGFGGEFFGEGGEFFGF@AFB=FGCGGGGGGFGGGGGGGGGGGGGGGGGGGDD=;FG,=DAFGGGGGFDD8<@9EDGGGGFGCFGGGGGFFCDFGGDCC:??FFDGAFCFFGGFEFFC=DADGGFG*);C7CF7F?4D>F0(*.:3*.9<FAF?99-7DFFB9)<CB<@:>:?FA9:CB??BG541(.9>A2)5444.4><::)4((,
@M02996:162:000000000-B87FG:1:1101:19558:8813 1:N:0:ACTGAGCG+CGTCTACT
CCTACGGGAGGCAGCAGTCGAGAATCATTCACAATGGGGGCAACCCTGATGGTGCGACGCCGCGTGGGGGAGGAAGGTCTTCGGATTGTAAACCCCTGTCATTCGGGAGCAAGGCGCAAGCTTGATAGTACCGCAAGAGGAAGAGACGGCTAACTCTGTGCCAGCAGCCGCGGTAGTACAGAGGTCTCAAGCGTTGTTCGGAATCCATGGGCGTAACTGGTACGTAGGCTGCCGCATCATTCGCGGGTGAAATGCAGGGGCCCAACCCCTGGGGGGGGCGTTGATCTTGTGGGCTGGCGTG
+
8ACC?A:A)0)=8======888;8E<6CE<FFFGGGGGDFCEGGGGGGGG9FCFGEEEGGGFGGFGGGDGGGGFGGCFGGGGGG+CF<FFGFFEGGGCFGFF,:CEF>=CFF8D=CG7@FFGF,@FG9FFGGD@>*:,@C@D,,@>D*BB**,@>;DF@FFGGC7:C6,1CEC:8*5+2+1;AF+9DDCC49C8:*77C5<**00**1*8<7170**)279++**1:<>44)30474(/*.:-)-))-/3)*))-)6=/(-)((-301B:F?(()2)--39)((.6)))),(-8(()(,(-
@M02996:162:000000000-B87FG:1:1101:5831:8821 1:N:0:ACTGAGCG+CGTCTAAT
CCTACGGTGGGCAGCAGTGAGGAATATTGGTCAATGGACGGAAGTCTGAACCAGCCAAGTAGCGTGAGGGATGACGGCCCTATGGGTTGTAAACCTCTTTTGTGAGGGAATAAAGTGCGCCACATGTGGTGTATTGCATGTACCTTACGAATAAGGATCGGCTAACTCCGTGCCAGCAGCCGCGGTAATACGGAGGATCCGAGCGTTATCCGGATTTATTGGGTTTAAAGGGAGCGTAGGCGGAAGGTAAAGGCAGCTGTGAAATGTAGTCGCTCAACGTCTGCACTTCAGGTGAAACTGG
+
ACCCC>:)3))===8;======;CFEGFGGGGGGGGGGGGGGGGGGGGGGGGGGGGGGGGFGGGFGGGGGGGGGGGGGGGFFGFGGGGGGGGGGGGGGFGGEFGFGGGEFGGGGGGGGGGGGEGGGFAFA+A@FGGGDEFGGGGGGGFGFGGGGGGC8DFCCDEFDGGFE6=8?D?FCFGGDAEGGCDGGGFG4E*:79>FGE)=D??AAFGD>DCF3FDFGGGGEFC7::BD@FE-47C>9777>F:*)68),,2(*94??4>BA<)/6:9>:5:7?FF<FB<>?<03)))64)5*-444
@M02996:162:000000000-B87FG:1:1101:19566:8830 1:N:0:ACTGAGCG+CGTCTAAT
CCTACGGGTGGCAGCAGTCGAGAATCATTCACAATGGGGGCAACCCTGATGGTGCGACGCCGCGTGGGGGAGGAAGGTCTTCGGATTGTAAACCCCTGTCATGCGGGAGCAAGGCGCAAGCTTGATAGTACCGCAAGAGGAAGAGACGGCAAACTCTGTGCCAGCAGCCGCGGTAATACAGAGGTCTCCAGCGTTGTTCGGAATCCCTGGGCGTAAAGGGTACGTAGGCTGCCGCATAAGTCGCGCGTGAAAGGCAGGGGCTCAACCCCTGGAGTGCGCGTGATACTGTGCGGCTGGAGTG
+
8ACCCD8=100========888CFGGGGGGGGGGGGGGGGGGGGGGGGGGGGGGGGFGGGGGGGFGGGGGGGGEGGEGGGGGGGGGGFGGGGGGGGGGFGGG<FGCGGGGGGGFFGGGGGGGFGFGGEFFEFEGEEEGCGGGGGGGGEDEEDEGGGGFGG?CF:FFCFGGG5<EGGGGGGGFFFGGGG*<CGGFGGFGG>DG5>9*9@FFCFGFDD<:FGF+A5:*CGFFGFF>B)--9C6::BFFEBGB?FA?FF2CDBFB:??FBF<:7:(,/;@>;(-<(3<AF>6)-449(,7(4(.
@M02996:162:000000000-B87FG:1:1101:5852:8837 1:N:0:ACTGAGCG+CGTCTAAT
CCTACGGGGGGCAGCAGTGAGGAATATTGGTCAATGGACGGAAGTCTGAACCAGCCAAGTAGCGTGAGGGATGACGGCCCTATGGGTTGTAAACCTCTTTTGTGAGGGAATAAAGTGCGCCACATGTGGTGTATTGCATGTACCTTACGAATAAGGATCGGCTAACTCCGTGCCAGCAGCCGCGGTAATACGGAGGATCCGAGCGTTATCCGGATTTATTGGGTTTAAAGGGAGCGTAGGCGGAAGGTCAAGTCAGCTGTGAAAGGTAGTCGCTCAACGTCTGCACTGCAGTTGAAACTGG
+
ACCCCDFF51)8888::<:::::CFEGGGGGGGGGGGGGGGGGGGGGGFGGGGFEGFG8FDDFEFGGGGGGGG<FGFGGGGGGGGGCFGFFFEGGGGGFGGGFDGGGC@FFFCGFG,FGGGGGGGFCACF5<CGFGGGGGGCGGGGGGGGGGGGGGFFFGGGGGCGGGGGGGGFGGGGGGF35>CDGGGGGGG5ED)09F<3572>@)5@?:C5BD49FC4CGGE>CFF*>72(4)4:5D8)()-7),::)9<BFFFE*5(=:4)(5<9<:(3:5E*:<F:>?BFBFB?<0)64)6=456.
@M02996:162:000000000-B87FG:1:1101:5834:8839 1:N:0:ACTGAGCG+CGTCTAAT
CCTACGGGGGGCAGCAGTGAGGAATATTGGTCAATGGACGGAAGTCTGAACCAGCCAAGTAGCGTGAGGGATGACGGCCCTATGGGTTGTAAACCTCTTTTGTGAGGGAATAAAGTGCGCCACATGTGGTGTATTGCATGTACCTTACGAATAAGGATCGGCTAACTCCGTGCCAGCAGCCGCGGTAATACGGAGGATCCGAGCGTTATCCGGATTTATTGGGTTTAAAGGGAGCGTAGGCGGAAGGTCAAGTCAGCTGTGAAATGTAGTCGCTCAACGTCTGCACTGCAGTTGAAACTGG
+
8ACCCAA=B1)8888::<:::::CFGGGGGGGGGGGGGGGGGGGGGGGGGGGGGGGGGGGGGGGGGGGGGGGGGGGGGGGGGGGGGGGGGGGGGGGGGGGGGFGGGGGGGGGGGGGGGGGGGGGGGGGGGGGGGGGGGGGGGGGGGGGGGGGGGGGGGGGGGGGGGGGGGGGGGGGGFGGGGFFGGGGGGCCEFDGEFFFGGDFGDDEFFGGGFFGG<FGFGGGGFGG<FGFFF>FFFFC>GFFBE>4FBFFFA9AF?4)5?AA9<A<F9:2;2)C@BFFFFFBAFB:7>?F:4:<FAA44
@M02996:162:000000000-B87FG:1:1101:25434:8845 1:N:0:ACTGAGCG+CGTCTAAT
CCTACGGGCGGCAGCAGTGGGGAATATTGGGCAATGGGCGCAAGCCTGACCCAGCGACGCCGCGTGAGGGAAGAAGGTCTTCGGATTGTAAACCTTTGTAGACAGGGACGAAACAAATGACGGTACCTGTAAAGTAAGCCACGGCTAACTACGTGCCAGCAGCCGCGGTAATACGTAGGTGGCGAGCGTTATCCGGATTTACTGGGTGTAAAGGGTGTGTAGGCGGGGAAGCAAGTCAGATGTGAAATGCCGAGGCTTAACTTCGGCCCTGCATTTGAAACTGCATCTCTTGAGAGTCGGG
+
88CCCA=5)1)8888;;<;;;88BFGGGGGGGGGGGGGGGGGGGGGGGGGGGGFFGGGGGGGGG@FGGGGGGGGGGGGGGGGGGEGGGGGGGGGGGGGGGGGGGGGGGGGGGGGGGGGGGGGGGGGGGGGGGGGGGGGGGGGGGGGGGGGGGGGGGGGGGGGGGGGGGGGGGGGGGGGGGGGFFGGGGGGGGGFGGFGG=FGGFGGFFDFGGGFFCDFGGFFGGGFEG9<DF?BFF<BF><CAB<FFFGFFFF9B>0?>AA4<A?BB?FBFF?AFF?<ADDFA<A<A<B><B9?::@76;(
@M02996:162:000000000-B87FG:1:1101:7420:8852 1:N:0:ACTGAGCG+CGTCTAAT
CCTACGGGTGGCAGCAGTGGGGAATATTGCACAATGGGGGAAACCCTGATGCAGCAACGCCGCGTGAAGGAAGACGGTCTTCGGATTGTAAACTTCTGTTCTTAGTGAAGATAATGACGGTAGCTAAGGAGCAAGCCACGGCTAACTACGTGCCAGCAGCCGCGGTAATACGTAGGTGGCAAGCGTTGTCCGGAATTACTGGGAGTAAAGGGAGCGCAGGCGGGAAATCAAGTTGGATGTGAAATGTCGGGGCTTAACCCCGGAACTGCATCCAAAACTGATTTTCTTGAGTGAAGTAGAG
+
ACCCCBF9=0);====;6=;;8BCGFFFGGGFGGGGGGECCBFGGGGGFFFCFGEFFFGDGGEG6@FFGGGFGGGGGGC:AFGGGGGGFDBFFGFGGGGFGGFA<FFGGGGGGGGGGGGGEFGGAEEEFGGGGEFFGGGGGGGGGFFGGGGGGGGGGGGGGDEGGGG:CDGGGGGGGGGGGGA?CCD4DGGGG4EFFFGFGGG);C;F6FFGGFBDDF3CEGG3*02:4BGFFFFFB7FFA:<@<FFFG(9>0((8:FF?BD>96>???)2:?7?FF<?F<45A<AF2:6>AFF.51:<6<
@M02996:162:000000000-B87FG:1:1101:19994:8863 1:N:0:ACTGAGCG+CGTCTAAT
CCTACGGGAGGCAGCAGTAGGGAATATTGGTCAATGGGGGAAACCCTGAACCAGCGACGCCGCGTGAGTGAAGAAGTATTTCGGTATGTAAAGCTCTATCAGCAGGGACGATAATGACGGTACCTGACTAAGAAGCCCCGGCTAACTACGTGCCAGCAGCCGCGGTAATACGTAGGGGGCAAGCGTTATCCGGATTTACTGGGTGTAAAGGGAGCGTAGGTGGCCATGCAAGTCAGATGTGAAAACCCGGGGCTCAACCCCGTGACTGCATTTGAAACTGCGTGGCTGGAGTACAGGAGAG
+
8ACCCD==8))=======;=;8;CFFGGGGGGFGGGGGGGGGGGGGGGGGGGGGGGGGGGGGGGFGGGGGGGGGGGGGGGGGFGGGGGGGGGGGGGGFFGGFCEGFGGGGFGEEGGGGGDGFGGGDGGGGEFADGGGGGGGGGGGGGGGEGCGGGGGGGGGGGEEG5?EFGGGCCEGGGGGGFFGGGGGGGGGFGGFCGFGGGFGGFFFFDCFDFDGFGDFGGGG6?FBFF?BFFFFFBDAG<F<FEFGFFD9BFD?GGFFDB??BD97-CAB44<@2<277429>:(-23>2<94738,4
@M02996:162:000000000-B87FG:1:1101:14811:8863 1:N:0:ACTGAGCG+CGTCTAAT
CCTACGGGAGGCAGCAGTAGGGAATATTGCACAATGGGGGGAACCCTGATGCAGCAACACCACGTGTGGGAAGAAGCATTTCGGTGTGTAAACCACTGTCGTGAGGGAATAATGCTCGCTCTCGGGCGAGTTGAATGTACCTCGAAAGGAAGCACCGGCAAACTTCGTGCCAGCAGCCGCGGTAATACGAGGGGTGCAAGCGTTGTTCGGAATCACTGGGCGTAAAGGGAGCGTAGGCGGAGGTGCAAGCAGTCTGTACAATACCGGGGCCCAACCCCGGACCTGCAGACTGGACTGTTC
+
88CCCD@888)=======;=;8;CFGGGGGGGGGGGGGGGGGGGGGGGGGGGGGFGGGGGGGGGBFGGGGGGGGGGGGGGGGGGGGGGGGGGGEGGGGFGFGFFFGGGGGGGGGGGGGGGGGGG>ECCGGGGGF9FFFGGGGGCFCEGCCFGGGGFDGC7EGGGFGGGCEGF6CGGGGGGGGFBCGCFGGDCC)CEEGC=55CEGGFFDFG5DFFGGAGDFG/5:@EGFFGFFB?BB<EGFD486?F:DFFFF?A<A?FA<FA?>(1951C>:(5EE?F04D>?7<(()..::0?FFA94
@M02996:162:000000000-B87FG:1:1101:4794:8870 1:N:0:ACTGAGCG+CGTCTAAT
CCTACGGGAGGCTGCAGTGGGGAATATTGCACAATGGGGGAAACCCTGATGCAGCAACGCCGCGTGAAGGATGAAGGCCCTTGGGTCGTAAACTTCTGTCCTTGGGGAAGATAATGACGGTACCCTTGGAGGAAGCCCCGGCTAACTACGTGCCAGCAGCCGCGGTAATACGTAGGGGGCAAGCGTTATCCGGAATTATTGGGCGTAAAGAGTACGTAGGCGGTCTATTAAGCGCAGGGTCTAAGGCTACGGCTCAACCGTAGTTCGCCCTGCGAACTGGCAGACTTGAGTGCAGGAGGGG
+
8ACCCEFA>)0====;===;;88BFFGGGGGGGEGGGGGGGGGGGGGGGGGGGFGGGGGGGGGGGGGGGGGGGGGGGGGGGGGGGGGGGGGGGGGGGGFGGGGGGGGFGGGGGGGGGGGGGGGGGGGGGGGGGGGGFGGGGGGGGGGGGGGGGGGGGGGGGGGGGGGGGGGGGGGGGGGGGGFFGDDGGGGGG3C=;FGFGGGFGGB3>FDFGF?DGDGGFGGGGDCFAFGFFFF59>EG?FFFA4@BGFF>;>F?>GFFFF??>FFFDBG::9E5>????@B?:DB<45:BF<<B7406>
@M02996:162:000000000-B87FG:1:1101:4773:8870 1:N:0:ACTGAGCG+CGTCTAAT
CCTACGGGAGGCTGCAGTGGGGAATATTGCACAATGGGGGAAACCCTGATGCAGCAACGCCGCGTGAAGGATGAAGGCCCTTGGGTCGTAAACTTCTGTCCTTGGGGAAGATAATGACGGTACCCTTGGAGGAAGCACCGGCTAACTACGTGCCAGCAGCCGCGGTAATACGTAGGGGGCAAGCGTTATCCGGCATTATTGGGCGTAAAGAGTCCGTAGGCGGTCTATTAAGCGCAGGGTCTAAGGCTACGGCTCAACCGTAGTTCGACCTGCGAACTGGCAGACTTGAGGGCAGGAGGGG
+
-8AB=@:8=0)=;=8;=;==;888EFGGGGGGGFGGGGGGGGGGFGGGGGGGGGF@EFGGGGCCFGGFFGFGGGFGGGFGGFFGGGGG@AFFGGGGGG?FGGGGGGGFFFFGGFGGFFCEGGGA,CFFG,DFEGGF,@=@EGGGGGGDGEGGGFGFCGFFFCEEGECE,6,=FGCEGGGC=CFFGDGGGGGGE)*=4@DFGGG5CC53>FCF2*09C:DGFEG>:59F2B7@A>;@09EG0>>F2)7(28:DFFFF2099:5?(.-4(07C:?BFGF<B:3.8BB?<4-5((-2:4.4:37
@M02996:162:000000000-B87FG:1:1101:13493:8907 1:N:0:ACTGAGCG+CGTCTAAT
CCTACGGGCGTCTGCAGTGAGGAATATTGGTCAATGGTCGGAAGACTGAACCAGCCAAGTCGCGTGCAGGAAGACGGTCCTATGGATTGTAAACTGCTTTTGTACGGGAATAAAGTGCGGGACGTGTCCCGTTTGGAATGTACCGTAAGAATAAGGGTCGGCTAACTCCGTGCCAGCAGCCGCGGTAATACGGAGGACCCGAGCGTTATCCGGATTTATTGGGTTTAAAGGGTGCGCAGGCGGAGGATTAAGTCAGCGGTGAAATTCTCATGCTCAACATGAGAACTGCCATTGATACTGG
+
8ABCCD)8011===;<;;;;;;;;CFGGGGGGGGGGGGGGGGGG,FFGGGGGGGGGGGGGGGGGGGGGGGGGGGGGFGGGGGGGGGGGGGGGGGGGGGGGGGGGGGGGFGGFFFGGGGGGDGGGGGGFGGGGGGEGGGGGFFGGGGGGGGGGGGGGGGGGGGGGGGGGGGGGGGGGGGGGGGFFGGGGGGGFGFGGFGGFGGGFGGFBFAGGGEFGGBGGFGGGGDCD<4CDB?BF>FFG>C;07>84FBFFFDF<BDGFFFFFBBAAFAFBB<FGF0)487:A>?A<??:BF><A=9A::
@M02996:162:000000000-B87FG:1:1101:4944:8914 1:N:0:ACTGAGCG+CGTCTAAT
CCTACGGGAGGGTGCAGTGAGGAATATTGGTCAATGGGCGGAAGCCTGAACCAGCCATGCCGCGTGCAGGAAGACGGCCTTATGGGTTGTAAACTGCTTTTGTTCGGGACGAGCATGAATGCGTGCATTCAAGTGACGGTACCGGACGAATAAGCACCGGCTAACTCCGTGCCAGCAGCCGCGGTAATACGGAGGTTGCAAGCGTTATCCGGATTTATTGGGTTTAAATGGTGCGTAGGCCGTCTTGTAAGTCAGCTGTGAAATTTCGCGGCTCAACTGCGAAATTGCCGTTGATACTTG
+
8ACCC>AA50)=8==;=;CCFGGGGGGGGGGGGFGEGGGGGGGGGGGGGGGGGFFFEFGGFGGGGGGGGGEFGGGGGGGGGGGGGGECFFGGGGGGGC?FFGGGGEGGGGGD7FEGFGGGGGGGGG7FFFGGFGGGG7CGEEGCEE+B@ED*@FGGGGGGEGEGGGFF=CEEGFGGFFFFEGFF8CDCCGFEEFC*8<<FGG5:CD@>=FG:9;59*)?C4@*9E?GF29C?<A6D?(<C5977:.=A744646)..<F?<FA<2644777>6?FC?2(5(0396<A45;?-01.67<<A
@M02996:162:000000000-B87FG:1:1101:4926:8917 1:N:0:ACTGAGCG+CGTCTAAT
CCTACGGGAGGGTGCAGTGAGGAATATTGGTCAATGGGCGGAAGCCTGAACCAGCCATGCCGCGTGCAGGAAGACGGCCTTATGGGTTGTAAACTGCTTTTGTTCGGGACGAGCATGAATGCGTGCATTCAAGTGACGGTACCGGAAGAATAAGCACCGGCTAACTCCGTGCCAGCAGCCGCGGTAATACGGAGGGTGCAAGCGTTATCCGGATTTATTGGGTTTAAAGGGTGCGTAGGCCGTCTGGTAAGTCAGCGGTGAAATTTCGCGGCTCAACTGCGAAATTGCCGTTGATACTGTT
+
ABCCCB@>)0)====;=;;CFGGGGGGGGGGGGGGGGGGGGGGGGGGGGGGGGFFFGGGGGGGFGGGGGGGGGGGGGGGGGGGGGGGGGGGGGGGGGGGGGGGGGGGGGGGGGGGGGGGGGGGGGGGGGGGGGGGGGGGGGGGGGGGGGGGGGGGGGGGGGGGGGGGGGGFGGGGGGGGGDDFFGGGGGGGGGFGGFGGFGGGFGGEFFFGGDEFGGBFFFGCDE?FG<FGF?:>FFFEC?C,737FAFBDF<AFFFGGF?FA>DFBBF>7196?FFF:7:796<B2)5981(,-49)44)
@M02996:162:000000000-B87FG:1:1101:7427:8938 1:N:0:ACTGAGCG+CGTCTAAT
CCTACGGGTGGCAGCAGTGAGGAATATTGGTCAATGGGCGAGAGCCTGAACCAGCCAAGTAGCGTGAAGGAAGACGGTCCTATGGATTGTAAACTTCTTTTGTACGGGAACAATAAGGGCCACGCGTGGTCCGATGAGAGTACCGTACGAATAAGCATCGGCTAACTCCGTGCCAGCAGCCGCGGTAATCCGGAGGATGTGAGCGTTATCCGGACTTATTGGGTTTAAAGGGTCCGTAGGCGGAATGGTAAGTTAGCGGTGAAAACCAGGTGCTCAACACCTGACCTGCCGTTGAAACTGG
+
8ACCCEFAA0);;======;;;;CFFGGGGFGGGGGGGGFGCG@FGGGGAFGGFFDG<F@CEFGFGGGGGGGGGFFG@?>FBFGG9F<FFFFF<F<5EFGC??FAFGEFEG<F=:ED=FF:FG7>EE+C?><=FED9B,D=>;AF3+8+6,@@,@A,6=3=;+@@,77@C>?>C9E>CFG7C9/@DC::,BEGDEC>?0);:C4ED5B);:EC3)1CECF6FG>5)3:<?CDF((7,(8*)12<(0/3CA4?))--)*12732<4((()(2()58F??),(0,(5:A:4:76B<()0.)<,
@M02996:162:000000000-B87FG:1:1101:3272:8950 1:N:0:ACTGAGCG+CGTCTAAT
CCTACGGGTGGCTGCAGTGAGGAATATTGGTCAATGGTCGGAAGACTGAACCAGCCAAGTCGCGTGCAGGAAGACGGTCCTATGGATTGTAAACTGCTTTTGTACGGGAATAAAGTGCGGGACGTGTCCCGTTTGGAATGTACCGTAAGAATAAGGGTCGGCTAACTCCGTGCCAGCAGCCGCGGTAATACGGAGGACCCGAGCGTTATCCGGATTTATTGGGTTTAAAGGGTGCGCAGGCGGAGGATTAAGGCAGCGGTGAAATTCTCATGCTCAACATGAGAACTTCCATTGATGCTGG
+
8ACCCDFA>0)========;;;;CFGGGGGGGGGGGGGGGGGGGGGGGGGGGGGFFFEGGGGGGGGEGGGEGGGGGGGGEGGFGGFGDFGGGGGECFFGGFEGFGGGGGGGCGGGFGGGDF@EGG@EGFGGGGGGGFGGGGGGGDGGCFFFGGGCEF88CEGGCFCGGG7EE5@7?FFGFGGFFGGGDCCFFGBEGDGGBDDGD5):5AADEG:>C=2CFFFGGG3FGFFGFB6252(8<(5309@>(:?FF),(8?CD?FF>4<AFFF9:5<A@CF8?BB02:<>9)6<4AFAA:*..4:
@M02996:162:000000000-B87FG:1:1101:17619:8955 1:N:0:ACTGAGCG+CGTCTAAT
CCTACGGGCGGCAGCAGCTAAGAATATTCCGCAATGGACGAAAGTCTGACGGAGCGACGCCGCGTGGATGATGAAGGCCGGAAGGTTGTAAAATCCTTTTAAGTGTGAAGAATAAGCGAGGGCAGGGAAAGCCCATGTGGTGACGGTAGCACTTGAATAAGCAACGGCTAATTACGTGCCAGCAGCCGCGGTAACACGTAAGTTGCGAGCGTTGTTCGGAATTATTGGGCGTAAAGGGCATGTAGGCGGTTTTGCAAGCTTGGTGTGAAATCCCGGGGCTTAACTCCGGAATTGCGTTGAG
+
8ABCCD=@)1)8888;;;;;<;;CFGGGGGGGGGGGGGGGGGGGGGGGGGGGGFCGFGGGGGGEFFCFGGGGGGGGGGGGGFGGGGGGGGGGGGGGGGGGGDDFFFGFGGGGGGGGGGGGGEGGGGGGGGGGGGGGGGDGG8FGGCGGGGGGGGGGGFGFFFFFGGCEGG?FFFGGGGGGGGFFGGGGGGGGGFGGFGGFGGGFGGFFFFGGCDBFGBG<@FGFGFFG?FGFF?BF>65C39A*-=F>C9BBFBBA2FC?AF?<(43<62:>B:7CB9>>?FAFDFF60:4<0441>121.
@M02996:162:000000000-B87FG:1:1101:5211:8956 1:N:0:ACTGAGCG+CGTCTAAT
CCTACGGGAGGCTGCAGTGAGGAATTTTCCGCAATGGGCGAAAGCCTGACGGAGCGACGCCGCGTGAGGGATGAAGGTTTTCGGATCGTAAACCTCTTTTATTAAGGACAAACGTATATGTGCTCATACCACATATGCTTGATGGTACTTATTGAATAAGCCCCGGTTAACTACGTGCCAGCAGCCGCGGTAATACGTAGGGGGCGAGCGTTGTCCGGAGTTACTGGGCGTAAAGAGCGTGTAGGCGGTTGGGTAAGTCAGGTGTGTAAATTTTAAGCCTAACTGAGGGACTGCGCTTGAA
+
ACCCCDF>@)0===8=6=6==;;;C<FFEGGGGGGGGGFFCFGCGGGGGGGFGFEGFGG@FEFFFEEF<FFGGGGG,BFGGGFG>F:CGGFE,4AFGGGGGF<@<FFG,AFF,CFAFDGCGAFFF<E?3AEF,8@=,CCDFGF,D@,68,7EFE;FG:DGGGCGGG*5A9;::@CC>F*5<?AFGC<):*2**3<+)26:DDCBGGED>;5597=DG(9C7;+:CF6F179@(,.*4159-1492*7,1(7;(,)(.<7)48.421(-0):)))*+1-(())4))..((--,232()((()
@M02996:162:000000000-B87FG:1:1101:10462:8957 1:N:0:ACTGAGCG+CGTCTAAT
CCTACGGGTGGCAGCAGTGGGGAATATTGCACAATGGGGGAAACCCTGATGCAGCGACGCCGCGTGAGTGAAGAAGTATTTCGGTATGTAAAGCTCTATCAGCAAGGAAGAAAATGACGGTACTTGACTAAGAAGCCCCGGCTAACTACGTGCCAGCAGCCGCGGTAATACGTAGGGGGCAAGCGTTATCCGGATTTACTGGGTGTAAAGGGAGCGTAGACGGCATAGCAAGTCTGAAGTGAAATGCATGGGCTCAACCCATGAACTGCTTTGGAAACTGTTAAGCTAGAGTGCAGGAGGG
+
8ACCCEA5=0)=;==;===;;88BFGGGGGGGGGGGGGGGGGGGGGGGGGGGGFFGFGGGGGGGFGGGGGGGGFGGFGGGGGGGGGGGGGGGGGGGGAEFGGFGGGGGGGGGGGGGGGGGGGGGGFGGGGGGGFGGGGGGGGGGGGGGGGGGGGGGFFFFGDGEEGEGGFGGGGGGEEGGGGFFGGGGGGGGGFGGFGGFGGGFGGFFBFFGGFEGGFGDFGGGEEGGFFGFFFFFFFFD<*69<BFAFBFFFFFFBGGF2FBFABFFFFGFA(<CFF>DAF4<AA<A>?)6<266038?B
@M02996:162:000000000-B87FG:1:1101:10430:8960 1:N:0:ACTGAGCG+CGTCTAAT
CCTACGGGAGGCTGCAGCTAAGAATATTCCGCAATGGACGAAAGTCTGACGGAGCGACGCCGCGTGGATGATGAAGGTCGGAAGATTGTAAAATCCTTTTAAGTATGAAGAATAAGCAGGACAGGTAATGGTCCTGTGGTGACGGTAGTACTTGAATAAGCAACGGCTAATTACGTGCCAGCAGCCGCGGTAATACGTAAGTTGCGAGCGTTGTTCGGAATTATTGGGCGTAAAGGGCATGTAGGCGGATATGCAAGCTTGGTGTGACAGGCGGGAGCTCAACTCCCGAACTTCGTTGAGA
+
8ACCCA01):18=;8======;;EFGGGGGGGGGGGGGGGGGGGGGDGGGGGGFCEFGGGGGEG@FCEFGGGGGGGGGGGGGGGGGGGGGGGGGGGGGGGGCEFFGGFGGGFFGGGGGGGGGGGGGGGGGFGGGGGGGFGFFGGGGGGGGGGGFGGF:FGGC:DFGGGGGGGGGGFCFECFGFFGGGGGGGGGFGGFFF47FGFGGFE>>CGGBF=C@8D3<<CFFFGF>C><?A?<?>74:<B<6@>C>?FFF>2<:FBF3<:2:<)73326(>*87BD)92248B90-,.)64:033:,
@M02996:162:000000000-B87FG:1:1101:26174:8962 1:N:0:ACTGAGCG+CGTCTAAT
CCTACGGGTGGCAGCAGTGGGGAATATTGGGCAATGGGCGAAAGCCTGACCCAGCAACGCCGCGTGAGGGAAGAAGGTTTTCGGATTGTAAACCTCTGTCCTAGGTGACGAAGGAAGTGACGGTAGCCAAGGAGGAAGCCCCGGCTAACTACGTGCCAGCAGCCGCGGTAATACGTAGGGGGCGAGCGTTGTCCGGAATGACTGGGCGTAAAGGGCGTGTAGGCGGCTTTTTAAGTCTGGAGTGAAAGTCCTGCTTTTAAGGTGGGAATTGCTTTGGGGACTGGAGAGCGTGAGTGCGGAA
+
8ACCC5=5:1)=======;;;88BFFGGGGGGGGGGGGGGFEGGGGGGGGGGGGFGGGGGGGGGFGGGGGGGGGGGGGGGGGFGGGGGGGGGGGGGGGFGGFGGGGGGGFCFGDCGGGGGGGGGDDFBFFGGFFEEGGFGFGGGGGGGGGGGGGDGCGGGGDGGEGEGCGGGGGGGGGGGGGFFGGGDDGGGGFGGBDCFFGFFGDFEF3DCGF@GD>GGFGGG=>E<(9FFF?AFAAF49987<*9>DABF<:8)4+244FB0:>1>F79<447<)((-4:?:31(-4(421:<20,(-(
@M02996:162:000000000-B87FG:1:1101:10446:8966 1:N:0:ACTGAGCG+CGTCTAAT
CCTACGGGAGGCTGCAGCTAAGAATATTCCGCAATGGACGAAAGTCTGACGGAGCGACGCCGCGTGGATGATGAAGGTCGGAAGATTGTAAAATCCTTTTAAGTATGAAGAATAAGCAGGACAGTTAATGGTCCTGTGGTGACGGTAGTACTTGAATAAGCACCGGCTAATTACGTGCCAGCAGCCGCGGTAATACGTAAGTTGCGAGCGTTGTTCGGAATGATTTGGCGTAAAGGGCATGTAGGCGGATATGCAAGCTTGGTGTGAAAGGCGGAAGCTCAACTCCCGAACTGCGTTGAGG
+
8ACCCED=)1)=;;===;=6;;;CFFGGCGGGGGGGGC@FEGGGCFGGGGG@FFFFGGGGGGGGFFECGGGFGGGG@FE:B@@FDFFGGGGGFE4AFFGBF?9<BAFFGFFGGD=EA<FE7B<@=EF9FC=FG@F9C,>F3,8@7BE7@D9DF;98>FFCF8,>F>EGEGFE9EEFFD>CCG69C9CD5*918A@E);6);@E++)::AE>5CA5:*3/C>8+CF8EFF@75(-)9::)C::</)1)-),(/44)64FF<?581<0))0-*(46)/),534*457??9((,4<?((0,(8(
@M02996:162:000000000-B87FG:1:1101:18662:8974 1:N:0:ACTGAGCG+CGTCTAAT
[truncated: 65,785,274 more chars]
