# Supplementary material for: Long-term storage of feces at −80 °C versus −20 °C is negligible for 16S rRNA amplicon profiling of the equine bacterial microbiome
Source: PeerJ. 2021 Mar 9;9:e10837. doi: 10.7717/peerj.10837 (PMC7953882; doi:10.7717/peerj.10837)
Supplement: Supplemental Information 32 [file peerj-09-10837-s032.fastq]

@M02996:162:000000000-B87FG:1:1101:15564:2132 1:N:0:CCTAAGAC+AAGGAGTA
ACTACGGGTGGCTGCAGTGGGGAATGTTGGACAATGGGCGCAAGCCTGATCCAGCCATGCCGCGTGCGGGAAGAAGGCCTTCGGGTTGTAAACCGCTTTTGTCAGGGAAGAAAAGGTTCTGGCTAATACCCGGGACTCATGACGGTACCTGAAGAAGAAGCACCGGCTAACTACGTGCCAGCAGCCGCGGTAAGACGTAGGGTGCAAGCGTTAATCGGAATTACTGGGCGGAAAGCGTGCGCAGGCGGTTAGGCAAGACAGAGGTGAAATCCCCGGGCCCAACCTGGGAACGGCCTTGGTG
+
886?A?1):)0;=8=6;;=;;88B;<CFFGGGGGGGGGGEFGGEFGFGGFFGFFFFFGGGFCFECFGGFEEEGFGGGGGFFGGGGGGGGEEFGFGGGFGGGGFCEEEFFGFGFGFFGGGFGFG?EDEFGGGCE>EG>DGFCGFGCGGGGFFCGGG@,@CCF>EDFGGCEGGEGGGFGG=<?CAFEGDDCE5EG*:EDCCADC=BEGFFF>121>FGG<CCF89DF@FFFF))24:)7(59799@FF>97-2)3:?(4EG:BFFF?1)4/)24?:3C:1(,35<?7BB6:>1(-022))(.-
@M02996:162:000000000-B87FG:1:1101:23527:2740 1:N:0:CCTAAGAC+AAGGAGTA
ACTACGGGTGGCAGCAGTGGGGAATGTTGGACAATGGGCGCAAGCCTGATCCAGCAATGCCGCGTGCAGGAAGAAGGCCTTCGGGTTGTAAACTGCTTTTGTCAGGGAAGAAATCCTTGGGGGGAATACCTCGAAGGGATGACGGTACCTGAAGAAGAAGCACCGGCTAACTACGTGCCAGCAGCCGCGGTAATACGTAGGGTGCGAGCGGTAATCGGAATTACTGGGCGGAAAGCGTGCGCAGGCGGCGTTGCAAGACAGAGGTGAAAGCCCCGGGCGCAACCGGGGAACTGGCTTGGGG
+
88AAC?8)811;;8=;;=;;;88B6,<CCDFECDC@CF@@@@CEFCCEDFEFGFCEEFEGGCFC@CCFFGEFGGGGGFGACEGGGBFCBDADEFFGC?,FF=FFDFFDFGGGG9EF,9,:EF+*>FEEFECE==FGGGG7CFGGD8@:?+?CGGGG+>FGGFCEEGC*:@E+?CC:CFCGGGFFCFG:DC):?*<<>2C@DD7>5>@@57)*1<6*>:CD5+2:2=CF6>)7>BF44->1414038;>5(()-4<A>=777@:<469>F2*414;D>((--<6((49923(,,(.()(-36
@M02996:162:000000000-B87FG:1:1101:24292:3259 1:N:0:CCTAAGAC+AAGGAGTA
CCTACGGGTGGCAGCAGTGGGGAATATTGCACAATGGGCGAAAGCCTGATGCAGCAACGCCGCGTGAGGGACGACGGCCTTCGGGTTGTAAACCTCTTTTAGCAAGGAAGAAGCGAAAGTGACGGTACTTGCAGAAAAAGCGCCGGCTAACTACGTGCCAGCAGCCGCGGTAATACGTAGGGCGCAAGCGTTATCCGGAATTATTGGGCGTAAAGAGCTCGTAGGCGGTTTGTCGCGTCTGCTGTGAAAACCCGAGGCTCACCCTCGGGCCGGCAGTGGGTACGGGCAGACTAGGGTGCGG
+
-8ACC>8):1)=====;==;;88BFFGGGGGGGGGGDGGEGGGGGGFGGGGGGGGGGGGGGGGGCFGGGGGGGGGGCGGGGGGEGGGGGGGGGGGGGGFGGGG<FGGGGGEFGGGGGGGGAFGGDCDFGGFFGFGGG@F7DEGG7CEGGGFGGGGGCCC;89B7CFGGGGGCGGFGGCEFCDFFGGGGGGGGGFFG@D9>GG?FGF?4@FDGGFFC51:65::CC?CD>F<5140>9BF3:DA?4)*6?-4<(34(6>733*(.,4(8>73((-.C??FFB94<,02((-,.-((()-(31
@M02996:162:000000000-B87FG:1:1101:12514:3529 1:N:0:CCTAAGAC+AAGGAGTA
ACTACGGGGGGCTGCAGTGGGGAATGTTGGACAATGGGCGCAAGCCTGATCCAGCAATGCCGCGGGCAGGAAGAAGGCCTTCGGGTTGTAAACTGCTTTTGTCAGGGAAGAAATCCGTTGGGTTAATACCTCGAAGGGATGACGGTACCTGAAGAAGAAGCACCGGCTAACTACGTGCCAGCAGCCGCGGTAATACGTAGGGTGGGAGCGTTAAGCGGAATAACAGGGCGAAAAGCGTGGGAAGGCGGCGTGGCAAGACAGAGGGGAAATCCCAGGGGGCAACCTGGGAACTGCCGTTGGG
+
88<6A?508)088889:9:9:=B=,5,,<=F=A<<?BCB>8=>CF@8EABC,:E,==A=E<>6>+6@:FDCGFC@EFFF,,@F<E8>>>BACCCBGC,,8?,@@CFCCEGGFF<C<*6,=FG<*<FFGGGFGCFGGGGG7CEGGGGCAF+AFEGEF8@<@C021:E5::CF+:+;2;:50?95;;*CDCE9C8/<CF0955C*8*17B351*/0*0125C)+39+1:<(7)7,3?>9(7),*.044769(-)30422**((.5:039,.)0,8)9>:(---7:((.::8:-),).()(-22
@M02996:162:000000000-B87FG:1:1101:12522:3546 1:N:0:CCTAAGAC+AAGGAGTA
ACTACGGGGGGCTGCAGTGGGGAATGTTGGACAATGGGCGCAAGCCTGATCCAGCAATGCCGCGTGCAGGAAGAAGGCCTTCGGGTTGTAAACTGCTTTTGTCAGGGAAGAAATCCTTTGGGTTAATACCTCGAAGGGATGACGGTACCTGAAGAAGAAGCACCGGCGAACTACGGGCCAGCAGCCGCGGGAATACGTAGGGTGCGAGCGTGAATCGGAATGACTGGGCGGAAAGCGTGCGCAGGCGGCTTGGCAAGACAGAGGTGAAATCCACGGGCTCAAACTGGGAAATGCCTGTGTG
+
-886@:85:)078889:::99>==::9BACF<<ACBCDE>@@CCFC<ED58C=AB=<CAEB>>>+>B@FFCFGCCFFFG<,<@CE>8F8@;CFEGGG,,@@@FFFGFDFGGCF,@B97,?FF*1=FFGGGFGEGGGGGG7CEGGGCFBF+?FGGFFFGCC?8<;EGG*:8C*:<C*?CE7=95>;9DGDE):C)AAF*95CD:<*9>BE:/*/8*:<6CD0+3039CF1>)81>:@74;96),04.76<(()8?>>BFG???BB,8AF=)::)87>>0(-4=)5)6::1>()627446...
@M02996:162:000000000-B87FG:1:1101:25921:3767 1:N:0:CCTAAGAC+AAGGAGTA
CCTACGGGCGGCTGCAGTGGGGAATTTTGGACAATGGGCGCAAGCCTGATCCAGCAATGCCGCGTGCAGGAAGAAGGCCTTCGGGTTGTAAACTGCTTTTGTCAGGGAAGAAATCCTTTGGGTTAATACCTCGAAGGGATGACGGTACCTGAAGAATAAGCACCGGCTAACTACGTGCCAGCAGCCGCGGTAATACGTAGGGTGCGAGCGTTAATCGGAATTACTGGGCGTAAAGCGTGCGCAAGCGGATTTTGAAGCCAGAGGTGAAATCCCCGGGCTCAACCTGGGAACTGCCTTGTTG
+
8ACCCF=881)8888;;;;;;88@EE<FGGGGGFGGGGGFEEFGGGGGFGFFGFFCFGGGGGGGFGGGGDCFGGGGGGGGGGGGGGGGGGGGGGGGGGGGCEGGGGGFFGFFFGGGAGGGGGDGGFFFFGCFGGGGGGGGE?FE7>;@EGCDGGGGGGGCFCFGFEEGEFEGG?5CCGGF6<A6=FGGGGD:E=FG5=48DCFEE3B3>:)AD@F:>:D53<<*?=FC:BD)(8AF;?>/(77)4776)(-*)),.)+0417(18(-5*):254)C3-,-)9(32(8:2.(,.,.)95--(
@M02996:162:000000000-B87FG:1:1101:25939:3779 1:N:0:CCTAAGAC+AAGGAGTA
CCTACGGGCGGCTGCAGTGGGGAATTTTGGACAATGGGCGCAAGCCTGATCCAGCAATGCCGCGTGCAGGAAGAAGGCCTTCGGGTTGTAAACTGCTTTTGTCAGGGAAGAAATCCTTTGGGTTAATACCTCGAAGGGATGACGGTACCTGAAGAATAAGCACCGGCTAACTACGTGCCAGCAGCCGCGGTAATACGTAGGGTGCGAGCGTTAATCGGAATTACTGGGCGTAAAGCGTGCGCAGTCGGCTTTGCAAGACAGAGGTGAAATCCCCGGGCTCAACCTGGGAACTGCCTTAGTG
+
8ACCC>1)01)8888;;;;;;888;CE6EC8FEGGGGGGEGGGGDGF@FGGGGFFAEFGGGGF6@FCFGG7FFCFEEFDG@FFGGGGFGGGCFE9FGGGGCFF<FGGCFDEFFFG8FFGDDGEGFFECFDFEE@FEC8FGCFGGEEGGGF9F8F9@CFFG9DCGEG7:>FFGGGGGD5EFGFFFGGDGDGGGG@EGFFGFG3FBGD553><=DF4:D?DG>89DF4C9:5<@B:<F9?3<4)(7()719:B4<:94<:F287762(4)*60:?4)*022<<*4((.21(.-)).24F))).
@M02996:162:000000000-B87FG:1:1101:23130:3787 1:N:0:CCTAAGAC+AAGGAGTA
ACTACGGGTGGCAGCAGTGGGGAATGTTGGACAATGGGCGCAAGCCTGATCCAGCCATGCCGCGTGCGGGAAGAAGGCCTTCGGGTTGTAAACCGCTTTTGTCAGGGAAGAAAAGGTTCTGGTGAATACCTGGGACTCATGACGGTACCTGAAGAAGAAGCACCGGCTAACTACGGGCCAGCAGCCGCGGTAAGACGTAGGGTGCAAGCGGTAATCGGAATTACTGGGCGGAAAGCGTGCGCAGGCGGTTATGCAAGACAGAGGTGAAATCCCCGGGCTCAACCTGGGAACTGCCGGTGGG
+
686?C?8)11);;8=;;=;;;7@@;,<CEEG<AA<@EFFCCECCFCAEECFCFCCDDFFFGB@B6@BBEEEGGCCFFFF=,ADDGEFG@DCC?FFGB7+CFEFGDFFCFEFFFGGG,,C,CF,,9ADECFGGGGGF,DF,EFGGDCF7E,EFFGCF,@?FGGFCEE7*@CF:CFG*>CEGCCFFCDGGGG)3A*<+8/>FDD=8*;AA::9=7>6:C<DD3+::09CF2:)>6>8<6,>92)304<:9)((/6<A<2**(,.3:.4686)2,807::(--5=(8.:?33:(,43.,)(-(-
@M02996:162:000000000-B87FG:1:1101:12849:3926 1:N:0:CCTAAGAC+AAGGAGTA
ACTACGGGTGGCTGCAGTGGGGAATGTTGGACAATGGGCGCAAGCCTGATCCAGCAATGCCGCGTGCAGGAAGAAGGCCTTCGGGTTGTAAACTGCTGTTGTCAGGGAAGAAATCCTTTGGGTTAATACCTCGAAGGGATGACGGTACCTGAAGAAGAAGCACCGGCTAACTACGTGCCAGCAGCCGCGGTAATACGTAGGGTGCGAGCGTTAATCGGAAAGACTGGGCGTAAAGCGGGCGCAGGCGGGTTGGCAAGACAGAGGGGAAAGCCCCGGGCGCAACCTGGGAACTGCCGGTGGG
+
88,6@A=5=)0;=8=6;;=;;788,,,6C<F8<6,CACCB@:@@D@<EA<;6@C,C<@CC<@@@6@BCFFCEFFFEC=F,,,:=CBBEB??C<FGGGCFFG<FEDFDCEFGCD,C,,,,CFC++6ECGGD9EEGGGECG8CFGGE7DCF,EFCGG86@=D8=D,@CD+@;D,=,C,@7*,9*9913;*@E)B8+=<?64;CD65:/20:0)*/0;:C6C*)*29+9:5(>97(3<49(8>-1489)79)-,)928<:FG>?54:(49?7(2(4,78.-(-484824:?<>()..8()(-(-
@M02996:162:000000000-B87FG:1:1101:7677:4001 1:N:0:CCTAAGAC+AAGGAGTA
ACTACGGGAGGCTGCAGTGGGGAATTTTGGACAATGGGCGCAAGCCTGATCCAGCAATGCCGCGTGCAGGAAGAAGGCCTTCGGGTTGTAAACTGCTTTTGTCAGGGAAGAAATCCTTTGGGTTAATACCTCGAAGGGATGACGGTACCTGAAGAATAAGCACCGGCTAACTACGTGCCAGCAGCCGCGGTAATACGTAGGGTGCGAGCGTTAATCGGAATTACTGGGCGTAAAGCGTGCGCAGGCGGCTTTGCAAGACAGAGGTGAAATCCCCGGGCCCAACCTGGGAAATGCCTTGGTG
+
88@ACFF>5))=;;=;====;888C;EFGGGGGGGGGGGGGGGGGGGGGGGGGFFC@FGFEFGGGEGFGGGGGGGGFFEGGGGGGFFGDCFDGGGGGGGGGGGGGGGEGGGGGFAFD9FGD@7+AFGGGGGGCFGGGGGGEGCCEGGCF9,@B:D@,DFGA78EGGGGE>?FGGGFFCGG?FFC<FDGGGGE=8BFF08/8C*5EDEFFD7EGFFC<;CDFF?:0*<FBFD@:0461?FG391795>9)19)42)6A698?FB6)-4?/);8)-7:>9(-,.-32:(-.5(.6)))9)5)(
@M02996:162:000000000-B87FG:1:1101:11687:4033 1:N:0:CCTAAGAC+AAGGAGTA
ACTACGGGTGGCAGCAGTGGGGAATATTGCACAATGGGCGAAAGCCTGATGCAGCGACGCCGCGTGAGGGATGACGGCCTTCGGGTTGGAAACCTCTTTCAGCAGGGACGAAGCGCAAGTGACGGTACCTGCAGAAGAAGCACCGGCTAACTACGGGCCAGCAGCCGCGGTAAGACGTAGGGTGCAAGCGTTGTCCGGAAGTACGGGGCGTAAAGAGTTCGGAGGCGGGTGGTCGCGTCGTGGGTGAAAACGAGCAGCGCAACGGCTGGCTTGCAGGCGAGACGGGCAGACGTGAGGAGGG
+
-8@AC?85:01=;8=;;==;;88@;CCEEFGFAD@DFFFEEEEEFD@EE<@EFAC@@FCE+@@>+>FEGDEGGFCCFGG:5=FCG4BF+<?EBFFGGG9FFGGGDGE@FFGEGGGGGGGCFGGGG>DCF,@FGGGFGGGGGGGGGGD*>E?CFGC*:=D:BFGG7CEGGC3>D9C=C*2:5<083;DFC>**2)3:<DDF<9<=*9@>E:/1/07>C)*:<*/9CFGG0.9>4<479()9,*(<9EF4293)7999?E)27@>461(4:2*(43=90,7-(7(,4920<B((--(3)5(-4
@M02996:162:000000000-B87FG:1:1101:6702:4155 1:N:0:CCTAAGAC+AAGGAGTA
CCTACGGGTGGCAGCAGTGGGGAATTTTGGACAATGGGCGCAAGCCTGATCCAGCAATGCCGCGTGCAGGAAGAAGGCCTTCGGGTTGTAAACTGCTTTTGTCAGGGAAGAAATCCTTTGGGTTAATACCTCGAAGGGATGACGGTACCTGAAGAATAAGCACCGGCTAACTACGTGCCAGCAGCCGCGGTAATACGTAGGGTGCGAGCGTTAATCGGAATTACTGGGCGTAAAGCGTGCGCAGGCGGCGTTGCAAGACAGAGGTGAAATCCCCGGGCTCAACCTGGGAACTGCCTTTGTG
+
-8ACCBD9>0)=;8=;===;;88@C;EFGGGGGFGGGGGFFFGEFFGGGFCEGECEFFFGGFGGFG:DGGEGGGGGGGGGGCGGGEFGFGFFGGGGF<FFGFGGGGGGGGGFGFFEFFFFCG?7DFGGGGGGEGGEGDGGEFFGGGGGFFFFGFED@FGGGGGEGGGEGGGGGGGGGGFGFGFF>FGGGGCECCGGF4CAGG?BEGFFEB:CD>7:CDGGFEGFFFFF?FGFF:<943<53/2>>>@>7(-<9BFFF6523<8?749?6<:?::>E>;7:<??B?71-45-5?<1463<).
@M02996:162:000000000-B87FG:1:1101:12284:4220 1:N:0:CCTAAGAC+AAGGAGTA
ACTACGGGAGGCAGCAGTGGGGAATGTTGGACAATGGGCGCAAGCCTGATCCAGCAATGCCGCGTGCAGGAAGAAGGCCTGCGGGTTGTAAACTGCTTTTGTCAGGGAAGAAATCCTTTGGGTTAATACCTCGAAGGGATGACGGTACCTGAAGAAGAAGCACCGGCTAACTACGTGCCAGCAGCCGCGGTAATACGTAGGGTGCGAGCGTTAATCGGAATTACTGGGCGTAAAGCGTGCGCAGGCGGCTTGGCAAGACAGAGGGGAAATCCCCGGGCGCAACCGGGGAACGGCCGTTGGG
+
-88?C:=A=1)=88=;;==;;88@,;,;CCFFEA@CCFFB@@CEF@<EEEFE@ECEACCF<@@@+@B@FGDGGFDGGGGE,?CDE@=CB@CDFFGGGC,FFAFEEFFDFGGDF,CF;<,CFG+4AEFGFGGGGGGGGGG,CFGGGEFEG,EFDFFF6EFFF7@@FEG*CCF,BDE:DCE:CCAA=?DDGG5EC+ACF6FFGG=>5CBDE5)*156CF?CC5+0:+9?C:D/7-8AF9(7*41377.897-(7:?<?FFC?45:?(49?5)*8)48C>2(44>>B(49>9:((-(-()(-(-
@M02996:162:000000000-B87FG:1:1101:12301:4229 1:N:0:CCTAAGAC+AAGGAGTA
ACTACGGGAGGCAGCAGTGGGGAATGTTGGACAATGGGCGCAAGCCTGATCCAGCAATGCCGCGTGCAGGAAGAAGGCCTTCGGGTTGTAAACTGCTTTTGTCAGGGAAGAAATCCTTGGGGGTAATACCTCGAAGGGATGACGGTACCTGAAGAAGAAGCACCGGCTAACTACGGGCCAGCAGCCGCGGTAAGACGGAGGGTGCGAGCGGTAATCGGAATTACTGGGCGGAAAGCGGGCGCAGGCGGCTTGGGAAGACAGAGGGGAAATCCCCGGGCCCAACCGGGGAACGGCCTTGGTG
+
-8,6CB8:881888=;;=;;;888;;C<ECF<AD<CCCC@@@BEGC8E@;C<EA:CAFDFE@@@6@FFFCCGFDFFFGF=<EGDEA?F,E<C,EEGF<<=F,FFEFDDCFGCF<BF=@,AFE++@FEFGFGGG>BCEGG=EFGGGGGGFDGGFGCF,DFCFCCDBEG5CEG7C?E*BG77>5AAC4DCGE9EE*4+5*22<DC>*)7>B:)2/747C157>+0:0@<C:D)7201)4(.14/4@(7>>5((71(42(02,().8((340):::2BD:((,481610719?4(4>0(0)4)-
@M02996:162:000000000-B87FG:1:1101:10493:4230 1:N:0:CCTAAGAC+AAGGAGTA
ACTACGGGCGGCAGCAGTGGGGAATCTTGCGCAATGGGCGAAAGCCTGACGCAGCCATGCCGCGTGGATGATGAAGGTCTTAGGATTGTAAAATCCTTTCACCGGGGACGAGAATGACGGTACCCGGAGAAGAAGCCCCGGCTAACTGCGTGCCAGCAGCCGCGGTAATACGAAGGGGGCGAGCGTTGCTCGGAATTACTGGGCGTAAAGGGCGCGTAGGCGGAAAGGGAAGTGGGGGGGGAAAGCCCGGGGCGCAACCGCGGAAAGGACGTCAAAACGGGCGGGCGTGAGTACGGGGGGG
+
8868C?0:)106888;;<;;;8@@;C,<ECF7C:8CCCC@@@CC@,,C<C@7BC@CAFCCE>=>+8@?AABCEACEF8F95@CCC,CE:<??C,EFEF,BBCEFCEDCCFF+CF:FFFGGGGGFGFGEGGGGGGG8,@ECGGCFGG,,6=6=CFCCBF<=313==:C=CBF:C8ACGDD:/77)89*97+*;8;7/0?F*:CFFC)7BF=>=/<@D)39C9?51*0:*(0*8,).;>9>)4C1><)8(>9>B1((4957(4>9>>>(3)(/-(-7+1((-,)(410,42-4-.)-37(,(,
@M02996:162:000000000-B87FG:1:1101:10510:4239 1:N:0:CCTAAGAC+AAGGAGTA
ACTACGGGCGGCAGCAGTGGGGAATCTTGCGCAATGGGCGAAAGCCTGACGCAGCCATGCCGCGGGGATGATGAAGGTCTTAGGATTGGAAAATCCTTTCACCGGGGACGATAATGACGGTACCCGGAGAAGAAGCCCCGGCTAACTGCGTGCCAGCAGCCGCGGTAATACGAAGGGGGCTAGCGTTGCTCGGAATTACTGGGCGTAAAGGGCGCGTAGGCGGACAGGGAAGTGGGGGGGGAAAGCCCGGGGCTCAACCTCGGAAAGGCCTTCAAAACGGGCGGGCTGGAGTACGGGAGAG
+
888?C?81)118788;;<;;;7@@6C,@CFGCEC7CCFFCCEECFE,C@C=?CC@FDEDFC>=B+=CB+?=EE?DEF4CA<8B=<,:D,=?B=<DFFA,EFGGGDFDCFGG+FGFGGGGGGGGGGGGGGGGF<FGGGGGGGD@FGF@+?B8EGGFC:CCCB7=CG:CG7<CCGC=EEDD*/177=9*9C+:C=@E*)CF*:CFFE17BF?FG78>D<3<D=>=127C7(07>)).87BE)47:>??5(99BD4(4>4?>(4<:1?9(4)30.38B+/3,815(409((43<524<>E:946
@M02996:162:000000000-B87FG:1:1101:10497:4252 1:N:0:CCTAAGAC+AAGGAGCA
ACTACGGGCGGCAGCAGTGGGGAATATTGCGCAATGGGGGAAAGCCTGACGCAGCGACGCCGCGTGGAGGAAGAAGGTCTTAGGATTGTAAAATACTGTCACCGGGGAAGAGAATGAAGGGAACCGAAGGAGAAGGCCCGGGCAAACGAGGGGCAGGAGCCGCGGGAATAAGAAAGGGGGCAGGGGTGCTCGGAATTACTGGGGGTAAAGGGGGGGGAGGGGGACAGGGAAGGTCGGGGGGAAAAGCCGGGGGCCAACCGGGGAAAGGGCCGCAAGAACGGCCGGGCGGGGTAAGGGAGGG
+
888?C?)80108+88;;<6;;88@6,<<EFGEDCFCE8,@@CC89<8CAECFEB6+>+>C:>@>+48BB=C,B=BEFB58C<FCDEEE,@?DAC?9F9?F,,,36FEC>FFCFG,E,,33+,,@FG7FF*>F,D,,>,>*=***@,,***3**=****/*3)**:=5?*+3+*0*<@=5**).)*/97*0;58):*0::7CFG):9)9F*CE:))))()9)/:)*0/18)75(())-,5)()-0().43(1516(,4*9((74(-8.8)(1,,1)*.((44),4((((-(((((.4718(0
@M02996:162:000000000-B87FG:1:1101:15228:4681 1:N:0:CCTAAGAC+AAGGAGTA
ACTACGGGCGGCTGCAGTGGGGAATATTGGACAATGGGCGAAAGCCTGATCCAGCAATGCCGCGGGAGTGATGAAGGCCTTAGGGTTGTAAAGCTCTTTTACCCGGGAGGAGAATGACAGTACCGGGAGAATAAGCTCCGGCTAACTCCGTGCCAGCAGCCGCGGGAATACGGAGGGAGCGAGCGTTATTCGGAATTACTGGGCGTAAAGCGCACGTAGGCGGCGTGGGAAGTGAGAGGGGAAAGCCGGGAGCGAAACGCCAGAATGGCCTGGAAGACGGCAGCGCTGGAATCCAGGAGAG
+
888?C?=8)1)8888;;;;;;88@CC,6CCFC<AC@CFE@@CCCC<@ED<CCCA:CCCCEC>>>+7@CB?BFECCFFFG8,9CCF9:@=B<?AFCFF9,CFFGGCFC@3@E=FG9FGFGGGG=FFGGGGGG9EGGG@DFGGECFGGDGGE1>EGF:>DC<874BF*>E6:CED8ECE==7/10.:1*9*02A8BC*/?C*:CF>C5>EF?:C9@3C*3<D6>C7*.17(8*<5).1)5;*3985?4>(963:,((-2:*40;24:2).).*((.980(-3(>((4((,,44.)).5:1,,-
@M02996:162:000000000-B87FG:1:1101:18171:4987 1:N:0:CCTAAGAC+AAGGAGTA
ACTACGGGTGGCTGCAGTGGGGAATGTTGGACAATGGGCGCAAGCCTGATCCAGCAATGCCGCGTGCAGGAAGAAGGCCTTCGGGTTGGAAACTGCTTTTGTCAGGGAAGAAATCCGTGGGGTTAATACCTCGAAGGGATGACGGTACCTGAAGAAGAAGCACCGGCTAACAACGGGCCAGCAGCCGCGGTAATACGTAGGGTGGGAGCGGTAATCGGAATTACTGGGCGTAAAGCGTGCGCAGGCGGCGTGGCAAGACAGAGGTGAAATCCCCGGGGTCAACAGGGGAAAGGCGTGTGGG
+
8-,6@55):0),,8=6;;=;;@B;6C,,<<F@A<CC@CEC+@@CF@CEC<C9CA9C@<CC97+8+88@FFCAFCCFFEF,,,CCDA:F+<??<,EFDC<5F,CEDFCCEFG<A,C94++4@C44AFGGG>,7@FF8EGG8CGDFG@DB9,@EFGC86D9CC0@3@;E*@BD,=8C*>1;;:*8/02C5DG/:8+<CF7DFGG;>*9AB>5)*179:C87D3+2*01?53>)766A97(5141-72<:4),-)-4?D<7*8:F4<.4629)25)4>85((-.15),2<;2-.(4<(,544(-
@M02996:162:000000000-B87FG:1:1101:18169:5005 1:N:0:CCTAAGAC+AAGGAGTA
ACTACGGGTGGCTGCAGTGGGGAATGTTGGACAATGGGCGCAAGCCTGATCCAGCAATGCCGCGTGCAGGAAGAAGGCCTTCGGGTTGTAAACTGCTTTTGTCAGGGAAGAAATCCTTTGGGTTAATACCTCGAAGGGATGACGGTACCGGAAGAAGAAGCACCGGCTAACTACGGGCCAGCAGCCGCGGTAATACGTAGGGTGCGAGCGTTAATCGGAATGACTGGGCGTAAAGCGGGCGCAGGCGGCTGGGCAAGACAGAGGGGAAATCCCCGGGCTCAACCTGGGAACTGCCTGTGGG
+
888?A?=58)1=;8=6;;=;;788;C<<CCGDCC@CDFFCC@CCFD8ED@CFEA9C@CCF@@@@8@BFFFCFGFDFFGGEE@FDGFFFCEDCFEFGFE,CF?BF?FCDEGGFG<FF;@,C<F6+AFGGGGEGGGGGGGG8CGGGGEFEG+@CEGFF,DCEECFDFEG5EEG7CGG*BEE>C>>ADDGGGG8CC+A?F*8;<D*:8>=DA8)2/<6:D?DG>+2:0=FF<D9DFBF?9057-13<>>DFC1()31:<FGFF7?:?09>FF2*77-8>>(-486:7(8::??().)4)0..(-
@M02996:162:000000000-B87FG:1:1101:23042:5033 1:N:0:CCTAAGAC+AAGGAGTA
ACTACGGGTGGCAGCAGTGGGGAATGTTGGACAATGGGCGCAAGCCTGATCCAGCCATGCCGCGTGCGGGAAGAAGGCCTTCGGGTTGTAAACCGCTTTTGTCAGGGAAGAAAAGGTTCTGGCTAATACCCGGGACTCATGACGGTACCTGAAGAAGAAGCACCGGCTAACTACGTGCCAGCAGCCGCGGTAATACGTAGGGTGCAAGCGGTAATCGGAATGACTGGGCGGAAAGCGTGCGCAGGCGGTGATGCAAGACAGAGGTGAAATCCCCGGGGTCAACCTGGGAACTGCCTTTGGG
+
8A<?@?A51)1=;88;;==;;8@@6;;,CCFF<<CCDCF@@@BCFD8EF9CDDACC@CEFC@@@6@FCFGCEEDDFFEGA8=FDEFFG@BAD?FFGG@+EF,FFBFFCFGGCGGGG:AF<FGG<FGFGGFFGGGGG8FG>FGGGGEGGG,@EGGGF6DFFF>F@FEG?EFG7DFE,BCC??C??ADDCGE8B8+=;F0CF5C2=*>FFF>5:5>87>?CD>60:<@F<:D)599:79-7*-1-048@B/(4/.<ABFF5?B?7?5:<?F>*50:<85(--492(,4:?:?()423)*).(-
@M02996:162:000000000-B87FG:1:1101:5825:5103 1:N:0:CCTAAGAC+AAGGAGTA
ACTACGGGAGGCTGCAGTGGGGAATTTTGGACAATGGGCGCAAGCCTGATCCAGTCATGCCGCGTGCGGGAAGAAGGCCTTCGGGTTGTAAACCGCTTTTGTCAGGGAAGAAACGGTTCTGGCTCATACCCGGGACTCATGACGGTACCTGAAGAATAAGCACCGGCTAACTACGTGCCAGCAGCCGCGGTAATACGTAGTGTGCAAGCGTTAATCGGAATTACGGGGCGTAAAGCGTGCGCAGGCGGTTCGGCAAGACAGAGGGGAAATCTCCGGGCTAACCTGGGGAATGCCCTTGTGG
+
886?C?AF=1)====;==;;;88BFFGGGEGGGGGGFFGGGGGGGGGGDEFFGFDFGGGFGFFGGGGGEEGGGGGGGGGGFGGGGGGGFFFFGGGEED+FG,CFGGECF7EEF,?+8CCFGGDF,EFDFC8FGGGGC@@C;DDFGGG7EFG7@FCG,@DCFGFF@CCE*D?F7,;CBCC98<AFFCDD<CDC81++:D4A*7<6CF6*5>5=3<**9(1570+2*)2703>>089990>G>)-8>>:21(()-4;3:*9(,0:2(3,,74:))))2)((,.)(.4(((-(..).4(<())(
@M02996:162:000000000-B87FG:1:1101:5842:5119 1:N:0:CCTAAGAC+AAGGAGTA
CCTACGGGAGGCTGCAGTGGGGAATTTTGGACAATGGGCGCAAGCCTGATCCAGTCATGCCGCGTGCGGGAAGAAGGCCTTCGGGTTGTACACCGCTTTTGTCAGGGAAGAAAAGGTTCTGGCTAATACCCGGGCCTCATGACGGTACCTGAAGAATAAGCACCGGCTAACTACGTGCCAGCAGCCGCGGTAATACGTAGGGTGCCAGCGTTAATCGGAATTACTTGACGTAAAGCGGTCGAAGGCGGTTATGCACACCAGAGCTGAAATCCCCGTGCTCACCCTGGGCAATGCCTTTGTG
+
88@CC>AF=1)=,==;=;=;;886;EFGGGGGGGG9FFGGGGGGGGGGGGGG9C9E@F<FFGEGEEGGEFEGDCF?EFGGGGDBCA:>FG,9EF7FFCFDEFGGG8<F=CFGEEFBFFGGEFGGGGGGGGGFDE++@EDFA;@F:CGGFB9CFGGGGGGDGGFG*@7:*?DFGG>C,9CCFGF;GF77359*;ACC;DFF3525;*1)5)15*)=FGF<C:::CF*A*.5C>3846-()/()-01>@BD026>:B2)*1,18((.4<<6::?)63/0(-).*(.(.(-(.(()..)/)).,
@M02996:162:000000000-B87FG:1:1101:5824:5123 1:N:0:CCTAAGAC+AAGGAGTA
CCTACGGGAGGCTGCAGTGGGGAATTTTGGACAATGGGCGCAAGCCTGATCCAGTCATGCCGCGTGCGGGAAGAAGGCCTTCGGGTTGTAAACCGCTTTTGTCAGGGAAGAAAAGGTTCTGGCTAATACCCGGGACTCATGACGGTACCTGAAGAATAAGCACCGGCTAACTACGTGCCAGCAGCCGCGGTAATACGTAGGGTGCAAGCGTTAATCGGAATTACTGGGCGTAAAGCGTGCGCAGGCGGTTATGCAAGACAGAGGTGAAATCCCCGGGCTCAACCTGGGAACTGCCTTTGTG
+
8ACCCBF=>8)====;====;88BEFGGGGGGGGGGGGGGGGGGGGGGGGGGGFCFFGGGGGGGGGGGGGGGGGGGGGGGGGGGGGGGGGGGGGGGGGGGGGGGGGGGGGGFGGGGGGGGGGGGGGGGGGGGGGGGGGGGGGGGGGGEGGGGGGGGGGGGGGGGGGGGGGGGGGGGGGGGGGFFFGGGGGGGGFGGFGGFGGGFGGFFFF<EGFFGD:>D@FGGGFAF6DGFFFFF>:B99DBB>EB>>9?FDFFFAFG:?FFF??D?FF7:?FFGE(-4<@<FFF334440<23<FBB<2
@M02996:162:000000000-B87FG:1:1101:6718:5286 1:N:0:CCTAAGAC+AAGGAGTA
CCTAGGGGAGGCAGCAGTGGGGAATTTTGGACAATGGGCGCAAGCCTGATCCAGCAATGCCGCGTGCAGGAAGAAGGCCTTCGGGTTGTAAACTGCTTTTGTCAGGGAAGAAATCCTTTGGGTTAATACCTCGAAGGGATGACGGTACCTGAAGAATAAGCACCGGCTAACTACGTGCCAGCAGCCGCGGTAATACGTAGGGTGCGAGCGTTAATCGGAATTACTGGGCGTAAAGCGTGCGCAGGCGGCTTTGCAAGACAGAGGTGAAATCCCCGGGCTCAACCTGGGAACTGCCTTTGTG
+
88AC=3::):)=8=======;@BBEEFGGGGGGGGGGGGGGGGGGGGGGGGGGFFFFGGGGFFFFFGFGGGGGGGGGGGGDGGGGGEGGGGGGGGGGGGGFGFGGGGGGGGGGFFFEFFGFC@BFGGGGGGGEGGGGGGGGGGGGGGCFFGGGGGGDGGGGGGGGEGGGGGFFGGGGGGGGGFFGFGGGGGGDFFGFGGFGGGEDDDFFDCEGFFCGFGGFGGFGFGGFFGE??DF>FF<;)4B98@>D02?AAFFFGFBB@:B5:><FFC:4:<C@64:<F?B??FF?:-4?<23@2>-4
@M02996:162:000000000-B87FG:1:1101:6730:5300 1:N:0:CCTAAGAC+AAGGAGTA
CCTAGGGGAGGCAGCAGTGGGGAATTTTGGACAATGGGCGCAAGCCTGATCCAGCAATGCCGCGTGCAGGAAGAAGGCCTTCGGGTTGTAAACTGCTTTTGTCAGGGAAGAAATCCTTTGGGTTAATACCTCGAAGGGATGACGGTACCTGAAGAATAAGCACCGGCTAACTACGTGCCAGCAGCCGCGGTAATACGTAGGGTGCGAGCGTTAATCGGAATTACTGGGCGTAAAGCGTGCGCAGGCGGCTTTGCAAGACAGAGGTGAAATCCCCGGGCTCAACCTGGGAACTGCCTTTGTG
+
88ACC9DB81)=8==;====;88B<CFFGGGGGFGGFGGFFGGGGGGGGGGGGGFGFGGGGGGGGGGFGGGGGFFGGGGGGGGGGGGCFGGGGFGGGFGGGGGGGGGFGGGGGFGGDCEFGG@CFGGGGFGGGGGGGGGGGGGGGGFCF=DFGGGG9D@@EDDEGGGGGGGDGGGGGGGGGGFFGFGGDGCCEAGG>=FF5C6=CCFFFF<EGFFFGDGD>6EFC6FCBFDFFBFF>?E>97;B9)79D>F4A>A9AGGF?@?B3:><*6*5)37::>0(8@?BFF62??3087:893)-.
@M02996:162:000000000-B87FG:1:1101:9899:5650 1:N:0:CCTAAGAC+AAGGAGTA
ACTACGGAGGGCAGCAGTGGGGAATGTTGGACAATGGGCGCAAGCCTGATCCAGCAATGCCGCGTGCAGGAAGAAGGCCTGCGGGTTGGAAACTGCTTTTGTCAGGGAAGAAATCCTTTGGGTTAATACCTCGAAGGGATGACGGTACCTGAAGAATAAGCACCGGCTAACTACGTGCCAGCAGCCGCGGTAAGACGTAGGGGGCGAGCGGTAATCGGAAGGACTGGGCGTAAAGCGTGCGCAGGCGGCGTTGCAAGACAGAGGTGAAATCCCCGGGCTCAACCGGGGAACTGACGTGGGG
+
88A?A?=)11)=:8=;;=;;;88BCCEFDFGD<@CDCDFEC@CCFC8EA;CCEECED9CF<@@B7@FDGGDFGDFFFGF=,=CDG@CF+?EAE9FGC9ABE?FGDGFCFGGGG?FG9C,CFG4=DFFGGGFGEFGGGGGDGFGGGCEEG,@FGGGF,@=CF:D@FEGCECG,=DE,>A5<9@AF6CD<CG1=:*<9;1>ADG*:*>B>35)*)8/CF<DG)*22<<CC:E)><?FF;(517)3>>3BBD1()-4<DFGF><F:?,-)57)2(4:<>3((-5=?((46--4(..).-)(-(-
@M02996:162:000000000-B87FG:1:1101:13995:5829 1:N:0:CCTAAGAC+AAGGAGTA
ACTACGGGAGGCTGCAGTGGGGAATGTTGGACAATGGGCGAAAGCCTGATCCAGCCATGCCGCGTGCAGGATGAAGGCCTTCGGGTTGTAAACTGCTTTTGTACGGAACGAAACGGTCTTTTCTAATAAAGAAGGCTAATGACGGTACCGTAAGAAGAAGCACCGGCTAACTACGTGCCAGCAGCCGCGGTAAGACGTAGGGGGCAAGCGTTAATCGGAATGACTGGGCGGAAAGCGTGCGCAGGCGGGGAGGGAAGACAGTTGTGAAATCCCCGGGCTCAACCTGGGAACTGCAGCTGTG
+
8886@?==81)==;=;;==;;78@;C6@CCFECAEADDECCEDEGC@ED;CFDECCDFDFE@@@8@FEGFCFFCFFFFG8,AFDDE:F8@AEFDGGGE,FFFGGEFCCFGFEGGGGCG7?FEF,CFFGGGGGGGGGFGG,EFGGGEDCFG8EGGGC,D?EE7DDFEG5@EG,=:E,DEFA??AA8CDGGG/C:*=1:*:ACD*:8<;F>5*2/79>F:<D5+0>7@CF0BDFFFFF9451496<;EEF)17BB(8?BGGFF*.648AB?9C7:8@D@(((.9:<2:?6:?4)47<(684..
@M02996:162:000000000-B87FG:1:1101:11787:6086 1:N:0:CCTAAGAC+AAGGAGTA
ACTACGGGGGGCTGCAGTGGGGAATGTTGGACAATGGGCGCAAGCCTGATCCAGCAATGCCGCGTGCAGGAAGAAGGCCTTCGGGTTGGAAACTGCTTTTGTCAGGGAAGAAATCCTTTGGGTTAATACCTCGAAGGGATGACGGTACCTGAAGAAGAAGCACCGGCTAACTACGTGCCAGCAGCCGCGGTAATACGTAGGGTGCGAGCGTTAATCGGAAGTACTGGGCGGAAAGCGTGCGCAGGCGGCTGTGCAAGACAGAGGGGAAATCCCCGGGGTCAACCTGGGAACGGCCTGTGGG
+
688=@@===0)88889::::978?9:?<@CFFC<BBDFFC@CCCFE8EE,C<?EAECFAFF>@>8>CCGFCGG@CFFFF<,@CDE@@F*DCCCCFGG;,@F>FFFFFCFGGFF,?F,7,@FG**@FEGGFFGCFGGGGG<EGGGGEGCGCFGGGFF+ADFF6;;EEG8CFGCGFG6C=F?E<?@;7CDGG3CE*A?F*9<CD*7*<>EF5)1/76>F<CD)+0:<@EC:D3>>BFFB:5/4147;.795((04-4<8:C28??B(4;?4):2>:>D@((-4?8:086?BF((-(4-)).(-
@M02996:162:000000000-B87FG:1:1101:13066:6151 1:N:0:CCTAAGAC+AAGGAGTA
ACTACGGGAGGCAGCAGTGGGGAATTTTGGACAATGGGCGCAAGCCTGATCCAGCAATGCCGCGTGCAGGAAGAAGGCCTTCGGGTTGTAAACTGCTGTTGTCAGGGAAGAAAGCCTTGGGGTTAATACCTCGAAGGGATGACGGTACCTGAAGAAGAAGCACCGGCGAACTACGTGCCAGCAGCCGCGGGAATACGTAGGGGGCGAGCGTGAATCGGAAGGACTGGGCGGAAAGCGTGCGCAGGCGGCTTGGCAAGACAGAGGGGAAAGCCCCGGGGGCAACCAGGGAACTGCCGTGGGG
+
88@?C@5=):1688=;;6=;;7886,6,<@FCAC,C@CC@8@@CFC,EECEFDA:C@EACC@@@8@FEGFCFFDFGFFG8<FGDE?4@,:??,EEFF8,BC,CEDFFCCGGCF,AE,,,AEF8+8?EFGCAFCFFGEGG<CFGGGCGEG,@DFGEG8EFFFFFDFGG*@CE,=8E,>=C9C:664;DDGG3E8)=CF8CFDD*7/9>@B:)*/86*91<<)*29+7C<3B)7>9?)6(5*4/(89:B>7(-7:0<<40*4:05-(693.(233(88>(-,,8?0(.46(4().).-)(-(-
@M02996:162:000000000-B87FG:1:1101:27524:6340 1:N:0:CCTAAGAC+AAGGAATA
ACTACGGGTGGCAGCAGTGAGGAATAGGGGGAAAGGGGGGAGAGAAGGAAAAAGGGAAGGAGAGGGAGGGAAGAAGGAGAGAAGGGGAGGAAAAAGAGGGGGTAGGGGAAGAAAAAAGGGGAAGAGGGGGGGGGGGGAGGGAAAGGAAGAAGAAGGAGAGGAGAAAAAAGGGAGAGAAGGGGAGGGAAGAGGGAGGAAGGGAGAGGGAGAGGGAGGGAGGGGGGGGAAAGGGGGGCCAGGGGGGAGAGGAAGGGGGAGGGGAAAGGGGAGGGGGGAAGGGAGGAAAGGGGGTGGTGAGGGG
+
-8ACCD>9>1)=======;;;;;CF9<@CC@+,,;<::+:+=7:4::4,,-:,6++,,=488388:3=:@73=88=<3,383,8,:5+53*,,3353>:::*11*1::*16:77+2*4***1*4+<8::58**/8//*/888**/8**808<++:8**12801**+**11/5/**/*+2**/.087*476*/8)78)**)//501/5..)**5).)/(/5585/*553(5*5,,()-4)*(/15(0)-7((0,(,((1/-13((.,,1)256(()*)((,(0,(((.,(((,(,(,*((-,
@M02996:162:000000000-B87FG:1:1101:27338:6380 1:N:0:CCTAAGAC+AAGGAATA
CCTACGGGGGGCTGCAGTGAGGAATATTGGTCAATGGGAGGAAGCCTGAACCAGCCAAGTAGAGGGAGGGAAGAAGGGCCTATGGAGGGGAAAACGAGGGAGCGAGGGAGAAAGAAGAGACAGGGAGGGGTGGAGGAGAGTACCGGGAGAATAAGGAGCGGAGAAAGAAGGGAGAGAAGAAGAGGGAAGAAGGAGGACAAGAGGGGGAGGAGGAGGGACGGGGGGGAAAGGGAGGGTAGGAGGGGAGCGAACAGGGAGGGAAAAGCCAGGGGGGAAAAGGAGGGAAGACGGCCGAAAGGGG
+
8ACCCB:8>1)8888::::::::CFGGGGCGG9CFACC:8:78=FFGGGGGGGGGGGGGG8<<:4::@@C7<C<8:D+BFGGGGCA:8:<++,,:5555@3>F*1::@:@63:6:7<64,6,6:*14:***1/:*1=CGGGFGG585C588<CFF9@*9:5)2**032231/1*//1+2+320081/410228:*8)**.20*)//0.))**1.01)(*).85)/55505*.12()4:@3)*1)-.0-),()(.111756()(..04(0,51(,.*),,(.01((,-(,((---((.-,1(
@M02996:162:000000000-B87FG:1:1101:19140:6402 1:N:0:CCTAAGAC+AAGGAGTA
CCTACGGGAGGCAGCAGTGGGGAATATTGCACAATGGGCGAAAGCCTGATGCAGCAACGCCGCGGGAGGGACGACGGCCTTCGGGTTGTAAACCTCTTTTAGCAAGGAAGAAGCGAAAGTGACGGTACTGGCAGAAAAAGCGCCGGCTAACTACGGGCCAGCAGCCGCGGTAAGACGGAGGGCGCAAGCGTTATCCGGAAGTAGGGGGCGGAAAGAGCTCGGAGGCGGGGGGTCGCGTCGGCTGGGAAAACCCGAGGCGCAACCTCGGGCCGGCGGGGGGTACGGGCATACTAGAGTGGGG
+
68CCCB=@>1)=========;88BFGGGGGGGGGGGGGFCEEECFGGGGGGGGGGGGGGGFFGG+@FEFGDFEEGGFGGGGGGGGB8F+@BEFGFFG<,CFGGGFGFFEGGGGGGGGEG37FFGG3@FG3,DEGFGGGGGGGGGGGGGGFGGGGGCEGD:CFGGCGEGGD*CC+A?E577=C7529CDFG**/0A7)C*59>+199:5)7)27>FDF07*7*/>C7E<()1842-0995/1),5(7:(91:;(449>>99>DB:8?:?FBG(47)1),-927)8;6(,(.)..-68*.(16
@M02996:162:000000000-B87FG:1:1101:11268:6511 1:N:0:CCTAAGAC+AAGGAGTA
ACTACGGGAGGCAGCAGTGGGGAATTTTGGACAATGGGCGCAAGCCTGATCCAGCAATGCCGCGTGCAGGAAGAAGGCCTTCGGGTTGTAAACTGCTTTTGTCAGGGAAGAAATCCTTTGGGTTAATACCTCGAAGGGATGACGGTACCTGAAGAATAAGCACCGGCTAACTACGTGCCAGCAGCCGCGGTAATACGTAGGGTGCGAGCGTTAATCGGAATTACTGGGCGTAAAGCGTGCGCAGGCGGCTTGGCAAGACAGAGGTGAAATCCCCGGGCTCAACCTGGGAACTGCCTTTGTG
+
-8ABCA8@5))8===;==;=;888EFGGGGGGGGGGGGGGGGEGGGGGGFGGGFFFFFGGGGGGGGGGGGGGGGGGFGGGGGGGGGGGEGGGGGGGGGGGGGGGF?FFGGGGGGGGGGGGGCGG@FEFGGGGG@DEECGG7DGDEEGGGGG@FCFDE8=FFCGGCGGGEGGGGGGC>FGFFFFFFGGGGGGEEFFFFGGFGDGDGGFFEBCEGFFGGDDDF6?GG=F765<E:?DF>?FC>C;>;FB>D>F)1:???*7(4..38?246AGF?05EE;(18*8??7<0444>>21>FDF>(
@M02996:162:000000000-B87FG:1:1101:11257:6528 1:N:0:CCTAAGAC+AAGGAGTA
ACTACGGGAGGCAGCAGTGGGGAATTTTGGACAATGGGCGCAAGCCTGATCCAGCAATGCCGCGTGCAGGAAGAAGGCCTTCGGGTTGTAAACTGCTTTTGTCAGGGAAGAAATCCTTTGGGTTAATACCTCGAAGGGATGACGGTACCTGAAGAATAAGCACCGGCTAACTACGTGCCAGCAGCCGCGGTAATACGTAGGGTGCGAGCGTTAATCGGAATTACTGGGCGTAAAGCGTGCGCAGGCGGCTTGGCAAGACAGAGGTGAAATCCCCGGGCTCAACCTGTGAACTGCCTTTGTG
+
-8ACC>):8))=88=;==;=;888CFGGGDDGGGGGGGGGGGGGGGGGGFFGGGGGGGGGGGGGGGGGGGGGGGGGGGGGGGGGGGGGCGGFGG<=FFGGGGGGGGGFFGGCGGGGGGGGG+@FG<C,CD;FC7@88+=<=EF@CEFGGGF=BGDEG9@FGGGFGC@CE;FG>EEGCFFCCFFFG7;CCED::8CCFFG485;A555)8=9C<AFG<?CDF6:>7*<CB39:?(6=9:BC433@(7>BGB>:(5<52*250504?B<)96D2)4):52(47*,4:<),.44<B)18*5<4,
@M02996:162:000000000-B87FG:1:1101:5940:6889 1:N:0:CCTAAGAC+AAGGAGTA
CCTACGGGCGGCAGCAGTGGGGAATTTTGGACAATGGGGGCAACCCTGATCCAGCAATGCCGCGTGTGTGAAGAAGGCCTTCGGGTTGTAAAGCACTTTTGTCCGGAAAGAAAACGCCGTGGTTAATACCCGTGGCGGATGACGGTACCGGAAGAATAAGCACCGGCTAACTACGTGCCAGCAGCCGCGGTAATACGTAGGGTGCAAGCGTTAATCGGAATTACTGGGCGTAAAGCGTGCGCAGGCGGTCCGCTAAGACAGATGTGAAATCCCCGGGCTTAACCTGGGAACTGCATTTGTG
+
8ACCC>D5:1)8888;;<;;;88BFFGGGGGGGGGGGGGGGGGGGGGGGGGGGGGGFGGGFGGGGGGGGGGGGGGGGGGGGGGGGGGGGGGGFGGGGGGGGGGGGGGGGGGGGGGGGGGGGGGGGGGGGGGFEFGGGGGGGGGGGGGGGGGCEGGGGGGGGGGGGCGGGGGGGGGGFGG?FGFFGGGGGGGGEF?FFGGFGGGFGGFFF39EGFFGFFGGFGGGGFGFFFGFF?DFF<3C430>9BFFGFBF>FF>?FGBBF42:<A9B:::?BFE>;FF:FBFF?FF??(),.8<FA2)(
@M02996:162:000000000-B87FG:1:1101:5923:6901 1:N:0:CCTAAGAC+AAGGAGTA
CCTACGGGCGGCAGCAGTGGGGAATTTTGGACAATGGGGGCAACCCTGATCCAGCAATGCCGCGTGTGTGAAGAAGGCCTTCGGGTTGTAAAGCACTTTTGTCCGGAAAGAAAACGCCGTGGTTAATACCCGTGGCGGATGACGGTACCGGAAGAATAAGCACCGGCTAACTACGTGCCAGCAGCCGCGGTAATACGTAGGGTGCAAGCGTTAATCGGAATTACTGGGCGTAAAGCGTGCGCAGGCGGTCCGCTAAGACAGATGTGAAATCCCCGGGCTTAACCTGGGAACTGCATTTGTG
+
88BCCB=080)8888;;<;;;88B@EFGGDGGGFFFFFGGGGGGGGGGGGFGGFFDFFGGFGGG@FGGGGGGGGGGGGGGGGGGGGGGGGGGFGGGGGGGGGGGGGGEFFGFGFEGDEGGGGGGGFBFCGGGGGEGEGEGGGGGCEFEGGGGGFGDGGGGGFFFGGGGGGGGGGGCFGGGGFFFGGGGG59:CFGGFGGFGDFDGGF=:>DGD:FC36DCFCGFDF6><3>D?:<F;?@7()9:>@E>)4;@>B195EGFF)6)66<26>C?:1>EE970)99267:1,547<B7)9<)),
@M02996:162:000000000-B87FG:1:1101:22655:7073 1:N:0:CCTAAGAC+AAGGAGTA
CCTACGGGCGGCTGCAGTGGGGAATATTGGACAATGGGCGCAAGCCTGATCCAGCCATGCCGCGTGAGTGATGAAGGCCCTAGGGTTGTAAAGCTCTTTCACCGGTGAAGATAATGACGGTAACCGGAGACGAAGCCCCGGCTCACTTCGTGCCAGCAGCCGCGGTACTACGAACGGGGCTAGCGTTGTTCGGATTTACTGGGCGTAAAGCGCACGTAGGCGGACTTTTAAGTCAGGGGTGAAATCCCGGCGCTCAACTCTGGAACTGCCTTTGATACTGGAAGCCTTGAGTGTTGTAGAG
+
8ACCC>:851)8788;;;;;;888F6EFE@EFGGGGGGGGEGGGGGGGG<@CFFGFGGGGGGGGGGCFGGGGGGGG8<F:F<EGF==>FGGGAFGGGGGEFC?+CGGG@FFC,CAF9FE73+37F8@:@C+@8:+>DDCE7CE*7@FBF>C8EG;>D89@,3C=7?C/=>F**;*=*=/CCC:;E5/>CCC8?7EC*::?GF*7E5.<57>*)5>)9(91=>C)*8?*96**.4:F(8)14*.06/9:1((033(4)00<AF?9B72<4:6>>4*0844))77((.(-..)))))(0-.))
@M02996:162:000000000-B87FG:1:1101:22668:7088 1:N:0:CCTAAGAC+AAGGAGTA
ACTACGGGCGGCTGCAGTGGGGAATATTGGACAATGGGCGCAAGCCTGATCCAGCCATGCCGCGTGAGTGATGAAGGCCCTAGGGTTGTAAAGCTCTTTCACCGGTGCAGATAATGACGGTAACCGGAGAAGAAGCCCCGGCTAACTTCGTGCCAGCAGCCGCGGTAATACGAAGGGGGCTAGCGTTGTTCGGATTTACTGGGCGTAAAGCGCACGTAGGCGGACTTTTAAGTCAGGGGTGAAATCCCCGAGCTCAACTCTGGAACTGCCTTTGATACTGGAAGTCTTGAGTATGGTAGAG
+
88CCC>8)11)8888;;;;;6888CFGGGGGGGGGGGGGGGGGGGGGGGGEDFFGGGFGGFGGGFEGGGGGGGGGGGGGGGGCFFFG:FGGGGGFGGGGG9FGGGGG+ABAEFAF9EGE7F<>FF>+>F7BA?F@DFGGGEEGCGFFFG>GCEGFGGGGGGCG>:C*=EFGGD:=EGGCEGDFFGGG<DGF>EEGGFGGF7<FFGGEB>=CE3>D3F:F*9CC):;FGF677AA)928@G(9)64*6)*(4:69?7)::AF=3<:::??0044:4:*6>A7).()6:<)65.-5A(1)..6
@M02996:162:000000000-B87FG:1:1101:12122:7320 1:N:0:CCTAAGAC+AAGGAGTA
CCTACGGGAGGCTGCAGTGGGGAATTTTGGACAATGGGCGAAAGCCTGATCCAGCCATGCCGCTTGCAGGATGAAGGCCTTCGGGTTGTAAACTGCTTTTGTACGGAACGAAACGGTCTTTTCTAATAAAGAAGGCTAATGACGGTACCGTAAGAATAAGCACCGGCTAACTACGTGCCAGCAGCCGCGGTAATACGTAGGGTGCAAGCGTTAATCGGAATTACTGGGCGTAAAGCGTGCGCAGGTGGTGATGTAAGACAGTTGTGAAATCCCCGGGCTCAACCTGGGAACTGCATCTGTG
+
88BCCBAA)1)====;==;=;88BEFGGGGGGGGGGGGGGGGGGGGGGGGGGGFFGGGGGGGGGGGGGGGGGGGGGGGGGGGGGGGGGGGGGGGGGGGGGGGGGGGGGGGGGGGGGGGGGGGGGFGFFCGG,@FGGGGGGGGGGGGGGGGGGGGGGGGFGGGGGGGGGGGGGGGGGCFGGGGFFGGGGGGGCEFGGFGGFGDGFGGFAFEDGGFFGGFGGFGGGGFFGFBDEF:DFF<BG;C>BBFFFD?AFADF9>7708FBAF<<AFAGFFBFGFB6?<F??:??::02)5<<2=>AA<
@M02996:162:000000000-B87FG:1:1101:12104:7324 1:N:0:CCTAAGAC+AAGGAGTA
ACTACGTGAGGCTGCAGTGGGGAATTTTGGACAATGGGCGAAAGCCTGATCCAGCCATGCCGCTTGCAGGATGAAGGCCTTCGGGTTGTAAACTGCTTTTGTACGGAACGAAACGGTCTTTTCTAATAAAGAAGGCTAATGACGGTACCGTAAGAATAAGCACCGGCTAACTACGTGCCAGCAGCCGCGGTAATACGTAGGGTGCAAGCGTTAATCGGAATTACTGGGCGGAAAGCGTGAGCAGGTGTTGAGGTAAGACGGTTGTGAAATCCCCGGGCTCAACCTGGAAACTGCACTGGTG
+
88AAC@)5=0)===8;=====@8BAFFFGGGGGFGGFGFEGGGGGGDFFGGGG9FGGFGGFGGGGGGGGG@FGGFGEGGGGGGGGGGGG<BFGGGGGFGGGGGGGGGEECFCFGG7FFGGGGGGF9EFFGCFFCFGGGGGGGA::8DEGGGFGCDFFGGGF=FEEGGEECGGGGDGGEC9?DFFEGGGGGD*:9:E>G=A79C8:8688?9CD>F:*;G857+;7AGG13)869(79,5*(0)04.9273)7(52.3+*((0403-6A44C>><>EF((-3*(47(3(..,)..)(*.(-(
@M02996:162:000000000-B87FG:1:1101:19635:7351 1:N:0:CCTAAGAC+AAGGAGTA
CCTACGGGTGGCAGCAGTGGGGAATATTGGACAATGGGCGCAAGCCTGATCCAGCCATGCCGCGTGAGTGATGAAGGCCTTAGGGTTGTAAAGCTCTTTTATCCGGGACGATAATGACGGTACCGGAGGAATAAGCCCCGGCTAACTTCGTGCCAGCAGCCGCGGTAATACGAAGGGGGCTAGCGTTGCTCGGAATCACTGGGCGTAAAGGGCGCGTAGGCGGCGTTTTAAGTCGGGGGTGAAAGCCTGTGGCTCAACCACAGAATGGCCTTCGATACTGGGACGCTGGAGTATGGTAGAG
+
88BCCE=51)0========;;88BFGGGGGGGGGGGGGGGGGGGGGGGGGGGGFGGGGGGGGGGGGGGGGGGGGGGGGGGGGGGGGGGGGGGGGGGGGGGGGGGGGGGGGGGGGGGFGGDFDGGGGGGGGDFDGGGGGGGGGGGGGGGGGGGGGGGGGGGGGGGGGEEFGGGGGGGGGGGGFFFGGGDDFGGGFGFFGGFGFFFGGFF5BFGC5><D>GGFGGGGFGGFFGFFFBEB;EG>989<F@?FA)8:FFFFGGFBFFFFBF?F:7?<-)379245<?:66:(-(153):1*)-)6
@M02996:162:000000000-B87FG:1:1101:4933:7767 1:N:0:CCTAAGAC+AAGGAGTA
CCTACGGGCGGCAGCAGTGGGGAATTTTGGACAATGGGCGCAAGTCTGATCCAGCAATGCCGCGTGCAGGAAGAAGGCCTTCGGGTTGTAAACTGCTATTGTCAGGGAAGATATTCTTTGTGTTAATATCTCGAAGGGATGCCGGTACCTGACGAATAAGCACCGGCTAACTTCGTGCCCACAGCCGCGGTGATATGTAGGGTGCGAGCGTTAATGGGAATTACTGGGCGTAACGGATGCGAAGGCCGCTTTGCCAGCCAGGGGTGAAATCTCCGGGCTCACCGTGGAGAGTGCCTTTGTG
+
8ACCCFFA=))8888;;<;;;888E6EFEGGGGGGGGG8@7@F:6CEGFGGGGGF,CCFGGGGGFGG,,CCFGGGG8,,BFGDGC4FEGGGG9,5EF,C,9EGFGGGFGG8,C<,5,,:C5,8,,,65,,653A,33+,,83,8=>++@;;,,3@53@8,@<F,@>*8*?F7+6C95*/,,1)),*))/*/**+4+11++;9C:53>)8>)2C)0**(*00+3CF=FGB>/5,,()(-<*4*-0())(/4(8-)).,*C0()-42(()/-*)))0*)76()9((4(-((.(5.))-*).-.
@M02996:162:000000000-B87FG:1:1101:4961:7768 1:N:0:CCTAAGAC+AAGGAGTA
CCTACGGGCGGCAGCAGTGGGGAATTTTGGACAATGGGCGCAAGCCTGATCCAGCAATGCCGCGTGCAGGAAGAAGGCCTTCGGGTTGTAAACTGCTTTTGTCAGGGAAGAAATCCTTTGGGTTAATACCTCGAAGGGATGACGGTACCTGAAGAATAAGCACCGGCTAACTACGTGCCAGCAGCCGCGGTAATACGTAGGGTGCGAGCGTTAATCGGAATTACTGGGCGTAAAGCGTGCGCAGGCGGCTTTGCAAGACAGAGGTGAAATCCCCGGGCTCAACCTGGGAACTGCATTTGTG
+
8ACCCBF51))8888;;<;;;888CFFGGEGGGGGGGGGGGGGGGGGGGGGGGGFGFGGGGGGGGGGGGGGGGEGGFGFGGGGGGGGGGGGGGGFEGGGGGGGGGFGGGGGGGGGGGGGFCFGGGGGFGFGGGFCG7BFGGGGGGGFGGGF>FGGGGGGFFGGGFGEGCFGGGGDGFGGF6D;FFGGGCEDG=@CGFGCFDGGEGDFFEEGGGFFF3:CGFGGGG?CD:3C5:09F>FFGFD>>9E.7CFBF2:A<2*>?7)0()(..9<F::?E>@>7?D=7:>(.348:?<5)49).64
@M02996:162:000000000-B87FG:1:1101:4949:7782 1:N:0:CCTAAGAC+AAGGAGTA
CCTACGGGCGGCAGCAGTGGGGAATTTTGGACAATGGGCGCAAGCCTGATCCAGCAATGCCGCGTGCAGGAAGAAGGCCTTCGGGTTGTAAACTGCTTTTGTCAGGGAAGAAATCCTTTGGGTTAATACCTCGAAGGGATGACTGTACCTGAAGAATAAGCACCGGCTAACTACGTGCCAGCAGCCGCGGTAATACGTAGGGTGCGAGCGTTAATCGGAATTACTGGGCGTAAAGCGTGCGCAGGCGGCTTTGCAAGACAGAGGTGAAATCCCCGGTCTCAACCTGGGAACTGCCTTTGTG
+
88ABC?8==008888;;<;;;888CFFGFGGGGGGGGCFEGGGGGGGGGGGGGGGG8EFGGFEEGGGF<F@FGFGGGGGGGGGGG8FGGGGGGGGGGGGGFGGGGAFFGGGGGGGGGGGGFGGGGFFGGGGGDEGG7EGGGGG,EFFGGGGFGGGGGGGGGGGGG*@EGGGGDFEFGGG?,:FFGGCD4CD5?CFGFGG4CDGFG3:DD39EC>FG3:3>F8EGG4CGF:D:?F2F>FF349;<0>>>DB>?2.).)*92().8?:<<7:>334):0((64/((:((3,58:3<3)@AAB(
@M02996:162:000000000-B87FG:1:1101:15516:8035 1:N:0:CCTAAGAC+AAGGAGTA
CCTACGGGTGGCTGCAGTGGGGAATATTGCACAATGGGCGAAAGCCTGATGCAGCGACGCCGCGTGAGGGATGACGGCCTTCGGGTTGTAAACCTCTTTCAGCAGGGACGAAGCGCAATTGCCGGTACCTGCAGAAGAATCACCGGCTAACTACGTGCCAGCAGCCGCGGTAATACGTAGGGTGCAAGCGTTGTCCGGACTTCCTGGGCGTAAAGCGTTCGTAGGCGGTTTGTCGCGTCGTTTGTGAAAACCAGCACCTCCACTGCTGGCTTGCCGGCGATACGGGCAGACTTTAGTA
+
68BCC>85100=;===;=;;;888CFGGFGFGGGGGGGGGFGGDGGGF@FFGGFGG@CFGGGGGGGGG,CFFCFFGCFGFGGGGGGGGGGGGGGGGGGFGGCGCFE77FC@CEF@G:C+F9,CF+@CFGFFGGGG>7,>,@EEF<7@C78DG,DCFFGFADG?,=C*?5BC73<C?*3+:7C8>DF+*:CDGCEFG>73)1C09EG)5>DG=7)1*)4CC5C65**>)7:D)45(0(,.),9484.0)0).0,(44(2*,().6)5A042C?28)8;6(-3)44((4((,,::).6@)
@M02996:162:000000000-B87FG:1:1101:15494:8041 1:N:0:CCTAAGAC+AAGGAGTA
CCTACGGGTGGCTGCAGTGGGGAATATTGCACAATGGGCGAAAGCCTGATGCAGCGACGCCGCGTGAGGGATGACGGCCTTCGGGTTGTAAACCTCTTTCAGCAGGGACGAAGCGCAAGTGACGGTACCTGCAGAAGAAGCACCGGCTAACTACGTGCCAGCAGCCGCGGTAATACGTAGGGTGCAAGCGTTGTCCGGAATTACTGGGCGTAAAGAGTTCTTAGGCGGTTTGTCGCGTCGTTTGTGAACACCAGCAGCTCAACTGCTGGCTTGCAGGCGATACGGGCAGACTTGAGTAGTG
+
-8ABCAD51))===8===;;;88BCEFGGFGGGGGFGGGGG@FFGGGGGGGGGGGG:FGGGGGGCFCFDGGGGGGGGGGGGGGGGGGGGGGGGGGGGGGGAFGAFFFDEGGFGGGCCEGG9FFGDGGGGGGG?CECFCFGGGGGE8CC8DFGDFGGCFFFFGGFGGEGGG::DGGGFEFGGCFFGF77<EGGGDGGEG5><F7=CF?>7)5=GFF*9<C**+3>C4*>9@5><4?F115CBG(5:56<068)(((4:F44?@BA22456:7?FFFFF>622<>:4(-4(4.:))..9)).,
@M02996:162:000000000-B87FG:1:1101:15503:8058 1:N:0:CCTAAGAC+AAGGAGTA
CCTACGGGTGGCTGCAGTGGGGAATATTGCACAATGGGCGAAAGCCTGATGCAGCGACGCCGCGTGAGGGATGACGGCCTTCGGGTTGTAAACCTCTTTCAGCAGGGACGAAGCGCAAGTGACGGTACCTTCAGAAGAAGCACCGTCTAACTACGTGCCAGCAGCCGCGGTAATACGTAGGGTGCAAGCGTTGTCCGGAATTACTGGGCGTAAAGAGTTCGTAGGCGGTTTGTCGCGTCGTTTGTGAAAACCAGCAGCTCAACTGCTGGCTTGCTGGCTCTACGGGCCAACTGGGGTA
+
88BCCA:5:))=======,;;888CCFGFAFGGGGGGGGGGGGGGGGGGGGGCFFGCFGGEGGGGGFFGGGGEGGGGFGGGGFGEGGCFFGGGFAFGGFGF5FFF@FFG7F@:CFFC=+C,,C+@@+@FD;FFF9@BF?,@EGFG7C83,5>>FEGGFC969,6FF*:?B1*/>??F9A=CCADG*;>CDD8EFGG8CC3FF9@7774>EGE5)**0.2:)AC3:F:D;@D)4665917C9DB:38/:C-().121(**4)0.:2<2)/,93(8/39,...64(4(60(,4?0((,0(
@M02996:162:000000000-B87FG:1:1101:6178:8064 1:N:0:CCTAAGAC+AAGCAGTA
CCTACGGGTGGCAGCAACTAAGAATATTCCGCAATGGACGAAAGTCTGACGGAGCGACGCCGCGTGGATGATGAAGGTCGGAAGATTGTTAAATCCTTTTTAGTGTGAAGAATAAGTGCATCAGTGAATGGGTTCATGGGGACGGTAGGACTTGAATACGCAACGTCTCATTACGTGCCAGCAGCCGCTGTAGAAGGTAAGTGGCGAGCGCTGTTCGGTATTATTGGTCGTAAAGGGCAGGTAGGCGGTTCTGCAGGTTTGGTGTGAAATCCCGGAGCTTCACTCCTGAACGTCGTGCAGG
+
ACCCCADF58)=;==;=;;;,;;CFFGG<<6FGGGGGGGG@FEGGGGGGE@+B@FC@CG>:CFGFF+B=FEFGA?FG4A=:F:F89F<5,CFF<,:,CFG9F,9,<C?,A??EGGC=E??FA?F4?=FD,6,6+3,,6>+68C+8@D8+7,DDFC@DE+C+3>BF87:,3E7;FGG,=1,4;A>>*3:):2,,+,,2?++;1,**/0))))*12;:*,/1<++2A*<*)71)43<F(,3*(*.14*)(1,(*69A7(1*637:?,,)6*.*.5()*)-3?)*.).().624,,-(-)((-(
@M02996:162:000000000-B87FG:1:1101:25697:8136 1:N:0:CCTAAGAC+AAGCAGTA
CCTACGGGTGGCAGCAGTGGGGAATATTGGACAATGGGCGCAAGCCTGATCCAGCCATGCCGCGTGCGTGATGAAGGCCTTAGGGTTGTAAACCTCCTTTGTCCGGGACGTTAATTACGGTACCGGTAGTATAAGCCCCGGCTCACTTCGTTCCAGCACCCGCGATACTACGCAGGGGGCTACCGTTACTCGGAATATCTAGGCGTAAACCGCGCTTATTCGGCCATTCGGGTCCGGGGTCAAAGCCTTTAGCTCAACCACAGAATTGCCTTCGTTCCTGTTACGCTTGAGTTTGTTCGTG
+
8ACCC>0551)========;;688CFFG@E,EFFFDGFDFGGG@<FFEFFGGGGGGFFGGGDGGF7,:CFGGFGGGFFG8F<,9,?F:B,9F,BF=,BCG,:9?B::=F=++AFG99FGE,ACC+3+@+,65:7,>DFCC+>B:,3@EC@:,@C,,3305B**3****56,=7C*:**/=1*))/:9**+3**:2;*12+1++0*9)))***)))/98****:)/)3*-**.,((04()>(/5*)5>(03)14)5,,AF0,)(,..:.*.26?-)*)...-0))-((((().45..))-((
@M02996:162:000000000-B87FG:1:1101:25717:8140 1:N:0:CCTAAGAC+AAGGAGTA
CCTACGGGGGGCAGCAGTGGGGAATATTGGACAATGGGCGCAAGCCTGATCCAGCCATGCCGCGTGAGTGATGAAGGCCTTAGGGTTGTAAAGCTCTTTTGTCCGGGACGATAATGACGGTACCGGAAGAATAAGCCCCGGCTAACTTCGTGCCAGCAGCCGCGGTAATACGAAGGGGGCTAGCGTTGCTCGGAATCACTGGGCGTAAAGGGCGCGTAGGCGGCCATTCAAGTCGGGGGTGAAAGCCTGTGGCTCAACCACAGAATTGCCTTCGATACTGTTTGGCTTGAGTTTGGTAGAG
+
8ACCCDA=:8)8888::<:::88BFGGGGGGGGGGGGGGGGGGGGGGGGGGGGFFFGGGGGGGGFGGGGGGGGGGGGGGGGGGGGGGGGGGGGGGGGGGGGGGGGGGGGGGGGGGGGGGGGGGGGGGGGGGGGGGGGGGGGGGGGGGGGGGGGGGGGGGGGGGGGGGGGGGGGGGGGGGGGGFFGGGGGGGGGFGGFGGFGGGFGGFFFFGGGFFGGFGGFGGGDEGFBFFFFFBFFFFD997F97<>GFFF?FF>?GD?FFBF0><>B<CB>?@:>>:BAFFFFB??B?>-4>AF@9A4:
@M02996:162:000000000-B87FG:1:1101:20361:8311 1:N:0:CCTAAGAC+AAGGAGTA
CCTACGGGGGGCTGCAGTGGGGAATTTTGGACAATGGGCGCAAGCCTGATCCAGCAATGCCGCGTGCAGGAAGAAGGCCTTCGGGTTGTAAACTGCTTTTGTCAGGGAAGAAATCCTTTGGGTTAATACCTCGACGGGATGACGGTACCTGAAGAATAAGCACCGGCTAACTACGTGCCAGCAGCCGCGGTAATACGTAGGGTGCGAGCGTTAATCGGAATTACTGGGCGTAAAGCGTGCGCAGGCGGCTTTGCAAGACAGAGGTGAAATCCCCGGGCTCAACCTGGGAACTGCCTTTGTG
+
88A=C>5)11)8888::::::@?FFFFGGGGGGGGGGGGGGGGGGGGGGGGGGFFFGGGGGGGGGGGGDGGGGGGGFFGGGGFEGGGGGGGGGFFGGGGGGGGGGFG>FDFFBFGGGGGGGGGGFFEFFFFGCG*:8ECGEGGGEC8EGGGGGCGCFFGGGGGGGGGGEGGGFG5F>EFFFGFFGF)>D5C8*97C>FC)7375CC:5>5DEGFFGG19CFCFGG4+><)>D:?BF68)9072)3B@>GBBF>FB)-CF3855(5:47B4:2:?>E:((-)9,3:?06?24>>B?>FB9:(
@M02996:162:000000000-B87FG:1:1101:20340:8320 1:N:0:CCTAAGAC+AAGGAGTA
CCTACGGGGAGCTGCAGTGGGGAATTTTGGACAATGGGCGCAAGCCTGATCCAGCAATGCCGCGTGCAGGAAGAAGGCCTTCGGGTTGTAAACTGCTTTTGTCAGGGAAGAAATCCTTTGGGTTAATACCTCGAAGGGATGACGGTACCTGAAGAATCAGCACCGGCTAACTACGTGCCAGCAGCCGCGGTAATACGTAGGGTGCGAGCGTTAATCGGAATTACTGGGCGTAAAGCGTGCGCGTGCGGCTGTGCAAGCCCGAGGTGAAATCCCCGGGCTCAACCTTGGGATTTCCTTTTGG
+
88B==A)8>)1=======;;;8BCFGGFGDGGGGGGGGGGGGGGGGGGGGGGGGFFGGGGGGEEFGGGGGGGGGGGCFGGGCDGGGGGGGGGGG<FFGGGDGGGFBFDGGGGGGGGFGGAFGGGGGFEFCGGGGGGGGFGGGGFFEGGGFFGC,,67,6CC7DFCEEGC@E7@F5;85@CEGFFCDGGD5D*=8,4526)/*2)/95>BE555FFC:;D*7@?CE66C3)18344@B<:5(9(.-78673(80)645**((.(43(-5=>*8)4>ED(--.*(,2)63,,(,)).)*-))(
@M02996:162:000000000-B87FG:1:1101:20105:8364 1:N:0:CCTAAGAC+AAGGAGTA
CCTACGGGTGGCTGCAGTGGGGAATTTTGGACAATGGGCGCAAGCCTGATCCAGCAATGCCGCGTGCAGGAAGAAGGCCTTCGGGTTGTAAACTGCTTTTGTCAGGGAAGAAATCCTTTGGGTTAATACCTCGAAGGGATGACGGTACCTGAAGAATAAGCACCGGCTAACTACGTGCCAGCAGCCGCGGTAATACGTAGGGTGCGAGCGTTAATCGGAATTACTGGGCGTAAAGCGTGCGCAGGCGGCTTTGCAAGACAGAGGTGAAATCCCCGGGCTCAACCTGGGAACTGCCTTTGTG
+
8ACCCE:580)====;===;;8BBFGGGGGGGGGGGGGGGGGGGGGGGGGGGGFFFFGGGGGGGGGGGGGGGGGGGFGGGGGGGGGGGGGGGGGFGGGGGGGGGGGGGGGGGGGGGGGGGGGGGGGFFGGGGGGGGDGGGGGGGCGGGGGGGGGGGGGGGGGGGGGGGGGGGGGGGGGGGGGFFGGGGGGG>CFGGFGGFGCFEGGFFFFCGCFFGGDGGFGGGGFGG?>DF:?5F>BFG;93>;EFFGBFFFFD437530?41,4>D?AGFFFFGB9,44FFFB?FFB4,,5<1<F72.1
@M02996:162:000000000-B87FG:1:1101:8830:8456 1:N:0:CCTAAGAC+AAGGAGTA
ACTACGGGTGGCTGCAGTGGGGAATTTTGGACAATGGGCGCAAGCCTGATCCAGCCATGCCGCGTGCGGGAAGAAGGCCTTCGGGTTGTAAACCGCTTTTGTCAGGGAAGAAAAGGTTCTGGCTAATACCCGGGACTCATGACGGTACCTGCAGAATAAGCACCGGCTAACTACGTGCCAGCAGCCGCGGTAATACGTAGGGTGCAAGCGTTAATCGGAATTACTGGGCGTAAAGCGTGCGCAGGCGGTTATGCAAGACAGAGATGAAATCCCCGGGCTCAACCTTGGAACTGCCTTTGTG
+
-8ACCFA)1))==8=====;;88CFFFFGGGGGGGGGGGFFGGGGGGGGGGGGFFFFGGGGGGGGDGGGGGGGGGGCGGGGGGGGGGGGGFGGGGGGGFGGGFGGFFFGEFGCGDDGGGGFFGGGGBFGGGGE@EGGGGF;;ECEGGGGGG,@C,@BG7DFCGGGGGGGGGG8D5;CC5BFFFFFGDGDDCEEFC7)>FAD3C5:FA43@*:9>/:D:DDF?CCEFGFFBCEFFFF0:DG396>07DFD0:FAB>92CC>F88(-.2:7<::70>:72323140,).,44:?2)()0).:.
@M02996:162:000000000-B87FG:1:1101:15036:8778 1:N:0:CCTAAGAC+AAGGAGTA
CCTACGGGCGGCAGCAGTGGGGAATTTTGGACAATGGGCGCAAGCCTGATCCAGCCATGCCGCGTGCGGGAAGAAGGCCTTCGGGTTGTAAACCGCTTTTGTCAGGGAAGAAAAGGTTCTGGCTAATACCCGGGACTCATGACGGTACCTGAAGAATAAGCACCGGCTAACTACGTGCCAGCAGCCGCGGTAATACGTAGGGTGCAAGCGTTAATCGGAATTACTGGGCGTAAAGCGTGCGCAGGCGGTTATGCAAGACAGAGGTGAAATCCCCGGGCTCAACCTGGGAACTGCCTTTGTG
+
8ACCCD8=1))8888;;<;;;88BFFGGGGGGGGGGGGGEGGGGGGGGGGGGGGGGGGGGGGGGGGGGGGGGGGGGFGGGGGGGGGGEGGGGGG:FGGGGCGGGGFGGDE@FDFCGGGGGDDFGGF@@FFG:E@CEFFGGFGGFECEGGGG7CFGGGFGGGGGGGGGGCFGGGGDGGGGGGGFFGGGGGCG8=FGGFGGFG3C>EGFBFFGG<3@GGFGC@<?C?@GFF@<>(89F9?F337,52D>;G>17<A>9>=G0:?82?BB)7:C7:6<C@BFF?6:(431848:7<2(59>DA1
@M02996:162:000000000-B87FG:1:1101:14354:9469 1:N:0:CCTAAGAC+AAGGAGTA
CCTACGGGTGGCAGCAGTGGGGAATTTTGGACAATGGGCGCAAGCCTGATCCAGCCATGCCGCGTGCGGGAAGAAGGCCTTCGGGTTGTAAACCGCTTTTGTCAGGGAAGAAAAGGTTCTGGCTAATACCCGGGACTCATGACGGTACCTGAAGAATAAGCACCGGCTAACTACGTGCCAGCAGCCGCGGTAATACGTAGGGTGCAAGCGTTAATCGGAATTACTGGGCGTAAAGCGTGCGCAGGCGGTTATGCAAGACAGAGGTGAAATCCCCGGGCTCAACCTGGGAACTGCCTTTGTG
+
8ACCCD8)1))========;;888EEGGGGGGGGGGGGGGGGGGGGGGGGGGGGGGGGGGGGGGGGGGGGGGGGGGGGGGGGGGGGGGGGGGGGGGGGGGGGGGGGGGGGGGGGGGGGGGGGGGGGGGGGGGGFGGGGGGGGGGDGGGGGGGGGGGGGGGGGGFGDGGEGGGGGGGFGGGGGFFGGDGGGDEGFGGFGCA3C7DGGFFABGGGFFGG69DFGGGFFGGFEDF?FBF>FED><>D>EDBD;FFFF24<=GFFFFFF?F<FA77?BFGFF>FFFFFFFF?758>?<7?*46<3
@M02996:162:000000000-B87FG:1:1101:14368:9480 1:N:0:CCTAAGAC+AAGGAGTA
CCTACGGGTGGCAGCAGTGGGGAATTTTGGACAATGGGCGCAAGCCTGATCCAGCCATGCCGCGTGCGGGAAGAAGGCCTTCGGGTTGTAAACCGCTTTTGTCAGGGAAGAAAAGGTTCTGGCTAATACCCGGGACTCATGACGGTACCTGAAGAATAAGCACCGGCTAACTACGTGCCAGCAGCCGCGGTAATACGTAGGGTGCAAGCGTTAATCGGAATTACTGGGCGTAAAGCGTGCGCAGGCGGTTATGCAAGACAGAGGTGAAATCCCCGGGCTCAACCTGGAAACTGCCTTGGTG
+
8ACCCF>910)=======;;;888C@FGGGGGGGGGGGGGGFGGGGGGGGGGGGGGGGGGGGGGGGGGGGGGGGGGGGGGGGGGEGGGGGGGGGCEGGGFEGFFGFGGGGGGFGGFEFFGGCFDFDFCFFGGGGGGGGGGGDFGGGGDGFFCFGFGGGGGGGGGEEGGDGFFFGGGGGC,0C4AF4):DGDBCFG@5DFFGDGACFCFF>DGD>FGF:CC>6FCE?FF?:5>2:4=>FF9996>2>>9CBF=9AA6<:F?<?B:)8-2*6C?:(5*024:<FB7(4:((53A9)(,9)(-(
@M02996:162:000000000-B87FG:1:1101:28394:9780 1:N:0:CCTAAGAC+AAGGAGTA
CCTACGGGAGGCTGCAGTGGGGAATTTTGGACAATGGGCGCAAGCCTGATCCAGCAATGCCGCGTGCAGGAAGAAGGCCTTCGGGTTGTAAACTGCTTTTGTCAGGGAAGAAATCCTTTGGGTTAATACCTCGAAGGGATGACGGTACCTGAAGAATAAGCACCGGCTAACTACGTGCCAGCAGCCGCGGTAATACGTAGGGTGCGAGCGTTAATCGGAATTACTGGGCGTAAAGCGTGCGCAGGCGGCTTTGCAAGACAGAGGTGAAATCCCCGGGCTCAACCTGGGAACTGCCTTTGTG
+
88BBCEAA)1)====;====;88BCFFGGGGGGGGGGGGFFGGGGGGGGGGGGFFGGGGGGGGGGGGGGGGGGGGGGGGGGGGGGGGGGGGGGGGGGGGGGGGGGGGGGGGGGDGGGGGGGGGGGGGGFGGGGFGGGGGGGGGGGGGEFGGGGGGGGGGFGGDGEGGGGGGGGGGGGFGGGGFFFGGGGEDEGFGGFGGFDDGFGGFFFFGGGFFGGDGDFGGFFFFGFFG>??AB9BFC4797>:BFC6>4A4.-86CB:?:?D?FFF<F?B?>EDFBFB4(8?B?B<4-5<?7?782-,
@M02996:162:000000000-B87FG:1:1101:19262:9803 1:N:0:CCTAAGAC+AAGGAGTA
CCTACGGGAGGCTGCAGTGGGGAATTTTGGACAATGGGCGCAAGCCTGATCCAGCAATGCCGCGTGCAGGAAGAAGGCCTTCGGGTTGTAAACTGCTTTTGTCAGGGAAGAAATCCTTTGGGTTAATACCTCGAAGGGATGACGGTACCTGAAGAATAAGCACCGGCTAACTACGTGCCAGCAGCCGCGGTAATACGTAGGGTGCGAGCGTTAATCGGAATTACTGGGCGTAAAGCGTGCGCAGGCGGCTTTGCAAGACAGAGGTGAAATCCCCGGGCTCAACCTGGGAACTGCCTTTGGG
+
8BCCCFFA>))=========;88BFGGGGGGGGGGGGGGGGGGGGGGGGGGGGFFGGGGGGGGGGGGGGGGGGGGGGGGGGGGGGGGGGGGGGGGGGGGGGGGGGGGGGGGGFGGGGGGGGGGGGGGGGGF<CGGGGGGGGGGGGGGEFGGGGGGGGGGGGGGGGGGGGGGGGGGGGGGGGGFFGGDDCEG>CFFGFGGADGGFGGFFDFGGDF=CG6*CFGFGFFGGBFG>BFF?2()139>B9B@>DFF44<AA<64.378?7?AFF>D?F?DGF>26?F??((41:83:?DBFFF4((
@M02996:162:000000000-B87FG:1:1101:8353:10017 1:N:0:CCTAAGAC+AAGGAGTA
CCTACGGGCGGCAGCAGTGGGGAATTTTGGACAATGGGCGCAAGCCTGATCCAGCAATGCCGCGTGCAGGAAGAAGGCCTTCGGGTTGTAAACTGCTTTTGTCAGGGAAGAAATCCTTTGGGTTAATACCTCGAAGGGATGACGGTACCTGAAGAATAAGCACCGGCTAACTACGTGCCAGCAGCCGCGGTAATACGTAGGGTGCGAGCGTTAATCGGAATTACTGGGCGTAAAGCGTGCGCAGGCGGCTTTGCAAGACAGAGGTGAAATCCCCGGGCTCAACCTGGGAACTGCCTTTGTG
+
8ACCCDD5:1)8888;;<;;;8BCEFGGGGGGGGGGGGGGGGGGGGGGGGGGGGFGGGGGGGGGGGGGGGGGGGGGGGGGGGGGGGGGGGGGGGGGGGGGGGGGGGGFGGGGGGGGGGGGGGGGGGFGGGGGGGGGGGGFGGGGGGGEGGGGGGGGGGGGGGGGGGGGEGGGGGGGGGGGGGFFGGGGGGDBEAGGFGGFGGGFDD;BDEGGG>FCG?DGFEGGGFGGFFGFFFFFFBF33)3<>BE>3;9FDFF2AG4>?@>BB?<?95:58:DGE(227=0::?B84:44>?:>FFA.3
@M02996:162:000000000-B87FG:1:1101:25815:10102 1:N:0:CCTAAGAC+AAGGAGTA
CCTACGGGAGGCAGCAGTGGGGAATTTTGCACAATGGGCGCAAGCCTGATCCAGCAATGCCGCGTGCAGGAAGAAGGCCTTCGGGTTGTAAACTGCTTTTGTCAGGGAAGAAATCCTTTGGGCTTATACCTCGAAGGGCTGCTGGTACCTGAAGAATACGCACCGGCTAACTACGTGCCAGCAGCCGCGGTAATACTTCGGGTGAGAGCGTTGATCGGAATTACTTGGCGTAACGCGTGCGCAGGCGGCTTTGCAAGCCCGAGGTGTAATCCCCGAGCTCAACCTGGTAACTGCCGTAGTG
+
8ACCC>@9>))==8======;88BF8FFG9EFEGGGFFGG+FFFGGGGGF<CEFGAF<FFGGGGEDGDFGGGGGGG,,,EEFFE+9CFGEGGG<,CFBF5?FGGGGCBFGDEE,,4,,C?,6,4,5CE,FF?EE8++++A76,5836CECD@?,@@EG2>@8CC+:CE6DFGF6EGCC@,A>96D*;C**24/4,,+41:CDGB=7+))))112@+52D*)?@+=@AD25<3(,(049)/,),0-0)(/,()))-68*9((),(-4))*606)-0*),,..*,.,(4.-..-).(2<(3,(
@M02996:162:000000000-B87FG:1:1101:25809:10118 1:N:0:CCTAAGAC+AAGGAGTA
CCTACGGGAGGCAGCAGTGGGGAATTTTGGACAATGGGCGCAAGCCTGATCCAGCAATGCCGCGTGCAGGAAGAAGGCCTTCGGGTTGTAAACTGCTTTTGTCAGGGAAGAAATCCTTTGGGTTAATACCTCGAAGGGATGACGGTACCTGAAGAATAAGCACCGGCTAACTACGTGCCAGCAGCCGCGGTAATACGTAGGGTGCGAGCGTTAATCGGAATTACTGGGCGTAAAGCGTGCGCAGGCGGCTTTGCAAGACAGAGGTGAAATCCCCGGGCTCAACCTGGGAACTGCCTTTGTG
+
8ACCCB==:0)=========;8BCFFGGGGGGGGGGGGGGGGGGGGGGGGGGGFFGGGGGGGGGGGGGGGGGGGGGGGGGGGGGGGGGGGGGGGGGGGGGGGGGGGGGGGGGGGGGGGGGGGCFGGGGGFGGGFGGGGGGGGGGGGGEGGGGGGGGGDDFGGFGGGGGGGGGGGGGGGGGGGFFGGGGGGGGGFGGFGGFGGGFDGFFFFGGGFFGGFGGFGGGGFGGFFGFFFFB9?FC>>>BBF>>C>;FFFAAA=F??5?F:?>?=ADF2<FGFF3:2@BFFF64384:??<>*496(
@M02996:162:000000000-B87FG:1:1101:25821:10134 1:N:0:CCTAAGAC+AAGGAGTA
CCTACGGGAGGCAGCAGTGGGGAATTTTGGACAATGGGCGCAAGCCTGATCCAGCAATGCCGCGTGCAGGAAGAAGGCCTTCGGGTTGTACACTGCTTTTGTCAGGGAAGAAATCCTTTGGGTTAATACCTCGCAGGGATGACGGTACCTGAAGAATAAGCACCGGCTAACTACGTGCCAGCAGCCGCGGTAATACGTAGGGTGCGAGCGTTAATCGGAATTACTGGGCGTAAAGCGGTCGCAGGCGGCTGTGCAAGACAGAGGTGAAATCCCCGGGCTCAACCTGGGAACTGCCTTTGTG
+
88CCC>55::)==8=;====;88BAFFFFGFGGGGFGGGGGGGGGGGGGCFGGGGGGGGGGGGGGGGGGGGGGGGGGGGGGGGGGGGGGF,EFGGGGGGFGGGGGGGGDGGGGGGGGGGDFG+@FFFGGGGGC+888CFGDCFGDC+CFGGF?EFCEG7AFGGGGGGGGGCCCDEGGGGGGF>4DCCDGDDGGFGGFFGF/76)*:5).0:CGFFGGFGDFFCCFFGC65D><6489()91)1565)(16(83-:)5*74(07:>:B<?DG7?BFCDF0?)9:BBBB0:0(23<:2*))..
@M02996:162:000000000-B87FG:1:1101:5004:10453 1:N:0:GCTAAGAC+AAGGAGTA
CCTACGGGAGGCAGCAGTGGGGAATCTTGCGCAATGGGCGAAAGCCTGACGCAGCGATGCCGCGTGAAGGATGAAGGTCTTCGGGCTGTAAAACTCTTTTTTACATGACGAAAATGACGGGGCTTTATGAGTCCTGGCAGGGACGGTAGGTATCAGCAAAGGCGCGTCTAAGTACGGGCCCCGCGCTGAGGTGAAACGTTGGGTGCGTACGTTGCGCAGTATGGTTGGGAGGTTAGATCAGCTGGACGGGTGCTCAACCTTGGGGTTGCATTGCGAGACCCAGTCCCGGATGGCATTCGAG
+
ACCCCBFB>1)=8=8====;;88BFCFF,;+@FGGGGGCGG@FEFGGGG,@@FFF+@CF7,@FFFGC,,CFFFG<,E,,<EDF7++48B<FG,C,=59FDCC,?,,C5A+:>4@AE,<+++++3,,3,,:,,,,6,,,83++385@>***,,,3,,,,*,23>***/*4=,,42>****/*:5)=)/7)**320++*99)/C5)2*))0)/**0)))(1/*+20<9*1(.7),(.74)**)*.)())4)(-)(5-<222(.*((,,(-),*.347*)(,(,7,().)-((-(48,)1.62(
@M02996:162:000000000-B87FG:1:1101:6790:10579 1:N:0:CCTAAGAC+AAGGAGTA
CCTACGGGAGGCAGCAGTGGGGAATATTGGACAATGGGCGAAAGCCTGATCCAGCAATGCCGCGTGAGTGATGAAGGCCTTAGGGTTGTAAAGCTCTTTTACCCGGGATGATAATGACAGTACCGGGAGAATAAGCTCCGGCTAACTCCGTGCCAGCAGCCGCGGTAATACGGAGGGAGCTAGCGTTATTCGGAATTACTGGGCGTAAAGCGCACGTAGGCGGCTTTGTAAGTTAGAGGTGAAAGCCTGGAGCTCAACTCCAGAATTGCCTTTAAGACTGCATCGCTTGAATCCAGGAGAG
+
6ACCCDD=81)=8=======;88CFFGGGGGGGGGGGGGG@FFGGGGGGEGGGFGGGGGGGGGGGGGGGGGGGGGGEFGGGGGGGFGGGGFGGGGGGGGGGGFGGGGG>FGGGGGGFGEFGGFGGGGGGGGGGGGFGGGGGGGGGGGGGGGDGGGGGGGGGGGGGGGGGGGGGGGEGEGGGGFFGGDGGGGFCBEGFGFF+>AFEGEFACCCDFDGGFFDFGGGGFC*.4:=<44@<74C6F?F>?5:G-(7:<07<FF<:),5(6<<F<FBF)9392<?<BA<??63(4.6<))4<:144
@M02996:162:000000000-B87FG:1:1101:6773:10588 1:N:0:CCTAAGAC+AAGGAGTA
CCTACGGGAGGCAGCAGTGGGGAATATTGGACAATGGGCGAAAGCCTGATCCAGCAATGCCGCGTGAGTGATGAAGGCCTTAGGGTTGTAAAGCTCTTTTACCCGGGATGATAATGACAGTACCGGGAGAATAAGCTCCGGCTAACTCCGTGCCAGCAGCCGCGGTAATACGGAGGGAGCTAGCGTTATTCGGAATTACTGGGCGTAAAGCGCACGTAGGCGGCTTTGTAAGTTAGAGGTGAAAGCCTGGAGCTCAACTCCAGAATTGCCTTTAAGACTGCATCGCTTGAATCCAGGAGAG
+
88BCCDFA=0)=========;88BFFGGGGGGGGGGFGGGGGGGGGGGGGGGGGGGGGGGGGGGGGGGGGGGGGGGGGGGGGGGGGGGGGGGGGGGGGGGGGGGGGGGGGGGGGGGGGGGGGGGGGGGGGGGGGGGGGGGGGDGGGGGGGGGGGGGGGGGGGGGGGGGGGGGGGGGGGGGGGFFGGGGGGGFGFEGFGGFGGGFGGFBFFGGGFEGGFGGFGC<EBFFFFGFFBDFFFFG?:>9<F>:FF<F?727>FFFFF0<?DFFFAGA<68+=?F>:4:9:004(855528?FB?::
@M02996:162:000000000-B87FG:1:1101:2841:10905 1:N:0:CCTAAGAC+AAGGAGTA
CCTACGGGGTGCTGCAGTGGGGAATTTTGGACAATGGGCGCAAGCCTGATCCAGCAATGCCGCGTGCAGGAAGAAGGCCTTCGGGTTGTAAACTGCTTTTGTCAGGGAAGAAATCCTTTGGGTTAATACCTCGAAGGGATGACGGTACCTGAAGAATAAGCACCGGCTAACTACGTGCCAGCAGCCGCGGTAATACGTAGGGTGCGAGCGTTAATCGGAATTACTGGGCGTAAAGCGTGCGCAGGCGGCTTTGCAAGACAGAGGTGAAATCCCCGGGCTCAACCTGGGAACTGCCTTTGTG
+
8ACCCEF01)0========;;8BFFGGGGGGGGGGGGGGGGGGGGGGGGGGGGGGGGGGGGGGGGGGGGGGGGGGGGGGGGGGGGGGGGGGGGGGGGGGGGGGGGGGGGGGGGGGGGGGGGGGGGDFGGGGGGFGGEEDFGGGGGGGGGGGGGGGGGGGGGFGGGGGGGGGFGGGGGGGFGGFFGGGGGGGEGFGGFGGFGCGEGGFFFF<EGFFGG?GDFGGGGFGG:@GEB?<FBBFG6>>DBFB9G>FFFA>A2CFBBF:???94=>CB?6>EBF9?)9<B(,41:??:<2<DF>>B:
@M02996:162:000000000-B87FG:1:1101:2820:10909 1:N:0:CCTAAGAC+AAGGAGTA
CCTACGGGGGGCTGCAGTGGGGAATTTTGGACAATGGGCGCAAGCCTGATCCAGCAATGCCGCGTGCAGGAAGAAGGCCTTCGGGTTGTAAACTGCTTTTGTCAGGGAAGAAATCCTTTGGGTTAATACCTCGAAGGGATGACGGTAACTGAAGAATAAGCACCGGCTAACTACGTGCCAGCAGCCGCGGTAATACGTAGGGTGCGAGCGTTAATCGGAATTACTGGGCGTAAAGCGTGCGCAGGCGGCTTTGCAAGACAGAGGTGAAATCCCCGGGCTCAACCTGGGAACTGCCTTTGTG
+
-8ACCBFF1))8888:::::988BE<EFGGGGGGGFFDGGCEEGGGGGGGAFFFECAFGGGFCFFGGGGG7FGFGGGGGGGGGGGFGGFGGGFGGGGGGGFGD;FFFEFGGGGGCGFCCFGGGGGGFGFCFFEC@EGGGGG?EGGCC1BBFFGGFGGFGGCDF@EEGGGGGGCFEFGD:CGGFFCCD3CEGG587+8CGFGDGF*>7.<>D55>FGGBGG:CFGGFGCBFG)4?<F9?D939639:>;<>(<<>94)*2285448<AD6:>7)(7EE;9<297(8<:<373>24.8F7<),
@M02996:162:000000000-B87FG:1:1101:15413:11054 1:N:0:CCTAAGAC+AAGGAGTA
CCTACGGGGGGCTGCAGTGGGGAATTTTGGACAATGGGCGCAAGCCTGATCCAGCAATGCCGCGTGCAGGAAGAAGGCCTTCGGGTTGTAAACTGCTTTTGTCAGGGAAGAAATCCTTTGGGTTAATACCTCGAAGGGATGACGGTACCTGAAGAATAAGCACCGGCTAACTACGTGCCAGCAGCCGCGGTAATACGTAGGGTGCGAGCGTTAATCGGAATTACTGGGCGTAAAGCGTGCGCAGGCGGCTTTGCAAGACAGCGGTGAAATCCCCGGGCTCAACCTGGGAACTGCCTTTGTG
+
8ACCCEA955)8888::::::88BFFGGGGGGGGGGGGGGGGGGGGGGGGGGGGGGFGGGGGGGGGGGGGGGGGGGGGGGGGGGGGGGGGGGGGGGGGGGGGGGGGGGGGGGGGGGGGGGGGGGGGGGGGGGGGCGGGGGGGGGGGGGGGGGGGGGGGGGGGGGGGGGGGGGGGGGGGGGGGFFGGGGGGGGEFGGFGGFGDF5*>BEEFGGGFFGGFGGFGGFGFCF?@D>?FFF61)/4C1:9>B6>>;FFAB42*9(()--,7:</5::::DE;>482FFF:<?FB48><<BFFBBA(
@M02996:162:000000000-B87FG:1:1101:20534:11062 1:N:0:CCTAAGAC+AAGGAGTA
CCTACGGGTGGCAGCAGTGGGGAATTTTGGACAATGGGCGCAAGCCTGATCCAGCAATGCCGCGTGCAGGAAGAAGGCCTTCGGGTTGTAAACTGCTTTTGTCAGGGAAGAAATCCTTTGGGTTAATACCTCGAAGGGATGACGGTACCTGAAGAATAAGCACCGGCTAACTACGTGCCAGCAGCCGCGGTAATACGTAGGGTGCGAGCGTTAATCGGCATTACTGGGCGTAAAGCGTGCGCAGGCGGCTTTGCAAGACAGAGGTGAAATCCCCGGGCTCACCCTGGGAACTGCCTTTGTG
+
8ACCCFF9A0)========;;88BEFGGGGGGGGGGGGGGGGGGGGGGGGGGGGGC<FFFGDGGGGGGGGCFGCAEAFGGGGD=FGGGGG9EFGFGGGGGGGGGGGGGGGGGGGGGGGGGGGGGGGFFGFGGDGF77@@F@FE@CCFEGGD@DE9=F=D:EFGGFEEGGFGGGGGGGGGGGGFFGGGGGGG5?B7C8C4A49;:CD3>A5CG35@DD7)1<C7DE4?F?EGDBB2@9<>33D>>2>>BGFFFFF24)*9(4)5(566<*6;::BD5599BF=?F81??154:??0>@AA<2
@M02996:162:000000000-B87FG:1:1101:20554:11065 1:N:0:CCTAAGAC+AAGGAGTA
CCTACGGGTGGCAGCAGTGGGGAATTTTGGACAATGGGCGCAAGCCTGATCTAGCAATGCCGCGTGCAGGAAGAAGTCCTTCTGTTTGTAAACTGCTTTTGTCAGGGAAGAAATCCTTTGGGTTAATACCTCGAAGTGCTGACGTTACCTTCATCCTACGCACCGGCTCACTACGTGCCAGCAGCCGCGGTAATCCCTTGGTTTCGAGCGTTAATCTGCATTCCTGGGCGTAAACCGTGCGCAGGCGGGTTTGCAATCCTGAGTTTAATTCCCCGGGCTCCACCTGTGAACTGCATTTGTG
+
88BCCBA=0)0=======;;;88BFCFGD6,EDGGGGGGGCGEGGGGGGGG,,CFF,CCEF@FCE+@<,=CC8<<F,CFGGG66,CF<FG,EEF:EFGFGEF?AF8AFCGGFFE=EFEGGGDC=DGFGGFDGDC87>E,A,,@+4@,CFGE,3@,66,+3>+B8+3@>+@;=58+5,@A9<*063;****3*48,4);+)0;A)1*)))8:=*)1;+1+3AE+@F++2()2)62)042)74)-01).()4:B0444)39).*,62))6*)2)48)*072((/8(((-)-.4),)))*-)-.
@M02996:162:000000000-B87FG:1:1101:15400:11068 1:N:0:CCTAAGAC+AAGGAGTA
CCTACGGGGGGCTGCAGTGGGGAATTTTGGACAATGGGCGCAAGCCTGATCCAGCAATGCCGCGTGCAGGAAGAAGGCCTTCGGGTTGTAAACTGCTTTTGTCAGGGAAGAAATCCTTTGGGTTAATACCTCGAAGGGATGACGGTACCTGAAGAATAAGCACCGGCTAACTACGTGCCAGCAGCCGCGGTAATACGTAGGGTGCGAGCGTTAATCGGAATTACTGGGCGTAAAGCGTGCGCAGGCGGCTTTGCAAGACAGAGGTGAAATCCCCGGGCTCAACCTGGGAACTGCCTTTGTG
+
ACCCCE=855)8888::::::88BEEFGGGGGGGGGGGGGGGGGGGGGGFGGGGGGGDGGGGGGGGGGGGGGGGGGGGGGGGGGGGGGGGGGGGCFGGGGGGGGGGGGGGGGGGGGGGGGGDBFGGGFFGCF:FCECGF@EFGGEGGEGGGGF9EFFGG@CFGGGCCGEGGGGGGGGGGGGGFFGGCDGGGEGFFG:76)9<?5?DDFB79CDFFFG?GGFGGGG?FGFED>?FBB6355371>7559GFFFAA<AD*7.(726544306:8?<>GD>344??:41:8?732<<:<@AAA(
@M02996:162:000000000-B87FG:1:1101:3843:11182 1:N:0:CCTAAGAC+AAGGAGTA
CCTACGGGCGGCAGCAGTGGGGAATTTTGGACAATGGGCGCAAGCCTGATCCAGCAATGCCGCGTGCATGAAGAAGGCCTTCGGGTTGTAAACTGCTTTTGTCAGGGAAGAAATCCTTTGGGTTAATACCTCGAAGGGATGACGGTACCTGAAGAATAAGCACCGGCTAACTACGTGCCAGCAGCCGCGGTAATACGTAGGGTGCGAGCGTTAATCGGAATTACTGGGCGTAAAGCGTGCGCAGGCGGCTTTGCAAGACAGAGGTGAAATCCCCGGGCTCAACCTGGGAACTGCCTTTGTG
+
88ACCBF98))8888;;<;;;888CCFGGGGGGGGGGGGFEGGGGGGGGGGGGFFFGGGGGGGEGGGGGGGGGGGGGGGGGGGGGGGGGGGGGGGGGGGGGGGGGGGCGGGGGGGGGGGGGGGGGGGGGGGGGFGGGGGGGGGGGGGGGGGFGGGGGGGGGGGGGGGGGGGGGGGGGGGGGGFFGGGGGGGGGFGGFG=ADDGFGGEFFF<EGFFGGFGDFGGGGFGG?DGFBFBF>?DD>76B9@>>D09FBAAFFGG0::>??:A?BA>?FFF>BB>??FF7?F??<?37??:?FFB4(
@M02996:162:000000000-B87FG:1:1101:15480:11187 1:N:0:CCTAAGAC+AAGGAGTA
CCTACGGGAGGCTGCAGTGGGGAATTTTGGACAATGGGCGCAAGCCTGATCCAGCCATGCCGCGTGCGGGAAGAAGGCCTTCGGGTTGTAAACCGCTTTTGTCAGGGAAGAAAAGGTTCTGGCTAATACCCGGGACTCATGACGGTACCTGAAGAATAAGCACCGGCTAACTACGTGCCAGCAGCCGCGGTAATACGTAGGGTGCAAGCGTTAATCGGAATTACTGGGCGTAAAGCGTGGGCAGGCGGTTATGCAAGACAGGGGTGAAATCCCCGGGCTCAACCTGGGAACTGCCTTTGTG
+
68A?CEDF>:)====;===;;88BCEAFGGGGGGGGGGGFGGGGGGGGGGGGGGGGGGGGGGGGGGGGGGGGGGGGGGGGGGGGGGGGGGGGGGGGGGGGGGGGGGGGGGGGGGGGGGGGGGGGGGGGGGGGGGGGGGFFGGGGGGFEFGGGGGGGGGGGGGFFEGGGGGGGGGGGGGGGCGFFG49CDGGGGFGGFGGFGGCDGCCF>DGGGF?DGFGGFGGDCFFF0>)813>B9<B),94>9<>>D96*)4<9)02.,)-449:?=<:03:EGE1--56(4(8?1.5-5><(5*566(
@M02996:162:000000000-B87FG:1:1101:15481:11206 1:N:0:CCTAAGAC+AAGGAGTA
CCTACGGGAGGCTGCAGTGGGGAATTTTGGACAATGGGCGCAAGCCTGATCCAGCCATGCCGCGTGCGGGAAGAAGGCCTTCGGGTTGTAAACCGCTTTTGTCAGGGAAGAAAAGGTTCTGGCTAATACCCGGGACTCATGACGGTACCTGAAGAATAAGCACCGGCTAACTACGTGCCAGCAGCCGCGGTAATACGTAGGGTGCAAGCGTTAATCGGAATTACTGGGCGTAAAGGGTGCGCAGGCGGTTATGCAAGACAGAGGTGAAATCCCCGGGCTCAACCTGGGAACGGCCTTTGTG
+
88BBCE)=0)1=========;888CCFGGGGGGGGGGGGGGGGGGGGGGGGGGFGGGGGGGGGGGGGGGGGG@FGGFGGGGGGGGGGGGGGGGGGGGGGGGGGGGGGGGGGGFGCCFGGGFGGGGGGGGGG7C++==FFGGGGGGGGEGGGFGGEGGGGGGGCDFEGGDGGGGGGF>CF7CFFFFGGGGGDC=6CGFGGFGGG:=>;FFBGGDFFGGBDDFGGGG?GGFFD331<*43:34C;:7BEB964=B>AA>67415(4.295*)28B0>C>2043?:?28:1471,26(3)4:61
@M02996:162:000000000-B87FG:1:1101:8374:11228 1:N:0:CCTAAGAC+AAGGAGTA
CCTACGGGCGGCAGCAGTGGGGAATTTTGGACAATGGGCGCAAGCCTGATCCAGCAATGCCGCGTGCAGGAAGAAGGCCTTCGGGTTGTAAACTGCTTTTGTCAGGGAAGAAATCCTTTGGGTTAATACCTCGAAGGGATGACGGTACCTGAAGAATAAGCACCGGCTAACTACGTGCCAGCAGCCGCGGTAATACGTAGGGTGCGAGCGTTAATCGGAATTACTGGGCGTAAAGCGTGCGCAGGCGGCTTTGCAAGACAGAGGTGAAATCCCCGGGCTCAACCTGGGAACTGCCTTTGTG
+
8BCCCE80:))8888;;<;;;88BFAFGGGGGGGGGGGGGGGGGGGGGGGGGGGGGGGGGGGGGGGGGGGGGGGGGFGGFGGFGGGGGGGFGGGGGGGGGGGGGGDFFGGGGCFGGGGGGGGGGGGFDFFGFCFGG>EGGGFGGFGFECCFGGFDFGGGGGGGGGGGGGGGGGGGGGGD?FFFFFGGGGGGGGFGGFGCAGDGFGGAEFFDGDFFGGFDG5A9CGFGD?FGF??2@>0)C4)-82>D>DF0?FFD)5C7::?8:::2<46C:::527;9??6(24::8(4-).57)1)-.(
@M02996:162:000000000-B87FG:1:1101:8377:11246 1:N:0:CCTAAGAC+AAGGAGTA
CCTACGGGCGGCAGCAGTGGGGAATTTTGGACAATGGGCGCAAGCCTGATCCAGCAATGCCGCGTGCAGGAAGAAGGCCTTCGGGTTGTAAACTGCTTTTGTCAGGGAAGAAATCCTTTGGGTTAATACCTCGAAGGGATGACGGTACCTGAAGAATAAGCACCGGCTAACTACGTGCCAGCAGCCGCGGTAATACGTAGGGTGCGAGCGTTAATCGGAATTACTGGGCGTAAAGCGTGCGCAGGCGGCTTTGCAAGACGGAGGTGAAATCCCCGGGCTCAACCTGGGAACTGCCTTGGTG
+
88BCCB::1))8888;;<6;;888C;CFFDFGGGGGGGGGEGGGGGGGGEFGGGGGGGGGGGGGGGGGGGGFGGGGGGGFGDFFGGGGGGGGGG9FFGGGGGGGGGGGGGGGGGGGGGGGGD>:FFDGFFFFEC8@GGDDEGGG7CEEFGGCCFGGGGGGGGGGGGCEGGFGGGGGGGGGFGFFGGGGCCGCECGGAFDFD3:>CCDEFFCGG>?FGFDGFEF7:@<7?5DE::>?9?BC4)4@BFFFD>;@B<<<D**(453>F?)514:8>4>EBF>8.*3<0(1-,.448?(4*)(.(
@M02996:162:000000000-B87FG:1:1101:21068:11577 1:N:0:CCTAAGAC+AAGGAGTA
CCTACGGGCGGCAGCAGTGGGGAATTTTGGACAATGGGCGCAAGCCTGATCCAGCAATGCCGCGTGCAGGAAGAAGGCCTTCGGGTTGTAAACTGCTTTTGTCAGGGAAGAAATCCTTTGGGTTAATACCTCGAAGGGATGACGGTACCTGAAGAATAAGCACCGGCTAACTACGTGCCAGCAGCCGCGGTAATACGTAGGGTGCGAGCGTTAATCGGAATTAATGGGCGTAAAGCGTGCGCAGGCGGCTTTGCAAGACAGAGGTTGAATCCCCGGGCCAAACCTGGGAACTGCGTTTTTG
+
CCCCCBA@)116888;;<;;;888FEGGCCAFGGGG@FGGCGGG?DFGGDFGGGGGGCGGGGGGGGCGGGGDGGGGGGGGGGGGGGGGGGGGGG<FGGGGGGFFGGG=FGGGGFGGGGGGGG@FFGGGAFFFE@FE8CDEEFGGDEFECCF,8DGGGFFFDCF7FED5:FFG8CEGF=EFFFAAGGGGDE<*CFCFFF48CCC>85B>>5CE*0829?5*5C:*3=CC6BGFFF413,)11/2767>61,9?254632C(3)(3,((.157,),8EB((((86-286:8>32,,(-)4((,
@M02996:162:000000000-B87FG:1:1101:16834:11729 1:N:0:CCTAAGAC+AAGGAGTA
CCTACGGGTGGCAGCAGTGGGGAATTTTGGACAATGGGCGCAAGCCTGATCCAGCAATGCCGCGTGCAGGAAGAAGGCCTTCGGGTTGTAAACTGCTTTTGTCAGGGAAGAAATCCTTTGGGTTAATACCTCGAAGGGATGACGGTACCTGAAGAATAAGCACCGGCTAACTACGTGCCAGCAGCCGCGGTAATACGTAGGGTGCGAGCGTTAATCGGAATTACTGGGCGTAAAGCGTGCGCAGGCGGCTTTGCAAGACAGAGGTGAAATCCCCGGGCTCAACCTGGGAACTGCCTTTGTG
+
8ACCCBA5>))========;;8BCFGGGGGGGGGGGGGGGGGGGGGGGGGGGGGGGFGGGGGGGGGGGGGGGGGGGGGGGGGGGGGGGGGGGGGGGGGGGGGGGGGGGGGGGGGGGGGGGGGGGGGGFGGGGGGGGGGGGGGGGGGGGGFGGGGGGGGGGGGGGGGGGGGGGGGGGGGGGGGFFFGGGGGGGGFGGFGGFGGGFGGFDFDGGGFFGGFDGFGGGFFGGF3CD?FBFB?@G;D9.9BEBDFFFAAA4<CG?308??FF<*4C??<FGF9>?FFFBFFFFF>24??:??<AA:
@M02996:162:000000000-B87FG:1:1101:16847:11742 1:N:0:CCTAAGAC+AAGGAGTA
CCTACGGGTGGCAGCAGTGGGGAATTTTGGACAATGGGCGCAAGCCTGATCCAGCAATGCCGCGTGCAGGAAGAAGGCCTTCGGGTTGTAAACTGCTTTTGTCAGGGAAGAAATCCTTTGGGTTAATACCTCGAAGGGATGACGGTACCTGAAGAATAAGCACCGGCTAACTACGTGCCAGCAGCCGCGGTAATACGTAGGGTGCGAGCGTTAATCGGAATTACTGGGCGTAAAGCGTGCGCAGGCGGCTTTGCAAGACAGAGGTGAAATCCCCGGGCTCAACCTGGGAACTGCCTTTGTG
+
8ACCCEF==))=;==;==;;;88CFFFFGGGGCEGGFGGGGGGGGGGGGGGGGGGGGFGGGGGGGGGGGGGGG=FGGGGGGGGGGGGGGGGGGGGGGGGGGGGGGGGGGGGGGGGGGGGGGGGGGGGGGGGCEGFGGGGGGFGEGGGGFFGGFDFCFADFGDFCFEGGGGGGGGGFFGFGGGFFGGDGCE<EGFFGFGGFDDGEEDA3:5DGGAFF3?DDFFFGGF+*4>>386241<33,>653>D9C06?>BFFACC7??B::B<21.24>1)C@2(4)98?(40185:08??<B<BA2
@M02996:162:000000000-B87FG:1:1101:23834:12259 1:N:0:CCTAAGAC+AAGGAGTA
CCTACGGGCGGCTGCAGTGGGGAATTTTGGACAATGGGCGCAAGCCTGATCCAGCAATGCCGCGTGCAGGAAGAAGGCCTTCGGGTTGTAAACTGCTTTTGTCAGGGAAGAAATCCTTTGGGTTAATACCTCGAAGGGATGACGGTACCTGAAGAATAAGCACCGGCTAACTACGTGCCAGCAGCCGCGGTAATACGTAGGGTGCGAGCGTTAATCGGAATTACTGGGCGTAAAGCGTGCGCAGGCGGCTTTGCAAGACAGAGGTGAAATCCCCGGGCTCAACCTGGGAACTGCCTTTGTG
+
8ACCC>:08)08888;;;;;;888EFGGGGGGGGGGGGGGGGGGGGGGGGGGGGGGGFGGGGGGGGGGGGEGGGGGGGGGGGGGGGGGGGGGGGGGGGGGGGGGGGGGGGGGGGGGGGGGFGGGGGFFDGGCECGGGGGGGGGGGGGGGGGDGGGGGGGGGGGGGGGECGGGGGGGGGGFGGFFFFDDGGGGCFGFFGCFGGGAEGEFFFGGGFFGGBGGF?CFGFGGFFGB<BFF>B:94>>BB>B>GFFFFFF6AFG>:48??BDF?A78:201<9,4464::(8?35454)28FAAA(
@M02996:162:000000000-B87FG:1:1101:23809:12262 1:N:0:CCTAAGAC+AAGGAGTA
CCTACGGGCGGCTGCAGTGGGGAATTTTGGACAATGGGCGCAAGCCTGATCCAGCAATGCCGCGTGCAGGAAGAAGGCCTTCGGGTTGTAAACTGCTTTTGTCAGGGAAGAAATCCTTTGGGTTAATACCTCGAAGGGATGACGGTACCTGAAGAATAAGCACCGGCTAACTACGTGCCAGCAGCCGCGGTAATACGTAGGGTGCGAGCGTTAATCGGAATTACTGGGCGTAAAGCGTGCGCAGGCGGCTTTGCAAGACAGAGGTGAAATCCCCGGGCTCACCCTGGGCACTGCCTTTGTG
+
8ACCC>1)1)08888;;;;;;88BEFGGGGGGGGGGGGGGGGGGGGGGGGGGGFFGGGGGGGGGFGGGGGEGGGGGGGGGGGGGGGGGGGGGGGGGGGGGGFGFGGGGGGGFFGGGGGGGGGGGGGFFGFGDEGGE78DD8DFGGEGDGCGFGGGFGFGFGFFGCEGGGGGGGGGGGGGGGGFFGGCDCGGEGFG?>FGFGGGFGC5))71A<F?FFF:DFGGGGFFG6BCD?3<FFFFD;:159>)4/(4)5244<09>?)33>6)4*)207::18(((5*.:?2?8(4,.:<(5@24-(
@M02996:162:000000000-B87FG:1:1101:4331:12284 1:N:0:CCTAAGAC+AAGGAGTA
CCTACGGGAGGCAGCAGTGGGGAATATTGGACAATGGGCGAAAGCCTGATCCAGCCATGCCGCGGGTGTGAAGAAGGTCTTCGGATTGTAAAGCACTTTAAGTTGGGAGGAAGGGCAGTTACCTAATACGTGATTGTTTTGACGTTACCGACAGAATAAGCACCGGCTACCTCTGTGCCAGCAGCCGCGTGAATCCAGAGGGTGCAAGGGTTAATCGGAATTACTGGGCGTAAAGCGCGCGTAGGTGGTTTGTTAAGTGGGATGGAAAATCCCCGGGCTCAACCGGGGAACGGCATTCAAA
+
-8ACC>A851)=====;=;=;88@69F9FEFFFAFGGGFFGECEGG8F@DFD6EFFFG@FDGGG7FC:F,BBAAFGGGGGGEGFEG:F??D?FC@EEF,FFGFAFGG@F7FFFGEC++E9AF?<FF=@>FC=EDCF=@DC@E;BF@DGE+@+@+,,,,5,6+DDGG5C@,,,*>D:?F7,,;>FG*7CC*1==A+>66:AF<=>=<=4))2**8+2C(<CF?+:<@A4,097(,)/34@)4/(8:FFF*4:)((6-4C*)2),((()5:69(,4@GE9>()*(((4(,,(-(-304*-696
@M02996:162:000000000-B87FG:1:1101:4351:12289 1:N:0:CCTAAGAC+AAGGAGTA
ACTACGGTGGGCAGCAGTGGGGAATATTGGACAATGGGCGAAAGCCTGATCCAGCCATGCCGCGTGTGTGAAGAAGTTCTTCGGATTGTAAAGCACTTTAAGTTGGGAGGAAGGGCAGTTACCTAATACGTGATTGTTTTGACGTTACCGACAGAATAAGCACCGGCTCACTCTTTGCCATCATCCGCTGTACTACATAGGGTGCAAGCGTTAATCGGAATTACTGGGCGTAAAGCGAGCGTAGCTAGTTTGTTATGTTGGATGTTAAATCCCCGATCTCATCCTTGGAACTGCCTTCACA
+
88A@C>A))1)=;===;=;;;888C,CFFDGGGGG,E,C:FFGGGFCGFGGGGDGG8AEFGDEGGC:DGGCCGCFGCEFFEGCFGCFFGAEECFGGGG?EGAEFA,>8@:BEEF+@DGGF9EAC;F;EDDFGCCEGE=FGF>C=:D8CF6++>=DDFA9DDFFF7CC8@CFGGG9,,@AF,9C+:?*<*1@,,=B29+B+**=9C*48):CCC>8F4(:*=CFGF++;7)9)/()1(()/-1-0(1*.2).=014))+:46)2)54))1.0,)4>*)-(56*).)..54...4)()*.5.-
@M02996:162:000000000-B87FG:1:1101:4337:12300 1:N:0:CCTAAGAC+AAGGAGTA
CCTACGGGAGGCAGCAGTGGGGAATATTGGACAATGGGCGAAAGCCTGATCCAGCCATGCCGCGTGTGTGAAGAAGGTCTTCGGATTGTAAAGCACTTTAAGTTGGGAGGAAGGGCAGTTACCTAATACGTGATTGTTTTGACGTTACCGACAGAATAAGCACCGGCTAACTCTGTGCCAGCAGCCGCGGTAATACAGAGGGTGCAAGCGTTAATCGGAATTACTGGGCGTAAAGCGCGCGTAGGTGGTTTGTTAAGTTGGATGTGAAATCCCCGGGCTCAACCTGGGAACTGCATTCAAA
+
8ACCCFFA=))=========;88BFGGGGGGGGGGGGGGGGGGGGGGGGGGGGGGGGGGGGGGGGGGGGGFGGFGGGGGGGGGGDFGGGGGGGGGGGGGGGGFGGGGGGGGGGEGGGGGGGGGGGGGGGGGGGGGFGGGGGGGGGGGGGGGGGGGDGGGGGGGGGGGGGGGGGGGGGGGGGGFFGGGGGGGCEAFGFGDAGGGFGGFFFEDGGFFGGDGGFGGFGFGGDFGFB?>F;FF79CBFBFFFDBFF<?FFFGGFF?F>>DBFF>C??:BEBBFFFFFB:?FFF:4:D<25@>AFB
@M02996:162:000000000-B87FG:1:1101:8506:12354 1:N:0:CCTAAGAC+AAGGAGTA
CCTACGGGAGGCTGCAGTGGGGAATTTTGGACAATGGGCGCAAGCCTGATCCAGCAATGCCGCGTGCAGGAAGAAGGCCTTCGGGTTGTAAACTGCTTTTGTCAGGGAAGAAATCCTTTGGGTTAATACCTCGAAGGGATGACGGTACCTGAAGAATAAGCACCGGCTAACTACGTGCCAGCAGCCGCGGTAATACGTAGGGTGCGAGCGTTAATCGGAATTACTGGGCGTAAAGCGTGCGCAGGCGGCTTTGCAAGACAGAGGTGAAATCCCCGGGCTCAACCTGGGAACTGCCTTTGGG
+
8ACCCEA=>:)=======;=;88CFFGGGGGGGGGGGGGGGGGGGGGGGGGGGGGGGGGGGGGGGGDGGGGGGGGGGGGGGGGGGGGGGGGGGGGGGGGGGFFGGGGGGGGFFFFGGGGGGGGDFFEEFGFGGGGGGGGFGGGGGGGGGGGGGGGFGGGFEFCGGGGGGGGGGGGFGGGGGGFFGGGGGGGGGFGC?DGFCDGFGGEFFDDGGFFGGFGGFGGCF@C5:>DFF:4@9?>7-),.4779D9B4A<>>BGC42038249>@9::0?<876(8?=7<:??6?84:<<<BF24((
@M02996:162:000000000-B87FG:1:1101:24901:12615 1:N:0:CCTAAGAC+AAGGAGTA
CCTACGGGTGGCTGCAGTGGGGAATTTTGGACAATGGGCGCAAGCCTGATCCAGCAATGCCGCGTGCAGGAAGAAGGCCTTCGGGTTGTAAACTGCTTTTGTCAGGGAAGAAATCCTTTGGGTTAATACCTCGAAGGGATGACGTTACCTGACGCCTAAGCACCGGCTACCTACATGCCAGCAGCCGCGGTAATACCTAGGGTGCGTCGGTTACTCTGAATTACTGGGCGTAGCACGTGCGAAGGCGGCTTTGCAGTACAAAGGTGAAATCCCCGGGCTCAACTTGGGACCGGCCTTTTTG
+
8ACCCB>5:))=======;;;888C,EFG@FGGGGGGGGGEGGFGGGGGGFGGGGGGAFGGGGGGGDEFGGGGGGGCFFGGGGEBGGGGGGGGF<FGGG,FGCGGGGGG>GGB<EGGDFFE74+A5@FA,EEEGG@E8D<88=C8+38,,3>,3++,6;:,=FCB+9@7,>2+7,2,@<,@*3/<9;*?5D*:8:,)++20*2)*92))))//)+;+9++17+2<4<C(095((-*-(0*(*()-4747(().<)))+:))*21,(6,/6>4),)*)4,,4/8)).4::(((-,3:).))(
@M02996:162:000000000-B87FG:1:1101:24890:12628 1:N:0:CCTAAGAC+AAGGAGTA
CCTACGGGTGGCTGCAGTGGGGAATTTTGGACAATGGGCGCAAGCCTGATCCAGCAATGCCGCGTGCAGGAAGAAGGCCTTCGGGTTGTAAACTGCTTTTGTCAGGGAAGAAATCCTTTGGGTTAATACCTCGAAGGGATGACGGTACCTGAAGAATAAGCACCGGCTAACTACGTGCCAGCAGCCGCGGTAATACGTAGGGTGCGAGCGTTAATCGGAATTACTGGGCGTAAAGCGTGCGCAGGCGGCTTTGCAAGACAGAGGTGAAATCCCCGGGCTCAACCTGGGAACTGCCTTTGTG
+
8ACCCB>5:0)=======;;;88BF<FGGEGGGGGGGGGGGGGGGGGGGGFGGGGGGGGGGGGGGGGGGGGGGGGGFGGGGGGGGGGGGGGGGGGGGGGGGGGGGGGGGCFGEDFFGGGFE7CEGFAFGGGGEGGEGGGGGGGGCGG@FGGFGF9D9FDFGGGFBEEGCCFEDFGGDGGCDDFFGGGGGGGCE6,,);F4<DGDGCE5>B5=9>FGC;9CFGEGGFFF:BD)206@>BFC()(03>04739:<556<EGF05::D?A?=<>(54785>(3,1217813304?<<0,63).(
@M02996:162:000000000-B87FG:1:1101:22100:12661 1:N:0:CCTAAGAC+AAGGAGTA
CCTACGGGTGGCAGCAGTGGGGAATTTTGGACAATGGGCGCAAGCCTGATCCAGCAATGCCGCGTGCAGGAAGAAGGCCTTCGGGTTGTAAACTGCTTTTGTCAGGGAAGAAATCCTTTGGGTTAATACCTCGAAGGGATGACGGTACCTGAAGAATAAGCACCGGCTAACTACGTGCCAGCAGCCGCGGTAATACGTAGGGTGCGAGCGTTAATCGGAATTACTGGGCTTAAAGCGTGCTCAGTCGGCTTTGCAAGACAGAGGTGAAATCCCCGGGCTCAACCTGGGAACTGCCTTTGTT
+
-A@AC>D))))=======;;;88BFGGGGGGEEFGGGGGDGGGGGCGFGGFGGFGGFGGGFGGGGGGGGGGFFEFCFGGGGGGFFGGGGGGGGGGGGGGGGGGGGGFEFEGG8FFCG9FGGGGGGFGFG=FGGDFE>EFFG8=FDEG7DFG,>:FEDD=,>=BDE6CEGGGGC88@,A>F6?A4,3/;DEGG5BFGF662**2=GD3ABDGGGFFGG(55>89>FFFG:)9?ADFF6?DD(2-7)*.-117)5>A2<G4(1)5376<)997044.:>B9B?F<?((.4:7<:?2(4=2<<(
@M02996:162:000000000-B87FG:1:1101:28656:12673 1:N:0:CCTAAGAC+AAGGAGTA
CCTACGGGCGGCTGCAGTGGGGAATTTTGGACAATGGGCGCAAGCCTGATCCAGCAATGCCGCGTGCAGGAAGAAGGCCTTCGGGTTGTAAACTGCTTTTGTCAGGGAAGAAATCCTTTGGGTTAATACCTCGAAGGGATGACGGTACCTGAAGAATAAGCACCGGCTAACTACGTGCCAGCAGCCGCGGTAATACGTAGGGTGCGAGCGTTAATCGGAATTACTGGGCGTAAAGCGTGCGCAGGCGGCTTTGCAAGACAGAGGTGAAATCCCCGGGCTCAACCTGGGAACTGCCTTTGTG
+
8ACCCD:080)8888;;;;;;8BFGGGFGGGGGGGGGGGGGGGGGGGGGGGGGFGGGGGGGGGGGGGGGGGGGGGGGGGGGGGGGGGGGFGGGGGGGGGGGGGGGGGGGGFGGGGGGGGGGGGGGGGGGGGGGF@EEGGGGGGGGGGCGGGFGGGGGGGGGGGGGGGGGGGGGGGGGGGGGGFFGGGGGGGEGFGGFGGFDGGFGG>EFFGCGFFCFBDGFGGGGFGGFFGFFFF?7?D<79956EFFGFBFFF<<A=D>??:?7:AF95:358@C@238<F:<:??:.51).).)9))-(
@M02996:162:000000000-B87FG:1:1101:22089:12676 1:N:0:CCTAAGAC+AAGGAGTA
CCTACGGGTGGCAGCAGTGGGGAATTTTGGACAATGGGCGCAAGCCTGATCCAGCAATGCCGCGTGCAGGAAGAAGGCCTTCGGGTTGTAAACTGCTTTTGTCAGGGAAGAAATCCTTTGGGTTAATACCTCGAAGGGATGACGGTACCTGAAGAATAAGCACCGGCTAACTACGTGCCAGCAGCCGCGGTAATACGTAGGGTGCGAGCGTTAATCGGAATTACTGGGCGTAAAGCGTGCGCAGGCGGCTTTGCAAGACAGAGGTGAACTCCCCGGGCTCAACCTGGGAACTGCCTTTGTG
+
8BCCCBFBA1)========;;88BFDFGGGFGGGGGGGGGGGGGFGGGGGGGGGGGGGGGGGGGGGGGGGGGFGGGGGGGGGFGGGGGEFGGGFGGGGGGCFFFFGGFGGGGGGGGDFFA<CF:FEEFFGGGGFGGGGGGEGGG>=FGGGGDFFDEGFDFGGFEC8::7ECC+DECFFGCCD>FGGGCDDGGDFCF?D68C>C5;C3>351*:FC@*4<57EACC*0>159@BB4=23@54>6.4>51D>B6A>B:ACF7?FF:B?F<*67)4-787;(8?FBF0(144(-45<:7B2)62
@M02996:162:000000000-B87FG:1:1101:28637:12689 1:N:0:CCTACGAC+AAGGAGTA
CCTACGGGCGGCTGCAGTGGGGAATATTGGACAATGGGCGCAAGCCTGATCCAGCAATGCCGCGTGCGTGAAGAAGTCCTTCGGTTTGTAAACTTCTTTTAGCAAGGAAGAAATCCTTGGTACTAATCCCTCAAGGTCATGACAATTCCGTACCAATAAGCGCGGTCTAACTACTGGCCCACACCCTCTGTGGTACTTCTGGGTCGAACGGTAATGTAGATTACAGAGCATGTCTCAAGCGCAGTCCGCTGTCCCAACCCCAGATCAGATCCGCGACCTGAACCGGTAGACTGCATGTGTG
+
8ACCC>:)8))8688;;;;;;888F,CFGGGGGGGGGG,@+@C+CFGGGGGGGGG@F,FFGGGGGGD:BFEGGGGG5B5EFGGG4+CGGGGGA55CF9F,5,EF,AFGGGGGG9,,,,,:A,,A,,6,,,,,,8=,8,,,8,,,,6,,8,6,++@,3D::@+@*@@55,@E,5452>?71*;***)19C,1,,/,5+44BFGDA*):55B35D5++3)+11,+;+01*5/0*))-*))*2-14)-971/,(.))).(**((031)())15*)(()*0,4((0((((,((.)648))*-...
@M02996:162:000000000-B87FG:1:1101:15898:12874 1:N:0:CCTAAGAC+AAGGAGTA
CCTACGGGTGGCAGCAGTGGGGAATTTTGGACAATGGGCGCAAGCCTGATCCAGCAATGCCGCGTGCAGGAAGAAGGCCTTCGGGTTGTAAACTGCTTTTGTCAGGGAAGAAATCCTTTGGGTTAATACCTCGAAGGGATGACGGTACCTGAAGAATAAGCACCGGCTAACTACGTGCCAGCAGCCGCGGTAATACGTAGGGTGCGAGCGTTAATCGGAATTACTGGGCGTAAAGCGTGCGCAGGCGGCTTTGCAAGACAGAGGTGAAATCCCCGGGCTCAACCTGGGAACTGCCTTTGTG
+
88BBCB5):0)========;;88BFFGGGGGGGGGGFGGGGGGGGGGGGGGGGGGGGGGGGGGGGGGGGGGGGGGGGGGGGGGGGGGGGGGGGGGGGGGFGGGGGGGFGGGGGGGGGDGGGGGGGFEFGGGGEFEBCEFGGGDEGGGEFFCGFGGFCFGGFGGGGGGGGGGGGFGGGGGGGGFFGFDGGGGGCAGGFGGFGG6>8D>BDDDEGFFCD;CDFFCGGFGGFFG5?:AF>FDD493)48>0939)344<DEGB??4:4?D?FBF??:@C>,-347:4((4(.54))).4*36-.
@M02996:162:000000000-B87FG:1:1101:15918:12878 1:N:0:CCTAAGAC+AAGGAGTA
CCTACGGGTGGCAGCAGTGGGGAATTTTGGACAATGGGCGCAAGCCTGATCCAGCAATGCCGCGTGCAGGAAGAAGGCCTTCGGGTTGTAAACTGCTTTTGTCAGGGAAGAAATCCTTTGGGTTAATACCTCGAAGGGATGACGGTACCTGAAGAATAAGCACCGGCTAACTACGTGCCAGCAGCCGCGGTAATACGTAGGGTGCGAGCGTTAATCGGAATTACTGGGCGTAAAGCGTGCGCAGGCGGCTTTGCAAGACAGAGGTGAAATCCCCGGGCTCAACCTGGGAACTGCCTTTGTG
+
88BCCD=5:))========;;88BEGGGGGGGGGGGGGGGGGEGGGGGGGGGGGGGGGGGGGGGGGGGGGGGGGGGGGGGGGGGGGGGGGGGGGFFGGGGGGGGGGGFGFGGGGGGGFGGGGGGGGFAFGGGEGFGGGGGGGGGEEGGGAFGGGGEGGGFFGGCGGEEGFGGGGGGGGGGGGFFGGGGG5CC8:CF>FGFGGGFGGD>BEGGGFAFG;DGFGGGC6CF?ED30<6996)/-)->15>>D1967944<*>23.56:0<)/6;724>C79(-3/3?0,(44(4>F?4?F<9>4
@M02996:162:000000000-B87FG:1:1101:21170:12908 1:N:0:CCTAAGAC+AAGGAGTA
ACTACGGGTGGCAGCAGTGGGGAATTTTGGACAATGGGCGCAAGCCTGATCCAGCAATGCCGCGTGCAGGAAGAAGGCCTTCGGGTTGTAAACTGCTTTTGTCAGGGAAGAAATCCTTTGGGTTAATACCTCGAAGGGATGACGGTACCTGAAGAATAAGCACCGGCTAACTACGTGCCAGCAGCCGCGGTAATACGTAGGGTGCGAGCGTTAATCGGAATTACTGGGCGTAACGCGTGCGCAGGCGGCTTTGCCAGACAGAGGTGAAATCCCCGGGCTCAACCTGGGAACTGCCTTTGTG
+
-8AACBD9=0);=====6=;;888CFGGGGFGGFGGGGGGGGGGGGGGGGGGGFFFFGGGGGGFFGGGGG7FFFGGGGGGGGGGGCGGGGFFFGGGGGGGGGGGGGFAFEGGGGGFGGGGFGGGFGGECFGGGGGGGGGDCDFGGGFC,=EFCDFG9=DF9DD@CEG>GFFEGCEGFG>FCCFFFGDDD:5:5FFFAGGFDG=5CC>:EE8:55ACC7CD@GGGGFGGFDG>B(45;FFG>9;5;570766)4)).4:*33)(4)-4?F27(,(7EB99:<F:B??<?(5-).).,9-6-4
@M02996:162:000000000-B87FG:1:1101:21186:12914 1:N:0:CCTAAGAC+AAGGAGTA
CCTACGGGTGGCAGCAGTGGGGAATTTTGGACAATGGGCGCAAGCCTGATCCAGCAATGCCGCGTGCAGGAAGAAGGCCTTCGGGTTGTAAACTGCTTTTGTCAGGGAAGAAATCCTTTGGGTTAATACCTCGAAGGGATGACGGTACCTGAAGAATAAGCACCGGCTAACTACGTGCCAGCAGCCGCGGTAATACGTAGGGTGCGAGCGTTAATCGGAATTACTGGGCGTAAAGCGTGCGCAGGCGGCTTTGCAAGACAGAGGTGAAGTCCCCGGGCTCAACCTGGGAACTGCCTTTGTG
+
8ACCCED=11)========;;88BFFGGGGGGGGGGGGGGGGGGGGGGGGGGGGGGGGGGGGGGGGGGGGGGGGGGGGGGGGGGGGGGGGGGGGGGGGGGGGGGGGGGGGGGGGGGGGGGGGGGGGFFGGGGECFGGGFGGGGGGGGEGGGGGGGGGGGFGGGGEGGGGGGGGGGGFGGGGGFFGGGGGGG>EFGGFGGFGGG3CD>EFFCGGFFGGFGGFGGGGFFFBBGB?:BFB13>;<>>4>>>D9BFAFFFF=GFB:?FB?<<*.::?FFGFB0?FFFFB?B12:477<:<FADF(
@M02996:162:000000000-B87FG:1:1101:18290:12994 1:N:0:CCTAAGAC+AAGGAGTA
CCTACGGGTGGCAGCAGTGGGGAATTTTGGACAATGGGCGAAAGCCTGATCCAGCCATGCCGCGTGCAGGATGAAGGCCTTCGGGTTGTAAACTGCTTTTGTACGGAACGAAACGGTCTTTTCTAATAAAGAAGGCTAATGACGGTACCGTAAGAATAAGCACCGGCTAACTACGTGCCAGCAGCCGCGGTAATACGTAGGGTGCAAGCGTTAATCGGAATTACTGGGCGTAAAGCGTGCGCAGGCGGTGATGTAAGACAGTTGTGAAATCCCCGGGCTCAACCTGGGAACTGCAGCTGTG
+
88B?CBD9>0);=======;;88BCFGGGGGGGGGGGGGFGGGGGGGGGGGFGFDFGGGGGGGGGGGGGGGGGGGGGGGGGGGGGGGGGGGGGGGGGGGGGGGGGGGGGGGGGGGGGGGGGGGGGGGGGGGGGGGGGGGGGGGGGGGDGGGGGGGGGGCFGGFGGGGGEFGFGGGGGGGGGGFFGGGGGGGGEFGGF6DFG<*8CDFFFFCGDFFGFDGCFGGGF?GGFFGD6<FFBFF<9)3BBEF>313?AAFA>FCFFFDFDF4)94FB?:@EE9434?BBBB:4281)4272/3>>(
@M02996:162:000000000-B87FG:1:1101:3683:13012 1:N:0:CCTAAGAC+AAGGAGTA
CCTACGGGAGGCTGCAGTGGGGAATTTTGGACAATGGGCGCAAGCCTGATCTAGCAATGCCGCGTGCAGGAAGAAGGCCTTCGGGTTGTAAACTGCTTTTGTCAGGGAAGAAATCCTTTGGGTTAATACCTCGAAGGGATGACGGTACCTGAAGAATAAGCACCGGCTAACTACGTGCCAGCAGCCGCGGTAATACGTAGGGTGAGAGCGTTAATCGGAATTACTGGGCGTAAAGCGTGCGCAGGCGGCTTTGCAAGACAGAGGTGAAATCCCCGGGCTCAACCTGGGAACTGCCTTTGTG
+
8ACCCEA880)=========;88BFGGGGGGGGGGGGGGGGGGGGGGGGGGGGGGGGGGGGGGGGGGGGGGGGGGGGGGGGGGGGGGGGGGGGGGGGGGGGGGGGGGGGGGGGGGGGGGGGGGGGGGGFFGGGEGEGGGGGGGGGGGDGGFGGGGGGGGGGGGGGGGGGGGGGGGGGGGGGGFFGGGGGGGGGFGGFGGFDDGFFGFFFEDGGFFGG;<DFGGGGFGGFFGF:B<F9BDD;D;>;EB>DFBFF<<>BGGF448??FF2@<C>>?>EF>6:?F0?FF??:>27<>BF?<AA,
@M02996:162:000000000-B87FG:1:1101:3696:13025 1:N:0:CCTAAGAC+AAGGAGTA
CCTACGGGAGGCTGCAGTGGGGAATTTTGGACAATGGGCGCAAGCCTGATCTAGCAATGCCGCGTGCAGGAAGAAGGCCTTCGGGTTGTAAACTGCTTTTGTCAGGGAAGAAATCCTTTGGGTTAATACCTCGAAGGGATGACGGTACCTGAAGAATAAGCACCGGCTAACTACGTGCCAGCAGCCGCGGTAATACGTAGGGTGAGAGCGTTAATCGGAATTACTGGGCGTAAAGCGTGCGCAGGCGGCTTTGCAAGACAGAGGTTAAATCCCCGGGCTCAACCTGGGAACTTCCTTTGTT
+
88ACCE9A=1)8========;88BFFGGGGGGGFFGFGGDGGGGGGGGGGGGFFFGGCFEGGGEGGGGGF>FGGGGGGGGGGGGGEGGGGGGGGGGGGGGAFGGGGDGGGGGGGGFGFGGFCFGGGFGAFGGGGGGGCFC8EGEGGGGGGFGFFG8DFGEFGDDFGEGGGGGGFGF>CGG?FFFFG4C?5<1:+=BAGGFGDGD54+)8>CGDFFGG0CC>FCC?AFG;DG5:2)*(2)9(11.33:9D4>FFB)6)*94(04:,..)167(385?>9>F?7:,,43(.46:)).694<A(
@M02996:162:000000000-B87FG:1:1101:3677:13029 1:N:0:CCTAAGAC+AAGGAGTA
CCTACGGGAGGCTGCAGTGGGGAATTTTGGACAATGGGCGCAAGCCTGATCTAGCAATGCCGCGTGCAGGAAGAAGGCCTTCGGGTTGTAAACTGCTTTTGTCAGGGAAGAAATCCTTTGGGTTAATACCTCGAAGGGATGACGGTACCTGAAGAATAAGCACCGGCTAACTACGTGCCAGCAGCCGCGGTAATACGTAGGGTGAGAGCGTTAATCGGAATTACTGGGCGTAAAGCGTGCGCAGGCGGCTTTGCAAGACAGAGGTGAAATCCCCGGGCTCAACCTGGGAACTGCCTTTGTG
+
88B=CBA5:00========;;888CDFGGGGGGGGGGGGFGGGGGGGGGGGGGFEFGGGGGGGGGGGGGGFFGFGGGGGGGGGGGGGGGGCFGGGGGGGGGGFGGGGGGGGGGGGGFGGGGGGDGGFFGGGGGGGGGGGGGFFGGCDEGGDFGGGGGGGGGGGGGEEGGGGGGGGGGGGGGGFFF7?DGGDGD89?F66FDGCEGGFFFDGCG:A@C@DGFGGGFA?C057D?<2661714C9)4780C(3/44<)5:*4:5:6:?24@9C?:0>GF>B<>?:BBFBB?747BF12/44).
@M02996:162:000000000-B87FG:1:1101:25946:13152 1:N:0:CCTAAGAC+AAGGAGTA
CCTACGGGAGGCAGCAGTGGGGAATTTTGGACAATGGGCGCAAGCCTGATCCAGCCATGCCGCGTGCGGGAAGAAGGCCTTCGGGTTGTAAACCGCTTTTGTCGGGGAAGAAAAGGTTCTGGCTAATACCCGGGACTCATGACGGTACCTGAAGAATAAGCACCGGCTAACTACGTGCCAGCAGCCGCGGTAATACGTAGGGTGCAAGCGGTAATCGGAATTACTGGGCGTAAAGCGTGCGCAGGCGGTTATGCCAGACAGAGGTGAAATCCCCGGGCTCAACCTGGGAAATGCCTTGGTG
+
8ACCCE:@=8)=========;888EFGGGFFGGGGGGGGGDGGGGGGGGCEGGGGGGFGGGGGGGGGGGGGEGGGGGGGGGFGGGGGGGGGGGGCFGGGGFGGGGGFGGGGGFFFEEGGGGGGF9>EFFDGG8@EGGGFGAFG@:BDBEGEECG;8EFCGGGGFDGGGGGGGFGGGGGEEGGFFCFGC5CGC*8@F5F64C5:>ECFFF>):3;FGGFDGF+<09*270>DD?1)9;BF<9)4.4>>917<7>B)43FC045222(6)9A>::4>GE112478??0(,.(().6?<6)()-
@M02996:162:000000000-B87FG:1:1101:25953:13169 1:N:0:CCTAAGAC+AAGGAGTA
CCTACGGGAGGCAGCAGTGGGGAATTTTGGACAATGGGCGCAAGCCTGATCCAGCCATGCCGCGTGCGGGAAGAAGGCCTTCGGGTTGTAAACCGCTTTTGTCGGGGAAGAAAAGGTTCTGGCTAATACCCGGGACTCATGACGGTACCTGAAGAATAAGCACCGGCTAACTACGTGCCAGCAGCCGCGGTAATACGTAGGGTGCAAGCGTTAATCGGAATTACTGGGCGTAAAGCGTGCGCAGGCGGTTATGCAAGACAGAGGTGAAATCCCCGGGCTCAACCTGGGAACTGCCTTTGTG
+
8ACCCE@51))=========;888CEFGGGGGGGGGGGGGGGGGGGGGGGGGGGGGGGGGGGGGGDGGGGGGGGGGGGGGGGGGGGGGGGGGGGGGGGGGGGGGGGGGGGGGGGGGGGGGGGGGGGGFGGGGGGGGGGGGGGGGGGGGFGF7EGGGGGGGGGGGGGGGGGGGGGGGGGGGGGFFGGGGGGGGGFGGFGGFDGGFGGFFFFGGGFFGGFGGFGGGGFGGBBDFBF>F>BFG9728>FFFD0<FDFFFFGGFB?>?:BA<?6::??DGEF1<BFFFFFF:?74:<>??FFBF:
@M02996:162:000000000-B87FG:1:1101:18332:13711 1:N:0:CCTAAGAC+AAGGAGTA
CCTACGGGCGGCTGCAGTGGGGAATTTTGGACAATGGGCGCAAGCCTGATCCAGCAATGCCGCGTGCAGGAAGAAGGCCTTCGGGTTGTAAACTGCTTTTGTCAGGGAAGAAATCCTTTGGGTTAATACCTCGAAGGGATGACGGTACCTGAAGAATAAGCACCGGCTAACTACGTGCCAGCAGCCGCGGTAATACCTAGGGTGCGAGCGTTAATCGGAATTACTGGGCGTAACGCGTGCGCAGGCGGCTTTGCAGTACAGTGGGGAAATCCCCGGGCTCAACCTGGGAATGGCCTTTTTG
+
8ACCC>A551)8888;;;;;;888E<FGGDGGFFFGGGGFGGGEGGGFGGEFFFGGGAFGGEGGGE7C?FFFGGGG<8,EFGFG7<FFGEGGG,AFFGDAFGEFFGGGGGGG<FF<F?7,8:FF7<CFG>F,@:F+C+@F+,@FCB?:EFFC,<;CFA:A9CG8*34@ECF@8FE72:::FG66<;8<D=CC8:<+)33ACFGED):5:@1/15=FFFDC5E+C7@?F?5DE((-89455-1379DD(7(-/56)))+262/)((((-).::)-5*.431<4?:(.1(.(()(,446.57(
@M02996:162:000000000-B87FG:1:1101:18351:13721 1:N:0:CCTAAGAC+AAGGAGTA
CCTACGGGCGGCTGCAGTGGGGAATTTTGGACAATGGGCGCAAGCCTGATCCAGCAATGCCGCGTGCAGGAAGAAGGCCTTCGGGTTGTAAACTGCTTTTGTCAGGGAAGAAATCCTTTGGGTTAATACCTCGAAGGGATGACGGTACCTGAAGAATAAGCACCGGCTAACTACGTGCCAGCAGCCGCGGTAATACGTAGGGTGCGAGCGTTAATCGGAATTACTGGGCGTAAAGCGTGCGCAGGCGGCTTTGCAAGACAGAGGTGAAATCCCCGGGCTCAACCTGGGAACTGCCTTTGTG
+
8ACCCBA55)08888;;;;;;888E@CFF:FGGGGGGGGGEGGGGGGGGEFGFFGFFFGGGGGGGGGGGGGFGGGGGGGGGGGGGGGGGGGGGGEGGGGGGGFGGGGGGCFFEFEAFDGGGECFFFFFGDFEEBEGGGEGGGGEGGGGGGGGGGGGGGGGFFFFDEGGGGGGGGGGGGGGGGFAGGGGGGGEGFFGFGGFGDGEGGFEEFGGGFFGGFGGFGDFFFGGFFGFFFA=>?DG>17<6>:7D994>B<44FGF?)5?FFF?@ACBFBEGFF(476?F(,:034-).4:<@<2-(
@M02996:162:000000000-B87FG:1:1101:12326:13769 1:N:0:CCTAAGAC+AAGGAGCA
CCTACGGGCGGCAGCAGTGGGGAATTTTGGACAATGGGCGAAAGCCTGATCCAGCCATGCCGCGTGCAGGATGAAGGCCTTCGGGTTGTAAACTGCTTTTGTACGGAACGAAACGGTCTTTTCTAATAAAGAAGGCTAATGACGGTACCGTAAGAATAAGCACCGGCTAACTACGTGCCAGCAGCCGCGGTAATACGTTGGGTGCAAGCGTTAATCGGAATTACTGGGCGTAAAGCGTGTGTAGGCGGCGATGTAAGACCGTTGTGAAATCCCCGGGATCAACCTGGGTACTGCATCTGTG
+
8ACCCE=8)1)8888;;<;;;88BF<FGGCGGGGGGGFCCGGG:<FGGGGCFGF,:C<FGGGGGGEGGGGGCGGGGGCG<FG=FGAF:C<FGGAF<FGDGCGGGGG:CC::C3=C76@=?<3,:C73,,:@9=F8>,38>=E,33@DE9:6**@93@9+3,2@8<@7CGG8C8:*=F5CEGGAA:DG385D:814A>C*)4)2=8*//)0/*109C/4*>)<97?76<:;DEB1-*23:*4/-1)0.3)((0444))<*(->:<:(..*)?(,8>15(,-10,4(3((,).).6B>9)6..
@M02996:162:000000000-B87FG:1:1101:23673:13787 1:N:0:CCTAAGAC+AAGGAGTA
CCTACGGGTGGCAGCAGTGGGGAATTTTGGACAATGGGGGCAACCCTGATCCAGCCATGCCGCGTGCGGGAAGAAGGCCTTCGGGTTGTAAACCGCTTTTGTCAGGGAAGAAATCCTTTGGGCTAATAACTCGGAGGGATGACGGTACCTGAAGAATAAGCACCGGCTAACTACGTGCCAGCAGCCGCGGTAATACGTAGGGTGCAAGCGTTAATCGGAATTACTGGGCGTAAAGCGTGCGCAGGCGGTTATGCAAGACAGATGTGAAATCCCCGGGCTCAACCTGGGAACTGCATTTGTG
+
8ACBC>>5:0)=;==;===;;888CFGFGGGGGGGGGGGGGGGGGGGGGGGGGGGGGGGGGGGGGGGGGGGGGGGGGGGGGGGGGGGGGGGGGGGGGGGGGGGGGGGGGGGGGFGGGGGGGGGFGGGGGFFGGGGGGGGGGGGGGGGGGGGGGGGGGGGGFGGGGGGGGGGFFFGGGGFGGGFFGFGGGDCEE8<9>GC5DD*8AGFF33>5DFFC5?GGFGF>EFFG?EDFFF>FB?F<;D9>3)<>9916AAFDFG:??FD<BFAF?A722:DGFF9?>91<08?8(442?BFF@AF>3
@M02996:162:000000000-B87FG:1:1101:17540:14112 1:N:0:CCTAAGAC+AAGGAGTA
CCTACGGGCGGCAGCAGTGGGGAATTTTGGACAATGGGCGCAAGCCTGATCCAGCAATGCCGCGTGCAGGAAGAAGGCCTTCGGGTTGTAAACTGCTTTTGTCAGGGAAGAAATCCTTTGGGTTAATACCTCGAAGGGATGACGGTACCTGAAGAATAAGCACCGGCTAACTACGTGCCAGCAGCCGCGGTAATACGTAGGGTGCGAGCGTTAATCGGAATTACTGGGCGTAAAGCGTGCGCAGGCGGCTTTGCAAGACAGAGGTGAAATCCCCGGGCTCAACCTGGTAACTGCCGTTGTG
+
ACCCCEF=>008788;;<;;;@BFFGGGGGGGGFGGCFGGG@FGGGGGGGGGGFFGFGGGGGGGGGGGGGGGGGGGGGGGGGGGGGGGGGGGGGGGGGGGGGFFFGGF=FGGGFAGGGGGGCGGGGGGGFGGC:>EEGGFGGGGDCFCFGGFFGG?FGDFGGFGDGGEDFGECEECCDCFFGFFFGGGDDC5*+:7)2;)5DFE5C57>B<=GF?>F?*9FCEFGFFF:>C>B0:@1::C4)(835517>2FA<<2<FFBF@405?<?4)2:23BG331(4/87:?B.692<9)((0-2<(
@M02996:162:000000000-B87FG:1:1101:17520:14127 1:N:0:CCTAAGAC+AAGGAGTA
CCTACGGGCGGCAGCAGTGGGGAATTTTGGACAATGGGCGCAAGCCTGATCCAGCAATGCCGCGTGCAGGAAGAAGGCCTTCGGGTTGTAAACTGCTTTTGTCAGGGAAGAAATCCTTTGGGTTAATACCTCGAAGGGATGACGGTACCTGAAGAATAAGCACCGGCTAACTACGTGCCAGCAGCCGCGGTAATACGTAGGGTGCGAGCTTTAATCGGAATTACTGGGCGTAAAGCGTGCGCAGGCGGCTTTGCAAGACAGAGGTGAAATCCCCGGGCTCAACCTGGGAACTGCCTTTGTG
+
88A=CA)151)8888;;<;;;88BEFGGGGGGGFGGGGGGGGGGGGGGGGGGGGGGGGGGGGGGGGGGGGGGGGGGGGGGGGGGGGGGEFEFGGGGGGGGGGGGGGGGGFFFGGGGGCFEFGGGGGGGGGFFEGGGGECCGGGGDCECC;FGCCFDCFCGCDFFGGGGGFGGGGG=FGCFGFAAFGD4DGGGDCEC)2;5DD7>E<87))*<>86FF(7CF892+9C5()971()*3()*47(53BF>C>;64:924**(,).4:?D<FFG?0:>ED;1,4*4<0(48?53:72,<BABA:
@M02996:162:000000000-B87FG:1:1101:17538:14130 1:N:0:CCTAAGAC+AAGGAGTA
CCTACGGGCGGCAGCAGTGGGGAATTTTGGACAATGGGCGCAAGCCTGATCCAGCAATGCCGCGTGCAGGAAGAAGGCCTTCGGGTTGTAAACTGCTTTTGTCAGGGAAGAAATCCTTTGGGTTAATACCTCGAAGGGATGACGGTACCTGAAGAATAAGCACCGGCTAACTACGTGCCAGCAGCCGCGGTAATACGTAGGGTGCGAGCGTTAATCGGAATTACTGGGCGTAAAGCGTGCGCAGGCGGCTTTGCAAGACAGAGGTGAAATCCCCGGGCTCAACCTGGGAACTGCCTTTGTG
+
ABCCC>A5=)08888;;<;;;88BFGGGGGGGGGGGGGGGGGGGGGGGGGGGGGGGGGGGGGGGGGGGGGGGGGGGGGGGGGGGGGGGGGGGGGGGGGGGGGGGGGGGGGGGGGGGGGGGGGGGGGFFGGGGGFFGGEGGGGGGEGGGGGGGGGGGGGGGGGGGDGGGGGGGGGGGGGGGGGFFGGGGGGGGGFGGFGGFGGGEGGFDFFGGDFFGGFGGFGFCFFFG?:DF02>F9?@D9D>;>FEFGFFFA<A67CFBFFBFFFFFF>GFF?FEDF>FF??<8?BF?:8?F??BFA2:3
@M02996:162:000000000-B87FG:1:1101:21574:14976 1:N:0:CCTAAGAC+AAGGAGTA
CCTACGGGAGGCAGCAGTGGGGAATTTTGGACAATGGGCGCAAGCCTGATCCAGCAATGCCGCGTGCAGGAAGAAGGCCTTCGGGTTGTAAACTGCTTTTGTCAGGGAAGAAATCCTTTGGGTTAATACCTCGAAGGGATGACGGTACCTGAAGAATAAGCACCGGCTAACTACGTGCCAGCAGCCGCGGTAATACGTAGGGTGCGAGCGTTAATCGGAATTACTGGGCGTAAAGCGTGCGCAGGCGGCTTTGCAAGACAGAGGTGAAATCCCCGGGCTCAACCTGGGAACTGCCTTTGTG
+
8ACCCBDAA8)=========;88BFGGGGGGGGGGGGGGGGGGGGGGGGGGGGGGGGGGGGGGGGGGGGGEGGGGGGGGGGGGGGGGGGGGGGGGGGGGGGGGGGGGFGGGGGGGGGGGGGGGGGGFGGGGGGGGGGGGGGGGGGGFEFGGFGGGGGGGGGGGGGGGGGGGGGGGGGGGGGGFFGGGGGGGEGFGGFGGFGGGFGGFBBFCCGFFGGFDGFFGGFFEGFFGDB?AFBFFC9>;>B:@376;:ABAAFGGFFF?BFFA<F)::??EGFF6B??B<?<::844:??1<F3<41
@M02996:162:000000000-B87FG:1:1101:16178:15346 1:N:0:CCTAAGAC+AAGGAGTA
CCTACGGGTGGCTGCAGTGGGGAATTTTGGACAATGGGCGCAAGCCTGATCCAGCCATGCCGCGTGCGGGAAGAAGGCCTTCGGGTTGTAAACCGCTTTTGTCAGGGAAGAAAAGGTTCTGGTTAATACCTGGGACTCATGACGGTACCTGAAGAATAAGCACCGGCTAACTACGTGCCAGCAGCCGCGGTAATACGTAGGGTGCAAGCGTTAATCGGAATTACTGGGCGTAAAGCGTGCGCAGGCGGTTATGCAAGACAGAGGTGAAATCCCCGGGCTCAACCTGGGAACTGCCTTTGTG
+
88BCCBA9@))========;;88BFGGGGGGGGGGGGGGGGGGGGGGGGGGGGGGGGGGGGGGGGGGGGGGGGGGGFGGGGGGGGGGGGGGGGGGGGGGGGGGFGGGGGGGGGGGGGGGGGGGGGGFGGGGGGFFGGGGGGGGGGGGGGGGGGGGGGGGCFGGGGGGGGGGGFGGGGGGGGGFFGGGDGGCEEFGGFGGFGGG5EFFFFFGGGFFGGFGGFGFCFFGGFFD>:<BF>6B*476B>EEFD><?2<B9)*231)5<?FA>16::?(5?>F;BBFBFF2:44(-.5214=2453
@M02996:162:000000000-B87FG:1:1101:26021:15348 1:N:0:CCTAAGAC+AAGGAGTA
CCTACGGGTGGCAGCAGTGGGGAATTTTGGACAATGGGCGCAAGCCTGATCCAGCAATGCCGCGTGCAGGAAGAAGGCCTTCGGGTTGTAAACTGCTTTTGTCAGGGAAGAAATCCTTTGGGTTAATACCTCGAAGGGATGACGGTACCTGAAGAATAAGCACCGGCTAACTACGTGCCAGCAGCCGCGGTAATACGTAGGGTGCGAGCGTTAATCGGAATTACTGGGCGTAAAGCGTGCGCAGGCGGCTTTGCCAGACAGAGGTGAAATCCCCGGGCTCAACCTGGGAACTGCCTTTGTG
+
88CCCE:5:))===8====;;8BFGGGGGGGGGGGGGGGGGGGGGGGGGGGGGGGGGGGGGGGGGGGGGGGGGGGGGGGGGGGGGGGGGGGGGFGGGGGGGGGGGGGGGGGGFGGFGGGGGGGGGGFFGGGGGFGGGGGGGGGGGGGGFGFDGGGGGFFGGGGGGGGGGGGGGGGGGGGGGGFFGGGGGGGECFFGFGFFGGGFGGFF>EDE<8FFGFDGFGFCGFGGFFG>?FAF;BF54<;77>@>D967<A))479484:3??B<8625)4<EBB9?2@:BFBF<15,5?D2>@246:
@M02996:162:000000000-B87FG:1:1101:12945:15589 1:N:0:CCTAAGAC+AAGGAGTA
CCTACGGGTGGCAGCAGTGGGGAATATTGGACAATGGGGGAAACCCTGATCCAGCGACGCCGCGTGTGTGAAGAAGGCCTGCGGGTTGTAAAGCACTTTTAGTGGGGATGAAATGTGCAGGGCTAACACCTCTGCATTTTGACCTAACCCACAGAAAAAGCACCGGCTAACTCTGTGCCAGCAGCCGCGGTAATACAGAGGGTGCAAGCGTTAATCGGAATTACTGGGCGTAAAGCGTGCGTAGACGGTTACATAAGTCTGGTGTGAAAGCCCCGGGCTCAACCTGGGAATTTCATTCGAG
+
8ACCCD@=:0)====;===;;88BFCFGGGGGGGGGGGGGFGCFGGGGGGGGGGGGGGGFFEFGFGGFGGFFFEGGGGGGGGGGGGGGGGGGGFGGGGGGGGGGGFGGDGGGAGGGGGGGGEGFGCFDFFGGFGF9EFGGGGFGGGGFGGGGCFCFFGFDGGGGGEGGCFGGGGGGGFGGCDFFGGGGGGGCEF?F*@F4:<EAGGAFFEDG3@B:FF*>FFFGGB77<BD)44:F9:EG;D(03=>:D6-7469)6<7)6?<?BF<292C:<FBGE>902*(.5<::4(,26)).94))(
@M02996:162:000000000-B87FG:1:1101:12910:15590 1:N:0:CCTAAGAC+AAGGAGTA
CCTACGGGTGGCAGCAGTGGGGAATATTGGACAATGGGGGAAACCCTGATCCAGCGACGCCGCGTGTGTGAAGAAGGCCTGCGGGTTGTAAAGCACTTTTAGTGGGGATGAAATGTGCAGGGCTAACACCTCTGCATTTTGACCTAACCCACAGAAAAAGCACCGGCTAACTCTGTGCCAGCAGCCGCGTTAATACAGAGGGTGCAAGCGTTAATCGGAATTACTGGGCGTAACGCGTGCGTAGACGGTTACATCAGTCGGGTGTGAAAGCCCCGGGCTCAACCTGGGAATTGCATTCGAG
+
88CCCA:800);;8=;===;;88BEFCFGGGGFFCFFGGGGGGGGGGGGGEGGFCFCEGG@FGG>CFGFGGGGGGFEGGGGDGEEGGGGGGBAF,F8FFFFGFFGGGGGFAFFAGGG9AFFGGGGGGGFDFGFGGGGCGGGGGGGGGGGFGGGG?FD?FGGGGGDGGCEGFGGGFCGGCGCFFA=754C/95C:C7AFFF*<C>EG+95)9CDFF>F6D5@FCGGF+/,7C34((.79>*1C?DB@E:C((746))2<:17D?9B?)6*6*.-4>C@((,)*((,.(-(.(5.)5<9)--(
@M02996:162:000000000-B87FG:1:1101:12929:15599 1:N:0:CCTAAGAC+AAGGAGTA
CCTACGGGTGGCAGCAGTGGGGAATATTGGACAATGGGGGAAACCCTGATCCAGCGACGCCGCGTGTGTGAAGAAGGCCTGCGGGTTGTAAAGCACTTTTAGTGGGGATGAAATGTGCAGGGCTAACACCTCTGCATTTTGACCTAACCCACAGAAAAAGCACCGGCTAACTCTGTGCCAGCAGCCGCGGTAATACAGAGGGTGCAAGCGTTAATCGGAATTACTGGGCGTAAAGCGTGCGTAGACGGTTACATAAGTCGGGTGTGAAAGCCCCGGGCTCAACCTGGGAATTGCATTCGAG
+
8ACCCD@9800=;==;===;;88BFGGGGGGGGGGGGGGGGGGGGGGGGGGGGGGGGGGGGGGGFGGGGGFGGGGGGGGGGGGGGGGGGGGGGGGGGGGGGGGGGGGGGGGGGGGGGGGGGGGGGGGGGGGGGGGFGGGGGGGGGGGGGGGGGGGGGGGGGGGGGGGGGGGGGGGGGGGGGGFFGGDGGGGGGFGGFGGFGGGFGGFFFEGGDFFGG?GDFGGG??GGFFGF0<AFBFFG7<?B?=:?DF::>AFBBGG?FE?>BFBA6<FFFFFEEB>FBF??FFF:27?729469<AA4
@M02996:162:000000000-B87FG:1:1101:2334:15718 1:N:0:CCTAAGAC+AAGGAGTA
CCTACGGGAGGCTGCAGTGGGGAATTTTGGACAATGGGCGCAAGCCTGATCCAGCAATGCCGCGTGCAGGAAGAAGGCCTTCGGGTTGTAAACTGCTTTTGTCAGGGAAGAAATCCTTTGGGTTAATACCTCGAAGGGATGACGGTACCTGAAGAATAAGCACCGGCTAACTACGTGCCAGCAGCCGCGGTAATACGTAGGGTGCGAGCGTTAATCGGAATTACTGGGCGTAAAGCGTGCGCAGGCGGCTTTGCAAGACAGAGGTGAAATCCCCGGGCTCAACCTGGGAACTGCCTTTGTG
+
88A=CA8@0)0==;======;88BFFFGGGGGGGGGGGGGGGFGGGGGGGGGGFGGGGGGGGGGGGGGGGGGGGGGGGGGGGGGGGGGGGGGGGGGGGGGGGFGGGGFGDGGGGGGCFGGGG7FFFEFGFGGGBDEEEGGDGGE>EDEGGGFGGGGGDGGGFGFGDEG9EFGGGGGGGGCEGFFGGGDCCC*CFGGFGGFD7FBCDEDEFCEDFFGGDDDFGGGGFFF<5D32:)@9?BD77774>>B360?AA:>BGF>B44::?<3@<F(5?FE3(4:<6::????FB:BF)4>97))(
@M02996:162:000000000-B87FG:1:1101:16542:15836 1:N:0:CCTAAGAC+AAGGAGTA
CCTACGGGTGGCAGCAGTGGGGAATTTTGGACAATGGGCGAAAGCCTGATCCAGCCATGCCGCGTGCAGGATGAAGGCCTTCGGGTTGTAAACTGCTTTTGTACGGAACGAAACGGTCTTTTCTAATAAAGAAGGCTAATGACGGTACCGTAAGAATAAGCACCGGCTAACTACGTGCCAGCAGCCGCGGTAATACGTAGGGTGCAAGCGTTAATCGGAATTACTGGGCGTAAAGCGTGGGCAGGCGGTGATGTAAGACAGTTTTGAAATCCCCGGGCTCAACCTGGGAACTGCATCTGTG
+
8ACCCDF=81)===8====;;88BFFGGGGGGGGGGGGGGGGEGGGGGGGGGGGGGGGGGGGGGGGGGGGGGGGGGFGGGGGGGGGGGGGGGGGGGGGGGGGFFGGFEGGGGGGGGGGGGGGGGGGGGGGGGGGGGGGGFGGGGGEFGFCGGGGGGGGGGGGGFEEGGGGGFGGG?FGGGGGFFGGGGGGDGGA9CFCGFGGFE*>AA5A5EGFF7C3:DFGGFGFGC1>DEF0)*4())-1(017>;)-3766<<<CG:<F))).8AFAC?>(<E>632462::????:4)587)/)6>>
@M02996:162:000000000-B87FG:1:1101:20376:16305 1:N:0:CCTAAGAC+AAGGAGTA
CCTACGGGCGGCAGCAGTGGGGAATTTTGGACAATGGGCGCAAGCCTGATCCAGCAATGCCGCGTGCAGGAAGAAGGCCTTCGGGTTGTAAACTGCTTTTGTCAGGGAAGAAATCCTTTGGGTTAATACCTCGAAGGGATGACGGTACCTGAAGAATAAGCACCGGCTAACTACGTGCCAGCAGCCGCGGTAATACGTAGGGTGCGAGCGTTAATCGGAATTACTGGGCGTAAAGCGTGCGCAGGCGGCTTGTCAAGCCAGAGGTGAAATCCCCGGGCTCAACATGGGAACTGCATTTGTG
+
8A@CC>A)1)18888;;<;;;888EFFFGGGGGFGGGGGGGGGGGGGGGGGGFBCEFGCFGGGGGFGGGGDGGGGGGGGGGGGGGGGGGGGGGFGGGGGGGGGGGEG<FGFGGDEGGGG9F+@CFFEDFFFGG7DC7EFGGFGDEEEEFGGGFGGGGGFGGGGGGDGGCFGGGGDG>FFFFGFFGGCCGGGGGF7;8DC45>F>58AFBBDGG>**93D*8<CFGF6<0;D>:<4=91)/-13043>;3(()4))),3*44548.-),/62.5:>EE(,1<=:)4323(.-4,.))1).-(
@M02996:162:000000000-B87FG:1:1101:20373:16322 1:N:0:CCTAAGAC+AAGGAGTA
CCTACGGGCGGCAGCAGTGGGGAATTTTGGACAATGGGCGCAAGCCTGATCCAGCAATGCCGCGTGCAGGAAGAAGGCCTTCGGGTTGTAAACTGCTTTTGTCAGGGAAGAAATCCTTTGGGTTAATACCTCGAAGGGATGACGGTACCTGAAGAATAAGCACCGGCTAACTACGTGCCAGCAGCCGCGGTAATACGTAGGGTGCGAGCGTTAATCGGAATTACTGGGCGTAAAGCGTGCGCAGGCGGCTTTGCACGACAGAGGTGAAATCCCCGGGCTCAACCTGGGAACTGCCTTTGTG
+
88ACCE=080)8888;;<;;;888CFFGGGGGGGGGGGGGGGFGGGGGGGGGGGGGGGGGGGGGGGGGGGGGGGGGGGGGGGGGGGGGGGGGGGGGGGGGGGGGFGGFGEGGGGGGGGGGGGGGGGFFGCFF6:DGGGGGGDFCBEDCEFGFDGFGGGGFGFGCEDGGCFGGGGGGGFF?FFAFGFGGG5D5ACFGFFGFGDFFGGEFFBG537=CF(7*8FFFGB+983CD?<2*(4<9(9434.7179>?7AA)8CD;;4(34:>F*.::04>E>>7?3*4((.(40(-,52,49))62
@M02996:162:000000000-B87FG:1:1101:13576:16449 1:N:0:CCTAAGAC+AAGGAGTA
CCTACGGGTGGCTGCAGTGGGGAATATTGCACAATGGGCGAAAGCCTGATGCAGCAACGCCGCGTGAGGGACGACGGCCTTCGGGTTGTAAACCTCTTTTAGCAAGGAAGAAGCGAAAGTGACGGTACTTGCAGAAAAAGCGCCGGCTAACTACGTGCCAGCAGCCGCGGTAATACGTAGGGCGCAAGCGTTATCCGGAATTATTGGGCGTAAAGAGCTCGTAGGCGGTTTGTCGCGTCTGCTGTGAAAACCCGAGGCTCAACCTCGGGCCTGCAGGGGGTACGGGAAGACTAGAGTGCGG
+
88BCCE001))=;==;===;;88BEFFFGGGGGGGGGGGGGGGGGGGGGGGGGGGGGGGGGGGGFGGGGGGGGGGGGGGGGGGGGGGGGGGGGGGGGGGGGGFGGGGGGGGGGGGGGGGGGGGGGCFFGGGGGFDFGGGGGGGGGGGGEGGGGGGGGGGGGGGGFGEEGGGGGGGGGCGGGGFFGGGGGGDGGFF77DDEF*<6CGFFFFGEGFF79:F<<EEGG4CD3><DB>:>9()13:-0.)04><<D174,4217<F??FFFFFBC<??5F49BFF>0:>;(-43,).4479:49;
@M02996:162:000000000-B87FG:1:1101:13559:16458 1:N:0:CCTAAGAC+AAGGAGTA
CCTACGGGTGGCTGCAGTGGGGAATATTGCACAATGGGCGAAAGCCTGATGCAGCAACGCCGCGTGAGGGACGACGGCCTTCGGGTTGTAAACCTCTTTTAGCAAGGAAGAAGCGAAAGTGACGGTACTTGCAGAAAAAGCGCCGGCTAACTACGTGCCAGCAGCCGCGGTAATACGTAGGGCGCAAGCGTTATCCGGAATTATTGGGCGTAAAGAGCTCGTAGGCGGTTTGTCGCGTCTGCTGTGAAAACCCGAGGCTCAACCTCGGGCCTGCAGTGGGTACGGGCAGAGTAGAGTGCGG
+
88A==@:51))====;===;;888CFFGGGGGGGGGGGGGGGGGGGGGGGGGGGGGGFGGGGGGFGGGGGGGGFGGGGGGGGGGGGGGEFFFFGGGGGGGGGGGFGGGGGGGGGGGCFGGGGGGG@FCFGGFGGGGGGGGCGGGGEGGGGGDG?C@FCGFGGGGCFGG=B=ECCFFG99C5DFFECGGGDGEGF7CDDDFGC9F+:=<)8/:7<FCFBF65:EFG=5D3@3;3)4.4157426@AFF2>4()8>121*14<=:?B1<?B9<?F<5E87B:(=)47>908((.)69:*.)24
@M02996:162:000000000-B87FG:1:1101:13575:16467 1:N:0:CCTAAGAC+AAGGAGTA
ACTACGGGTGGCTGCAGTGGGGAATATTGCACAATGGGCGAAAGCCTGATGCAGCAACGCCGCGTGAGGGACGACGGCCTTCGGGTTGTAAACCTCTTTTAGCAAGGAAGAAGCGAAAGTGACGGTACTTGCAGAAAAAGCGCCGGCTAACTACGTGCCAGCAGCCGCGGTAATACGTAGGGCGCAAGCGTTATCCGGAATTATTGGGCGTAAAGAGCTCGTAGGCGGTTTGTCGCGTCTGCTGTGAAACCCCGGGGCTCAACCTCGGGCCTGCGGTGGGTACGGGCAGACTGAATTGCGG
+
-88?@B851)0====;===;;88@FGGGGGGGFGGGGGGGGGGGGGGGGGGGGGGGGGGGGGGGFGGGGGGGGGGGGGGGGGGGGGGGGGFGGGGGGGEFGGAFFFGGGGGGGGGGGGGGGGGGGGEEGFGGGGGGGGGGGGG7FCEGGGFCGFGGGGGGGGGEFFGGCE=EDCFFGEGGGGFFDGGGGGGCC:FGEGGEGGCFCFFF@>CGGFFCFFGF>CC7E*>D>:DF?9<)(37C87<FF?F):.,8<((--*/-5*412:?FF6)88,)10(-3,*.8>9016(,,))))1.)43
@M02996:162:000000000-B87FG:1:1101:29120:16581 1:N:0:CGTAAGAC+AAGGAGTA
CCTACGGGTGGAAGCAGGAGAGAATATTTCACCCTTTTCTCAACCCTGATGCAGCAACGCCACGTGTGGGAAGAAGGATTTCGGTGTGGAAACCACTTTCTTTCCTTCCTCCTTCTTTTCTTCTTCTAGCGTGAATGTACCACGAAAGGAAGCAGCGGCAACCAACGTGCCAGCAGCCTCCTTCATACTATTGGTGCAGTGGTTGTTCGGCAGCACTAGGCGTATAGGGAGTTTGTAAATATATTCAGTGAGTCAGTGCACTACCGGGGGCCAACACCGCACCTGCGCAGTGTACAGGTTT
+
ACCCCE==5106=;==;66,,8:CFGDA;C,CCFC;;CCEFEG@FGGGG96FGFF<E,F:C@FFCF6DFGGFFGFG,6,,C,,>,8F,,,AF8FG,,5<5,?559<?5E;?F8?EA;,5C,5,9,9,:,,+4@++,,,9,4,9=:88+@DG>,E,6++=73+,++6+++3+,+D,C611@13++4;B+8<+,@67DC2++*0,*=?F+:5**)))2;.;*)=4)*)1+/):)()))).++11/+)++)+)/;)))11++1)+..(-(,7(1-30</736(-)-.,,(,,((().))0())-
@M02996:162:000000000-B87FG:1:1101:17635:17286 1:N:0:CCTAAGAC+AAGGAGTA
CCTACGGGTGGCAGCAGTGGGGAATTTTGGACAATGGGCGCAAGCCTGATCCAGCCATGCCGCGTGCGGGAAGAAGGCCTTCGGGTTGTAAACCGCTTTTGTCAGGGAAGAAAAGGTTCTGGTTAATACCTGGGACTCATGACGGTACCTGAAGAATAAGCACCGGCTAACTACGTGCCAGCAGCCGCGGTAATACGTAGGGTGCAAGCGTTAATCGGAATTACTGGGCGTAAAGCGTGCGCAGGCGGTTATGCAAGACAGCGGTGAAATCCCCGGGCTCAACCTGGGAACTGCCTTTGTG
+
8ACCCE>)181========;;88CFGGGGGGGGGGGFGGGGGGGGGGGGGGGGGGGGGGGGGGGGGGGGGGGGGGGGGGGGGGGGGGGGGGGGGGGGGGG<FGGGGGGGGGGGGGGGGGGGFGGAFFGGGGGGGGGGGFGGGGGGGGGGGGCFE9FFDGGGGGGEDGGGGGGGGGGGGGGGGFFGGGGGGGGEC+A:CDFGGGFG4AAFFDGGFFGG?DCFFCDGFGGFFG@?6AF>?D79DFF9>5979??BA6)5>F::)4(-6(5=<FB??38<9(44/4?BFF<723:<B:?FA9>0
@M02996:162:000000000-B87FG:1:1101:12532:17447 1:N:0:CCTAAGAC+AAGGAGTA
CCTACGGGAGGCAGCAGTGGGGAATTTTGGACAATGGGCGCAAGCCTGATCCAGCAATGCCGCGTGCAGGAAGAAGGCCTTCGGGTTGTAAACTGCTTTTGTCAGGGAAGAAATCCTTTGGGTTAATACCTCGAAGGGATGACGGTACCTGAAGAATAAGCACCGGCTAACTACGTGCCAGCAGCCGCGGTAATACGTAGGGTGCGAGCGTTAATCGGAATTACTGGGCGTAAAGCGTGCGCAGGCGGCTTTGCAAGACAGAGGTGAAATCCCCGGGCTCAACCTGGGAACTGCCTTTGTG
+
8ACCCB8=80)=8=======;88BCFGGGGGGGGGGGGGGFGGGGGGGGGGGGGGGGGGGGGGGGGGGGGGGGGGGGGGGGGGGGGGGGGGGGGGGGGGGGGGGGGGEFGGGGGGGGGGGGGGGGGGGGGGGGGGGGGGGGGGGGGGGGGGGGGGGGGGGGFFGGGGGGGGGGGGGGGGGGGFFGFGGGGGGGFFGFGGFGGGFGGFFFFCEGFFGGFGGFFGGGFGGBBGFFFFF>:>749;E>DD9D;B@FFF<<09:?:?BFFFFF<F>B:FG@;(8<FFB?BFFF2()5>0<=4<A(
@M02996:162:000000000-B87FG:1:1101:10961:17453 1:N:0:CCTAAGAC+AAGGAGTA
CCTACGGGAGGCAGCAGTGGGGAATTTTGGACAATGGGGGCAACCCTGATCCAGCAATGCCGCGTGTGTGAAGAAGGCCTTCGGGTTGTAAAGCACTTTTGTCCGGAAAGAAAACGTCGTGGTTAATACCCGTGGCGGATGACGGTACCGGAAGAATAAGCACCGGCTAACTACGTGCCAGCAGCCGCGGTAATACGTAGGGTGCAAGCGTTAATCGGAATTACTGGGCGTAAAGCGTGCGCAGGCGGTCCGCTAAGACAGATGTGAAATCCCCGGGCTTAACCTGGGAACTGCATTTGTG
+
8ACCC>>==1)====;====;888CCFGGGGGGGGGGGGGGGGGGGGGGGGGGFFFFGGGGGGGGGGGGGGGGGGGGGGGGGGGGGGGGGGGGGGGGGGGGGGGGGGGGGGGGGGGGGGGGGGGGGGGGGGGGGEGGDGGGGGGGGGGGGGGGGGGGGGGGGGGGGGGGGGGGGGGGGGGGGFFGGGGGGGGGFGGFGGFGDGFGGFFFFDGGFFGGFDGFGGGGFGGFFGF?BAF>FED>C>E>@D;99>FF?F0)<FFF:4<A<<2=4:>7<FGEB0:BFDFA?<:::8:DB>ABABB1
@M02996:162:000000000-B87FG:1:1101:2545:17855 1:N:0:CCTAATAC+AAGGGGTA
CCTACGGGTGGCAGCAGTGGGGAATTTTGGACAATGGGCGCAAGCCTGATCCAGCCATGCCGCGTGCGGGAAGAAGGCCCTAGGGTTTGTAACCGCCTTTTTCATGGGAGTAAAGGTGCCGATTAATAGCTGGGACTCATGACGGTTCCTGAAGAATTAGCACAGGCTCATTCCGTGACCGCAGCCGCGGCATTAAGTGCGGGGGATACGTTAATTGGCATAGTTTGACGGACAGCGAGGGAAGCCAGTTATGCAAGAAGGAGGTGTCATCCCCGAGCGCAACCAGTGCAGTGCGTTTGGG
+
68ACCB8)1))=6=8;===;;@CFG<EFGG8FGGGGGGGD:+CFFGGGG,EF<CEF,6E,,@FEFG7@FG+>FFDGGAF,F8<FF,=4+99EEEG++BFE,,,,,,C+6++AE9FEE,F,8++@753F,,,98:,3,@DA3=F>CC+38,5,,7;,,,28,+,,,5*31,,@+;@<***=9*3***/7?C)1**++1;++/)*)*)))))0**)/**(*2*++03*<26>3)(21)(())(*.0()),2.<FFF<)-*2(.8((--),1)*),-0*.3(((.(.4())..-6:2((),(,(
@M02996:162:000000000-B87FG:1:1101:2563:17861 1:N:0:CCTAAGAC+AAGGAGTA
CCTACGGGTGGCAGCAGTGGGGAATTTTGGACAATGGGCGCAAGCCTGATCCAGCCATGCCGCGTGCGGGAAGAAGGCCTTCGGGTTGTAAACCGCTTTTGTCAGGGAAGAAAAGGTTCTGGTTAATACCTGGGACTCATGACGGTACCTGAAGAATAAGCACCGGCTAACTACGTGCCAGCAGCCGCGGTAATACGTAGGGTGCAAGCGTTAATCGGAATTACTGGGCGTAAAGCGTGCGCAGGCGGTTATGCAAGACAGAGGTGAAATCCCCGAGCTCAACCTGGGCACTGCCTTTGTG
+
88CCC>:)1)1=;==;===;;88BFFFFGGGGGGGGGGGFFGGGGGGGGGGGGGGGGFGGGGGGGGGGFGGGGGGGGGGGGGGGGGGGEEFGGGGGGGGGGGGGGGGGGEEFGFGGFGGGGGGGGGEFGGGFGFFFGGGGGGDEEGGEGGGGGGGGGGGGGGFGGGGGGCGGGFGGGGGFF9FFG:DDGECE*AGGFGFADGGEDGFFFEDGGFFFGF3CFEGCGFGG:BGEB4<@9?BD97>>7).4>6:?ABFFAAC2<??:?:)4B<738:>*04(83=7?(4(,(.-3()82*.:6(
@M02996:162:000000000-B87FG:1:1101:28677:17963 1:N:0:CCTAAGAC+AAGGAGTA
CCTACGGGTGAGCAGCAGTGGGGAATTTTGGACAATGGGCGCAAGCCTGATCCAGCAATGCCGCGTGCAGGAAGAAGGCCTTCGGGTTGTAAACTGCTTTTGTCAGGGAAGAAATCCTTTGGGTTAATACCTCGAAGGGATGACGGTACCTGAAGAATAAGCACCGGCTAACTACGTGCCAGCAGCCGCGGTAATACGTAGGGTGCGAGCGTTAATCGGAATTACTGGGCGTAAAGCGTGCGCAGGCGGCTTTGCAAGACAGAGGTGAAATCCACGGGCTCAACCTGGGAACTGCCTTTGT
+
68ABC5>=>0);=;==;====EEEEGGGGGGGGGGGGGFGGGGGGGGGEFEGGFFGGGGGGGGGGGDGFFBF,EFCCFFCGGGGDGGGGGGFFGGGGGFGGGGGGGGG?E=EEEDE8CFA9BFFGGFAFFDCFGGGDGEFF6>FGGGG@FGGGGGDGGGFGDGGGGGGDGFGGFEGGGGGGGFFGCFGGGGCEEGGFF;ACDEFDGE))3C=<:;>C<GG>GFFFBCG?49B>BFFA>F32C9@9FB3921;?ABFFGC32?7?:?(4@<748)0;>;FF<977324111.137?76).4.
@M02996:162:000000000-B87FG:1:1101:17747:18238 1:N:0:CCTAAGAC+AAGGAGTA
CCTACGGGTGGCAGCAGTGGGGAATTTTGGACAATGGGCGCAAGCCTGATCCAGCAATGCCGCGTGCAGGAAGAAGGCCTTCGGGTTGTAAACTGCTTTTGTCAGGGAAGAAATCCTTTGGGTTAATACCTCGAAGGGATGACGGTACCTGAAGAATAAGCACCGGCTAACTACGTGCCAGCAGCCGCGGTAATACGTAGGGTGCGAGCGTTAATCGGAATTACTGGGCGTAAAGCGTGCGCAGGCGGCTTTGCAAGACAGAGGTGAAATCCCCGGGCTCAACCTGGGAACTGCCTTTGTG
+
ABCCCB=):11=;==;===;;888CEFGGGGGGGGGGGGGGGGGGGGGGGGGGGGFEGGGGGGGGGGGGGGGGGGGGGGGGGFGGGGGGGGGGGGGGGGGGGGGGGGGGGGGGGGGGGGGGGGGGGFFGGFGGGGGGGGGGGGGGGGEGGGFGFFGGGFFFFFGGGGGGGGGGFEC:CCGGGFFGFCDGGDEGFGGFGGFGDGFCC;>EFGGGFFGG?3CFFGDGFGGFFGFFFB=>307-1()-071922<79948FFB0),431)586:5)-7C@,-8?608BFFF?>::<2?26)-52
@M02996:162:000000000-B87FG:1:1101:17750:18257 1:N:0:CCTAAGAC+AAGGAGTA
CCTACGGGTGGCAGCAGTGGGGAATTTTGGACAATGGGCGCAAGCCTGATCCAGCAATGCCGCGTGCAGGAAGAAGGCCTTCGGGTTGTAAACTGCTTTTGTCAGGGAAGAAATCCTTTGGGTTAATACCTCGAAGGGATGACGGTACCTGAAGAATAAGCACCGGCTAACTACGTGCCAGCAGCCGCGGTAATACGTAGGGTGCGAGCGTTAATCGGAATTACTGGGGGTAAAGCGTGCGCAGGCGGCTTTGCAAGACAGAGGTGAAATCCCCGGGCTCAACCTGGGAACTGCCTTTGTT
+
8ACCCD))111========;;@BFFGGGGGGGGGGGGGGGGGGGGGGGGGGGGFGGGGGGGGGGGGGGGGGGGGGGGGGGGGGGGGGGGGGGGGGGGGGGGGGFGGGFGGGGFGGFGGGGGEFGGFGGGGGGGCFB8CGGGGGGGGGGGGGFGGGGGFGGGGGGEGGGGGGGGGDFGGGGGFFFGGGGGGGGC8,BFG4;DDG3*:5A389:DF@@C07>@C?FGFGG()9>(6<?BF>99GFE0>E2146?AAA2):C20),::<2?F<D:::::@6(4)9?<27?3148))44,=>2<,
@M02996:162:000000000-B87FG:1:1101:12207:18282 1:N:0:CCTAAGAC+AAGGAGTA
CCTACGGGAGGCAGCAGTGGGGAATTTTGGACAATGGGCGCAAGCCTGATCCAGCCATGCCGCGTGCGGGAAGAAGGCCTTCGGGTTGTAAACCGCTTTTGTCAGGGAAGAAAAGGTTCTGGTTAATACCTGGGACTCATGACGGTACCTGAAGAATAAGCACCGGCTAACTACGTGCCAGCAGCCGCGGTAATACGTAGGGTGCAAGCGTTAATCGGAATTACTGGGCGTAAAGCGTGCGCAGGCGGTTATGCAAGACAGAGGGGAAATCCCCGGGCTCAACCTGGGAACTGCCTTTGTG
+
8ACBCB1)10)=8=======;88BCFFGGGGGGFGGGGGFGGGGGGGGGGDFFEFFGGGGGGGGGGGGGGGGGGGGGGGGGGGGGGGGGGGGGGGGGGGGGGGGGGGGGGGGGGGGGGGGGGFGGGGGGGGGGGGGGGGGGGGGGGGGGGGFGGGGGGGGGGGGGEGGGCFFGGGGGGGGGGFFGGGGGGGGG69CFGFA<DFDEFF4::8CGFFGGFGGFGGDGFFF?>DB?FBF>65<291<0589796FAB<<>77,.)(,((,8F<F??:5C>>91<6:??BFB454)5?1>8<A-(
@M02996:162:000000000-B87FG:1:1101:20049:18290 1:N:0:CCTAAGAC+AAGGAGTA
CCTACGGGTGGCAGCAGTGGGGAATTTTGGACAATGGGGGCAACCCTGATCCAGCCATGCCGCGTGCGGGAAGAAGGCCTTCGGGTTGTAAACCGCTTTTGTCAGGGAAGAAATCCTTTGGGCTAATAACTCGGAGGGATGACGGTACCTGAAGAATAAGCACCGGCTAACTACGTGCCAGCAGCCGCGGTAATACGTAGGGTGCAAGCGTTAATCGGAATTACTGGGCGTAAAGCGTGCGCAGGCGGTTAGGCAAGACAGATGTGAAATCCCCGGGCTCAACCTGGGAACTGCAGTTGTT
+
88CCC?8)111=;======;;888<FFGGGGGGGGGGGGGGGFGGGGGGGGGGGGGGGGGGGGGGGGGGGGGGFGGGGGGGGGGGGGGGGGGGGGGGGGG<FGGGGGGFGGGGGGGGGGGGGFDGGGGGGGGGFEGD7EGGGGGGEFGGGGGGGAC9;CFGGGFEGEGG@FGGGGGGGGGGGFFEF53CEGE=6<FFCCFG3FDEFFB@>>ED@FGG?DGFCGGGBFC()9)44>F7:D*47,7(7),>08)(:<<<GFBFFFB<>ABFFF088>G33(,,7<?>.:?:3,4<B)(9<<<(
@M02996:162:000000000-B87FG:1:1101:12201:18299 1:N:0:CCTAAGAC+AAGGAGTA
CCTACGGGAGGCAGCAGTGGGGAATTTTGGACAATGGGCGCAAGCCTGATCCAGCCATGCCGCGTGCGGGAAGAAGGCCTTCGGGTTGTAAACCGCTTTTGTCAGGGAAGAAAAGGTTCTGGTTAATACCTGGGACTCATGACGGTACCTGAAGAATAAGCACCGGCTAACTACGTGCCAGCAGCCGCGGTAATACGTAGGGTGCAAGCGTTAATCGGAATTACTGGGCGTAAAGCGTGAGCAGGCGGTTATGCAAGAAAGAGGTGAAATCCCCGGGCTACACCTCGGAACTGGCTTTGGT
+
8ACCCB58:1)=8==;====;88BFFGGGGGGGFGGFGGGGGGGGGGGGFGGGGGGGGGGGGGGGGGEGGGGFFFFGDGGGGDGGGGGGGDCFFGGGGGGGGF,FFG@<FGGGGGDGGCDFG?FAFGGGFFAD=8DFCDFC3D@CEFEGGGGGFGGGGF:,<FEGG5@EGFGGGGGGG>EGGFFG9)77578*;=E:77;59FBC68AFFGGDFFGG?:5>FFFGF+5::753:292:37(97?(8),1-(94))48**.,.32.397=90423@GE9((,*.,2(4(,--.)((,)4)(.
@M02996:162:000000000-B87FG:1:1101:20068:18303 1:N:0:CCTAAGAC+AAGGAGTA
CCTACGGGTGGCAGCAGTGGGGAATTTTGGACAATGGGGGCAACCCTGATCCAGCCATGCCGCGTGCGGGAAGAAGGCCTTCGGGTTGTAAACCGCTTTTGTCAGGGAAGAAATCCTTTGGGCTAATAACTCGGAGGGATGACGGTACCTGAAGAATAAGCACCGGCTAACTACGTGCCAGCAGCCGCGGTAATACGTAGGGTGCAAGCGTTAATCGGAATTACTGGGCGTAAAGCGTGCGCAGGCGGTTATGCAAGACAGAGTTGAAATCCCCGGGCTCAACCTGGGAACTGCATTTGGG
+
88BCCA1):11===8====;;888;EFFFGGGGGGGGGGGGGGGGGGGGGGGGGGGGGGGGGGGGGGGGGGGGGGGGGGGGGGGGGGGGFFGGGGGGGGGGGGGGGGGGGCFGGGGGGGGGFGGGGDGFCFEGCEGGGGGGCFGGGFGGGFFDGGGGGGGGGGDEEEGGGGGCGGGCGGGGGFFGGGGGGGGGFGFFGGFGC7BGGFF>EGGG3FGGFGDFG+0<FGG:BCD0:<?>35*-13B;>D>D>0=<2)4<*92?5(-).<9/6C>:<E>)3(-4?:,,3<:?2,)))-.06))(
@M02996:162:000000000-B87FG:1:1101:20048:18310 1:N:0:CCTAAGAC+AAGGAGTA
CCTACGCGTGGCAGCAGTGGGGAATTTTGGACAATGGGGGCAACCCTGATCCAGCCATGCCGCGTGCGGGAAGAAGGCCTTCGGGTTGTAAACCGCTTTTGTCAGGGAAGAAATCCTTTGGGCTAATAACTCGGAGGGATGACGGTACCTGAAGAATAAGCACCGGCTAACTACGTGCCAGCAGCCGCGGTAATACGTAGGGTGCAAGCGTTAATCGGAATTACTGGGCGTAAAGCGTGCGCAGCCGGTTATGCAATCCATATGCGAAATCCCCGGGCTCACCCTGGCAACTGCATTTGTG
+
8ACCC5))181=;==;;<;;;888;;FFECGGGFGGGGDFGGGGGGGFGGDGGFGGGEGGGEGGGGGEGGGFGFGGGGGGGGFF>GGGGFFFGGGGGGGFGFFCFFGGGGGGGGG8;FFFGGGGGFF,FFGGGGEECC+>E?FG>EF7FFC@:BCGCEC3;FGGG>>ECEGGGF*=BFC9?DAFGFCGG5DGG+=EAGF:C3:7CF?FF39EC@F75275:CGGGFCC:)9.(35631)*()->()0(C6(=)64))+0))1)))(((0(*.5-)282-3)*,36?((..(,,)4-9...(
@M02996:162:000000000-B87FG:1:1101:17490:19097 1:N:0:CCTAAGAC+AAGGCGTA
CCTACGGGGGGCAGCAGTGGGGAATATTGGACAATGGGCGCAAGCCTGATCCAGCCATGCCGCGTGAGTGATGAAGGCCTTAGGGTTGTAAAGCTCTTTTGTCCGGGACGATAATGACGGTACCGGAAGAATAAGCCCCGGCTAACTTCGTGCCAGCAGCCGCGGGAATACGAAGGGGGCTAGCGTTGCTCGGAATCACTGGGCGTAACAGGCGCGTAGGCGGCCATTCAAGTCGGGGGTGAAATCCCTTGGCTCCACCACAGAATTTCCTTCGATACTGTTTGGCTTGATTTTGGTCGGG
+
88CCC>88)018888::<:::8BFGFGGGGGGGGGGFFGGGGGGGGGGGGGGGFGGFGGGGGGGGGDGGGGGGGGG8FG<FGGGFGGGGGGGFFFGFCGGGGGGGGGGGGEF@EFCCF7FFGGGGGD7<:CB7F<9?ECFEC8*<EFFGDF>EC+<8**0;7:****20+3C*:8EGGDECF;:CCDDG+:**):*6:*0*<CF875@B*273>D3),9*7?=3C:CCBFC=44157;3)-*,9)9<)2)(0(,4(5EF6B>(.,.6./4*.-()+)().)*6205(.4())).)())(((
@M02996:162:000000000-B87FG:1:1101:10768:19105 1:N:0:CCTAAGAC+AAGGAGTA
ACTACGGGAGGCTGCAGTGGGGAATTTTGGACAATGGGCGCAAGCCTGATCCAGCAATGCCGCGTGCAGGAAGAAGGCCTTCGGGTTGTAAACTGCTTTTGTCAGGGAAGAAATCCTTTGGGTTAATACCTCGAAGGGATGACGGTACCTGAAGAATAAGCACCGGCTAACTACGTGCCAGCAGCCGCGGTAATACGTAGGGTGCGAGCGTTAATCGGAATTACTGGGCGTAAAGCGTGCGCAGGCGGCTTTGCAAGACAGAGGTGAAATCCCCGGGCTCAACCTTGGAACTGCCTTTGTG
+
-8ACC>A5:1)=;==;====;88BDFGGGGGGGGGGGGGGGGGGGGGGGGGGGGEFFEGGGGGGGGGGGGGGGGGGGGGGFGGGGGGGGDGFFGFGGGGGGF<FFGGFGGGGGGGGGGFGGGGGGCEFGGGGGGGGGGGGGGGGGGGEEGGGG@9DGGGGGGDFEGEGGGGGGGGGGG59C79AFGGGGGCEGFGF>FC4DDC:EG:EBBDGGFFGGF3C5<+0ABGD:DGF?2)*4<><0/2>95.494(92<<A7*C>BF228?287ADF?4@E@1;B?48?0)45,-(55>FF45<),
@M02996:162:000000000-B87FG:1:1101:17501:19118 1:N:0:CCTAAGAC+AAGGAGTA
CCTACGGGGGGCAGCAGTGGGGAATATTGGACAATGGGCGCAAGCCTGATCCAGCCATGCCGCGTGAGTGATGAAGGCCTTAGGGTTGTAAAGCTCTTTTGTCCGGGACGATAATGACGGTACCGGAAGAATAAGCCCCGGCTAACTTCGTGCCAGCAGCCGCGGTAATACGAAGGGGGCTAGCGTTGCTCGGAATCACTGGGCGTAAAGGGCGCGTAGGCGGCCATTCAAGTCGGGGGTGAAAGCCTGTGGCTCAACCCCAGAATTGCCTTCGATACTGTTTGGCTTGGGGTTGGTAGAG
+
8ABCC5:01118888::<:::CBFGGGGGGGGGGGFFGGGDGGGGGGGGGGGGFFFGGGGGGGGFGGGEGGGGGGGGGGGG<FGGGGGGGGGGGGFGGGGFFFGGGGCGGGGGGGGFGCGFEGEG@8<FGGGGGGGCFGEGGG*CEGGG8EEEC:CFGGGGGE8CCEDE9CEDE*:C=CC*9>FGDD)7+:;E7CGFC<6CCEF=DB:)1:E:5>DGBCDFEDG*)3CA?DFFA<@9>BC;729..7:CA2712328CC135(((-529405<<)+.4.4.=<1<)(4((,(-49B>4:26
@M02996:162:000000000-B87FG:1:1101:10745:19119 1:N:0:CCTAAGAC+AAGGAGTA
CCTACGGGAGGCTGCAGTGGGGAATTTTGGACAATGGGCGCAAGCCTGATCCAGCAATGCCGCGTGCAGGAAGAAGGCCTTCGGGTTGTAAACTGCTTTTGTCAGGGAAGAAATCCTTTGGGTTAATACCTCGAAGGGATGACGGTACCTGAAGAATAAGCACCGGCTAACTACGTGCCAGCAGCCGCGGTAATACGTAGGGTGCGAGCGTTAATCGGAATTACTGGGCGTAAAGCGTGCGCATGCGGCTTTGCAAGACAGAGGTGAAATCCCCGGGCTCAACCTGGTAACTGCCTTTGTG
+
88BCCB:==118========;888;CFGGGGGGGGGGGGFGGGGGGFGFGGGGGFFFGGGGFGGGGGGGGGGGGGGGGGGGGGGGGGGGGGEFFGGGGGGGGGGGCC=BFDFFFGFFGGGGEGGGFFGFGGC@BFGCDGGGGGGEGGGFGDGGGGGGGGGDFGF7@EGGGGGGGGGGGGGFCFFFGGGGDGEEFGGFGG;DGC3AC:D:ADEDFF7C@G*0:EDFF+9:>GD0:)99BFC9720-77;C>FFFAF<<**.3?:<BB4<*6:0:15>799?2=:?(23().,--)32972A(
@M02996:162:000000000-B87FG:1:1101:12822:19274 1:N:0:CCTAAGAC+AAGGAGTA
CCTACGGGAGGCAGCAGTGGGGAATTTTGGACAATGGGCGCAAGCCTGATCCAGCAATGCCGCGTGCAGGAAGAAGGCCTTCGGGTTGTAAACTGCTTTTGTCAGGGAAGAAATCCTTTGGGTTAATACCTCGAAGGGATGACGGTACCTGAAGAATAAGCACCGGCTAACTACGTGCCAGCAGCCGCGGTAATACGTAGGGTGCGAGCGTTAATCGGAATTACTGGGCGTAAAGCGTGCGCAGGCGGCTTTGCAAGACAGAGGTGAAATCCCCGGGCTCAACCTGGGAACTGCCTTTGTG
+
8ACCCB):8))=========;88BCFFGGGGGGGGGGGGGGGFGGGGGCFFGGFFGGGFGGGGGGGGGGGGGGGGGGGGGGGGFGGGGGGGFGGGGGGGGGGGGGGGFGGGG8EFGGGGGGG@FDGFFGGGGGGFGGGGGEGGECEGGGCGFFGGGGGGFFGGG@EGGGCCFGGGGGGGGGGFFGGGGGGGDGF7EFGFFDGGFGGFFFFGGGFFGGDGGFFGGGFF9:>D>6?BFF:<D>D>D9B>9DFFFAFFFAFC(3FFF??FFF>:::4BED>4(4=<?8<06??<2.)4?FFF<.
@M02996:162:000000000-B87FG:1:1101:5110:19630 1:N:0:CCTAAGAC+AAGGAGTA
CCTACGGGCGTCAGCAGTGGGGAATTTTGGACAATGGGCGCAAGCCTGATCCAGCCATGCCGCGTGCGGGAAGAAGGCCTTCGGGTTGTAAACCGCTTTTGTCAGGGAAGAAAAGGTTCTGGTTAATACCTGGGACTCATGACGGTACCTGAAGAATAAGCACCGGCTAACTACGTGCCAGCAGCCGCGGTAATACGTAGGGTGCAAGCGTTAATCGGAATTACTGGGCGTAAAACGTGCGCAGGCGGTTATGCAAGACAGATGTGAAATACCCGGGCTCAACCTGGGAACTGCCTTGTTG
+
68ABC>)8:))=88;;;<;;;@CGGGGGGGFFGGGGEGGGGGGGGGGGGGGGGGGGGGGCFGGGGGGGGGGGGGGGGGGGGGFGGGGDFFGGGGGGGGGGGGGGGGGGGGGGGGGGGGGGGGBFGGGGGGGDDGC,DFGGFGGBFGG8EFFGGGGGDGFCFGFGGGGGGGGGGEDGFGGG<CFFGGDDDGGEGFGGA=GFG3;AGC@AF>/C3<6FF<GDFEDGG7CC<E5@60)/4:>C>56BFFFFC>?4:AB>3:C?()).--:59)*.2()1<2388=BB:31,.(4).512=))..
@M02996:162:000000000-B87FG:1:1101:5099:19645 1:N:0:CCTAAGAC+AAGGAGTA
CCTACGGGCGGCAGCAGTGGGGAATTTTGGACAATGGGCGCAAGCCTGATCCAGCCATGCCGCGTGCGGGAAGAAGGCCTTCGGGTTGTAAACCGCTTTTGTCCGGGAAGAAAAGGTTCTGGTTAATACCTGGGACTCATGACGGTACCTGAAGAATAAGCACCGGCTAACTACGTGCCAGCAGCCGCGGTAATACGTAGGGTGCAAGCGTTAATCGGAATTACTGGGCGTAAAGCGTGCGCAGGCGGTTATGCAAGGCAGAGGTGAAATCCCCGGGCTCAACCTGGGACCTGCCTTTGTG
+
88CCCD18=:18888;;<;;;868CCGGGGGGGGGGGGFFCFGCGGGGGEFGGFFGFGGGGGGGGGGGGGGGGGGGGGGGGC=FGFGGGDFGFGGGEGGGGGG,CFGCFFDFGGGGFFGGB<3ECFFFFFGFGGGGFGGF=EFEB:F@CFFCFAFGGGGGGFGFC=ECEGGG7<CG95=EGCAFEFCDGED*/99:5C=)>DGEEF=FFD9EC>FFF?CC:ECCFFC51B7>??AF4(7149(8;FFF<1:*4<B9<*/46>4:,4)49):.547/31((,/4<7B0481(,37.)0)6-(
@M02996:162:000000000-B87FG:1:1101:15106:19702 1:N:0:CCTAAGAC+AAGGAGTA
CCTACGGGGGGCAGCAGTGGGGAATTTTGGACAATGGGCGAAAGCCTGATCCAGCCATGCCGCGTGCAGGATGAAGGCCTTCGGGTTGTAAACTGCTTTTGTACGGAACGAAACGGACTTTTCTAATAAAGAAGGCTAATGACGGTACCGTAAGAATAAGCACCGGCTAACTACGTGCCAGCAACCGCGGTAATACGTAGGGTGCAAGCGTTAATCGGAATTACTGGGCGTAAAGCGTGCGCAGGCGGTGATGTAAGACAGTTGTGAAATCCCCGGGCTCAACCTGGGAACTGCATCTGGG
+
88BCCDD8>0)88889:<:::888AFGGGGGGGGGGGGGGGGGGGGGGGGGFGEEFFGGGGGGGGGGGGGGGGGGGGGGGGGGGGGGGGGGGGGGGGGGGGGGGGGGGGGGGGGGGGGGGGGGGGGFGGGFFGGGGGGGFGGGGGGGGGGGFGGGGGGGGGGGGGGGGGGGGGGGGGGGGGG@FGGGDDDDGGFCG>7CFGG6@CGFFFFDGGFFGG<CD:+9DE?FF:E7@??FF91<34),037<>/3,89<D2<F=0(?<A<:>BFFGFF?FE@;(,3?0??FF?85,)8?A)/.6),
@M02996:162:000000000-B87FG:1:1101:5263:19743 1:N:0:CCTAAGAC+AAGGAGTA
CCTACGGGTGGCTGCAGTGGGGAATTTTGGACAATGGGCGCAAGCCTGATCCAGCAATGCCGCGTGCAGGAAGAAGGCCTTCGGGTTGTAAACTGCTTTTGTCAGGGAAGAAATCCTTTGGGTTAATACCTCGAAGGGATGACGGTACCTGAAGAATAAGCACCGGCTAACTACGTGCCAGCAGCCGCGGTAATACGTAGGGTGCGAGCGTTAATCGGAATTACTGGGCGTAAAGCGTGCGCAGGCGGCTTTGCAAGACAGAGGTGAAATCCCCGGGCTCAACCTGGGAACTGCCTTTGTG
+
8ACCCB=5:01========;;88BFFGGGGGGGGGGGGGFFGGGGGGGGGGGGGGGGGGGGGGGGGGGGGGGGGGGGGGGGGGGGGGGGGFFGGGGGGGGGGGGGGGGGGGGGGGGGFGGGGGGGGFGGGGGGGGGGGGGGGGGGGGEGGGGGGCFGGGGGGGGGGGGGGGGGGGGGGGGGGFFGGGGGGGCEFGGFGFFGGGFGGFFFFGGGFFGGFDDFCFFGFGD?FGFFFFFFFED95777B>>GF6?ABDBACF?BF?63:DD?AG::4;?@>BFF??F:1:<.5-4?<(8=4<A0
@M02996:162:000000000-B87FG:1:1101:5253:19760 1:N:0:CCTAAGAC+AAGGAGTA
CCTACGGGTGGCTGCAGTGGGGAATTTTGGACAATGGGCGCAAGCCTGATCCAGCAATGCCGCGTGCAGGAAGAAGGCCTTCGGGTTGTAAACTGCTTTTGTGAGGGAAGAAATCCTTTGGGTTAATACCTCGAAGGGATGACGGTACCTGAAGAATAAGCACCGGCTAACTACGTGCCAGCAGCCGCGGTAATACGTAGGGTGCGAGCGTTAATCGGAATTACTGGGCGTAAAGCGTGCGCAGGCGGCTTTGCAAGAAAGAGGTGAAATCCGCGGGCTCAACATGGGAGCTGCCTTTGTG
+
68A?CA858)1====6;==;;@8B,;CFGGFFFAFGGGE@@@CFDGGGGDFGGF9CC,CECFBFFGEDFF8=EEGGGFEFGGFGGGGGCFCCFFGDFGFFGE,9EFC:EFFFAB?BEGCEFGCC7FEFG8@<CF@EGGGGCFDCEGG+>,@@DFEDG8D9=C>>CEEGGF,BFB@FFCFFGGFF:CC*;CC*?6,>/*;?DGFFED.0=B75*8+1:1*/500:+1<>?3)72:>44:)*-)-)().-9(9)8<)6<:*(5??F)())/623(,7C590(.1:)((.84(((.4:)/.6),
@M02996:162:000000000-B87FG:1:1101:12863:20022 1:N:0:CCTAAGAC+AAGGAGTA
CCTACGGGTGGCTGCAGTGGGGAATTTTGGACAATGGGCGCAAGCCTGATCCAGCAATGCCGCGTGCAGGAAGAAGGCCTTCGGGTTGTAAACTGCTTTTGTCAGGGAAGAAATCCTTTGGGTTAATACCTCGAAGGGATGACGGTACCTGAAGAATAAGCACCGGCTAACTACGTGCCAGCAGCCGCGGTAATACGTAGGGTGCGAGCGTTAATCGGAATTACTGGGCGTAAAGCGTGCGCGTGCGGCTTTGCAAGACAGAGGTGACATCCCCGGGCTCAACCTGGGAACTGCCTTTGTG
+
88ACCB851))=======6;;888CFFGGGGGGGGGGGGFFGFGGGGGGGEGGFFGFGGGGGGGGGGGGGEGGGGGGGGGGGGGGGGGGFFFGGGGGGGGGGGGGGGDFEGGGGFGGGGGGECFEGFFGGGGGF?EGGGGGGGGGGGGGGGCFGGGGGGGGD@EBCEGEFGGGGGGGFGGGCFFGGGGGGGG*8CFFFGFGGGFGGEFFBDE*:8FC;<D>FFCFF+7<DD>?1<F368>49()-5)4739F))55<*>42?:3>?A2B29<B?@C@644)=:?:016,80:B7()*.66(
@M02996:162:000000000-B87FG:1:1101:27031:20030 1:N:0:CCTAAGAC+AAGGAGTA
CCTACGGGTGGCAGCAGTGGGGAATTTTGGACAATGGGCGCAAGCCTGATCCAGCAATGCCGCGTGCAGGAAGAAGGCCTTCGGGTTGTAAACTGCTTTTGTCAGGGAAGAAATCCTTTGGTTTAATACCTCGAAGGGATGACGGTACCTGAAGAATAAGCACCGGCTAACTACGTGCCAGCAGCCGCGGTAATACGTAGGGTGCGAGCGTTAATCGGAATTACTGGGCGTAAAGCGTGCGCAGGCGGCTTTGCAAGACATAGGTGAAATCCCCGGGCCCAACCTGGCAACTGCCTTTGTG
+
88CCC>>A>81====;=<=;;8BCFFFGGDFGGGGGGFGDGGGGGGGGFFFGGGGGGGGGGGGGGGGFGGGGGGGGGGGGGGFFGGGDGGGGGG9FGGGGFGGAC,EGG7CFEFGFGGGGG<FFFGEFGGGGD+=C+8EEEGGFEGDEFF9>DFFCFD@>DFGGFGGD>FGGGGEGGGGGGGAFGG4CC57:EF@F>FCACCF>EGFFFBGE3:F+28*>FG?DC7<42)9<<?AF;857,9(03@77D0>9<5<<<*74)162:7<>F<*,548:@>(-3>?:7:8(.,-8(44<=42).
@M02996:162:000000000-B87FG:1:1101:12848:20034 1:N:0:CCTAAGAC+AAGGAGTA
CCTACGGGTGGCTGCAGTGGGGAATTTTGGACAATGGGCGCAAGCCTGATCCAGCAATGCCGCGTGCAGGAAGAAGGCCTTCGGGTTGTAAACTGCTTTTGTCAGGGAAGAAATCCTTTGGGTTAATACCTCGAAGGGATGACGGTACCTGAAGAATAAGCACCGGCTAACTACGTGCCAGCAGCCGCGGTAATACGTAGGGTGCGAGCGTTAATCGGAATTACTGGGCGTAAAGCGTGCGCAGGCGGCTTTGCAAGACAGAGGTGAAATCCCCGGGCTCAAACTGGGAACTGCCTTTGTG
+
88CCC>)580)====;===;;8B8CEGGGGGGGGGGGGGGGGGGGGGGGGGGGGGGGGGGGGGGGGGGGGFGGGGGGGGGGGGGGGGGGGGGGGGGGGGGGGGGGGGGGGGGFGGGGGGGGGEFFGFGGGGFGFFGGGGGGGGGGGGGGGGGGGGGGGGGGGGGFEGGGGGGGGGGFGGGGGFFGGGGGGGGEFGGFGGFGGGFGG>3ADDEGFFGG;DGFGCFGFF4:>D>:BBF>F)*-/1<0)0-)49F>2)6<=C:?FB?0,)8F9::>:;C:942)9)8)6><4.4:2).4FDFF3
@M02996:162:000000000-B87FG:1:1101:12862:20050 1:N:0:CCTAAGAC+AAGGAGTA
CCTACGGGTGGCTGCAGTGGGGAATTTTGGACAATGGGCGCAAGCCTGATCCAGCAATGCCGCGTGCAGGAAGAAGGCCTTCGGGTTGTAAACTGCTTTTGTCAGGGAAGAAATCCTTTTGGTTAATACCTCGAAGGGATGACGGTACCTGAAGAATAAGCACCGGCTAACTACGTGCCAGCAGCCGCGGTAATACGTAGGGTGCGATCGTTAATCGGAATTACTGGGCGTAAAGCGTGCGCAGGCGGCTTTGCAAGCCAGCGGTGAAATCCCCGGGCTCAACCTTGGAACTGCCTTTGTG
+
-68C?5)):00=;8===;=6;888CFFGGGGG@<,,CFGCCFEGGGGGFGGGGGGD@EFEFEGGGDFF,C,B<=FFGGCGDFFGGGC7FEFCCECFGGGGGGGFC@FE<?@FFGGGGCD,A+AFGFA,AFDFGGC8EEGG7EGGECDE8>DC8F;DD89,,+@8<E>EEG6@CEEF87F,,;C*</*7;*C*CF11:8*;D4;)*9)).2*1*)1@<73*82=C==+73>DE(-:B(-)*,C2>9@51)-,9.46))**.2)(-41:>/)24:?FD@B1<76:(().(4)(,,51)0)6:(
@M02996:162:000000000-B87FG:1:1101:20825:20328 1:N:0:CCTAAGAC+AAGGAGTA
CCTACGGGTGGCTGCAGTGGGGAATTTTGGACAATGGGCGCAAGCCTGATCCAGCAATGCCGCGTGCAGGAAGAAGGCCTTCGGGTTGTAAACTGCTTTTGTCAGGGAAGAAATCCTTTGGGTTAATACCTCGAAGGGATGACGGTACCTGAAGCATACGCACCGGCTAACTACGTGCCCGCAGCCGCGGTAATACGTAGGGTGCGAGCGTTAATCGGAATTACTGGGCGTAAAGCGTGCGCAGGCGGCTTTGCAAGACAAAGGCGAAATCCACGGCCTCAACCTGGGAACTGCCTTTGTG
+
ABCCCB==A:1=;=====;;;88BF8FEG+FFGGGGGGFF:FG:FGGGGGEFGFGGG<FGG+CFFE@<FGGGGGGG<B6FFGDF7AFGGGGGGE,EFFG<FF?FGGGGGCFF=,E?F,9,,44845@E,=FEEFF7C+@=+3EGCBF369@=DC,6;=+33=C>++:C*6DE@F8@,@4,=3*3@*29?5D*/7<187FF*<C)/8)05>27/7=F*:97)<+09=FF?BD)426F73@*(/4.47)-76098>2)-278(),((-(,0.>?)(.*)-(.(041((,4(.().5(4B2).(
@M02996:162:000000000-B87FG:1:1101:12466:20394 1:N:0:CCTAAGAC+AAGGAGTA
CCTACGGGTGGCAGCAGTGGGGAATTTTGGACAATGGGCGCAAGCCTGATCCAGCAATGCCGCGTGCAGGAAGAAGGCCTTCGGGTTGTAAACTGCTTTTGTCAGGGAAGAAATCCTTTGGGTTAATACCTCGAAGGGATGACGGTACCTGAAGAATAAGCACCGGCTAACTACGTGCCAGCAGCCGCGGTAATACGTAGGGTGCGAGCGTTAATCGGAATTACTGGGCGTAAAGCGTGCGCAGGCGGCTTTGCAAGACAGAGGTGAAATCCCCGGGCTCAACCTGGGAACTGCCTTTGTG
+
8ACCCBA5=0)=;==;===;;888CFAFGGGGGGGGGGGGGGGGGGGGGGGGGFFFEFGGGGGGFGGGGGFGGGGGGGGGGGGGGGGGGGGGGGGGGGGGGGGGGCGGGGFGGGGGGGGGGGEGFGEGGFFFEFGGGGGGGGGGDEGGGGGGGGGGGGGGGGGGGGGGGFGGGGGGGGGGGGFFGF>DGDGGEF79FFGFGDGFGG>>E>GGGFFGD@GD>CFGFF7C:DGBFFA@>FFD49179>DFG>F?4<>)5CD?B481>?D>6<C::?@C>>0436:<:<?F::<?BB(28)6A(
@M02996:162:000000000-B87FG:1:1101:16811:20411 1:N:0:CCTAAGAC+AAGGAGTA
CCTACGGGCGGCAGCAGTGGGGAATTTTGGACAATGGGCGCAAGCCTGATCCAGCAATGCCGCGTGCAGGAAGAAGGCCTTCGGGTTGTAAACTGTTTTTGTCAGGGAAGAAATCCTTTGGGTTAATACCTCGAAGGGATGACGGTACCTGAAGAATAAGCACCGGCTAACTACGTGCCAGCAGCCGCGGTAATACGTAGGGTGCGTGCGTTAATTGGCATTACTGCGCGTCAAGCGTGCGCCGGCGGCTTTGCAAGACTGAGGTGACATCCCCGGGTTCACCCTGGGCAATTCCTTTGTT
+
68BCCD=8)118788;;<;;;888C@FFGG8FFGGGFGGGG@F7FGGGGEGGGFG8FFG8FGGGGDCCFGC,FFGGGGG:BF=FGGG+85AFGE5,:CFGBF,AEGG<FE<@DD;<;5A,A33>A?E@;=>=+6=7=B,F+@D++@;C=DE,6,@8BCFFADB>>:CE*>,,+6:CCGF,0*/6A<2>D*/3;A7;);7.CC*:C))08)973<@2*5*09C7:CF+/2@D)-,56(()*(1(),0)()-9FFA)).**))05(,4)59)0..()*0,(.)*-.,3(((.(..)6<*.).(
@M02996:162:000000000-B87FG:1:1101:12460:20411 1:N:0:CCTAAGAC+AAGGAGTA
CCTACGGGTGGCAGCAGTGGGGAATTTTGGACAATGGGCGCAAGCCTGATCCAGCAATGCCGCGTGCAGGAAGAAGGCCTTCGGGTTGTAAACTGCTTTTGTCAGGGAAGAAATCCTTTGGGTTAATACCTCGAAGGGATGACGGTACCTGAAGAATAAGCACCGGCTAACTACGTGCCAGCAGCCGCGGTAATACGTAGGGTGCGAGCGTTAATCGGAATTACTGGGCGTAAAGCGTGCGCAGGCGGCTTTGCAAGCCAGGGGGTAAATCCCCGGGCCTAACCGGGGAACTGCCTTTGTG
+
8ABCC>>58))=;==;===;;888CFFFGGGGFGGGGGGGGGGGGGGGGGGGGFFGGGGGGGGGGGGGGGGGGGGGGGGGGGGGGGGGGGGGGGGGGGFGGEDFGGGGGGGFAFFCGGGGGDFFGGGGGFFGGGGGDEGGGGGGGGGEFFGGGC,DF9==EDEFGG>EEFGGDGGGGGGFGGA4DFDGGGGEGFFF;FCAGC*.*:):>B9:*:+393D57++2+*<9<BD)(-694:3*-14813)-),2?F<2<)**.,)-(((-5=AC:01)879((.9:1(7(--(()..(58<A),
@M02996:162:000000000-B87FG:1:1101:16816:20429 1:N:0:CCTAAGAC+AAGGAGTA
CCTACGGGCGGCAGCAGTGGGGAATTTTGGACAATGGGCGCAAGCCTGATCCAGCAATGCCGCGTGCAGGAAGAAGGCCTTCGGGTTGTAAACTGCTTTTGTCAGGGAAGAAATCCTTTGGGTTAATACCTCGAAGGGATGACGGTACCTGAAGAATAAGCACCGGCTAACTACGTGCCAGCAGCCGCGGTAATACGTAGGGTGCGAGCGTTAATCGGAATTTCTGGGCGTAAAGCGTGCGCAGGCGGCTTTGCAAGACAGAGGTGAAATCCCCGGGCTCAACCCGGGGACTGGCTTTGTG
+
88A:C>)))1186886;<;;;8BFGEEFGEGGGDGGGGGGGG:FGFGGCDFFGFEFDFGGGGEGEG:<FE7EFGGFGGA5A9<BEEE7FFFGGGGGDGGFGF@FFFGDFG<FFC3DDDFFGEGDGACDDFFG>FFECEGGGGGG7E8+@>BBFFGGGCFGFGEE:>CCEDDGCGGG6ECFF4);<FGGGGDBEA9<8C*)*7:=5C:B@EGG5>4*/1D/<@+22*<0.8D38(-*(2>D91,.4>5()(49)-62)*0(1).,:6),*6:7?,7?>23()9(.((-,((-(((,(05)),
@M02996:162:000000000-B87FG:1:1101:12938:20517 1:N:0:CCTAAGAC+AAGGAGTA
CCTACGGGAGGCTGCAGTGGGGAATTTTGGACAATGGGGGCAACCCTGATCCAGCCATGCCGCGTGCGGGAAGAAGGCCTTCGGGTTGTAAACCGCTTTTGTCAGGGAAGAAATCCTTTGGGCTAATAACTCGGAGGGATGACGGTACCTGAAGAATAAGCACCGGCTAACTACGTGCCAGCAGCCGCGGTAATACGTAGGGTGCAAGCGTTAATCGGAATTACTGGGCGTAAAGCGTGCGCAGGCGGTTATGCAAGACAGATGTGAAATCCCCGGGCTCAACCTGGGAACTGCATTTGTG
+
ABCCCD55=1)====;====;88BEFGFGGFGGGGGGGEFGGGGGGGGGFGGGFFEGDGGGGGGGGGGGGGGGGGGGGGGGGGGGGGGGGGGGGEGGGGGGGGFGGGGGGGGDE=EGCFGGGGGGDFCDFFFCFGGGCEGGDECCEFGFGG,:F3:DGGGGGGGFEGGGGCFGGGGGCGFGFFFFGGDGGGC5A7;FG*;CC;>57@FF31CDFFFGFGGFCCF+9CF6@9B:6AFF:@549389:)-1707<)5.<F:?1?>AAABBBBG::(5E;70?342333811:84?<<<@2<>0
@M02996:162:000000000-B87FG:1:1101:12921:20529 1:N:0:CCTAAGAC+ATGGAGTA
CCTACGGGAGGCTGCAGTGGGGAATTTTGGTCAATGGGGGCAACCCTGAACCAGCCATGCCGCGTGCGGGATGACGGCCTTCGGGTTGGAAAACGCTTTTTTCAGGGAAGAAATCCTTTGGACTAATAACTCGGAGGGATTACGGGACCTGAAGAGTAAGCACCGGTCCACTCCGTGCCCCCAGCCGAGATAATACGTAGGGTGCTAGCGTTAATCGAAATTGCTGGACGGAAGGCGTGCGCAGGCGGTTATGCAAGACAGATGTGAAATCCCCGGGCTCCACCCGGGAACTGCAATTGTG
+
88ABCDAA)11===8====;;88BF8FGGG<FFFGFGG;F+6C,CFGGG8FGGFFG@,E,C@FEFG,FFGG+BC5BFGG:E<4FF<F++,:F,B+++BFG,4:,CFF<F+,AF9=3,,55,,8F@<C7,,,,33+@+3+5,@E+**5C>6@,@,5,,,5;,;8,**/**6,4*?*:*:***))2**)19**251C+.;4577A3;*/*).117>FDD7*/.++0<*+1(0)04(,0-3>*(),7()741(4FA9-4)00(.)).6)4>*6C(52>576(,,),((-2((-,58)846).4)
@M02996:162:000000000-B87FG:1:1101:11671:20657 1:N:0:CCTAAGAC+AAGGAGTA
CCTACGGGTGGCAGCAGTGGGGAATTTTGGACAATGGGCGCAAGCCTGATCCAGCAATGCCGCGTGCAGGAAGAAGGCCTTCGGGTTGTAAACTGCTTTTGTCAGGGAAGAAATCCTTTGGGTTAATACCTCGAAGGGATGACGGTACCTGAAGAATAAGCACCGGCTAACTACGTGCCAGCAGCCGCGGTAATACGTAGGGTGCGAGCGTTAATCGGAATTACTGGGCGTAAAGCGTGCGCAGGCGGCTTTGCAAGACAGCGGTGAAATCCCCGGGCTCAACCTGGGAACTGCCTTTTTG
+
8ACCCD>5:0)=;======;;88BEFGGGGGGGGGGGGGGGGGGGGGGGFGGGFFGFGFGGGGGGGGGGGDFFGGGGGGDGGGGGGGGGFFGGAEFFGGGGGG,FGG=FGGGGGCFGGGGGDFDDGECFFFFGF8CEGGGCCFEEGDEDFCDGGGGGGGGGFGF<CEGGFGGGGGGGGGG?>9AGGGDGGGCECFGFGGF:<:8EDBFFF<EDFFGG@CGFF?CE?GD?>GB(168335<41(87BEBDBB@2<<58608()-417:<=4*,0,7:73-377?F(4:?:((5427<*2)),
@M02996:162:000000000-B87FG:1:1101:5125:20670 1:N:0:CCTAAGAC+AAGGAGTA
CCTACGGGTGGCTGCAGTGGGGAATATTGCACAATGGGCGAAAGCCTGATGCAGCAACGCCGCGTGAGGGACGACGGCCTTCGGGTTGTAAACCTCTTTTAGCAAGGAAGAAGCGAAAGTGACGGTACTTGCAGAAAAAGCGCCGGCTAACTACGTGCCAGCAGCCGCGGTAATACGTAGGGCGCAAGCGTTATCCGGAATTATTGGGCGTAAAGAGCTCGTAGGCGGTTTGTCGCGTCTGCTGTGAAAACCCGAGGCTCAACCTCGGGCCTGCCGTGGGTACGGGCAGACTCGAGTG
+
8ACCCD1)1)1=;==;==;;;88BFGGGFFGGGGGGGGGGGGGGGGGEFGGGGGGGGGGGGGGGGGGGGGGGGCFFGFGCFGFGGGG:FGGGGGGGGGGGGDEG,EFGCFGGGCEGGE:FFGGGDGFEFGGGGGG@DGFFGDGGDGEECFGC,?>D>FGGG?C=FGEE5CEGGGFGGGGF=<FDG:<<FGDGEFFFE5C>*9+897*<F@):C:BG<<GFEEGCGFE<9>GFBABF9;7*8?:9A46)26:<:9BBFGD7B*.:>(,3<9GF?F)*0(3(,1433(((--44,-(,9(
@M02996:162:000000000-B87FG:1:1101:4223:20684 1:N:0:CCTAAGAC+AAGGAGTA
CCTACGGGAGGCAGCAGTGGGGAATTTTGGACAATGGGCGCAAGCCTGATCCAGCAATGCCGCGTGCAGGAAGAAGGCCTTCGGGTTGTAAACTGCTTTTGTCAGGGAAGAAATCCTTTGGGTTAATACCTCGAAGGGATGACGGTACCTGAAGAATAAGCACCGGCTAACTACGTGCCAGCAGCCGCGGTAATACGTAGGGTGCGAGCGTTAATCGGCATTACTGGGCGTAAAGCGTGCGCAGGCGGCTTTGCAAGACAGAGGTGAAATCCCCGGGCTCAACCTGGGTACTGCCTTTGTG
+
88ACCD=)1)1=6==6;<==;8BBEFFGGGGGGGGGGGGGGGGCFGGGGGFGGF@CFFGGFCCCFGGGFGFFGGGGGGGGGGFGGGGGGECFGFGGGGFGGGGGGGF@GGGGGFF8FGFGGD:FFGFEF?DF>:ECEE8<CFAEGGG@FGGGDGFGFGCFFGF7CGGGEGGGGFGGFFGGGGFFGDCDGGGGGFF78CFFGD*8595BDE<ED>CGGF)9BCFGGF6DBDG>:<<=>?@D2)489BD>D6(<-6<A2C9714:1:B>)7:2(3<B5>(4()91(4008(..66<<<@366.
@M02996:162:000000000-B87FG:1:1101:10010:20737 1:N:0:CCTAAGAC+AAGGAGTA
ACTACGGGTGGCAGCAGTGGGGAATTTTGGACAATGGGCGCAAGCCTGATCCAGCAATGCCGCGTGCAGGAAGAAGGCCTTCGGGTTGTACACTGCTTTTGTCAGGGAAGAAATCCTTTGGGTTAATACCTCGAAGGGATGACGGTACCTGAAGAATAAGCACCGGCTAACTACGTGCCAGCAGCCGCGGTAATACGTAGGGTGCGAGCGTTAATCGGCATTACTGGGCGTAAATCGTGCGCAGGCGGCTTTGCAAGACAGAGGTGAAATCCCCGGGCTCAAACTGGGAACTGCCTTTGTG
+
-8ACCB5580)==88;===;;88@EFEFGGGFGEFGGGGFFGGGGGGGGGGGGFGGGGGGGFFGGGGGGGGGGGGGGGGGGGGGGGGGGF,CFGGGGGGGGGGFGGF@FFFECEFGGGGGGGEGGGGGGFGFE=E7E=EG7EFGGGGEGGFG,>>=@E@AFGGGG6CE7EFF7DEFFGGFGFFF6CCCDGGCCFFGFGGFDDE>=<>B)5C55>CCG0)7@EFGGBFD07D>B0)/43>1779>0>34966)))).87F?B781>:)5/:2803)/817:??)4).::44-).)4)/5:4.
@M02996:162:000000000-B87FG:1:1101:10026:20746 1:N:0:CCTAAGAC+AAGGAGTA
CCTACGGGTGGCAGCAGTGGGGAATTTTGGACAATGGGCGCAAGCCTGATCCAGCAATGCCGCGTGCAGGAAGAAGGCCTTCGGGTTGTAAACTGCTTTTGTCAGGGAAGAAATCCTTTGGGTTAATACCTCGAAGGGATGACGGTACCTGAAGAATAAGCACCGGCTAACTACGTGCCAGCAGCCGCGGTAATACGTAGGGTGCGAGCGTTAATCGGAATTACTGGGCGTAAAGCGTGCGCAGGCGGCTTTGCAAGACAGAGGTGAAATCCCCGGGCTCAACCTGGGAACTGCCTTTGTG
+
8ACCCD85:0)========;;888CEFGGGGGGGGGGGGGGGGGGGGGGGGGGGFGFGGGGGGGGGGGGGGGGGGGGGGGGGGGGGGGGGGGGGGGGGGGGGGGGGGGGGGGGGGGGGGGGGGGGGFGGGGGGGGGGGGGGGGGGGGEGGGCGGGGGFGGGGGGGGGGGGGGGGGGGGGGGGFFGGGGGDDEGFGGFGGFGGGFGGFFFFDG:FFCD0<CFEGGG?GGFFGFBFDFBBED;C>BFEFFGB>FFFAFFGGFB?8::?9?FAG>>65CDB>FD4:1(.8:::4:?B22@<BA(
@M02996:162:000000000-B87FG:1:1101:16858:20839 1:N:0:CCTAAGAC+AAGGAGTA
CCTACGGGTGGCAGCAGTGGGGAATTTTGGACAATGGGCGCAAGCCTGATCCAGCAATGCCGCGTGCAGGAAGAAGGCCTTCGGGTTGTAAACTGCTTTTGTCAGGGAAGAAATCCTTTGGGTTAATACCTCGAAGGGATGACGGTACCTGAAGAATAAGCACCGGCTAACTACGTGCCAGCAGCCGCGGTAATACGTAGGGTGCGAGCGTTAATCGGAATTACTGGGCGTAAAGCGTGCGCAGGCGGCTTTGCAAGACAGAGGTGAAATCCCCGGGCTCAACCTGGGAACTGCCTTTGTG
+
88CCCA5)111;==8;===;;@BFGFGGGGGGGFGEGGGGGECGGFGGGGGGGFFGFFGFGGGGFGGGGGGGEGFGCFGGGGGGGGGCGGGGGGGGGGFGGFGGG@EDGEGGGGGGGGGGG7FGFFBEGGGFGFGGGCFGGGGGGGGGFGGF?FFGGGGGGFGFFECGCFGGGGDGFGFGFGFFGFCGGGGGDCFF488ADGGFGGFEEEDEDF=FG(*9@EGGG?FGBFD>??DFBFFD974:73>>C>BFBA>AAFG:?F?F?B9?94FFBFFG>9-4<FFFF02(.514>4()9<<A1
@M02996:162:000000000-B87FG:1:1101:16873:20848 1:N:0:CCTAAGAC+AAGGAGTA
CCTACGGGTGGCAGCAGTGGGGAATTTTGGACAATGGGCGCAAGCCTGATCCAGCAATGCCGCGTGCAGGAAGAAGGCCTTCGGGTTGTAAACTGCTTTTGTCAGGGAAGAAATCCTTTGGGTTAATACCTCGAAGGGATGACGGTACCTGAAGAATAAGCACCGGCTAACTACGTGCCAGCAGCCGCGGTAATACGTAGGGTGCGAGCGTTAATCGGAATTACTGGGCGTAAAGCGTGCGCAGGCGGCTTTGCAAGACAGAGGTGAAATCCCCGGGCTCAACCTGGGAACTGCCTTTGGG
+
88BCC>>):81=;======;;888;EEFGGGGGGGGGGGGGGGGGGGGGGGGGFFFFGGGGGEGGGGGGGGGGGGGGGGGGGGGGGGGGGGGGGGGGGGGGGFGGGGGGGGFFGGGGGGGGE@FFGFEFFFGGGGGGGFGGGGGGGGEGGGGGGGGGGGGGFGGGC:CEDCCGGD:>F7FG5FFGGGGGGGGCFFGFGFFGGGECDDDBBCE3>CCF6CGFF77?FF<?BG@B:<678)/,)(048>673;48<A>F6*(...,38<?F<:8:(7:7,(-,/(42:??:4-524:>=7)(,
@M02996:162:000000000-B87FG:1:1101:24056:20868 1:N:0:CCTAAGAC+AAGGAGTA
CCTACGGGAGGCAGCAGTGGGGAATTTTGGACAATGGGCGCAAGCCTGATCCAGCAATGCCGCGTGCAGGAAGAAGGCCTTCGGGTTGTAAACTGCTTTTGTCAGGGAAGAAATCCTTTGGGTTAATACCTCGAAGGGATGACGGTACCTGAAGAATAAGCACCGGCTAACTACGTGCCAGCAGCCGCGGTAATACGTAGGGTGCGAGCGTTAATCGGAATTACTGGGCGTAAAGCGTGCGCAGGCGGCTTTGCAAGACAGAGGTGAAATCCCCGGGCTCAACCTGGGAACTGCCTTTGTG
+
8ACCCBDF511=888=====;88BC@FGGGGGGGGGGGGGGGGGGGGGGGGGGGGGFGGGGGGGGGGGGGGGGGGGGGGGGGGGGGGGGGGGGGGGGGGGEGGGGGGGGGGGFCFGGGGGGDGGGGFGGGGGGGCECCFGGGFGEEGGGFG8=DFFFGGGGGGCGDEEGGGGFEC@D9FFGGFFGGDGGGGEGFGDFCF)CDFE=C5=ABDE*=FFGFGD>F7:CB<FB><B0()17:DC>)25(7>>C>2:AFF94*947??B7:F?4):5:?FGE>;??FFF0?:3(84>??229)--.
@M02996:162:000000000-B87FG:1:1101:13366:21050 1:N:0:CCTAAGAC+AAGGAGTA
CCTACGGGTGGCTGCAGTGGGGAATTTTGGACAATGGGCGCAAGCCTGATCCAGCAATGCCGCGTGCAGGAAGAAGGCCTTCGGGTTGTAAACTGCTTTTGTCAGGGAAGAAATCCTTTGGGTTAATACCTCGAAGGGATGACGGTACCTGAAGAATAAGCACCGGCTAACTACGTGCCAGCAGCCGCGGTAATACGTAGGGTGCGAGCGTTAATCGGAATTACTGGGCGTAAAGCGTGCGCAGGCGGCTTTGCAAGACAGCGGTGAAATCCCCGGGCCCAACCTGGGAACTGCCTTTGTG
+
8ACCCE=580)==8=;===;;8BBDFFGGGGGGGGGGGGGGGEGGGGGGGGGGGGGGGGGGGGGGGGGGGEGGGGGGGGGGGGGGGGGGGGGGGGGGGFGGGGGGGGEGGGFFFGFGGGGGE@FCGFGGGGFEFFEGGGGGGGGEGGGGFGG?FGGGGGGFFGGGGGGGGGGGGGGGGGGGGFFGGGGGGGEGFGGFGFFGCGFGGBFEFCGGFFGG@GC<AFC?8CFFFGFF?AFBBE<4/474>)-1-76<<94<*04:),439:?BAC778BGB>((,03:0:??25-4322)*)46(
@M02996:162:000000000-B87FG:1:1101:14259:21392 1:N:0:CCTAAGAC+AAGGAGTA
CCTACGGGAGGCTGCAGTGGGGAATTTTGGACAATGGGCGCAAGCCTGATCCAGCAATGCCGCGTGCAGGAAGAAGGCCTTCGGGTTGTAAACTGCTTTTGTCAGGGAAGAAATCCTTTGGGTTAATACCTCGAAGGGATGACGGTACCTGAAGAATAAGCACCGGCTAACTACGTGCCAGCAGCCGCGGTAATACGTAGGGTGGGAGCGTTAATCGGAATTATTGGGCGTAAAGGGTGCGCAGGCGGCTTTGCAAGACAGGGGTGAAATCCCCGGGCTCAACCTGGGAACTGCCTTTGTG
+
688=@>)1)10=,;=;===;;888CEEFFGGFGFGGGGGFFGFGGGGGGFDGGFFFGFGGGGEEFGDGFGGGGGGGEFGFGFFGGFGGC@FFFFGFGGGGGGGGFAE=EGGGFG,=DFGGGGEFGFFFFGFFC@8ECGGGGGGGGGGCFC=BFGGGFEFGGFFG:CEEG7B,5DEGCC*,@>>6DDCDGGD:C+=A;F429**0*)0:8AG*9:AC308>5C+*<9096@DBB?)*4.774)()-08>79962<)).2*5:)42?>?7/)*.4-0276((37282(4343(,84.515<<.
@M02996:162:000000000-B87FG:1:1101:14284:21398 1:N:0:CCTAAGAC+AAGGAGTA
CCTACGGGAGGCTGCAGTGGGGAATTTTGGACAATGGGCGCAAGCCTGATCCAGCAATGCCGCGTGCAGGAAGAAGGCCTTCGGGTTGTAAACTGCTTTTGTCAGGGAAGAAATCCTTTGGGCTAATACCTCGAAGGGATGACGGTACCTTAAGAATAAGCACCGGCTAACTACGTGCCAGCAGCCGCGGTAATACGTAGGGTGCGAGCGTTAATCGGAATTACTGGGCGTAAAGGGTGCGCAGGCGCCTTTGCAAACCAGAGGTGAAATCCCCGGGCTCAACCTGGGAACTGCCTTTGTG
+
88A=CA1=51)=6;=;====;888C@FGGGGGGGGGGGGGGGGGGGGGGGGGGFGEFAGGGGGGGGD<FFC=FGGGGG<FGGGGGGGGGGFGG<EFGFGG?=FGGGGGGGGGGE;<4<9F8+,:65E<=AD9@@8+488,B8=C:B8+C,,8@>@=>EBDGFGEFGG8+@FCCC5,8C*2@FFAF7CDDC91/=,,/;6)7?;)/):=ABDGGA:;*,:95:EFGFFGF:9)4(4*(.<5379)4;<()4(96<).)1>??)4:>B9>*.*5,8DE52-4)*.4001,43,8<<(5*.6)(
@M02996:162:000000000-B87FG:1:1101:17713:21927 1:N:0:CCTAAGAC+AAGGAGTA
CCTACGGGAGGCTGCAGTGGGGAATTTTGGACAATGGGCGCAAGCCTGATCCAGCAATGCCGCGTGCAGGAAGAAGGCCTTCGGGTTGTAAACTGCTTTTGTCAGGGAAGAAATCCTTTGGGTTAATACCTCGAAGGGATGACGGTACCTGAAGAATAAGCACCGGCTAACTACGTGCCAGCAGCCGCGGTAATACGTAGGGTGCGAGCGTTAATCGGAATTACTGGGCGTAAAGCGTGCGCAGGCGGCTTTGCAAGAAAAGGGTGAAATCCCCGGGCTCAACCTGGGAACTGCCTTTGTG
+
ACCCCE5:81)==;8;====CFGGGGGGGGGGGGGGGGGGGGGGGGGGGGGGGFGGGGGGGGGGGGGGGGGGGGGGGGGGGGGGGGGGGGGGGGGGGGGGGGGGGGGGGGGGGGGGGGGGGGGGFFFBFGGGGGGDGGGGGGGGGGGGGGGGGGGGGGGGGGGGGGGGGGGGGGGGGGGFGGFFGGGGDGGDGFGGFGG?DDGFGGF58B5EGFFDFFGGFGF>9@CF3:>><:<B>?DC4C6@(553924F<BB9)**(()-4,0:?7<FF03>E>>104@F?:?6::>:?>7429)))(
@M02996:162:000000000-B87FG:1:1101:17730:21931 1:N:0:CCTAAGAC+AAGGAGTA
CCTACGGGAGGCTGCAGTGGGGAATTTTGGACAATGGGCGCAAGCCTGATCCAGCAATGCCGCGTGCAGGAAGAAGGCCTTCGGGTTGTAAACTGCTTTTGTCAGGGAAGAAATCATTTGGTTTAATACCTCGAAGGGATGACGGTAACTGAAGAATAAGCACCGGCTAACTACGTGCCAGCAGCCGCGGTCATACGTAGGGTGCGAGCGTTAATCGGAATTACTGGGCGTAAAGCGTGCGCAGGCGGCTTTGCAAGAAAGAGGTGAAGTCCACGGGCTCACACTGGGACAGTCTGTTGTG
+
8A@CC?8):01=;=8====;;888CFFFGCGGFGGGCFGGGGGEGGGGGGGGGGGFFGGGGGGGGGGGFGGGGCFF=FFGCFGCFGGFGFEFGGGGGGGGFGGGGGEAF7FG,?4,9?EFD4+:F5,:?FCFEGFGGGFBB8DCFE6+CBEAFGF=E8=FCD,,5+@:CGGGGGC7DFG7FGF5C7CCC=DEEF9=;8*29?E)8C).):5=C)AF*3DDFC77<@GC:>CD<B)131)/(53)())()((7)4:).:*8?43()(-)*.*.).0*74((41,,(.4((.,().))1.4:0
@M02996:162:000000000-B87FG:1:1101:17715:21944 1:N:0:CCTAAGAC+AAGGAGTA
CCTACGGGAGGCTGCAGTGGGGAATTTTGGACAATGGGCGCAAGCCTGATCCAGCAATGCCGCGTGCAGGAAGAAGGCCTTCGGGTTGTAAACTGCTTTTGTCAGGGAAGAAATCCTTTGGGTTAATACCTCGAAAGGATGACGGTACCTGAAGAATAAGCACCGGCTAACTACGTGCCAGCAGCCGCGGTAATACGTAGGGTGCGAGCGTTAATCGGAATTACTGGGCGTAAAGCGTGGGAGGGCGGCATTGCAAGACAGAAGTGAAATCCCCGGGCTCAACTGGGAAACTGGCTGTGTG
+
88CC@*1)1)18,;8;==;;;888CFGDGGGFGGGGGGGGCGECGGGGGFGGGGGGFGGGGGGGGGGGGGEGGGFGGGGGGGFGGEEFGD@CEFGGGGFGCFGG,EFGGGGGGFGFCFGGGGGEGFFFGFFFE?E+8=,>D,>F@EFEFGGGGGFDFAFEGDBD<CE+7FFGG6EEGGCCCFFF6*97C*?EEFGGFCF;*5CAGCDFF)9*:>67C;CC)20?:77*1)/)4,)1(4))(*(0,07,9(-*,4562:5(.)).).).96*(4,.*8;(8<43)(.:(4..66(,().(.(
@M02996:162:000000000-B87FG:1:1101:11556:22197 1:N:0:CCTAAGAC+AAGGAGTA
CCTACGGGAGGCAGCAGTGGGGAATTTTGGACAATGGGCGAAAGCCTGATCCAGCCATGCCGCGTGCAGGATGAAGGCCTTCGGGTTGTAAACTGCTTTTGTACGGAACGAAACGGTCTTTTCTAATAAAGAAGGCTAATGACGGTACCGTAAGAATAAGCACCGGCTAACTACGTGCCAGCAGCCGCGGTAATACGTAGGGTGCAAGCGTTAATCGGAATTACTGGGCGTAAAGCGTGCGCAGGCGGTGATGTAAGACAGTTGTGAAATCCCCGGGCTCAACCTTGGAACTGCATCTGTG
+
88CCCA5>@80=8==;====;888EFGGGGGGFGGGGGGGGGGGGGGGGGGGGFFGGGGGGGGGGGGGGGGGGGGGGGGGGGGGGGGGGGGGGGGGGGGGGGGGGEEGGGGGGGGGGGGGFFGGGGGGGGGGGGGGGGGGGGGGGGGGGGGGGGGGGGGGGGGGGGGGGGGGGGGGGGGGGGFFGGGGGGGGDFGGFGGA<DFDEGFFFEDGG>FFFFGGFGGGFFGGFEC:<?FFBB>D7797>@EFD>:FDF<BADG?BFBAFFFFF4D>0:>GDB9:DFB78)64:A7:BFFB@4::)
@M02996:162:000000000-B87FG:1:1101:6399:22463 1:N:0:CCTAAGAC+AAGGAGTA
CCTACGGGTGGCAGCAGTGGGGAATATTGGGCAATGGGCGAAAGCCTGACCCAGCAACGCCGCGTGAAGGAAGACGGTCCTCGGATTGGTAACTTTCTTGACAGGGGGCGTTACACGACGGTACTCTGACAACATGCCACGGCTAACTACATGCCTGCCGCCGAAGTCCTACGCAGGAGCCGAGCGTAATCGGGATTTACTGGGTGTAACCGGTGTGTAGGGGGGTAATGAGGTCGGATGTGGAATGCAAAGTCTTACGTTTAGAGCTGCACTCGAACCTGCTTTTCTCCATTGTCGCTTG
+
8ACCCF@)1)1=;==6==,;;888CFGGGGGGGGGGG8CC@FF@,EFGGGGGGGG,C,@FBCFGGGGGGGGGGG@FG8F+C,4B++C4,,CF,,CF,EF,,9,,:B+++8++@+7,+3>++5++,38@;3,@5,,@;4E:4**1*21,,?,?,2,,4,*4*:*:**=514++*:CE8*A*A))0*)1/*/:*;>5C:C>=*:6.*1718/*2C:@1*(2*//*5*.:9)*20(.4>1(.>,2)04*/4*.<F4A2))0*.37(55))6?.*()(08?2,(4),6<).6))--)6))0(-(-
@M02996:162:000000000-B87FG:1:1101:17854:22505 1:N:0:CCTAAGAC+AAGGAGTA
CTACGGTAGGCAGCAGTGGGGAATTTTGGACAATGGGCGCAAGCCTGATCCAGCAATGCCGCGTGCAGGAAGAAGGCCTTCGGGTTGTAAACTGCTTTTGTCAGGGAAGAAATCCTTTGGGTTAATACCTCGAAGGGATGACGGTACCTGAAGAATAAGCACCGGCTAACTACGTGCCAGCAGCCGCGGTAATACGTAGGGTGCGAGCGTTAATCGGAATTACTGGGCGTAAAGCGTGCGCAGGCGGCTTTGCAAGACAGAGGTGAAATCCCCGGGCTCAACCTGGGAACTGCCTTTGGTA
+
8A@CCA==)5*===;=======8CCFFGGGGGGFGGGGGGGGGGGGGFFFFGGGFGGGGGGGGGGEGGGFFGGGGGGGGGGGGGGGGGGFGGFGGGGGGGGGGGGGGGDGGGGGGGGGGGEGFGGGGFFEEGGGGGGGGGFGGGGFEGGGGGGGGGGFGFGGGGGGGGFDFGGGGGGFGGFGFFGGGGGGGEE@9FAF<BGGG>E8>DEE:EGAFGGFDC/7<:C659;>D>249B?F>3(947;D7>G0>62464(:C00??2<A?>6A7:69@833,8<F07:01(((,.4?FA9),()
@M02996:162:000000000-B87FG:1:1101:9445:22623 1:N:0:CCTAAGAC+AAGGAGTA
CCTACGGGAGGCTGCAGTGGGGAATTTTGGACAATGGGCGCAAGCCTGATCCAGCGATGCCGCGTGCAGAAAGAAGGCCTTCGGGTTGTAAACTGCTTTTGTCAGGGAAGAAATCCTTTGGGTTAATACCTCGAAGGGATGACGGTACCTGAAGAATAAGCACCGGCTAACTACGTGCCAGCAGCCGCGGTAATACGTAGGGTGCGAGCGTTAATCGGAATTACTGGGCGTAAAGCGTGCGCAGGCGGCTTTGCAAGACAGAGGTGAAATCCCCGGGCTCAACCTGGGAACTGCCTTTGTG
+
88ABC>AB:00=========;88BEFGGGGGGGGGGGGGGGGGGGGGGGGGGGFF@CGGGGGGGGGGGG,EFGGGGGGGGGGGGGGGGGGGGGGGGGGGGGGEFGFCFFGGGGGGGGGGGGEGGFFFGGGGGGGGGGGGGGGGGGGGEGFGGGFGGGGF=;CDGGGEGGGGGGGGGGGGGGGFFGGGGGGGGGFGF;FGFGDGFGDEFEFGE5>FGFF3DFFCG7=FD:ED@?BA49BD3()4BBFFFDFFFBFA93:75.08<2:>48<72:<EEEF>18*41(83:?38??F?DF26..
@M02996:162:000000000-B87FG:1:1101:9425:22632 1:N:0:CCTAAGAC+AAGGAGTA
CCTACGGGAGGCTGCAGTGGGGAATTTTGGACAATGGGCGCAAGCCTGATCCAGCAATGCCGCGTGCAGGAAGAAGGCCTTCGGGTTGTAAACTGCTTTTGTCAGGGAAGAAATCCTTTGGGTTAATACCTCGAAGGGATGACGGTACCTGAAGAATAAGCACCGGCTAACTACGTGCCAGCAGCCGCGGTAATACGTAGGGTGCGAGCGTTAATCGGAATTACTGGGCGTAAAGCGTGCTCAGGCGGCTTTGCAAGACAGAGGTGAAATCCCCGGGCTCAACCTGGGAACTGCCTTTGTG
+
8ACCC>AF51)=;======;;88BFFFGGGGGGGGGGGGGCF:FGGGGGGGGGFGGFFGGGGGGGGGFGGGGGGGGGGGGGGGGGGGGGGGEFGGGGGGGGGFGFGGGGGGGGGGFGGGGGCGEGGEGGCDFE7EEGGFGGGGGGGGG9CF8>FFDGGFG,AFDGGGGG?FGG?GGGGGD6FFFGGGGGGGCEFGC>FGFDDCB=7)8>57CD)+CFDDD>6CCGFGG2>DFBFFF9?)*(*.)()84C(3)3:44<EF?202:::>?F::(48@G>9042*,4(.14((-.,4156<A>4
@M02996:162:000000000-B87FG:1:1101:9441:22641 1:N:0:CCTAAGAC+AAGGAGTA
CCTACGGGAGGCTGCAGTGGGGAATTTTGGACAATGGGCGCAAGCCTGATCCAGCAATGCCGCGTGCAGGAAGAAGGCCTTCGGGTTGTAAACTGCTTTTGTCAGGGAAGAAATCCTTTGGGTTAATACCTCGAAGGGATGACGGTACCTGAAGAATAAGCACCGGCTAACTACGTGCCAGCAGCCGCGGTAATACGTAGGGTGCGAGCGTTAATCGGAATTACTGGGCGTAAAGCGTGCGCAGGCGGCTTTGCAAGACAGAGGTGAAATCCCCGGGCTCCACCTGGGAACTTCCTTTGTG
+
8ACCCB>=>01========;;88BFGGGGGGGGGGGFGGGGGGGGGGGGGGGGGG<EGGGGGGGGGGGG?FGGGGGGGGGGGGGGGGGGFGFGGGGGGGFGGFFGGGFGFCFFGGGGGCDEEFBFGGGGGFGGGGGGGGGGGGGGGGGGGGGFGCGEGGGGFGGGGGGGGGGGFEFGGGGFGFFGDGGGGGEGC@E>FFFGGGFGDADA>>5CFFGGDGC>C7CGFGGF>GEFFFF9?FD936B9)8999;FBB4)5:72:@:??8<<?:D0:,<E>B3,17?,(,8(.444)4449<)6,
@M02996:162:000000000-B87FG:1:1101:13778:22889 1:N:0:CCTAAGAC+AAAGAGTA
ACTACGGGAGGCTGCAGTGGGGAATTTTGGACAATGGGCGCAAGCCTGATCCAGCAATGCCGCGTGCAGGAAGAAGGCCTTCGGGTTGTAAACTGCTTTTGTCAGGGAAGAAATCCTTTGGGTTAATACCTCGAAGGGATGACGGTACCTGAAGAATAAGCACCGGCTAACTACGGGCCAGCAGCCGCGGTAATACGTAGGGTGCGAGCGTTAATCGGAATTACTGGGCGTAAAGCGTTCGCAGGCGGCTTTGCAAAACCATGGTGAAATCCCCGGGCTCAACCTGGGAACTTCCTTTTGG
+
88BCC558)))8==86====;888CFGFG7FFEFEEEFGGGGGGGGGGGGGGFGCFFFFEGGGGGGG?FGCGFGFGFGGGFG<CGGGGGGEGGGGGCFCFGGGGGGDFFGCCD9FGFGCGE7FEFGFGFGGFE=EG+>>FCCD+:@D@>=,@6,7,DDF=ED8E<CEGGF6CGGC5*@*****/<*9/:*::CFGF>FD5C57>855:>:)27AFGC(9*83+0C6?7:)>>(35*(4)1()()4))-/-,9<<).)22((*.(.4679)0502:*83(18*(.((((,(().)--/.))-
@M02996:162:000000000-B87FG:1:1101:13759:22894 1:N:0:CCTAAGAC+AAGGCGTA
CCTACGGGAGGCTGCAGTGGGGAATTTTGGACAATGGGCGCAAGCCTGATCCAGCAATGCCGCGTGCAGGAAGAAGGCCTTCGGGTTGTAAACTGCTTTTGTCAGGGAAGAAATCCTTTGGGTTAATACCTCGAAGGGATGACGGTACCTGAAGAATAAGCACCGGCTAACTACGTGCCAGCAGCCGCGGTAATACGTAGGGTGCGAGCGTTAATCGGAATTACTGGGCGTAAAGCGTGCGCAGGCGGCGTTGCAAGACAGAGGTGAAATCCCCGGGCTCAACCTGGGAACTGCCTTTGTG
+
ACCCCE)=81)=;=======;88CFFGGGGGGGGGGGGGGGGGGGGGGGFGGFFGGGGGGGGGGGGGGGGEGGGGGGGGGGGGGGGGGGGGGGGGGGGGGGGFGGGGCFGGFGFGG9EFGFEF:FGEEFGGCCFFGGCFGGGGGFGEEGGGCDEGGGGGCGGGFE>EGDEGGGGGGGGFGGFFFGFGD7ED858<<5?8FDDGFD)=A>DGG*5CFGFDDFF+7C7678DDE:?>*4:53477717349(4568847=C0:820::A2=>*.,():)-(32=?0>(4644:??7()15:62
@M02996:162:000000000-B87FG:1:1101:7222:22920 1:N:0:CCTAAGAC+AAGGAGTA
CCTACGGGTGGCAGCAGTGGGGAATTTTGGACAATGGGCGCAAGCCTGATCCAGCCATGCCGCGTGCGGGAAGAAGGCCTTCGGGTTGTAAACCGCTTTTGTCAGGGAAGAAAAGGTTCTGGCTAATACCCGGGACTCATGACGGTACCTGAAGAATAAGCACCGGCTAACTACGTGCCAGCAGCCGCGGTAATACGTAGGGTGCAAGCGTTAATCGGAATTACTGGGCGTAAAGCGTGCGCAGGCGGTTATGCAAGACAGAGGTGAAATCCCCGGGCTCAACCTGGGAACTGCCTTTGTG
+
88CCC>:)1)1=;======;;@BCFGGGGGGGGGFGFGGFGGGGGGGGGGGGGFFFGGGGGGGGGGGGGGGGGGGGGGGGGGGGGGGGGGGGGGGGGGGGGGGGGGGFGGFGGGGGGGGGGFGGGGGFGFGEEFCEGGGGFGGGGGGGGGGGGGFGCFGGGFE,>CEGGGGFGGGGGGGGGGFFFGDGGDCCGFGGFGGFGGFEDGFFFFGD<@FGG?GDF@?CGFEFBEG3:?2*4:5<4/7>3>D>D>6FAFF9>6DFFF:??()59):7?()?BF7<BF7:?BFB08-2>B??F>>A1
@M02996:162:000000000-B87FG:1:1101:7212:22935 1:N:0:CCTAAGAC+AAGGAGTA
CCTACGGGTGGCAGCAGTGGGGAATTTTGGACAATGGGCGCAAGCCTGATCCAGCCATGCCGCGTGCGGGAAGAAGGCCTTCGGGTTGTAAACCGCTTTTGTCAGGGAAGAAAAGGTTCTGGCTAATACCCGGGACTCATGACGGTACCTGAAGAATAAGCACCGGCTAACTACGTGCCAGCAGCCGCGGTACTACGTAGGGTGCAAGCGTTATACGGAATTACTGGGCGTAACGCGTGCGCAGGCGGTTAGGACAGACAAGGGTGAAATACCCGGGCTCAACATGGTACCTGCCTTGGTG
+
888:C>A51)1=;=6;=;=;;888;CFEGGGGC@FEFGFFEDCFCFGGFCDFFC,:CFFFE@F@@@FFGGFFBCCFGFGGGGGGGGGGGFF,?B@FG7FFFF,@AFG=F7?FFGGGGEDGGGDGFAD,8ADCEGEG88,3,>EGGCE7,>@7D:38EFGG9FDC*?EGG8,<BFEE8EFFG4?;EFDCDGGB*14+2>4ACC2.368;351:>)*22-7*)23:<6CC(0)0-,(0,4>*492)45329((),.,4?**((.3:?:4)94*.),785((-)*,).(4))).-.2(.927)(
@M02996:162:000000000-B87FG:1:1101:19809:23275 1:N:0:CCTAAGAC+AAGGAGTA
CCTACGGGGGGCTGCAGTGGGGAATTTTGGACAATGGGCGCAAGCCTGATCCAGCAATGCCGCGTGCAGGAAGAAGGCCTTCGGGTTGTAAACTGCTTTTGTCAGGGAAGAAATCCTTTGGGTTAATACCTCGAAGGGATGACGGTACCTGAAGAATAAGCACCGGCTAACTACGTGCCAGCAGCCGCGGTAATACGTAGGGTGCGAGCGTTAATCGGAATTACTGGGCGTAAAGCGTGCGCAGGCGGCTTTACATGACAGAGGTGAAATCCCCGGGCTCAACCTCGGAACTGCCTTTGTG
+
8ACCC>=5)118888::::::88BF,CFECFGGGGGGGGGBFGGGGGGGFDFGFGGDGGGGGGGGGGFGGG<DGGGDCFGGGGGEGCGGGGGGFFGGGGGGG@BFEG@CGGG:FBFFB<;<CCEFGGGFFFGEC,=CEGGGGGGGGEEF;CGGGFGGGGGGGGC8EECEFGGFGGGGGGCFFF>8FDDCGGCE?::<DGFDGG>DDEFEEC=*7FGGFDG:8+:C4<F6>DB(:<948>*4)-84739C(1?))5).27<24:::?A?4):.41>EDB(1<?0::(444(,)3<4214<B(
@M02996:162:000000000-B87FG:1:1101:12774:23362 1:N:0:CCTAAGAC+AAGGAGTA
CCTACGGGAGGCTGCAGTGGGGAATTTTGGACAATGGGCGCAAGCCTGATCCAGCAATGCCGCGTGCAGGAAGAAGGCCTTCGGGTTGTAAACTGCTTTTGTCAGGGAAGAAATCCTTTGGGTTAATACCTCGAAGGGATGACGGTACCTGAAGAATAAGCACCGGCTAACTACGTGCCAGCAGCCGCGGTAATACGTAGGGTGCGAGCGTTCATCGGAATTACTGGGCGTAAAGCGTGCGCATGCGGCTTTGCAAGACAGAGGTGAAATCCCCGGGCTCAACCTGGGAACTGCATTTGTG
+
88CCCD)==1)=;=======;8BFFGGGGGGGGGGGFGGFFGGGGGGGGGGGGGGGGGGGGGGGGGGGGGGGGGGGFGGGGGGGGGGGGGGGGGGGGGGGGGAGGFG+AFFFEEFEFAGGGGEGGGFGGFFGGGGGGEEFGGGGGGG7FCFGGGA=EGGFF8DFGEEGEFGGDGGGG>FGGCA6FGGGDGGCCFGF>DGA7DGFGG>>ABDE*/112;75FG7CCFFG?5)>?FFFF?E<9C0.-08;C;>FBA<A2CF?<4.3??BBF92:?0)/8(,13*,,(.(3(((.3<)-15:41
@M02996:162:000000000-B87FG:1:1101:12785:23377 1:N:0:CCTAAGAC+AAGGAGTA
CCTACGGGAGGCTGCAGTGGGGAATTTTGGACAATGGGCGCAAGCCTGATCCAGCAATGCCGCGTGCAGGAAGAAGGCCTTCGGGTTGTAAACTGCTTTTGTCAGGGAAGAAATCCTTTGGGTTAATACCTCGAAGGGATGACGGTACCTGAAGAATAAGCACCGGCTAACTACGTGCCAGCAGCCGCGGTAATACGTAGGGTGCGAGCGTTAATCGGAATTACTGGGCGTAAAGCGTGCGCAGGCGGCTTTGCAAGACCGAGGTGAAATCCCCGGGCTCAACCTGGGAACTGCCTTTGGG
+
-8BCCB5>>:)====;;===;88BFGGGGGGGGGGGGGGGGGFGGGGGGGGGGFFFGGGGGGGFFGGFGGEGGGGGGGGGGGGGGGGGGGGGGGGGGGGGGGGGGGGFGGGGGGGGGFGGGGGDGFDCFEFGGGDGGGGGGGGE@EGEGGCFFGGGGGGGGGGGGC6EGDGGGGGFGGGGGFFAFFGDGGGGEF79?FFFGGGFG8AEBBD=*8@C<?GD>?:FGFFC(0>::B<*,8>9171<0@34917F))).869(()-410)296*.2(0?397826(423(,..-.2,82@<2((
@M02996:162:000000000-B87FG:1:1101:12761:23386 1:N:0:CCTAAGAC+AAGGAGTA
CCTACGGGAGGCTGCAGTGGGGAATTTTGGACAATGGGCGCAAGCCTGATCCAGCAATGCCGCGTGCAGGAAGAAGGCCTTCGGGTTGTAAACTGCTTTTGTCAGGGAAGAAATCCTTTGGGTTAATACCTCGAAGGGATGACGGTACCTGAAGACTAAGCACCGGCTAACTACGTGCCAGCAGCCGCGGTAATACGTCGGGTGCGGGCGTTAATCGGAATTACTGGGCGTCAAGAGTGCGCAGGCGGCTCTGCAAGACCGAGGGGAAATCCACGGGCGCGAACTGGGTACTGCCGTTGTG
+
ACCCCA)@):)==;8;==;=;@BEFEEEGGGGGGGGFGGGFEGGGGGGGFGGGFCEFGGGGGGGGGGGGGFGGGGGGGFGGGGGEGGGEGFEGGGGGFEFGGCGFGGAA+AFGFGFGGGGGGGEGCC5CFF?C7,8BC8<CFDGCE6>DGFCDBF,7,=,DDDDFCGGCFG,BE5,4*7A,C**4;;9C?<B*@C?58*)29=58:):AB557)9:9:<C)3<*?9?5:)1),,4*(66:4),<>)),9(()).-.)**(,)49(((,74*5)8):.,(,()-3()5,(...62,(0(44(
@M02996:162:000000000-B87FG:1:1101:17748:23572 1:N:0:CCTAAGAC+AAGGAGTA
CCTACGGGGGGCAGCAGTGGGGAATTTTGGACAATGGGCGCAAGCCTGATCCAGCAATGCCGCGTGCAGGAAGAAGGCCTTCGGGTTGTAAACTGCTTTTGTCAGGGAAGAAATCCTTTGGGTTAATACCTCGAAGGGATGACGGTACCTGAAGAATAAGCACCGGCTAACTACGTGCCAGCAGCCGCGGTAATACGTAGGGTGCGAGCGTTAATCGGAATTACTGGGCGTAAAGCGTGCGCAGGCGGCTTTGCAAGACAGAGGTGAAATCCCCGGGCTCAACCTGGGAACTGCATGTGTG
+
8ACCCFD))118888::<:::@BFFGGGGGGGGGGGGGGGGGGGGGGGGGGGGFFGBFGGGGGGGGGGGGGGGGFGGGGGGGGGGGGGGGGGGGGGGGGGGGGGGGGGGGGGEFGGGGCFGGGGGGGGGGGGGGGGCGGFGGGGGGG;FCFGFGGGGGGGGFGECGGGGGGGGGGGGFGGGGFFGFDGGDDEEBFDFGGFGGGFGDFF@BCGG34DF0*7)<FFGFGGFFGFB<9*46>79D0.2<:>C(4F<AA<7F*2250:26<?*4:>?1):@>6(5*4(,1,44.()485)*66<4
@M02996:162:000000000-B87FG:1:1101:17749:23592 1:N:0:CCTAAGAC+AAGGAGTA
CCTACGGGGGGCAGCAGTGGGGAATTTTGGACAATGGGCGCAAGCCTGATCCAGCAATGCCGCGTGCAGGAAGAAGGCCTTCGGGTTGTAAACTGCTTTTGTCAGGGAAGAAATCCTTTGGGTTAATACCTCGAAGGGATGACGGTACCTGAAGAATAAGCACCGGCTAACTACGTGCCAGCAGCCGCGGTAATACGTAGGGTGCGAGCGTTAATCGGAATTACTGGGCGTAAAGCGTGCGCAGGCGGCTTTGCAAGCAAGAGGTGAAAGCCCCGGGCCCAACCCGGGAACTGCCTTTGTG
+
CCCCCE18)118888::<:::@BCFGGGGGGGGGGGGGGGGGGGGGGGGGGGGGGGGGGGGGGGGGGGGGGGGGGGGGGFGGFGGGGGGFGGGEGGGGGGGGE@FGGFGGGGGGGFGGGGF7<FFFF;CFGC=<C@B:EGGGGGDG@BBFGGGGGGGGGGG76C/:EGGGFGGGGGGGFFGGF>6D57CG<*;7CFFGG>DGF3*1)7B>):5)*:<:3D>FC79@GFB>GE?:4?1()*-)-0485274167<A).**....2364?*)0,::>G:;((-)-8(((,(,(.8?44@)-.,
@M02996:162:000000000-B87FG:1:1101:21319:24297 1:N:0:CCTAAGAC+AAGGAGTA
CCTACGCGCGGCTGCAGTGGGGAATTTTGGACAATGGGCGCAAGCCTGATCCAGCAATGCCGCGTGCAGGAAGAAGGCCTTCGGGTTGTAAACTGCTTTTGTCAGGGAAGAAATCCTTTGGGTTAATACCTCGAAGGGATGACGGTACCTGAAGAATAAGCACCGGCTAACTACGTGCCAGCAGCCGCGGTAATACGTAGGGTGCGAGCGTTAATCGGAATTACTGGGCGTAAAGCGTGCGCAGGCGGCTTTGCAAGACAGAGGTGAAATCCCCGGGCTCAACCGTGGAACTGCCTTTGTG
+
8ACCCA)15118888;;;;;;888CCFGGGGGGGGGGGGGFGGGGGGGGGGGGFFGGGGGGGGEFGGFGGGGGGGGGGGFGGGGGGGGGGGGGGGGGGGGGGGGFEGGGGGFFFFGFCCFGGGGGGGGGGGGGCDGGDGGGGGGGGGEGGC8FGGGGGGGGGEFGGGGDCFGGE:CGGG7CFAFFGGGGGGECFGGFGGFGG:3CD>A>>7597FGG?DDFFGFC?6515D>?BBF>BF1-1()-)7>C02?<A<24:7035:?2<)56425285EFB(()*,1((.1(5(38)8268>:1
@M02996:162:000000000-B87FG:1:1101:17276:24733 1:N:0:CCTAAGAC+AAGGAGTA
CCTACGGGTGGCAGCAGTGGGGAATTTTGGACAATGGGCGCAAGCCTGATCCAGCAATGCCGCGTGCAGGAAGAAGGCCTTCGGGTTGTAAACTGCTTTTGTCAGGGAAGAAATCCTTTGGGTTAATACCTCGAAGGGATGACGGTACCTGAAGAATAAGCACCGGCTAACTACGTGCCAGCAGCCGCGGTAATACGTAGGGTGCGAGCGTTAATCGGAATTACTGGGCGTAAAGCGTGCGCAGGCGGCTTTGCAAGACAGAGGTGAAATCCCCGGGATCAACCTGGGAACTGCCTTTGTG
+
ACCCC>>5811;=======;;88@FGGGGGGGGGGGGGGGGGFFGGGGGGGGGGGGFGGGFGGGGGGGGGGGGGGGGGGGGGGGGGGGGGGGGGGGGGGFFGFGGGGGGGGGFGGGGGGGGDFFF?EEFFGGGGGGGGCFGFGGGGG79AFFGGFGFGGCAFGGGGGGGGGGGGGGGGGGGGFFGFDDDED>EFGF4DFFGGGFGDBEFE)7D8AC*2CGFFC>?FGG:)))4:AFB?@379,84:7;D>6FBBFF765:27:3806<*67>08>GF6(4473((.(41(-8>)33?<>9.
@M02996:162:000000000-B87FG:1:1101:17262:24743 1:N:0:CCTAAGAC+AAGGAGTA
CCTACGGGTGGCAGCAGTGGGGAATTTTGGACAATGGGCGCAAGCCTGATCCAGCAATGCCGCGTGCAGGAAGAAGGCCTTCGGGTTGTAAACTGCTTTTGTCAGGGAAGAAATCCTTTGGGTTAATACCTCGAAGGGATGACGGTACCTGAAGAATAAGCACCGGCTAACTACGTGCCAGCAGCCGCGGTAATACGTAGGGTGCGAGCGTTAATCGGAATTACTGGGCGTAAAGCGTGCGCAGGCGGCGTTGCAAGACAGAGGTGAAATCCCCGGGCGACACCGGGGAACGGCCTTTGGG
+
8ACCCB=5:11===8===;;;88BEFFGGGGGGGGGGGGGGGGGGGGGGGGGGFGGFGGGGGGGGGGGGGFGGGGGGGGGGGGGGGGGGGGGGGGGGGGGGGGGGGGGGGGGGGGGGGGGGGGGGGEFGGGFCGGGGGGGGGGGGGGGGGGGGCAEGGCE9DFCFGGGGGCFGGGGGGGGGGFFFC7CDGGEE69CFGDAGGE>E<BEFF3CCF=FGFGGFGGGFFGF0>GDBFA?>259(79@FB5-)(-)-4<9)**.1),8)8A?952:0(7879((()-(((---3,(((-(/<4((
@M02996:162:000000000-B87FG:1:1102:13737:3009 1:N:0:CCTAAGAC+AAGGAGTA
CCTACGGGTGGCAGCAGTGGGGAATGTTGGACAATGGGCGCAAGCCTGATCCAGCAATGCCGCGTGCAGGAAGAAGGCCTTCGGGTTGTAAACTGCTTTTGTCAGGGAAGAAATCCTTTGGGGTAATACCTCGAAGGGATGACGGTACCTGAAGAATAAGCACCGGCTAACTACGGGCCAGCAGCCGCGGTAATACGTAGGGGGGGAGCGGTAATCGGAATGACTGGGCGTAAAGCGTGCGCAGGCGGCGTGGCAAGACAGAGGTGAAATCCGCGGGCTCAACCTGGGAACTGCCGGTGGG
+
8AC?CC=5>50=68=;C=CCFDCC;CFFEFCFDAECDFFC@CCCF@8EE;CFEECECADFE@@B6@BCEFCFFCEFGGGGC<FDEFBFFDDCAFDGGAD<FFFDEFGGGGGGG9AF9,,CBE++8AEEFEFDEFFEGGF8>>CFEB?7EDED8F>=3@=:92@3@E6+;@F,3AC5CCC:9777,4CEEG)::+525*;A7C*:*:D:)5)21<:*9:<@)+00+1:C05)76B>:;-7.4*-79:5,1(,07>??60*477>:561.9.041:785((-56)8726:18).4)4()---3
@M02996:162:000000000-B87FG:1:1102:9488:3265 1:N:0:CCTAAGAC+AAGGAGTA
CCTACGGGTGGCTGCAGTGGGGAATGTTGGACAATGGGCGCAAGCCTGATCCAGCAATGCCGCGTGCAGGAAGAAGGCCTTCGGGTTGTAAACTGCTTTTGTCAGGGAAGAAATCCTTGGGGTTAATACCTCGAAGGGATGACGGTACCTGAAGAATAAGCACCGGCGAACTACGTGCCAGCAGACGCGGTAAGACGTAGGGGGCGAGCGTTAAGCGGAATGACTGGGCGTAAAGCGTGCGCAGGCGGCGGGGCAAGACAGAGGGGAAATCCCCGGGCGCAACCTGGGAAGTGCAGGTGGG
+
88A4@C>9A00=;8=;;=CADDDD,CC<CCDCC@CCCCC@@@CCCC<ED;C<CACEC,CCC@@B+@B@EFCDFEFFFGGF,AFDE94C4E?ACEEFE,5,E=FE?FDDFGGCE,CF,5,:FG44AEEFEFGGEGGGGGG,BFGGGGF@B,DFGGFF,@=DE868CE>*@CE,>6>,>17;?;6?,4?CCE1:;*>CB:CFCD*)*:C@C5)//8*2>><7)+02+1CC:B1<?BF=9(7041,49:D>9((79BB5:66?@F?B(4>45)3(539>5((--855(4<3<?)..4)))..(-
@M02996:162:000000000-B87FG:1:1102:5726:3528 1:N:0:CCTAAGAC+AAGGAGTA
CCTACGGGGGGCAGCAGTGGGGAATTTTGGACAATGGGCGCAAGCCTGATCCAGCAATGCCGCGTGCAGGAAGAAGGCCTTCGGGTTGTAAACTGCTTTTGTCAGGGAAGAAATCCTTTGGGTTAATACCTCGAAGGGATGACGGTACCTGAAGAATAAGCACCGGCTAACTACGTGCCAGCAGCCGCGGTAATACGTAGGGTGCGAGCGTTAATCGGAATTACTGGGCGTAAAGCGTGCGCAGGCGGCTTTGCAAGACAGAGGTGAAATCCACGGGCTCAACCTGGGAACTGCCTTTGTG
+
ACCCCC==)008888:CCFGGGGGGGGGGGFGFGGGGGGGGGGGGGGGGGGGGGGGEGGGGGGGGGGGGGGGGGGGGGGGGGCFFDFDGFGGGGEGFGGGGGFGGGGGGCCFFGFGGGGFCEGGBFBCGFGGGGGGGGGGGDGG@EGEGGGGGGGFGDDCFFGG5CDGGCGGGGEG>FGGGGGGG=EGEGG8CF9CFGD>GDF@EC7))0):9FGGC?G)5CGGC*<:<>GF??)?3<B@B*4,45<;DF6:24<*)*247?:0::F?=>??)5<:@9BB7?FF4<144575)872/82)4
@M02996:162:000000000-B87FG:1:1102:18394:3536 1:N:0:CCTAAGAC+AAGGAGTA
CCTACGGGGGGCAGCAGTGGGGAATGTTGGACAATGGGCGCAAGCCTGATCCAGCCATGCCGCGGGCGGGAAGAAGGCCTTCGGGTTGTAAACCGCTTGTGTCAGGGAAGAAAAGGTTCTGGAGAATACCTGGGACCCAGGACGGTACCTGAAGAAGAAGCACCGGCGAACGACGGGACAGCAGCCGCGGGAAGACGTAGGGGGAAAGCGGAAAACGGAAAGACTGGGCGGAAAGCGTGCGGAGGCGGGTAGGCAAGACAGAGGAGAAATCCCCGGGGGCAACCGGGGAACAGCCGGTGAG
+
-8,8>?958):+8889C<=<@CC@::,,<8F9=A,?D<A>8::@=D,?E8B-?AB4=:8B5>@>+@@<ECCFECCGGGGG8<C@C88<127<,?:F**+8?,<F<CCECCFCGGGG<+2+<:+*38@FG89C8E@F*AF*;@EEG>C;7+<CECC6<C7?+222:C?*:>C*A=8*2*22:*95227*>C)*:*;;<19>*C*7*:<:25)*)8**9,/7)229<08=.))89><*,(0)(*-49704),-)-)4>B6224043(448:)+.),985((-(8<)(491-4)(.(4,)(-(,
@M02996:162:000000000-B87FG:1:1102:5714:3544 1:N:0:CCTAAGAC+AAGAAGTA
CCTACGGTGCGCAGCAGTGGGGAATTTTGGACAATGGGCGCAAGCCTGATCCAGCAATGCCGCGTGCAGGAAGAAGGCCTTCGGGTTGTAAACTGCTTTTGTCAGGGAAGAAATCCTTTGGGTTGATACCTCGAAGGGATGACGGTACCTGAAGAATAAGCACCGGCTAACTACGTGCCAGCAGCCGCGGTAATACGTAGGGTGCGAGCGTTAATCGGAATTACTTGGCGTACAGCGTGCTCAGGCGGCTTTGCAATACAGAGGTGAAATCCCAGGGATCAACCTGGGAACGACCTTTGTG
+
AA8BC>=0:8)=7=====CCFGEGGF,CAGGGGGGGDFG@CFGGFFGGGFGGGGGGGFGFF:FGC@FGGGGFEFGCFEFGGG<FEFGGGGGGGGGGGCEFDGGGGGGGGFFFF?FGFGGF,:=FDGFGGGGGGGGC+>FGEGB@+>>+CE9D@FGGGGCACFG@EEEDCFGFFGGFFEEFFFFFFG57*=?::@,=FGGFDGG)3**:5><EC>DGDDDF>FGGF*<28BGF03)24:>B0+6((7>0371672.7)+0)/*.34:B2/6+.4)9*7((,364>((,-3()-(,(-*).6(
@M02996:162:000000000-B87FG:1:1102:25048:3609 1:N:0:CCTAAGAC+AAGGAGTA
CCTACGGGAGGCAGCAGTGGGGAATTTTGGACAATGGGCGCAAGCCTGATCCAGCCATGCCGCGTGCAGGAAGAAGGCCTTCGGGTTGTAAACTGCTTTTGTCAGGGAAGAAATCCTCTGGGCTAATACTTCGAAGGGATGACGGTACCTGAAGAATACGCACCGGCTAACTACGTGCCCGCAGCTGCGGCAATACGTAGGGTGCGAGCGCTAATCGGAATTACTGGGCGTAAAGGCTGCGCAGGCGGCTTTGCAAGACAGAGGTGAAGTCCCCGGGCTCAACCTGGGACCTGCCTTTGTG
+
CCCCCCAB=:)====CEFFEGGGGGCFGGG@FGGGGGFEF+@F:<FGGG9FGDFG<F,E,CFGGGGCFGGGGGGEGFGG8FA=FGFGDC<EGF,C9,CFGGFDFGDGCECEAF5E?A,5:,=,A<<@FG,@A+4,@=CEG=F:+6@FG8=33@AA,7>8DEGC8@:8**@,=,@CGC3@,4;?DE,1<?C):**;C8CC)>DG)/1/555)A9>FC<1*.76<0<@85:5C>:<)*(,88-1,41>@(),(05<>=<672?F:67,04*.36:(7*.46?318)((4:2.03:0(49)-62
@M02996:162:000000000-B87FG:1:1102:25054:3626 1:N:0:CCTACGAC+CAGGAGTA
CCTACGGGAGGCAGCAGTGGGGAATTTTGGACAATGGGCGCAAGCCTGATCCAGCAATGCCGCGTGCAGGAAGAAGGCCTTCGGGTTGTAAACTGCTTTTGTCAGGGAAGAAATCCTCTGGGTTAATACCTCGAAGGGATGACGGTACCTGAAGAATAAGCACCGGCTCACTACGTGCCAGCAGCCGCGGTAATACGTACGGTGCGTGCGTTAATCGGAATTACTGGGCGTAAAGCGTGGGCAGGCGGCTTTGCAAGACAGAGGTCAAATCCCCGGGCTCAACCAGGGACCTGCCTTTGTG
+
CCCCCG@A):)======CFEFGGGG8FFGG9FGGGGGGGF@FG:,FGGGCGGGFF8F<F,FGGGGG@FGGG,FG@FGGG8F<CFGFGCF<FGE5B<,CFGFG,AFFFFGG<EF9F95,55<F,6AFEGF,=<@:,@8CEF+DC>=@DEDD>,87,,@=+FFD88>+3@+8>;3CCE887,2009:11*::/4:+4<5?8)?7C5/**.*.**15D+11*0:C7*C*0/(7>7(--*((.)(*.3(004)-()-6<*)0:2@F063())1.3::6/*89;B267F((-341.3((43*))-,
@M02996:162:000000000-B87FG:1:1102:7669:3677 1:N:0:CCTAAGAC+AAGGAGTA
CCTACGGGGGGCAGCAGTGGGGAATGTTGGACAATGGGCGCAAGCCTGATCCAGCCATGCCGCGTGCGGGAAGAAGGCCTTCGGGTTGTAAACCGCTTTTGTCAGGGAAGAAAAGGTTCTGGCTAATACCCGGGACTCATGACGGTACCTGAAGAATAAGCAACGGCTAACTACGTGACAGCAGCCGCGGTAATACGTAGGGTGCAAGCGTTAATCGGAATTACTGGGAGTAAGGCGTGCGCAGGCGGGTATGCAAGACAGAGGTGAAATCACCGGGCTCAACATGGGAACTGCTGTTGTG
+
8<C?CC:9))18888::<CECGGCGFGGGGGGDEEGC<<CFEFEFFGFGAEDFCBDFFCFGCGC+CCCFG7FFFCGGFCFD,DEEFEGGFF@;ECFC*>9><@FCGGBFEGGFGFG:BCGFGG+FGF9?FFGCFECCGFGGFCEG>85CC9C8CFF7<2<:D6@CEEEEGC?E7AEG=7C<7CCGGG=1:185:9+.29;5D@7;CC?C5/*17*CC:D)7FFCE*<:(.*/:))0--787:6;>5>;)47?4<404*:2??4656F<4)0)((9:7(((,*<014:(.(0).)))/)..,
@M02996:162:000000000-B87FG:1:1102:7683:3691 1:N:0:CCTAAGAC+AAGGAGTA
CCTACGGGTGGCAGCAGTGGGGAATGTTGGACAATGGGCGCAAGCCTGATCCAGCCATGCCGCGTGCGGGAAGAAGGCCTTCGGGTTGTAAACCGCTTTTGTCAGGGAAGAAAAGGTTCTGGCTAATACCCGGGACTCATGACGGTACCTGAAGAATAAGCACCGGCTAACTACGTGCCAGCAGCCGCGGTAATACGTAGGGTGCAAGCGGTAATCGGAATTACTGGGCGTAAAGCGTGCGCAGGCGGTTATGCAAGACAGAGGTGAAATCCCCGGGCTCAACCTGGGAACTGCCTTTGTG
+
ACCCCD@51)8=;===C=EFGGGGG8FFGGGGGGGGGGGFGGGGGGGGGGGGGFFFGGGGGFGGFGGGGGGGGGGGGGGGGFGGGGGGGGFGGGGGGGGGGGGGGGGGGGGGGGGGGGGGFFGFGGGGGDGGGGGGGGGGGGGGGGGGGFGGGGGG,ECFGDDDFGGGGGGCGGGGGGGCEFGGG5?EGGGE=@FFFGFFCD8B5ECFGB)2>BFGG?GBF8FFGFGGFDCE??FF>BF39=9BFBFFD3?7<BFFFFG7@FBF)4F?FA::BFDE>973<@FF?FF<::5>B23?*4:61
@M02996:162:000000000-B87FG:1:1102:11958:3935 1:N:0:CCTAAGAC+AAGGAGTA
CCTACGGGTGGGAGCAGTGGGGAATGTTGGACAATGGGGGCAACCCTGATCCAGCAATGCCGCGTGTGTGAAGAAGGCCTTCGGGTTGTAAAGCACTTTTGTCCGGAAAGAAAACGCCGTGGGTAATACCCGTGGCGGATGACGGTACCGGAAGAAGAAGCACCGGCTAACTACGGGCCAGCAGCCGCGGTAATACGTAGGGTGCAAGCGTTAATCGGAATTACTGGGCGGACAGCGTGCGCAGGCGGTCCGCTAAGACAGATGTGAAATCCCCGGGCTGAACAGGGGAACGGCAGTTGTG
+
86,6B>=55058=8=9C<CCCEE@<FCEFFCC<ACCCCECCEFGGG8EECCEFA6C<<@CEBCB+@,C,CADEDCFGGG?8FFDG<BEFBDECGGGE8BFGFGG?CCEGGGFFFGGGGG=FG@@FGCFGDFGEGGDGGGEGGGGGGCCA>E>EGGC88?FG766=EG5=FG,>?C*=*===5C<0=E5=G<CE7CGF9CFDG;@CFGFG>*178:CFBGE7+<:98A:?B)<(4<D6(871:3;37B>99>>>BF>?GG:F)-.)6=4/2+()4CC54(,4*9*(3<4367(-(-(.)..-
@M02996:162:000000000-B87FG:1:1102:9238:4404 1:N:0:TCTAAGAC+AAGGAGAA
CCTACGGGCGGCAGCAGTAGGGAATATTGGGCAATGGGGGAAAGCCTGACGGAGCAACGCCACGTGAGGGAAGAAGGACCTAGGGGTGGAAAAGACCGGCGGGAGGGAAAGAAGCTGAATAAAGGATAAGGTACAGATGCCACGAAAGGAGAAAGCGGCGAACAACGACGCAGCAGCAGCGGCGGTAAGAGGGGGGCAACGGGCGTTAGGCGGAACTGGGGGGAAAGGGGGGGGAGGCGGAGGGGCGAGAAGTCTGGAAAAAACGGGGGGGGAACCGCGGAGCGGCGGAAGGGACAGTGAG
+
ABC=CD885:18888;C<E,@CDCC,@C,,-;@@CCCD7@8@A,CE,ED,-+@@8CACB@@+8>,:4?C@CEEE,?,:,+,,9=B>B@F+=?E,+4,@7+>CCF+*5*6:,5,3,,7,?73,,@FCF9DD9F,2,7,,,,,,@F7*=*,=**2?+=5*:**)**0;88*****:@:C:=6*11)*2:/?F4@E3*:))*)))*)2/1)7)**9)91*)*))2:)*)**()1)((->>(073E,9(8.(1(37..-9(<+)))-(((71:(5(((/*)-4((.07(---(-.(36((.-.))
@M02996:162:000000000-B87FG:1:1102:15857:4621 1:N:0:CCTAAGAC+AAGGAGTA
CCTACGGGAGGCAGCAGTGGGGAATGTTGGACAATGGGCGCAAGCCTGATCCAGCAATGCCGCGTGCAGGAAGAAGGCCTTCGGGTTGTAAACTGCTTTTGTCAGGGAAGAAATCCTTTGGGTTAATACCTCGAAGGGATGACGGTACCTGAAGAAGAAGCACCGGCTAACTACGGGCCAGCAGCCGCGGTAATACGTAGGGTGCGAGCGGTAATCGGAATTACTGGGCGTAAAGCGGGCGCAGGCGGCGTGGCAAGAAAGGGGGGAAATCCCCGGGGCCAACCGGGGAACTGCCGTGGGG
+
8ABBCC==@81=88=;C=CCFDEC@FFEFCGFCDFDFFFC@@CEFFCEGEFFCE:CC<CDC@@@7@FCGFDGGDFGFGGF8FGDGFCFBF<EFGGGFD9FFEFFEFFFGGGGGAFGA<,CFG++AFFGGGGGEGGGGCF8CFFGGGGEG,EFFGGF@FCFDDDDCGG>CFG7F?C*@C:1:@9C=EGEGG/CB+>CF6FADG5>*:5>58)2/8*:F2<B5+22+9?=,<1>?BF79(554*-497BBD(4<9;:=?C*40)490;7:599?><DD>((-4>F<,9>BFB5)473(04713
@M02996:162:000000000-B87FG:1:1102:12310:5634 1:N:0:CCTAAGAC+AAGGAGTA
CCTACGGGTGGCAGCAGTGGGGAATGTTGGACAATGGGCGCAAGCCTGATCGAGCAATGCCGCGTGCAGGAAGAAGGCCTGCGGGTTGTAAACTGCTTTTGTCAGGGAAGAAAACCTGAGGGGGAATACCTCGAAGGGAGGACGGTACCTGAAGAATAAGCACCGGCTAACTACGGGCCAGCAGCCGCGGGAATACGGAGGGTGGGAGCGGTAATCGGAATAACTGGGCGGAAAGGGTGAGGAGGCGGCGTGGGAAGACAGAGGTGGAATACCCGGGCGCAACCTGGGAACTGCCGGTGGG
+
8@B=C=8588)=68=;C,=6,@@BC<C,<8<C@<@@C,C@+@@CCD,CE,--8A8:@6CFF@@@@C6CFFC<EECFGFF=,,7>CCFFF?EDAFCFF,,CB,9<5BD@<FFFE,A=<,,:DG++8C8D93,C=BF7=BC+@><CG>D*,,@@DF,D73<:,52,5=**4?61;=C*=*=C5:8C*AEEEG3CE*0+.*105C*7*2751)7:557C9:57)++2+0<C15)59B?*4,)).*.-4539)(-)4(.7:*6(8)8836.4*.+).8CC5(-(4<3>:7284.)).)40543(-
@M02996:162:000000000-B87FG:1:1102:5485:5748 1:N:0:CCTAAGAC+AAGGAGTA
CCTACGGGAGGCAGCAGTGGGGAATTTTGGACAATGGGCGCAAGCCTGATCCAGCAATGCCGCGTGCAGGAAGAAGGCCTTCGGGTTGTAAACTGCTTTTGTCAGGGAAGAAATCCTTTGGGTTAATACCTCGAAGGGATGACGGTACCTGAAGAATAAGCACCGGCTAACTACGTGCCAGCAGCCGCGGTAATACGTAGGGTGCGAGCGTTAATCGGAATTACTGGGCGTAAAGCGTGCGCAGGCGGCTTTGCAAGACAGAGGTGAAATCCCCGAGCTCAACCTGGGAACTGCCTTTGTG
+
CCCCCDA=>)0=8=8;==CFGGGGGGGGGGGGGGGGGGGGGGGGGGGGGGGGGFGGGGGGGGGGGGGGGGGGGGGGGGGGGGGGGGGGGGGGGGGGGGGGGGGGGGGGGGGGGGGGGGGGGGGEGGGGGGGGGGGGGGCGGGGGGGGGGGGEGGGGGGGGGGGGGDEGGGGGGGGGGGGGGGGGGGGGGGGGEFFGFGGFGGGEGGGFGF9C5=FFGFGFFGGFGFGG?FD5<FFGFFFFB:;>BBFB59(<AFFFAGGB@57:?F6?F634)498799)29@>4:86:8<4))42/8261
@M02996:162:000000000-B87FG:1:1102:17193:6040 1:N:0:CCTAAGAC+AAGGAGTA
CCTACGGGAGGCTGCAGTGGGGAAGGTTGGACAATGGGCGAAAGCCTGATCCAGCCATGCCGCGTGCAGGATGAAGGCCTTCGGGTTGTAAACTGCTTTTGTACGGAACGAAACGGGCTTTTCTAATAAAGAAGGCAAATGACGGTACCGTAAGAAGAAGCACCGGCGAACTACGTGCCAGCAGCCGCGGGAAGACGAAGGGTGCAAGCGTTAAACGGAAAGACAGGGCGTAAAGCGTGAGAAGGCGGTGAGACAAGACAGTTGTGAAATCCCCGGGCTCAACGTGGGAAGTGCAACAGGG
+
8A,6B==AA:)=;;=;C;CCFDBC,6C,CCF@@A,C@CEEFECEF,,CE@FFDFEDFF@FFC7B7@CFGFFFGFFGGFFG8=FCDFBF7FEEFDFGE9E,?,EF?>=@FE:=FEGE+@+4EB,?FFFCFGGFFGGG,>DC;FGGGEDE>CFGEGCE,@CCC7@>BC5**4BE>?C,<;:18:68:5C5:*)=C*:?B)9)11*0*<DF37*//8*:<6D<)**2+0278>7<(-40((0),+..27;75345)),)4**.71)6)-920-+5)(785((()9?)(-(4::34342)0(.(-
@M02996:162:000000000-B87FG:1:1102:17187:6056 1:N:0:CCTAAGAC+AAGGAGTA
CCTACGGGAGGCTGCAGTGGGGAATGTTGGACAATGGGCGAAAGCCTGATCCAGCCATGCCGCGTGCAGGATGAAGGCCTTCGGGTTGGAAACTGCTTTTGTACGGAACGAAACGGTCTTTTCTAATAAAGAAGGCTAATGACGGTACCGTAAGAAGAAGCACCGGCTAACTACGTGCCAGCAGCCGCGGGAAGACGTAGGGTGCAAGCGGGAATCGGAATAACGGGGCGGAAAGCGTGCGAAGGCGGGGAGGAAAGAAAGTTGGGAAATCCCCGGGCGCAACCGGGGAAGTGCATCGGGG
+
AAC=CCAB=:8=;;=;;=CCFDEC,<C<ECFC@A<CCCCCEEDCEE,CDCCECA:C@,CFFB@@+@CDGGEFGCEFGGFG8BFDDBBF+A?CCCEGEE,=EFGGDCCEFFGGGGGG:F+CF9F,CFFGGBDEFGGG,@F<FFGGGCEEFEEGGFGF8FGFC9@@@EG*CFG<DC>,@D:>97CCD7C5EG)CC*=B>*9ADD*:*<D=9:)*1<*9C17>7+29*7274>7BB>?*4(7)4*-49;BB39BE;(.7:C*4?*)63;>BF<<::49C:0(--8>7(4>;><3.4).)/(-43
@M02996:162:000000000-B87FG:1:1102:20544:7044 1:N:0:CCTAAGAC+AAGGAGTA
CCTACGGGCGGGCAGCAGTGGGGAATTTTGGACAATGGGCGCAAGCCTGATCCAGCAATGCCGCGTGCAGGAAGAAGGCCTTCGGGTTGTAAACTGCTTTTGTCAGGGAAGAAATCCTTTGGGTTAATACCTCGAAGGGATGACGGTACCTGAAGAATAAGCACCGGCTAACTACGTGCCAGCAGCCGCGGTAATACGTAGGGTGCGAGCGTTAATCGGAATTACTGGGCGTAAAGCGTGCGCAGGCGGCTTTGCAAGACAGAGGTGAAATCCCCGGGCTCAACCTGGGAACTGCCTTTGT
+
CCCCCDD=58:+87886CCFFGGGCEFFGGGGGGGGGGGGFGGGGGCGGCCFGEEFFFGGGGGFGGGGFFF7<FFCF8FGGGGGGEGGGGGGGGGCFGGDGFGG<BFGGGFGG<FGFAFG9C7FFF,D;FBFCF8CEC7F@CEGC*@>EFGEEGGGFFG;DFDE>E>=EGGFEFFEGGGGGFFFEGGGGGGGCCF9AFG67<=?EGG>)5DGDD*:C8>:5CG*3=GGBFGFF?:FF>7>4CBB9>E05>FF?2<F<:*4951:0,06?496:?GGFFB2:?=@<473,.<6?><:9<A>-
@M02996:162:000000000-B87FG:1:1102:11794:7067 1:N:0:CCTAAGAC+AAGGAGTA
CCTACGGGCGGCAGCAGTGGGGAATTTTGGACAATGGGCGCAAGCCTGATCCAGCAATGCCGCGTGCAGGAAGAAGGCCTTCGGGTTGTAAACTGCTTTTGTCAGGGAAGAAATCCTTTGGGTTAATACCTCGAAGGGATGACGGTACCTGAAGAATAAGCACCGGCTAACTACGTGCCAGCAGCCGCGGTAATACGTAGGGTGCGAGCGTTAATCGGAATTACTGGGCGTAAAGCGTGCGCAGGCGGCTTTGCAAGACAGAGGTGAAATCCCCGGGCTCAACCTGGGAACTGCCTTTGTG
+
BCCCCD:8:0)8888;CFEFGGGGGGGGGGGGGGGGGGGGGGGGGGGGGGFGGGGGGGGGGGGGGGGGGGGGGGGGGGGGGGGGGGGGGGGGGGGGGGGGGGGGGGGFFGGFGGGGGGGFCFGGGGFDFGGGG78C+8FG7FGEEEGEGGGEGGGGEFGGGGGGGGGGGGGGGFEFFGGGGGGGGGGGGGG5;FFF>F65CDG:CEGEGF9EGFGGGBDBFGFGF?GF?FGB?F<G>FFFF5;>6DFBGF;4<AAFAFG>F?733(14@<?>?<GGB>9:)?FFFFF:2()8>?0<=>AA3
@M02996:162:000000000-B87FG:1:1102:23010:7117 1:N:0:CCTAAGAC+AAGGAGTA
CCTACGGGTGGCTGCAGTGGGGAATTTTGGACAATGGGCGCAAGCCTGATCCAGCAATGCCGCGTGCAGGAAGAAGGCCTTCGGGTTGTAAACTGCTTTTGTCAGGGAAGAAATCCTTTGGGTTAATACCTCGAAGGGATGACGGTACCTGAAGAATAAGCACCGGCTAACTACGTGCCAGCAGCCGCGGTCATACGTAGGGTGCGAGCGTTAATCGGAATTACTGGGCGTAAAGCGTGCGCAGGCGGCTTTGCAAGACCGAGGTGAAATCCCCGGGCTCCACCTTGGAACTGCCTTTGTG
+
ACCCCG=8>51;=8=;=CCFGGGGGGGGGGGGGGGGGGGGGGGGGGGGGGFGGFF<FFGGGGGGGGGGGGGGGGGGGGGGGGGGGGGGGGGGGGGGGGGGGGGGGFGFGGGFDFGGGGGC<:=F@<CCFFEGG?8:+@=F@FGCGEFGFGG,@FFF>36D3=EEC>EG6DGG,@EGGFGF?FGFGGGGG5D*:CCFFGGACCGB8C*8CE5C7>GGGFDDFF7CCFC=?:CBB?9:(()76*,((7)4C69;AF4B>CF(50(44(148<<::(9:3(-4(9>5(.6(5<):3<??/544.
@M02996:162:000000000-B87FG:1:1102:22991:7118 1:N:0:CCTAAGAC+AAGGAGTA
CCTACGGGTGGCTGCAGTGGGGAATTTTGGACAATGGGCGCAAGCCTGATCCAGCAATGCCGCGTGCAGGAAGAAGGCCTTCGGGTTGTAAACTGCTTTTGTCAGGGAAGAAATCCTTTGGGTTAATACCTCGAAGGGATGACGGTACCTGAAGAATAAGCACCGGCTAACTACGTGCCAGCAGCCGCGGTAATACGTAGGGTGCGAGCGTTAATCGGAATTACTGGGCGTAAAGCGTGCGCAGGCGGCTTTGCAAGACAGAGGTGAAATCCCCGGGCTCAACCTGGGAACTGCCTTTGTG
+
8ACBCCA=@0)====;CFFGGGGGGGGGGGFGGGGGGGGGGGGGGGGGGGGGGGFGGGGGGGGGGGGGGGGGGGGGFGGGGGGGGGGGGGGGGGFGGGGGFGGGGGGGGGCFGFGGGGGGGGGGGGFFGEEGDC8FGGGGGGGGGGGGGGGGGGGGGGGGGGGGGGGGGGGGGGGGGFFFGCFGGGGGGGGG5CFFAGGFDDFFEGGBG>CDDFFGG@5BFFCGGFGGFFG>BFF>0:BB9:>>BFFFGBF4).6@D*0(7F:?3:F7=6A??BGGE03:>FFF2<B??8<2))..44<62
@M02996:162:000000000-B87FG:1:1102:22997:7135 1:N:0:CCTAAGAC+AAGGAGTA
CCTACGGGTGGCTGCAGTGGGGAATTTTGGACAATGGGCGCAAGCCTGATCCAGCAATGCCGCGTGCAGGAAGAAGGCCTTCGGGTTGTAAACTGCTTTTGTCAGGGAAGAAATCCTTTGGGTTAATACCTCGAAGGGATGACGGTACCTGAAGAATAAGCACCGGCTAACTACGTGCCAGCAGCCGCGGTAATACGTAGGGTGCGAGCGTTAATCGGAATTACTGGGCGTAAAGCGTGCGCAGGCGGCTTTGCAAGACAGAGGTGAAATCCCCGGGCTCAACCTGGGAACTGCCTTTGTG
+
ABCCCDA=@8)====;CEFFGGGGGGGGGGGGGGGGGGGGGGGGGGGGGGGGGFFGFFGGGGGGGGGGGGGGGGGGGGGGGGGGGGGGGGGGGGFGGGGGFGGFFEGFGGGGGGGGGGGGGCFGFGEFGGGGGGFFCGGGGGGGGGGGGGGFGGGGFCFGGGGGGGGGGGGGFGEGFEFGGGGGGGGGGGG>>GFGFGF8:CGDGGDBGFGG3>GGGDCBFFCGGFGGBFGE?FFF06@E9C94>EFFGFFF><<9<077FF?::2@?9<<?DFGEB>9??FFF?B:<1588<?FF77AA4
@M02996:162:000000000-B87FG:1:1102:10037:7271 1:N:0:CCTAAGAT+AAGGAGTA
CCTACGGGTGGCAGCAGTGGGGAATTTTGGACAATGGGCGCAAGCCTGATCCAGCAATGCCGCGTGCAGGAAGAAGGCCTTCGGGTTGTAAACTGCTTTTGTCAGGGAAGAAATCCTTTGGGTTAATACCTCGAAGGGATGACGGTACCTGAAGAATAAGCACCGGCTAACTACGTGCCAGCAGCCGCGGTAATACGTAGGGTGCGAGCGTTAATCGGAATTACTGGGCGTAAAGCGTGCGCAGGCGGCTTTGCAAGACAGAGGTGAAATCCCCGGGCTCAACCTGGGAACTGCCTTTGTG
+
ACCCCG=51))====;=C@FGGGGGGGGGGGGGGGGGGGGGGGGGGGFGGGGGFGGGGGGGGGGGGGGFGGGGGGGCFGGGGGGGFGCGGGGGGGGGGGGGGGGG@FGGGGGGGGGGFGGF7CFFGFFGGGGDGCCDEGGGGGFCEEEGGGFGGGGGEDFGGFG>EGGGGFG7@EFGGGFGGGGEGEGECD:EG7;AFGFDDGBGGDEDDGED>FFF?G3FFFFF=FCBBGDFBFGFFDD;GBB>EDBD2;FAF2=7=F2<<503(/4@6A38?GEDB(3)7.8?(62(.04573)972).
@M02996:162:000000000-B87FG:1:1102:10059:7273 1:N:0:CCTAAGAT+AAGGAGTA
CCTACGGGTGGCAGCAGTGGGGAATTTTGGACAATGGGCGCAAGCCTGATCCAGCAATGCCGCGTGCAGGAAGAAGGCCTTCGGGTTGTAAACTGCTTTTGTCAGGGAAGAAATCCTTTGGGTTAATACCTCGAAGGGATGACGGTACCTGAAGAATAAGCACCGGCTCACTACGTGCCAGCAGCCGCGGTAATACGTAGGGTGCGAGCGTTAATCGGAATTACTGGGCGTAAAGCTTGCGCAGGCGGCTTTGCAAGACAGAGGTGAAATCCCCGGGCTCAACCTGGGAACTGCCTTTGTG
+
8ACCCG55>8)=;===CFFFFGGGGGGGGGFGGGGGGGGGGGGGGGGGGFGGGGGFGGGGGGGGGGGGGGGGGGGGGGGGGGFGGGGGGGGGGGAFGGGG<FFFF<FDFGAFFGGGFGGGC7=FCFCCFFGGG:8FEGGGDGG77@FGGGFFFGGFD@FGGCCFC>CE*;DF;CE>8EC3CFGGFG5E5CD:>G,CFF*69*<)3258DFGG<>GG3;C)0<<>FF8C:@G@??):))7.3C2-3>56C>BFA<99<*22???(.1*.16<2549:51(-)9<@B0612:>??<<?F>9A7
@M02996:162:000000000-B87FG:1:1102:11485:7322 1:N:0:CCTAAGAC+AAGGAGTA
CCTACGGGTGGCAGCAGTGGGGAATTTTGGACAATGGGCGCAAGCCTGATCCAGCAATGCCGCGTGCAGGAAGAAGGCCTTCGGGTTGTAAACTGCTTTTGTCAGGGAAGAAATCCTTTGGGTTAATACCTCGAAGGGATGACGGTACCTGAAGAATAAGCACCGGCTAACTACGTGCCAGCAGCCGCGGTAATACGTAGGGTGCGAGCGTTAATCGGAATTACTGGGCGTAAAGCGTGCGCAGGCGGCTTTGCAAGACAGAGGTGAAATCCCCGGGCTCAACCTGGGAACTGCCTTTGTG
+
AACCCDA5=8)====;CFFGGGGGGGGGGGGGGGGGGGGGGGGGGGGGGGGGGGGGGGGGGGGGGGGGGGCFGGGGGGGGGGGGGGGGGGGGGGGGGGGGGGGGGFGGGGGGGGGGGGGG?BGGGGEFGGGGGGGGDGGGEGGGEEGGGGGFGGGGFDFGGGGGGGGGCFGGFGGGGGGGGFFGGGDGGGG8CCFGFGFFDCGFDECDGFCGDFGGGFG:@FGGGFGGFFGFFFAF>?E@>C;9>D@BDBB6):ABBEF7FFFF?:??B>A>B?GGEB124FFF2<<::?7278879<>A:
@M02996:162:000000000-B87FG:1:1102:20868:7378 1:N:0:CCTAAGAC+AAGGAGTA
CCTACGGGTGGCAGCAGTGGGGAATTTTGGACAATGGGCGCAAGCCTGATCCAGCAATGCCGCGTGCAGGAAGAAGGCCTTCGGGTTGTAAACTGCTTTTGTCAGGGAAGAAATCCTTTGGGTTAATACCTCGAAGGGATGACGGTACCTGAAGAATAAGCACCGGCTAACTACGTGCCAGCAGCCGCGGTAATACGTAGGGTGCGAGCGTTAATCGGAATTACTGGGCGTAAAGCGTGCGCAGGCGGCTTTGCAAGACAGAGGTGAAATCCCCGGGCTCAACCTGGGAACTGCCTTTGTG
+
CCCCCGA5=0)=====CFFFGGGGGGGGGGGGGGGGGGGGGGGGGGGGGGGGGFFEFGGGGGGGGGGGGGGGGGGGGGGGGGGGGGGGGGGGGGGGGGGGGGGGGEGFGGGGGGGGGGGGGEGDGGEAFFGGGFGG>EGGGGGGEEDGGGG>FEGDDDFGGGGGG>GGGGGGC?EEFGFGGGGGGGEGGGG8::7CFFCFGGGF=CCBDDGGDFGGGFD5@FFFFFGGFDGD?:<?9BE>(*-37DB>GBF42<A=)7:2?F:BFFF28<C?03<E334:<FFFFFFB(5.:<)(4=A>:(
@M02996:162:000000000-B87FG:1:1102:20850:7387 1:N:0:CCTAAGAC+AAGGAGTA
CCTACGGGTGGCAGCAGTGGGGAATTTTGGACAATGGGCGCAAGCCTGATCCAGCAATGCCGCGTGCAGGAAGAAGGCCTTCGGGTTGTAAACTGCTTTTGTCAGGGAAGAAATCCTTTGGGTTAATACCTCGAAGGGATGACGGTACCTGAAGAATAAGCACCGGCTAACTACGTGCCAGCAGCCGCGGTAATACGTAGGGTGCGAGCGTTAATCGGAATTACTGGGCGTAAAGCGTGCGCAGGCGGCTTTGCAAGACAGAGGTGAAATCCCCGGGCTCAACCTGGGAACTGCCTTTGTG
+
ACCCCGF=>5)====;=CCFGGGGGGGGGGGGGGGGGGGGGGGGGGGGGFFGGGGGGGGGGGGGGGGGGGGGGGGGGGGGGGGGGGGGGGGGGGGGGGGGGGGGGFGGGGGGGGGGGGGGFECFGGFGGGGGGGGGEGGGGGGGGGGEGGGFGGGGGGGGGGGGGGGGGFGGDGGGGGFGFGGGCGGGGDGBEGGGFGCFGGGFGGGFGF7=8>7CGFGFFFFGCFGGBFGFBBBFBFF>9:0;9ED>G>B436A9)2C0@FFFF?FDF9C>?<:CB66B?F4>0(4:458>DB?7F<964
@M02996:162:000000000-B87FG:1:1102:7507:7574 1:N:0:CCTAAGAC+AAGGAGTA
CCTACGGGTGGCAGCAGTGGGGAATATTGCACAATGGGCGAAAGCCTGATGCAGCAACGCCGCGTGAGGGACGACGGCCTTCGGGTTGTAAACCTCTTTTAGCAAGGAAGAAGCGAAAGTGACGGTACTTGCAGAAAAAGCGCCGGCTAACTACGTGCCAGCAGCCGCGGTAATACGTAGGGCGCAAGCGTTATCCGGAATTATTGGGCGTAAAGAGCTCGTAGGCGGTTGGTCGCGTCTGCTGTGAAAACCCGAGGCTCAACCTCGGGCCTGCAGGGGGTCCGGGCAGACTAGAGTTCGG
+
CCCCCGA9>50=;===C<6CEGGGGGGG<FEGGGGGGGGGGGGG8FGGDFGFGFGFGGGGGGGGGGGEFGGFGCGGGGGGDGGGGGGDGGGGGFGGGGGGGEFFGGGFFGGG<FFFDGGGGGGGGGFGFEAFCFECGGGGFGDG:C58CEFGCEGGG5CGGGC,=@CECCEC*=;C8CC*75FGEC5CFGDECFGG>D539*29<974<@3=75***,*6>ECD54CE1.).3)2C9>D>6<:..)*)*437(42@4C*./?BF?B3:5>*(2:*0),137)))((43:(054().16)-4
@M02996:162:000000000-B87FG:1:1102:13778:7936 1:N:0:CCTAAGAC+AAGGAGTA
CCTACGGGTGGCAGCAGTGGGGAATTTTGGACAATGGGGGCAACCCTGATCCAGCAATGCCGCGTGTGTGAAGAAGGCCTTCGGGTTGTAAAGCACTTTTGTCCGGAAAGAAAACGCCGTGGTTAATACCCGTGGCGGATGACGGTACCGGAAGAATAAGCACCGGCTAACTACGTGCCAGCAGCCGCGGTAATACGTAGGGTGCAAGCGTTAATCGGAATTACTGGGCGTAAAGCGTGCGCAGGCGGTCCGCTAAGACAGATGTGAAATCCCCGGGCTTAACCTGGGAACTGCATTTGTG
+
BCCCCGA5=50====;=CCFGGGGGGGGGGGGGGGGGGGGGGGGGGGGGGGGGFGGGGGGGGGGGGGGGGGGGGGGGGGGGGGGGGGGGGGGGG=FGGGGGGGGGEBFEFGGGGGGGGGG7FFGGGEFGGGCG3BGCCFGEGGGGEFGGGG8CFGFFGGGGGGGGGGG5CFGEGEGGGGGGGFFGGGGGGD:CGGG:FCFDGGFGFGFGEGGDFGGGBG3@GGGGFGGBEDDFFFG>FFF9>>;;EF>9;BFFFB>?GGFFFD9<4*6=<C>:?GGF>FF>FFFF00488)8?D7AF<9A0
@M02996:162:000000000-B87FG:1:1102:7331:8250 1:N:0:CCTAAGAC+AAGGAGTA
CCTACGGGGGGCTGCAGTGGGGAATTTTGGACAATGGGCGCAAGCCTGATCCAGCAATGCCGCGTGCAGGAAGAAGGCCTTCGGGTTGTAAACTGCTTTTGTCAGGGAAGAAATCCTTTGGGTTAATACCTCGAAGGGATGACGGTACCTGAAGAATAAGCACCGGCTAACTACGTGCCAGCAGCCGCGGTAATACGTAGGGTGCGAGCGTTAATCGGAATTACTGGGCGTAAAGCGTGCGCAGGCGGCTTTGCAAGACAGAGGTGAAATCCCCGGGCTCAACCTGGGAACTGCCTTTGTG
+
A@CC=C>8A=:8888CFFFGGGGGGGGGGGGGGGGGGGGFGGCFGGGGGGGGGFFFFGGGGGGGGGGFGFEGGGFFGGGGGGGGGGGGGGGGGGGGGGGGGGGFGGGEGEFGGGGGGFGFGGGGGGGGGFFFEFFGGGGGDGGEEGFGGGGFGGGGGGGGGGGGCCEEGGGGGGEGGGGGGGGGGGGGGGGCEFGGFGFFGGGDEG:DGFGGGFGGGFGFFGGFGFGF<@<D?FFGB?);4:099:>>D9>FDFFFFGGBF?>:??F?F6<(5?DC<>1:BF)744:342)4><0492553
@M02996:162:000000000-B87FG:1:1102:10845:8352 1:N:0:CCTAAGAC+AAGGAGTA
CCTACGGGGGGCAGCAGTGGGGAATTTTGGACAATGGGCGCAAGCCTGATCCAGCAATGCCGCGTGCAGGAAGAAGGCCTTCGGGTTGTAAACTGCTTTTGTCAGGGAAGAAATCCTTTGGGTTAATACCTCGAAGGGATGACGGTACCTGAAGAATAAGCACCGGCTAACTACGTGCCAGCAGCCGCGGTAATACGTAAGGTGCGAGCGTTAATCGGAATTACTGGGCGTAAAGCGTGCGCAGGCGGCTTTGCAAGACAGAGGTGAAATCCCCGGGCTCAACCTGGGAACTGCCTTTGTG
+
CCCCCGD5>5)8888::CCFGGGGGGGGGGGGGGGGGGGGGGGGGGGGGGGGGGGGFGGGGGGGGGGGGGFGGGGG<FGGGGGGGGGGGGGGGGGGGGGGFGGGFBBGGGGGGGGGGGGGFCGGGGCCGGGGGGECCEFECCGGCEEEGGFFGGGGFCFFGGGG*:CGCFGGGGGGGG=EGGGGGGGGGEGEEGGGFGG4>DGFGGGDD>CEGF7FG:G5<AFDFF8C?:D:(22>>?5>6E>06BD>GFFFAFF=BCG0?F2(5:F2=:C:?BGE>13:?47>?BBF?(02).4?BDF>4
@M02996:162:000000000-B87FG:1:1102:10603:8634 1:N:0:CCTAAGAC+AAGGAGTA
CCTACGGGAGGCAGCAGTGGGGAATATTGGACAATGGGCGCAAGCCTGATCCAGCCATGCCGCGTGAGTGATGAAGGCCCTAGGGTTGTAAAGCTCTTTCACCGGTGAAGATAATGACGGTAACCGGAGAAGAAGCCCCGGCTAACTTCGTGCCAGCAGCCGCGGTAATACGAAGGGGGCTAGCGTTGTTCGGATTTACTGGGCGTAAAGCGCACGTAGGCGGACTTTTAAGTCAGGGGTGAAATCCCAGAGCTCAACTCTGGAACTGCCTTTGATACTGGAAGTCTTGAGTATGGTAGAG
+
ACCCCD===8)=8==;CEFGGGGGGGGGGGGGGGGGGGGGGGGGGGGGGGGGGGGGGGGGGGGGFGGGGGGGGGGGGGGGGGGGGGGGGGGGGGGGGGFGFGGGGGGGGGGGFGGDEGGGGGGGGGGDGGFFFGGGGGGGGGGGGGGGGGGGGGGGGGGGGGGGGGEEFFGGFFDEGDGGGGGGGGGGGGGGGGGGFGGFGGCAEGGEGFGDGEGGGFGFFGE<CEGFFFF6AABF:BE@414<AFFF43<F?DFF?GFFBF?FF7?<?:C>B4*<=<FB?46@DBA>4:;44AAB?A2..
@M02996:162:000000000-B87FG:1:1102:10613:8649 1:N:0:CCTAAGAC+AAGGAGTA
CCTACGGGAGGCAGCAGTGGGGAATATTGGACAATGGGCGCAAGCCTGATCCAGCCATGCCGCGTGAGTGATGAAGGCCCTAGGGTTGTAAAGCTCTTTCACCGGTGAAGATAATGACGGTAACCGGAGAAGAAGCCCCGGCTAACTTCGTGCCAGCAGCCGCGGTAATACGAAGGGGGCTAGCGTTGTTCGGATTTACTGGGCGTAAAGCGCACGTAGGCGGACTTTTAAGTCAGGGGTGAAATCCCAGAGCTCAACTCTGGAACTGCCTTTGATACTGGAAGTCTTGAGTATGGTAGAG
+
ACCCCD>B=:)=8==;CEFGGGGGGGGGGGGGGGGGGGGFFGGGGGGGGGGGGFGGGGGGGGGGFGFFFGGGGGGGGGGGGGGGGGGGGGGGGGGGGGGGDGGGGGGFGGGFFFGGGGGGGFGGGGGGGGGGGGGGGGGGGGGGEFGGGEGGGGGGGGGGGGGEGG8=CFGG*;EG>EEEEGGGGGGGGGGGGGGGFGGFGFFFGGGFC@GGGFGDG:F5@EE7CDGGF69FFFF77?:E9E?A9@FFGFFFBFFFFGC7FF:A:7?>F?9>))*<8:><0:<57<<664?A<4)49)6)6
@M02996:162:000000000-B87FG:1:1102:22640:8805 1:N:0:CCTAAGAC+AAGGAGTT
CCTACGGGAGGCAGCAGTGGGGAATTTTGGACAATGGGCGCAAGCCTGATCCAGCAATGCCGCGTGCAGGAAGAAGGCCTTCGGGTTGTAAACTGCTTTTGTCAGGGAAGAAATCCTTTGGGTTAATACCTCGAAGGGATGACGGTACCTGAAGAATAAGCACCGGCTAACTACGTGCCAGCAGCCGCGGTAATACGTAGGGTGCGAGCGTTAATCGGAATTACTGGGCGTAAAGCGTGCGCAGGCGGCTTTGCAAGACAGAGGTGAAATCCCCGGGCTCAACCTGGGAACTGCCTTTGTG
+
CCCCCGAA>8)=====CFEFGGGGGCGGGGGGGGGGGGGGGGGGGGGGGGGGGGGGGGGGGGGGGGGGGGGGGGGGFGGGGGFGGGGCGG,CFFFGGGGGGGGGGGGGGGFEEEGGGGGAFDGGFGFAFGGGGDDDEGGGCGGFCEFEGGG8=FEGDBDGGGGGGCEGEGGGCCCEFGCC?DFGGCGGGEG8CD;CFGF)88F3=EDEDEGGGFGGGFGAFC9C76@C20><1?279?D>9EB61:D>GFFF)<)/-2*(8?>:?0@3*6<87?DE@9,(4*7F?0??84..4>?<B>A<3
@M02996:162:000000000-B87FG:1:1102:21192:8813 1:N:0:CCTAAGAC+AAGGAGTA
CCTACGGGTGGCAGCAGTGGGGAATCTTGCGCAATGGGCGAAAGCCTGACGCAGCCATGCCGCGTGGATGATGAAGGTCTTAGGATTGTAAAATCCTTTCACCGGGGACGATAATGACGGTACCCGGAGAAGAAGCCCCGGCTAACTTCGTGCCAGCAGCCGCGGTAATACGAAGGGGGCTAGCGTTGCTCGGAATTACTGGGCGTAAAGGGCGCGTAGGCGGACAGTTAAGTTGGGGGTGAAAGCCCGGGGCTCAACCTCGGAAATGCCTTCAATACTGGCTGTCTTGAGTTCGGGAGGG
+
CCCCCG>=>5)=;====CCEGGGGGGGGGGGGGGGGGGGGGGGGGGGGGGGGGGGGGGGGGGGGFFFFGGGGGGGGGGGGGGGGDFGFGGGGGGGGGGGGGGGGGGGGGGGGGGGFGGGGFEGGGGGGGGDCFGGGGGGGDGGGGGGEGGGGGGGGGGCFEDG@FCE=FGGGC=EGGGGGGDFGGGGGGGGGGG8FFGGFGFFFGEDDGFGCC575DBG@FGG):3C<9FF?A49499@>;:4.4?FFDBBD>6:6<GG?F>?>(48)6:FBB72<@7A444<5:?F<9AFF2:?BDBB(4
@M02996:162:000000000-B87FG:1:1102:17253:9464 1:N:0:CCTAAGAC+AAGGAGTA
CCTACGGGGGGCAGCAGTGGGGAATTTTGGACAATGGGCGAAAGCCTGATCCAGCAATGCCGCGTGCAGGATGAAGGCCTTCGGGTTGTAAACTGCTTTTGTACGGAACGAAAAAGCTTCTCCTAATACGAGAGGCCCATGACGGTACCGTAAGAATAAGCACCGGCTAACTACGTGCCAGCAGCCGCGGTAATACGTAGGGTGCGAGCGTTAATCGGAATTACTGGGCGTAAAGCGTGCGCGGGCGGTTATGTAAGACAGATGTGAAATCCCAGGGGTCAACCTGGGAACTGCAGTGGTG
+
ACCCCG==::18888:EFGGGGGGGGGGGGGGGGGGGGGGGGGGGGGGGGGGGFFGGGGGGGGGGGGGGGGGGGGGGGGGGGGGGGGGGGGGGGGGGGGGGGGGGGGGGGGGGGGCFGGGFGGGGCCFGGGGGEGGGGGGGFFGGGGGGGGBCCGGGGGFCFGGEEGGG?FGGGGF8EGGGGGGFEEGGGGGGFFFFGGFDCFFGEDFCDGGGFDGGFG@FEGC?7F5()9>64<*1(.),*((-8BBC(,=AFF4290.546<62*464<?3)*2.(-(46?)(.:(44..5<)(9(()(
@M02996:162:000000000-B87FG:1:1102:17270:9476 1:N:0:CCTAAGAC+AAGGAGTA
CCTACGGGGGGCAGCAGTGGGGAATTTTGGACAATGGGCGAAAGCCTGATCCAGCAATGCCGCGTGCAGGATGAAGGCCTTCGGGTTGTAAACTGCTTTTGTACGGAACGAAAAAGCTTCTCCTAATACGAGAGGCCCATGACGGTACCGTAAGAATAAGCACCGGCTAACTACGTGCCAGCAGCCGCGGTAATACGTAGGGTGCGAGCGTTAATCGTAATTACTTGGCGTAAAGCGTGCACAGGCGGTTATGTAAGACAGTTGTGAAATCCCCGGGCTCAACCTGGGAACTGCATTTGTG
+
CCCCCCA)11)8688::CFFGGGGGFGGGEGGGGGGGGGGFGGGGGGGGFGG<EFGFGGGGGGGGCCGGGGGGDGGCFGGGGFGGGG7FFEFGGFFGGGGGGGGGFDEDGGGGEGGGGFCFGGGGGGGGGG*8CE:CEGG7FGEGGFGGCC1;;CFFGGEC:EFCCEGD+8CCF?F>@FFFGGDFG>EE*>C8>+<>C>)>3:BECGDG@C5<>DGG.*)03<::/:C?3>D:(.793.0(<2727)-9(44).4*)+<47*.4<0/)*.<:D:D?5>0:?4455,3((.8:)5A:@9AF2
@M02996:162:000000000-B87FG:1:1102:17256:9486 1:N:0:CCTAAGAC+AAGGAGTA
CCTACGGGTGGCAGCAGTGGGGAATTTTGGACAATGGGCGAAAGCCTGATCCAGCAATGCCGCGTGCAGGATGAAGGCCTTCGGGTTGTAAACTGCTTTTGTACGGAACGAAAAAGCTTCTCCTAATACGAGAGGCCCATGACGGTACCGTAAGAATAAGCACCGGCTAACTACGTGCCAGCAGCCGCGGTAATACGTAGGGTGCGAGCGTTAATCGGAATTACTGGGCGTAAAGCGTGCGCAGGCGGTTATGTAAGACAGATGTGAAATCCCCGGGCTCAACCTGGGACCTGCATTTGTG
+
ACCCCD5=)11;;==;=CCFGGGGGGGGGGGGGGGGGGGGGGGGGGGGGGGGGFFGGGGGGGGGFFGGGGGGGGGGGGGGGGGGGGGGGGGGGGGGGGGGGGGGGGGGGGGGFGGGGGGGGGGGGGGGGGGGGGGGGGGGGCGGEEGGGGGGCCFGGGGCCGGGGGGCAGGGGGGGGGG7<FGF<FGGGG4BGGGGFCCF3CFAGDG>DD5E3>CGGB3BFEE>FFFFBEGB?:9CB:BD9C;>>DFF5><FB-:64:?::FD4<<1:BA:2:1D:<17:?FF:84<:F(.48:3.7<AD1
@M02996:162:000000000-B87FG:1:1102:18259:9556 1:N:0:CCTAAGAC+AAGGAGTA
CCTACGGGAGGCTGCAGTGGGGAATTTTGGACAATGGGCGCAAGCCTGATCCAGCAATGCCGCGTGCAGGAAGAAGGCCTTCGGGTTGTAAACTGCTTTTGTCAGGGAAGAAATCCTTTGGGTTAATACCTCGAAGGGATGACGGTACCTGACGAATACGCACCGGCTAACTACGTGCCAGCAGCCGCGGTAATACGTAGGGTGCGAGCGTTAATCGGAATTACTGGGCGTCAAGCGTGCGCAGGCGGCTTTGCAAGACAGAGGTGAAATCCCCGGGCTCAACCTGGGAACTGCCTTTGTG
+
ACCCCD>A5:)=====CECFGGGGGFGGG:FGGGGGGGFFCGGCGGGGGGFGGFFGG<FGG@FGGGDCGGGGGGGG8A<FGGGGCEFGGGGGGC,EFFG=FG?FGGGGGEGGFEG,FFEEFC?+A?6FEAEFGGGDG+DAB,EG=@D==B=D,@==8D++6@GCB8?E*@F7AFC@:DC9FC*91,4@E=7:*1,202>FCDGD8*8:3>7=*8@FF:977?CCF/<F(8<)-(.*41<.32464@52),-<AA<*5:FBFF:1389,*-<::05*074(57F4::<<<0)8???FF2<<1
@M02996:162:000000000-B87FG:1:1102:18257:9574 1:N:0:CCTAAGAC+AAGGAGTA
CCTACGGGAGGCTGCAGTGGGGAATTTTGGACAATGGGCGCAAGCCTGATCCAGCAATGCCGCGTGCAGGAAGAAGGCCTTCGGGTTGTAAACTGCTTTTGTCAGGGAAGAAATCCTTTGGGTTAATACCTCGAAGGGATTACGGTACCTGAAGAATAAGCACCGGCTAACTACGTGCCAGCAGCCGCGGTAATACGTAGGGTGCGAGCGTTAATCGGAATTACTGGGCGTAAAGCGTGCGCAGTCGGCTTTGAAAGTCAGCGGTGGACTCCCCGGGCTCCACCTGGGAAATGCCTTTGTT
+
CCCCCG=8581=;=,;;CE8E6@;ACFEFGFF-;CFCFFGGGGGGGGGGGGGGFFFFDGGGGGGGGGCF,:FEFFFEFGGGG7:@FG@FCEEGFAFFFGFCGGGFEF+ECGFGGGGGGGG,:=CFGGCFGGGGGCGCEGG8E:=E8@@=DFCF9EFBE?=FFGCFGGGGGE3EFEF>FCDGG5CFDGC:E)4C7CCFG4F<G,);:8>3:7E95:C3(88=C+*+*22:DD):22:(-004E(-(0)-989?7)6@2+2)@)40(()-).*.447:7,18(97@:(3213))-.55B-6).
@M02996:162:000000000-B87FG:1:1102:19988:9690 1:N:0:CCTAAGAC+AAGGAGTA
CCTACGGGGGGCAGCAGTGGGGAATTTTGGACAATGGGCGCAAGCCTGATCCAGCAATGCCGCGTGCAGGAAGAAGGCCTTCGGGTTGTAAACTGCTTTTGTCAGGGAAGAAATCCTTTGGGTTAATACCTCGAAGGGATGACGGTACCTGAAGAATAAGCACCGGCTAACTACGTGCCAGCAGCCGCGGTAATACGTAGGGTGCGAGCGTTAATCGGAATTACTGGGCGTAAAGCGTGCGCAGGCGGCTTTGCAAGACAGAGGTGAAATCCCCGGGCTCAACCTGGGAACTGCCTTGGTG
+
ACCCCG=8=8)8888:CEFGGGGGGGGGGGGGGGGGGGGGGGGGGGGGGGGGGDFFFGGGGGGGGGGGGGGGGGGGGGGGGGGGGGGGGGGGGGGGGGGGGGGGGGGCGGGGGGGGGGGGGGGGGGGGGGGGGGGGEEGGGGGGDGGGGGGDFGGGGGGGGGGGGGEGGGGGGGGGGGGFGGGGGGGGGGDGEGGGFGG4DDGFGGGFD>GG3@DDG<DDFGCGFFG=2)9>FF4:6:>>9=>F(8>BGFF6):A82*73.)53449<9432>-7:79(4<*85:<6:8()).442?),<(
@M02996:162:000000000-B87FG:1:1102:24782:9733 1:N:0:CCTAAGAC+AAGGAGTA
CCTACGGGTGGCAGCAGTGGGGAATTTTGGACAATGGGCGCAAGCCTGATCCAGCAATGCCGCGTGCAGGAAGAAGGCCTTCGGGTTGTAAACTGCTTTTGTCAGGGAAGAAATCCTTTGGGTTAATACCTCGAAGGGATGACGGTACCTGAAGAATAAGCACCGGCTAACTACGTGCCAGCAGCCGCGGTAATACGTAGGGTGCGAGCGTTAATCGGAATTACTGGGCGTAAAGCGTGCGCAGGCGGCTTTGCAAGGCAGAGGTGAAATCCCCGGGCTCAACCTGGGAACTGCCTTTGTG
+
BCCCCDA5:0)====;=CFFGGGGGGGGGGGGGGGGGGGGGGGGGGGGGGGGGEFGGGFGGGGGGGGGGGGGGGGGFGGGGGGGGGGGGGGGGGGGGGGGGGGGGGGFGGGGGGGGGGGGGGEGGFEGGGGGDGFGGEGGGGGGGGG3EC9FGGG=DFGGGGGGGGGGDFGGGCGGGGFCFCCFGGEGGDD=EGGGFGGFCDCEGGDDDEGG3=FGG@CD>EFCGF+C?FGF?FA=61)74:33(:71D(4@AAA@DC=0<F?:70@<*63.8?CGFFB:?6)8:(80.5<??B:?FA<24
@M02996:162:000000000-B87FG:1:1102:24764:9737 1:N:0:CCTAAGAC+AAGGAGTA
CCTACGGGTGGCAGCAGTGGGGAATTTTGGACAATGGGCGCAAGCCTGATCCAGCAATGCCGCGTGCAGGAAGAAGGCCTTCGGGTTGTAAACTGCTTTTGTCAGGGAAGAAATCCTTTGGGTTAATACCTCGAAGGGATGACGGTACCTGAAGAATAAGCACCGGCTAACTACGTGCCAGCAGCCGCGGTAATACGTAGGGTGCGAGCGTTAATCGGAATTACTGGGCGTAAAGCGTGCGCAGGCGGCTTTGCAAGGCAGAGGTGAAATCCCCGGGCTCAACCTGGGAACTGCCTTTGTG
+
ACCCCGA5=05====;CEFGGGGGGGGGGGGGGGGGGGGGGGGGGGGGGGGGGGFGGGGGGGGGGGGGGGGGGGGGGGGGGGGGGGGGGGGGGGGGGGGGGGGGGGGGGGGGGGGGGGGGGGGGGGFGGGGGGGGGGGGGGGGGGGGEGGGEGGGGGGGGGGGGGGGGGGGGGGGGGGGGGGGGFGEGGEDEGGGGFGGFGGFEEGGFGFDGGFFGGFGFFGGGGFGGFFGEFFFGFFFF9CB7>F@9D9FFFFFF<GD?DF<?:<?2@6<28?DGFF>FFFF>??:8(47:?BB?65A>2
@M02996:162:000000000-B87FG:1:1102:24776:9753 1:N:0:CCTAAGAC+AAGGAGTA
CCTACGTGTGGCAGCAGTGGGGAATTTTGGACAATGGGCGCAAGCCTGATCCAGCAATGCCGCGTGCAGGAAGAAGGCCTTCGGGTTGTAAACTGCTTTTGTCAGGGAAGAAATCCTTTGGGTTAATACCTCGAAGGGATGACGGTACCTGAAGAATAAGCACCGGCTACCTACGTGCCAGCAGCCGCGGTAATCCGTAGGGTGCGAGCGTTAATCGGAATTACTGGGCTTAAAGCGTGCGCAGGCGGCTTTGCAGGGCAGAGGTGAAATCCCCGGGCTCAACCTGGACACGGCCTTCTTG
+
BCCCCG)080:====;CFFFGGGGGGGGGGGGGGGGGGGGGGGGGGGGGGFGFFDGFGGGGGGGGGGFCFEGGGFG<EEGFFGGGGGEFGGGGGGGGGGGBFF99,EGE+A=EFGGGGGDE7?FFGFGGGGGGG8FCEGGG=FEGEGGGG,DD:DEFFFFFF?FCEGEG,@9;C8@@DGGGGGDGGGDGGGGE7,28?CBG4F?8CG:9:DEGF=FF2CDFG7CE9E*2)104).:28>@>E9F2>E(C1>67<A*./:(.)4:?(*)1-+47?D5>914<4?)4::((.<((431@))-)
@M02996:162:000000000-B87FG:1:1102:20891:9851 1:N:0:CCTAAGAC+AAGGAGTA
CCTACGGGTGGCAGCAGTGGGGAATTTTGGACAATGGGGGCAACCCTGATCCAGCCATGCCGCGTGCGGGAAGAAGGCCTTCGGGTTGTAAACCGCTTTTGTCAGGGAAGAAATCCTTTGGGCTAATAACTCGGAGGGATGACGGTACCTGAAGAATAAGCACCGGCTAACTACGTGCCAGCAGCCGCGGTAATACGTAGGGTGCAAGCGTTAATCGGAATTACTGGGCGTAAAGCGTGCGCAGGCGGTTATGCAAGACAGATGTGAAATCCCCGGGCTCAACCTGGGAACTGCATTTGTG
+
CCCCCGF9>))==8===EFFGG@CEFGFFGFFFGGGGGGGFGFGGGGGFCGG9CCFEFDGGGFEFCGEGGGGGCFFGGGFFFFGGGGEFFDFFFCFGEGGFGEDFAFEFGGGGGGGF9FAF7A<DDDGFFGF>GCG7E3@CGCEE8D+EAFFF,E@CFGFGCDFCEGC7CGG78C6CGFGGDCFFGGGGCGGGGGFFGF)9905;CCF3;D575CCF:5BFGFDF4?*6DC@:?2:-2754*(46BF1926?><A*-:E:F))66>6:44+4::<:8;,4<*87?0<170>:>22:/5464
@M02996:162:000000000-B87FG:1:1102:14898:9966 1:N:0:CCTAAGAC+AAGGAGTA
CCTACGGGTGGCTGCAGTGGGGAATTTTGGACAATGGGCGCAAGCCTGATCCAGCCATGCCGCGTGCGGGAAGAAGGCCTTCGGGTTGTAAACCGCTTTTGTCAGGGAAGAAAAGGTTCTGGCTAATACCCGGGACTCATGACGGTACCTGAAGAATAAGCACCGGCTAACTACGTGCCAGCAGCCGCGGTAATACGTAGGGTGCAAGCGTTAATCGGAATTACTGGGCGTAAAGCGTGCGCAGGCGGTTATGCAAGACAGAGGTGAAATCCCCGGGCTCAACCTGGGAACTGCCTTTGTG
+
ACCCCGD5>))=====CCFGGGGGGGGGGGGGGGGGGGGGGGGGGGGGGGGGGFFGGGGGGGGGGGGGGGGGGGGGGGGGGGGGGGGGGGGGGGGGGGGGGGGGGGGGGGGGGGGGGGGGGGGGGGGGGGGGGGGGGGGGGGGGGGGEGGG:FGGGGGGGGFGFGGGGGGGGGGGGGGGGGGGGGGGGGGGGGGGGFGGFGGGFGGGFGFGGGFGGGFGFFGGGGFGGFFGFFFFFBFFE>=>FFFFFDBBFAFFFFCGBF??FFF??F9<>::CGEFB??FFFF??<?:<>?<:>=AFA0
@M02996:162:000000000-B87FG:1:1102:19857:10110 1:N:0:CCTAAGAC+AAGGAGTA
CCTACGGGAGGCAGCAGTGGGGAATTTTGGACAATGGGCGCAAGCCTGATCCAGCAATGCCGCGTGCAGGAAGAAGGCCTTCGGGTTGTAAACTGCTTTTGTCAGGGAAGAAATCCTTTGGGTTAATACCTCGAAGGGATGACGGTACCTGAAGAATAAGCACCGGCTAACTACGTGCCAGCAGCCGCGGTAATACGTAGGGTGCGAGCGTTAATCGGAATTACTGGGCGTAAAGCGTGCGCAGGCGGCTTTGCAAGACAGAGGTGAAATCCCCGGGCTCAACCTGGGAACTGCCTTTGTG
+
BCCCCGABA)0====;=CEFGGGGGGGGGGGGGGGGGGGGGGGGGGGGGFGGGFCFFGGGGGGGGGGGGGGGGGGGGGGGGGGGGGGGGGGGGGGGGGGGGGGGGGGGGGGGGGFGFGGGGGGGGGGGGGGGGGCGGGGGGGGGGGGGFGGGGFFGGGGGGGGGGGGGGGCFGGGGG>FGGGGGGDGGGGGGGGF9?FGFGGGFDGGFGFGDGFGGG?DDFGGGFFGG:DDDFFFGB6B59:>BFFF><6>4>AAFA*68?F?:)3@4*6<:??GGFF6?FFF@:38:25).5?04@2462
@M02996:162:000000000-B87FG:1:1102:19841:10118 1:N:0:CCTAAGAC+AAGGAGTA
CCTACGGGAGGTAGCAGTGGGGAATTTTGGACAATGGGCGCAAGCCTGATCCAGCAATGCCGCGTGCAGGAAGAAGGCCTTCGGGTTGTAAACTGCTTTTGTCAGGGAAGAAATCCTTTGGGTTAATACCTCGAAGGGATGACGGTAACTGAAGAATAAGCACCGGCTAACTACGTGCCAGCAGCCGCGGTAATACGTAGGGTGCGAGCGTTAATCGGAATTACTGGGCGTAAAGCGTGCGCAGGCGGCTTTGCAAGACAGAGGTGAAATCCCCGGGCTCAACCGGGGAACTGCATTTGTG
+
-ACCCD>>)08,;===CCFFGGGGGGGGGGGGGGGGFGGFFEFGGGGGGGGGGGFGGGGGGGGGFGEFFGFGGGGGGGGGGGGGGFEGGDFFGGGGCFGG?FGFGGG@FGGFFFCFFCDDGGD=FGFEFAFAB@EF>EDDDGGGFEG+>=EG9FF=FA=FFGFGGGDGCBFCFGG6DEGGCFGFDECEGE7CEFGFFC;0:C:?CC*8).1=CF77CD3>8FEFGFGC?>5>:0<798@535((,))-1(-)4<A=76C?F53<.313B<<(58DG:(,,5?F)((---1045)).1.6).
@M02996:162:000000000-B87FG:1:1102:22989:10125 1:N:0:CCTAAGAC+AAGGAGTA
CCTACGGGAGGCAGCAGTGGGGAATTTTGGACAATGGGCGCAAGCCTGATCCAGCAATGCCGCGTGCAGGAAGAAGGCCTTCGGGTTGTAAACTGCTTTTGTCAGGGAAGAAATCCTTTGGGTTAATACCTCGAAGGGATGACGGTACCTGAAGAATAAGCACCGGCTAACTACGTGCCAGCAGCCGCGGTAATACGTAGGGTGCGAGCGTTAATCGGAATTACTGGGCGTAAAGCGTGCGCAGGCGGCTTTGCAAGACAGAGGTGAAATCCCCGGGCTCAACCTGGGAACTGCCTTTGTG
+
BCCCCGABA80======ECFGGGGGGGGGGGGGGGGGGGFGGGGGGGGGFGGGF@FFFGGGGGGGGFGGGGGGGGGGFFGGGGGGGGGGGGGGGGGGGGDGGEGGGGGGGGGGCEFGGEFGGGGGF@FGDFGEGGGGGDDEFGGGCFCDFG8DFCECDFGGF@ECEEGGGGFACEGGGGGGGGGGGGGGGG:BDGFFC8)CD@AEGD5CEGG7;DGG?DEFGFFGFGE?FGDF?FG9BB74:7467;4D;>:<BFFACF:F?7?0:=?F>08??D>@;4:7FF>5?:<(582>???F8<6,
@M02996:162:000000000-B87FG:1:1102:19860:10128 1:N:0:CCTAAGAC+AAGGAGTA
CCTACGGGAGGCAGCAGTGGGGAATTTTGGACAATGGGCGCAAGCCTGATCCAGCAATGCCGCGTGCAGGAAGAAGGCCTTCGGGTTGTAAACTGCTTTTGTCAGGGAAGAAATCCTTTGGGTTAATACCTCGAAGGGATGACGGTACCTGAAGAATAAGCACCGGCTAACTACGTGCCAGCAGCCGCGGTAATACGTAGGGTGCGAGCGTTAATCGGAATTACTGGGCGTAAAGCGTGCGCAGGCGGCTTTGCAAGACAGAGGTGAAATCCCCGGGCTCAACCTGGGAACTGCCTTTGTG
+
BCCCCD>@58)=====CFFGGGGGGGGGGGGGGGGGGGGGGGGGGGGGGGGGGFGGGGGGGGGGGGGGGGGGGGGGGGGGGGGGGGGGGGGGGGGGGGGGGGGGGGGGGGGGGGGGGGGGGGGGGGGGGGGGGGGGGGGGGGGGGGGGGGGGGGGGGGGGGGGGGGGGGGGGGGGGGGGGGGGGGGGGGGGGGGGGFFCFGGDEGGGFGFGGDFGGG@GFFFGFGFGGFFGBFFFG>BFF779>F@EFGF>FADF=>6=>F@:0)8B<*6A::4DEE>>F?=FFBFF:::5)<B?FBBD24
@M02996:162:000000000-B87FG:1:1102:22972:10130 1:N:0:CCTAAGAC+AAGGAGTA
CCTACGGGAGGCAGCAGTGGGGAATTTTGGACAATGGGCGCAAGCCTGATCCAGCAATGCCGCGTGCAGGAAGAAGGCCTTCGGGTTGTAAACTGCTTTTGTCAGGGAAGAAATCCTTTGGGTTAATACCTCGAAGGGATGACGGTACCTGAAGAATAAGCACCGGCTAACTACGTGCCAGCAGCCGCGGTAATACGTAGGGTGCGAGCGTTAATCTGAATTACTGGGCGTAAAGCGTGCGCAGGCGGCTTTGCAAGACAGAGGGGAAATCCCCGGGCTCAACCTGGGAACGGCCTTTGTG
+
ACCCCCA5:0)=8==;CFFFGGGGGGGGGGGGFGGGGGGGGGFGGGGGGGGGGFFGFGGGGGGGGGGGGGGGGGGGGGGGGGGGGGFGGGCFGGGGGGGGGG9FGGGGGGGGGCGGCFGGGGGGFFEFGDDFGEFG@EGFEFGGGGF>DFGGGGG8DGGGGGGGGGGGGGGGFGGGGGGGGGFCEGGGGDGEEGGGFGGFGGFFGGC>DEDE32;7+9+@7FFGGFGG:@GB:?>F1<FF4:9293>9C>(932467:E047:66()404<:?:D>@6(38FF44:??2.0(--4:)5<58
@M02996:162:000000000-B87FG:1:1102:22989:10145 1:N:0:CCTAAGAC+AAGGAGTA
CCTACGGGAGGCAGCAGTGGGGAATTTTGGACAATGGGCGCAAGCCTGATCCAGCAATGCCGCGTGCAGGAAGAAGGCCTTCGGGTTGTAAACTGCTTTTGTCAGGGAAGAAATCCTTTGGGTTAATACCTCGAAGGGATGACGGTACCTGAAGAATAAGCACCGGCTAACTACGTGCCAGCAGCCGCGGTAATACGTAGGGTGCGAGCGTTAATCGGAATTACTGGGCGTAAAGCGTGCGCAGGCGGCTTTGCAAGACAGAGGTGAAATCCCCGGGCTCAACCTGGGAACTGCCTTTGTG
+
ACCCCC5>A=0==8==CFFFGGFGGGGGGGGGGGGGGGGGGGGGGGGGGGGGGFFGGGGGGGGGFGGGGGGGGGGGGGGGGGGGGGGGGGGFGGGGGGGGGGGGGGGGGGGGGGGGGGGGGGGDGGGGGGGGGGGGGGGGGGGGGGGEGGGGGGGGGGGGGGGGGGGGGGGGGGGGGGGGGGGGGGGGGGG>EGGGFGGFGGGFDGDEGFGGDFGGGFGFFFGGGFGGBFGFFFFGFFFF;C>BBFFFG>>FBFBFFCFFFFFFF?FF/6<:?6D:>>9?B4)7:?:442.8BFBBF<A6(
@M02996:162:000000000-B87FG:1:1102:22424:10196 1:N:0:CCTAAGAC+AAGGAGTA
CCTACGGGAGGCTGCAGTGGGGAATTTTGGACAATGGGCGCAAGCCTGATCCAGCAATGCCGCGTGCAGGAAGAAGGCCTTCGGGTTGTAAACTGCTTTTGTCAGGGAAGAAATCCTTTGGGTTAATACCTCGAAGGGATGACGGTACCTGAAGAATAAGCACCGGCTAACTACGTGCCAGCAGCCGCGGTAATACGTAGGGTGCGAGCGTTAATCGGAATTACTGGGCGTAAAGCGTGCGCAGGCGGCTTTGCAAGACAGAGGTGAAATCCCCGGGCTCAACCTGGGAACTGCCTTTGTG
+
CCCCCGFF>=5====;CEFGGGGGGGGGGGGGGGGGGGGGGGGGGGGGGGGGGGGGGGGGGGGGGGGGGGGGGGGGGGGGGGGGGGGGGGGGGGGGGGGGGGGGGGGGGGGGGGGGGGGGGGGGGGGGGGGGGDGGDGGGGGGGGGGGGGGGGGGGGGGGGGGGGGGGGGGGGGEGGGGGGGGGGGGGGGGGGGGGFG=;DGGDEGGFGFGGGFGGGFGFFGGGGFGGFFGFF?BC;2574>>F>EFF<9F?8A>=7*=(7?:BD6??9<E??4>>@B(43@FFB?B8.5548232@A<<0
@M02996:162:000000000-B87FG:1:1102:18855:10460 1:N:0:CCTAAGAC+AAGGAGTA
CCTACGGGTGGCAGCAGTGGGGAATTTTGGACAATGGGCGCAAGCCTGATCCTGCCATGCCGCGTGCGGGAAGAAGGCCTTCGGGTTGTAAACCGCTTTTGTCAGGGAAGAAAAGGTTCTGGTTAATACCTGGGACTCATGACGGTACCTGAAGAATAAGCACCGGCTAACTACGTGCCAGCAGCCGCGGTAATACGTAGGGTGCAAGCGTTAATCGGAATTACTGGGCGTAAAGCGTGCGCAGGCGGTTATGCAAGACAGAGGTGAAATCCCCGGGCTCAACCTGGGAACTGCCTTTGTG
+
CCCCCGF5:))====;CFFGGGGGGGGGGGGGGGGGGGGGGGGGGGGGGGGGGGGGGGGGGGGGFGGGGGGGGGGGGGGGGGGGGGGGGGGGGGGGGGGGGGGGGGGGGGGGGGGGGGGGGGGGGGFFGGGGGGGGGGGGGGGGGGGGGGGGFGGGGGGGGGGGGGGGGGGGGGGGGGGGGGGGGGGGGGGGEGGGFCDFGGFFGGGFGFGGGFGGGFGDFCGFCFEGBFGFFFDGF?EF9:9>>E@B>BBFBAFFFGGBF:?F::?416<4:?D?799B>=5F?F?2,50.5<<>48<62
@M02996:162:000000000-B87FG:1:1102:13837:10490 1:N:0:CCTAAGAC+AAGGAGTA
CCTACGGGAGGCTGCAGTGGGGAATTTTGGACAATGGGCGCAAGCCTGATCCAGCAATGCCGCGTGCAGGAAGAAGGCCTTCGGGTTGTAAACTGCTTTTGTCAGGGAAGAAATCCTTTGGGTTAATACCTCGAAGGGATGACGGTACCTGAAGAATAAGCACCGGCTAACTACGTGCCAGCAGCCGCGGTAATACGTAGGGTGCGAGCGTTAATCGGAATTACTGGGCGTAAAGCGTGCGCAGGCGGCTTTGCAAGACAGAGGTGAAATCCCCGGGCTCAACCTGGGAACTGCCTTTGTG
+
ACCCCDA9=5)====;CFFGGGGGGGGGGGGGGGGGGGGGGGGGGGGGGGGGGFFFGGGGGGGGGGGGGGGGGGGGGGGGGGGGGGGGGGGGGGGGGGGGGGGGGGGGGGGGGGGGGGGGGGGGGGGGGGGGGGGGGGGGGGGGGGGGGGGGGGGGGGGGGGGGGGGGEGGGGGGGGGGGGGGGGGGGGGGGGGGGFGGFGGGFGGGFDFGGGFGGGFGFFGGGGFGGFFGFFFFF915)4C>BB>DBDBF44<A6<6:>@?,2)8?<16<??BGEE1>B<FFFFFFFF:77423<FBD.(
@M02996:162:000000000-B87FG:1:1102:13838:10507 1:N:0:CCTAAGAC+AAGGAGTA
CCTACGGGAGGCTGCAGTGGGGAATTTTGGACAATGGGCGCAAGCCTGATCCAGCAATGCCGCGTGCAGGAAGAAGGCCTTCGGGTTGTAAACTGCTTTTGTCAGGGAAGAAATCCTTTGGGTTAATACCTCGAAGGGATGACGGTACCTGAAGAATAAGCACCGGCTAACTACGTGCCAGCAGCCGCGGTAATACGTAGGGTGCGAGCGTTAATCGGAATTACTGGGCGTAAAGCGTGCGCAGGCGGCTTTGCAAGACAGAGGTGAAATCCCCGGGCTCCACCTGGGAACTGCCTTTGTG
+
BCCCCG>>A51=====CFFGGGGGGGGGGGGGGGGGGGGGGGGGGGGGGGGGGFGGEGGGGGGGGGGGGGGGGGGGGGGGGGGGEGGGGFGGGGGGGGGGGGGGGGGEGGGGGGGGGGGGGGGGGGGGGGGGGGGGDEGGGGGGGGGEGGGFGGGGGGGFGGGGDEGGGGGGGGDGCGGGGGGGGGGGGEGDCFGFFGFFDDGF5EDBDFGGCFFFGFGAFGGGGFFGBFGFF0)*1:@34:679>BBGF>FFBFFFFGFF??6),*4*)02727EEF>00?FFF??6::52))37FFAA7
@M02996:162:000000000-B87FG:1:1102:28977:10529 1:N:0:CCTAAGAC+AAGGAGTA
CCTACGGGGAGCAGCAGTGGGGAATTTTGGACAATGGGCGCAAGCCTGATCCAGCCATGCCGCGTGCGGGAAGAAGGCCTTCGGGTTGTAAACCGCTTTTGTCAGGGAAGAAAAGGTTCTGGCTAATACCCGGGACTCATGACGGTACCTGAAGAATAAGCACCGGCTAACTACGTGCCAGCAGCCGCGGTAATACGTAGGGTGCAAGCGTTAATCGGTATTACTGGGCGTAAAGCGTGCGCAGGCGGTTATGCAAGACAGAGGTTAAATCCCCGGGCTCAACCTGGGAACTGCCTTGTTG
+
8ACCCC85=))==;=;CEFGGGGGGGGGGGGGFFGGGGGF7FFFGEGGGGGGGFFFFDGGGGGCCCFFGGCFGGGGEFFGGGGGGGEFGGGGGGGGGGGGGGEFGGG@FGGGGGFGGGGGGGGGFGGFG,@FECEGGGGD9FCFCGF@=E9@BECFFGFFC86@@>EGGFGGGGGGGGF7?CCCEGEGEGGBEGFFFCFFGGGECCFF>>DGGFGFF2*7<FFFF4EGFE75(8<D>:>),1-3>376)4(9<<28A7=7452<4(*.*.<(48DE@6>837FF:.3:(40.5848B2))(
@M02996:162:000000000-B87FG:1:1102:28969:10554 1:N:0:CCTAAGAC+AAGGAGTA
CCTACGGGGTGCAGCAGTGGGGAATTTTGGACAATGGGCGCAAGCCTGATCCAGCCATGCCGCGTGCGGGAAGAAGGCCTTCGGGTTGTAAACCGCTTTTGTCAGGGAAGAAAAGGTTCTGGCTAATACCCGGGACTCATGACGGTACCTGAAGAATAAGCACCGGCTAACTACGTGCCAGCAGCCGCGGTAATAAGTAGGGTGCAAGCGTTAATCGGAATTACTGGGCGTAAAGCGTGCGCAGGCGGTTATGCAAGACAGAGGTGAAATCCCCGGGCTCAACCTGGGAACTGCCTTTGTT
+
ACCCCG>==A1=====CEFGGGGGGGGGGGGGGGGGGGGGGGGGGGGGGGGGGFFGFGGGGGGGGGGGGGGGGGGGDGGGGGGGGGGGGGGGGGGGGEGGGGGGGGG7FEFGGGGGGGGGGGGGGGFGGGFFE7CEGGGGGGFFGGFEDFGDDEGFGGGGGGCEGGGGCGFFGGGGGGGGF84DGGGG5EGG5+5+;DFFGGGFCE7*C>DEGFGGFFGFFGGGGFGF6<)8<B9>>FFD9CFB>:>>591FAFAFF=C7FF7?FFFF?6<53?DEFF>6?4)7:<?-,4.))2:?@<BF(
@M02996:162:000000000-B87FG:1:1102:8891:11385 1:N:0:CCTAAGAC+AAGGAGTA
CCTACGGGAGGCAGCAGTGGGGAATTTTGGACAATGGGCGCAAGCCTGATCCAGCAATGCCGCGTGCAGGAAGAAGGCCTTCGGGTTGTAAACTGCTTTTGTCAGGGAAGAAATCCTTTGGGTTAATACCTCGAAGGGATGACGGTACCTGAAGAATAAGCACCGGCTAACTACGTGCCAGCAGCCGCGGTAATACGTAGGGTGCGAGCGTTAATCGGAATTACTGGGCGTAAAGCGTGCGCAGGCGGCTTTGCAAGACAGAGGTGAAATCCCCGGGCTCAACCTGGGAACTGCCTTTGTG
+
CCCCCG9AA80=====CFFGGGGGGGGGGGGGGGGGGGGGGGGGGGGGGGGGGGGGGGGGGGGGGGGFGGGGGGGGGGGGGGGGGGGGGGGGGGGGGGGGGGGGGGGGGGGGGFGGGGFGGGGGGGGGGGGGGGGGGGGGGGGGGGGGGGGGGGGEGGGGGGFFGGGDGGGGGGGGGGGFFGGGDFGDEGGGGGGGFGDFGGGFCGGEGBDGGFGGGDGEFFG>CFGFFBGD:-4:>FF@4249>DFFG>F6><:=<=6>@:7<F:/59<C:?:DGFF18>?:F?BB?7:>)587?87><:
@M02996:162:000000000-B87FG:1:1102:8873:11387 1:N:0:CCTAAGAC+AAGGAGTA
CCTACGGGAGGCAGCAGTGGGGAATTTTGGACAATGGGCGCAAGCCTGATCCAGCAATGCCGCGTGCAGGAAGAAGGCCTTCGGGTTGTAAACTGCTTTTGTCAGGGAAGAAATCCTTTGGGTTAATACCTCGAAGGGATGACGGTACCTGAAGAATAAGCACCGGCTAACTACGTGCCAGCAGCCGCGGTAATACGTAGGGTGCGAGCGTTAATCGGAATTACTGGGCGTAAAGCGTGCGCAGGCGGCTTTGCAAGACAGAGGTGAAATCCCCGGGCTCAACCTGGGAACTGCCTTTGTG
+
CCCCCGD=D))=8====CEFGGEGGGGGGFFGGGGGGGGGGGGGGGGGGGGGGGGFFGGGGGGGGGGGGGFFGGGGGGGGGGGGGGGGGGGGGGGGGGGGGGGGGGGGGGGGGGGGGGGGGGFGFFGGCFGFGGGGGGGGGGGGGGGCF,@ECGGFGGGGGGGGGGGGGGGGGGGGGGGGGGGGGGGGGGGE5CGGFGGFGGGFGGG>DFC=GFGGFFGFFGGGGFGGFBG@<BA:96BB1:9B(7B><9>?><A@BGGFFFF?2?92@><.5-9?7;90.07<:2:(35<7<28<4<<9.
@M02996:162:000000000-B87FG:1:1102:19538:11408 1:N:0:CCTAAGAC+AAGGAGTA
CCTACGGGCGGCTGCAGTGGGGAATTTTGGACAATGGGCGCAAGCCTGATCCAGCAATGCCGCGTGCAGGAAGAAGGCCTTCGGGTTGTAAACTGCTTTTGTCAGGGAAGAAATCCTTTGGGTTAATACCTCGAAGGGATGACGGTACCTGAAGAATAAGCACCGGCTAACTACGTGCCAGCAGCCGCGGTAATACGTAGGGTGCGAGCGTTAATCGGAATTACTGGGCGTAAAGCGTGCGCAGGCGGCTTTGCAAGACAGAGGTGAAATCCCCGGGCTCAACCTGGGAACTGCCTTTTGG
+
CCCCCD5):8)8888;;CCFGGGGGFGGGGGGGGGGGGGGGGGGGGGGGGGGGFGGGGGGGGGGGGGGGGEGGFFGGGGGGGGGGGGGGGGGGGGGGGGGGGGGGGGGGGGGGGGGG9DGGECFGGGGGFDCEGGGGGGGGGGGGGGGGDGGGGGGGGGFGGDFGGGGGGGGGGGGGGGGGGGGGGGGGGDGGFFGFFGFGG*8CEC:CBGE<>FCGBGFF?GGCFEFFFGF?BA>>FE5779>><@BGFF@ABF*8=A2F:B<4074@4<::(/?>93:7FFF???FB:)))53>9))),
@M02996:162:000000000-B87FG:1:1102:6203:11689 1:N:0:CCTAAGAC+AAGGAGTA
CCTACGGGTGGCTGCAGTGGGGAATTTTGGACAATGGGCGCAAGCCTGATCCAGCCATGCCGCGTGCGGGAAGAAGGCCTTCGGGTTGTAAACCGCTTTTGTCAGGGAAGAAAAGGTTCTGGCTAATACCCGGGACTCATGACGGTACCTGAAGAATAAGCACCGGCTAACTACGTGCCAGCAGCCGCGGTAATACGTAGGGTGCAAGCGTTAATCGGAATTACTGGCCGTAAAGCGTGCGCAGGCGGTTATGCAAGACAGAGGTGAAATCCCCGGGCTCAACCTGGGAACTGCCTTTGTG
+
CCCCCD=A)0)=====C=FFGGGGGGGGGGGGGGGGGGGGGGGGGGGGGGGGGFFGGGGGGGGGGGGGGGBFG<FGGGGGGGGGDGGGGGGGGGGGGGGGGGGGGGGGGGGGGGGGGGGGGGGGGGGGGGGGGGGGGGGGGCFGGGGGGGG?FGFFGGFGGGGGGGGGGGGGFGGGGGGGGGGGGGGGGGGGDGGG5CGAG:CEGGGFFFCEGFGGG?G)<FGFF=CE:BG314):;?@@>EBF;EB>GFBBBA44.:C(7;>BDBF<9:<:??CEBF6?F@F@BF6?B>@?>BBF?24>8
@M02996:162:000000000-B87FG:1:1102:20290:11720 1:N:0:CCTAAGAC+AAGGAGTA
CCTACGGGTGGCAGCAGTGGGGAATTTTGGACAATGGGCGCAAGCCTGATCCAGCCATGCCGCGTGCGGGAAGAAGGCCTTCGGGTTGTAAACCGCTTTTGTCAGGGAAGAAAGGGTTCTGGTTAATACCTGGGACTCATGACGGTACCTGAAGAATAAGCACCGGCTAACTACGTGCCAGCAGCCGCGGTAATACGTAGGGTGCAAGCGTTAATCGGAATTACTGGGCGTAAAGCGTGCGCAGGCGGTTATGCAAGACAGAGGTGAAATCCCCGGGCTCAACCTGGGAACTGCCTTTGTG
+
CCCCCGD5:)0======CCFGGGGGGGGGGGGGGGGGGGGGGGGGGGGGGGGGFGGGGGGGGGGGGGGGGGGGGGGGGGGGGGGGGGGGGGGGGGGGGGGGGGGGGGFGGFFGGGGGGGGGFGGGGGGGGGGGFGGGGGGGGGFGGGGGGGGGGGGGGGGGFFFGGGGGGGGGGGGGGGGGGGGGGGGEGGGC7FFFFGFDGGFGGGFGD7C8>FFGFGFFGGGGFGGFFG3<6<C>:EF;C9;4<>BGBBFAB<BD=F?FF??219>FAG::?G5;>;BF?F@B:<024>)544?F<AB(
@M02996:162:000000000-B87FG:1:1102:22070:11980 1:N:0:CCTAAGAC+AAGGAGTA
CCTACGGGAGGCGGCAGTGGGGAATTTTGGACAATGGGCGCAAGCCTGATCCAGCAATGCCGCGTGCAGGAAGAAGGCCTTCGGGTTGTAAACTGCTTTTGTCAGGGAAGAAATCCTTTGGGTTAATACCTCGAAGGGATGACGGTACCTGAAGAATAAGCACCGGCTAACTACGTGCCAGCAGCCGCGGTAATACGTAGGGTGCGAGCGTTAATCGGAATTACTGGGCGTAAAGCGTGCGCAGGCGGCTTTGCAAGACAGAGGTGAAGTCCCCGGGCTCAACCTGGGAACTGCCTTTGTG
+
BCCCCG>>A=0==8888CFGGGGGGGGGGGGGGGGGGGGGGGGGGGGGGGGGGGFGGGGGGGGGGGGGGGGGGGGGGGGGGGGGGGGGGGGGGGGGGGGGGGGGGGGGGGGGGGGGGGGGGGEGGGGGGGGGGGGGGGFECGGGGGGEGFGGGGGGGGGGGFFFCGGCGGGGGGGGGGGGGGGGGGGGGEGGGDFGFGGAG:EEDEDECDGGGFGGG?GDF?FFCFCGFFDFBBAC>BF>9>>9;ED9C6>:AFBFBGG?FFFFFBFF*::<??GGFF9???F42?F:387?BB?>BAF>7
@M02996:162:000000000-B87FG:1:1102:22081:11996 1:N:0:CCTAAGAC+AAGGAGTA
CCTACGGGAGGCGGCAGTGGGGAATTTTGGACAATGGGCGCAAGCCTGATCCAGCAATGCCGCGTGCAGGAAGAAGGCCTTCGGGTTGTAAACTGCTTTTGTCAGGGAAGAAATCCTTTGGGTTAATACCTCGAAGGGATGACGGTACCTGAAGAATAAGCACCGGCTAACTACGTGCCAGCAGCCGCGGTAATACGTAGGGTGCGAGCGTTAATCGGAATTACTGGGCGTAAAGCGTGCGCAGGCGGCTTTGCAAGACAGAGGTGAAATCCCCGGGCTCAACCTGGGACCTGCCTTTGTG
+
BCCCCD>BFA)==888@EGGGGGGGGGGGGGGGGGGGGGGGGGGGGGGGGGGGGGGGFGGGGGGGGGGGGGGGGGGGGGGGGGGGGGGGGFFGGGGFFGGGGGGGGGGGGGGGGGGGGFGGGEFFAEFGGGGGGGEGEFGGGGDFEFEGGG8DFEGGGFGAFGGGCEGGFGGGGGGGGFGGGG*@C=EGGG5CFGF>6CFD53=CEDFGFGGDF7C5?CDF:CFC?C=?5DD0<AGF65>>CB04:B9DB>F2)585CF7FFB0)-@>66<4:FGGEF>0>*5>?::?B()(4?:7*44)(
@M02996:162:000000000-B87FG:1:1102:8713:12084 1:N:0:CCTAAGAC+AAGGAGTA
CCTACGGGTGGCAGCAGTGGGGAATTTTGGACAATGGGCGCAAGCCTGATCCAGCAATGCCGCGTGCAGGAAGAAGGCCTTCGGGTTGTAAACTGCTTTTGTCAGGGAAGAAACCCTTTGGGTTAATACCTCGAAGGGATGACGGTACCTGAAGAATAAGCACCGGCTAACTACGTGCCAGCAGCCGCGGTAATACGTAGGGTACGAGCGTTAATCGGAATTACTGGGCGTAAAGCGTGCGCAGGCGGCTTTGCATGACAGAGGTGAAATCCCCGGGCCCAACCTGGGAAGTGCCTTTGTG
+
ACCCCDDA>:8=6===CFCFDG@FG,CEC:<FGGGGGGGGEGGGGGGGGA6-6CC<ECFG<CFFGG@DEFG<FGGGGGGGGGGGGGGGGGGGGG?FFFG<AF<AFGGGG:FCA,9@F,E,,+4@FFFFG5@<>+3@8C,AEGA:FEGGGGCFGGG8@EGD986@FCEGGGGGA,BCGGGGGGGGGGGGGGGGEFGF52?AD8*)+29:3BDG5.@FG<GB@GGCFBFGBFG:<BF:46BB9*44>EDB726:AB2*-+<41).4?FF?F2+(5(9EDB(44.7<(4?0(5).)).)92:..
@M02996:162:000000000-B87FG:1:1102:8706:12103 1:N:0:CCTAAGAC+AAGGAGTA
CCTACGGGTGGCAGCAGTGGGGAATTTTGGACAATGGGCGCAAGCCTGATCCAGCAATGCCGCGTGCAGGAAGAAGGCCTTCGGGTTGTAAACTGCTTTTGTCAGGGAAGAAATCCTTTGGGTTAATATCTCGAAGGGATGACGGTAACTGAAGAATAAGCACCGCCTAACTACGTACGAGCAGCCGCGTTAACACGTATGGTGCGAGCGTTAATCGGAATGACTGGTCGTAAAGCTTGCGCTGGCGGCTTGGCAAGACAGTGGTGAAATGCCCGGGCTAACGCTGGGAACTGGCTTTGTG
+
CCCCCD=58:)=;8===C6CFGGGG@FGGGEFFGGGG@<FCGG:,CFGG<FGGFFGGAGGGGGGFDFFGGG<FGGGG,,EFGGG:FGGGGGGGG<FGGGG<FFFGGGF,6<E8,AFEEE<,B=CFC,,,7E@DG8:+7A,8,:F=BG3EC,3,:=89DC=,2@FG++3136@FGGGC8**@**417*=*4)1*+,2/0*120A6+=5:)2)118::5(/)),0:CF52-)9)(8A7))).(*(-().(93251>7*(*2()1),)-92*6+4),1*)(4())))-(-((().)(.,...:,
@M02996:162:000000000-B87FG:1:1102:8726:12106 1:N:0:CCTAAGAC+AAGGAGTA
CCTACGGGTGGCAGCAGTGGGGAATTTTGGACAATGGGCGCAAGCCTGATCCAGCAATGCCGCGTGCAGGCAGAAGGCCTTCGGGTTGTAAACTGCTTTTGTCAGGGAAGAAATCCTTTGGGTTAATACCTCGAAGGGATGACGGTACCTGAAGAATAAGCACCGGCTAACTACGTGCCAGCAGCCGCGGTAATACGTAGGGTGCGAGCGTTAATCGGAATTACTGGGCTTAAAGCGTGCGCAGGCGGCTTTGCAAGCCCGAGGTGGAATCCCCGGGCTCAACCTGGGACCTGCCTTTGTG
+
A@CCCC85:0)=;==;=CCFGCCGGGGGGFFGGFGGFGGFCEBFGGGGGGGGGFGGFGGGGGGGGGG7FG7EFEFF@GGGGGGG:<FGFFGGACDFFGGGCGAAFGCFGEGGGGGGGGGFG7:FGEFGGGDACG,FEECCCDFFEGGGGGGGGGG8EGFGGGGGCCEG>;CEGGGGGGFEGFFDFCCCGGD*:CCFFGG4DGEAGGGF3;9E3>+@F0>)>@:CE4<C:)59492C;?:B9E669BEBGFF4-9)*-*2(7546?0)(/4<722DE>0084?@FB01(3(0:80(593<6(
@M02996:162:000000000-B87FG:1:1102:16728:12272 1:N:0:CCTAAGAC+AAGGAGTA
CCTACGGGCGGCAGCAGTGGGGAATATTGCACAATGGGCGAAAGCCTGATGCAGCGACGCCGCGTGAGGGATGACGGCCTTCGGGTTGTAAACCTCTTTCAGCAGGGACGAAGCGCAAGTGACGGTACCTGCAGAAGAAGCACCGGCTAACTACGTGCCAGCAGCCGCGGTAATATGTAGGGTGCAAGCGTTGTCCGGAATTACTGGGCGTAAAGAGTTCGTAGGCGGTTTGTCGCGTCGTTTGTGAAAACCAGCAGCTCACCTGCTGGCTTGCAGGCCATCCGGGCCGACTTGATGA
+
CCCCCGA):5)8888;;CEFGGGGGGGGGGGGGGGGGGGGGGGGGGGGGGGGGGGFCFGGGGGGGGGGGGGGGGGGGGGGGGGGGGGGGGGGGGGGGGGGGGGGGGGGGGGGGGGGGGGGGGGGGGGGGGGGGGCFDGGGGEFGGGGGGGGGEGGGGEF@FFF=FGGGGGEGGGC?CGGGGGGGGGGGGGGC8CGGFCDFGG?BCGGFGFGGG3C*5:FFFGGGGFGGFFG>76?C>(7B>5::.)99F91B:?F@(:*,9*,5:?6:)-CB21*<:0((())74-((((0,2)))*6
@M02996:162:000000000-B87FG:1:1102:13036:12437 1:N:0:CCTAAGAC+AAGGAGTA
CCTACGGGCGGCAGCAGTGGGGAATTTTGGACAATGGGCGCAAGCCTGATCCAGCCATGCCGCGTGCGGGAAGAAGGCCTTCGGGTTGTAAACCGCTTTTGTCAGGGAAGAAAAGGTTCTGGTTAATACCTGGGACTCATGACGGTACCTGAAGAATAAGCACCGGCTAACTACGTGCCAGCAGCCGCGGTAATACGTAGGGTGCAAGCGTTAATCGGAATTACTGGGCGTAAAGCGTGCGCAGGCGGTTATGCAAGACAGAGGTGAAATCCCCGGGCTCAACCTGGGAACTGCCTTTGTG
+
CCCCCC80:)08888;CCFGGGGGGGGGGGGGGGGGGGGGGGGGGGGGGGGGGGGGGGGGGGGGGGGGGGGGGGGGGGGGGGGGGGGGGGGGGGGGGGGGGGGGGGGGGGGGGGGGGGGGGGGGGGGGGGGGGGGGGGGGGCGGDEGGGGGGGGGFGGGGGGGGEGGGGGGGGGGGGGGGGGGGGGGGGDGGGGGGFGGFGGGFGGGFGDGGDFFGGFGFFGGGGFGG:EC38<FGFFEF9=660<D>GB:7AA9FFGG0<FB?FBF?FA??7?DGFF6?BFF@?1:?BFFFFFFFFFFF7
@M02996:162:000000000-B87FG:1:1102:13038:12455 1:N:0:CCTAAGAC+AAGGAGTA
CCTACGGGCGGCAGCAGTGGGGAATTTTGGACAATGGGCGCAAGCCTGATCCAGCCATGCCGCGTGCGGGAAGAAGGCCTTCGGGTTGTAAACCGCTTTTGTCAGTGAAGAAAAGGTTCTGGTTAATACCTGGGACTCATGACGGTACCTGAAGAATAAGCACCGGCTAACTACGTTCCCGCAACCGCGGTAATACGTAGGGTTCAGACGTTAATCGGAATTACTGGGCGGAAAGCGTGCGCAAGCTGTTATGCAAGACTAGGGTGAAATCCCCGGGCTCAACCTGGGGACTTCCTTTGTG
+
ACCCC618=:)8888;;<;@CEFGGDGGG@@FFFGGGFGGGGGGFGGGGEGGGGGDFFGGFGGEFGE::F=+FEGGGGGFFF7F7FGGGGGGGFE@@FGGCF,E<,C9FEGG8FDGFEGGGGGG,CDGG,>F438@FDFF9EFE*>B>D,@8B,EFGGF>,+2>>EG8*BCF<CE,,4=,47/)3A*=EC>*=@@<)0*)9>F);9**2)1A7)::53750A3?G6E56.).(-(261))(*-(-5)5*3)9)-66)*:)*)(.,(..*)3.425C5(((,*)0242((()(54<29))),
@M02996:162:000000000-B87FG:1:1102:17711:12506 1:N:0:CCTAAGAC+AAGGAGTA
CCTACGGGGGGTAGCAGTGGGGAATTTTGGACAATGGGCGCAAGCCTGATCCAGCAATGCCGCGTGCAGGAAGAAGGCCTTCGGGTTGTAAACTGCTTTTGTCAGGGAAGAAATCCTTTGGGTTAATACCTCGAAGGGATGACGGTACCTGAAGAATAAGCACCGGCTAACTACGTGCCAGCAGCCGCGGTAATACGTAGGGTGCGAGCGTTAATCGGAATTACTGGGCGTAAAGCGTGCGCAGGCGGCTTTGCAAGACAGAGGTGAAATCCCCGGGCTCAACCTGGGAACTGCCTTTGTG
+
CCCCCGD9==)888:<:CEFGGGGGGGGGGGGGGGGGGGGGGGGGGGGGGGGGGGGGGGGGGGGGGGGGGGGGGGGGGGGGGGGGGGGGGGGGGGGGGGGGGGGGGGGGGGGGGGGGGGGGDGGFGFGGGGGGGGGGGGGGGGGGGGGGFGFGGGGFFCFGGGGGGGGGGGGGGEGGGGGGGGGGGGGGGGCGGGGF=CFGGGFGGD3C>DGGF7?F:GFFF9FFF6EBFG:::<>;FFFFE;B>DF>GFF:AAA*5FGFFF::?197@:9:BBGC5>BFF6?F(4??F?F:??:>64:A1
@M02996:162:000000000-B87FG:1:1102:19274:12548 1:N:0:CCTAAGAC+AAGGAGTA
CCTACGGGTGGCTGCAGTGGGGAATTTTGGACAATGGGCGCAAGCCTGATCCAGCAATGCCGCGTGCAGGAAGAAGGCCTTCGGGTTGTAAACTGCTTTTGTCAGGGAAGAAATCCTTTGGGTTAATACCTCGAAGGGATGACGGTACCTGAAGAATAAGCACCGGCTAACTACGTGCCAGCAGCCGCGGTAATACGTAGGGTGCGAGCGTTAATCGGAATTATTGGGCGTAAAGCGTGCGCAGGCGGCTTTGCAGGACAGAGGTGAAATCCCCGGGCTCAACCAGGGAACTTCGTTTGTG
+
CCCCCG=9A5)=;==;CECCFGGGGDGGGGFGGGGGGGGGEGGGGGGGGDGGGFGEFGGGGGGGGGFGGGGGBGGGGGGFGFFGGFGGF?FGFEDC?FGGFGCEF8FAFGFGGGC8?<5FC74@+CE<F56ACC=F8EGF@FGF+8DEDFF8DE38@=DGFD6@C++47@?D9A@C8@CF7?CCC9>91:/46:9,8C;6D5C3/1*28)2*8AGDG6D>F6?*<69*.8D),-)222>5252(-7B6D;9/4AA*(**(0<(8::=)1-355()203(4267>((-:((),--(.8(-30
@M02996:162:000000000-B87FG:1:1102:19199:12977 1:N:0:CCTAAGAC+AAGGAGTA
CCTACGGGTGGCTGCAGTGGGGAATTTTGGACAATGGGCGCAAGCCTGATCCAGCCATGCCGCGTGCGGGAAGAAGGCCTTCGGGTTGTAAACCGCTTTTGTCAGGGAAGAAAAGGTTCTGGCTAATACCCGGGACTCATGACGGTACCTGAAGAATAAGCACCGGCTAACTACGTGCCAGCAGCCGCGGTAATACGTAGGGTGCAAGCGTTAATCGGAATTACTGGGCGTAAAGCGTGCGCAGGCGGTTATGCAAGACAGGGGTGAAATCCCCGGGCTCAACCTGGGAACTGCCTTTGTG
+
CCCCCG:51))====;CCFGGGGGGGGGGGGGGGGGGGGGGGGGGGGGGGGGGGGGGGGGGGGGGGGGGGGGGGGGGGGGGGGGGGGGGGGGGGGGGGGGGGGGGGGGGGGGGGGGGGGGGGGGGGGGGGGGGGGGGGGGGGGGGGGGGFGGGGGGGGGGGGGGGGGGGGGGGGGGGGGGGGGGGGGGGGGGGGDGFFGFGDGFGGGFGFGGGFGGGFDFFGGCFFGC?FGF:<AGBFBD>>>>>BEFGF:?AA>FFGGF@)4929@?FDGFFFGGE;(-5@FF?7?6.50..5:>?<A4(
@M02996:162:000000000-B87FG:1:1102:13617:13003 1:N:0:CCTAAGAC+AAGGAGTA
CCTACGGGGGGCAGCAGTGGGGAATTTTGGACAATGGGCGCAAGCCTGATCCAGCCATGCCGCGTGCGGGAAGAAGGCCTTCGGGTTGTAAACCGCTTTTGTCAGGGAAGAAAAGGTTCTGGCTAATACCCGGGACTCATGACGGTACCTGAAGAATAAGCACCGGCTAACTACGTGCCAGCAGCCGCGGTAATACGTAGGGTGCAAGCGTTAATCGGAATTACTGGGCGTAAAGCGTGCGCAGGCGGTTATGCAAGACAGAGGTGAAATCCCCGGGCTCAACCTGGGAACTGCCTTTGTG
+
ACCCCG58@5)8888::CFGGGEGGGGGGGGGGGGGGGGGGGGGGGGGGGGGGGGGGGGGGGGGGGGGGGEGGGGGGGGGGGFGGGGFGGGGGGGGGGGGFGGGGGGGGGGGGGGGGGGGGCFGGGFGGGGGGGGGGGGGGGGGGGGGGGGGGGGGGGFG?7@GGGGGGGGGGGGGGGGGGGGGFGGGCC5CEG7CFGGFGGGFG6:BGFGGGFGFGFDFFGGGFFGGFFG>::AF9BF:>EF>F>>7C6:FBAAFA:C???>??:FF46A?FFGEDFBBBF?@:744428>7>BBFFFF7
@M02996:162:000000000-B87FG:1:1102:13598:13005 1:N:0:CCTAAGCC+AAGGAGTA
CCTACGGGCGGCAGCAGTGGGGAATTTTGCACAATGGGCGCAAGCCTGATCCAGCCACGCCGCGTGAGTGATGAAGGCTTTCGGGTTGTAAACCTCTTTCAGCAGGGAAGAAAATGTTCTGACCAATACCCGGGGCTCATGACAAATACTTGACAACAACCGCCGTCATACGTCGGGCCAGCAGCCGCTGCAAATCGTCGGGTTGTAACGGTAGTCGAAGCTGTTTGGCAAAACGGATGTGAAAACCCTTATGCAAGACATGGGGGAAAGCCTCGGGCCTAACGTAGTAACTGCCTTTGTG
+
BCCCCD:==8)8888;CEFGGGGGG8FGG,EFGGGGGG8C+CG+DFGGGG-FGGG,E,@FGGGGGG,C5CF,FFGG,B,BFGGG:,BFGGGG<E,AF<F9,,CFGGGGGGG3DG,F,,,7,,C,A,,,,33@+++@+@3,@,,,,,,,@,,,3,@,,@*2>*B*</=*,@F6,,**3****2******//)++0++)*1)191)*/0**7):C)0*)-*.)0+0</AC:**)((-*((7069)))00(*4)*)))9)*25*0,8((),).*((,/8>1((()))((.,).*6:2229)6).
@M02996:162:000000000-B87FG:1:1102:8139:13006 1:N:0:CCTAAGAC+AAGGAGTA
CCTACGGGGGGCAGCAGTGGGGAATTTTGGACAATGGGCGCAAGCCTGATCCAGCCATGCCGCGTGCGGGAAGAAGGCCTTCGGGTTGTAAACCGCTTTTGTCAGGGAAGAAAAGGTTCTGGCTAATACCCGGGACTCATGACGGTACCTGAAGAATAAGCACCGGCTAACTACGTGCCAGCAGCCGCGGTAATACGTAGGGTGCAAGCGTTAATCGGAATTACTGGGCGTAAAGCGTGCGCAGGCGGTTATGCAAGACAGAGGTGAAATCCCCGGGCTCAACCTGGGAACTGCCTTTGTG
+
CCCCCGDAAA)8888:CCFFGGGGGGGGGGFGGGGGGGGGGGGGGGGGGFGGGGGGGGGFGGGGGGEGGGGGGGGGGGGGGG@FGGGGECGGGGCFEGGGGGGGGGGGGGGFGGGGGFGEGFFFEGEBF<ECGE>EGGGGCGGECCEGGGG6CE?@CGGGGFCFGG=EEGGFFFCFEGGFGFGGGFGE=C/:;CGGFDC)>5ABGFGFDDCE37>?C63@F8CFG68=?BGD?::C0:D>9:9;1<51D7:?A9214*:(.7.1:?48*6<5849::9(2874>07<6(.78)).405<4.
@M02996:162:000000000-B87FG:1:1102:11593:13190 1:N:0:CCTAAGAC+AAGGAGTA
CCTACGGGCGGCAGCAGTGGGGAATTTTGGACAATGGGCGCAAGCCTGATCCAGCCATGCCGCGTGCGGGAAGAAGGCCTTCGGGTTGTAAACCGCTTTTGTCAGGGAAGAAAAGGTTCTGGCTAATACCCGGGACTCATGACGGTACCTGAAGAATAAGCACCGGCTAACTACGTGCCAGCAGCCGCGGTAATACGTAGGGTGCAAGCGTTAATCGGAATTACTGGGCGTAAAGCGTGCGCAGGCGGTTATGCAAGACAGAGGTGAAATCCCCGGGCTCAACCTGGGAACTGCCTTTGTG
+
ACCCCC:5=5)8888;CEFGGGGGGGGGGGGGGGGGGGGGGGGGGGGGGGGGGFFGGGGGGGGGGGGGGGGGGGGGGGGGGGGGGGGGGGGGGGGGGGGGGGGGGGGGGGGGGGGGGGGGGGGGGGGFGGGGGGGGGGGGGGGGGGGGGGGGGGGGGGGGGGGGGGGGGGGGGGGGGGGGGGGGGGGGGGGGGGGGFFFFGGGFGGGFGFGGGFGGGFGFFGGGGFGGFFGFFBAGBFFF>:>>FEEFGFFFBBAFFCFB@??::BF?F<C?BFGGFF9BFFFFFBFFFB>0?<?<F>A<1
@M02996:162:000000000-B87FG:1:1102:8105:13326 1:N:0:CCTAAGAC+AAGGAGTA
CCTACGGGCGGCTGCAGTGGGGAATTTTGGACAATGGGCGCAAGCCTGATCCAGCAATGCCGCGTGCAGGAAGAAGGCCTTCGGGTTGTAAACTGCTTTTGTCAGGGAAGAAATCCTTTGGGTTAATACCTCGAAGGGATGACGGTACCTGAAGAATAAGCACCGGCTAACTACGTGCCAGCAGCCGCGGTAATACGTAGGGTGCGAGCGTTAATCGGAATTACTGGGCGTAAAGCGTGCGCAGGCGGCTTTGCAAGACAGAGGTGAAATCCCCGGGCTCAACCTGGGAACTGCCTTTGTG
+
ACCCCG)188)8888;CCFGGGGGGGGGGGGGGGGGGGGFGGGGGGGGGGGGGGGGGGGGGGGGGGGGGGGGGGGGGGGGGGGGGGEGGGGGGGGGGGGGGGGGGGGGGGGGGFGGGGGGGGGGFGGGGFGGGGGGGEFFGEGGGGGGGGGGGGGGGGGGGGGGGGGGGGGGFGCFGGGFGFGGGGGGGGGGGGGGFG=FGGGFGGDFGFGGGFGGG6CBFGGFFFGGFFGF?:<DBFFB>E99BFEBDF9FFFFFFGGFFFBFFFFBF<A??0DEEF;B??FF:B?1388:>4.392<A7
@M02996:162:000000000-B87FG:1:1102:8116:13345 1:N:0:CCTAAGAC+AAGGAGTA
CCTACGGGCGGCTGCAGTGGGGAATTTTGGACAATGGGCGCAAGCCTGATCCAGCAATGCCGCGTGCAGGAAGAAGGCCTTCGGGTTGTAAACTGCTTTTGTCAGGGAAGAAATCCTTTGGTTTAATACCTCGAAGGGATGACGGTACCTGAAGAATAAGCACCGGCTAACTACGTGCCAGCAGCCGCGGTAATACGTAGGGGGCGAGCGTTAATCGGATTTCCTGGGCGTAAAGCGTGCGCAGGCGGCTTTGCAAGCCAGAGGTAAAATCCCCGGGCTCACCTTGGTAACTGCCTTTGTG
+
BCCCC>:5:=)8888;;;CFGGGGGGGGGGGGGGGGGGGGGGGGGGGGGGGGGGGGGFGGGGGGGGGGGGGGGGGGGGGGGGGGGGGGGGGGGFFGGGGGGGGGGFGGGGGFFAFGGGAFG=@DFF=,CA;C=FDFG8,=8,3FCBFGFC,@>,@33>+,6CGCC5*4;2>9,<5C,=E@CDFFFF7*:*)3::@B5>057**):C))1>D*57*:C:D)89+029C*4)1.,35C9BFE>56005<()7()3).*.**,7)3?F)16/6C::(9C>>>?<*<*).2-<)/)-4(495<2(
@M02996:162:000000000-B87FG:1:1102:18676:13759 1:N:0:CCTAAGAC+AAGGAGTA
CCTACGGGTGGCAGCAGTGGGGAATTTTGGACAATGGGCGCAAGCCTGATCCAGCAATGCCGCGTGCAGGAAGAAGGCCTTCGGGTTGTAAACTGCTTTTGTCAGGGAAGAAATCCTTTGGGTTAATACCTCGAAGGGATGACGGTACCTGAAGAATAAGCACCGGCTAACTACGTGCCAGCAGCCGCGGTAATACGTAGGGTGCGAGCGTTAATCGGAATTACTGGGCGTAAAGCGTGCGCAGGCGGCTTTGCAAGACAGAGGTGAAATCCCCGGGCCCAACCTGGGAACTGCCTTTGTG
+
CCCCCGDAA8)=;=8==EEGGGFGGFGFEEGGGGGGGGGGGGGGGGGGG<FGFFGGFFGGEGGGGGGGGGGGFFGGGGGGGGGGGGGGGGGGGGEFGFGFGGGGGGGGGDGGGFFGGFGGGG:CFGFFG=FGEFFGEGCFGGFGGGGGGGGGGGGEGG7>,=EGEGGGGGGGGGGGGGGDGGGGGGDGGDDCGGGGFGGFGGGFGGG>CBGGG:FDC?D:;C7>FFFGBDGFFFFG9?EBB>>FFFFBGFF6><ABFGGFF<7?D?B?963426D?:>(,47BEFF0-.58:<<:B62<:2
@M02996:162:000000000-B87FG:1:1102:21169:13815 1:N:0:CCTAAGAC+AAGGAGTA
CCTACGGGCGGCTGCAGTGGGGAATTTTGGACAATGGGCGCAAGCCTGATCCAGCAATGCCGCGTGCAGGAAGAAGGCCTTCGGGTTGTAAACTGCTTTTGTCAGGGAAGAAATCCTTTGGGTTAATACCTCGAAGGGATGACGGTACCTGAAGAATAAGCACCGGCTAACTACGTGCCAGCAGCCGCGGTAATACGTAGGGTGCGAGCGTTAATCGGAATTACTGGGCGTAAAGCGTGCGCAGGCGGCTTTGCAAGACAGAGGTGAAATCCCCGGGCTCAACCTGGGAACTGCCTTTGTG
+
CCCCCD=8)1)8888;CFFGGGGGGGGGGGGGGGGGGGGGGGGGGGGGGGGGGFFGGCGGGGGGGGGGGGGGGGGGFGGGGGGGGGGGGGGGGGGGGGGGGGFGGGGGGGGGGGGFG<FFGG:FCFFGG@D<EGGGGGGGGGGGGGGEDFGGGG;CFFGGGGGFFGGGDGGGGGGGFGGGGGGGGGGGGGGEGC<EAFGFGGGFGE5:DEDGD:CDC:CBFGGGGFGG?DDBB:A76?D:47;27>>>D96FFFF13CGF4).82:B7?2C?F?C?>-44?@FF?1<?8804,):?FFAF7
@M02996:162:000000000-B87FG:1:1102:28736:13938 1:N:0:CCTAAGAC+AAGGAGTA
CCTACGGGAGGCTGCAGTGGGGAATCTTGCGCAATGGGCGAAAGCCTGACGCAGCCATGCCGCGTGGATGATGAAGGTCTTAGGATTGTAAAATCCTTTCACCGGGGACGATAATGACGGTACCCGGAGAAGAAGCCCCGGCTAACTTCGTGCCAGCAGCCGCGGTAATACGAAGGGGGCTAGCGTTGCTCGGAATTACTGGGCGTCAAGGGCGCGTAGGCGGACAGTTAAGTTGGGGGTGAAAGCCCGGGGCTCAACCTCGGAAATGCCTTCAATACTGGCCACATTTAGTACGGGAGAG
+
CCCCCD==5:)==;==CCCEFGGGGGGGGGGGGGGGGGGGGGGEGGGGGGEGGGGGGGGGGGGGFGGCFFGGGGGGGFFGGGGGGGGGGGGFFGGGGGGGGGGCGFGFEFGFGGGGGGGGGGGG?FEGGFFGEGFAFFEEGDGCFFEGGGGGGGGGGGGGGGGCFEGDECFFFF5:EEEG55CCECGG=?*/:<CE?7F?GDF:CE)0/**:C:DDG39B=EECCBGF5@FFFBFGF6;87584<4)4731>9><F<*7:75:,474415+6<2F9=7).34))(().)-0<<)(4),(--
@M02996:162:000000000-B87FG:1:1102:28738:13957 1:N:0:CCTAAGAC+AAGGAGTA
CCTACGGGAGGCTGCAGTGGGGAATCTTGCGCAATGGGCGAAAGCCTGACGCAGCCATGCCGCGTGGATGATGAAGGTCTTAGGATTGTAAAATCCTTTCACCGGGGACGATAATGACGGTACCCGGAGAAGAAGCCCCGGCTAACTTCGTGCCAGCAGCCGCGGTAATACGAAGGGGGCTAGCGTTGCTCGGAATTACTGGGCGTAAAGGGCGCGTAGGCGGACAGTTAAGTTGGGGGTGAAAGCCCGGGGCTCAACCTCGGAAATGCCTTCACTACTGGCTGTCTTGAGTACGGGAGAG
+
CCCCCDD=580====;CEFFGGGGGGGGGFGGGGGGGGGGEEGGGGGGGGEGGFFGFGGGGGGGFGGCFGGGGGGFGGGDFGEGFFGABB?FF9FEBFGCEFGBCGGGGGEFGGGGGGEGGBFGEGCGEEGGGFGC@FGGGGGGGGGFFEFGCGGGGGGGGDEGGGGGGGGGEFECGCEGEFGGGGGGGGGDGGGGFGGF7CGF?7C3FFDE379CD>GFFG>5:7C:)*;FDADFF0:B;7<A>?7:<6>@7>BF>FGF@DB0:24992<>?F*09:4)5>4>(<A:9A6<)4?;>?2:?
@M02996:162:000000000-B87FG:1:1102:12699:14025 1:N:0:CCTAAGAC+AAGGAGTA
CCTACGGGTGGCAGCAGTGGGGAATTTTGGACAATGGGCGCAAGCCTGATCCAGCAATGCCGCGTGCAGGAAGAAGGCCTTCGGGTTGTAAACTGCTTTTGTCAGGGAAGAAATCCTTTGGGTTAATACCTCGAAGGGATGACGGTACCTGAAGAATAAGCACCGGCTAACTACGTGCCAGCAGCCGCGGTAATACGTAGGGTGCGAGCGTTAATCGGAATTACTGGGCGTAAAGCGTGCGCAGGCGGCTTTGCAAGACAGAGGTGAAATCCCCGGGCTCAACCTGGGAACTGCCTTTGTG
+
ACCCCGD5>))====;CFFGGGGGGGGGGGGGGGGGGGGGGGGGGGGGGGGGGFFFFGGGGGGGGGGGGGGGGGGGGGGGGGGGGGGGGGGGGGGGGGGGGGGGGGGGGGGGFGGGGGGGGGEGGGGGGGGGGGGGGGGGGGGGGGGGGGGBDGGGGGGGGGGGGGGGGGGFGGGGGGGGGGGGGGGGGGGCECEGFGGFGGGFGGGFGFGGGFFFFFGFFGGGGBGFFFGFFFFG9BFEBCBF>3@;9;BFBBA?A623<<><.:F?FA::??GGFBBBFFFF?1:B7:8244:?F34).
@M02996:162:000000000-B87FG:1:1102:26882:14121 1:N:0:CCTAAGAC+AAGGAGTA
CCTACGGGAGGCTGCAGTGGGGAATTTTGGACAATGGGCGCAAGCCTGATCCAGCAATGCCGCGTGCAGGAAGAAGGCCTTCGGGTTGTAAACTGCTTTTGTCAGGGAAGAAATCCTTTGGGTTAATACCTCGAAGGTATGACGGTACCTGAAGAATAAGCACCTGCTAACTACGTGCCCGAAGCCGCGGTAATACGTAGGGTTCGAGCGTTAATCTGAATTACTGGGCGTAAAGCGTGCGCAGGCGGCTTTGCAAGACAGAGGTGAAATCCCCGGGCTCAACCTGGGAACTGCCTTTGTG
+
CCCCCC)==51,;;===C;CFGEGGAFGGCGGGGGGGGGGGGGEGGGGGG@FGFFGG<DGGDEEFGCFFGGGGGGG8=<FGGGGCEGGGGEGGDDFGGG<FGDGGGGGG>FF8FGA?<FF?:8CF?6ADEE<BFFCD,A<>,F@@>D7>DE8>=D,DE+>D8E8,3@EF,@AAF>?:@E,C*;;C97EGGG5=C@F8CFF<DG):>5;CB)2*.7D77CA:C@CF+>*28D>4:A*3-<),14,4>;>)(4@AA497FGF)),-,4/2*-<:)(//)-1436@),,3:4.03<<:<*4:4(
@M02996:162:000000000-B87FG:1:1102:26861:14122 1:N:0:CCTAAGAC+AAGGAGTA
CCTACGGGAGGCTGCAGTGGGGAATTTTGGACAATGGGCGCAAGCCTGATCCAGCAATGCCGCGTGCAGGAAGAAGGCCTTCGGGTTGTAAACTGCTTTTGTCAGGGAAGAAATCCTTTGGGTTAATACCTCGAAGGGATGACGGTACCTGAAGAATAAGCACCGGCTAACTACGTGCCAGAAGCCGCGGTAATACGTAGGGTGCGAGCGTTAATCGGAATTACTGGGCGTAAAGCGTGCGCAGGCGGCTTTGCAAGACAGAGGTGAAATCCCCGGGCTCAACCTGGGAACTGCCTTTGTG
+
ACCCCD=>==)====;CFFGGGGGGGGGGGGGGGGGFGGGGGGGGGGGGGGGGFFGGGGGGGGGGGGGGGGGFGGGGGGGGGGGGGGGGGGGGGGGGGGGGGGGGGGGGGGGGGGGGGGGGDGGGGFGGGGFGGGGGGDFEGGGGGGEGGGGGGGGGGFFGFDFGGGGGGGGGGGGGGGGGGFGGGGGGGGGCGGGFGGFGGGFGGG>GFGGGFGCGFGFFGGGGFFG?FGBFFDGFFFE>CB3;FBBGBFFBD>F2CGFFFFFF??B96<:D:DED1>?DFFFF??87>>??D13?AFF7
@M02996:162:000000000-B87FG:1:1102:17520:14455 1:N:0:CCTAAGAC+AAGGAGTA
CCTACGGGGGGCAGCAGTGGGGAATTTTGGACAATGGGCGCAAGCCTGATCCAGCAATGCCGCGTGCAGGAAGAAGGCCTTCGGGTTGTAAACTGCTTTTGTCAGGGAAGAAATCCTTTGGGTTAATACCTCGAAGGGATGACGGTACCTGAAGAATAAGCACCGGCTAACTACGTGCCAGCAGCCGCGGTAATACGTAGGGTGCGAGCGTTAATCGGAATTACTGGGCGTAAAGCGTGCGCAGGCGGCTTTGCAAGACAGCGGTGAAATCCCCGGGCTCACCCTGGGAACTGCCTTTGTG
+
CCCCCDA):5)8888:CFFGGGGGGGGGGGGGGGGGGGGGGGGGGGGGGGGGGGGGFGGGGGGGGGGGGGGGGGGGGGGGGGGGBGGEGCFGGGGFGGGGGGG;FGGFGGGGGGGFGGGFGDGFFFECGFGFGC@FGGGGCCFG7BFGGG;+?<FDC97:CFGGGGGGGGGGGGGGGGGCCFCGGGGGGDG8CFFG3FG7DDE5=E37CDDE*8>C<6DDFGCDG=CF?>D3(34C>FBE9E907BBFC>0:8A272*A2)),(-9:4=<C:D0):57605*)031,(.,0244?7845<3
@M02996:162:000000000-B87FG:1:1102:18132:14522 1:N:0:CCTAAGAC+AAGGAGTA
CCTACGGGGGGCAGCAGTGGGGAATTTTGGACAATGGGCGCAAGCCTGATCCAGCAATGCCGCGTGCAGGAAGAAGGCCTTCGGGTTGTAAACTGCTTTTGTCAGGGAAGAAATCCTTTGGGTTAATACCTCGAAGGGATGACGGTACCTGAAGAATAAGCACCGGCTAACTACGTGCCAGCAGCCGCGGTAATACGTAGGGTGCGAGCGTTAATCGGAATTACTGGGCGTAAAGCGTGCGCAGGCGGCTTTGCAAGACAGAGGTGAAATCCCCGGGCTCACCCTGGGAACTGCCTTGGTG
+
BCCCCDA=A=)8888:CFFGGGGGGGGGGGGGGGGGGGGGGGGGGGGGGGGGGGFGGGGGGGGGGGGGGGGGGGGGGGGGGGGGGGGGGGGGGGGGGGGGGGGGGGGGGGGGGGGGGGGGGEFGGGGGGGGGGGGGGGGGGGGGGGGGGFGGGGGGGGGGGGGGGGGGGGGGGGGGGGGFGGFFGGGGGGGCCGGGFGGFDGCD8ECEGFCEC5CDGFGFFGFGGFGCBFDF1?BF1:E>>G>>>@FFGBFFAA48)*:25::6?BF2=6<2:<GE7>;:?*.78:BF:57)5>089)(.-
@M02996:162:000000000-B87FG:1:1102:24969:14719 1:N:0:CCTAAGAC+AAGGAGTA
CCTACGGGAGGCTGCAGTGGGGAATTTTGGACAATGGGCGCAAGCCTGATCCAGCAATGCCGCGTGCAGGAAGAAGGCCTTCGGGTTGTAAACTGCTTTTGTCAGGGAAGAAATCCTTTGGGTTAATACCTCGAAGGGATGACGGTACCTGAAGAATAAGCACCGGCTAACTACGTGCCAGCAGCCGCGGTAATACGTAGGGTGCGAGCGTTAATCGGAATTACTGGGCGTAAAGCGTGCGCAGGCGGCTTTGCAAGACAGAGGTGAAATCCCCGGGCTCAACCTGGGAACTGCCTTTGTG
+
CCCCCGAA>5)====;CCFDGGGGGGGGGGFGGGGGGGGGGGGGGGGGGFGGGGGFGGGFGGGGGGGGGGGG@FGGGGFFGGGGGGGE?@FGGGDFEGGGGGGGGGGGGGGFGEFG9<FGGGCFCGFCGGGCEE=F@EGF8FGGCGGGFGG8FFD=FGCGGGECCCC8EGFFFGGGFGGGCFDGGGCEGD4CGGGGFGGFGGGDEGCEGFDCDFGGGFGFFGFFGFFE?FGFFFAC>4553796>EBB3-4)-66/.:C0:@21>:F?F:<:??C>>69:?F?F08634:;?7<()15):(
@M02996:162:000000000-B87FG:1:1102:8687:14798 1:N:0:CCTAAGAC+AAGGAGTA
CCTACGGGCGGCAGCAGTGGGGAATTTTGGACAATGGGCGCAAGCCTGATCCAGCAATGCCGCGTGCAGGAAGAAGGCCTTCGGGTTGTAAACTGCTTTTGTCAGGGAAGAAATCCTTTGGGTTAATACCTCGAAGGGATGACGGTACCTGAAGAATAAGCACCGGCTAACTACGTGCCAGCAGCCGCGGTAATACGTAGGGTGCGAGCGTTAATCGGAATTACTGGGCGTAAAGCGTGCGCAGGCGGCTTTGCAAGACAGAGGTGAAATCCCCGGGCTCAACCTGGGAACTGCCTTTGTG
+
ACCCCG==58)8888;CCFGGGGGGGGGGGGGGGGGGGGGGGGGGGGGGGGGGFEEFGGGGGGEFGGGGGGGGGGGGGGGGGGGGGGGGGGGGGGGGGGGGGGGGGGGGGGGGGGGGGGGGGEGGGGGGGFGGGGGGGGGGGGGGGFBFGGFGGGGGGGGGGGFGGGGCDGGGGGGGGGGGGGGGGGGGGGGGGGGFGGFGGGDGEC>3BDGGFGGGBGFFGGGGFFGBFGDBFFF>FFD>E>9;@B9D;F6AF<?AEC:?5:?3<FFFF?7::DED07B>F@@0:44357:<B22F)6>2
@M02996:162:000000000-B87FG:1:1102:8673:14809 1:N:0:CCTAAGAC+AAGGAGTA
CCTACGTGCGGCAGCAGTGGGGAATTTTGGACAATGGGCGCAAGCCTGATCCAGCAATGCCGCGTGCAGGAAGAAGGCCTTCGGGTTGTAAACTGCTTTTGTCAGGGAAGAAATCCTTTGGGTTAATACCTCGAAGGGATGACGGTACCTGAAGAATAAGCACCGGCTAACTACGTGCCAGCAGCCGCGGTCATACGTAGGGTGCGAGAGTTAATCGGAATTACTGGGCGTAAAGCGTGCGCAGGCGGCTTTGCAAGACATGGGTGAAATCCCCGGGCTCAACAGGGGAACTGCCTTTGTT
+
ACCCCG55)))====;CFFGGGGGGFGGGGGGGGGGGGGGGGGGGGGGGFGAEFEFFGGGGGGGGGGGGGGGGFFGFGGGGGG@FGGGGFFEFGGGGGGGGGFGGGGCFEGFGGFFFFFFGGGGGGFFFGFGGBFFGGGGGGGGEGGEGFGGFGGGGGGFGCDCEEGCGGGGGGGCFFCDE>FGGG7CGGG*=CGGAC>)><CE81>5)0>7C@+1:;CFF8C:FBCC0)9)4(-23?554*(29;7(9;(6)6:@>CG3**.44?@)9>+24:DG>>(4<FF*(414-404<>,<*))6(
@M02996:162:000000000-B87FG:1:1102:9548:15025 1:N:0:CCTAAGCC+AAGGAGTA
CCTACGGGAGGCAGCAGTGGGGAATTTTGGTCAATGGGCGCAAGCCTGATCCAGCCATGCCGCGTGCGGGAAGAAGGCCTTCGGGTTGTAAAACGCTTTTGTCAGGGAAGAAAAGGTTCTGGTTAATACCTGTGACTCATGACGGTACCTGAAAGATAAGCACCGGCTAACTACGTGCCAGCCGCCGCGGTAATACGTACGGTGCAAGCGCTAATCGGAATTACTGAGCGGAAAGCGTGCGCACGCGGTTATGCAAGACAGAGGTGAAATCGCCGGGCCCAAGCTGGGAAGTGCCTTTGTG
+
BCCCCGA=A8)=8===CFF,EFGGG8FGGG-CFGGGG,6@FEG+,DFGG,EGGFEGFG,,EFGGGGC@FGGG7F,EFGG8F,9CF4F=F,FG,E7++BFG,9,CFGG7<?,EFGGC5,,75,C<,EE,FFE<,7,,C>:<3EF:+@F+,76,@,,,3,5@,8,83****435<E8,,41<2**;*//=5*21111+2C8):/0.*++1*0)*)8C:5(*850+0<4+23>3.(,.7(,7.-*,(-7B>>9?*)5:6-*0,7F2(4:/2*.+(-()/.4(41))0)).4(.)5)).-*).68
@M02996:162:000000000-B87FG:1:1102:28415:15080 1:N:0:CCTAAGAC+AAGGAGTA
CCTACGGGGGGCAGCAGTGGGGAATTTTGGACAATGGGCGCAAGCCTGATCCAGCAATGCCGCGTGCAGGAAGAAGGCCTTCGGGTTGTAAACTGCTTTTGTCAGGGAAGAAATCCTTTGGGTTAATACCTCGAAGGGATGACGGTACCTGAAGAATAAGCACCGGCTAACTACGTGCCCGCAGCCGCGGTAATACGTACGGTGCTAGTGTTAATCGGAATTACTTGGCGTAAAGCGTGCGCAGGCTGCTTTGCAAGACAGAGGTGAAATCCCCCGCCTCAACCCGGCAACTGCCTTTGGT
+
BCCCCG5):>)8888:CFF8FGFGGDEGGG9E?EFGGGGGGGGGGGFGG<FFGGGDFDG8BFEGGGGGGGGCGGGGGGGGGG@FGFG7*7F@C=,>=FDF,@@;F?F6>>,@CC<<<FC<:**4=<@@F:C<C*,4*122*?F4*43*?C9+2<?CC9:FF+38:8*:::899CCF6C**///C=:>5*/9*;CEGFGF)17:>C+***/23*8?:*(*0)<+2A*3+4<7B?:):(-8)(*-76:)27)6*)6<6)2A(0703:(04*.358()2)-81(0)8(--(,()45433*44((
@M02996:162:000000000-B87FG:1:1102:8697:15285 1:N:0:CCTAAGAC+AAGGAGTA
CCTACGGGTGGCTGCAGTGGGGAATATTGGACAATGGGCGCAAGCCTGATCCAGCCATGCCGCGTGAGTGATGAAGGCCTTAGGGTTGTAAAGCTCTTTTGTCCGGGACGATAATGACGGTACCGGAAGAATAAGCCCCGGCTAACTTCGTGCCAGCAGCCGCGGTAATACGAAGGGGGCTAGCGTTGCTCGGAATCACTGGGCGTAAAGGGGGCGTAGGCGGCCATTCAAGTCGGGGGTGAAAGCCTGTGGCTCAACCACAGAATTGCCTTCGATACTGGTGTGCTTGAGTTTGGTAGAG
+
ABCCCGD5:50====;=CFGGGGGGGGGGFGGGGGGGGGGGGGGGGGGGGGGGGFGGGGGGGGGFFGGGGGGGGGGGGGGGFGGGGGGGGGFGGGGGGGGGGFGGGGCGGGGGDFBGGDGGGGGGGGGDDFGGE9FGFGGEEFFGGGFGGGGGGGGFGGGGDGGGGGGGGGGGGCEE?EGE7FFGGGGDEFEGGGGFC6;CFG5CEGF*=G=)09>DBGFFGGGGFGG9F7@<>?D>9B5(*54<)7(*6)<BFFF<CC?F:62>2829-3622/2),)6)1))..).31@<4--4;6<46
@M02996:162:000000000-B87FG:1:1102:8678:15306 1:N:0:CCTAAGAC+AAGGAGTA
CCTACGGGTGGCTGCAGTGGGGAATATTGGACAATGGGCGCAAGCCTGATCCAGCCATGCCGCGTGAGTGATGAAGGCCTTAGGGTTGTAAAGCTCTTTTGTCCGGGACGATAATGACGGTACCGGAAGAATAAGCCCCGGCTAACTTCGTGCCAGCAGCCGCGGTAATACGAAGGGGGCTAGCGTTGCTCGGAATCACTGGGCGTAAAGGGCGCGTAGGCGGCCATTCAAGTCGGGGGTGAAAGCCTGTGGCTAAACCACAGAATTGCCTTCGATAGTGTTTGGATTGAGTGTGGTAGAG
+
ACCCCD:5>5)=;==;CCFGGGGDGGGGGGGGFGGFGGGGGGGGGGGGGGGGGFFFFGGGGGGGFGGGGGGGGGGGGGGGGGGGGGGGGGGGGGGGGGGGGGGGGGGGGGGGGCFGGGGGGGGGGGGGFFFGGFFFGGEGGGGGGGFGGGGGGFGGGGGGGGEGGGGCFFGGGGGGGG=EGFGGGGGGEFCGGC=E=78FDCFFGGG@GFCCD><DC9DF=>CDC;EF<@C?<>059B5>;C?<<@:(CAFF::))66C1@5,.:A9<43FD)4D75(654@5)-(.48706)6<00644<
@M02996:162:000000000-B87FG:1:1102:8696:15306 1:N:0:CCTAAGAC+AAGGAGTA
CCTACGGGTGGCTGCAGTGGGGAATATTGGACAATGGGCGCAAGCCTGATCCAGCCATGCCGCGTGAGTGATGAAGGCCTTAGGGTTGTAAAGCTCTTTTGTCCGGGACGATAATGACGGTACCGGAAGAATAAGCCCCGGCTAACTTCGTGCCAGCAGCCGCGGTAATACGAAGGGGGCTAGCGTTGCTCGGAATCACTGGGCGTAAAGGGCGCGTAGGCGGCCATTCAAGTCGGGGGTGAAAGCCTGTGGCTCAACCACAGAATTGCCTTCGATACTGTTTGGCTTGAGTTGGGTAGAG
+
CCCCCG@5:50=====CEFGGGGGGGGGGGGGGGGGGGGGGGGGGGGGGGGGGFFGGGGGGGGG@FGGGGGGGGGGGGGGGGGGGGGGGGGGGGGGGGGGGGGGGGGGGGGGGGFGGGG>FGGGGGGGGGGGGGEGGGGGG>FGGGGGGGGGGFGGGGGGGGEGGGGGGGGGGGGGGGGGGGFGGGGGGGGGGGGGFGGFGGGFGGGFGFGGGFGGG>DFFGEDGDGGFFGF4<6)49EFFGFDAFF756)7:??F?GGFFF:(:AF?@><A??3007>4<FFF?:??,4@FF)87841)6
@M02996:162:000000000-B87FG:1:1102:23074:15502 1:N:0:CCTAAGAC+AAGGAGTA
CCTACGGGAGGCTGCAGTGGGGAATTTTGGACAATGGGCGCAAGCCTGATCCAGCAATGCCGCGTGCAGGAAGAAGGCCTTCGGGTTGTAAACTGCTTTTGTCAGGGAAGAAATCCTTTGGGTTAATACCTCGAAGGGATGACGGTACCTGAAGAATAAGCACCGGCTAACTACGTGCCAGCAGCCGCGGTAATACGTAGGTTGCGAGCGTTCATCGGAATTACTGGTCGTAAAGCGTGAGCAGGCGGCTTTGCAAGCCAGGGGTGAACTCCCCGGCCTAACCTGTGTAATTGCCTTTGTG
+
CCCCCD=5:0)=;;===CFFGGGGGGGGGGGGGGGGGGGGGGGGGGGGGGGGGGGGGGFFFGGGGGDGGGCFGGGGFFFGGGFC+,BFGGGGGEFFGGGGGFGGGG8FFFGGGGFGCEG<,@?FGGEFGGGGGGGCGGFFDFGCCEEBFGFFFG,DFAD:FFGG:EEGGGGGGGGFGGGGFGGGGGDGGGGEGG9>)2*):+588=).2>GC*;CDD(/)8?9*39C06>>>:(6D93)),+.41B)2)33;2<4921A()),-49F<*62568<C)-((,)7*(.4)6.*---)61))-(
@M02996:162:000000000-B87FG:1:1102:23057:15514 1:N:0:CCTAAGAC+AAGGAGTA
CCTACGGGAGGCTGCAGTGGGGAATTTTGGACAATGGGCGCAAGCCTGATCCAGCAATGCCGCGTGCAGGAAGAAGGCCTTCGGGTTGTAAACTGCTTTTGTCAGGGAAGAAATCCTTTGGGTTAATACCTCGAAGGGATGACGGTACCTGAAGAATAAGCACCGGCTAACTACGTGCCAGCAGCCGCGGTCATACGTAGGGTGCGAGCGTTAAGCGGAATTACTGGGCGTAAAGCGTGCGCAGGCGGCTTTTCAAGACTGAGGTGAAATCCCCGGGCTCCACCTGGGAACTGCTGTTGTT
+
CCCCCD>):5)====;=CFFFGGGEFFFGGGGGGGFGGGFGGGGGGGGGCCGGFFGFGGGFEGGGGGGGGFFGGGGGGGGFFFFFFGGGGGGGGGGGGGGGGFFFEDEE@FFGGCF9FA?FGGE7FEEFGFGGCEF+@:AEFEC@CGGE33@=@@EFG9FFDFE:>EGGFD7,,@ADGDFE5@F,;*=>5)1=8@CFDCA*CEDCECD9>:EC>++1(1.)2+:96CG(<77??-:2-00(2((-8)-)(-).)6*6<*)00.2:<??*)+..,95>0(-(9).8?0((.)44,).1,53(
@M02996:162:000000000-B87FG:1:1102:23076:15526 1:N:0:CCTAAGAC+AAGGAGTA
CCTACGGGAGGCTGCAGTGGGGAATTTTGGACAATGGGCGCAAGCCTGATCCAGCAATGCCGCGTGCAGGAAGAAGGCCTTCGGGTTGTAAACTGCTTTTGTCAGGGAAGAAATCCTTTGGGTTAATACCTCGAAGGGATGACGGTACCTGAAGAATAAGCACCGGCTAACTACGTGCCAGCAGCCGCGGTAATACGTAGGGTGCGAGCGTTAATCGGAATTACTGGGCGTAAAGCGTGCGCAGGCGGCTTTGCAAGACAGAGGTGAAATCCCCGGGCTCAACCTGGGAACTGCCTTTGTG
+
ACCCCGFAA5)====;CCFGGGGGGGGGGGGGGGGGGGGGGGGGGGGGGGGGGFFFFGGGEFGGGGGGGGGGGGGGGGGGGGGGGGGGGGGGGGGGGGGGGGGGGGGGGGGGGGGGGGGGGGGGGGFGGFGFECGGGGGGGGGGGGGEGGGEGGGGGGGGGGGGGGGGGGGGGGGGGGGGGGGGGGGGGGGCGGGGFGGFGGGFGGGF:>DG3AFGGFGFFECGGFFFFFGFFFFGFF>>9:>FFF@9DFBFFDAFBC=2@47?)4@<*5<222CE@>6:7@FF2<F<1().<???/4<..
@M02996:162:000000000-B87FG:1:1102:20441:16352 1:N:0:CCTAAGAC+AAGGAGTA
CCTACGGGAGGCTGCAGTGGGGAATTTTGGACAATGGGCGCAAGCCTGATCCAGCAATGCCGCGTGCAGGAAGAAGGCCTTCGGGTTGTAAACTGCTTTTGTCAGGGAAGAAATCCTCTGGGTTAATACCTCGAAGGGATGACGGTACCTGAAGAATAAGCACCGGCTAACTACGTGCCAGCCGCCGCGGTAATACGTAGGGTGCGAACGTTCATCTGAATTACTGGGAGTAAAGCGAGGGCAGGCCGCTTGGCACGCCAGAGGTGAACTCCCCGGGCCCAACCTGGGCACTGCACTTGTG
+
ACCCCG==A51=;==;CCEEFGGGG8FGGGDGGGGGGGGGE7CGGGGGGCGGFFGAFGGFGGGGGG7@FGGG8FFGGGA=FCCEGGG:FACFGE,C?FGG<FGEFFFDEC@=8,9,<,C,A<484,:CCAE?B7@F7@D@BFGD>B=CCDDDE=B?DDF:DDF8FEC+@4DE,<C@>8>,@7*;;9*;5:9**+1B5C6)*7E>85<)5):7*/;;76CFFGF*<*+*,)9<52)*(().(*(((.),1-(.(52/4**-8),(.(*.*-0).,12)4(407>>>?1-(.087).(/,)-.
@M02996:162:000000000-B87FG:1:1102:12016:16354 1:N:0:CCTAAGAC+AAGGAGTA
CCTACGGGTGGCTGCAGTCGAGAATCATTCACAATGGGGGCAACCCTGATGGTGCGACGCCGCGTGTGGGAGGAAGGTCTTCGGATTGTAAACCACTGTCATGCGGGAGCAAGGCGCAAGCTTGATAGTACCGCAAGAGGAATAGACGGCAAACTCTGTGCCAGCAGCCGCGGTAATACAGCGGTCTCAAGCGTTGTTCTGAATCACTGGGCGTGAAGGGTACGTAGGATGCCGCATAAGTGGGGCGTGAAAGGCAGGGGCTCAACCCCTGGAGTGCGAGTGATACTGTGCGGCTGGAGTG
+
ABCCCG@5))0=;==;CCEFFGGGCF,E,<6FFGGGGC;F@FG,,BFGGECF@EFGFGGGGGGFFG?<,BF,@FGGGFGGGGGGCGGGGGFF,4,ABFFGAF,,@FFGGCFGGC+8>F:@=,><><@<3:63@EC:C8C73@,>,;>*8BBGFD,,,6+@,5BCCF==7BEE*=*:CCECG4):A/C<7CF988*807*/:C+9CF*9*)*:<7)13)7.83+9***1)7*)590C:?4*4+)(-).()-,76?35:EG;3518>104D?5((89EF9(,,7/9.464<<91,722)(,((
@M02996:162:000000000-B87FG:1:1102:20437:16369 1:N:0:CCTAAGAC+AAGGAGTA
CCTACGGGAGGCTGCAGTGGGGAATTTTGGACAATGGGCGCAAGCCTGATCCAGCAATGCCGCGTGCAGGAAGAAGGCCTTCGGGTTGTAAACTGCTTTTGTCAGGGAAGAAATCCTTTGGGTTAATACCTCGAAGGGATGACGGTACCTGAAGAATAAGCACCGGCTAACTACGTGCCAGCAGCCGCGGTAATACGTAGGGTGCGAGCGTTAATCGGAATTACTGGGCGTAAAGCGTGCGCAGGCGGCTTTGCAAGACAGAGGTGAAATCCCCGGGCTCAACCTGGGAACTGCCTTTGTG
+
ACCCCGA8>)08;;===CEEGGGGGGGGGGGGGGGGGGGGGGGGGGGGFGGGGFFGGGGGGGGGGGGGGGGGGGGGGGGGGGGGGGGGGGGGGGGGGGFGGGGGGGGGGGGGGGGGGGGGGGGGGGFGGEFFGGGGGGGGGGGGGGGCFFGGGGGGGGGGGFEDGGGEGGGGGGGGGGGFFGGFGGGGGGGGGGGGFGGFGGFDEGGF3)>CDFFGGFCFFGFFFFFG:)9>B?A7>FB:;:9997>()12?AFAFA=*:F4>BF?F<B<03:2DGFF6:BFF5.8204>F>??(,9826.
@M02996:162:000000000-B87FG:1:1102:22300:16549 1:N:0:CCTAAGAC+AAGGAGTA
CCTACGGGTGGCAGCAGTGGGGAATTTTGGACAATGGGCGCAAGCCTGATCCAGCCATGCCGCGTGCGGGAAGAAGGCCTTCGGGTTGTAAACCGCTTTTGTCAGGGAAGAAAAGGTTCTGGCTAATACCCGGGACTCATGACGGTACCTGAAGAATAAGCACCGGCTAACTACGTGCCAGCAGCCGCGGTAATACGTAGGGTGCAAGCGTTAATCGGAATTACTGGGCGTAAAGCGTGCGCAGGCGGTTATGCAAGACAGAGGTGAAATCCCCGGGCTCAACCTGGGAACTGCCTTTGTG
+
BCCCCG@5181=;==;=CFFGGGGGFGGGGGGGGGGGGGGGGGGGGGGGGGGGGFGGGGGGGGGGGGGGGGGGGGGGGGGGGGGGGGGGGGGGGGGGGGGGGGGGGGGGGGGGGGGFGGGGGGGGGGGGDFGGGGGGGGGGGGGGGG7DFGGGGGGGGGGGGGGGGGGDGGGGGGGGGGGGGGGGGGGGGGGGGGGFGGFGGGFGFGFGD9ECFGGFFGFFDCGFFGG:>9>BFDGB?D)-57>>3>BC96=6ADFBFC:?@F:)24<@>+43:DEB>04<=5<3??:??3:>DB<*856(
@M02996:162:000000000-B87FG:1:1102:27468:16620 1:N:0:CCTAAGAC+AAGGAGCA
CCTACGGGGGGCTGCAGCGGGGAATATTGCACAATGGGCGAAAGCCTGATGCAGCAACGCCGCGTGAGGGACGACGGCCTTCGGGTTGTAAACCTCTTTTAGCAAGGAAGAAGCGAAAGTGACGGTACTTGCAGCAAAAGCGCCGGCTAACTACGTGCCAGCAGCCGCGGTTATACGCAGGGCGCAAGCGTAATCCGGAAGTATTGGGCGTAAAGAGCTCGTAGGCGGTGTGTCGCGTCTGCTGTGAAAACGCGAGGCTCGACCTCGGGGCTGCAGTGGGTACGGGCAGACTGCAGTGCGG
+
BCCCCDA=)5)8788:C,8:=FFGGGGG<FFGGGGGGGFFGGGDGGGGGCG?FFFDFGGGGGGGFGEGGGG:FC:FGGGGG@:FGGGGGGGGD:<FGGFGFC,?FGGFFGGGG,44*2/<EF?EG*A8FE@GGG6C*22*81?*:CC8/<:ECE*0;/1++1080*//*/:*C+9+;**1><*9C5/**:C*;5+ABDCD)9+90<7>DBG**.0*9(*07C57EFEG0.>.4)414()03+)5<)*):)4)42453CC0)5-(42)(.(:(226</(,1-*9)4((,,4)5)(5:9.)-4
@M02996:162:000000000-B87FG:1:1102:27449:16623 1:N:0:CCTAAGAC+AAGGAGTA
CCTACGTGGTGCTGCAGTGGGGAATATTGCACAATGGGCGAAAGCCTGATGCAGCAACGCCGCGTGAGGGACGACGGCCTTCGGGTTGTAAACCTCTTTTAGCAAGGAAGAAGCGAAAGTGACGGTACTTGCAGAAAAAGCGCCGGCTAACTACGTGCCAGCAGCCGCGGTAATACGTAGGGCGCAAGCTTTATCCGGAATTATTGGGCGTAAAGAGCTCGTAGGCGGTTTGTCACGTCTTCTGTGAAAACCCTAGGCTCAACCTCCGGCCTGCCGTTGGTACGGGCCGCATAGTGTGCGG
+
<CCCCC58:))=;<====CCFGGGFGGGGGGGFCECFCFEEFGGGGGG8FEFGCFGGGFGGGGGD+@FFGGGGCGFGGGGGGF:@FCEFEEFEGGGDFFGFGGGGGCG8FFAFFDBE@FGCFGFFFGGGGGGGFBF@DF>DCGG+3@CEB?FFG5=,BFFFFFDFG>8*:CE5FBCFGG855FDGGGE=+2++;<<37>5C6CBGF64>5DEDF;*2(>:5**1;?C=0<DB?<):-4@F:E>464147<0;:(2777?2*93<>?)(865,8<**)(2:4**)-,(((,)(--))*).41
@M02996:162:000000000-B87FG:1:1102:11974:16667 1:N:0:CCTAAGAC+AAGGAGTA
CCTACGGGCGGCTGCAGTGGGGAATTTTGGACAATGGGCGCAAGCCTGATCCAGCAATGCCGCGTGCAGGAAGAAGGCCTTCGGGTTGTAAACTGCTTTTGTCAGGGAAGAAATCCTTTGGGTTAATACCTCGAAGGGATGACGGTACCTGAAGAATAAGCACCGGCTAACTACGTGCCAGCAGCCGCGGTAATACGTAGGGTGCGAGCGTTAATCGGAATTACTGGGCGTAAAGCGTGCGCAGGCGGCTTTGCAAGACAGAGGTGAAATCCCCGGGCTCAACCTGGGAACTGCCTTTGTG
+
ACCCCD18>))8888;CEFGGGDGGGGGGGGGGGGGGGGGGGGGGGGGGGGGGGFFGGGGGGGEGGGGGGGGGGGGGGGGGGGGGGGGGGGGGGGGGGGGGGAFGGGFGGGGGGGGGGGGGGGGGGGGG<DEEGGGGGGGGGGGGGGGGGGGGGGGGGGGGGGGGGGGGGGGGGGGGGFGGGGGGGGGGGDGGGDFFGDFDGGEGGGFGFGGGFGGGFGFFGGGGFGGFFGF??2C>FE@BE;>6:BBC>BFDBFFBCGFFF??7(=>@>CFFFDGFF(236)0316:<8>:<287939-.
@M02996:162:000000000-B87FG:1:1102:24515:17312 1:N:0:CCTAAGAC+AAGGAGTA
CCTACGGGGGGCAGCAGTGGGGAATATTGGACAATGGGCGCAAGCCTGATCCAGCCATGCCGCGTGAGTGATGAAGGCCCTAGGGTTGTAAAGCTCTTTTATCCGGGACGATAATGACGGTACCGGAGGAATAAGCCCCGGCTAACTTCGTGCCAGCAGCCGCGGTAATACGAAGGGGGCTAGCGTTGCTCGGAATCACTGGGCGTAAAGGGCGCGTAGGCGGCGTTTTAAGTCGGGGGTGAAAGCCTGTGGCTCAACCACAGAATGGCCTTCGATCCTGGGACGCTTGAGTATGGTAGAG
+
CCCCCG888)1+888:CCFGGGGGEFGFGGGGGFGGGGGGGGGGGGGGGGGGGF?FGGGGGGGGGGGDGGEGGGBFGGGGGFGGGGFEGGGEGGGGGGGGCFGGGGGGGGDGGGGGGGGGFFGGGGGGGGGGGGGGGGGGGGGDFGGCGGGCEGGGGGGGGDEEGGGGGGGG*>EGGGGEGGGGGGGGGCFGGGGCFFGFDF=FGGGFFFGGGFGGD0>E4EG5E>1C<4*7.6(3347>>C?6AF@:CA)7<?F*4F6(8>::09=>F:9:749<06>A(.)89>?243?B>9229)<9<
@M02996:162:000000000-B87FG:1:1102:27088:17459 1:N:0:CCTAAGAC+AAGGAGTA
CCTACGGGAGGCAGCAGTGGGGAATTTTGGACAATGGGCGCAAGCCTGATCCAGCAATGCCGCGTGCAGGAAGAAGGCCTTCGGGTTGTAAACTGCTTTTGTCAGGGAAGAAATCCTTTGGGTTAATACCTCGAAGGGATGACGGTACCTGAAGAATAAGCACCGGCTAACTACGTGCCAGCAGCCGCGGTCATACGTAGGGTGCGAGCGTTAATCGGAATTACTGGGCGTAAAGCGTGCGCAGGCGGCTTTGCAAGACAGAGGTGAAATCCCCGGGCTCAACCTGGGAACTGCCTTTGTG
+
CCCCCDFBD>8=6===CEFEFGGGGGGGGG9FGGGGGGGGEEGGGGGGGFGGGGGFF<F<FGGGGGGGGGGFGGGFGGGFGDFGGGGEFFGGGBFEEGGGD?BFEFGFGGFFGGG<??CECGFC<,CFFGFFEC,@E7FGDGGE+@@3EDEEECGDEG?FFGGDCECEEGEGGG5@EGF7CCGGGGEGEED*1BFGFGGACGFFGGDDGEC7*:F:F@CBFGD7F46C?DD>3:>GBFD>7CBF0>>>G>(6<45@<*C(8?>B?B=?64:(5<D/570:<=?F2860:28><21<FAAA1
@M02996:162:000000000-B87FG:1:1102:16878:17488 1:N:0:CCTAAGAC+AAGGAGTA
CCTACGGGGGGCTGCAGTGGGGAATTTTGGACAATGGGCGCAAGCCTGATCCAGCAATGCCGCGTGCAGGAAGAAGGCCTTCGGGTTGTAAACTGCTTTTGTCAGGGAAGAAATCCTTTGGGTTAATACCTCGAAGGGATGACGGTACCTGAAGAATAAGCACCGGCTAACTACGTGCCAGCAGCCGCGGTAATACGTAGGGTGCGAGCGTTAATCGGAATTACTGGGCGTAAAGCGTGCGCAGGCGGCTTTGCAAGACAGAGGTGAAATCCCCGGGCTCAACCTGGGAACTGCCTTTGTG
+
8BCCCG>A>018888::CFFGGGGGGGGGGGGGGGGGGGGGGGGGGGGGGGGGGGGGGGGGGGGGGGGGGGGGGGGGGGGGGGGGGGGGGGGGGGGGGGGGGGGGGGGGGGGGFFGGGGGGG<FFFFFGGGGGGGGGGGGGGFGGGGGGGGGGGGGGGGGGGGGGGGGGGGGGGGGGGGGGGGGGGGCCEGEGGGGFGGFDGEDGEDBDFGGGFGDGFGFFGGG7@GGFFGDFB2*(,7)479BFFEFGFF4<AFFFGG:F8:8216<74<:0(CE>>61<4;F:?:?F:7:8<?>=7<4(
@M02996:162:000000000-B87FG:1:1102:9173:17498 1:N:0:CCTAAGAC+AAGGAGTA
CCTACGGGGGGCAGCAGTGGGGAATTTTGGACAATGGGCGCAAGCCTGATCCAGCCATGCCGCGTGCGGGAAGAAGGCCTTCGGGTTGTAAACCGCTTTTGTCAGGGAAGAAAAGGTTCTGGCTAATACCCGGGACTCATGACGGTACCTGAAGAATAAGCACCGGCTAACTACGGGCCAGCAGCCGCGGTAATACGTAGGGTGCAAGCGTTAATCGGAATTACTGGGCGTAAAGCGTGCGCAGGCGGTTATGCAAGCCAGAGGTGAAATCCCCGGGCTCAACCTGGGAACTGCCTTTGTG
+
8ABCCDA===188889CFGGGGGGGDGGGGGGFGGGGGFFGGFGGGGGGGGGGGFFGFGGFFCGGGGGEGGEGGGGGGGGGFGGGGDGGGGFGGGGGGGFF@FFGGGGGGGFGGGGGG9FGGGGGGCFGFGGGGGGFGGGGGGGGGGEGEGGGEEGFGGFGFEGD=EGGFFFFF/*:=EEFFGGFGEGGGCEEGFGFGG@>3F>EGFF*55:D3CFG(17F8ECFFGE1<CB(4A;9().4*4;05>994:FAAB*)/*.)7:<)(*,16+5247C3032,=5>((.0(...<)38@<94,
@M02996:162:000000000-B87FG:1:1102:9178:17516 1:N:0:CCTAAGAC+AAGGAGTA
CCTACGGGGGGCAGCAGTGGGGAATTTTGGACAATGGGCGCAAGCCTGATCCAGCCATGCCGCGTGCGGGAAGAAGGCCTTCGGGTTGTAAACCGCTTTTGTCAGGGAAGAAAAGGTTCTGGCTAATACCCGGGACTCATGACGGTACCTGAAGAATAAGCACCGGCTAACTACGTGCCAGCAGCCGCGGTAATACGTAGGGTGCAAGCGTTAATCGGAATTACTGGGCGTAAAGCGTGCGCAGGCGGTTATGCAAGACAGAGGTGAAATCCCCGGGCTCAACCTGGGAACTGCCTTTGTG
+
ACCCCG55=>)8888:EFFGGGGGGGGGGGGGGGGGGGGGGGGGGGGGGGGGGGGGGGGGGGGGGGGGGGGGGFFGGGGGGGGGGGGGGGGGGGGGGGGGGGGGGGGGGGGGGGGGGGGGGGGGGGGGGGGGGGGGGGGGGGGGGGGGGGGGGGGGGGGGFGGGGGGGGGGGGGGGGGGGGGGGGGGGGGG5CCFGFGFFGGGFGGGFGF9EGFGGG?GEFGGDFFGGFFGB?BAFFFFE;EFFF>EFC919:AFFFCFFFF?:48@7?:::?<GEB04?2?FFF?F?<057B?(5FBFA:
@M02996:162:000000000-B87FG:1:1102:11169:17668 1:N:0:CCTAAGAC+AAGGAGTA
CCTACGGGGGGCTGCAGTGGGGAATTTTGGACAATGGGCGCAAGCCTGATCCAGCAATGCCGCGTGCAGGAAGAAGGCCTTCGGGTTGTAAACTGCTTTTGTCAGGGAAGAAATCCTTTGGGTTAATACCTCGAAGGGATGACGGTACCTGAAGAATAAGCACCGGCTAACTACGTGCCAGCAGCCGCGGTAATACGTAGGGTGCGAGCGTTAATCGGAATTACTGGGCGTAAAGCGTGCGCAGGCGGCTTTGCAAGGCAGAGGGGAAATCCCCGGGCTCAACCTTGGAACTGCCTTTGTG
+
CCCCCGA):>)8888:CEFGGGGGGGGGGGGGGGGGGGGGGGGGGGGGGGGGGGGGGGGGGGGGGGGGGGGGGGGGGGGGGGGGGGGGGGGGGGGGGGGGGGGGGGGGGGGGGGGGGGGGGGGGGGGGGGGGGEGGGGGGGGGGGGGGGGGGGGGGGGGGGGGGGGGGGGGGGGGGGGGGGGGGGGGGGGGGGGGGFGGFGGGFGGGFGFGGGFGGGFGEFGGGGFGC?EGFFFBC>:BBBEBFFEFFGFF6AAD=2*227)4:(1;:7<<?:1DEEF6?>FF>0)6>?>?:DF??BDF<(
@M02996:162:000000000-B87FG:1:1102:11151:17668 1:N:0:CCTAAGAC+AAGGAGTA
CCTACGGGGGGCTGCAGTGGGGAATTTTGGACAATGGGCGCAAGCCTGATCCAGCAATGCCGCGTGCAGGAAGAAGGCCTTCGGGTTGTAAACTGCTTTTGTCAGGGAAGAAATCCTTTGGGTTAATACCTCGAAGGGATGACGGTACCTGAAGAATAAGCACCGGCTAACTACGTGCCAGCAGCCGCGGTAATACGTAGGGTGCGAGCGTTAATCGGAATTACTGGGCGTAAAGCGTGCGCAGGCGGCTTTGCAAGACGGAGGGGAAATCCCCGGGCTCAACCTGGGACATGCCTTGGTG
+
8AC=CCA=:)18888:CFFGGGFGGGGGGGGGGGGGGGGGGGGGGGGGGGGGGFBFBFGGGEEGGGGGGGGGGGGGGGGGGGGGGGEGGGGGGGGGGGGGGGGGGGGGGGGGGFFGFGEGFGGGCFGGGGGGGGGGGGGGGGGGGGGGGGFGGG?EGGFEGGGFGEGGGGGGGGEEGGGCGGGGGGCCEGD8>FFG@GGFCDF>EGG>C)):<>GGGBD5:?F7C=FF0@GFFFFGF:7)-:9>F>DFCF0?B>D48EF())(((,525<<>D1DG@3(48=)>01,43())).)6@0(-,
@M02996:162:000000000-B87FG:1:1102:9357:17715 1:N:0:CCTAAGAC+AAGGAGTA
CCTACGGGTGGCAGCAGTGGGGAATTTTGGACAATGGGCGCAAGCCTGATCCAGCAATGCCGCGTGCAGGAAGAAGGCCTTCGGGTTGTAAACTGCTTTTGTCAGGGAAGAAATCCTTTGGGTTAATACCTCGAAGGGATGACGGTACCTGAAGAATAAGCACCGGCTAACTACGTGCCAGCAGCCGCGGTAATACGTAGGGTGCGAGCGTTAATCGGAATTACTGGGCGTAAAGCGTGCGCAGGCGGCTTTGCAAGACAGAGGTGAAATCCCCGGGCTCAACCTGGGAACTGCCTTTGTG
+
ACCCCG@5:5)=;===CEFGGGGGGGGGGGGGGGGGGGGFGGGGGGGGGGGGGGFFFGGGGGGGGGGGGGGGGGGGGGGGGGGGGGGGGGGGGGGGGGGGGGGGGGGGGGGGGGGGGGGGGGGGGGGGGCFGGGGGGGGGGGGGGEGEGGGGGGGGGGGGGGGGGGGGGGGGGGGGGGGGGGGGGGGGGGG:EGGGFGGFGCGEGDDFGFGGGFGGGFGEFGGGGFGF?FGFBFDC>?E@>E>BB:BBGFFFFFAFFGGFFF::??F<F<<4?:DEE;6:?FFFFFF::4742<12=ABF0
@M02996:162:000000000-B87FG:1:1102:9377:17724 1:N:0:CCTAAGAC+AAGGAGTA
CCTACGGGTGGCAGCAGTGGGGAATTTTGGACAATGGGCGCAAGCCTGATCCAGCAATGCCGCGTGCAGGAAGAAGGCCTTCGGGTTGTAAACTGCTTTTGTCAGGGAAGAAATCCTTTGGGTTAATACCTCGAAGGGATGACGGTACCTGAAGAATAAGCACCGGCTAACTACATGCCAGCAGCCGCGGTAATACGTAGGGTGCGAGCGTTAATCGGAATTACTGGGCGTAAAGCGTGCGCAGGCGGCTTTGCAAGACAGAGGTGAAATCCCCGGGCTCAACCTGGGAACTGCCTTTGTG
+
CCCCCG)):))=;==;=CCEFCGGGGGGGGGGGGGGGGGGGGGGGGGGGGGGGGGGGGFFGGGGGGGGGGGFGGGGGGGGGGGDGGGGGGGGFGGGGGGGAFGGGFD<FE?EFCGGGGGGGGGDGGGGGGGGGGGEGGGGGGGGGCGEFGGGGG9EGGFFFDDGCEGGDFGGGGGGAFGFGGGGGCCDEEGGCFGE;FG;CDFDGGCFD):E<:DGC07AFG?FG??F?FGFFFFGFF>B7C66>FFFG>FF<2243CG?FFB?F(9)05<:?(7C;>9?2?FF:3<B<(05<>?<F2:.(
@M02996:162:000000000-B87FG:1:1102:6226:17829 1:N:0:CCTAAGAC+AAGGAGTA
CCTACGGGTGGCTGCAGTGGGGAATTTTGGACAATGGGCGCAAGCCTGATCCAGCAATGCCGCGTGCAGGAAGAAGGCCTTCGGGTTGTAAACTGCTTTTGTCAGGGAAGAAATCCTTTGGGTTAATACCTCGAAGGGATGACGGTACCTGAAGAATAAGCACCGGCTAACTACGTGCCAGCAGCCGCGGTAATACGTAGGGTGCGAGCGTTAATCGGAATTACTGGGCGTAAAGCGTGCGCAGGCGGCTTGGCAAGACAGAGGTGAAATCCCCGGGCTCAACCTGGGAACTGCCTTTGTG
+
ACCCCDF5=5)=;==;CCFFGGGGGGGGGGGGGGGGGGGGGGGGGGGGGFGGGFGEFFGFGGGGGGFGGGGGGGGGGGGGGGFGGGG:FDFGGGGCEFGGGFGGGFFEFGGGGGGGGGGGG7FEF?EEG<DEEGEGEEGGGGDGCGGEGFGCGBEFD;DGG7BGGE6:+>DF;FEGFEF9CD5AD:>CGCCCBF@CAGF6DDFBEGDEDB7C5FGGF?C>>FF7FF<C<EGB:0<D>FE34244;EB617>),87=6A=???B:26BFFAC0:(1*042<?FFF?1?F(504<?(4/8<).
@M02996:162:000000000-B87FG:1:1102:19798:17905 1:N:0:CCTAAGAC+AAGGAGTA
CCTACGGGGGGCAGCAGTGGGGAATTTTGGACAATGGGCGCAAGCCTGATCCAGCAATGCCGCGTGCAGGAAGAAGGCCTTCGGGTTGTAAACTGCTTTTGTCAGGGAAGAAATCCTTTGGGTTAATACCTCGAAGGGATGACGGTACCTGAAGAATAAGCACCGGCTAACTACGTGCCAGCAGCCGCGGTAATACGTAGGGTGCGAGCGTTAATCGGAATTACTGGGCGTAAAGCGTGCGCAGGCGGCTTTGCAAGACAGAGGGGAAATCCCCGGGCTCAACCTGGGAACTGCCTTTGTG
+
BCCCCDD::5)8888:CFGGGGGGGGGGGGGGGGGGGGGGGGGGGGGGGGGGGGGGGGGGGGGGGGGGGGGGGGGGFGGGGGGGGGGGGGGGGGGGGGGGGGGGGGGGGGGGGGGGGGGGGGGGGGGGGGGGGGGGGGGGGGGGGGGEGGGFGGGGGGGGGGFGGGGGGGGGGGGGGGGGGGGGGGGGGGG>EFGGFGGFGGGFGGGFGFGGGFGDGBDDFGGFGFGGFFGF0?FGFFFE>C>BFFFFGBB?A22=AFG>@7:B01>88<CB?<DE>>(-5?FF3<B:<>52>>B??22-.
@M02996:162:000000000-B87FG:1:1102:5522:18074 1:N:0:CCTAAGAC+AAGTAGTA
CCTACGGGTGGCAGCAGTGGGGAATTTTGGACAATGGGCGCAAGCCTGATCCAGCAATGCCGCGTGCAGGAAGAAGGCCTTCGGGTTGTAAACCGCTTTTGTCAGGGAAGAAAAGGTTCTGGCTAATACCCGGGAGTCATGACGGTACCTGAAGAATAAGCACCGGCTAACTACGTGCCAGCAGCCGCGGTAATACGTAGGGTGCAAGCGTTAATCGGAATTACTGGGCGTAAAGCGTGCGCAGGCGGTTTTGCAAGACAGAGGTGAAATCCCCGGGCTCAACCTGGGAACTGCCTTTGTG
+
ABCCCD=5=5)=,==;CCFFGGGGGGGGGGGGGGGGGGGGGGGGGGGGGGGGGGG8EFGGGGGGGGG,CFGGGGGGGGGGGGGGGGGGGGGGG,CEGGGGGGGGGGGGGGGGG84+CF<,<FCFGGGGGF8+@+@33,9FGFGGGGGGGFGFGGGGGGGGGGGGGGGGGGGGGGGGGGGGGGGGGGGDEGGGGGGGFCFFGDGFG6+;<DGGGFGGG@GBFFFGGBGGFFGD::AF>BFF9GFF9BB999(7<BDF<66(8@??:?@?FBC??FGGF;>:?FFF(4043:;??F72B>>:2
@M02996:162:000000000-B87FG:1:1102:5525:18092 1:N:0:CCTAAGAC+AAGGAGTA
CCTACGGGTGGCAGCAGTGGGGAATTTTGGACAATGGGCGCAAGCCTGATCCAGCCATGCCGCGTGCGGGAAGAAGGCCTTCGGGTTGTAAACCGCTTTTGTCAGGGAAGAAAAGGTTCTGGCTAATACCCGGGACTCATGACGGTACCTGAAGAATAAGCACCGGCTAACTACGTGCCAGCAGCCGCGGTAATACGTAGGGTGCAAGCGTTAATCGGAATTACTGGGCGTAAAGCGTGCGCAGGCGGTTATGCAAGACAGAGGTGAAATCCCCGGGCTCAACCTGGGAACTGCCTTTGTG
+
ACCCCD=):50=;==;C=EFGGGGFGGGGGGGGGGGGGGGGGGGGGGGGCEFGGEC8CFDFFEGGEGFFGGGGGGGFGGGFGGGGGGGEFFFGFGGGGGGGGGGFG8<FGFFGG?CFGEFGGG8D<EFCEEGGGGGFFGG9,@F7@C+ECDFFGGGGGDA>FGFEGGGGGGFGGGC68=CFFFGGGEG55>CGDGF>GFA*9E>EGGFGEGGD7:CFFDFFGGGGF8C<BGF<BFGB<>@>=09>3@B3264<<<FDF*(550:)(88F4?::BGGD06<265@B?BFF?F:?72>=2<A:
@M02996:162:000000000-B87FG:1:1102:20042:18391 1:N:0:CCTAAGAC+AAGGAGTA
CCTACGGGGGGCTGCAGTGGGGAATTTTGGACAATGGGCGCAAGCCTGATCCAGCAATGCCGCGTGCAGGAAGAAGGCCTTCGGGTTGTAAACTGCTTTTGTCAGGGAAGAAATCCTTTGGGTTAATACCTCGAAGGGATGACGGTACCTGAAGAATAAGCACCGGCTAACTACGTGCCAGCAGCCGCGGTAATACGTAGGGTGCGAGCGTTAATCGGAATTACTGGGCGTAAAGCGTGCGCAGGCGGCTTTGCAAGACAGAGGTGAAATCCCCGGGCTCAACCTGGGAACTGCCTTTGTG
+
CCCCCGF5:=)8888:CEFGGGGGGGGGGGGGGGGGGGGGGGGGGGGGGGGGGGGGGGGGGGGGGGGGGGGGGGGGGGGGGGGGGGGGGGGGGGGGGGGGGGGGGGGGGGGGGGGGGGGGGGGGGGGGGGGGGGGGGGGGGGGGEGGEGGGGGGGGGGG:CGGGGGGG5EGGGGGGFGG?FGGGGGDEGGG58CGC@CFFG:CEGG3>DDGGG:FGGFG7>FFGGFGC?5DB??AC1?D:;C236@FBGFFFDAA*86:3773?>?F>=>FFBBG>>;90>FFF??1<:78:?B1<6>A4.
@M02996:162:000000000-B87FG:1:1102:9775:19230 1:N:0:CCTAAGAC+AAGGATTA
CCTACGGGACGCAGCAGTGGGGAATTTTGGACAATGGGCGCAAGCCTGATCCAGCAATGCCGCGTGCAGGAAGAAGGCCTTCTGGTTGTAAACTGCTTTTGTCAGGGAAGAAATCCTTTGGGTTAATACCTCGAAGGGATGACGGTACCTGAAGCATAAGCACCGGCTAACTACGTGCCAGCAGCCGCGGGCATACGTAGGGTGCGATCGTTCATCGGAAATACTGGGCGTAAATCGTGCGCATGCTGCTTGTCAAGCACGCAGCGCAATCCCCGGGCGCAAACTGGGAACTGCCTTTGTT
+
ACCCC85=0)08==8;;<CCFEFGGFFGGEFEFGGGGGGGGGGGFGGG8FGGFFF8<FEFGGGGGGGFGGGGF@,FFGGGGG,CFFGGGFFGGGGGGGGG9:B?FEFEF7<EGGCFEGE?<7?CGGGGFFG9C7ECE@,AEG9=FED89EFF,,,6@DF3@7DGF6CGGGGGGGDG6EGGFGG4CGGGGC4*3;+?)7*;**55=5*)28C59?>FG(9))3<:C6+/2;C7(()2-,5;(:((-/6)*)./,):*)+*())((-,)-)3<33,/:<0((45)7))5<,2.347.)9-)),
@M02996:162:000000000-B87FG:1:1102:9760:19248 1:N:0:CCTAAGAC+AAGGAGTA
CCTACGGGAGGCAGCAGTGGGGAATTTTGGACAATGGGCGCAAGCCTGATCCAGCAATGCCGCGTGCAGGAAGAAGGCCTTCGGGTTGTAAACTGCTTTTGTCAGGGAAGAAATCCTTTGGGTTAATACCTCGAAGGGATGACGGTACCTGAAGAATAAGCACCGGCTAACTACGTGCCAGCAGCCGCGGTAATACGTAGGGTGCGAGCGTTAATCGGAATTACTGGGCGTAAAGCGTGCGCAGGCGGCTTTGCAAGACAGAGGTGAAATCCCCGGGCTCAACCTGGGAACTGCCTTTGTT
+
CCCCCGFA@8)=8==;CCFGGGFGGGGGGGGGGGGGGGGGGGGGGGGGGGGGGFFGGGGGGGGGGGGGGGDGGGGGGGGGGGGGGGGGGGGGGGGGGGGGGGGGGGGGGGGGGGGGGGGGGGGGGGFGGGGGGGGGGGGGGGGGGGFEGGGGGGGGGGGGGGGGGGGGGGGGGGGGGGGFGGGGGFGGGGGGGGGGFGGFDGGFGGGBGFGGGFFGGFDFFGG7CFGGFFGFFFFGFFF:4C919>B9DFB@BFF47EC??::B74=4?<A:::CEB0(4347>?2:(32))),,567>4(
@M02996:162:000000000-B87FG:1:1102:3910:19557 1:N:0:CCTAAGAC+AAGGAGTA
CCTACGGGCGGCAGCAGTGGGGAATCTTGCGCAATGGGCGAAAGCCTGACGCAGCCATGCCGCGTGAATGATGAAGGTCTTAGGATTGTAAAATTCTTTCACCGGGGACGATAATGACGGTACCCGGAGAAGAAGCCCCGGCTAACTTCGTGCCAGCAGCCGCGGTAATACGAAGGGGGCTAGCGTTGCTCGGAATTACTGGGCGTAAAGGGAGCGTAGGCGGACTGTTAAGTTAGAGGTGAAAGCCCAGGGCTCAACCTTGGAATTGCCTTTGATACTGGCAGTCTTGAGTACGGAAGAG
+
ACCCCC55:8)8888;CCFGGGGGGGGGGGGGGGGGGGGGGGGGGGGGGGGGGGGGGFFGGGGGGGEFGGGGGGGGDGGGGGGGGGGGGGGGGGGGGGGGGGGGGGGGGGGGGGGGGGGGGGGGGGGGGGFFFGG:@EGGGGGGGGGC@EFGGGGGGGGGGGEGGGEGGGFGGGGGGE5CEFGGGGGGGGGGGGG>FDGFGFGFGGGFGFGGGFGGGBGFFGGDGBGC4=FFAFFGFF>@<C>A27><FFFDF?:F<FGFFFFFBFF<*.2)56:A=>A47FF3(5<:))0-.:47)4728
@M02996:162:000000000-B87FG:1:1102:3902:19573 1:N:0:CCTAAGAC+AAGGAGTA
CCTACGGGCGGCAGCAGTGGGGAATCTTGCGCAATGGGCGAAAGCCTGACGCAGCCATGCCGCGTGAATGATGAAGGTCTTAGGATTGTAAAATTCTTTCACCGGGGACGATAATGACGGTACCCGGAGAAGAAGCCCCGGCTAACTTCGTGCCAGCAGCCGCGGTAATACGAAGGGGGCTAGCGTTGCTCGGAATTACTGGGCGTAAAGGGAGCGTAGGCGGACTGTTAAGTTAGAGGTGAAAGCCCAGGGCTCAACCTTGGAATTGCCTTTGATACTGGCAGTCTTGAGTACGGAAGGG
+
ACCCCD::5808888;C<CFFGEGGGGGGGFCFGGGGGGGCFGFGGGGGGGEFCCAFFFGGGGGFGGFGG?FGGGGGGGGGFFG<FAFFGGFGGGGGGGGGGFGGGGGGGG7FFGGGGGGGGGGGG7>FEGGFFGD,@CFGGGGG7D9BEFFBFF6*:?C;8:CCED5CFG:*5CEE=CGGFDFGGGE:EDEG:EEFGG?C<F>=E5<*6CE<BCC76D@?EE9:BFEAF0*6<<>AFF?<E<<64)4*.4B??:=2E64473:<77)05+67<*+9<AB>@<B03).))).6)3271((-
@M02996:162:000000000-B87FG:1:1102:17426:19683 1:N:0:CCTAAGAC+AAGGAGTA
CCTACGGGTGGCAGCAGTGGGGAATTTTGGACAATGGGCGCGAGCCTGATCCAGCAATGCCGCGTGAAGGAAGAAGGCCTTCGGGTTGGAAACTGCTTTTGGCCGGGAAGAAATGTGATGGATGAGTACCTCGATGCGAGGACGGTACCAGAAAGAAAAGCACCGGTTAACTACGTCCGCCCCGCCGCGATGGTAGGTAGGGGGGTAGTCTGAATCGTAAGGACTGGACGTGAAGGTGGGCGAGGCGGTATTGCAGGGCCGAAGTGGAATCGCGGGGCTTAACCGGGCGGCTGCCATTGGG
+
ACCCCC5):=:===8=CCF<FGEGG,CFGG9FEFEGG,FF++@F+@EFG,CFEFF<E,F<FFGEFF,CFGFGGGFGG8C,E5:?F4C@+,CD,,5<,?EF9+5,4@:++@,AB,,5,,,,:,C,,58,AFF,++,:++@++@:F++@@9,,,@,,,,60@,*,,**44*22=9C5;,4***/)2:7****/**2++)0:*1*2)***)0**+*1?:C(2))03*<>**477)(,)*,.351*(-3751)((*-)6*(**(0>17(,*,/.3(.()*)-((.9B?9(,(((.42(()*.6)(
@M02996:162:000000000-B87FG:1:1102:17411:19695 1:N:0:CCTAAGAC+AAGGAGTA
CCTACGGGTGGCAGCAGTGGGGAATTTTGGACAATGGGCGCAAGCCTGATCCAGCAATGCCGCGTGCAGGAAGAAGGCCTTCGGGTTGTAAACTGCTTTTGTCAGGGAAGAAATCCTTTGGGTTAATACCTCGAAGGGATGACGGTACCTGAAGAATAAGCACCGGCTAACTACGTGCCAGCAGCCGCGGTAATACGTAGGGTGCGAGCGTTAATCGGAATTACTGGGCGTAAAGCGTGCGCAGGCGGCTTTGCAAGACAGAGGTGAACTCCCCGGGCTCAACCTGGGAACTGCCTTGTTG
+
BCCCCG)):80=;====CFECFGGGFGGGGGGGGGGGGGGGGGGGGGGGGGGGFFGGGGGGGGGGGGFGGGGGGGGGGGGGGGGGGGGGGGGGFGGGGGGGGGDFCFFFGGGGGGGGFEGGGFGFGFGGEGGGGGGGGGGGGGGGGGEGFGGGGCCCGGGGFGGGGGGGGGGGGGGGGGGGGFFFGGGGGD*6:EF>CCFD<9>GE*5CBDEDFFGGD5>FCE*:6?=?EG:14-*4<@:9C09>>>0399FAAF=AFGFFF?FFF=<*.243<C?@>132=FFFF<B::74>??F6)))(
@M02996:162:000000000-B87FG:1:1102:4198:19716 1:N:0:CCTAAGAC+AAGGAGTA
CCTACGGGAGGCTGCAGTGGGGAATTTTGGACAATGGGCGCAAGCCTGATCCAGCAATGCCGCGTGCAGGAAGAAGGCCTTCGGGTTGTAAACTGCTTTTGTCAGGGAAGAAATCCTTTGGGTTAATACCTCGAAGGGATGACGGTACCTGAAGAATAAGCACCGGCTAACTACGTGCCAGCAGCCGCGGTAATACGTAGGGTGCGAGCGTTAATCGGAATTACTGGGCGTCAAGCGTGCGCAGGCGGCTTTGCAAGACAGAGGTGAAGTCCCCGGGCTCAACCAGGGAACTGCCTTTGTG
+
CCCCC=)1:85===8;=CEFGGEGGGGFFGGGGGGGGGGFCGEGDFGGGGGGFFEFFGGGFGGGGGGGGGGG?FGFGGGGG9DEGGGG@,AFFEFGGCFDGGGFFCFDFGGFEFCFFFEFGGFFF<EGGFFEGGGGEGGFGGGGCEFCBEG8DFFEFGGGGGBE7@EGGGF7FFGGEFFFGFGGG>;EEE7CEFFFACCF:5FBGED)882A/8CC30*:>CGGC=+2:DG)8?BG0<:>154(-)0459>FFFFF76*8FF::)(15*.+.).7?)126<*).(.((-..5<?(4*4A6(
@M02996:162:000000000-B87FG:1:1102:4224:19717 1:N:0:CCTAAGAC+AAGGAGTA
CCTACGGGAGGCTGCAGTGGGGAATTTTGGACAATGGGCGCAAGCCTGATCCAGCAATGCCGCGTGCAGGAAGAAGGCCTTCGGGTTGTAAACTGCTTTTGTCAGGGAAGAAATCCTTTGGGTTAATACCTCGAAGGGATGACGGTACCTGAAGAATAAGCACCGGCTAACTACGTGCCAGCAGCCGCGGTAATACGTAGGGTGCGATCGTTAATCGGAATTACTGGGCGTAAAGCGTGCGCAGGCGGCTTTGCAAGACAGAGGTGAAATCCCCGGGCTCAACCTGGGAACTGCCTTTGTG
+
ACC<CDA==5)=;===CEFE8FGGGGGGGFFGGGGGCGF>FGGGGGGEEFFFGCFEGE@FGFGGGGGGGGGGGGGGCGGGGGF7FFEFGGGGGFEGGEFGFFFGG8FBF:FGGFGGGGGG?=FGGGGGGCFFEGG+++A87DF:CEGGGG,DCE9DFGG9@D,D+@EG>FGGGG5CDFGGGG7*=CCC5CGCEGGG)9C4D4*.?CD)9:<FCFGG*1D>FED7F=?=:)75(34C665B(/((-)53D9>?7<2*.*::5546?FF)9<38?()/)-6646)841,-,().)38?@25:1
@M02996:162:000000000-B87FG:1:1102:4210:19730 1:N:0:CCTAAGAC+AAGGAGTA
CCTACGGGAGGCTGCAGTGGGGAATTTTGGACAATGGGCGCAAGCCTGATCCAGCAATGCCGCGTGCAGGAAGAAGGCCTTCGGGTTGTAAACTGCTTTTGTCAGGGAAGAAATCCTTTGGGTTAATACCTCGAAGGGATGACGGTACCTGAAGAATAAGCACCGGCTAACTACGTGCCAGCAGCCGCGGTAATACGTAGGGTGCGAGCGTTAATCGGAATTACTGGGCGTAAAGCGTGCGCAGGCGGCTTTGCAAGACAGAGGTGAAATCCACGGGCTCAACCTGGGAACTGCCTTTGTG
+
BCCCCCAA>))=;===CCEFGGGGGGGGGGGGGGGGGGGFCGGCGGGGGGAFGFF@FEFGGGGGGGGGGGDGGGGGGDCFGGGGGGGGGGGGGGGGGFGGGGFGFGGF@GGGGGFFDGGGGE+FFGEFF?DE>FEEEE:FEFCB>BDBFFDE=BECDGFDGCGFGGEGGGFGEGGGGCEGGG>9@=799C9:;CGFFF88DGGFGGGFCB9C75CFC;DF>CFCFBG=05D>(15:9:>39=>B>E>9D(7:3)-7)6E?F::6:?44@:+5)55>511:???F:B043283<?(5*.6),
@M02996:162:000000000-B87FG:1:1102:5182:19755 1:N:0:CCTAAGAC+AAGGAGTA
CCTACGGGGGGCTGCAGTGGGGAATTTTGGACAATGGGCGCAAGCCTGATCCAGCAATGCCGCGTGCAGGAAGAAGGCCTTCGGGTTGTAAACTGCTTTTGTCAGGGAAGAAATCCTTTGGGTTAATACCTCGAAGGGATGACGGTACCTGAAGAATAAGCACCGGCTAACTACGTGCCAGCAGCCGCGGTAATACGTAGGGTGCGAGCGTTAATCGGAATTACTGGGCGTAAAGCGTGCGCAGGCGGCTTTGCAAGACAGAGGTGAAATCCCCGGGCTCAACCTGGGAACTGCCTTTGTG
+
8ACCCC88:8)8888CEEFGGGGGGGGGGGGGGGGGGGGGGGGGGGGGGGGGGFGGFFGGGGGGGGGGGGGGGGGGGGGGGGGGGGGGGGGGGGGGGGGGCGGGGGGFGGGGGGGGGGGGG7FFGGFGGGGGGEGG7EGGGGGGCGG1BCFCGGGGGGGFFFGGGGGGGGGGGGEGFGGGGGGFGGGGGCD8CFFFFF4@7CGFGGGFGFCEGFG7<?GBFGGGGFGF?DGEF?9GBF>B1>6>FFFFGFF@FADF>GG?FFF<B:*4B>C?FFGGF>>BFFFFF7143>@????<9<AA2
@M02996:162:000000000-B87FG:1:1102:8452:19934 1:N:0:CCTAAGAC+AAGGAGTA
CCTACGGGGGGCAGCAGTGGGGAATTTTGGACAATGGGCGCAAGCCTGATCCAGCAATGCCGCGTGCAGGAAGAAGGCCTTCGGGTTGTAAACTGCTTTTGTCAGGGAAGAAATCCTTTGGGTTAATACCTCGAAGGGATGACGGTACCTGAAGAATAAGCACCGGCTAACTACGTGCCAGCAGCCGCGGTAATACGTAGGGTGCGAGCGTTAATCGGAATTACTGGGCGTAAAGCGTGCGCAGGCGGCTTTGCAAGACAGAGGTGAAATCCCCGGGCTCAACCTGGGAACTGCCTTTGTG
+
ACCCCGD=:5)8888:CFFGGGGGGGGGGGGGGGGGGGGGGGGGGGGGGGGGGFFGGGGGGGGGFGGGGGGGGGGGGGGGGGGGGGGGGGGGGGGGGGGGGGGGGGGGGGGGGGGGGGGGGGGGGGGGFGFGGGGGGGGGGGGGGGGCGGGGGGGGGGGGGGGGGGGGGGGGGGGGGGGGGGGGGGGGGGGGGGGGFGGFGGGFGEDFDDDEGFGGGBGFFGGGGFEGFFGBBFFG>FFD>53307>796>)4>:92=6>FF7:4:FFFAC3?FGGEF;BFFFF2162..0.)48>FBF2(
@M02996:162:000000000-B87FG:1:1102:8469:19941 1:N:0:CCTAAGAC+AAGGAGTA
CCTACGGGGGGCAGCAGTGGGGAATTTTGGACAATGGGCGCAAGCCTGATCCAGCAATGCCGCGTGCAGGAAGAAGGCCTTCGGGTTGTAAACTGCTTTTGTCAGGGAAGAAATCCTTTGGGTTAATACCTCGAAGGGATGACGGTACCTGAAGAATAAGCACCGGCTAACTACGTGCCAGCAGCCGCGGTAATACGTAGGGTGCGAGCGTTAATCGGAATTACTGGGCGTAAAGCGTGCGCAGGCGGCTTTGCAAGACAGAGTTGAAATCCCCGGGCTCAACCTGGGAACTGCCTTTGTG
+
BCCCCC555)08888::<FFGGG7EFGGGGGGGGGGGGGGGGGGGGGGGCGGGFGGFFGGGGGGGGGGGGGGGGGGGGGGGGGGGGGGGGFGGGGGGGGGGGGGGGGFGGGGGGGGFGGGGGGCFGGGGGGGGFGG>EGGGGGGGGGEGFCFFGFGGGGGGGGGDEGGGGGGGGD=FGGF?GGGGCEEGGDGGCEC)9=F7**.*CDEG@C=57FGFF335<+*398EBBGFF?<76:DE;:1(3@EFG>9:<5<92*:77?:.-6@<F)347<GGDF>???:FBF?32(03<)4)93AA?
@M02996:162:000000000-B87FG:1:1102:8455:19955 1:N:0:CCTAAGAC+AAGGAGTA
CCTACGGGGGGCAGCAGTGGGGAATTTTGGACAATGGGCGCAAGCCTGATCCAGCAATGCCGCGTGCAGGAAGAAGGCCTTCGGGTTGTAAACTGCTTTTGTCAGGGAAGAAATCCTTTGGGTTAATACCTCGAAGGGATGACGGTACCTGAAGAATAAGCACCGGCTAACTACGTGCCAGCAGCCGCGGTAATACGTAGGGTGCGAGCGTTAATCGGAATTACTGGGCGTAAAGCGTGCGCAGGCGGCTTTGCAAGACAGAGGTGAAATCCCCGGGCTCAACCTGGGAACTGCCTTGGTT
+
ACCCCC::1018888:CC=FGGGGGGGGGGGFGGGGGGGFFEEGFGGGGGGGGFEFFGGGGFFEFGGGGGGGGFFGDFFGGGGGGFGGGGGGGGGGGGGGGGGGGGGFGGGGGGFGDGGGGGGGGGGFFFGFGGGGGGGGEFEGGGGGGDFFCFGGG9FF9DEGGDGGGG6CFG>FFGF@FGGGGDEEGGGGG*<CFGC>DDGB5C38589EG37CC?GFFGGGG?FA,7CE<36:73<07:9>()729666AAF*76=::4:?7:=>*:7(.(1:594()1)8:8:?4())))4>63()-
@M02996:162:000000000-B87FG:1:1102:27737:19971 1:N:0:CCTAAGAC+AAGGAGTA
CCTACGGGGGGCTGCAGTGGGGAATTTTGGACAATGGGCGCAAGCCTGATCCAGCAATGCCGCGTGCAGGAAGAAGGCCTTCGGGTTGTAAACTGCTTTTGTCAGGGAAGAAATCCTTTGGGTTAATACCTCGCAGGGATGACGGTACCTGAAGAATAAGCACCGGCTAACTACGTGCCAGCAGCCGCGGTAATACGTAGGGTGCGAGCGTTAATCGGAATTACTGGGCGTAAAGCGTGCGCAGGCGGCTTTGCAAGACAGAGGTGAAATCCCCGGGCTCAACCTGGGAACTGCCTTTGTG
+
CCCCCC===))8888::EFGGDGGGGGGGGGGGGGGGGGEGGGFFFGGGGFGGFFGFGGGFEGGGGGFFGFGGGGGGGGGGGGGGGGGGGGGGGGGGGEGGGFCFFF>FGFF,>?F@EGGGGF@FFFCGFGFE*:CEEGGGGGGGGGCEFGBCFG6BFCFGG@8?EG5EGGGGGGG>CF+AFFFECEGCECE8C?FFFFFGGGFGGGEGFGGGFGGGFDBFGG*<=<:<DG>??:C41)84>;>F@B996942):7<=C?FF8?2(1<9535)2CE>>0179?5:?F3(...)5,4=2<A7
@M02996:162:000000000-B87FG:1:1102:9045:20036 1:N:0:CCTAAGAC+AAGGAGTA
CCTACGGGTGGCAGCAGTGGGGAATTTTGGACAATGGGCGCAAGCCTGATCCAGCAATGCCGCGTGCAGGAAGAAGGCCTTCGGGTTGTAAACTGCTTTTGTCAGGGAAGAAATCCTTTGGGTTAATACCTCGAAGGGATGACGGTACCTGAAGAATAAGCACCGGCTAACTACGTGCCAGCAGCCGCGGTAATACGTAGGGTGCGAGCGTTAATCGGAATTACTGGGCGTAAAGCGTGCGCAGGCGGCTTTGCAAGACAGAGGTGAAATCCCCGGGCTCAACCTGGGAACTGCCTTTGTG
+
ACCCCGF5:5)=;===CCFGGGGGGGGGGGGGGGGGGGGGGGGGGGGGGGGGGFFGFFGGGGGGGGGGGGGGGGGGGGGGGGGGGGGGGGGGGGGGGGGGGGGGGGGDGGGGGGGGGGGGGGGGGGFFGFGFGGGGGGGGGGGGGGGEGGGEGG;DGGGGGGGDGGGGGGGGEGEGGGGGGGGGGGGGGGGEE:9CFGGFGGGAGGDEGFGGGFGGGFC37:C7?@FCBFGFFFFC9BB)-:079>B>C>>F>AAFBGGFFFF(4:64@><(33CC>66BFFFF?1::12.57?2)18BB0
@M02996:162:000000000-B87FG:1:1102:9233:20045 1:N:0:CCTAAGAC+AAGGAGTA
CCTACGGGAGTCTGCAGTGGGGAATTTTGGACAATGGGCGCAAGCCTGATCCAGCCATGCCGCGTGCGGGAAGAAGGCCTTCGGGTTGTAAACCGCTTTTGTCAGGGAAGAAAAGGTTCTGGCTAATACCCGGGACTCATGACGGTACCTGAAGAATAAGCACCGGCTAACTACGTGCCAGCAGCCGCGGTAATACGTAGGGTGCAAGCGTTAATCGGAATTACTGGGCGTAAAGCGTGCGCAGGCGGTTATGCAAGACAGAGGTGAAATCCCCGGGTCAACCTGGGAACTGCCTTTGTGG
+
ACCCCGDB5:)======;CFGGFGGGGGGGGGGGGGGGGGGGFGGGGGGGGGGFFGGGFGGGGGGGGGGGGGGGGGGGGGGGGGGGGGGGGGGGGGGGGGGGGGGGGGGGGGGGGGGGGGGGGGGGGGGGGGGGGGGGGGGGGGGGGGGGFFGGGGG;FGFGFFEGGGGCFCFFEGGGG7EGGGGGGGGEG8879C>=*;DDGEGFGFFDGGCFGGG?DDFGGFFFFFFFGFFFAG>BEE9EF12.04>;:FB9)=4CE7548:><6<=>EFF(9:)(38<*<??<B(42/)5,52=<A((
@M02996:162:000000000-B87FG:1:1102:9251:20048 1:N:0:CCTAAGAC+AAGGAGTA
CCTACGGGAGGCTGCAGTGGGGAATTTTGGACAATGGGCGCAAGCCTGATCCAGCCATGCCGCGTGCGGGAAGAAGGCCTTCGGGTTGTAAACCGCTTTTGTCAGGGAAGAAAAGGTTCTGGCTAATACCCGGGACTCATGACGGTACCTGAAGAATAAGCACCGGCTAACTACGTGCCAGCAGCCGCGGTAATACGTAGGGTGCAAGCGTTAATCGGAATTACTGGGCGTAAAGCGTGCGCAGGCGGTTATGCAAGACAGAGGTGAAATCCCCGGGCTCAACCTGGGAACTGCCTTTGTG
+
CCCCCGA9:))=;=8;=CEFGGGGGGGGGGGGGGGGGGGGGGGGGGGGGGGGGFFGFGGGGGGGGGGGGGGGGGGGGGGGGGGGGGGCFGFGGGEGGGGGGGGGGDFFGGGGFFFGGGGGGGGGGGGGGFGEGGGGGGGGCCFFGGFGGGGGGGGGGGG9EGFGGGGGGGGGGGGGFCGEGGGGGGGGEEG*=C9C>GGFGDGFDGGFGB9CCFGG3:DBFGFGGFGGFBGD:?AFF:>B9=>FFE:>DB?FFFFFACCBFFF?41B<B>C:?<GEBB>B>FFF?4:204.537?FF244(
@M02996:162:000000000-B87FG:1:1102:9239:20064 1:N:0:CCTAAGAC+AAGGAGTA
CCTACGGGAGGCTGCAGTGGGGAATTTTGGACAATGGGCGCAAGCCTGATCCAGCCATGCCGCGTGCGGGAAGAAGGCCTTCGGGTTGTAAACCGCTTTTGTCAGGGAAGAAAAGGTTCTGGCTAATACCCGGGACTCATGACGGTACCTGAAGAATAAGCACCGGCTAACTACGTGCCAGCAGCCGCGGTAATACGTAGGGTGCAAGCGTTAATCGGAATTACTGGGCGTAAAGCGTGCGCAGGCGGTTATGCAAGACAGAGGTGAAATCCCCGGGCTCAACCTGGGAACTGCCTTTGGG
+
CCCCCD5>@518==8==CEFGGGGGGGGGGGGGGGGGGGGGGGGGGGGGFGGGFEFGGGGGGGGGGGGGGFGGGGGGGGGGGGGGGGEGGGGGGGGGGGGGGGGGGGGGGGGGGGGGGGGGGGGGGFGGFGGGGGGGGGGGGGGGGGGGGGFGGGGGGGGGGGGGGGGGGGGGGGGGGGGGGGGGGGGGGGCEGGFFGGFGGGEEGGFGFGGCFGGGFGDFGFFGFGF?EGFB?>F9?F@9EFBFFFFGFFFFFFFAD635)4?FFF2@62.54D:>>>?F=?>>7:44508<<:?F<)((
@M02996:162:000000000-B87FG:1:1102:20995:20394 1:N:0:CCTAAGAC+AAGGAGTA
CCTACGGGTGGCAGCAGTGGGGAATTTTGGACAATGGGCGCAAGCCTGATCCAGCAATGCCGCGTGCAGGAAGAAGGCCTTCGGGTTGTAAACTGCTTTTGTCAGGGAAGAAATCCTTTGGGTTAATACCTCGAAGGGATGACGGTACCTGAAGAATAAGCACCGGCGAACTACGTGCCAGCAGCCGCGGTAATACGTAGGGTGCGAGCGTTAATCGGAATTACTGGGCGTAAAGCGTGCGCAGGCGGCTTTGCAAGACAGTGGTGAAATCCCCGGGCTCAACCTGGGAACTGCATTTGTG
+
BBCCCGD985)=;===;CFEGDGGGCFFFGGGGGGG@FFFGGGGGGGGGGGGGGGFCFGGGDGGGGGFGGGGGGGGCGEGGGGDGGGGGGGGGGGGGFF@,BCF9BFGGGGGGCFFCE<FGEF>FFGG9<D9=FBF@@A8CFG@@BB3CAA,@CFFGFGDFDDDCEG*@>EGGF5FBC*9C>GGGCCGCED857F2);6)8DGBE5*28>D5*7>DFBCE@?:FCF6/4BG5<:>F02553*,2(7),/(49<))/)0:.7*6(--/464A(5,>E@9(,49<:4(,((.0)88))1)6><
@M02996:162:000000000-B87FG:1:1102:18389:20538 1:N:0:CCTAAGAC+AAGGAGTA
CCTACGGGAGGCTGCAGTGGGGAATTTTGGACAATGGGCGCAAGCCTGATCCAGCAATGCCGCGTGCAGGAAGAAGGCCTTCGGGTTGTAAACTGCTTTTGTCAGGGAAGAAATCCTTTGGGTTAATACCTCGAAGGGATGACGGTACCTGAAGAATAAGCACCGGCTAACTACGTGCCAGCAGCCGCGGTAATACGTAGGGTGCGAGCGTTAATCGGAATTACTGGGCGTCAAGCGTGCGCAGGCGGCATTGCACGACAGAGGTGAAATCCCCGGGCTCAACCTGGGAACTGCCTTAGTG
+
BCCCCG:>):)====;=CFGGGGGGGGGGGGGGGGGGGGGGGGGGGGGGGEGFEFFFGGGGGGGGGGEFGGGGGGGGGGGGGGGGGGGGGGGGGGGGGGGGGGGGGGG@FGGFGGGGGGGGGGGGGFGGGGFGGGGGGGGGGGGGGGGGFGGGGGGGGGGFGGGGGGCEFFGGGGGFEGGC7CGGGGGGEDGCFGGF=CFGGGDEC*5C>DEDFGGG;DDFGEF998=8E<)48?4(28)4:022>37C>>?>A>*47E657:<::?264:2),9C:36:?FF74??BFB@??<(4@)).6
@M02996:162:000000000-B87FG:1:1102:18108:20612 1:N:0:CCTAAGAC+AAGGAGTA
CCTACGGGTGGCTGCAGTGGGGAATTTTGGACAATGGGCGCAAGCCTGATCCAGCAATGCCGCGTGCAGGAAGAAGGCCTTCGGGTTGTAAACTGCTTTTGTCAGGGAAGAAATCCTTTGGGTTAATACCTCGAAGGGATGACGGTACCTGAAGAATAAGCACCGGCTAACTACGTGCCAGCAGCCGCGGTAATACGTAGGGTGCGAGCGTTAATCGGAATTACTGGGCGTAAAGCGTGCGCAGGCGGCTTTGCAAGACAGAGGTGAAATCCCCGGGCTCAACCTGGGAACTGCCTTTGTG
+
CCCCC6>5=5)=;8=;=CFGGGGGGGGGGGGGGGGGGGGGGG@FGGGGGGGGGEFFFGGGGGGGGGGGGGGGGGGGGGGGGGGGGGGGGGGGGGGGGGGGGGFDGGGGGGGGGGGGGGGGGGGEGGGFFGGEG@FG7EGGGGGGDGGGGFGGFEGGDGGFGGGGGEE6@8FGGFEC6@FGGGGFFFGECEGECGGGFGGFGGF:?EDDCEDD*:77DDCAFCGGGFGGFFGF?BFG925)4*(41552>>94>AA4<FC7F):?>BF<=6<742<*7>>B<=FF0860(.78>B0<74<4.
@M02996:162:000000000-B87FG:1:1102:18127:20614 1:N:0:CCTAAGAC+AAGGAGTA
CCTACGGGTGGCTGCAGTGGGGAATTTTGGACAATGGGCGCAAGCCTGATCCAGCAATGCCGCGTGCAGGAAGAAGGCCTTCGGGTTGTAAACTGCTTTTGTCAGGGAAGAAATCCTTTGGGTTAATACCTCGAAGGGATGACGGTACCTGAAGAATAAGCACCGGCTAACTACGTGCCAGCAGCCGCGGTAATACGTAGGGTGCGAGAGTTAATCGGAATTACTGGGCGTCACGCGTGCGCAGGCGGCTTTGCAGGACAGAGGGGAAATCACAGGGCTCAACCTGGGCACTGCTTTTGTG
+
-ACCCG85=8);;88;;=CEF>EGGGFGGDFFFGGGDGCFGGGGGGGGGGDGGFFFEGGGGGGGEGGGGGGGDGFFGEDFGGGGDGGGGGFGGGGGGGGGAFCEFFF@?FGGFFCGC<FGC@CFGCECEFGGCGGGG76,+@:FFGF8DE9B8,=EFGGG9?FDEE6EGEGGGGGGFGGGCFGGG>CEGCD**4>??8F61:FA=C<B));C7A@7309))7CFG=8E<@5)3(-*-(.)(:22>EE>D6>4AA<*(*:3>)58((7?F)<)5):;;?:B<=F4((.-..0.(.))/5443
@M02996:162:000000000-B87FG:1:1102:18115:20634 1:N:0:CCTAAGAC+AAGGAGTA
CCTACGGGTGGCTGCAGTGGGGAATTTTGGACAATGGGCGCAAGCCTGATCCAGCAATGCCGCGTGCAGGAAGAAGGCCTTCGGGTTGTAAACTGCTTTTGTCAGGGAAGAAATCCTTTGGGTTAATACCTCGAAGGGATGACGGTACCTGAAGAATAAGCACCGGCTAACTACGTGCCAGCAGCCGCGGTAATACGTAGGGTGCGAGCGTTAATCGGAATTACTGGGCGTAAAGCGTGCGCAGGCGGCTTTGCAAGACAGAGGTGAAATCCCCGGGCTCAACCTGGGAACTGCCTTGGTG
+
CCCCCG50)8)======CFGGGFGGGGGGGGGGGGGGGGGGGGGGGGGGGGGGFFGFGGGGGGGFGGGFGFGGGGGGGGGGGGGGGGGGGGGGGGGGGGGGGFGGGGGGGGGGGGGGGGGGGGGGGGGGGGGGGGGGGCFGGGGGGGGDFGGGGGGGGGGGGGGGGDGGGGGGGGGGGGGFDFFGGGGGGGGCD9CFGGFGDGEG=:=DFGEGFGGF;DEFGFDCFFC:>GFB3:F>BB>3>>>>3>>DBF@D>A*52:7F)3804=?8<C:>2<E59-8>FFF01::105,8<8<F30<1
@M02996:162:000000000-B87FG:1:1102:11431:20658 1:N:0:CCTAAGAC+AAGGAGTA
CCTACGGGAGGCTGCAGTGGGGAATTTTGGACAATGGGCGCAAGCCTGATCCAGCCATGCCGCGTGCGGGAAGAAGGCCTTCGGGTTGTAAACCGCTTTTGTCAGGGAAGAAAAGGTTCTGGCTAATACCCGGGACTCATGACGGTACCTGAAGAATAAGCACCGGCTAACTACGTGCCAGCAGCCGCGGTAATACGTAGGGTGCAAGCGTTAATCGGAATTACTGGGCGTAAAGCGTGCGCAGGCGGTTATGCAAGACAGAGGTGAACTCCCCGGGCCCAACCTGGGCACTGCCTGTGTG
+
CCCCCD=A5:)=;===CEFFGGGGGGGGGGGGGGGGGGGGGDGGGGGGGFGGGFGGFGGGGGGGGGGGGGGGDGGGGGFGGGFGGGGFBAFGGGGGGGGGGGGGGGGDGGGFGFGGGGGGGFGG,ACDFFF>E7BFECFFAEGE@ECEFGEBE,B,5@CGGGGGCCEE5;FFCFEGECF?FG4CC5:55ECECFGG>G75>C@>CFC67>CCDFGGC?D:7?CFF?FFFFC>:6>D61;56*4,-<50D;BF9)6*5**(75:14(05*.0.8?587>(4?))0,312((.(..42*.).4
@M02996:162:000000000-B87FG:1:1102:11449:20671 1:N:0:CCTAAGAC+AAGGAGTA
CCTACGGGAGGCTGCAGTGGGGAATTTTGGACAATGGGCGCAAGCCTGATCCAGCCATGCCGCGTGCGGGAAGAAGGCCTTCGGGTTGTAAACCGCTTTTGTCAGGGAAGAAAAGGTTCTGGCTAATACCCGGGCCTCATGACGGTACCTGAAGAATAAGCACCGGCTAACTACGTGCCAGCAGCCGCGGTAATACGTAGGGTGCAAGCGTTAATCGGAATTACTGGGCGTAAAGCGTGCGCAGGCGGTTATGCAAGACAGAGGTGAACTCCCCGGGCTCAACCTTGTAACTGCCTTTGTT
+
CCCCCGD))0)=6===CCFFGGGGGGGGGGCGGGGGGGGGGGGGGGGGGGGGGGGGGGGGGGGGGCGFFGGGGGFFGGGGGGFEGGGFGGGCFFGGGGGGGGGGGGGGGGGGGGGGGGGGGGFGGDEDDGGCCF++@FGGFFG+CEFEGGC7D9EFFDGA9CCFEDCC4DGFCGEFGGGGGG448CCEG*)=8CFGF70.9DFDEGGFCD3C7>FFGB*5:@FFE6FD<3CE(16>96B39=6963)39>?F<<29<*:27@?:4:9<*.<.38317>FFBFFFF)5).6796<.)0.6.,
@M02996:162:000000000-B87FG:1:1102:11428:20678 1:N:0:CCTAAGAC+AAGGAGTA
CCTACGGGAGGCTGCAGTGGGGAATTTTGGACAATGGGCGCAAGCCTGATCCAGCCATGCCGCGTGCGGGAAGAAGGCCTTCGGGTTGTAAACCGCTTTTGTCAGGGAAGAAAAGGTTCTGGCTAATACCCGGGACTCATGACGGTACCTGAAGAATAAGCACCGGCTAACTACGTGCCAGCAGCCGCGGTAATACGTAGGGTGCAAGCGTTAATCGGAATTACTGGGCGTAAAGCGTGCGCAGGCGGTTATGCAAGACAGAGGTGAAATCCCCGGGCTCAACCTGGGAACTGCCTTTGTG
+
ACCCCD):>>5=====CFGGGGGGGGGGGGGGFDFGGGGGEGFFGGGGGGGGGFFFGGGGGGGGFGGEGGGGGGGGGGGGGGGGGGGGGGGGGGGGGGGGGGGGGGGGGGGGGGGGGGGGGFGGGGFGGGGGGGGGGGGGGGGGGEGEFGGFGGGGG;FFCD@:FEGGGGGGGGGGGGGGGGGFGFGGGGGGGGFGFGFFGGFFEGGFDEGGGFG7DFDDFGGGC=FFBFDEFFAD9<E33242487996:FFF<FFCG?F43??B?>?:05487E>99:2F?F??B<2873?F:2=)4:(
@M02996:162:000000000-B87FG:1:1102:9036:20970 1:N:0:CCTAAGAC+AAGGAGTA
CCTACGGGAGGCTGCAGTGGGGAATTTTGGACAATGGGCGCAAGCCTGATCCAGCAATGCCGCGTGTAGGAAGAAGGCCTTCGGGTTGTAAACTGCTTTTGTCAGGGAAGAAATCCTTTGGGTTAATACCTCGAAGGGATGACGGTACCTGAAGAATAAGCACCGGCTAACTACGTGCCAGCAGCCGCGGTAATACGTAGGGTGCGAGCGTTAATCGGAATTACTGGGCGTAAAGCGTGCGCAGGCGGCTTTGCAAGACAGAGGTGAAATCCCCGGGCTCAACCTGGGAACTGCCTTTGTT
+
CCCCCGFA:58=====CEFFGGGBFGGGGGGGGGGGGGGGGFEGGGGGGGGGGEFFEFFGFGEEFGGGGG,BFGGGGGGGGGGGGGGGG,FGGGFGGGGGGGGGGGGGGEGFFGGGGGGGGGGGGGGGGCFGGGDFDGFGGGGG>EGGGGCEGGGFGGGGGGGGGGGGGGGGGGGG6FGGGGGGGGGGEGGBEGCFFGFADDG3CCDEGBGGCAFFGDG5;FGFGF6FBFDD:69F>B5>>EBF>EF>GFFF2:>FAFF()050>:48@4+5>?GE>B(2)77<2(11:(058?1<97).(
@M02996:162:000000000-B87FG:1:1102:9045:20989 1:N:0:CCTAAGAC+AAGGAGTA
CCTACGGGAGGCTGCAGTGGGGAATTTTGGACAATGGGCGCAAGCCTGATCCAGCAATGCCGCGTGTAGGAAGAAGGCCTTCGGGTTGTAAACTGCTTTTGTCAGGGAAGAAATCCTTTGGGTTAATACCTCGAAGGGATGACGGTACCTGAAGAATAAGCACCGGCTAACTACGTGCCAGCAGCCGCGGTAATACGTAGGGTGCGAGCGTTAATCGGAATTACTGGGCGTAAAGCGTGCGCAGGCGGCTTTGCAAGACAGAGGTGAAATCCCCGGGCTCAACCTGGGAACTGCCTTTGTG
+
BCCCCG88>5)======CFGGGGGGGGGGGGGGGGGGGGGGGGGGGGGGGGGGGGGGGGGFGGGGGGGGG@FGGGGGGGGGGGGGAFGGGGGGGGGGGGGGGEFGGG7FGGGGGGGGGGGGGGGGFEEFGFFG7FGGGGGGGGGGGGED9EDFGFGGGGGGGGGFEGGGGGGGGGGGGGGGGGGGGGGGGG:CF@FFGG:DDGFDGGBCBGGG3:D8;DEFEFFCFCFFFDDF?2>((079>>>9)79D>9FA9>7>GG:@781?FF)=<C?2(>C>4,:?FFF????::728>,2=<B6(
@M02996:162:000000000-B87FG:1:1102:24039:21472 1:N:0:CCTAAGAC+AAGGAGTA
CCTACGGAGGCAGCAGTGGGGAATTTTGGACAATGGGCGCAAGCCTGATCCAGCAATGCCGCGTGCAGGAAGAAGGCCTTCGGGTTGTAAACTGCTTTTGTCAGGGAAGAAATCCTTTGGGTTAATACCTCGAAGGGATGACGGTACCTGAAGAATAAGCACCGGCTAACTACGTGCCAGCAGCCGCGGTAATACGTAGGGTGCGAGCGTTAGTCGGAATTACTGGGCGTAAAGCGTGCGCAGGCGGCTTTGCAAGACAGAGGGGAACTCGCCGGGCTCAACCGGGGAACGGCCGTTGTGG
+
ACCCCGF)111=8===<=;CEBCFFEFFGCCFEFFGGFFGEECGGDFD@<CFFEEG,C:CFECFGFFFGBFFFFFG<F@GFDGGCCEFFAFFABDGGCGFFGEGGGFCFGGGGFGAFGF,=4+A?EFBFF9@8EGCBFFGDDFDFC>,C@DFGGG9EDF=9=@@EEGGGGGFGGGGF@CGGGGFEE5EGGD5,=4:;DGBD0;:C=<)201=*+1:)3C3@:F7C?GC481>869D:6)727696;>0)((1)6<9(*2,5?6(31:()-1419CC)4:4<)5)-4--41)4,,(-0-86(
@M02996:162:000000000-B87FG:1:1102:12649:21891 1:N:0:CCTAAGAC+AAGGAGTA
CCTACGGGGGGCAGCAGTAAGGAATATTGGACAATGGGCGAAAGCCTGATCCAGCCATGCCGCGTGAAGGATTAAGGTCCTCTGGATTGTAAACTTCTTTTATTTGGGACGAAAAAAGGGAATTCTTTCCCACTTGACGGTACCAAGTGAATAAGCACCGGCTACCTCCGTTCCAGCAGCCGCGGTAATACGAAGGGTGCAAGCGTTATCCGGATTCACTGGGTTTAAAGGTTGCGGAGGCGGGGATGGAATTCAGTGGTGAAATCTCGGAGCTTAACTCCGACACTGCGATTGATTCTAT
+
BCCCCG@8A))8688::<?C<FGGGGGGA<-FGGGGGGAFGGGCGGGGG<B5EFF7E<FGGGGGGGCG<FFGCGGGGBF,,7,BFCF,3>FFG=B=3EFGF=D@@DF:D<*@3CFEB7*::,3<7@@@C<C?:C9,?CEDGFCF@+*25?99C:ECG>*=CD>E*29C7*;+009C680@5CDGG/C/000**9/:72/<F705CECEFF7/97>D4)2*/8*9A@F<<=G*),3<(4)0(C6,().-*()*4))*.<*656))).*-0(*46(*<=).),)<)49?<>()3::2)*))-)
@M02996:162:000000000-B87FG:1:1102:15418:21906 1:N:0:CCTAAGAC+AAGGAGTA
CCTACGGGTGGTAGCAGTGGGGAATTTTGGACAATGGGCGCAAGCCTGATCCAGCCATGCCGCGTGCGGGAAGAAGGCCTTCGGGTTGTAAACCGCTTTTGTCAGGGAAGAAAAGGTTCTGGCTAATACCCGGGACTCATGACGGTACCTGAAGAATAAGCACCGGCTAACTACGTGCCAGCAGCCGCGGTACTACGTAGGGTTCAAGCGTGAATCGGCATTCCTGGTGGTAAAGCGTGCGCAGGCGGTTATGCAATGCAGAGGTGAAATCCACGGGCCTAATCAGGGACATGACTTTGTG
+
B9CCCGFF51)8<==<CCEFE@@FGGCFGGGGGGGF@FG@FEEGGGGGGAFFGGGGGGGGGGGGGGGEEFEFGGGGCFFG@CGGCFEEFE?E?FGGG@BDFFCE9FFFG4,AFFFFE?FEF,AEEFB:C,>++@C:,@>DDFG@78>CF;,8>>9D9>C,,:,35@:*;FFFGCCFFGCFFCC*:C5**=CC*+1<);*;*:*)3=C66:7*97>DC().7+0C?FG+()99)-4:6<EB>59((05093(654)9)++./*(-5<4.143.)(/?>;((()**-),(-()))-4<*6<:(
@M02996:162:000000000-B87FG:1:1102:15426:21922 1:N:0:CCTAAGAC+AAGGAGTA
CCTACGGGTGGTAGCAGTGGGGAATTTTGGACAATGGGCGCAAGCCTGATCCAGCCATGCCGCGTGCGGGAAGAAGGCCTTCGGGTTGTAAACCGCTTTTGTCAGGGAAGAAAAGGTTCTGGCTAATACCCGGGACTCATGACGGTACCTGAAGAATAAGCACCGGCTAACTACGTGCCAGCAGCCGCGGTAATACGTAGGGTGCAAGCGTTAATCGGAATTACTGGGCGTAAAGCGTGCGCAGGCGGTTATGCAAGACAGAGGTGAAATCCCCGGGCTCAACCTGGGAACTGCCTTTTTG
+
ACCCCDAA)1)====<==EFGGGGGGGGGGGGGGGGGGGGGGGGGGGGGGGGGGGGGGGGGGGGGGGGGGGGGGGGGGGGGGGGGGGGGGGGGGGGGGGGGGGGGGGGGGEFGGGGGGGGGGGGGGFGGGFGGGGGDGGGGGGGGGGGGGGEGGGGGGGGGFFEGGGGGGGGGGGGGGGGGGGDGGGDGGGGGGGGFFFFGGGFEGGFGF7EGFGGGFGFFGFDCFFGFFDEFFF741554*4>>>B><9?6))6@AGFF5.4<3(64@<3:>:CG@F928@)<??:84(0))).2*-))-
@M02996:162:000000000-B87FG:1:1102:15422:21940 1:N:0:CCTAAGAC+AAGGAGTA
CCTACGGGTGGTAGCAGTGGGGAATTTTGGACAATGGGCGCAAGCCTGATCCAGCCATGCCGCGTGCGGGAAGAAGGCCTTCGGGTTGTAAACCGCTTTTGTCAGGGAAGAAAAGGTTCTGGCTAATACCCGGGACTCATGACGGTACCTGACGAATAAGCACCGGCTAACTACGTGCCAGCAGCCGCGGTAATACGTAGGGTGCAAGCGTTAATCGGGATTACTGGGCTACAAGCGTGCGCAAGCGGTTATGCAAGACACAGGTGAAATCCACGGCATCGACCTGGGAACGGCCTTGGTG
+
6ACCCG85)0)8<=;<==CFGGGGGCGGGGGGGGGGGGGGGGGGGGGGGF9FGFEFFGGGGGGGGGGGGGFGGGGGGGFGGGGFGGGGGGGGGGGGGGGGGGGCFGGCFGGGGGG7EEGGGGGGGCC<;>D:>EC78DGGGGGG7:ECCFGG,@B*@EF:DF8:*;C>>FDCFFEGGG*18DC6CF5CEEGE5CFB>=6:DG?DE?FF5BD5DFCFF()0<*<D+/<F0)*).)./,4B34:((4>>;7(1*)).*.:62))(34,0,9)<7)5/:)((.(0..(40((.0(-(-(9)5>1
@M02996:162:000000000-B87FG:1:1102:15702:22255 1:N:0:CCTAAGAC+AAGGAGTA
CCTACGGAGGCAGCAGTGGGGAATATTGGACAATGGGCGCAAGCCTGATCCAGCCATGCCGCGTGAGTGATGAAGGCCCTAGGGTTGTAAAGCTCTTTCAACGGTGAAGATAATGACGGTAACCGTAGAAGAAGCCCCGGCTAACTTCGTGCCAGCAGCCGCGGTAATACGAAGGGGGCTAGCGTTGTTCGGAATTACTGGGCGTAAAGCGCACGTAGGCGGATTGTTAAGTTAGGGGTGAAATCCCAGGGCTCACCCCTGGAACTGCCTTTAATACTGGCAATCTCGATTCCGAGAGAGG
+
ACCCCGD):818====<=CEFFFGGGGGGGGGGGGGGGGGGGGGGGGFEFGGGFFGGGGGGFGGGEGGGGGGGGGGGGGGEGGGEFGGGGCCFGGGGGFEFGGGGGGGFGGGGGGGGGGGGGGGGGGGGGGGGGGGFGEGGGGGGGGGGGGGGGGGGGGGGGGGGCEGGGGGGGDGECEGGGGGGG5CFFGCCGGGA@FCGGDDGGGAGFGGGFGG4:DFFC:C87FG<6D@>AD541731?245)9443:BBF?7(:>?FFBFFB=<F438<6>@6)))(.16:)6:)(*.)2(-),((-
@M02996:162:000000000-B87FG:1:1102:15678:22256 1:N:0:CCTAAGAC+AAGGAGTA
CCTACGGAGGCAGCAGTGGGGAATATTGGACAATGGGCGCAAGCCTGATCCAGCCATGCCGCGTGAGTGATGAAAGCCCTAGGGTTGTAAAGCTCTTTCAACGGTGAAGATAATGACGGTAACCGTAGAAGAAGCCCCGGCTAACTTCGTGCCAGCAGCCGCTGTAATACGAAGGGGGCTAGCGTTGTTCGGCATTACTTGGCGTAAAGCCCACGTATGCGGCTTGTTAAGCTCGGGGTGAAATCCCCTGGCTCACTCCTCGAACTGCCTTGTGTAATGTCAATCCTCTCTCCGAGCACGG
+
ACCCC,18851888;;66;C:6CFAFFGFGGEDDE8<DE7C:+CF8F@AFGG,?CEC,<E+@CFG,7@FEF5,<,:E8CF,4,CCFFC<AFC<?B9FDF,B?@7FGE,A,5?EE;FG++8?FGG@CD+FFFG8,@A>C+=7C=DF9E9+>38+,@8?8DG>=+83,5@;C*4@**1>*;=,977**=:CFD**::C+++++*>5;**5+8*/;878*)2*.:*)/;6+27**-,()(()),0--<))(2(-).8<7)3:2))(.,(05).+)).2+*).)-***)(-..(*.((-()-((,
@M02996:162:000000000-B87FG:1:1102:24502:22379 1:N:0:CCTAAGAC+AATGAGTA
CCTACGAGAGTCTGCAGTGGGGAATTTTGGACAATGGGCGCAAGCCTGATCCAGCAATGCCGCGTGCATGAAGAAGGCCTTCGGTTTGTAAACTGCTTTTTTCAGGGAAGAAATCCTTTGTATTAATACCTCGAAGCTATTACGGTACCTGAACAATACACCCCGGCTAACTACGTGCCAGCAGCCCCTGTCATACGTATGGTGCTAGCGTTAATCGGCATTACTCAGCGTAAATCGTTCGAAGTCAGCTTTCTCATCCCACAGTTAAATCCCCGGCCTCAACCCTGTACCTGTCTTTTGG
+
CCCCCG))11)=;,=6;=;C@:FGG,FF<@CFGCG,;,C@FGG:FGG8CDEFG?FFGFDEFFGFEDGG,C9FECC8,BDEFF6B,8=,:EFFFF,?EE9E,@EFF,:<E+EFFAF<F<,,,,9:,FF<,,@E+@>++,8C,,,+6@8EF,,,@,6,,@=,>++B++@@6DGGC?8C,:7A@*;>CF*@@*;,?B,;/CC+;C>BG,+47?8/9)=C*:)88F7C@1+0.)9=?7):((.0(*(6(1+)0).*)).0)3+().(..6*)1-<(.19*)(4?FF)7((.4))1.-)..*).-(
@M02996:162:000000000-B87FG:1:1102:24519:22392 1:N:0:CCTAAGAC+AAGGAGTA
CCTACGGGAGGCTGCAGTGGGGAATATTGGACAATGGGCGCAAGCCTGATCCAGCAATGCCGCGTGCAGGAAGAAGGCCTTCGGGTTGTAAACTGCTTTTGTCAGGGAAGAAATCCTTTGGGTTAATACCTCGAAGGGATGACGGTACCTGAAGAATAAGCACCGGCTAACTACGTGCCAGCAGCCGCGGTAATACGTAGGGTGCGAGCGTTAATCGGAATTACTGGGCGTAAAGCGTGCGCAGGCGGCTTGGCCAGACAGAGGTGAAATCCCAGGGCTCAACCTGGGAACTGCCTTTGTG
+
ACCCCG===8)====;CCFFFGFGG,CFGGGGGGFECFGFEGFGGGGGGGGGGFFFFDGGGGGGGGGGGGGGGGGGGGGGGGGGCFGGGGFGGGGGGGCFFGGGGGGFGGGGGG9EEEFFGGG>FGGGGGGGGGGGGGFGEGGF:CG@FGD,@BFGCGGGFFGFFEGGCEGGG?CFDFFGGDFG6FEGE58=:81>8=F6DCGEEC*))0/:*:CCC(/5;GGCC?F*35>3:(-:348)429>>E>3946)2,)/4**()..4,49<=<:(.)9A:::?)95>(.(,,550<?23684)2
@M02996:162:000000000-B87FG:1:1102:24500:22397 1:N:0:CCTAAGAC+AAGGAGTA
CCTACGGGAGGCTGCAGTGGGGAATTTTGGACAATGGGCGCAAGCCTGATCCAGCAATGCCGCGTGCAGGAAGAAGGCCTTCGGGTTGTAAACTGCTTTTGTCAGGGAAGAAATCCTTTGGGTTAATACCTCGAAGGGATGACGGTACCTGAAGAATAAGCACCGGCTAACTACGTGCCAGCAGCCGCGGTAATACGTAGGGTGCGAGCGGTAATCGGAATTACTGGGCGTAAAGCGTGCGCAGGCGGCTTTGCAAGACAGAGGTGAAATCCCCGGGCTCAACCTGGGAACTGCCTGTGTG
+
CCCCCGA==5)======CFFGGGGGAFGGGGGGGGGFGGGGGGGGGGGGFFGGFGGGGGGGGGGGGGGGGGGGGGGGGGGGGGGGGGGGGGGGGGGGGGGGGGGGGGGGGGGGFGGFGGG?@CFGGGGGGGGGGGGGGGGGGGEEEG8FDFFGGFGFGGGGGGFG>CCEGGGGGGGGGGGGGGGGGGGGD)BEDGDF;C):CCBGGGFD>):D>G751DBFD9CEFGEBFDB?BAGF3:)4*44350791(7<B2=2*C?FF>()-/3=)057:DGEF9(<@)73(40:B)4>?(4*62-3
@M02996:162:000000000-B87FG:1:1102:24165:22593 1:N:0:CCTAAGAC+AAGGAGTA
CCTACGGGCGGCTGCAGTGGGGAATTTTGGACAATGGGCGCAAGCCTGATCCAGCAATGCCGCGTGCAGGAAGAAGGCCTTCGGGTTGTAAACTGCTTTTGTCAGGGAAGAAATCCTTTGGGTTAATACCTCGAAGGGATGACGGTACCTGCAGAATAAGCACCGGCTAACTACGTGCCAGCAGCCGCGGTAATACGTAGGGTGCGAGCGTTAATCGGAATTCCTGGGCGTAAAGCGTGCGCAGGCAGCTTTGCAAGACAGCGGTGAAATCCCCGGGCTCAACCTGGGAAACGCCGTTTTG
+
ABCCCC=8):)8888;;CEEGGGGGEGGGGGGGFFGFDGFGGFGGGGGGFFGGFFCFEFGGGGFGGGGGGCGFFGGGGGFGGGGGGEGGGGGGGGGGGGGGGGGGGGGGGGGGFGGG,CFFDFC=FEFGFFGGGGGGGGFEGGG7EGEGGF,>FCCCGFGGC>DFGCGDGGGGG8CCCG?FGD46EGGGGCCDGF+.;DFGDFBEE:)97159:FDF?DEFG+*<*85:DGF105F;1)0-:9>6D)354)*5).*)024<)403305*-+5445EB97:7*).(,4(.()((--(0((-(
@M02996:162:000000000-B87FG:1:1102:6709:22819 1:N:0:CCTAAGAC+AAGGAGTA
CCTACGCGTGGCAGCAGTGGGGAATTTTGGACAATGGGCGCAAGCCTGATCCAGCAATGCCGCGTGCAGGAAGAAGGCCTTCGGGTTGTAAACTGCTTTTGTCAGGGAAGAAATCCTTTGGGTTAATACCTCGAAGGGATGACGGTACCTGAAGAATAATCACCGGCTAACTACGTGCCAGCAGCCGCGGTAATACGTAGAGTGCGAGCGTTAATCGGAATTACTGGGCGTAAAGCTTGCGCAGTCTGCTTTGCCAGACAGAAGTTAAATCCCCGGGCTCAACCTGAGAACTGCCTTTGTA
+
ABCCC,))1))=;8==6<CEFGCGFFFGF:FGGGGGCGFECCEGGGGECFFFGGGGGF6E8FGFGGGGGCEFFGG8,BFGFFCC@FC7FFGGG9,AEFFG,EFGF,BDFCFFG9EGEFG,?+8@<<EGGDFGDC@:BCBFEFG@CEGGFF9DF9EFFGF,@BDFE:@>EFGGGCECDFGG69F*:7EE5*98E7B968?8*25+C55)CBC=DF@CC3C).33:A*<*4)9;:B2>-)0>1:79(0/:F)6?7429)**2)0),6-8:?:<5:?D*>1,()1.55((.6.)653:?F7)6)
@M02996:162:000000000-B87FG:1:1102:6717:22836 1:N:0:CCTAATAC+AAGGAGTA
CCTACGGGTGGCAGCAGTGGGGAATTTTGGACAATGGGCGCAAGCCTGATCCAGCAATGCCGCGTGCAGGAAGAAGGCCTTCGGGTTGTAAACTTCTTTTGTCAGGGAAGAAATCCTTTGGTTTAATACCTCGATGTGATGACGGTACCTGAAGAATAAGCACCGGCTAACTACGTGCCAGCAGCCGCGGTAATACGTATGGTGCGAGCGTTAATCGTAATTACTTGGCGTAAAGAGTGCGCAGGCGGCTTTGCAAGACAGAGGTGCAATCGCCGCACTCAACCTGGGAACTGACTTTGTG
+
CCCCCG081:0=;=====C@FGGGGFGGGGFGGGGGGFFG@FGG@GGGGCEGEGG<CDG8FGGGGGEGGGGFGGGGGG8FGG@F7:?:?,CFG@,:CFFG?,@5FEE4EF8EGGDEDA@EG,4A?,CEGGGAEF,C,CE9@;=F+8>C9,,>D,,6,>DGGF,D@8:C+>B9;@>C>E5;,<CFG:@CE5/4:+9<);*+2*>8<//8/.)**:C7C6*5)>+1<+;+5>C5(-)*.6@@9:90(5:0)(-974-*.*24)0,14()./60(-3)*)--,87FF?:6<((<82-44@A)..
@M02996:162:000000000-B87FG:1:1102:6699:22836 1:N:0:CCTAAGAC+AAGGAGTA
CCTACGGGTGGCAGCAGTGGGGAATTTTGGACAATGGGCGCAAGCCTGATCCAGCAATGCCGCGTGCAGGAAGAAGGCCTTCGGGTTGTAAACTGCTTTTGTCAGGGAAGAAATCCTTTGGGTTAATACCTCGAAGGGATGACGGTACCTGAAGAATAAGCACCGGCTAACTACGTGCCAGCAGCCGCGGTAATACGTAGGGTGCGAGCGTTAATCGGAATTACTGGGCGTAAAGCGTGCGCAGGCGGCTTTGCAAGACAGAGGTGAAATCCCCGGGCTCAACCTGGGGACTGCCTTTGTG
+
CCCCCG@5:5)=;===CCFGGGFGGGGGGGGGGGGGGGGGGGGGGGGGGGGGGEEFEFGGGFFGGGGGGGGGGGGGGGGGGGGGGGGGGGGGGGGGGGGGGGGGGGGGGGGGGFGCGGGGGGCFGFFGGEGGGFGGGGGGGGGGGGGEGGGEFCFGGGGGGGCGGGGGGCCGGFGGGGGGGGGGGGG:EEGBEFFGFD4ADGFFGGDBCEDGGFG7CDDEFGGGGFC=0>>>8B>FF?F5(:9BF:BFG(3@AB27<:7:F48:?BFFFA<431<C@>(44*8:4:?F(40.:BB7FFAF<
@M02996:162:000000000-B87FG:1:1102:22389:22843 1:N:0:CCTAAGAC+AAGGAGTA
CCTACGGGGACTGCAGTGGGGAATTTTGGACAATGGGCGCAAGCCTGATCCAGCAATGCCGCGTGCAGGAAGAAGGCCTTCGGGTTGTAAACTGCTTTTGTCAGGGAAGAAATCCTTTGGGTTAATACCTCGAAGGGATGACGGTACCTGAAGAATAAGCACCGGCTAACTACGTGCCAGCAGCCGCGGTAATACGTAGGGTGCGGGCGTTAATCGGAATTCCTGGGCGTAAAGCGTGCGCAGGCGGCTTTGCAAGACAGAGGTGAAATCCCCGGGCTCAACCTGGGACCTGCCTTTGTGG
+
ACCCCCAA581==;===;;=CFFFFGGGGGGGGGGGGGGGGGGGGFFFEEGGDFFFGGGEFGGGGGGGGFGGGGGGGGGGFGGGGGGGGGGGGGGGGGGGGGGGGGFCFGGGGGGGGGGGGGGGGGGGGGFGGGGGGGCCFGGFGGGGGGFFGGGFFGGEGGFGDGGGGFGGGGGGGGGGGGGGGGGGGGGGFFGGF=<BG*=5C*/:C>D5CBFGD:DFF+<CE9/12<<@624/3(557/134@@9C(5?AA2/(*+(098:B>6<=6+4:37C)(-.558)(.1:((58:<))0..((
@M02996:162:000000000-B87FG:1:1102:16622:22885 1:N:0:CCTAAGAC+AAGGAGTA
CCTACGGGAGGCAGCAGTGGGGAATTTTGGACAATGGGCGCAAGCCTGATCCAGCAATGCCGCGTGCAGGAAGAAGGCCTTCGGGTTGTAAACTGCTTTTGTCAGGGAAGAAATCCTTTGGGTTAATACCTCGAAGGGATGACGGTACCTGAAGAATAAGCACCGGCTAACTACGTGCCAGCAGCCGCGGTAATACGTAGGGTGCGAGCGTTAATCGGAATTACTGGGCGTAAAGCGTGCGCAGGCGGCTTTGCAAGACAGAGGTGAAATCCCCGGGCTCAACCTGGGAACTGCCTTTGTG
+
BCCCCDD==))======CEFGGGGGGGGGGGGGGGGGGGGGGGGGGGGGGGGGFGGFGGGGGGGGGGGGGGGDFGGGGGGGGGGGGGGGGGGGGDGGGGGGGGGGGGGGGGGFGGGGGGGGG?FFFEFGFGGGDGGC7FFGGGGFGGGGGGGGGFDDEFFFGFGDGGGGGGGGGEGGGCFFGGGGFGGGGGGGGFCFGGFGGGFGGGFGEDE*=FF3?DEFGGGGF?C?@GF0:AG><DB9GFF>FDFG>>:2<A62>F7?::?BFFBFAC?0:<ED;>:<FFF??::0(0,8<0?@2<F4
@M02996:162:000000000-B87FG:1:1102:16625:22904 1:N:0:CCTAAGAC+AAGGAGTA
CCTACGTGAGGCAGCAGTGGGGAATTTTGGACAATGGGCGCAAGCCTGATCCAGCAATGCCGCGTGCAGGAAGAAGGCCTTCGGGTTGTAAACTGCTTTTGTCAGGGAAGAAATCCTTTGGGTTAATACCTCGAAGGGATGACGGTACCTGAAGAATAAGCACCGGCTAACTACGTGCCAGCAGCCGCGGTAATACGTAGGGTGCGAGCGTTAATTGGCATTACTGGGCGTCAAGCTTGCGCAGGCGGCTTTGCAAGACGGAGGTGAAATCCACGGCGTCAACCTGGGAACTTCCTGTGGG
+
8A8=CD08=05=888;;FFFFGFGGGGFGGGGGGGGGGGGGGGGGGGGCEGFGFGGFGGGEFGFEG:CFFCFFEGGGGGGFGGCFFGG:EFDEFGCFGFGGGFCFGGGGGGGGGFGGC<FFG7FFFEF9,DFGDGCE>EGGFGGFC>BEGGGGFCDGFGFGDFG78E>+D:FGGGF6DFCFFGGGG5C5EDB1=@9?CCF4?GECED)109/7)1+2;*9*79+<@+523))4:)0).8522396>87D1(6)6>45:*())-4((1)*.<.),1*)(--()1),,4((,03))-.*..((
@M02996:162:000000000-B87FG:1:1102:9198:23120 1:N:0:CCTAAGAC+AAGGAGTA
CCTACGGGAGGCTGCAGTGGGGAATTTTGGACAATGGGCGCAAGCCTGATCCAGCAATGCCGCGTGCAGGAAGAAGGCCTTCGGGTTGTAAACTGCTTTTGTCAGGGAAGAAATCCTTTGGGTTAATACCTCGAAGGGATGACGGTACCTGAAGAATAAGCACCGGCTAACTACGTGCCAGCAGCCGCGGTAATACGTAGGGTGCGAGCGTTAATCGGAATTACTGGGCGTAAAGCGTGCGCAGGCGGCTTTGCAAGACAGAGGTGAAATCCCCGGGCTCAACCTGGGAACTGCCTTTGTG
+
ACC@CDAA=50====;=CFGGGGFGGGGGGGGGGGGGGGGGGGGGGGGGGGGGGFFGGGGGGGGGGGGGGFFFFGGGGGGGGGGGGGGGGGGGGGFEDFGGGGGGGGGGGGGGGGGFGGGGDCFGGFGGEGGGGGGDEGGEGGGCEDEGGFGGGGGGGGGGGGGGGGDGGGGGGGGGGGGGGGGGGGGGDDGDGGGFGFAD<FFGGGFDBCE5>FGGF3BFG7FGBDC0>DD8?<F9?>B>C>BF3@6D60<AF9@>6*,75>2,19<9:A>>19C>>11)?FF>?(3.20.)).5644),
@M02996:162:000000000-B87FG:1:1102:9187:23134 1:N:0:CCTAAGAC+AAGGAGTA
CCTACGGGAGGCTGCAGTGGGGAATTTTGGACAATGGGCGCAAGCCTGATCCAGCAATGCCGCGTGCAGGAAGAAGGCCTTCGGGTTGTAAACTGCTTTTGTCAGGGAAGAAATCCTTTGGGTTAATACCTCGAAGGGATGACGGTACCTGAAGAATAAGCACCGGCTAACTACGTGCCAGCAGCCGCGGTAATACGTAGGGTGCGAGCGTTAATCGGAATTACTGGGCGTAAAGCGTGCGCAGGCGGCTTTGCAAGACAGAGGTGAAATCCCCGGGCTCAACCTGGGAACTGCCTTTGGG
+
ACCCCGD==51====;=CFGGGFGDGGGGGGGGGGGGGGGGGGGGGGGGGGGGFFGFGGGGGGGGGGGGGGGGGGGGGGGGGGGGGGGGGGGGGGGGGGGGGGGGGGGGGGGGGGGFGGGGGGGGGGGGGGGGGGGGGFFGGGGGGGGGGGGCEGFGGGGGGGFGGGDGGGGGGGGGCGGGGGGGFGGG5CGGGGGFGFFGGGFGE1=3A7EG>D>C6*>@GGGGFGGF37:2?FC92@@9=;>B:BBDBB@746@A7*5)5>B:6949<::?6DGDF1:?FF@:?<?4403<),2424((
@M02996:162:000000000-B87FG:1:1102:12646:23771 1:N:0:CCTAAGAC+AAGGAGTA
CCTACGGGAGGCTGCAGTGGGGAATTTTGGACAATGGGCGCAAGCCTGATCCAGCAATGCCGCGTGCAGGAAGAAGGCCTTCGGGTTGTAAACTGCTTTTGTCAGGGAAGAAATCCTTTGGGTTAATACCTCGAAGGGATGACGGTACCTGAAGAATAAGCACCGGCTAACTACGTGCCAGCAGCCGCGGTAATACGTAGGGTGCGAGCGTTAATCGGAATTACTGGGCGTAAAGCGTGCGCAGGCGGCTTTGCAAGACAGAGGGGGAATCCCCGGGCTCAACCTGGGAACTGCCTTTGTG
+
BCCCCCAF=81======CFFGGFGGGGGGGGGGGGGGGGGGGGGGGGGGGGFGFGGFGGGGGGGGGGFGGGGGGGGGGGGGGGGGGGGGGGGGFFGGGGGGGFGGGGGGGGGGGGGFGGGGD=CGGFFGGGGGDFEGGFGGFCGGGGEGGGGGGGGGAFFC7DFGGGGDGFFGCEGGGGGGGGGCFEGCCGG>@CFFGFFCCF>DGGBC>D=D:CCF<G>7CCG?6F=:>GFF?<C7?>54*,967BB524?AF<9>6EBF45((()451+),,<:719?D=)82(4,((0542(5=>442
@M02996:162:000000000-B87FG:1:1102:10355:24204 1:N:0:CCTAAGAC+AAGGAGTA
CCTACGGGTGGCTGCAGTGGGGAATTTTGGACAATGGGCGCAAGCCTGATCCAGCAATGCCGCGTGCAGGAAGAAGGCCTTCGGGTTGTAAACTGCTTTTGTCAGGGAAGAAATCCTTTGGGTTAATACCTCGAAGGGATGACGGTACCTGAGGAATAGCCACCGGCTAACTACGTGCCAGCAGCATCGGTAATACGTAGGGTGCGAGCGTTAATCGGAATTACTGGACGTAAAGCGGGAGTAGGACGCTTTGCCACTAAGTGGTGAAATTCTTCGGCTAAACCTGTGAACTACCGTTGTA
+
CCCCCGF5=));;8===C@CEFCFF,@EF@FFGGGGGFGGDGGGGGGGGFCEE:FDECCECFCFGG7,CFGFGGGGF86FGGG:=??CCFG9AAFGGCFGFD9FG,BBFDGF8EF,C,AFFF@+A5C7EA;9=+,+@8:D@F9F@EFEDFG,,+@@BD+,6+@>+@EEGG8FGGE>:CG7CCFFC,,,19;,1=C;8C*;D*<?*7CDGACGC;++:(*55:E++1@*,)153(.:(())-*.646)-1:3)8))/)+0(/*..-,95/)+-)-**041()/)08:..-)*.),((0(48)
@M02996:162:000000000-B87FG:1:1102:15305:24566 1:N:0:CCTAAGAC+AAGGAGTA
CCTACGGATGGCAGCAGTGGGGAATTTTGGACAATGGGCGCAAGCCTGATCCAGCAATGCCGCGTGCAGGAAGAAGGCCTTCGGGTTGTAAACTGCTTTTGTCAGGGAAGAAATCCTTTGGGTTAATACCTCGAAGGGATGATGGTACCTGAAGAATAAGCACCGGCTAACTACGTGCCAGCAGCCGCGGTAATACGTAGGGTGCGAACGTTAATCGGAATTACTGGGCGTAAAGCGTGCGCAGGCGGCTTTGCAATACAGAGATGAACTCCCCGGGCACAACCTGGCAACTGCCTTTGTG
+
CCCCCDA))0)====;;CFFFGGGGFGFGGFGGGGFGGGGGGGGGGGGGCFFGFGGGFGGCFGGFGCGGGGGGGGFGGGGGGGGGFFGGGGGFGAEGGGGFGGFF8FAFCEAEDGGGGGFFDBFFF;CF?EFCB@@>=FFGCFFCDFFFG,@,EBF9FFCD==>3=;?CG6EGGEFF8>EFGGFGC@C*1CEED@BFGGF4*8)5C*)18/=D:77:2:>),=7@F+5()978?)24,8)4:72358>:336)))1)+2-/14())/6*-0.(-)*)-(((8>734,(,)..:>()*.6).
@M02996:162:000000000-B87FG:1:1102:15323:24572 1:N:0:CCTAAGAC+AAGGAGTA
CCTACGGGTGGCAGCAGTGGGGAATTTTGGACAATGGGCGCAAGCCTGATCCAGCAATGCCGCGTGCAGGAAGAAGGCCTTCGGGTTGTAAACTGCTTTTGTCAGGGAAGAAATCCTTTGGGTTAATACCTCGAAGGGATGATGGTACCTGAAGAATAAGCACCGGCTAACTACGTGCCAGCAGCCGCGGTAATACGTAGGGTGCGAGCGTTAATCGGAATTACTGGGCGTAAAGCGTGCGCAGGCGGCTTTGCAAGACAGAGGTGAAATCCCCGGGCTCACCCTGGGAAGTGCCTTTGTG
+
ACCCCGA5=0)=====CEFGGGGGGGGGGGGGGGGGGGGGGGFGGGGGGGGGGFFFFGGGGGGGGGGGGGGGGGGGGGGGGGGGGGGGGGGGGGGGGGGGFGGGGGGGGGGGGGGGGGGGGGFGGGFAFFFFEGGGGGGGGGGGGGFDFGGFFGGDGGFFGFEFGGGCEGGGFGGGGGFACDGGGGGGGGDGD@9FF8?FDG8:CC15:><GG)@CC;CAFGGGC9?FBDCEFFFG9?D>3*-37>B;C>()59<9)**.)7:B26@B?9C,::7870(38*072:B(4()57<)6/-)),
@M02996:162:000000000-B87FG:1:1102:21440:24625 1:N:0:CCTAAGAC+AAGGAGTA
CCTACGGGTGGCTGCAGTGGGGAATTTTGGACAATGGGCGAAAGCCTGATCCAGCAATGCCGCATGCAGGATGAAGGCCTTCGGGTTGTAAACTGCTTTTGTACGGAACGAAAAAGCTTCTCCTAATACGAGAGGCCCATGACGGTACCGTAAGAATAAGCACCGGCTAACTACGTGCCAGCAGCCGCGGTAATACGTAGGGTGCGAGCGTTAATCGGAATTACTGGGCGTAAAGCGTGCGCAGGCGGTTATGTAAGACAGATGTGAAATCCCCGGGCTCAACCCTGGCACTGCATTTGTG
+
ACCCCD>)88)===8==CFGGGGGGGGGGGGGGGGGGGGGGGGGGGGGGGGGGFGGGGGGGFECGGGGGGGGGGGGGGGGGGGGGGGGGGGGGGGGGGGGGGFGGGFGGGGGGEGGGGFGCGGGGCGDFFFFEGDCGGGGGGGGGGG@FGG8E>FGGGGGFGGGEGGGDGFFGGEGGGFGGGFFGGE>5?C8C@9EAFFFGDGFD79378)CDFF77;5>FGGGG*AE:BDF:?AF9?F5(*-39:74938=2:)/)+057<<46)9<6-3504)8>(262?5>(.48(.1,,).61665:
@M02996:162:000000000-B87FG:1:1102:10434:24787 1:N:0:CCTAAGAC+AAGGAGTA
CCTACGGGTGGCTGCAGTGGGGAATTTTGGACAATGGGCGCAAGCCTGATCCAGCAATGCCGCGTGCAGGAAGAAGGCCTTCGGGTTGTAAACTGCTTTTGTCAGGGAAGAAATCCTTTGGGTTAATACCTCGAAGGGATGACGGTACCTGAAGAATAAGCACAGGCTAACTACGTGCCAGCAGCCGCGTTAATACGTAGGGTGCGAGCGTTCATCCACAGTACGTGGCGTAAAGCGTTCGCAAGCGGCTTTGCCACACAGAGGTTAAATACCCGGGCTCCACATGGGCATGGCCTTTTGG
+
ABCCC,85=0)==8==;=;CA7ECDDFGGGFCF<FFGGGDGGGEGGGGGGGGCFFGGG@CC@CFGGDGAFFBFDCFGFGDFGFGGFD7:FFGGFGGGCEFEAFDA88<A+:E=ACF,EE9FG7:6A;,AFAB>@FF+@CEDECFFC>CDF9>@A>=FAC@EDF7CFC6,;8,@C>@BEFGFGF*@@9:5*3>::>F>GC)99CD=*:5DA<E521++)*2)210*)::(.9:034:0().(23(-.721-4)).)*)2*-))(32(89/6+.4.12)34((08))).((()((.54).))(
@M02996:162:000000000-B87FG:1:1102:10450:24798 1:N:0:CCTAAGAC+AAGGAGTA
CCTACGGGTGGCTGCAGTGGGGAATTTTGGACAATGGGCGCAAGCCTGATCCAGCAATGCCGCGTGCAGGAAGAAGGCCTTCGGGTTGTAAACTGCTTTTGTCAGGGAAGAAATCCTTTGGGTTAATACCTCGAAGGGATGACGGTACCTGAAGAATAAGCACCGGCTAACTACGTGCCAGCAGCCGCGGTAATACGTAGGGTGCGAGCGTTAATCGGAATTACTGGGCGTAAAGCGTGCGCAGGCGGCTTTGCAAGACAGAGGTGAAATCCACGGGCTCAACCTGGGAACTGCCTTTGTG
+
BCCCCGD5>80=====CFFGGGGGGGGGGGGGGGGGGGGGGGGGGGGGGGGGGGGGEGGGGGGGGGGGGGEGGGGGGGGGGGGGGGGGGGGGGGGGGGGGGGGGGGFCGGGGGGFGGGGGGGGDFBEFGFGFGFFGCGGGDGGGGGFGGGFGGGGFGGFGGGGGGGGDEGGGGGGGGGGGGGGGGGGE5??C:8,C?F68CD00CEGAGDGGGFGGG<GDFFGFGBFGF3>>?FFGBFF>327>>@:93>>@)-)98=CBFFFF0:@</-3.).9*89>?D9)8>?63327?27?2=<4.1
@M02996:162:000000000-B87FG:1:1102:10435:24809 1:N:0:CCTAAGAC+AAGGAGTA
CCTACGGGTGGCTGCAGTGGGGAATTTTGGACAATGGGCGCAAGCCTGATCCAGCAATGCCGCGTGCAGGAAGAAGGCCTTCGGGTTGTAAACTGCTTTTGTCAGGGAAGAAATCCTTTGGGTTAATACCTCGAAGGGATGACGGTACCTGAAGAATAAGCACCGGCTAACTACGTGCCAGCAGCCGCGGTAATACGTAGGGTGCGAGCGTTAATCGGAATTACTGGGCGTAACGCGTGCGCAGGCGGCTTTGCAGGGCTGAGGTGAACTCCCCGGGCTGAACCGGGGAACTGCCTTAGTG
+
ACCCCC:5=0)=;====CFFGGDEGGGGGGGGGFFGGGGC8@@CCFEFFFFFFCCFFFGGCFFGFGFFGGFFGGGGGGGGGGGGGGGGGGGFGGGFFGGGGGGFGFFFGGGFGGC<<FGGCE+@CAE,?FFFBF=FBBAFCFGGGGF+>ED==FFGCGGGGG@FGG6:>FFGFFGGG8CEGFGFCCGCC5):*=,>?8*6D<EE*C5>8>55*5+291*>FFFGF6CE13772((/-(0)42,498>31((7262*.**(00((.(/,/)+..-988(3(,1/)-(-441)5,).)8)-).
@M02996:162:000000000-B87FG:1:1102:14614:24911 1:N:0:CCTAAGAC+AAGGAGTA
CCTACGGGAGGCAGCAGTGGGGAATTTTGGACAATGGGCGCAAGCCTGATCCAGCAATGCCGCGTGCAGGAAGAAGGCCTTCGGGTTGTAAACTGCTTTTGTCAGGGAAGAAATCCTTTGGGTTAATACCTCGAAGGGATGACGGTACCTGAAGAATAAGCACCGGCTAACTACGTGCCAGCAGCCGCGGTACTACGTAGGGTGCGAGCGTTAATCGGAATTACTGGGCGTAAAGCGTGCGCAGGCGGCTTTGCAAGACCGAGGTGAAATCCCCGGGCTCAACCTGGGAACTGCCTTTGTG
+
CCCCCG>A>>8====;CFFGGGGGGGGGGGGGGGGGGGGGGGFGGGGGGGGGGFFGFGGG,@FGFGGGGGGGGGGGGGGGGGGGDGGGGFEEFGEGGGGGGGFFGFGFFEGFGEGGFGGGGGGGGGFAFFGGGCFG@CFFEGGGEEGGGGGGGGGGGBGGFGFGF;8EGGFEGEEGFGGGGGGGGGDGG5DG5=,<?<;/:DFEGGGFGF)AC>F7C?D3FFGDE=CC<)9>:,6*(47<;E>B6DEFG;>F79A*57785)(-4:F<6.<48(9:34;6<F?).38<13<?<<???<<2(
@M02996:162:000000000-B87FG:1:1102:14629:24923 1:N:0:CCTAAGAC+AAGGAGTA
CCTACGGGAGGCAGCAGTGGGGAATTTTGGACAATGGGCGCAAGCCTGATCCAGCAATGCTGCGTGCAGGAAGAAGGCCTTCGGGTTGTAAACTGCTTTTGTCAGGGAAGAAATCCTTTGGGTTAATACCTCGAAGGGATGACGGTACCTGAAGAATAAGCACCGGCTAACTACGTGCCAGCAGCCGCGGTAATACGTCGGGTGCGAGCGTTAATCGGAATTACTGGGCGTAAAGCGTGCTCAGGCGGCTTGGACAGCCAAGGATGCAATCCCCGGGCTGACACTGTGCACTGCCGTTGTG
+
CCCCCC=58:)88===;CFGGGFEGFGGGGGGGGGGGGGGDFGGGGGGGGGGGFFE@FGG,C@CFFGGGGGGFFGGGGGGGGGGDGGGGFFCFGGGGGGGGGGGGGG+A7=A,AEECEEFFCBFFGF,,ADC6F8BEEFGC8:3@CGED;FGGGDFGF79>FEFEDCCEGGGCGGCE+7@77*;F@EEC5;C*8,488*2:4:)8>323)11*03:70*):<FFF?+:1)/7?()*(1>5(+).,))2)12),).9(**())-()5))*.+(817E3(-(()*).4).).*-(.(370(--
@M02996:162:000000000-B87FG:1:1103:16317:2167 1:N:0:CCTAAGAC+AAGGAGTA
CCTACGGGGGGCAGCAGTGGGGAATGTTGGACAATGGGCGCAAGCCTGATCCAGCAATGCCGCGTGCAGGAAGAAGGCCTTCGGGTTGTAAACTGCTTTTGTCAGGGAAGAAATCCTTTGGGGTAATACCTTGAAGGGATGACGGTACCTGAAGAATAAGCACCGGCTAACTACGTGCCAGCAGCCGCGGTAATACGTAGGGTGCGAGCGGTAATCGGAATTACTGGGCGTAAAGCGTGCGCAGGCGGCTTGGCAAGACAGAGGGGAAATCCCCGGGCTCAACCTGGGAACGGCCTGTGGG
+
88<6@=85)008888::<:ADEDC,9<AECFGFCEDFFGCFEEEGCFECBCBAE?BDFFFFC@>>@FFGGCCGCFGFGGCECFDEFGGGGFFGGGGGDFFFGEGFFDEFFGGG@FGGG9FFG*<CFFGGF9FFGGGGGG7CFGGGGGGGCGGGGGG+BCFF7==EEGEGGG9<FG@FFFGFCGFCFGGGGCED/AG@9CCEGCD*:<>>>)*1>6CG?<D3+0<<FFFFB7>DFFD9,714*-39BEF:7).4>79<FC?;@@:)4584):8)07C<0(,,97>0<?:?((((,(()..(-
@M02996:162:000000000-B87FG:1:1103:18897:2191 1:N:0:CCTAAGAC+AAGGAGTA
CCTACGGGAGGCAGCAGTGGGGAATGTTGGACAATGGGCGCAAGCCTGATCCAGCAATGCCGCGTGCAGGAAGAAGGCCTTCGGGTTGTAAACTGCTTTTGTCAGGGAAGAAATCCTTTGGGGTAATACCTCGAAGGGAGGACGGTACCTGAAGAAGAAGCACCGGCTAACTACGTGCCAGCAGCCGCGGTAAGACGTAGGGTGCGAGCGGGAATCGGAAGGACTGGGCGGAAAGCGTGCGCAGGCGGCGTGGCAAGACAGAGGGGAAAGCCCCGGGGGCAACCTGGGAACGGCCTGTGGG
+
--,6@=8=8=188866;=;@CDC;,;,,CAE@<<,CCAEB@:@CC,6CC,<-6A::@<@C,@@@+@BDFFCCECDFFEF,,5C@EE:F=D<A9EFGG9?FG8FEDFFDDGGFG?C<F<,CFG++@AAFGF,CCEDFEGG+C@:FG==8=,EFFGCC:B?C69@,@C>8><D>@DG,>=52:97?:,@:CE8C8*><=1CFCD*:*:9>>5)*1>>GGFDD3***+08=4>3>EBF44-71-*-7>9BE>)))-9?=BCC?F5??)458:(*,48>CC((-(718(46643,(37(,)65,4
@M02996:162:000000000-B87FG:1:1103:23207:2230 1:N:0:CCTAAGAC+AAGGAGTA
CCTACGGGCGGCAGCAGTGGGGAATGTTGGACAATGGGCGCAAGCCTGATCCAGCAATGCCGCGTGCAGGAAGAAGGCCTTCGGGTTGTAAACTGCTTTTGTCAGGGAAGAAATCCTATGGGGGAATAACTCGAAGGGATGACGGTACCTGAAGAAGAAGCACCGGCTAACGACGTGCCAGCAGCCGCGGTAATACGTAGGGTGAGAGCGTTAATCGGAATTACTGGGCGTAAAGCGGGAGCAGGCGGCGGAGCAAGACAGAGGTGAAATACAAGGGCGCAAACGGGGAACTGCCGGGGTG
+
-8,6CC11)1)878,;;<;@CECCCCC6CCFE@CE@ACFC7@@EFECCC66C@A:CA9CCE>C=+@BCEDCFGACFFB?=,AFCE94@+B<E<BBC,,,9CBFEDDFDFEGGG,C6,,,:=D++8@DF,@;,8=DEDGG@@EFEEFCC,,6:DFFF6DFCB9>6<?C@;C?*:::/==*>C5<C*==*9=)8*+5+7297ED*.*2:605)*199:96<*5+2+<137)0)07:423(0/-*-326>><;))-,-<4A=:5?@60-/5-6*4)*085(--4;6@?6:;;:(,5).()(-,-
@M02996:162:000000000-B87FG:1:1103:23870:3281 1:N:0:CCTAAGAC+AAGGAGTA
ACTACGGGTGGCAGCAGTGGGGAATATTGCACAATGGGCGAAAGCCTGATGCAGCAAAGCCGCGTGAGGGACGACGGCCTTCGGGTTGTAAACCTCTGTTAGCAAGGAAGAAGCGAAAGTGACGGGACTGGCAGAAAAAGCGCCGGCGAACTACGGGCCAGCAGCCGAGGTAATACGGAGGGCGAAAGGTGTAGCCGGAAGTATGGGGCGGAAAGAGCACGGAGGCGGGGGGTCGAGTCGGGGGGGAAAACGAGAGGCGAAACCTCGGGCGGGCAGGGGGTACGGGCAGAAGAGCGCGCGG
+
-6@ACD9):)1;;88;;<CDCEE@CE9CFFFDFFEDDFGCECEDE@,E,CCEEFEFF,EF,@@@6@BEGEBF@++@4CC:,AA:FBCC+@?<9E,EC,?FFBF,AA@E8EF@C,FGCE@,CF,@F7:+,,8@>CD>FFC:E:7BCFG7>C8,2,;*4:)**2<<:C8*=<*5<22>8*7:8CCD8*::*+2+0*<<>EDD**3*3:55;:):CD59*1**5*1:*0:5>))0.(-)-5794*(--(>57).)(-272**-<..47(5-(2)-3)3?D16>152@3(-,(((.,,.()--,4
@M02996:162:000000000-B87FG:1:1103:20644:3361 1:N:0:CCTGAGAC+AAGGAGTA
CCTACGGGTGGCAGCAGTGAGGAATATTGGTCAATGGGCGAGAGCCTGAACAAGCCAAGTAGCGTGCAGGATGACGGCCCTATGGGTGGTAAACTGCTTTTATACGGGGATAAAGTGGGGAACGTGTGCCCCTTTGCAGGTACCGTATGAATAAGGACAGGCGAAGTCCGTGCCAGCAGCCGCGGTAATACGGAAGGTCCGGGCGTTAGCCGGAGTGATTGGGTGTAAAGGGAGCGGAGGCGGGAGGGTAAGCGGGTGGGGAAATGGAGAGGCGAAACAGCAGAAGTGCAGCGCGAACGGG
+
88,6B==5>01;686;;<;;@C<A6C,CCD6<@<<C@CCBC@@CD,,C@E;-<A,,9ED:6CC@6@8@FFCAEC6@CF@F74,:=FC,849<ECBEF,,5:5<@5BCC:@44?EF,?=AFFFGG<=F+9:6A+,,9CEGGDDFGFFE,@EF,=BDC9D+>=0+8:++@95,@@D;DDCC649*98*7E+;=:@>EDD,4221::3*)851;C<C.996*2=@<2/.009FD5>?(>(459389,4-7))/6739(<-2:(7751*.04,(1,-0)/1-243)4??0).)-6)-9>F390:1
@M02996:162:000000000-B87FG:1:1103:10703:4186 1:N:0:CCTAAGAC+AAGGAGTA
CCTACGGGAGGCAGCAGTGGGGAATGTTGGACAATGGGCGCAAGCCTGATCCAGCAATGCCGCGTGCAGGAAGAAGGCCTTCGGGTTGTAAACTGCTTTTGTCAGGGAAGAAATCCTTTGGGGTAATACCTCGAAGGGATGACGGTACCTGAAGAATAAGCACCGGCTAACTACGTGCCAGCAGCCGCGGTAATACGTAGGGTGCGAGCGTGAATCGGAATTACTGGGCGTAAAGCGGGCGCAGGCGGCTTGGCAAGACAGAGGTGAAATCCCCGGGCGCAACCTGGGAACTGCCGTGGGG
+
-8A=C>>BA88688=;;=CCFDC@;EEADDFCAC9CEFFCCCCEGC8ED9CEEACEDFEGABF@6@CFFGDDFFFGFFFG8FGDGA?F:E?EDFFGFE9EFFGGDFGGFGGFF?EF<95EGG+6CFGGGGFGGGGGGGG>EGGGGGGCF,@FFGGC,@DEF8DFGGG+AECDEFG,DFF;CF>DFEGGCE)::1CFF<CGDC*=*=DE>:)/1:@CGFGG>+2<+9FCFE/>DBA74(0/4/3791BB>)))3:D=?6*,7<?B/4@D<:C::)8CC0(-7DF@0::0151,37?(0-4(-
@M02996:162:000000000-B87FG:1:1103:10360:4462 1:N:0:CCTAAGAC+AAGGAGTA
CCTACGGGAGGCAGCAGTGGGGAATGTTGGACAATGGGCGCAAGCCTGATCCAGCAATGCCGCGTGCAGGAAGAAGGCCTTCGGGTTGTAAACTGCTTTTGTCAGGGAAGAAATCCTTTGGGGTAATACCTCGAAGGGATGACGGTACCTGAAGAATAAGCACCGGCTAACTACGTGCCAGCAGCCGCGGTAATACGTAGGGTGCGAGCGGTAATCGGAATTACTGGGCGTAAAGCGGGCGCAGGCGGCGTGGCAAGACAGAGGGGAAATCCCCGGGCGCAACCGGGGAACTGCCGTTGGG
+
6A,8B==AA=8888=;;;CCDEE@@E<EECEECC<CDDC@@@@CCDAED;C-CE9CAEDG<BC@+@B<FF@DFECFFGGF@FEEGBBF:E?DFD?FF,,<C?FEFGCEACGCG,CF<?<CFG+:CFFGGGGGGGFGGGGCEGGGGGGEF,@FGGDD@ECFG8@@FGG+@:D,ECC3@DF;CFFDE7ECDE9EE8FEA0?77D*=*/:>A:)27D:CC?GG)+2<+9EFFF)7>?FF9(.141-4>>DE77))49?6:6*475<<)3<:?27>0)8?56(,3518(-439:().4<>7(-.3
@M02996:162:000000000-B87FG:1:1103:10364:4482 1:N:0:CCTAAGAC+AAGGAGAA
CCTACGGGAGGCAGCAGTGGGGAATGTTGGACAATGGGCGCAAGCCTGATCCAGCAATGCAGCGTGCAGGAAGAAGGCCTTCGGGTTGGAAACTGCTTTTGTCAGGGAAGAAATCCTTTGGGGGAATACCGCGAAGGGAGGACGGGACCAGAAGGAAAAGGACAGGCTAACGACGGGCGAGCAGCCGAGGCAAAAGGTAGGGGGGGAGCGCGAATCGGAAGGACTGGGCGGAAAGCGAGCGAAGGCGGCTGGGCAAGACGGAGGTGAAGTCCCCGGGGGCAACCAGGGAACGAGCAACGGG
+
8ABBCC>=):1=68=;;=C<DDCBC@CCCD<@C@CCDFFC8@@CFC@FE,<@EACCC<C@,CCB,@BEGFC<FEFEFFG8C,F=C,8@:8?E,,9,:<EE9,<?<FC<EB<=E,,9A,,??4++8=F=:,+8@==C8+=>8EGGG384++65D>,3,69>*;@,314,5,61=CE588*=8)9701/*1/)/*)**)+2*/1*)*:550))/)1715(*9)10*+./*)855@16*3(0)-*(-,.85:))0:BB>00*(77.,)(*.))2)57783((((7,)((441.,(((-()(-7:
@M02996:162:000000000-B87FG:1:1103:17373:4702 1:N:0:CCTAAGAC+AAGGAGTA
CCTACGGGTGGCTGCAGTGGGGAATGTTGGACAATGGGCGCAAGCCTGATCCAGCAATGCGGCGTGCAGGAAGAAGGCCTTCGGGTTGTAAACTGCTTTTGTCAGGGAAGAAATCCTTGGGGGTAATACCGCGAAGGGATGACGGTACCTGAAGAAGAAGCACCGGCTAACTACGTGCCAGCAGCCGCGGTAAGACGTAGGGTGAGAGCGTTAATCGGAATAACTGGGCGGAAAGCGTGCGAAGGCGGCGTGGCAAGACAGAGGGGAAAGCCCCGGGGTCAACCGGGGAAGGGCCGGGGGG
+
-864@==)=)1=;8=;;;;@CEE;,66,C<E<<@;CCCC@@::CC,,CC,6<@A:C@EDF+@6@+>B<FCCCECCEE=FC,AC@CB,C+C<?<?EFF,,CFFFFDFDECFFEF,A=9<,BEF7+@F9FCF+FC>CFGGF,@:FGG+DBC,@DDFF8,@>CD7>8FEG8=CB,46B,=8/><C6<<77*:C3E8*55=7CF=D6>*:>FF:)*99*:9?<C3+003987)73<5;?*4(0*-*(-90;>7)086(16<F*(7)04)4;:1(*(,)8><(,(,9)0(46(-(((,-,(0(--1
@M02996:162:000000000-B87FG:1:1103:17390:4711 1:N:0:CCTAAGAC+AAGGAGTA
CCTACGGGTGGCTGCAGTGGGGAATGTTGGACAATGGGCGCAAGCCTGATCCAGCAATGCCGCGTGCAGGAAGAAGGCCTTCGGGTTGTAAACTGCTTTTGTCAGGGAAGAAATCCTTTGGGTTAATACCTCGAAGGGAGGACGGTACCGGAAGAAGAAGCACCGGCTAACTACGGGCCAGCAGCCGCGGTAATACGTAGGGTGCGAGCGTTAATCGGAATGACTGGGCGGAAAGCGGGCGCAGGCGGCGTGGCAAGACAGAGGGGAAAACCCCGGGGCCAACCAGGGAAGGGCCTGTGGG
+
88@=B?1):0)668=;;=CCDDEC,6;6CCF9C@CCDFF@8@@CF@,CACCE@A6C@ECF8@@@+@B<FF@DFCDFGGGG8E,?CB:F,?@C?FFGGA,BF<FFDFFFCGGFF9EFE9,CFG++AFFGGF9FEGCGGGG+@EGGG7DCF7EFGGFC,@9CB9@3CEG:@FC,=8C*>;>4@98C6AEEGG9CE+AEFCFGDG*=*:8B35119<@7C?GGF6:<3=CD:E3DFFB77(.)-2-99(<@5)))-7?*8A*5779<)3:::(041.7C<(((4<05(4:B?<((-,,(.).(-
@M02996:162:000000000-B87FG:1:1103:25413:4983 1:N:0:CCTAAGAC+AAGGAGTA
CCTACGGGAGGCAGCAGTGAGGAATATTGGTCAATGGGCGCGAGCCTGAACCAGCCAAGTAGCGTGAGGGATGACTGCCCTAAGGGTTGTAAACCTCTTTTGTTTGGGAATAAAGGAGCCTACGTGTAGGCTTTTGCATGTACCTTTCGAATAAGCATCGGCTAATTCCGTGCCAGCAGCCGCGGTAATACGGAAGATGCGAGCGTTATCCGGATTTCTTGGGTTTAAAGGGAGCGTAGGCGTCCTTTTAAGTCTTCGTTCATATGTCATGGCTCAACCTTGGCATGCCGTGGATACTGAT
+
6ACCCGA):)>=8==,CFFCGGFFGFFGCF-C-@EGDAFFG@FGEFEFFGFGFFFF8CFFCFGEEECEFGGGGGGGFE8EGD,:EFCFFEAAF,<FFCF?<?E@EEFCEDGE<E<AA<DC<EFG==EFGGGAE,>,CE,CE,CFEFEFEFFFGEGGGG6F6>FG<=:DED@+@DE6EFCGGCDCEECEGF8B*@1>AF:?9D=>CED?FF+//858*)+;12>CC)81+30=52651(8/51(-,-76?@49<44=27735:*6@BFAA):),))39:B?F=(6)4:)5,4428B40)5.4
@M02996:162:000000000-B87FG:1:1103:25431:4987 1:N:0:CCTAAGAC+AAGGAGTA
CCTACGGGAGGCAGCAGTGAGGAATATTGGTCAATGGGCGCGAGCCTGAACCAGCCAAGTAGCGTGAGGGATGACTGCCCTACGGGTTGTAAACCTCTTTTGTTTGGGAATAAAGGAGCCTACGTGTAGGCTTTTGCATGTACCTTTCGAATAAGCATCGGCTAATTCCGTGCCAGCAGCCGCGGTAATACGGAAGATGCGAGCGTTCTCCTGATTTATTGGGTTTAAAGGGAGCGTAGGCGGCCTTTTAAGTCTGCGGTCAAATGGCAGGGCCCAACCTTGGCATGCCGTGGATACTGAT
+
CCCCC60:51)=8=8===CCFGGGGGGGGFGGEFGGGGFG:FGGGGGGGGEGGFFF@,EFAEGGGGGGGGGGGGGGGCGGGG=FGGEEGEGGGGGGGGFG9FFGGGGGGGGGGGGGFGGGGEFCFGGFGGGGFFGGFFGFGGGGGFDEG?CGDGGFDFFCC6E@<=,DDF>:?FFFFFFGGG*;@CCGFFGFGFEDAC+8CCE?:ED)5AD+;7FF767@FF<5CBFFFFGAA?094()94E607?)9=BF?6<<F<CC(07=)0-*(.4)34.8;51:72@:F>A:7?629;(84))).)
@M02996:162:000000000-B87FG:1:1103:19320:5510 1:N:0:CCTAAGAC+AAGGAGTA
CCTACGGGTGGCAGCAGTGGGGAATGTTGGACAATGGGCGCAAGCCTGATCCAGCAATGCCGCGTGCAGGAAGAAGGCCTTCGGGTTGTAAACTGCTTTTGTCAGGGAAGAAATCCTTTGGGGTAATACCTCGAAGGGATGACGGTACCGGAAGAAGAAGCACCGGCTAACTACGTGCCAGCAGCCGCGGGAAGACGTAGGGTGCGAGCGGTAATCGGAATGACGGGGCGGAAAGCGTGCGAAGGCGGCGGGGCAAGACAGAGGTGAAATCCCCGGGCGCAACCGGGGAACTGCCGGTGGG
+
8886BC8)=00=;8=;;=CACECC;C6@CCF<A@<CCFF@@@@CD<,CC,<@@ACCAFCF6@@@+@BCFF@CFDCFFGG<,<FCDB?F4?<A,CEGE,,CF<FEDFFDCFG<B,AE?,,CFG7+@FEGGFCFEGGGGGG,@DFFGCDBE+@FGGGF6D9C@7@:FGE:@<D,@DE,>:*<<;9;14=:CE)::)=<A/CCCG*:*=CE55)*19*:C<5D)+23*08=7<3>BF?C9(5/4*-7>1B@<)7)431>:C6:;59:)4985)0,4)085((,45656>>96<().3,()(-(-
@M02996:162:000000000-B87FG:1:1103:24391:5943 1:N:0:CCTAAGAC+AAGGAGTA
CCTACGGGTGGCAGCAGTGGGGAATTTTGGACAATGGGCGCAAGCCTGATCCAGCCATGCCGCGTGCGGGAAGAAGGCCTTCGGGTTGTAAACCGCTTTTGTCAGGGAAGAAAAGGTTCTGGCTAATACCCGGGACTCATGACGGTACCTGAAGAATAAGCACCGGCTAACTACGTGCCAGCAGCCGCGGTAATACGTAGGGTGCAAGCGTTAATCGGAATTACTGGGCGTAAAGCGTGCGCAGGCGGTTATGCAAGACAGAGGTGAAATCCCCGGGCTCAACCTGGGAACTGCCTTTGTG
+
CCCCCG=):))=======CFGGGGGGGGGGGGGGGGGGGGGGGGGGGGGGGGGGGGGGGGGGGGGGGGGGGGGGGGGGGGGGGGGGGGGGGGGGGGGGGGGGGGGGGGGGGGGGGGGGGGGGGGGGFGGGGGGGGGGGGGGGGGGGGGGGGFGGGGGGGGGGGGGGGGGGGGGGGGGGGGGGGGGGGGGGGCEFGGFGGGGGGEGDFFFFGGGFFFGBCDFGD?EFGGFFGFFFFGF6>D>EB472<@BFFFFDF6AFGF@@FFFF?2AA:4:>5E7,(4<4:@7(::????F??FF22<0
@M02996:162:000000000-B87FG:1:1103:24393:5961 1:N:0:CCTAAGAC+AAGGAGTA
CCTACGGGTGGCAGCAGTGGGGAATTTTGGACAATGGGCGCAAGCCTGATCCAGCCATGCCGCGTGCGGGAAGAAGGCCTTCGGGTTGTAAACCGCTTTTGTCAGGGAAGAAAAGGTTCTGGCTAATACCCGGGACTCATGACGGTACCTGAAGAATAAGCACCGGCTAACTACGTGCCAGCAGCCGCGGTAATACGTAGGGTGCAAGCGTTAATCGGAATTACTGGGCGTAAAGCGTGCGCAGCCGGTTATGCAATACAGAGGTGAAATCCCCGGGCTCAACCTGGGAACTGCCTTTGTG
+
CCCCC6=):))===8==CCFGGEGFGGGGGGGGGGGGGGFGGFGGGGGGGGGGFGGGGGGGGGGGGGGFGGGGGGGGGGGGGGGGGGGGGGGGGGGGGGGGGGGGGGGGGGG,FGGGGGGDFGGGGFGGDFGCEEGGGGGGGGGGGGCFGGFGGGGFFGGGGGGCCGG>FFGFGGGGGGGGGGGGGGGGGGGGAGGFGGGEGGFGGGFF>DGDFFGFB5CF<7CCFGDFE<<@BFGB6ED3?66(.>57<>?22)7)+<4*96:FFFD64:?:77?1-4:?F?F(((-324:<844=26<2
@M02996:162:000000000-B87FG:1:1103:6038:5980 1:N:0:CCTAAGAC+AAGGAGTA
CCTACGGGTGGCAGCAGTGGGGAATTTTGGACAATGGGCGCAAGCCTGATCCAGCAATGCCGCGTGCAGGAAGAAGGCCTTCGGGTTGTAAACTGCTTTTGTCAGGGAAGAAATCCTTTGGGTTAATACCTCGAAGGGATGACGGTACCTGAAGAATAAGCACCGGCTAACTACGTGCCAGCAGCCGCGGTAATACGTAGGGTGCGAGCGTTAATCGGAATTACTGGGCGTAAAGCGTGCGCAGGCGGCTTTGCAAGACAGAGGTGAAATCCCCGGGCTCAACCTGGGAACTGCCTTTGTG
+
CCCCCD1):58===8===CFGGGGG6FFGGGGGGGGGGGFFDFCFFGGGGGGGFGGGGGGGGGGGGGGGGGGFGGGGGGGGGGGGGGGGGGGGGGGGGGGGGGGGGGGGGGGGFGGGGCFGGBCGGGGGBFFGGFGGEGGGGGGGGGGGGGGGGGFGGGGGFGGGEGGGGGGGFE6DG5E@CFGGGGGGGGGGFGF5FDFCGGFGGGFFFGGGGFGGF<DFGGG7@65>>GB@?2*33;<4/4>>FFB:@DFAB>?2EGB?FFFFBF>BFGF:FFGGF>:???F?:1(..,55543@36)(
@M02996:162:000000000-B87FG:1:1103:26699:6343 1:N:0:CCTAAGAC+AAGGAGTA
ACTACGGGCGGCAGCAGTGGGGAATTTTGGACAATGGGCGCAAGCCTGATACAGCAATGCAGAGGGAAGGAAGAAGGACTTCGGGGGGTAAACTGATTTTGTCAGGGAAGAAATCCTTTGGGTTAATACCTCGAAGGGATGAAGGGACCGGAAGAAGAAGAAAAGGAGAACTACGTGCCAGCAGCCGCGGTAAGAAGGAGGGGGAGAGAGGGAAGAGGAAGGAGTGGGGGTAAAGCGTGCGCAGGCGGCTTGTCAAGAAACAGGTGAAAGAAAGGGGGGGAAGAGCGGAACTGCCTTGTTG
+
-8BCCD>558)8888;;CCFGGGGGGGGGGGGGGGGGGGGGGGGGGGGGG-CFFFFGGCF,C9C<:8,::8<A8EFF,CFFAC7C747F7,?FCA,8@FFGGGGGGGGGGGGGGGGGGGGGG<FGGFGGGGG7<BFGGGGD8,7:<*;;88*?EG+<84<+**02822/*<+<AEGGGGGFGGGGGGGGGGE**++)***/555*755)7///*)*23*0)/0*252*))10?<)2-4BD9?;>FFFF>DB344587+*())0(147)).*(()./5(-(()(),(-47;;>?4:)9)...
@M02996:162:000000000-B87FG:1:1103:4832:6576 1:N:0:CCTAAGAC+AATGAGTA
CCTACGGGAGGCTGCAGTGGGGAATTTTGGACAATGGGCGCGAGCCTGAACCAGCAATGCCGCGTGCAGGAATAAGGCCTTCTGGTTCGTAACCTCCTTTTTCAGGGAGGAAATCCTTTGGGTTAGTACCTCATTGCGATTACCGCGCGTATAAAATAAGCATCGCTTCACTCCGGCCCCCGCGGCGCGGCAGTGCGTGCGGGGGGAGCGCTGATCTGTATGGCTTGGCGTGAACGTTGGCGGGTCCTTTTTGCGAGAGAGAGGTTTAATGCCCCGGCCCAACCTCGGAACTGCCATTGTG
+
CCCCCGDB580=,===CCE,FFGGG,EFGG9FGGGGGGGG:+@FGGGGF8FGGFE,EFG,CFFGFG,DGGFF,CFGGA<,C9CFGGG,+4B<+5:F,BFGD,E<FGG7+++A=,,,,,,CF4+++,C,CF,5,,,C,+++3@F,3++8+3++8,,7332F,+,6**,**,3,26***14:*)):/*/=/*)*/.++02//>35)**)))))*/9B:*-**/0**;5**)0*)),)*((.*(*(-(-)1/**/4<()-**(83)(0(*5)-*)5.)*)-(-()(8(((-(,,8.)()*).-6
@M02996:162:000000000-B87FG:1:1103:12763:6770 1:N:0:CCTAAGAC+AAGGAGTA
CCTACGGGGGGCTGCAGTGGGGAATATTGGACAATGGGCGCAAGCCTGATCCAGCCATGCCGCGTGAGTGATGAAGGCCCTAGGGTTGTAAAGCTCTTTCACCGGTGAAGATAATGACGGTAACCGGAGAAGAAGCCCCGGCTAACTTCGTGCCAGCAGCCGCGGTAATACGAAGGGGGCTAGCGTTGTTCGGATTTACTGGGCGTAAAGCGCACGTAGGCGGACTTTTAAGTCAGGGGTGAAATCCCAGAGCTCAACTCTGGAACTGCCTTTGATACTGGAAGTCTTGAGTATGGTAGAG
+
CCCCCD>=>A)8888::CEFGGGGGGGGGGGGGGGGGGGGGGGGGGGGGGGGGGGGGGGGGGGGGGEGGGGGGGGGGGGGGGGGGGGGGGGGGGGGGGGGDGGCGGGGGGGGGGFC@FGDFEFGGGDG<FFFGGGGGGGGGGGGGGGFGGGGGGGGGGGGGGGGCG8EFEGF5FGDEEGGGGGGGGGDGGFGD>EGF?FGG6FFGGGFFFGGGGFGGFGGFGGEEFGGFFD?BD2C?(<GB*5<>BFFFFFF?BFF7FEAFF?4?:F?DFGFFB4@?4A<0)5F?FF<4<3:)442=A4).
@M02996:162:000000000-B87FG:1:1103:20056:7101 1:N:0:CCTAAGAC+AAGGAGTT
CCTACGGGGGGCAGCAGTGGGGAATTTTGGACAATGGGCGCAAGCCTGATCCAGCAATGCCGCGTGCAGGAAGAAGGCCTTCGGGTTGTAAACTGCTTTTGTCAGGGAAGAAATCCTTTGGGTTAATACCTCGAAGGGATGACGGTACCTGAAGAATAAGCACCGGCTAACTACGTGCCAGCAGCCGCGGTAATACGTAGGGTGCGAGCGTTAATCGGAATTACTGGGCGTAAAGCGTGCGCAGGCGGCTTTGCAAGACAGAGGTGAAATCCCCGGGCTCAACCTGGGAACTGCCTTTGTG
+
ACCCCG=ABF)8888::CEFGGGGGGGGGGGGGGGGGGGGGGGGGGGGGGGGGGFGGGGGGGGGGGGGGGGGGGGGGGGGGGGGGGGGGGGGGGGGGGGGGGGGGGGGGGGGGGGGGGGGGGGGGGFFGGGGGGGGGGGGGGGGEGGGGDG:EGGGGGGGGGGGGGGGEGGGFGGFGGGFFGFGGGGGDGG8?6:FFGG*:7EFDG::BF9CDGFGGFGGFFGFFFGGFDGFEBAG>FED>59;19DFFFF:ADF=>:0,?F??FFF?<<>?BFBGD91<DF?F???:1:443<424<>A:
@M02996:162:000000000-B87FG:1:1103:20075:7103 1:N:0:CCTAAGAC+AAGGAGTT
CCTACGGTGCGCAGCAGTGGGGAATTTTGGACAATGGGCGCAAGCCTGATCCAGCAATGCCGCGTGCAGGAAGAAGGCCTTCGGGTTGTAAACTGCTTTTGTCAGGGAAGAAATCCTTTGGGTTAATACCTCGACGGGATGACGGTACCTGAAGAATAAGCACCGGCTAACTACGTGCCAGCCGCCGCGGTCATACGTAGGGTGCGAGCGTTAATCGGAATTACTGGGCGTAAAGCGTGCGCAGGCTGCTTTGCCAGACAGAGGTGAAATCCCCGGGCTCACCCTGGGAACTGCCTTTGTG
+
CCCCCG:)5))=8====CCCFGFFGGGGGGGGGGGGGGGCFGGGGGGFGGGGGFGGGGGGGGGGGGGF<FGGGGGGGGGGGGDFGGGFGGGGGFEFGGFFEGGFFFGCFCF8FGGGFGG9<@FG@ECEFGGGDG+:+::F=FFGEF6BDFC,>BCGEEDG98FG+:CG*3DCCFEG8E>767*;EGDGG5C1=@FFA947:<?)***).89CCD?>3(/9FC*2+*<5:<D)714708<C;?,1(400<?FF2<)=)0:()87(0,*).6C>D>>559>B7*2<<(33<(-82,(.14<>(
@M02996:162:000000000-B87FG:1:1103:22860:7375 1:N:0:CCTAAGAC+AAGGAGTA
CCTACGGGTGGCAGCAGTGGGGAATATTGCACAATGGGCGAAAGCCTGATGCAGCAACGCCGCGTGAGGGACGACGGCCTTCGGGTTGTAAACCTCTTTTAGCAAGGAAGAAGCGAAAGTGACGGTACTTGCAGAAAAAGCGCCGGCTAACTACGTGCCAGCAGCCGCGGTAATACGTAGGGCGCAAGCGTTATCCGGAATTCTTGGGCGTAAAGAGCTCGTAGGCGGTTTGTCGCGTCTGCTGTGCAAACCCGAGGCTCAACCTCGGGCCTTCAGTGGGTACGGGCAGACTAGATGGCGG
+
CCCCCD==5106;=====6CEF6@FGGGGGGGGFGGFGGGGGEGGGGGGGFGGFGGGGGGGGGE@FFGGGGGDFGGEEGGGFGGEGGDFGFGGGGGGGGGFGGGGGGFGFGGGGGGGGGGFEEGCGGGGGFGGF,@8FFGGGGC*>CGEFGC,DEG6EDFGCC8FCEGGD8E:CEGGCGGGGGDEEECFEG5;)<C:CC3EF+9CE4:77<>*/@FDFDFE875;6EE55<@><1*(457:+6:<(*167FF19159E53*7?3<::1(1D6)96@C4?21@?>1>91(,,).5))*).29
@M02996:162:000000000-B87FG:1:1103:22840:7380 1:N:0:CCTAAGAC+AAGGAGTA
CCTACGGGTGGCAGCAGTGGGGAATATTGCACAATGGGCGAAAGCCTGATGCAGCAACGCCGCGTGAGGGACGACGGCCTTCGGGTTGTAAACCTCTTTTAGCAAGGAAGAAGCGAAAGTGACGGTACTTGCAGAAAAAGCGCCGGCTAACTACGTGCCAGCAGCCGCGGTAATACGTAGGGCGCAAGCGTTATCCGGAATTATTGGGCGTAAAGAGCTCGTAGGCGGTTTGTCGCGTCTGCTGTGAAAACCCGAGGCTCAACCTCGGGCCTGCAGGGGGTACGGGCAGACTAGAGGGGGG
+
BCCCCD=5=50======CCFGGGGGGGGGGGGGGGGGGGGGGGGGGGGGGGGGGGGGGGGGGGGGGGGGGGGGGGGGGGGGGGGGGGGGGGGGGGGGGGGGGGGGGGGGGGGGGGGEGGGGGGGGGFGGGGGGGFFGFGGGGGGGGGGGGGGGGGGGGGGGGCCGGGGGGGCCFGGGGGFGGGGEGGGGGGGGFGGFGDGGGCBGDGFFFGEDF?FG?FGFECCEFEG5@D@FFBG1>>5:?<?A:BBFBFE?;BEBE7:FFFB?BBBFBGF?>5A*29>FDFB>F>90(.)-56))((-3
@M02996:162:000000000-B87FG:1:1103:22849:7395 1:N:0:CCTAAGAC+AAGGAGTA
CCTACGGGTGGCAGCAGTGGGGAATATTGCACAATGGGCGAAAGCCTGATGCAGCAACGCCGCGTGAGGGACGACGGCCTTCGGGTTGTAAACCTCTTTTAGCAAGGAAGAAGCGAACGTGACGGTACTTGCAGAAAAAGCGCCGGCTAACTACGTGCCAGCAGCCGCGGTAATACGTAGGGCGCAAGCGTTATCCGGAATTATTGGGCGTAAAGAGCTCGTAGGCGGTTTGTCGCTTCTGCTGTCAAAACCCGAGGCTCAACCTCGGGCCTGCCGTTGGGACGTGCCGACTAGAGTGCGG
+
ACCCCC8)80)======CCFGGGGGGGGGGGGGGGGGGGGFGGGGGGGGGGGGGGGGGGGGGGGGGGGGGGGGGGGGGGGGGFEGGGGGGGGGGGGGGGGGFGF<FGFGFAFDECD:+@D33D7@FGEGGGFF:;,>FG7DEGF><CEEGGGGGGGGGFFFF8CGGCE8FEE*B+<8EFFEGGGC*C:CCDGDFGGED<DGG9@939)757C*16:44CGB>>*/9CG55CBFA09((7:)<))))1*9?4>?F6)3=*,0/7743)37>GF(.8:5(4(().0-311((49;8))0..,9
@M02996:162:000000000-B87FG:1:1103:9458:7461 1:N:0:CCTAAGAC+AAGGAGTA
CCTACGGGGGGCTGCAGTGGGGAATTTTGGACAATGGGCGCAAGCCTGATCCAGCAATGCCGCGTGCAGGAAGAAGGCCTTCGGGTTGTAAACTGCTTTTGTCAGGGAAGAAATCCTTTGGGTTAATACCTCGAAGGGATGACGGTACCTGAAGAATAAGCACCGGCTAACTACGTGCCAGCAGCCGCGGTAATACGTAGGGTGCGGGCGTTAATCGGAATTACTGGGCGTAAAGCGTGCGCAGTCGGCTTTGCAAGACAGAGGTGAAATCCCCGGGCTCCACCTGGGAACTGCCTTTGTG
+
BCCCCD>=:9)8888::EFFGGGGGGGGGGFGGGGGGGGGGGGGGGGGGGGGGGGGGGGGGGFGGGGGGGGGGGGGGGGGGGGGGGGGGGGGGGGGGGGGGGGGGGGGGGGGGGGGGGGGGGGGFFCFFCGGEFBFEEFFEBFGDFGGGGG+CGGGFGDFGGGGGGGGGGGGGGGGGGGFGGCFGGGGG*9??FGGFGFGGDC:87))08<GDFFGGFGD>ADFC@DF@5>>>0<GFFFD0:(-((7:@FF@BF49<CGBFFF6??48BAFBFFEE9(,8(705<2<<4(-8>4:BF2462
@M02996:162:000000000-B87FG:1:1103:14284:7470 1:N:0:CCTAAGAC+AAGGAGTA
CCTACGGGAGGCAGCAGTGGGGAATTTTGGACAATGGGCGCAAGCCTGATCCAGCAATGCCGCGTGCAGGAAGAAGGCCTTCGGGTTGTAAACTTCTTTTGTCAGGGAAGAAATCCTTTGGGTTAATACCTCGAAGGGATGACGGTACCTGAAGAATAAGCACCGGCTAACTACGTGCCAGCAGCCGCGGTAATACGTAGGGTGCGAGCGTTAATCGGAATTACTGGGCGTAAAGCGTGCGCAGGCGGCTTTGCAAGACTGAGGTGAAATCCCCGGGCTCACCCTGGTAACTGCCTTTGTG
+
CCCCCGDB=8)======CCFGGGGGFGGGGFGGGGGGGGGGGGGGGGGG<FGGGGGGGGGGGGGGGGGGGGGGGGGGG<FGGGGGGGGGGGGGG,FGGGGGA?AFFGGGGG<FGBFG,EF,48@4AC:=AD?>FD:++8DE8=>>8>3ED,8,@E8BD?CFCGFG+@?+@FGGGDFFFC9EC>FF,:5?*1*1B9C)<;*C*2)**/.0:9CC9@772<*7+0:7*3/>>CFEF):18B*(2(-395)8>B6-6)95**)///47(*...7(5058)(36>6853((()..6<2,.=>A<4
@M02996:162:000000000-B87FG:1:1103:9448:7478 1:N:0:CCTAAGAC+AAGGAGTA
CCTACGGGGGGCTGCAGTGGGGAATTTTGGACAATGGGCGCAAGCCTGATCCAGCAATGCCGCGTGCAGGAAGAAGGCCTTCGGGTTGTAAACTGCTTTTGTCAGGGAAGAAATCCTTTGGGTTAATACCTCGAAGGGATGACGGTACCTGAAGAATAAGCACCGGCTAACTACGTGCCAGCAGCCGCGGTAATACGTAGGGTGCGAGCGTTAATCGGAATTACTGGGCGTAAAGCGTGCGCAGGCGGCTTTGCAAGACAGCGGTGAAATCCCCGGGCTCAACCTGGGAACTGCCTTTGTG
+
CCCCCGF=:118888::ECFGGGGGGGGGGGGGGGGGGGGGGGGGGGGGGGGGGGGGGGGGGGGGGGGGGFGGGGGGGGGGGGGGGGGGGGGGGGGGGGGGGGGGGGGGGGGGGGGGGGGGGGGGGFGGGGGGGGGGDGGGGGGGGGGGGGGGGGGGCFGGGGGCEEGGGGGGGGGGGGGGGFGGGGGGDGEEFDFFGGGGGGFGGGFFFGGGDFGGFGGFEFGGFFGFFGFB?FGFFFGFEB;6>3BFFFFBFFFFGGFF))4<>F<6<FBDFFGG13:2??F:?BF<842)4428AB5(
@M02996:162:000000000-B87FG:1:1103:15595:7879 1:N:0:CCTAAGAC+GAGGAGTA
CCTACGGGAGGCAGCAGTGGGGAATTTTGGACAATGGGCGCAAGCCTGATCCAGCCATGCCGCGTGCGGGAAGAAGGCCTTCGGGTTGTAAACCGCTTTTGTCAGGGAAGAAAAGGTTCTGGTTAATACCTGGGACTCATGACGGTACCTGAAGAATAAGCACCGGCTAACTACGTGCCAGCAGCCGCGGTAATACGTAGGGTGCAAGCGTTAATCGGAATTACTGGGCGTAAAGCGTGCGCAGGCGGTTAGGCAAGACAGAGGTGAAATCCCCGGGCTCAACCTGGGAACTGCCTTTGTG
+
CCCCCGFA>=0===8==CEGGGGGGGGGGGGGGGGGGGGGGGGGGGGGGGGGGGGGGGGGGGGGGGGGGGGGGGGGGGGGGGDGGGGGGGGGGGDGGGGGGGGGGGGGG7<=FGFGGGGGG<FC,CFFFFGFFE8FFFFGFFF@@FGGGGF7BFFFEGCGFDGFFEEGCFGGC?BFGG59E;7;CC?GD*>88ACGFE=FG:E>E?F*).*=<7:7C?DD><79C=@E@3DE:(:F;?;9-82(29)7BE>)((,),*:3).91/(9344D?:>EG31--2*:>02:8(.472,(.15)4.
@M02996:162:000000000-B87FG:1:1103:7849:8781 1:N:0:CCTAAGAC+ACGGAGTA
CCTACGGGAGGCAGCAGTGGGGAATTTTGGACAATGGGCGCAAGCCTGATCCAGCCATGCCGCGTGCGGGAAGAAGGCCTTCGGGTTGTAAACCGCTTTTGTCAGGGAAGAAAAGGTTCTGGCTAATACCCGGGACTCATTACGGTACCTGAAGAATAAGCACCGGCTCACTACGTGCCAGCAGCCGCGGTAATACGTCGGGTGCAAGCGTTAATCGGAATTACTGGGCGTAAAGCGTGCGCAGGCGGTTATGCAGGACAGAGGTGAAATCCCCGGGCTCAACCTGGGAACTGGCTTCGTG
+
ACCCCD0:5:0=68=;==CEFGGEG<FGGGGGGGGFGCFFC@FGGGGGGDGGAEFFFFG8FGGGFGDEGGGGCFGGGGC<FG<FEGG=FDBFFGCF:CGGEGGGFGGGGGGGGGGGFAEFD<F<?5C9FFF=++33>FEG,3@FCDFE@=D:@<@EFG7>B>:C3@?:*@2D7>CD,::>AC*;8;=CCE788AGC3C*/:3:;E+**579:5<=*90*17@C+C*+:459>>32:(4B91*-3225)7))1544*(2*(089:@(1.6424:)7/933:291F4<(,14(7)(34F(4:2
@M02996:162:000000000-B87FG:1:1103:7848:8801 1:N:0:CCTAAGAC+AAGGAGTA
CCTACGGGAGGCAGCAGTGGGGAATTTTGGACAATGGGCGCAAGCCTGATCCAGCCATGCCGCGTGCGGGAAGAAGGCCTTCGGGTTGTAAACCGCTTTTGTCAGGGAAGAAAAGGTTCTGGCTAATACCCGGGACTCATGACGGTACCTGAAGAATAAGCACCGGCTAACTACGTGCCAGCAGCCGCGGTAATACGTAGGGTGCAAGCGTTAATCGGAATTACTGGGCGTAAAGCGTGCGCAGGCGGTTATGCAAGACAGAGGTGAAATCCCCGGGCTCAACCTGGGAACTGCCTTTGTG
+
BCCCCG:0:50=8=====EFGGGGGGGGGGGGGGGGGGGGGGFGGGGGGGGGGFEGGGGGGGGGGGGGGGGGGGGGGGGGGGGGGGGGGGGGGGGGGGGGGGGGGGGFGGGGGFGGGGGGFFGGGGGFGGGGGGGGGGGGGFGGGGGGGGGGGGGGGGGGGGGGGGGGGGGGFGGGGGGGGGGGGGGGGGGEGFFGFGGGGGGFGGGFFFGGGGFGG?GGFGGGGFGGFFGF@:AFBFFG9?>BFBEEFFFFFAB@AGG:?;??F?FF<AF??7>8D92:?FBFB<?FB??F>88>F<<4(
@M02996:162:000000000-B87FG:1:1103:26802:8804 1:N:0:CCTAAGAC+AAGGAGTA
CCTACGGGCGGCTGCAGTGGGGAATTTTGGACAATGGGCGCAAGCCTGATCCAGCAATGCCGCGTGCAGGAAGAAGGCCTTCGGGTTGTAAACTGCTTTTGTCAGGGAAGAAATCCTTTGGGTTAATACCTCGAAGGGATGACGGTACCTGAAGAATAAGCACCGGCTAACTACGTGCCAGCAGCCGCGGTAATACGTAGGGTGCGAGCGTTAATCGGAATTACTGGGCGTAAAGCGTGCGCAGGCGGCTTTGCAAGACAGAGGTGAAATCCCCGGGCTCAACCTGGGAACTGCCTTTGTG
+
BCCCCG5:58)8888;;;CFGGEGGGGGGGGGGGGGGGGGGGGGGGGGGGGGGGGGGGGGGGGGGGGGGGFGGGGGGGGGGGGGGGGGGGGGGGGGGGGGGGGGGGGGGGGGGGGGGGGGGGGGGGGGGGGGGGGGDGGGGGGGGGGGGGGDGGGGGGGGGGGGCGGGGGGGGGGGGGGGGGGGGGGGGGGBEFGGFGGGGDGEG557BDGGGGFGGFDD@FGGGFGFFEGFFFFGFFFG9E>>;>FFFFFFFF>@A2:?F5F266=><BGFFFFEC69?<F<FFF:?:54:75,4=ABA1
@M02996:162:000000000-B87FG:1:1103:11872:8804 1:N:0:CCTAAGAC+AAGGAGTA
CCTACGGGGGGCTGCAGTGGGGAATTTTGGACAATGGGCGCAAGCCTGATCCAGCAATGCCGCGTGCAGGAAGAAGGCCTTCGGGTTGTAAACTGCTTTTGTCAGGGAAGAAATCCTTTGGGTTAATACCTCGAAGGGATGACGGTACCTGAAGAATAAGCACCGGCTAACTACGTGCCAGCAGCCGCGGTAATACGTAGGGTGCGAGCGTTAATCGGAATTACTGGGCGTAAAGCGTGCGCAGGCGGCTTTGCAAGACAGAGGTGAAATCCCCGGGCTCAACCTGGGAACTGCCTTTGTG
+
ABCCCGA8>508888::CCFGGGGGGGGGGGGGGGGGGGGGGGGGGGGGGGGGFFFGGGGGGGGGGGGGGGGGGGGGGGGGGGGGGGGGGGGGGGGGGGGFGGGGGGFGGFGFGGGGGGGGCGFCF@@FBGGGCFG7FFFGGGEGFGEGGGFFGGGC?FGGCGGCCEG*AFGFG8CEFGGDFGGGGGGGGGCCFEGFGGCGGGFGGGFFFGGGGFGG:D<FGGGGFCFFFGF3<AG>FFG9=996B:BFFFFDBAFBFG0F4?BF1@>A9:?F>:CD>2:29?FF1??0:<?>31,9>9:(
@M02996:162:000000000-B87FG:1:1103:26796:8821 1:N:0:CCTAAGAC+AAGGAGTA
CCTACGGGCGGCTGCAGTGGGGAATTTTGGACAATGGGCGCAAGCCTGATCCAGCAATGCCGCGTGCAGGAAGAAGGCCTTCGGGTTGTAAACTGCTTTTGTCAGGGAAGAAATCCTTTGGGTTAATACCTCGAAGGGATGACGGTACCTGAAGAATAAGCACCGGCTAACTACGTGCCAGCAGCCGCGGTAATACGTAGGGTGCGAGCGTTAATCGGAATTACTGGGCGTAAAGCGTGCGCAGGCGGCTTTGCAAGACAGAGGTGAAATCCCCGGGCTCAACCTGGGAACTGCCTTTGTG
+
ACCCCC>=@@)8888;;;CFFGGGGGGGGGGGGGGGGGGGGGGGGGGGGGGGGGGGGGGGGGGGGGGGGGGGDGGGGGGGGGGGGGGGGGGGGGGGGGGGGGG9FFGGGGGGGGGGGGGGGGGGGGGGGGGGGGGGGGGGGGGGGGGGGGGGFGGGGGGFFGFGFGGDGGG?CGGGGGGGFFFCFGGGGEDCEFGGFGGGG3C:C=D:BBCGGGFGF?GD>GFGGFGFFFD:>:9FBFFG9:761>@3>DEFB4)9<*C:5.)-7:9746?28@BE<638?FBF2<0:?>?FF??3@><.(
@M02996:162:000000000-B87FG:1:1103:26474:9135 1:N:0:CCTAAGAC+AAGGAGTA
CCTACGGGAGGCAGCAGTGGGGAATTTTGGACAATGGGCGCAAGCCTGATCCAGCAATGCCGCGTGCAGGAAGAAGGCCTTCGGGTTGTAAACTGCTTTTGTCAGGGAAGAAATCCTTTGGGTTAATACCTCGAAGGGATGACGGTACCTGAAGAATAAGCACCGGCTAACTACGTGCCAGCAGCCGCGGTAATACGTAGGGTGCGAGCGTTAATCGGAATTACTGGGCGTAAAGCGTGCGCAGGCGGCTTTGCAAGACAGAGGTGAAATCCCCGGGCTCAACCTGGGAACTGCCTTTGTG
+
CCCCCG0:@80=======EFGGGGGGGGGGGGGGGGGGGFGGGGGGGGGGGGGGFGGGGGGGGGGGGGGGGGGGGGGGGGGGGGGGGGGGGGGGGGGGGGGGGFGGGGFGGGGGGFGGGGGGGGGGGGGFGGEGGGGGGGGGGGEGGCGGGGGGGGFGGGGGGGGGGGGGGGGGGGGGGFGFFFFFEGGGGEC>FFAGGGGGGFCGDB:>:ECFFGG6DD5CFGFFDCFBDD7:ACBFFD9:37>F>EFF3?AFA67=GFF:F:726?2):825@EG9>B2=::>?BF::<:>?(4@AF4(
@M02996:162:000000000-B87FG:1:1103:16449:9164 1:N:0:CCTAAGAC+AAGGAGTA
CCTACGGGGGGCAGCAGTGGGGAATTTTGGACAATGGGCGCAAGCCTGATCCAGCAATGCCGCGTGCAGGAAGAAGGCCTTCGGGTTGTAAACTGCTTTTGTCAGGGAAGAAATCCTTTGGGTTAATACCTCGAAGGGCTGACGGTACCTGAATGATAAGCACCGGCTAACTACGTGCCAGCAGCCCCTGTAATTCGTAGGGTGCGAGTCTTAATCGTATTTACTGGGCTTAAAGCGTGCGCAGGCGTCTTTGCAATACAGCGATGAACTCCCCTGGCTCCACCTGTGCACTGCCTTCGTA
+
CCCCCG58)0)8888::<CEFGEGGDGEFFEFGGGGGGGDCGGGGGGGF9FFGGGFGAFFGGGGGGGGGGGGGGGGFF<FGGGGGGGGGG=DCG:FFGGGC<F@3FFD7>FGCFC,3FFC>*CFGE,3?<;,;CB:*<*+44:<*=C:CGB:?,+<9;:2;>FGG8C5*<CGFG5@**2+0*07@7*/**2+2*+0)<*1**25::*5.)03*:*2512*0<:FG?CF4>*)9:4*,257(*,,((.)77)/))./)+0)64<()(*-)6*.:)5*1:(8(6()((.,)))-,)()/)-2(
@M02996:162:000000000-B87FG:1:1103:16462:9178 1:N:0:CCTAAGAC+AAGGAGTA
CCTACGGGAGGCAGCAGTGGGGAATTTTGGACAATGGGCGCAAGCCTGATCCAGCAATGCCGCGTGCAGGAAGAAGGCCTTCGGGTTGTAAACTGCTTTTGTCAGGGAAGAAATCCTTTGGGTTAATACCTCGAAGGGATGACGGTACCTGAAGAATAAGCACCGGCTAACTACGTGCCAGCAGCCGCGGTAATACGTAGGGTGCGAGCGTTAATCGGAATTACTGGGCGTAAAGCGTGCGCAGGCGGCTTTGCAAGACAGAGGTGAAATCCCCGGGCTCAACCTGGGAACTGCCTTTGTG
+
BCCCCD>>:5)======CFFGGGGGGGGGGGGGGGGGGGGGGGGGGGGGGGGGGGGGGGGGGGGGGGGGGGGGGGGGGGGGGGGGGGGGGGGGGGGGGGGGGGGGGGGGGGGGGGGGGGGGGGGGGGGGGGGGGGGEGGGGGGGGGGGGGGGGGGGGGGGGGGGGGGGGGGGGGGGGGGGGGGGGGGGGGGGCFGGFGFFGGGFGGGFFBDGGDAFGFGGFGGGGFGGFFGBEFFGFFED7:76>FFFFEF:AAFFFFGFF768?BFD>>>??FDCC91:?FFFBBFFB::7<88>9>>..
@M02996:162:000000000-B87FG:1:1103:28003:9251 1:N:0:CCTAAGAC+AAGGAGTA
CCTACGGGAGGCAGCAGTAGGGAATCTTCCGCAATGGACGAAAGTCTGACGGAGCAACGCCGCGTGAACGATGAAGGCCTTCGGGTCGTAAAGTTCTGTTGTTAGGGAAGAACAAGTACCGTTCAAATAGGGCGGTACCTTGACGGTACCTAACCAGAAAGCCACGGCTAACTACGTGCCAGCAGCCGCGGTAATACGTAGGTGGCAAGCGTTGTCCGGAATTATTGGGCGTAAAGCGCGCGCAGGCGGTCTCTTAAGTCTGATGTGAAATCTCGCGGCTCAACCGCGAGCGGCCATTGGA
+
ACCCCD>=5:5====;CEFGGGGGGGGGGGGGGGGGGGGGGGEFGGGGGGGGGFFGGGGGGGGGGGGGGGGGGGGGGGGGGGGGGGGGGGGGGFGGGGGGGFGGGGGGGGGGGGGGGGGGGFGGGFFGGGGGGGGGGGGGGGGGGGEGEGGFGGGGGGGGGGGGGGGGGGGGGGGGGGGGGGGGGGGGGGGGEEGGFGGGGGGFGGGFF3DEGGFGGFGGFGGGGFGGF535>?FGA97D0:9BFFDE>EBEA<<72EFBFFFFFFFDFFGA27>;D6(7:F<::>BF>>1>>B;FFAA>)
@M02996:162:000000000-B87FG:1:1103:16761:9565 1:N:0:CCTAAGAC+AAGGAGTA
CCTACGGGTGGCAGCAGTGGGGAATTTTGGACAATGGGGGCAACCCTGATCCAGCAATGCCGCGTGTGTGAAGAAGGCCTTCGGGTTGTAAAGCACTTTTGTCCGGAAAGAAAACGCCGTGGTTAATACCCGTGGCGGATGACGGTACCGGAAGAATAAGCACCGGCTAACTACGTGCCAGCAGCCGCGGTAATACGTAGGGTGCAAGCGTTAATCGGAATTACTGGGCGTAAAGCGTGCGCAGGCGGTCCGCTAAGACAGATGTGAAATCCCCGGGCTTAACCTGGGAACTGCATTTGTG
+
CCCCCG)):0)=;====CFFGGGGGGGGGGGGGGGGGGGGGGGGGGGGGGGGGGGGGGGGGGGGGGGGGGGGGGGGGGGGGGGGGGGGGGGGGGGGGGGGGGGGGGGGGGGGFGGGGGGGGGGGGGGFGGGEEFGGGGGGGGGGGFGGGG5CEFGGGGGGGGGGGGGGGGGGGGGGGGGGCFGFGGEGGGGGCFGGFG44:DG:56>6>>CEDGFGG?DC>C:CF*CC@DDFE:4*(,)/,*4992BD:DFE9<B),<A:))=675*4.6C??5<EC>>:>FF4<:B:08-243-6@A26(
@M02996:162:000000000-B87FG:1:1103:19325:9665 1:N:0:CCTAAGAC+AAGGAGTA
CCTACGGGAGGCAGCAGTGGGGAATTTTGGACAATGGGCGCAAGCCTGATCCAGCAATGCCGCGTGCAGGAAGAAGGCCTTCGGGTTGTAAACTGCTTTTGTCAGGGAAGAAATCCTTTGGGTTAATACCTCGAAGGGATGACGGTACCTGAAGAATAAGCACCGGCTAACTACGTGCCAGCAGCCGCGGTAATACGTAGGGTGCGAGCGTTAATCGGAATTACTGGGCGTAAAGCGTGCGCAGGCGGCTTTGCAAGACAGAGGTGAAATCCCCGGGCTCAACCTGGGAACTGCCTTTGTG
+
CCCCCD>A=8)=======EFFGGGGGGGGGGGGGGGGGGGGGGGGGGGGGGGGFGGGGGGGGGGGGGGGGFFGGGGGGGGGGCGFGGGGGGGGGGGGGGGGGGGGGGGGDGGGGGGGGGGGGGGGGFFGGEFGGGGGGGGGGGG7FEEGAF:DGGGFG?FGGGGGGGGGGGGGGGGGGGGGGC?GGGGGGGGGACGFGF7=CE>D=D:BFGG<5A@:;3C@FGGGF6FFDGDFFAGFF>D9C>;B9DEFFFFAA4@>0::FF?6;?75<<C7:7BCC>3:>*4>2(48::<7254492<6.
@M02996:162:000000000-B87FG:1:1103:18596:9667 1:N:0:CCTAAGAC+AAGGAGTA
CCTACGGGTGGCAGCAGTGGGGAATTTTGGACAATGGGCGCAAGCCTGATCCAGCAATGCCGCGTGCAGGAAGAAGGCCTTCGGGTTGTAAACTGCTTTTGTCAGGGAAGAAATCCTTTGGGTTAATACCTCGAAGGGATGACGGTACCTGAAGAATAAGCACCGGCTAACTACGTGCCAGCAGCCGCGGTAATACGTAGGGTGCGAGCGTTAATCGGAATTACTGGGCGTAAAGCGTGCGCAGGCGGCTTTGCAAGACAGAGGTGAAATCCCCGGGCTCAACCTGGTAACTGCCTTTGTG
+
CCCCCG>9>50;=====CEFGGFFGGGGGGGGGGGGGGGGGGGGGGGGGGGGGGGGGGGGGGGGGGGGGGGGGGGGGGGGGGGGGGGGGGGGGGGGGGGGGGGGGGGGGGGGGGGGGGGGGGGGGGFFFFGFGCGGGGGGGGGGGGGGGGFGGGGGGGFGGGGGGDGGGGGGFGGGGFGFGGGFGGGGGDG>BCCFFGGG=DGFGGGEFDGGDGCDGDDDFGGFGFGCFEGEF<AD9?FD9?>;>FFE:DE?AFFBBFGF@??:FFFF9<GB>7>CD>FF?@FF?FF(<2<A<5.5*4<>(
@M02996:162:000000000-B87FG:1:1103:12924:9668 1:N:0:CCTAAGAC+AAGGAGTA
CCTACGGGAGGCAGCAGTGGGGAATTTTGGACAATGGGCGCAAGCCTGATCCAGCAATGCCGCGTGCAGGAAGAAGGCCTTCGGGTTGTAAACTGCTTTTGTCAGGGAAGAAATCCTTTGGGTTAATACCTCGAAGGGATGACGGTACCTGAAGAATAAGCACCGGCTAACTACGTGCCAGCAGCCGCGGTAATACGTAGGGTGCGAGCGTTAATCGGAATTACTGGGCGTAAAGCGTGCGCAGGCGGCTTTGCAAGACAGAGGTGAAATCCCCGGGCTCAACCTGGGAACTGCCTTTGTG
+
CCCCCC>8=80======EFFGGGGGGGGGGGGGGGGGGGGGGGGGGGGGGGGGGGGGGGGGGGGGGGGGGGGGGGGGGGGGGGGGGGGGGGGGGGGGGGGGGGGGGGGFGGGGGGGGGGGGEGGGGFFGGGGGGGGGGCFGGGGGG?EGCEFDGGGFADGGGGGGGGGGGGGGFGGGGGGGGGGGGDGGGGGCCGGFGGGGGG:EGDEEFGCDGFGGFGGFGGGGFGGFFGFFFFC9BFG>:6(4>DFFFEFB<<?B:6>FFF:?B@4)4:?>8>EG9;:?@FF?7?B2(,34)4492:A(
@M02996:162:000000000-B87FG:1:1103:12906:9674 1:N:0:CCTAAGAC+AAGGAGTA
CCTACGGGAGGCAGCAGTGGGGAATTTTGGACAATGGGCGCAAGCCTGATCCAGCAATGCCGCGTGCAGGAAGAAGGCCTTCGGGTTGTAAACTGCTTTTGTCAGGGAAGAAATCCTTTGGGTTAATACCTCGAAGGGATGACGGTACCTGAAGAATAAGCACCGGCTAACTACGTGCCAGCAGCCGCGGTAATACGTAGGGTGCGAGCGTTAATCGGAATTACTTGGCGTAAAGCGTGCGCAGGCGGCTTTGCAAGACAGAGGTGAAATCCCCGGGCTCAACCTGGGAACTGCCTTTGTG
+
CCCCC>11)1)88==;;=CEFGGGGGGGGGGGGCGGEDGDGGDGGGGGGGGGGFEFEFGFGFGGGGGFGGDFGGGGGBFGGGGDGGGGGGGGGGFGGGGGGGGGGGGFGEFGGGC8F<FGFGFEGGEFG=FE+CEF@C@<E@:FGGB@FFF:DGGGG9BDGFFG@>EC6<FGGGGGGGFFFGFGG>EGGGG>C+>CFGGGGGGA*:<DEAD=3CA+>;G3>C7A7*<+9>D@3,6FBFE39:969B>B@)<F<BFFAC60?FF:7(*)-6:::>>EDBBFFF:)(4<01233?4(4/.6:(
@M02996:162:000000000-B87FG:1:1103:26873:10018 1:N:0:CCTAAGAC+AAGGAGTA
CCTACGGGTGTCTGCAGTGGGGAATTTTGGACAATGGGCGCAAGCCTGATCCAGCAATGCCGCGTGCAGGAAGAAGGCCTTCGGGTTGTAAACTGCTTTTGTCAGGGAAGAAATCCTTTGGGTTAATACCTCGAAGGGATGACGGTACCTGAAGAATAAGCACCGGCTAACTACGTGCCAGCAGCCGCGGTAATACGTAGGGTGCGAGCGTTAATCGGAATTACTGGGCGTAAAGCGTGCGCAGGCGGCTTTGCCAGACAGAGGTGAAATCCCCGGGCTCCACCTGGGAACTGCCTGTGTG
+
AAC@C60)=0);===<CFDFGGGEGG<FFEGGGGGGGGGFFEEGGGGGGGFGGGGGGFGGFGGGGGGGGGD@FFGFGGGGGGFGGGGGGGGGGGGGGGGGGFGGGGFGGGGGGFFFC9FAFGFGGFFFFEFCBCFE@FEGGGGGECFEA@D,>FGFGGGGGGFF@CCGGGGDFEE>FFFGGGGCFGGGGGCECFFC?,;;CD?>EGGDDD/ADFFFGDDGFGGGGB+A>BGFF:>F(23>4*4903BF3).9<<)9821.?FF<FBF2.)23::5EG3(-(9458.3:(.-,53(,*6:)1
@M02996:162:000000000-B87FG:1:1103:26873:10037 1:N:0:CCTAAGAC+AAGGAGTA
CCTACGGGTGGCTGCAGTGGGGAATTTTGGACAATGGGCGCAAGCCTGATCCAGCAATGCCGCGTGCAGGAAGAAGGCCTTCGGGTTGTAAACTGCTTTTGTCAGGGAAGAAATCCTTTGGGTTAATACCTCGAAGGGATGACGGTACCTGAAGAATAAGCACCGGCTAACTACGTGCCAGCAGCCGCGGTAATACGTAGGGTGCGAGCGTTAATCGGAATTACTGGGCGTAAAGCGTGCGCAGGCGGCTTTGCAAGACAGAGGTGAAATCCCCGGGCTCAACCTGGGAACTGCCTTTGTG
+
BCCCCG>5>51====;=CCFGGFGGGGGGGGGGGGGGGGGGGGGGGGGGGGGGGGGGGGGGGGGGGGGGGGGGGGGGGGGGGGGGGGGGGGGGGGGGGGGGGGGGGGGGGGGGGGGGGGGGGGGGGFGGGGGGGGGGGGGGGGGGGGCGGGGGGGFFGGGGGGGGGGGGGGGGGGGGGGGGGGGGGGGGGGGGFGFFGF<EGGFGGGFFFGGGFFGGFGGFGGGGFGCFDGEFF<F>FFD;C;;>9EFFFDFFFAFAFF?F?646(@<:>???FFGD>9??FFF0:B6::,8?28)@<B4(
@M02996:162:000000000-B87FG:1:1103:26856:10042 1:N:0:CCTAAGAC+AAGGAGTA
CCTACGGGTGGCTGCAGTGGGGAATTTTGGACAATGGGCGCAAGCCTGATCCAGCAATGCCGCGTGCAGGAAGAAGGCCTTCGGGTTGTAAACTGCTTTTGTCAGGGAAGAAATCCTTTGTGTTAATACCTCGAAGGGATGACAGTACCTGAAGAATAAGCACCGGCTAACTACGTGCCAGCAGCCGCGGTAATACGTAGGGTGCGAGCGTTCATCGGAATTACTGGGCGTAAAGCGTGCTCAGGCAGCTTTGCAAGACAGAGGTGCAATCCCCGGGCTCAACCTGGGAACGTCCTTTGTG
+
CCCCC>=5)))==8===CCEFGEGGGGGGGGGCGGFGGGGGGEGGGGGGGFGGGGGEGGGGGGEGGGGGGGGGGGGGGGGFF<FGGGGCFFFFGEFCEFG9FFGFFGGGCDG@<F<?AFF,BF<9<4:=FEGEGFG7FGGEGG,>FFGFG,,>,@FFGGGGFDF+:CCEGGFFGCFDEFCFF>7DF:EG5**;=CC?FFFG*=?GGG)=)8=*2;7*659FFCCG6<=>@C)8<AFFFB*4:2((,)7@FF4)))*-2:4)7):4().-59:BF:8C-43<FB>??2((((((--48)54(
@M02996:162:000000000-B87FG:1:1103:9517:10272 1:N:0:CCTAAGAC+AAGGAGTA
CCTACGGGAGGCTGCAGTGGGGAATTTTGGACAATGGGCGCAAGCCTGATCCAGCAATGCCGCGTGCAGGAAGAAGGCCTTCGGGTTGTAAACTGCTTTTGTCAGGGAAGAAATCCTTTGGGTTAATACCTCGAAGGGATGACGGTACCTGAAGAATAAGCACCGGCTAACTACGTGCCAGCAGCCGCGGTAATACGTAGGGTGCGAGCGTTAATCGGAATTACTGGGCGTAAAGCGTGCGCAGGCGGCTTTGCAAGACAGAGGTGAAATCCCCGGGCTCAACCTGGGAACTGCCTTTGTG
+
CCCCCGAA5:)=;=8==CFFGGEGGGGGGGGGGGGGGGGGGGGGGGGGGGGGGGGGGGGGGGGGGGGGGGGGGGGGGGGGGGGGGGGGGGGGGGGGGGGGGGGGGGGGGGGGGGGGGGGGGGGGGGGGGFGFGGGGGCGFGGGGGGGGGGGGGGGGGGGGGGCEGGGGGGGGGGGGGGGGGGGGGGGGGGGGGFGGFGGGGGCEGGDEFDCEGGFGGDDGFEG9@FGGFFGFFFFGF:>14279>FFFBFF4ADFF7*A?FFF2<<7<:<:8:8>ED;68<F?<7342(5-5?2:29<<4,
@M02996:162:000000000-B87FG:1:1103:22856:10956 1:N:0:CCTAAGAC+AAGGAGTA
CCTACGGGGGGCAGCAGTGGGGAATTTTGGACAATGGGCGCAAGCCTGATCCAGCAATGCCGCGTGCAGGAAGAAGGCCTTCGGGTTGTAAACTGCTTTTGTCAGGGAAGAAATCCTTTGGGTTAATACCTCGAAGGGATGACGGTACCTGAAGAATAAGCACCGGCTAACTACGTGCCAGCAGCCGCGGTAATACGTAGGGTGCGAGCGTTAATCGGAATTACTGGGCGTAAAGCGTGCGCATGCGGCTTTGCAAGCCAGAGGTGAAAGCCCCGGGCTCAACCTGGGAACTTCCTGTGTG
+
CCCCCG5=1)18888:CFFDFGGEGGGG<FGGGFGGGGGFFFEFGGGGGFGGGFGGGFGGGGGGGGGGGGGGGGGGGGGGGGGG>FGGGGGEGGFFGGGGFGGGFGGGFGGGDCFFGGGGGGEGFGCFGFCFEGGGGDGGDGGG>FCCGGGFFF9>9;DFGFEFEGEGEGFCGGGFGGGGGGC9FCEEDDCEGFGGFGGG5>:>GDG:>BDD*9979<G:587<C=654>DD>?AG02)9-*,(-,)0>D)?2641)*245F5:;(8)-)*((07*),1<3/(03.86:5-.).):067.,
@M02996:162:000000000-B87FG:1:1103:22873:10962 1:N:0:CCTAAGAC+AAGGAGTA
CCTACGGGGGGCAGCAGTGGGGAATTTTGGACAATGGGCGCAAGCCTGATCCAGCAATGCCGCGTGCAGGAAGAAGGCCTTCGGGTTGTAAACTGCTTTTGTCAGGGAAGAAATCCTTTGGGTTAATACCTCGAAGGGATGACGGTACCTGAAGAATAAGCACCGGCTAACTACGTGCCAGCAGCCGCGGTAATACGTAGGGTGCGAGCGTTAATCGGAATTACTGGGCGTAAAGCGTGCGCAGGCGGCTTTGCAAGACAGAGGTGAAATCCCCGGGCTCAACCTGGGAACTGCCTTTGTG
+
BCCCCD=>81)8888::CFFGGGGGGGGGGGGGGGGGGGGGGGGGGGGGGGGGGFGGGGGGGGGGGGGGGGGGGGGGGGGGGGGGGGGGGGGGGGGGGGGGGGGGGGGGGGGFGGFGGGGGGGGGGGGGGGGGGGGGGGGGGGGGGGGGGGGGGGGGGGGGGEFGGGGGGGGGGGGGGGGGGGGGGGGGGGGGFGGFGGGGGGFGGGFFFGGGGFGGFGGFGGGGFGGFFGFF?AGBFFD9:9>BFFFFFF6AADFFGG?FFFFFBFBBBFFFFFGGF>B<FFFFF:4:??:B?:?F8>A(
@M02996:162:000000000-B87FG:1:1103:25232:11008 1:N:0:CCTAAGAC+AAGGAGTA
CCTACGGGGGGCTGCAGTGGGGAATTTTGGACAATGGGCGCAAGCCTGATCCAGCAATGCCGCGTGCAGGAAGAAGGCCTTCGGGTTGTAAACTGCTTTTGTCAGGGAAGAAATCCTTTGGGTTAATACCTCGAAGGGATGACGGTACCTGAAGAATAAGCACCGGCTAACTACGTGCCAGCAGCCGCGGTACTACGTAGGGTGCGAGCGTTAATCGGAATTACTGGGCGTAAAGCGTGCGCAGGCGGCTTTGCAAGACAGAGGTGAACTCCCCGGGCTCAACCTGGGAACTGCCTTTGTG
+
CCCCCD>51)08888::CCFGGFGGGGGGGGGGGGGGGGGGGGGGGGGGGFFGGGGGGGGGGGGGGGGGGFFGGGGGGGGGGGGGGGGGGGGGGGGGGGGGGGGGCFGGGGGGGF:FGGGGGGGGGFFGGGGGEFECGGGGGFGGGFCGGGFG?FFFFGGGGGGGCEGGGGGGGGGGGGGGFFGGGGGGCDG*90<7ECDGGGFGGGF57CECCBCF0<DFGCGGFGGF>GEFFBC;:D3,27>24:DD37@AAFB>6*5:)94)3?<)52:085:C>>FF??F>?F<(.4)...4=ADA0
@M02996:162:000000000-B87FG:1:1103:10848:11234 1:N:0:CCTAAGAC+AAGGAGTA
CCTACGGGTGGCAGCAGTGGGGAATTTTGGACAATGGGCGCAAGCCTGATCCAGCAATGCCGCGTGCAGGAAGAAGGCCTTCGGGTTGTAAACTGCTTTTGTCAGGGAAGAAATCCTTTGGGTTAATACCTCGAAGGGATGACGGTACCTGAAGAATAAGCACCGGCTAACTACGTGCCAGCAGCCGCGGTAATACGTAGGGTGCGAGCGTTAATCGGAATTACTGGGCGTAAAGCGTGCGCAGGCGGCTTTGCAAGACAGAGGTGAAATCCCCGGGCTCAACCTGGGACATGCCTTTGTG
+
BCCCCG=)=50=;=8==CEFGGGGGGGGGGGGGGGGFGGGGGGGGGGGGGGGGGGGGGGGGGGGGGGGGGGGGGGGGGGGGGGGGGGGGGGGGFGGGGGGGGGGGGGGGGGGGGGGGGGGGGGGGGGGGGGGGGFGGEFGGGGGGEGGGGGGGGGGGGGGGGGGGGEGGGDG7FGGGGDFGGGGGGGGGGGEEFGGFGGGDGFFG=>>>B>CD<@CF?GGFFGCEFFC@@GFE:AC-8@C>*419>EB>EE62<BFAC*2?)0378=>ABC??.0:<6(-241>((311,(-874:*546(
@M02996:162:000000000-B87FG:1:1103:17711:11507 1:N:0:CCTAAGAC+AAGGAGTA
CCTACGGGGTGCTGCAGTGGGGAATTTTGGACAATGGGCGCAAGCCTGATCCAGCCATGCCGCGTGCGGGAAGAAGGCCTTCGGGTTGTAAACCGCTTTTGTCAGGGAAGAAAAGGTTCTGGTTAATACCTGGGACTCATGACGGTACCTGAAGAATAAGCACCGGCTAACTACGTGCCAGCAGCCGCGGTAATACGTAGGGTGCAAGCGTTAATCGGAATTACTGGGCGTAAAGCGTGCGCAGGCGGTTATGCAAGACAGAGGTGAAATCCCCGGGCTCAACCTGGGAACTGCCTTTGTG
+
BCCCCG888)0====;=CEFGGEGGGGGGGGGGFGGGGGFGGGGGGGGGGGGGGGGGGGGGGGGGGGGGGGGGGGGGGGGGGFGFGGGGGGGGGGGGGGGGGGGGGGGGGGGGGGGGGGGGGGGGGGGGGGGGGGGGGGGEFGGGGGGGGGGGGGGGGGGGGFGGGGGGGGGGGGGGGGGGGGGGGGGGGGGEFFGFGGGGGGFEGGFFFGGGGFFF<DGF<FCFFGGFFCDF?DF>BBC9C9B46DFFDEFAAB?>GG7?4?:@1F>>A>74)8:CB1:>FFFFBF<???77<78?AA>2
@M02996:162:000000000-B87FG:1:1103:28491:11787 1:N:0:CCTAAGAC+AAGGAGTA
CCTACGGGTGGCAGCAGTGGGGAATTTTGGACAATGGGCGCAAGCCTGATCCAGCAATGCCGCGTGCAGGAAGAAGGCCTTCGGGTTGTAAACTGCTTTTGTCAGGGAAGAAATCCTTTGGGTTAATACCTCGAAGGGATGACGGTACCTGAAGAATAAGCACCGGCTAACTACGTGCCAGCAGCCGCGGTAATACGTAGGGTGCGAGCGTTAATCGGAATTACTGGGCGTAAAGCGTGCGCAGGCGGCTTTGCAAGACAGAGGTGAAATCCCCGGGCTCAACCCGGGAACTGCCTTTGTG
+
CCCCCG85=))=;==;=CCFGGGGGDFGGGGGGGGGGGGGGGGGGGGGGGGGGFFEF@FGFGGGGGGGGGGGGGGGGGGGGGGGGGGGGGGGGGGGGFGGGGGGGGGGGGGGGGGGGGEGGGFEGGGGGGGGGEGGEDGGGGGGGGGEGGFGGGFGGGGGGGCGGGGGGGGGGGGGGGGGGGGGGGGGGGGGGFGGFCDGEGGBGGGFFFGGDGFGGFDGFGGGGFGGFFGFFFFG;?BD9:9>FFFFF@>FFFBBB>F?FFFF@677<AC??FEGGF><?FFF(-70(4-43?F2/8<).
@M02996:162:000000000-B87FG:1:1103:26014:12432 1:N:0:CCTAATAC+ATGGAGTA
CCTACGGGAGGCAGCAGTGGGGAATATTGGACAATGGGCGCAAGTCTGATCCAGCAATGCCGCGTGCAGGAAGAAGGCCTTACGGTTCTAAAATGCTTTTGTTAGGGAAGTAAAGCGTTGGGTGAATACCTCGTTGTGATTACGGTATCTGAAGGATTAGCATCGGCTCATTACGTGCCAGCAGCCGCGATAATGCGTGAGGTCCGAGCGCTCATCGGATGTACTTGGCGTAGAGCGTGCGCAGGCGGCTTGTCAAGACTGAGATGAAATCCCTGGGCTCCACCTGGGCACGTGCTTCTTG
+
CCCCCDAF)1)88=8;=CC6CFFGG,FGGG9EF?FGG8;8CFG76FEFG,CFGFGDGG,,CFGGGGGGGGEG?F,FGGG8E,,CF<F,C5CF,,5,,<EF,:,CFFF,,+5CE<,,84++,+?++CFG,A;5+8+A+64A,EF<+AB+,,3,,36,,,+C8+,6+++6+,,3,@8@,+1,4+9>3@:****1*1,,/=*24*4),*/2)0)**1;+*4>*)5++?+57)=*0)4)2,(.*(*,((4)))0)).4)/,+2)99))15*:))2.5))**.(-()(.(((-((-(4(-(*))..
@M02996:162:000000000-B87FG:1:1103:26008:12449 1:N:0:CCTAAGAC+AAGGAGTA
CCTACGGGAGGCAGCAGTGGGGAATTTTGGACAATGGGCGCAAGCCTGATCCAGCAATGCCGCGTGCAGGAAGAAGGCCTTCGGGTTGTAAACTGCTTTTGTCAGGGAAGAAATCCTTTGGGTTAATACCTCGAAGGGATGACGGTACCTGAAGAATAAGCACCGGCTAACTACGTGCCAGCAGCCGCGGTAATACGTAGGGTGCGAGCGTTAATCGGAATTACTGGGCGTAAAGCGTGCGCAGGCGGCTTTGCAAGACAGAGGTGAAATCCCCGGGCTCAACCTGGGAACTGCCTTGGTG
+
CCCCCGA==51======<;C;CFGGCFGF@CFGGGGGGGGDGGGFGGGGD<FGFGEFGGGGGGGGGFGCFGGGGGGG8F<<=EGDGGGGGGGGG9FGGGGGGFGG8FGGGGGAEFD<AFBF:4@=?FGGECFG7=FGGGGGGGGGGGEGGDFCGGGGGGGGFDFCGGGGGGGGGGGGGGGGGGFGGGGGGGGEAFGFGGCG3=AGGGBFFGGCCFGGFGDFGG<FFGGFFGF@BFGF<@33179>6>D>>>FFFFFB*::F?F:F:=>ABG:?.>EGFF1<9<F2333<:?FBD(.=)0.(
@M02996:162:000000000-B87FG:1:1103:12560:12582 1:N:0:CCTAAGAC+AAGGAGTA
CCTACGGGTGGCAGCAGTGGGGAATTTTGGACAATGGGCGCAAGCCTGATCCAGCAATGCCGCGTGCAGGAAGAAGGCCTTCGGGTTGTAAACTGCTTTTGTCAGGGAAGAAATCCTTTGGGTTAATACCTCGAAGGGATGACGGTACCTGAAGAATAAGCACCGGCTAACTACGTGCCAGCAGCCGCGGTAATACGTAGGGTGCGAGCGTTAATCGGAATTACTGGGCGTAAAGCGTGCGCAGGCGGCTTTGCAAGACAGAGGTGAAATCCCCGGGCTCAACCTGGGAACTGCCTTTGTG
+
CCCCCG=5=0)======CEFGGGGGDGGGGGGGGGGGGGGGGGGGGGGGGGGGGGGGGGGGGGGGGGGGGGGGGGGGGGGGGGGGGGGGGGGGGGGGGGGGGGGGGGGGGGGGGGGGGGGGGGGGGGFGGGGGGGGGGGGGGGGGGGGGGGGGGGGGGGGGGGGGGGGGGGGGGGGGGGGGGGGGGGGGGGGGFGGFGGGGGGFGGGFFFGGCCA7CDGGFGGGGFGFFFGFB?AGFBEC3:9>>BEEFFFFA<A=3:C:?F?<F?F<AFFB?FFGG;>FFFB>BFB::??0<<(89<>5,
@M02996:162:000000000-B87FG:1:1103:28924:12900 1:N:0:CCTAAGAC+AAGGAGTA
CCTACGGGTGGCAGCAGTGGGGAATTTTGGACAATGGGCGCAAGCCTGATCCAGCAATGCCGCGTGCAGGAAGAAGGCCTTCGGGTTGTAAACTGCTTTTGTCAGGGAAGAAATCCTTTGGGTTAATACCTCGAAGGGATGACGGTACCTGAAGAATAAGCACCGGCTAACTACGTGCCAGCAGCCGCGGTAATACGTAGGGTGCGAGCGTTAATCGGAATTACTGGGCGTAAAGCGTGCGCAGGCGGCTTTGCAAGACAGAGGTGAAATCCCCGGGCTCAACCTGGGAACTGCCTTTGTG
+
ACCCCDA9>50=;====CEFGGGGGGGGGGGGGGGGGGGGGGGGGGGGGGGGGFFFFGGGGGGGGGGGGGFGGGGGGGGGGGGGGGGGGGGGGGGGGGGGGGGGGGGGGGGGGGGGGGGGGGGDGGGGGGGGGCGGGGGGGGGGGGGEGGGGGGGGGGGGGGFGGGGGGGGGGGGGGGGGGGGGGGGGGGDEGFGGFGGGGGGFGGGFFFGGGGFFGFGGFGGGGFGGFFGFFFFG>FFD;:9BB9DFFFFFFFF9<EGFFFFFFBFFFFFFFFFEGF(8<F?F>BFFF54??<(89<AA?
@M02996:162:000000000-B87FG:1:1103:4209:12950 1:N:0:CCTAAGAC+AAGGAGTA
CCTACGGGTGGCTGCAGTGGGGAATTTTGGACAATGGGCGCAAGCCTGATCCAGCAATGCCGCGTGCAGGAAGAAGGCCTTCGGGTTGTAAACTGCTTTTGTCAGGGAAGAAATCCTTTGGGTTAATACCTCGAAGGGATGACGGTACCTGAAGAATAAGCACCGGCTAACTACGTGCCAGCAGCCGCGGTAATACGTAGGGTGCGAGCGTTAATCGGAATTACTGGGCGTAAAGCGTGCGCAGGCGGCTTTGCAAGCCAGAGGTGAAATCCCCGGGCTCACCCTGGGAACTGCCTTTGTG
+
BCCCCG@5:0)======CFFGGGGGGGFGGGGGGGGGGGGGGGGGGGGGGGGGGGGCGGGFFGGGGGGGGFFFGGGGGGGGGFGGGGGGGGGGGGGGGGGGGGGGGGGGGGGGGGGGGGGGGGGGGFFGGGGGFGGGGGGGGGGGGGEGGGFFGGGFF7FDGGGGGGGGFFGFGEGGGGGGGGGGGGGGGGGGFGGFGGG=DEEGGGFDDGGGGFGGFGGFGGGGFGGFFGFF<AG7::D982>BFFFFFFFFFF?B*7,<>F:609).<G>:5585276>*370:?6?06>?7<?FFB>(
@M02996:162:000000000-B87FG:1:1103:4197:12965 1:N:0:CCTAAGAC+AAGGAGTA
CCTACGGGTGGCTGCAGTGGGGAATTTTGGACAATGGGCGCAAGCCTGATCCAGCAATGCCGCGTGCAGGAAGAAGGCCTTCGGGTTGTAAACTGCTTTTGTCAGGGAAGAAATCCTTTGGGTTAATACCTCGAAGGGATGACGGTACCTGAAGAATAAGCACCGGCTAACTACGTGCCAGCAGCCGCGGTAATACGTAGGGTGCGAGCGTTAATCGGAATTACTGGGCGTAACGCGTGCGCAGGCGGCTTTGCAAGACAGAGGTGGAATCCCCGGGCTCAACCTGGGAACTGCCTTTGTG
+
CCCCCDA988);6==;==CFFGGGGGGGGGGGFFGGGGGGGGGGGGGGGGGGGFFFFGGGGGDGGGGFFGGGFGGGFGFGGGGGGFGGGGGFGFGGGGGGGGGGCFGFGGGGGFEEF9FGGGFEECFGGGDFEGGGC::FECFGGGGDGADF,CDDEGFGGGGFGGGDEFGFFG:FGG@,:?FFDCE*;?5:*:=>?CGDEDGFEEGF):CE<GFGF@D*8<CG<42:>BDEF10/33:5-27>99>)77B72:2=>6E?:5:194)35<*53)7?D>044*(<018?<:23)2:74<96,
@M02996:162:000000000-B87FG:1:1103:7866:13049 1:N:0:CCTAAGAC+AAGGAGTA
CCTACGGGCGGCAGCAGTGGGGAATTTTGGACAATGGGGGCAACCCTGATCCAGCCATGCCGCGTGCGGGAAGAAGGCCTTCGGGTTGTAAACCGCTTTTGTCAGGGAAGAAATCCTTTGGGCTAATAACTCGGAGGGATGACGGTACCTGAAGAATAAGCACCGGCTAACTACGTGCCAGCAGCCGCGGTAATACGTAGGGTGCAAGCGTTAATCGGAATTACTGGGCGTAAGGCGTGCGCAGGCGGTTATGCAAGACAGATGGAAAATCCCCGGGCTCAACCTGGGAACTGCATTTGTG
+
CCCCCG>A=508888;;<;CFGEGGGGFGGGGGFGGFGGGGGGGGGGGGGGGGGFGGGGGGGGGGGGGGGGGGGGGGGGGGGGGGGEGGGGGGGGGGGGGGGGGGGGGFGGGGGGGGGGGGGGCGGGGGGGGGCEDECCGEGGGGGGEGFGGGGGGGGF<,;F:4=58C,<CECC89C=@CGDFGCEGGGGGG=CC@CDFE5CBDGGFF@GEGG?7F:D3<+*399C:5:CDF()27?594:6>01BFFB>9:<B7<:E:;44))(*5.6C780>CC9>:?FF4(4:?B7(5<259F9AA0
@M02996:162:000000000-B87FG:1:1103:7845:13054 1:N:0:CCTAAGAC+AAGGAGTA
CCTACGGGCGGCAGCAGTGGGGAATTTTGGACAATGGGGGCAACCCTGATCCAGCCATGCCGCGTGCGGGAAGAAGGCCTTCGGGTTGTAAACCGCTTTTGTCAGGGAAGAAATCCTTTGGGCTAATAACTCGGAGGGATGACGGTACCTGAAGAATAAGCACCGGCTAACTACGTGCCAGCAGCCGCGGTAATACGTAGGGTGCAAGCGTTAATCGGAATTACTGGGCGTAAATCGTGCGCAGGCGGTTATGCACAACAGATGTGAAATCCCCGGGCTCAACCTGGGACCGGCATTTGTG
+
@@CCCG):8))8888;;<;6EFFGGGGGGGGGGGGGGGGGGGGGGGGGGGGFGFFGFFGGGGGGGDFEFG:FEFGGGGFGGGFBCGGGGGGGGGGGC:DDGGGGF<FDEECFFGGFGFGDGDGG7>F9DFGGGGGDEFGGGGFGGCCC9@F,?FG6CC+2B;=;4=?E5<BF<65C6EFFD5*9EGEEGGGGG=CCFE97EGGDECGF@DCC5<FFFBGC>@:7CFG*77C@D3)24603,*4019<@<BEFFAA*)*/.75@)9<B)46::0)7C)(,-4FFFB04(((((((-37>B9(
@M02996:162:000000000-B87FG:1:1103:21814:13081 1:N:0:CCTAAGAC+AAGGAGTA
CCTACGGGGGGCAGCAGTGGGGAATTTTGGACAATGGGCGCAAGCCTGATCCAGCAATGCCGCGTGCAGGAAGAAGGCCTTCGGGTTGTAAACTGCTTTTGTCAGGGAAGAAATCCTTTGGGTTAATACCTCGAAGGGATGACGGTACCTGAAGAATAAGCACCGGCTAACTACGTGCCAGCAGCCGCGGTAATACGTAGGGTGCGAGCGTTAATCGGAATTACTGGGCGTAAAGCGTGCGCAGGCGGCTTGGCAAGACAGAGGTGAAATCCCCGGGCTCAACCTGGGAACTGCCGTTGTG
+
ACCCCG>885)8888::CEFGGGGGGGGGGGGGGGGGGGGGGGGGGGGGGGGGGGGGGGGGGGGGGGGGGGGGGGGGGGGGGGGGGGGGGGGGGGGGGGGGGGGGGGGGGGGGGGGGGGGGGGGGGGFGGGGGGGGGGGGGGGGGGGGGGGGGGGGGGGGGGGGGGGGGGGGGGGGGGGGGGGGGGEGGGGGGFGGFGGGGGGFGGG>BEGGGGFFG0DDFGCFFFGGFFGFEFFFBFFG;8;>>FFFFBB)4:DFB*A>55?<?195).:388>ECB>FB?<F???FB??2553(7(4:4
@M02996:162:000000000-B87FG:1:1103:21833:13087 1:N:0:CCTAAGAC+AAGGAGTA
CCTACGGGGTGCAGCAGTGGGGAATTTTGGACAATGGGCGCAAGCCTGATCCAGCAATGCCGCGTGCAGGAAGAAGGCCTTCGGGTTGTAAACTGCTTTTGTCAGGGAAGAAATCCTTTGGGTTAATACCTCGAAGGGATGACGGTACCTGAAGAATAAGCACCGGCTAACTACGTGCCAGCAGCCGCGGTAATACGTAGGGTGCGAGCGTTAATCGGAATTACTGGGCGTAAAGCGTGCGAAGGCGGCTTTGCAAGACAGAAGTGACATCCCCGGGCTCAACCTGGGAACTTCATTTGTG
+
CCCCCG=51)0===;===CFFGGGGGGGGGGGGGGGGGGCFGGGGGGGGGGGGGGGGGGGGGGGGGGGGGGGGGGGGGGGGGGGGGGGGGGGGGGGGGGGDGGGGGGGGGGGGGGFGGGGGGGDGGGGGGGGDGGGGE8FEGGCGGGGGGGGGGGGGGGEFFGFCEGGGGGD=EEECF>FGGGGGGEED=?EGFFG4,0/CDF:;=DFDEGGDCFGD@DGFF>FGF6>FEG3>BF>>(87(*(4(,.7<5@?A>BFDC6>5)).9<@9<AF<<F>GC44()*4>:?60,.35.)))0.)),
@M02996:162:000000000-B87FG:1:1103:12485:13274 1:N:0:CCTAAGAC+AAGGAGTA
CCTACGGGTGGCAGCAGTGGGGAATTTTGGACAATGGGCGCAAGCCTGATCCAGCAATGCCGCGTGCAGGAAGAAGGCCTTCGGGTTGTAAACTGCTTTTGTCAGGGAAGAAATCCTTTGGGTTAATACCTCGAAGGGATGACGGTACCTGAAGAATAAGCACCGGCTAACTACGTGCCAGCAGCCGCGGTAATACGTCGGGTGCGAGCGTTAATCGGAATTACTGGGCGTAAAGCGTGCGCAGGCGGCTTTGCAAGACAGAGGTGAAATCCCCGGGCTCAACCTGGGCACTGCCTTTGTG
+
CCCCCD85>))======CCFGGGGGCFGGGFGGGGGGGGGGGGGFGGGGDGGGGGFGFGGGGGGGGGGGGCFFGGGGGGFGGFCGGGGGGGGGGEGDGGG9FEEEGGGGG@FGFGFFFGGGGCBFFFGGFBEE7EF+@DF+@FEFGGGGFGCGGGGGGGGGF8F@6E>>CFC7EEGGGFFC79CC7?54CD8CFF95EG5EDGFDCC>8A)=75@CC?GGFFG9<*0AFDGBB:)0(-<53:9>69@>3>EF<54/3:A:5?F69(1)6::8>0.253(2<F?@:0::,.-4.5(./8<6.
@M02996:162:000000000-B87FG:1:1103:12485:13292 1:N:0:CCTAAGAC+AAGGAGTA
CCTACGGGTGGCAGCAGTGGGGAATTTTGGACAATGGGCGCAAGCCTGATCCAGCAATGCCGCGTGCAGGAAGAAGGCCTTCGGGTTGTAAACTGCTTTTGTCAGGGAAGAAATCCTTTGGGTTAATACCTCGAAGGGATGACGGTACCTGAAGAATAAGCACCGGCTAACTACGTGCCAGCAGCCGCGGTAATACGTCGGGTGCGAGCGTTAATCGGAATTACTGGGCGTAAAGCGTGCGCAGGCGGCTTTGCAAGACAGAGGTGAAATCCCCGGGCTCAACCTGGGAACTGCCTTTGTG
+
BCCCCD:)1))=;==;=CFFFGGGGGGGGGGGGGGGGGGGGGGGGGGGGGGGGGGGGGGGGGGGGGGGGGGGGGGGGGGGGGGGGGGGGGGGGGGGGGGGGGGGGGGGGGGGGGGGGGGGGGGGGGFGGGGGGGGGGGGGGGGGGGGEGGGGGGGGGGGGGGGGGGGDGGGGGGGGGGGGGGGGGGGGGGGEGFGGFGGGGGGFGGGFFFGGDD=CCBGGFCFGGFGFFFGDFFFGFF;<9C>FF>EFD5>F>D>FB6:0?4?:/4686674><@CD>><DF?F:?B??::22342B26<1
@M02996:162:000000000-B87FG:1:1103:27115:13391 1:N:0:CCTAAGAC+AAGGAGTA
CCTACGGGAGGCAGCAGTGGGGAATTTTGGACAATGGGCGCAAGCCTGATCCAGCAATGCCGCGTGCAGGAAGAAGGCCTTCGGGTTGTAAACTGCTTTTGTCAGGGAAGAAATCCTTTGGGTTAATACCTCGAAGGGATGACGGTACCTGAAGAATAAGCACCGGCTAACTACGTGCCAGCAGCCGCGGTAATACGTAGGGTGCGAGCGTTAATCGGAATTACTGGGCGTAAAGCGTGCGCAGGCGGCTTTGCAAGACAGAGGTGAAATCCCCGGGCTCAACCTGGGAACTGCCTTTGTG
+
BCCCCC8==>0=======CFGGGGGGGGGGGGGGGGGGGGDGGGGGGGGGGGGGGGGGGGGGGGGGGGGGGGGGGGGGGGGGGGGGGGGGFGGFGGGGGGGGGGGGGGGGGGGGGGGGGGGGGGGGGFGGGGGCGGGGGGGGGGGGGGGGGGGGGGGGGGGGGGDEGGGGGGGGGGGGGGGGGFGGGGGGGGGFGGFGGGGGGEGGGFFFGGGCFGFDGDFGGGGFGG>BDDF?2F>?ED9C;6BBDFF>@6)46FAGF:F@@BFFF?FFFBB3>CD>9<3@:F.3(4.48???FFFAF>0
@M02996:162:000000000-B87FG:1:1103:27132:13395 1:N:0:CCTAAGAC+AAGGAGTA
CCTACGGGAGGCAGCAGTGGGGAATTTTGGACAATGGGCGCAAGCCTGATCCAGCAATGCCGCGTGCAGGAAGAAGGCCTTCGGGTTGTAAACTGCTTTTGTCAGGGAAGAAATCCTTTGGGTTAATACCTCGAAGGGATGACGGTACCTGAAGAATAAGCACCGGCTAACTACGTGCCAGCAGCCGCGGTAATACGTAGGGTGCGAGCGTTAATCGGAATTACTGGGCGTAAAGCGTGCGCAGGCGGCTTTGCAAGACAGAGGTGAAATCCCCGGGCTCAACCTGGGAACTGCCTTTGTG
+
CCCCCD08=50=8====CCFGGGEGFGGGGGGGGGFGGGGGGGGGGGGGGGGGFFF@FGGGGGGGGGGGGFGGGGGGGGGGGGGGGGGGGGGGGGGGGGGGGGGGGGGGGGGGGGGGGGGGGGGGGFGGGGGGGGGGGGGGGGGGGGGGGGGGGGFGGGGGGGGGDGGGGGGGGGGGGGGGGGGGGGGGGGGGFGGFGGGG<EFGGGFFFGGGGFGGDDDFEFGGFCEF@D>):AG;BBC6:6>(2>>DFFFFF9@BFFFFFF?F:=<)6?8>FFDGF((5??@236:<7?FB>(8689A1
@M02996:162:000000000-B87FG:1:1103:27116:13409 1:N:0:CCTAAGAC+AAGGAGTA
CCTACGGGAGGCAGCAGTGGGGAATTTTGGACAATGGGCGCAAGCCTGATCCAGCACTGCCGCGTGCAGGAAGAAGTCCTTCGGGTTGTAAACTGCTTTTGTCAGGGAAGAAATCCTTTGGTTTAATACCTCGAAGGGATGACGGTACCTGAAGAATAAGCACCGGCTAACTACGTGCCAGCAGCCGCGGTAATACGTAGGGTGCGAGCGTTAATCGGAATTACTGGGCGTAAAGCGTGCGCAGTCGGCTTTGCAAGACAGAGGTGAAATCCCCAGGCTCAACCTGGGAACAGCCTTAGTG
+
8ACBC60=0:)888=;;<C<FFGGFFFFGDD?EE9,;EFGGGGGGGGGFAFGFGGF,EEGFCGGGGGGFFEGGGCG,EDGGFDDCFG@:E<FDD,FFDFG?FGGFGG7?+E=FGGFFG9E,4+4?FFFGF9F+@EC>:A<C=FFF:D79FCFFF9=EFGGGGGF88CEE:DCEGCF88EGGCD*@@9EG52*6B<FFGG*=*:)=:C)8):CDGF7<8D5=F@FGF67:)>B)34>94599GF>(5753>>:<BF6<:F2.)9:?8*)6<C0)<)2/4:B?F?5.(.(24?((.4(/))6.
@M02996:162:000000000-B87FG:1:1103:27502:13567 1:N:0:CCTAAGAC+AAGGAGTA
CCTACGGGAGGCTGCAGTGGGGAATTTTGGACAATGGGCGCAAGCCTGATCCAGCAATGCCGCGTGCAGGAAGAAGGCCTTCGGGTTGTAAACTGCTTTTGTCAGGGAAGAAATCCTTTGGGTTAATACCTCGAAGGGATGACGGTACCTGAAGAATAAGCACCGGCTAACTACGTGCCAGCAGCCGCGGTAATACGTAGGGTGCGAGCGTTAATCGGAATTACTGGGCGTAAAGCGTGCGCAGGCGGCTTTGCAAGACAGAGGTGAAATCCCCGGGCTCAACCTGGGAACTGCCTTTTTG
+
CCCCCD=>58)======CCFGGGGGGGGGGGGGGGGGGGGGGGGGGGGGGGGGGGGGGGGGGGGGGGGGGGGGGGGGGGGGGGGGGGGGGGGGGGGGGGGGGGGGGGDGGGGGGGGGGGGGGGGGGGGGGGGGGGGGGGGGGGGGGGEGGGGGGGGGGGGGGGGCEEGGGGGGGGGGGGGGGGGGGGGGGGGGFGGFGGGDGGFGGGFFFGGGGFGG@GGFGGGGFGGFFGBFFFG>FF33:79>FFFFFFFFFFFAGGFF?FFFBF>9>:?:FFEGFF:?FFF??F0358><887FF),(
@M02996:162:000000000-B87FG:1:1103:17365:13870 1:N:0:CCTAAGAC+AAGGAGTA
CCTACGGGTGGCTGCAGTGGGGAATTTTGGACAATGGGCGCAAGCCTGATCCAGCAATGCCGCGTGCAGGAAGAAGGCCTTCGGGTTGTAAACTGCTTTTGTCAGGGAAGAAATCCTTTGGGTTAATACCTCGAAGGGATGACGGTACCTGAAGAATAAGCACCGGCTAACTACGTGCCAGCAGCCGCGGTAATACGTAGGGTGCGCGCGTTAATCGGAATTACTGGGCGTAAAGCGTGCGCAGGCGGCTTTGCAAGACAGAGGTGAAATCCCCGGGCTCAACCTGGGACCTGCCTTTGTG
+
CCCCCD5)51)==8=;=CFFGGGGGGGGGGFGGFEGGGGGGGGGGGGGGGFGGGGGGFFGGGDGGGGGGGGGGGGGGGGGGGGGGGGGGGGGGGGGGGGDA?ECFEGFG>4EFEGGGGGGF>CFGGGFGGGGGF8FGFFEC@FGDGGGGGGDFGF,,7BEF?EFGGGGGGGGGGGFDCCFFF7CFGEGGGCE7BCFFFGFEGFEC5)).)//9>@GF3DDFGGGGFG5>>DBF?>F9?5*(:(4-(7@:>:@72)97CE(0)9:9(*)).::>@>ED>9?)0(734614(4<4..5*4<:(
@M02996:162:000000000-B87FG:1:1103:24679:14123 1:N:0:CCTAAGAC+AAGGAGTA
CCTACGGGAGGCTGCAGTGGGGAATTTTGGACAATGGGCGCAAGCCTGATCCAGCAATGCCGCGTGCAGGAAGAAGGCCTTCGGGTTGTAAACTGCTTTTGTCAGGGAAGAAATCCTTTGGGTTAATACCTCGAAGGGATGACGGTACCTGAAGAATAAGCACCGGCTAACTACGTGCCAGCAGCCGCGGTAATACGTAGGGTGCGAGCGTTAATCGGAATTACTGGGCGTAAAGCGTGCGCAGGCGGCTTTGCAAGACAGAGGTGAAATCCCCGGGCTCAACCTGGGAACTGCCTTTGTG
+
BCCCCG==>5)====;CEFGGGGGGGGGGGGGGGGGGGGGGGGGGGGGGGGGGGGGGGGGGGGGGGGGGGGGGGGGGGGGGGGGGGGGGGFGGGGGGGGGGGGGGGGGGGGGGGGGGGGGGGGGGGGGGGGGGEGGGGGGGGGGGGGGGGGGGGGGGGGGGFDDFEGGGGGGGGGGGGGGGGGGGGGGGGGGGFGGFGGGG4CEGGGFFFGC5CFFGFDC@CC?FFFFFEGFFFFGF:BD2:99>FFFBBFFFAAFFGGFFFF?FF=>:A77:FFGG>;6?FBFBBF<:88?77<7@<9>(
@M02996:162:000000000-B87FG:1:1103:2962:14302 1:N:0:CCTAAGAC+AAGGAGTA
CCTACGGGAGGCTGCAGTGGGGAATTTTGGACAATGGGCGCAAGCCTGATCCAGCAATGCCGCGTGCAGGAAGAAGGCCTTCGGGTTGTAAACTGCTTTTGTCAGGGAAGAAATCCTTTGGGTTAATACCTCGAAGGGATGACGGTACCTGAAGAATAAGCACCGGCTAACTACGTGCCAGCAGCCGCGGTAATACGTAGGGTGCGAGCGTTAATCGGAATTACTGGGCGTAAAGCGTGCGCAGGCGGCTTTGCAAGACAGAGGTGAAATCCCCGGGCTCAACCTGGGAACTGCCTTGGTG
+
AACCCD:==50=======CEGGGFGFGGGGGGGGGGGGGGGGGGGGGGGGGGGGGGGGGGGGGGGGGGGGGGGGGGGGGGGGGGGGGGGGGGGGGGGGGGGGGGGGGGGGGEGGGGFGGGGGEGGGFGGFGGGFGGGGGGGGGGGGGGGGGGGGGGGGGGGGGGGGGGGGGGGGGGGGGFGGGGGGGGGDGCG>GGFGGGGGGFGGGFFF55DGCGFFGDFFGGGFGGFFGEEFFGFFFG6?;>;BFDFFEFAFFFFGGFFFFFF<FD<AD??@EEGBFBBF?:?FF:FB:7<,45F)4)4
@M02996:162:000000000-B87FG:1:1103:25208:14339 1:N:0:CCTAAGAC+AAGGAGTA
CCTACGGGTGGCAGCAGTGGGGAATTTTGGACAATGGGCGCAAGCCTGATCCAGCAATGCCGCGTGCAGGAAGAAGGCCTTCGGGTTGTAAACTGCTTTTGTCAGGGAAGAAATCCTTTGGGTTAATACCTCGAAGGGATGACGGTACCTGAAGAATAAGCACCGGCTAACTACGTGCCAGCAGCCGCGGTAATACGTAGGGTGCGAGCGTTAATCGGAATTACTGGGCGTAAAGCGTGCGCAGGCGGCTTTGCAAGACAGAGGTGAAATCCCCGGGCTCAACCTGGGAACTGCCTTTGTG
+
CCCCCG=5=0)======CFFGGGGGGGGGGGGGGGGGGGGGGGGGGGGGGGGGGGGGGGGGGGGGGGGGGGGGGGGGFGGGGGGGGGGGGGGGGEFGGGGFGGGGGGGGGGFFGGFA,EF8F4@FGFEFGGFGGGCGG8FGGGECFDCFG9DEFGFGFFFGGGGGDEGEFGGGGGGGGGFEFGGGGDGGCD:EFGFFGGFGGGFG5705BDEDGFGGFGDF6:CFF6:5)1.714D;4752:9-798>EEEFAA4/)0::))6(9<F<4:C008>>)71<7FBF>8000,8?4,437<A<(
@M02996:162:000000000-B87FG:1:1103:25217:14358 1:N:0:CCTAAGAC+AAGGAGTA
CCTACGGGTGGCAGCAGTGGGGAATTTTGGACAATGGGCGCAAGCCTGATCCAGCAATGCCGCGTGCAGGAAGAAGGCCTTCGGGTTGTAAACTGCTTTTGTCAGGGAAGAAATCCTTTGGGTTAATACCTCGAAGGGATGACGGTACCTGAAGAATAAGCACCGGCTAACTACGTGCCAGCAGCCGCGGTAATACGTAGGGTGCGAGCGTTAATCGGAATTACTGGGCGTAAAGCGTGCGCAGGCGGCTTTGCAAGACATAGGTGAAATCCCCGGGCTCAACCTGGGATCTGCCTTTGTT
+
CCCCCG5)8))======C=CFEGGGGGGGGGGGGGGECFGGGEGGGGGGFFGGGGGGGGGGGGGGGGGGG?EFFFGGGGGGGGGGGGGGGFGGFFGGFGGGGGGGGGGGGGFGGGGGGGGFCFGGGGGFGGG7+=@E:@FEDGGGGGGGGG8DF,=E99FFGGGCGGDGGGGGFGGFFCFFFGGGF;>CEGCE6>C)=**4*=8CE/)0:C=*:A@DFDGFGCFGFGG>BG3)3>76?B99E99>0;BD3>4<>AB2*:(**1597B24)?7:)):74,48?(5((4(.((-6),)/.6).
@M02996:162:000000000-B87FG:1:1103:13917:14363 1:N:0:CCTAAGAC+AAGGAGTA
CCTACGGGAGGCAGCAGTGGGGAATTTTGGACAATGGGCGCAAGCCTGATCCAGCAATGCCGCGTGCAGGAAGAAGGCCTTCGGGTTGTAAACTGCTTTTGTCAGGGAAGAAATCCTTTGGGTTAATACCTCGAAGGGATGACGGTACCTGAAGAATAAGCACCGGCTAACTACGTGCCAGCAGCCGCGGTAATACGTAGGGTGCGAGCGTTAATCGGAATTACTGGGCGTAAAGCGTGCGCAGGCGGCTTTGCAAGACAGAGGTGAAATCCCCGGGCTCAACCTGGGAACTGCCTTTGTG
+
CCCCCDD9>8)======CFFGGGGGGGGGGGGGGGGFGGGGGGGGGGGGGGGGGGGGGGGGGGGGGGGGGGGGGGGGGGGGGGGGGGGGGGGGGGGGGGGGGGGGGGGGGGGGGFGCGGGGGGGGGFGGGGGGFCF7FCGGGGGGGGGGGGGGGGDFGGGGGGGGGGGGGGGGGGGGGGGGGGGGGGGGGGGGFGGFGGFGGGFGGGFFFGGGFFFGFGGFGGGGFGGFFGF><DGFFBC6?;>9FF>@EFFFDF9>6C5<?:?F398)6::?3>:793:BFFF2<:????04<:??2><4
@M02996:162:000000000-B87FG:1:1103:19822:14402 1:N:0:CCTAAGAC+AAGGAGTA
CCTACGGGTGGCAGCAGTGGGGAATTTTGGACAATGGGCGCAAGCCTGATCCAGCCATGCCGCGTGCGGGAAGAAGGCCTTCGGGTTGTAAACCGCTTTTGTCAGGGAAGAAAAGGTTCTGGCTAATACCCGGGACTCATGACGGTACCTGAAGAATAAGCACCGGCTAACTACGTGCCAGCAGCCGCGGTAATACGTAGGGTGCAAGCGTTAATCGGAATTACTGGGCGTAAAGCGTGCGCAGGCGGTTATGCAAGACAGAGGTGAAATCCCCGGGCTCAACCTGGGAACTGCCTTTGTG
+
CCCCCD1):))======CEFGGGGGGGGGGGGGGGGGGGGGGGGGGGGGGGGGFGGGGGGGGGGGGGGGGGGGGGGGGGGGGGGGGGGGGGGGGGGGGGGGGGGGGGGGGGGGGGGGGGGGGGGGGFFGGGGGDGGGGGGGGGGEGGGGGGGGGGGGGGGGFGGGGGGGGGGGGGGGGGGGGGGGGGGGGGGGFGGFGGGGGGFGDFAFFGGGGFGGFGGFGGGGFGGFFGFBBBFBBFGBC1;>FEE@DFFAAD*56C07;F00:FBFFFFF5>ED99?FFF>238::::DD>:?B74)(
@M02996:162:000000000-B87FG:1:1103:29380:14815 1:N:0:CCTAAGAC+AAGGCGTA
CCTACGGGAGGCAGCAGTGGGGAATTTTGGACAATGGGGGCAACCCTGATCCAGCCATGCCGCGTGCGGGAAGAAGGCCTTCGGGTTGTAAACCGCTTTTGTCAGGGAAGAAATCCTTTGGGCTAATAACTCGGAGGGATGACGGTACCTGAAGCATAAGCACCGGCTAACTACGTGCCAGCAGCCGCGGTAATACGTAGGGTGCAATCGCTAATCGGAAGTACTGGGCGTAAAGCGTGCGCAGGCGGATATGCAAGACAGATGTGACATCCCCGTGCTCAACCTATGAACTGGATCTGTG
+
ACCCCGDF=))===8;==CFGEECGGGFGGCFFGGFFGFGGGFGGGDCGGFGFBCGFDFGCFEBF:FGGGEGGFFGGGFGGFGGGDGGGG9EF8=FGGGGGGGG9AFGFGGG8,EFC,C<D:D,,AFFACD9>+3C7+7@8:C7BFFBE@DB@C,5;;DGDD@,*=8EE7:>CGGC88C988CCC55*>CG*18CCF?9C*:=)/6:*).*:1>9>5(95)3:+<6+2879))24C467*-*-49075)086-:>*)*:8).9<FDF4.4*32)0*124<2?05(().-).6<(.6).6..
@M02996:162:000000000-B87FG:1:1103:29365:14827 1:N:0:CCTAAGAC+AAGGAGTA
CCTACGGGAGGCAGCAGTGGGGAATTTTGGACAATGGGGGCAACCCTGATCCAGCCATGCCGCGTGCGGGAAGAAGGCCTTCGGGTTGTAAACCGCTTTTGTCAGGGAAGAAATCCTTTGGGCTAATAACTCGGAGGGATGACGGTACCTGAAGAATAAGCACCGGCTAACTACGTGCCAGCAGCCGCGGTAATACGTAGGGTGCAAGCGTTAATCGGAATTACTGGGCGTAAAGCGTGCGCAGGCGGTTATGCAAGACAGATGTGAAATCCCCGGGCTCAACCTGGGAACTGCATTTGTG
+
ABCBCGD=@)0====;==CFGGGGFGGFGGGGGGGGGGGGGGGGGGGGGGGGGFEGFGGG<CFEGGGGGGGGGGGGGGGGGGGGGGGGGGGGGGGGGGGGGGGGGGGGGGGGGGGGGGGGGCG<FGGGDFGFG7EGEFGGEEGFGGGGGGGGGCFGCGGGG>@@>CGEGGGGGGGGGGGFGGGGGFGDDGGEGFGGF?FFGGGFGFGBFEC5DC?GG0CDFFFGF?GGFFGF5:<F>?@D4/739>DF7BE4)6AFAFGFFFFAFB4<AA7:8)7/>;9??F?F:<F:?FBFFD74@<9).
@M02996:162:000000000-B87FG:1:1103:26449:15122 1:N:0:CCTAAGAC+AAGGAGTA
CCTACGGGTGGCTGCAGTGGGGAATTTTGGACAATGGGCGCAAGCCTGATCCAGCAATGCCGCGTGCAGGAAGAAGGCCTTCGGGTTGTAAACTGCTTTTGTCAGGGAAGAAATCCTTTGGGTTAATACCTCGAAGGGATGACGGTACCTGAAGAATAAGCACCGGCTAACTACGTGCCAGCAGCCGCGGTAATACGTAGGGTGCGAGCGTTAATCGGAATTACTGGGCGTAAAGCGTGCGCAGGCGGCTTTGCAAGACAGAGGTGAAATCCCCGGGCTCAACCTGGGAACTTCCTTTGTG
+
CCCCCGAA>00==8====;CFGGGGGGGGGGGGGGGGGGGGGGGGGGGGGFGGFGGGGGGGGGGGGGGGGGGGGGGGGGGGGGGGGGGGGGGGGGGGGGGGGGGGFGGGGGGGGGFGGGGGCFGGGGGGGCGGG8FGDGGGGGEEFDEDCFGGGGFGGGGGGEGFGEGGGGGGGCGDGGGGGGFGGGEDGDEGAGC5E*;CDG:EGGFFFDGGGFF<:8DFD7<FFCGFFG)844CB?5/4:(4;BFEDFFFFF<=2*28))04??48:<C:48)?D1,3<F?FB3?<?:,)).84FA46(
@M02996:162:000000000-B87FG:1:1103:5230:15159 1:N:0:CCTAAGAC+AAGGAGTA
CCTACGGGTGGCTGCAGTGGGGAATTTTGGACAATGGGCGCAAGCCTGATCCAGCAATGCCGCGTGCAGGAAGAAGGCCTTCGGGTTGTAAACTGCTTTTGTCAGGGAAGAAATCCTTTGGGTTAATACCTCGAAGGGATGACGGTACCTGAAGAATAAGCACCGGCTAACTACGTGCCAGCAGCCGCGGTAATACGTAGGGTGCGAGCGTTAATCGGAATTACTGGGCGTAAAGCGTGCGCAGGCGGCTTTGCAAGACAGAGGTGAAATCCCCGGGCTCAACCTGGGAACTGCCTTTTTG
+
BCCCCG=5@88====;CCFFGGGGGGGGGGGGGGGGGGGGFGFGGGGGGGGGGFFGGGGGGGGGGGGGGGGGGFGGGGGGGGGGGGGGGGFGGGFGGGGGGGGGGGGFGGGGGGGGGGGGGGGGGGGDFFFGEEGGGDGGDGG>FGGGGGGGFGGGGGDGGGGFGGEGGGGGGGGGGGGGGFGGGEGGGEDC7=9C>FG4EDGEGGGFFFGEGFFFF?GGFFFFGFCFF>CEF1>GB?BG9E>B>FFFFFFFFFFF<CGF@?F?FBFF>BGFB>:?C>9:?@B>::68:21)).1<@)))(
@M02996:162:000000000-B87FG:1:1103:23464:15205 1:N:0:CCTAAGAC+AAGGAGTA
CCTACGGGAGGCAGCAGTGGGGAATTTTGGACAATGGGGGCAACCCTGATCCAGCCATGCCGCGTGCGGGAAGAAGGCCTTCGGGTTGTAAACCGCTTTTGTCAGGGAAGAAATCCTTTGGGCTAATAACTCGGAGGGATGACGGTACCTGAAGAATAAGCACCGGCTCACTACGTGCCAGCAGCCGCGGTAATACGTAGGGTGCAAGCGTTAATCGGAATTACTGGGCGTAAAGCGTGCGCAGGCGGTTATGCAAGACAGATGTGAAATCCCCGGGCTCAACCTGGGAACTGCATTTGTG
+
CCCCCG5A8:)====;=CFEGGGGGGGGGGFGGGGGGGGGEGGDGGGGGCFGFFFGGGGFCFGGGGGGGGEEGGGGGGGGGGFGGGGGGEGGGGDE@FGGEG9FFGG@FECEF<FF?<CDFCFD8=C@FGGA>>EGC>:<>DGBGFGB==EGGFG6>D8FGGFFC>EE*>>CFGGGFGGFAD<GF=7EDEDC:@FGFF*>ECEBEF7=5BD=DGFG<?3CFGGGGFG5)7C0>?524?F97:19;FBBFD@=4<A=A*:2.74<F>=<4<:4:5;/),-2<FFF>:(4(.-4<346/<A:4
@M02996:162:000000000-B87FG:1:1103:4256:15222 1:N:0:CCTAAGAC+AAGGAGTA
CCTACGGGGGGCTGCAGTGGGGAATTTTGGACAATGGGCGCAAGCCTGATCCAGCAATGCCGCGTGCAGGAAGAAGGCCTTCGGGTTGTAAACTGCTTTTGTCAGGGAAGAAATCCTTTGGGTTAATACCTCGAAGGGATGACGGTACCTGAAGAATAAGCACCGGCTAACTACGTGCCAGCAGCCGCGGTAATACGTAGGGTGCGAGCGTTAATCGGAATTACTGGGCGTAAAGCGTGCGCAGGCGGCTTTGCAAGCCAGAGGTGAAATCCCCGGGCTCAACCTGGGAACTTGCTTTTTG
+
CCCCCGD8:A)8888::CFGGGFFGGGGGGGGGGGGGGGGFGGGGGGGGGFFGFFFFGGGGGGGGGGGGGFGGGGGGGGGGGGGGGFGGGGGGGGGGGGGGGGGGGGGGGGGGGGGGGGGGGGGGGGFGGGGGEGGGGGGGGGGGGGGGGGFFGGGGGGGGGFGGGGG?GGG?CGGGGGGGGGFGFG*9EGE8FFGFGFFGGGFGGGF@EGGDGFGF:9CFGGGGF?F:BGF::<F9:BC9:399FFF35>@BF<42*2,))04)0*)45C:)7BED;>()11..4(3.537)).)1-),-
@M02996:162:000000000-B87FG:1:1103:23344:15342 1:N:0:CCTAAGAC+AAGGAGTA
CCTACGGGTGGCAGCAGTGGGGAATTTTGGACAATGGGCGCAAGCCTGATCCAGCAATGCCGCGTGCAGGAAGAAGGCCTTCGGGTTGTAAACTGCTTTTGTCAGGGAAGAAATCCTTTGGGTTAATACCTCGAAGGGATGACGGTACCTGAAGAATAAGCACCGGCTAACTACGTGCCAGCAGCCGCGGTAATACGTAGGGTGCGAGCGTTAATCGGAATTACTGGGCGTAAAGCGTGCGCAGGCGGCTTTGCAAGACAGAGGTGAAATCCCCGGGCTCAACCTGGGAACTGCCTTTGTG
+
BCCCCD=5:0)======CCFGGGGGGGGGGGGGGGGGGGGGGGGGGGGGGGGGFGGGGGGGGGGGGGGGGGGGGGGGGGGGGGGGGGGGGGGGGGGGGGGGGGGGGGFGGGGGGGGGGGGGGGGGGFFGGGGGGGGGGGGGGGGGGGEGGGFGGGGGGGFGGGGGGGGGGGGGGGGGGGGGGGGGGGGGCDEGFCFFGGGGDGEGGGFFFG=DGFF*;DGFGFGGFFGFFG:>?AC>:E<7C>;FBBEE::F<>AFF=F?FFF3??@>)::70FB8D2>?)=:F?:::(,4:4448FFF91
@M02996:162:000000000-B87FG:1:1103:23362:15348 1:N:0:CCTAAGAC+AAGGAGTA
CCTACGGGTGGCAGCAGTGGGGAATTTTGGACAATGGGCGCAAGCCTGATCCAGCAATGCCGCGTGCAGGAAGAAGGCCTTCGGGTTGTCAACTGCTTTTGTCAGGGAAGAAATCCTTTGGGTTAATACCTCGAATGGATGACGGTACCTGAAGAATAAGCACCGGCTAACTACGTGCCAGCAGCCGCGGTAATACGTAGGGTGCGAGCGTTCATCGGAATTACTGGGCGTAAAGCGTGCGCAGGCGGCTTTGCAAGACAGAGGTGAAATCCCCGCGCTCAACCTGTGAACTGCCTTTGTG
+
CCCCCG)):)1=;==;=CCC@EGGGGCEGGGGFFGGEGGF7FEGGGGGGGFFG:F@FFGGGGGGGGDGGGGGGGGGGCGFGGDEEFGGG,FEFGGCFGGG<FF<FGFFFGGG@EGGGGGGGGFEGGFGG8FGGGF,3A:?D@:FCFFEGGGG8B;DGADDFGGG7C>EE@FGGGEGDFCFFGGDGGGC4CCEC8CF4=C*=CF>GCGABDG5*;@F6?5DF:;FC6+*0595)24*(,)9,*((,7>3:>5@<<:62*:2??FB6:*)667()07*/,,8(*(043)454<<32(,15<5,
@M02996:162:000000000-B87FG:1:1103:24463:15416 1:N:0:CCTAAGAC+AAGGAGTA
CCTACGGGTGGCAGCAGTGGGGAATTTTGGACAATGGGCGCAAGCCTGATCCAGCAATGCCGCGTGCAGGAAGAAGGCCTTCGGGTTGTAAACTGCTTTTGTCAGGGAAGAAATCCTTTGGGTTAATACCTCGAAGGGATGACGGTACCTGAAGAATAAGCACCGGCTAACTACGTGCCAGCAGCCGCGGTAATACGTAGGGTGCGATCGTTAATCGGAATTACTGGGCGTAAAGCGTGCGCAGGCGGCTTTGCAAGACAGAGGTGAAATCCCCGGGCTCAACCTGGGCACTGCCTTTGTT
+
CCCCCD5):)1===8;;=CDFGDGC<FCFGGGGDFGGCGEEFFGGGFGFGGGGGGGGGGCGCCFGGGGFCFGGGGFEFGGGGGGGFGGEFFFGFCFFGGGGGGFFGGGGGGGGGGGGGGGGC=?FEFGFDFC7FCCEGGGGGGGGGDEGGGFGGGGGGG9DFDF@EDEEGGAFGECE@EGGGG7EGCGGGGDGAFE?C=4C3?;ED*).)2::>AFD?3DF?FG?CF77>GED<)?9:@D1*,,7BD:DF@4)6272:A()./-9<45)6:3)<3:<>1?BFBF:7.3,44:?24)*-66(
@M02996:162:000000000-B87FG:1:1103:3084:16526 1:N:0:CCTGAGAC+AAGGAGCA
CCTACGGGCGGCAGCAGTGGGGGATATTGGACAATGGGGGAAAGCCTGAAGCAGCAATGCCGCGTGAGGGAAGAAGGTCTTAGGATTGGTAAACTTCGTTTTCGGTGGGGTTAATGACGGGAGGCAAGGCGGAAGCCACGGACAACTAGGAGAAAGCAGCGGTGGCACCATGTCGGCAGCGAGCGTAGTCCGGAGTATGCGGGTGTTAAGGGTGTGTAGGGGGGGAAGCAGGTGAGGAGGGAAACCCTTAAGTGCAAGGGAAAGCTTGCGGTTGAAACCGGTTTTCTTGCGTCGAGACGGG
+
AACCCG==5:)8888;;<E@FE@FGGGGG--CFFGGG,,@C,E,,CFGG86CEFF,E,C,C@4@@F::BFFGCFGGG<,,C5?F,FF8,,:?9FGC,BE,B+,@F4B+++++BF,@3EFE+C>+@+,3+3@*B*1,,,6>7C*<3@,,,2,,=,,1,20,*)*11**+*2+?+3*3*=EE*)/1:C*/7+:EGF**)+**:)>):C*9***C57)/9>CF5?DCC);*))05>2)9(47*(*(,(())7?*9-))/)+1,).8().8(:;),(0/@DA,((0(),)6)).44(4914(((-
@M02996:162:000000000-B87FG:1:1103:8831:16597 1:N:0:CCTAAGAC+AAGGAGTA
CCTACGGGGGGCTGCAGTGGGGAATTTTGGACAATGGGCGCAAGCCTGATCCAGCAATGCCGCGTGCAGGAAGAAGGCCTTCGGGTTGTAAACTGCTTTTGTCAGGGAAGAAATCCTTTGGGTTAATACCTCGAAGGGATGACGGTACCTGAAGAATAAGCACCGGCTAACTACGTGCCAGCAGCCGCGGTAATACGTAGGGTGCGAGCGTTAATCGGAATTACTGGGCGTAAAGCGTGCGCAGGCGGCTTTGCAAGACAGAGGGGAAATCCCCGGGCTCAACATGGGAACTGCCTTTGTG
+
BCCCCD)=5))8888::CCFGGGGGGGGGGGGGGGGGGGG@EGGGGGGGGFGGFEFGFGGGGGGFGFBEGGGGGGGGGGGGGGGGFGGGGGGEFGGGFGGFGGGGGGGGGGGGGFCFGGGGGGDGGFGCCFFEGFG@C7+BGFGECFCG@C<EGGFFGGGGGFCGGGD8FGGGGGGGFFFGGFFEGGGGEGGGFG97CC*AD6;1CD>BFG5CGFFDFCGFEFDF?FFF3/<73:7(,01-/4;((<5))7).):@4CC(77@:36><<4253)8DD>9126?7(4::::-57??298<-(
@M02996:162:000000000-B87FG:1:1103:6299:16603 1:N:0:CCTAAGAC+AAGGAGTA
CCTACGGGAGGCAGCAGTGGGGAATATTGCACAATGGGCGAAAGCCTGATGCAGCAACGCCGCGTGAGGGACGACGGCCTTCGGGTTGTAAACCTCTTTTAGCAAGGAAGAAGCGAAAGTGACGGTACTTGCAGAAAAAGCGCCGGCTAACTACGTGCCAGCAGCCGCGGTAATACGTAGGGCGCAAGCGTTATCCGGAATTATTGGGCGTAAAGAGCTCGTAGGCGGTTTGTCGCGTCTGCTGTGAAAACCCGAGGCCCAAACTCGGGCCTGCAGGGGGTACGGGCAGACTAGAGGGCGG
+
ACCCCCAA58)=8=====EFGGGGGGGFGGGGFGGGGGGGGGGGGGGGGGGGGFFFGGGGGFFFCFGGGGGGGFGGGGGGGGGGGGGGGAFFGGGGGGGGGGFGGGGGGGGFGFGFFGGFGGGGGFGGFGGGGGFGGGGDFGGGGDGGGGGFFDCFCFGGGDFFFGEGEG8:CFGGCAFGEG4CEC=EFCD>A>7E>EDG5CF?CFGFFFCEDGFGGBC4@?CCGF8E8)7>)58C9>>9436>BFFFFF?:026DF5*-;3)492>?FF51:5@F*4;;>:?FFF29<?132(),)-(39
@M02996:162:000000000-B87FG:1:1103:6291:16619 1:N:0:CCTAAGAC+AAGGAGTA
CCTACGGGAGGCAGCAGTGGGGAATATAGCACAATGGGCGAAAGCCTGATGCAGCAACGCCGCGTGAGGGACGACGGCCTTCGGGTTGTAAACCTCTTTTAGCAAGGAAGAAGCGAAAGTGACGGTACTTGAAGAAAAAGCGCCGGATAACTACGTGCCAGCAGCAGCGGTAATACGTAGGGCGCAAGCGTTATCCGGAATGATTGGGCGTACAGAGCTAGTAGGCGGGTGGTCGCGTCTGTTGTGAAAACCAGAGGCTCAAACTCGCGCAGGAGGTGGGTACGTGCAGAGTATGTGGCGG
+
8-A<CC=>)11=88===<CFGGCFG9D,C9CFGGCFGGEGGEFFDFGGGGGCEFEEGFFDCFFF+>FBFGEFGGFGGGEFGGGECF:F=E?CEFGGCCGFGG,FDEFC=?FAFFC>F>@FFF9>F7F+C=@,,8DFF@CF,C++@F*BEF?>D<B@DDCFFFFG,,4,4CE>=,<CE+<=E<F<=CEE38*;7>FF87*9:*AF+295857:19/:72:*1+:A76EG50))74(5345*-+).:?F/6*)034(0,>/,*97<*)7(-,1(-))*/-34(1)8(.(-6)(.))))/)-29
@M02996:162:000000000-B87FG:1:1103:13632:16828 1:N:0:CCTAAGAC+AAGGAGTA
CCTACGGGAGGCTGCAGTGGGGAATTTTGGACAATGGGCGCAAGCCTGATCCAGCAATGCCGCGTGCAGGAAGAAGGCCTTCGGGTTGTAAACTGCTTTTGTCAGGGAAGAAATCCTTTGGGTTAATACCTCGAAGGGATGACGGTACCTGAAGAATAAGCACCGGCTAACTACGTGCCAGCAGCCGCGGTAATACGTAGGGTGCGAGCGTTAATCGGAATTACTGGGCGTAAAGCGTGCGCAGGCGGCTTTGCAAGACAGAGGTGAAATCCCCGGGCTCAACCTGGGAACTGCCTTTGTG
+
ABCCCD>A=:8=====CCFFGGEGGGGFGGGGGGGGGGGGGGGGGGGGGGGGGGFGGGGGGGGGGGGGGGFGFFGGGGGGGGFGDGGGGGGGGGGGGGGGGGGGGGGGFEGGGGGGGGGGGGGGGGGGGGGGGDGEGGGGGGGGGGGGGGGGGGGGGGGGGFFGGGEGGGGGGGGGGGGGGGGCGGGGDED5CCGGFGGGGGG>GGGFDDDEGGFGC?GGFGGGGBF=FFGBB?2C;B;D1?>(7BFB:5D6<AA4<6E:?F?<F?F?FFGFFFFGGF>?B?0F?26:4438?<:2BAAA,
@M02996:162:000000000-B87FG:1:1103:13652:17180 1:N:0:CCTAAGAC+AAGGAGTA
CCTACGGGCGGCTGCAGTGGGGAATTTTGGACAATGGGCGCAAGCCTGATCCAGCAATGCCGCGTGCAGGAAGAAGGCCTTCGGGTTGTAAACTGCTTTTGTCAGGGAAGAAATCCTTTGGGTTAATACCTCGAAGGGATGACGGTACCTGAAGAATAAGCACCGGCTAACTACGTGCCAGCAGCCGCGGTAATACGTAGGGTGCGAGCGTTAATCGGAATTACTGGGCGTAAAGCGTGCGCAGGCGGCTTTGCAAGACAGAGGTGCAATCCCCGGGCTCAACCTGGGAACTGCCTTTGTG
+
CCCCCG8)05)8888;;;;EFGGGGFGGGGGGCFGGGGGGGGGGGGGDGGGGGFGGFFGGGGGGGGGGGGGGGCFGGGGGGGGGGGGGGGGGGGFGGEFGGGGGGGGFGGGGGGGGGGGGA7CFGAFGGGGGDGGGGE,@CFGGGGGGGGGD7:BDGGG9D7:FG5CGGGGGGG5D6FGGGGGGFG*?D89=*++?;FFF=3C)=**5>BGG<FFGG:**)3CGGF6E@DC)8:BC>:37(/4499>E>>EFA<<9A=F?FF:1?4)5-47:?FD>C9>B>F:5(4??(.44.,4,97>A0
@M02996:162:000000000-B87FG:1:1103:13640:17199 1:N:0:CCTAAGAC+AAGGAGTA
CCTACGGGCGGCTGCAGTGGGGAATTTTGGACAATGGGCGCAAGCCTGATCCAGCAATGCCGCGTGCAGGAAGAAGGCCTTCGGGTTGTAAACTGCTTTTGTCAGGGAAGAAATCCTTTGGGTTAATACCTCGAAGGGATGACGGTACCTGAAGAATAAGCACCGGCTAACTACGTGCCAGCAGCCGCGGTAATACGTAGGGTGCGAGCGTTAATCGGAATTACTGGGCGTAAAGCGTGCGCAGGCGGCTTTGCACGACAGAGGTGAAATCCCCGGGCTCAACCTGGGAACTGCCTTTTTG
+
ABCCC>:1:8)8888;;CEFGGFGGGGGGGGGGGGGGGGGGGGGGGGGGGGGGGGGGGGGGGGGGGGGGGFGGGGGGGGGGGFGGGGEGGGGGGGGGGGGGGGGGFGGGGGGGGGGGGGGG>FGGGGGGGGGGDFGGGGGGGGGGGGEGGGGGGGGGCCFFGFGGDGECFGGGGGGGGGGGGGGGFEEDGGGGFGGFGGFGDC3?EDDE@DEGG4D3:CD@<C:CFFGFFGB>:2D1(093C(,42>:>EFFF<:*3/:6>FFBFBFFFAC2:>BE3,3:??BFB1:??(-5.44>?)),,
@M02996:162:000000000-B87FG:1:1103:5768:17316 1:N:0:CCTAAGAC+AATGAGTA
CCTACAGGCGGCTGCAGTGGGGAATTTTGGACAATGGGCGCAAGCCTGATCCAGCAATGCCGCGTGCAGGAAGAAGGCCTTCGGGTTGTAAACTGCTTTTGTCAGGGAAGAAATCCTTTGGGTTAATACCTCGAAGGGATGACGTTACCTGAAGAATAAGCACCGGCTAACTACGTGCCAGCAGCCGCGGTAATACGTAGGGTGCGAGCGTTAATCGGAATTACTTGGCGTAAAGCGTGCGCAGGCGGCTTTGCCAGACAGAGGTGAAATCCCCGGGCCAAACCCGGGAACTGCCTTTGTG
+
CCCCCDE<=8)=888;;;;CFGGGGEGGFFEGGGGGFGGGGGGGGGGGGGGGGGGDFFGGGGGGGGGGGGGGGGGGGGGGFGDGEGGGGGGGGGCFGFGGGGGGG8DFGCFFEFFGGFGAEDGGGGFGFA;F8FGGE@8<+>B:+>DGGF9@8FDFFDC>D?BE<ECCEGGGGG5DFGGGGGGDFGDE4CDE*1>B5FC55CCBE5CAB>GDC<F>C<GC3@FGC*2<?3*.522:((8C(1-29F)8;35:3))1,2C(856,/3/)6<:(4)7*1-(((78>((-(--(42.(5*))..
@M02996:162:000000000-B87FG:1:1103:5749:17321 1:N:0:CCTAAGAC+AAGGAGTA
CCTACAGGCGGCTGCAGTGGGGAATTTTGGACAATGGGCGCAAGCCTGATCCAGCAATGCCGCGTGCAGGAAGAAGGCCTTCGGGTTGTAAACTGCTTTTGTCAGGGAAGAAATCCTTTGGGTTAATACCTCGAAGGGATGACGGTACCTGAAGAATAAGCACCGGCTAACTACGTGCCAGCAGCCGCGGTAATACGTAGGGTGCGAGCGTTAATCGGAATTACTGGGCGTAAAGCGTGCGCAGGCGGCTTTGCAAGACAGAGGTGAAATCCCCGGGCTCAACCTGGGAACTGCCGTTGTG
+
CCCCCFB5=)0==88;;;CFGGGGGGGGGGGGGGGGGGGGGGGGGGGGGGGGGGGGGGGGGGGGGGGGGGGGGGGGGGGGGGGGGGGGGGGGGGGGGGGGGGGGGGGGGGGGGGGGGGGGGGGGGGGGGGGGGGGGEGGGGGGGGGGGFGGGGGGGFFGGGGGGGEGGGGGGGGGGGGGGGGGGGGGGGGGGEFGGFGGGGGGFGGGFFFDGGGFGGFDGFFGFGFEFFFGEFFFF>FBD9:6>FFFFFFFFFF)93:F?F5?:9:FBAD>?>@FGGFBFFFBFBFFB???0<2:(7,4<1
@M02996:162:000000000-B87FG:1:1103:24050:17375 1:N:0:CCTAAGAC+AAGGAGTA
CCTACGGGGGGCAGCAGTGGGGAATTTTGGACAATGGGCGCAAGCCTGATCCAGCAATGCCGCGTGCAGGAAGAAGGCCTTCGGGTTGTAAACTGCTTTTGTCAGGGAAGAAATCCTTTGGGTTAATACCTCGAAGGGATGACGGTACCTGAAGAATAAGCACCGGCTAACTACGTGCCAGCAGCCGCGGTAATACGTAGGGTGCGAGCGTTAATCGGAATTACTGGGCGTAAAGCGTGCGCAGGCGGCTTTGCAAGACAGAGGTGAAATCCCCGGGCTCAACCTGGGAACTGCCTTTGTG
+
CCCCCCAAB5)8888::<CFGGGFGGGGGGGGGGGGGGGFGGEGGGGGGGGGGFEFFFGGGGGGGGGFGG@FGFFGGGGGGGFGGGCGGGGGGGGGGGGGFGGFFGGGGEGG8FGGGGGGGECGGGGGG@FFGGGGGGGGGGGGEGGGGGFGGGGGGGGGGGGGGGEGGGGGGGGGGGGGGGGGGGGGGEGGEFFFFGGGGGC3CGD3>3CEDFFGG0<D>GFFGF+C@FGDFFFC>:>D3:;B995::@)?ADAFFGG0))94036?4<:::>DGGBFFFFFF?BBF<240.5:>782).
@M02996:162:000000000-B87FG:1:1103:24048:17398 1:N:0:CCTAAGAC+AAGGAGTA
CCTACGGGGGGCAGCAGTGGGGAATTTTGGACAATGGGCGCAAGCCTGATCCAGCAATGCCGCGTGCAGGAAGAAGGCCTTCGGGTTGTAAACTGCTTTTGTCAGGGAAGAAATCCTTTGGGTTAATACCTCGAAGGGATGACGGTACCTGAAGAATAAGCACCGGCTAACTACGTGCCAGCAGCCGCGGTAATACGTAGGGTGCGAGCGTTAATCGGAATTACTGGGCGTAAAGCGTGCGCAGGCGGCTTTGCAAGACAGCGGTGAAATCCCCGGGCTCAACCTGGGAACTGCCTTTGTG
+
CCCCCG@=AA1+888::CEFGGFGGGGGGGGGGGGGGGGGGGGGGGGGFFGGGEFFGGGGGGGGGGGGGGEGGFDGGGGGGGGGGGGGGGGGGGGGGGGGGGG@AFFFFGGGGGGGGGGGGGEECCFGGGGGGGFGGFGGDGGGGGGGGGEFFFGGGGGGGGGGDGGGCFGGFFGGCFDCEFGDGGGGGGGEEFGGFGGGDDE3CEG>7:7E3>7:C05D><:EGFGGFEGEDF<04?D<6?((125:>DF?BFFFB*A0.).4)(749AF>:75CGB08)*(<77?:?><?744)9)49.
@M02996:162:000000000-B87FG:1:1103:15060:17569 1:N:0:CCTAAGAC+AAGGAGTA
CCTACGGGTGGCAGCAGTGGGGAATTTTGGACAATGGGCGCAAGCCTGATCCAGCAATGCCGCGTGCAGGAAGAAGGCCTTCGGGTTGTAAACTGCTTTTGTCAGGGAAGAAATCCTTTGGGTTAATACCTCGAAGGGATGACGGTACCTGAAGAATAAGCACCGGCTAACTACGTGCCAGCAGCCGCGGTAATACGTAGGGTGCGAGCGTTAATCGGAATTACTGGGCGTAAAGCGTGCGCAGGCGGCTTTGCAAGACAGAGGTGAAATCCCCGGGCTCAACCTGGGAACTGCCTTTGTG
+
BCCCCD>5=0)====;CEFFGGGGGGGGGGGGGGGGGGGGGGGGGGGGGGGGGGGGGGGGGGGGGGGGGGGGGGGGGGGGGGGGGGGGGGGGGGGGGGGGGGGGGGGGGGGFGEGGGGGGGGGGGGFGGFGFGGGGGGGGGGGGGGGGGGGGGGGGGGGGFGGGGGGGGGGGGGGGGGGGGGGGGGGGGGGGGFGGFF=FGGGA5>98:DGGGGFGGFGGFGGGGFGG@:DEFFFD>6:C9?9>BFEEEFD?BDFFFDC754<:??B<>FGFFFFGGF9?<FFFB????:8:>>:244<64
@M02996:162:000000000-B87FG:1:1103:13119:17595 1:N:0:CCTAAGAC+AAGGAGTA
CCTACGGGAGGCAGCAGTGGGGAATTTTGGACAATGGGGGCAACCCTGATCCAGCAATGCCGCGTGTGTGAAGAAGGCCTTCGGGTTGTAAAGCACTTTTGTCCGGAAAGAAAACGCCGTGGTTAATACCCGTGGCGGATGACGGTACCGGAAGAATAAGCACCGGCTAACTACGTGCCAGCAGCCGCGGTAATACGTAGGGTGCAAGCGTTAATCGGAATTACTGGGCGTAAAGCGTGCGCAGGCGGTCCGCTAAGACAGATGTGAAATCCCCGGGCTTAACCTGGGAACTGCATTTGTG
+
BCCCCDAA>1)=====CCFGGGGGGGGGGGGGGGGGGGGEGGGGGGGGGGGGGFFFGGGGGGGGFGGGGGGGGGGGGGGGGGGGGGGGGGGGGGFGGFGGGGGGGGGGGGGGGGGGGGGGGGGGGGGGGGGGGGGGGGGGGGGGGGGGGGGCEGGGGGGGGGGGGGGGGGGGGGGGDGGGGGGGGGGGGGGCEFGGF?GGGGGFGGGFFF5EGGFGG?DGFGG79=FFFB>>E<AD>FFD>C>B;;DFDFFD91;D)<C?FFFFFFF<BFGB?;@EC(44:BAFB?F:??:BBB3<=>AD1
@M02996:162:000000000-B87FG:1:1103:8374:17618 1:N:0:CCTAAGAC+AAGGAGTA
CCTACGGGGCGCAGCAGTGGGGAATTTTGGACAATGGGCGCAAGCCTGATCCAGCCATGCCGCGTGCGGGAAGAAGGCCTTCGGGTTGTAAACCGCTTTTGTCAGGGAAGAAAAGGTTCTGGTTAATACCTGGGACTCATGACGGTACCTGAAGAATAAGCACCGGCTAACTACGTGCCAGCAGCCGCGGTAATACGTAGGGTGCAAGCGTTAATCGGAATTACTGGGCGTAAAGCGTGCGCAGGCGGTTATGCAAGACAGAGGTGAAATCCCCGGGCTCAACCTGGGAACTGCCTTTGTG
+
ACCCCD8):)08888;;<CFGGGGGGGGGGGGGGGGGGGFFGGGGGGGGGGGGFGGGGGGFGGGGGGGGGFGFFGGGGGGGGGGGGGGGGGGGGGGGGGGGGGFGGGGGGGGGGGGGGGGGGFGGGGGGGGFGGGGGGGGGGGGGGGECEGGGGGGGGGGGGGGGGGGGGGGGGGGGGFGGCGGGGGGGEGGGFGCFGGGGGGFGGGFFEDGGCF>FFCDFEGFGFGGFFGFE?AF965<2816>2>FBBEFF)-8):*.7)910-956<F>)..CD>7?7@:>>0B21440<8:?4<A)(
@M02996:162:000000000-B87FG:1:1103:8376:17637 1:N:0:CCTAAGAC+AAGGAGTA
CCTACGGGGGGCAGCAGTGGGGAATTTTGGACAATGGGCGCAAGCCTGATCCAGCCATGCCGCGTGCGGGAAGAAGGCCTTCGGGTTGTAAACCGCTTTTGTCAGGGAAGAAAAGGTTCTGGTTAATACCTGGGACTCATGACGGTACCTGAAGAATAAGCACCGGCTAACTACGTGCCAGCAGCCGCGGTAATACGTAGGGTGCAAGCGTTAATCGGAATTACTGGGCGGATAGCGTGCGCAGGCGGTTATGCAAGAGAGAGGTGAAATCCCCGGGCCCAACCAGGTAACTGCCTTTGTG
+
CCCCCDAA)8)8888::CFCFGGGGFGGGGGGGGGGGGGGGGGEDGGGGGGGGGGGGGGGGGGGGGGEGGGEEGGGGGGFFD<FGGGDGCGGGGGEDGGG:FGFGFFGFGFGGGGF:FFGGGCC<FFFGC:CF:8<EGGGFGFG@FFGGGGEEFG?FGCGFGFGGCEECFCCFGCECFGGFCFFE5:C5ECG;79E<FF<>C7>ECC=)01:79FF3,*9;8C7C?<CFB)7)-4:(-77-241(,07>3B4:<A97:*4<<@?)-7>44>058581,(-,.-<((-,)),6)53?82).(
@M02996:162:000000000-B87FG:1:1103:8358:17637 1:N:0:CCTAAGAC+AAGGAGTA
CCTACGGGGTGCAGCAGTGGGGAATTTTGGACAATGGGCGCAAGCCTGATCCAGCCATGCCGCGTGCGGGAAGAAGGCCTTCGGGTTGTAAACCGCTTTTGTCAGGGAAGAAAAGGTTCTGGTTAATACCTGGGACTCATGACGGTACCTGAAGAATAAGCACCGGCTAACTACGTGCCAGCAGCCGCGGTAATACGTAGGGTGCAAGCGTTAATCGGAATTACTGGGCGTAAAGCGTGCGCAGGCGGTTATGCAAGACAGAGGTGACATCCCCGGGCTCAACCTGGGAACTGCCGTTGTG
+
CCCCCD5=:)0===;=C=C@FGGCFGGFGGGGFDFGGGGGGGGGGFGGGGGFGFFDFGGGGFGGFCGFCGGGEEFGGGGGGGGGGGGGGFCFFGGGGGGGGGGGGFGGGGGGGGGGFFGGGGGGFBFGGGEGGGGGFGGGGGG:FFGEFGGG7DBFFGGGFFFFGEEGGGFFFGGEGFGFGDGF67==957CEFC+89CFG:C>E?GB:591>FF>C:D*7:DC?@FFF5777(.:;-7C4:7964>EF>5*4)49<*:3F59?)8=)4468(8@E3(-()/(00:??:58),).(7((42
@M02996:162:000000000-B87FG:1:1103:27357:17877 1:N:0:CCTAAGAC+AAGGAGTA
CCTACGGGGGGCAGCAGTGGGGAATTTTGGACAATGGGCGCAAGCCTGATCCAGCAATGCCGCGTGCAGGAAGAAGGCCTTCGGGTTGTAAACTGCTTTTGTCAGGGAAGAAATCCTTTGGGTTAATACCTCGAAGGGATGACGGTACCTGAAGAATAAGCACCGGCTAACTACGTGTCAGCAGCCGCGGTAATACGTAGGGTGCGAGCGTTAATCGGAATTACTGGGCGTAAAGCGTGCGCAGGCGGCTTTGCAAGACAGAGGTGAACTCCCCGGGCTCAACCTGGGAACTGCCTTTGTG
+
CCCCCG>::0)8888:CCFFGGGGGGGGGGGGGCGGFGGGGGGGGGGGGGGGFFGGGGGGGGGGGGGDFGFGGGGGGGGGGGGGGGGGGGGGGGGGGGGGGGGGGGGGGGGGGGGGGGGGGGGGFGFGGGGGGDGG><:FEGGGGGG@FFFECGGGGGGGGGGGGGGGGGGGGGGGGGGGGGGGGGEGGGG?CFFFFGGGG3FB57DDEFCGDGFGC:7DFGFFGFFGFFGF>8<:9?:D9?699;@>EDFFBD<F<:=>F?FFF?F>)5:?1>EGDB>6)=:F:7???:?FB<82B244(
@M02996:162:000000000-B87FG:1:1103:27374:17881 1:N:0:CCTAAGAC+AAGGAGTA
CCTACGGGGGGCAGCAGTGGGGAATTTTGGACAATGGGCGCAAGCCTGATCCAGCAATGCCGCGTGCAGGAAGAAGGCCTTCGGGTTGTAAACTGCTTTTGTCAGGGAAGAAATCCTTTGGGTTAATACCTCGAAGGGATGACGGTACCTGAAGAATAAGCACCGGCTAACTACGTGTCAGCAGCCGCGGTAATACGTAGGGTGCGAGCGTTAATCGGAATTACTGGGCGTAAAGCGTGCGCAGGCGGCTTTGCAAGACCGAGGTGAAATCCCCGGGCTCCACCTGGGAACTGCCTTTGTG
+
CCCCCD:8:118888::CEFGGGFGFGGGGGGGGGGGGGGGGGGGGGGGGGGGFFGGGGGGGGGGGGGGGGGGGGGGGGGGGGGGGGGGGGGGGGGGGGGGGFGGGGGGGEFGGGFC;FGGG:FGFFGGGFFGGGGDEGGGGFGGGC@E@EFFEGFG9FGGFFCGDEGDGGGGGGGGGGGGGGGGCGGGGD*;@?77CDFGGGFGGGF3>9E539CFF<DFGGGGFGGFFG>>04>2<D99C>>>>:>@3>F>A2670*(0.)3819<4>:07:;>761,(04>4:14,,-))5(.*.-..
@M02996:162:000000000-B87FG:1:1103:5315:17943 1:N:0:CCTAAGAC+AAGGAGTA
CCTACGGGAGGCAGCAGTGGGGAATTTTGGACAATGGGCGCAAGCCTGATCCAGCAATGCCGCGTGCAGGAAGAAGGCCTTCGGGTTGTAAACTGCTTTTGTCAGGGAAGAAATCCTTTGGGTTAATACCTCGAAGGGATGACGGTACCTGAAGAATAAGCACCGGCTAACTACGTGCCAGCAGCCGCGGTAATACGTAGGGTGCGAGCGTTAATCGGAATTACTGGGCGTAAAGCGTGCGCAGGCGGCTTTGCAAGACAGGGGTGAAATCCCCGGGCTCAACCTGGGAACTGCCTTTGTT
+
CCCCCG@>>81====;;=;CFGGGGGGGGGGGGGGGGGGGGGGGGGGGGGGGGGGGGGGGGGGGGGGGGFGFGGGGGGGGGG7FGGGGGGGFGGFGGFGGGGGGGGGGGGGGGGDGGEGGDGGGGGFGGGGGGGFEGGGGGDEF:FGGGFGGG?EGGGGFGGGGGG>ECGGGGGGGGFFGGGG4FCEGG5CECFGGFFDGGGF>GEGEFFGGGGFGG0DGFGFG?=E5<:D:>:2C>:>C9:94667@@FE)):<F7CCB)))-.4><-:7?:>DCC>96>=:F0<64<0877342@DA)(
@M02996:162:000000000-B87FG:1:1103:5292:17945 1:N:0:CCTAAGAC+AAGGAGTA
CCTACGGGAGGCAGCAGTGGGGAATTTTGGACAATGGGCGCAAGCCTGATCCAGCAATGCCGCGTGCAGGAAGAAGGCCTTCGGGTTGTAAACTGCTTTTGTCAGGGAAGAAATCCTTTGGGTTAATACCTCGAAGGGATGACGGTACCTGAAGAATAAGCACCGGCTAACTACGTGCCAGCAGCCGCGGTAATACGTAGGGTGCGAGCGTTAATCGGAATTACTGGGCGTAAAGCGTGCGCAGGCGGCTTTGCAAGACAGAGGTGAAATCCCCGGGCTCAACCTGGTAACTGCCTTTGTG
+
CCCCCDD9:00=======CFGGFGFFGGGGGGGGGGGGGGGGEGGGGGGFGGGFFGFFGGGGGGGGGGGGCGGGGGGGGGGGGGGGFGGGGGGGGGGGGGGGGGGFGGGGGGGGGGGGGGGGGGGGGGGGGFECEEEGGGGGGGGGGEGGGFGGGGFDFGGGGGGGGGGGGGGGGGGCEGGGGGGFGGGD8EEFF9?EGFGGGFGG*.85/ADGFGGF35><*++9AE:BG>BFBG>BD*4*3;99@DF>@FAFFFBFF0;?F:9?F?AFF085>CDB98?415423(-:449)4>=)643
@M02996:162:000000000-B87FG:1:1103:7614:18019 1:N:0:CCTAAGAC+AAGGAGTA
CCTACGGGTGGCAGCAGTGGGGAATTTTGGACAATGGGCGCAAGCCTGATCCAGCAATGCCGCGTGCAGGAAGAAGGCCTTCGGGTTGTAAACTGCTTTTGTCAGGGAAGAAATCCTTTGGGTTAATACCTCGAAGGGATGACGGTACCTGAAGAATAAGCACCGGCTAACTACGTGCCAGCAGCCGCGGTAATACGTAGGGTGCGAGCGTTAATCGGAATTACTGGGCGTAAAGCGTGTGCAGGCGGCTTTGCAAGACAGAGGTGAAATCCCCGGGCTCAACCTGGGAACTGCCTTTGTG
+
ACCCCG>5:5)=;=8;==EFGGGGFGGGGGGGGGGGGGGGGGGGGGGGGGGGGGGGGGGGGGGGGGGGGGGGGGGGGGGGGGGGGGGGGGGGGGGGGGGGGGGGGGGGGGGGGGGGGGGGGGGGGGFGGGGGGGFGGGGGGGGGGGGGGGGGFGGGGG7FFFGGGGGGGGGGGGGGGGGGGGGGGFEGGCDGEFFGFGFFGDEB=EGFFFGCGGFGG;GGFC7FGFGGFEGFFFFG0?FG:3:A?F>>DED44AFFFGGFFFFFF?FBB428?FDCC9((5FFFFFF6454:<)1<*464.
@M02996:162:000000000-B87FG:1:1103:7610:18037 1:N:0:CCTAAGAC+AAGGAGTA
CCTACGGGTGGCAGCAGTGGGGAATTTTGGACAATGGGCGCAAGCCTGATCCAGCAATGCCGCGTGCAGGAAGAAGGCCTTCGGGTTGTAAACTGCTTTTGTCAGGGAAGAAATCCTTTGGGTTAATACCTCGAAGGGATGACGGTACCTGAAGAATAAGCACCGGCTAACTACGTGCCAGCAGCCGCGGTAATACGTAGGGTGCGAGCGTTAATCGGAATTACTGGGCGTAAAGCGTGTGCAGGCGGCTTTGCAAGACCGAGGTGAAATCCCCGGGCTCAACCTGGGAACTGCCTTTGTG
+
B@CCC8)0:)0;===6;<;CFG7F<EFGFFC@FFDEGGGGGGGGGG8CFFGEG:EFC<<@EEGGFCFCEF7EFAFGGCFF<FGC=?CE=FFF9E?FFEFCFBCEEGGGGGGGGFFGCFGGGGGEFFFGGDGGGGGGGGGGGGFF7FFECFGGFCDFG;=C3=BCECE8CFFFCFECCF5EF7CFFFG59*:CE>EGFEFFEG:BE=DFFFDC*:FGF6D5@6>C7=</))9>)3:F>1)9,:46(1)355>?><)/)*2(7)77>??2:<G?FF>/977:7=7>842<1:::)42)65<4,
@M02996:162:000000000-B87FG:1:1103:15752:18432 1:N:0:CCTAAGAC+AAGGAGTA
CCTACGGGTGGCTGCAGTGGGGAATTTTGGACAATGGGCGCAAGCCTGATCCAGCAATGCCGCGTGCAGGAAGAAGGCCTTCGGGTTGTAAACTGCTTTTGTCAGGGAAGAAATCCTTTGGGTTAATACCTCGAAGGGATGACGGTACCTGAAGAATAAGCACCGGCTAACTACGTGCCAGCAGCCGCGGTAATACGTAGGGTGCGAGCGTTAATCGGAATTACTGGGCGTAAAGCGTGCGCAGGCGGCTTTGCAAGACAGAGGTGAAATCCCCGGGCTCAACCTGGGAACTGCCTTTGTG
+
CCCCCG5)881===8;;CEFGGGGGGGFGGGGGGGGGGGGGGGGGGGGGGFGGFFFGGGGGGGGGGGFFGFGGGGGGGGGGGGGGGGGGGGGGGGGGGGGGGFGGGGGGGGGGGGGGGGGGGGGGGGGGGGGGDGGGGEGGGGGGGGEGGGGGGGGGGGGGGGGGGGGGGG9CFGGGGGFGGGGGGGGGGGGDFEC)AFGGGGFGGC>EEGG:CFGF@DDFG7C?7?FFFDBB?<D22BC7:;>F9>:>3568<A*)0:8@??6;?F7BFG2775CD96136::013:?(,,58(.=7<F0
@M02996:162:000000000-B87FG:1:1103:18969:18446 1:N:0:CCTAAGAC+AAGGAGTA
CCTACGGGTGGCTGCAGTGGGGAATTTTGGACAATGGGCGCAAGCCTGATCCAGCAATGCCGCGTGCAGGAAGAAGGCCTTCGGGTTGTAAACTGCTTTTGTCAGGGAAGAAATCCTTTGGGTTAATACCTCGAAGGGATGACGGTACCTGAAGAATAAGCACCGGCTAACTACGTGCCAGCAGCCGCGGTAATACGTAGGGTGCGAGCGTTAATCGGAATTACTGGGCGTAAAGCGTGCGCAGGCGGCTTTGCAAGACAGAGGTGAAATCCCCGGGCTCAACCTGGGAACTGCCTTTGTG
+
BCCCCD>=@81======CCFGGGGGGGGGGGGGGGGGGGGGGGGGGGGGGGGGGGGGGGGGGGGGGGGGGGGGGGGGGGGGGGGGGGGGGGGGGGGGGGGGGGGGGGGGGGGGGGGGGGGGGGGGGGGGGGGGGGGGGGGGGGGGGGGGDEFGGGGGGGGGGGGGGGGGGGGGGGGGGGGGGGGGGGGGGGGGFEGFGGGGGGFGGGFFFGGGGFGG6DDFGGFGFGGFFGFF?FGB:@DBG>B>>EFFFFFFFF?AGGFF@F:<?F<45C??FFGD99BFF:>?BBB::6).,8?FDB5.
@M02996:162:000000000-B87FG:1:1103:23317:18663 1:N:0:CCTAAGAC+AAGGAGTA
CCTACGGGAGGCAGCAGTGGGGAATTTTGGACAATGGGCGCAAGCCTGATCCAGCAATGCCGCGTGCAGGAAGAAGGCCTTCGGGTTGTAAACTGCTTTTGTCAGGGAAGAAATCCTTTGGGTTAATACCTCGAAGGGATGACGGTACCTGAAGAATAAGCACCGGCTAACTACGTGCCAGCAGCCGCGGTAATACGTAGGGTGCGAGCGTTAATCGGAATTACTGGGCGTAAAGCGTGCGCAGGCGGCTTTGCAAGACAGAGGTGAAATCCCCGGGCTCAACCTGGGAACTGCCTTTGTG
+
CCCCCG8>=>)=======CFGGGGGGGGGGGGGGGGGGGGGGGGGGGGGGGGGFGGGGGGGGGGEGGGGFFFGGGGGGGGGGGGGGGGGEDCFGGGGGGGGGGGGGGGGGGGFGGGGGGGGGGGGGFGGFFGGGGGDGGGGGGGGGGCGFGGGGFGGGGGFGGGEEGGGGGGGGGGGGGGGGGGGFGG>CDEGFGGFFGFEDFFGD8:5>CGDFF+CD**0CCCF?GGF:DBFBAC1,894:9;>B3>BFFFFFFFD6F??4<(94*3.6:3:7BEC(4<?FFFB0:3183??B374<><3
@M02996:162:000000000-B87FG:1:1103:23333:18676 1:N:0:CCTAAGAC+AAGGAGTA
CCTACGGGAGGCAGCAGTGGGGAATTTTGGACAATGGGCGCAAGCCTGATCCAGCAATGCCGCGTGCAGGAAGAAGGCCTTCGGGTTGTAAACTGCTTTTGTCAGGGAAGAAATCCTTTGGGTTAATACCTCGAAGGGATGACGGTACCTGAAGAATAAGCACCGGCTAACTACGTGCCAGCAGCCGCGGTAATACGTAGGGTGCGAGCGTTAATCGGAATTACTGGGCGTAAAGCGTGCGCAGGCGGCTTTGCAAGACAGAGGTGAAATCCCCGGGCTCAACCTGGGAACTGCCTTTGTG
+
CCCCCG:>>8)=8==;==CFFGGGGGGGGGGGGGGGGGGGGGGGGGGGGGGGGFDFFGGGGGGGGGGGGGGGGGGGGGGGGGGGGGGGGGGGGGGGGGGFGGGGGGGGGGGGGGGGGFGGFFFGGFAFGFGGGGGGGGGGGFGGGGGCFGGGGGE8DFDGGGGGFGGGGGGGGGGGGGGGGGGGGGGGGGGGECGGFGDGGGGDG=D3=5555:FGGFCD@FFG9BEEFFGDD:AF><E/4?9>BBBDD))9>AAF2FGB?)9:@<@<AAD:?:>ED>9?FFFF?:<0.,-).344@2<60
@M02996:162:000000000-B87FG:1:1103:8391:18790 1:N:0:CCTAAGAC+AAGGAGTA
CCTACGGGGGGCAGCAGTGGGGAATTTTGGACAATGGGCGCAAGCCTGATCCAGCAATGCCGCGTGCAGGAAGAAGGCCTTCGGGTTGTAAACTGCTTTTGTCAGGGAAGAAATCCTTTGGGTTAATACCTCGAAGGGATGACGGTACCTGAGGAATAAGCACCGGCTAACTACGTGCCAGCAGCCGCGGTAATACGTAGGGTGCGAGCGTTAATCGGAATTACTGGGCGTAAAGCGTGCTCAGGCGGCTTTGCAAGACAGAGGTGAAATCCCCGGGCTCAACCTTGGAACTTCCTTTTTG
+
BCCCCD=>>518888:CEFFGGGGGGGGGGGGGGGGGGGGGGGGGGGGGFFF@FFFFFGGGGGEFGGGGGGGGGGGFGGGGGGGGGGGGGCCGGGGG9FFGGGGGGGEGGFGGGGGGGGFGGBFGFGGGFGGGCCGGGGGEGGGGGGGGGGGDEDFGGCFEFEGGCGGGGFGGGGGGG5:ADDDGFGGG5<CCFGFFFCGE<E38=<55>G5DGFGC07C@FDFGF8CFFGE@?4>9?D31<6(,85>@35)-<B43*047;@<60?).::?0)8CD204)@FFF)63::>?)).61)))(
@M02996:162:000000000-B87FG:1:1103:8369:18794 1:N:0:CCTAAGAC+AAGGAGTA
CCTACGGGGCGCAGCAGTGGGGAATTTTGGACAATGGGCGCAAGCCTGATCCAGCAATGCCGCGTGCAGGAAGAAGGCCTTCGGGTTGTAAACTGCTTTTGTCAGGGAAGAAATCCTTTGGGTTAATACCTCGAAGGGATGACGGTACCTGAGGAATAAGCACCGGCTAACTACGTGCCAGCAGCCGCGGTAATACGTAGGGTGCGAGCGTTAATCGGAATTACTGGGCGTAAAGCGTGCGCAGGCGGCTTTGCAAGAAAGAGGTGAAATCCCCGGGCTCAACCTGGGAACTGCCTTTGTG
+
CCCCCDA51))8888;;<CEGGGGGGGGGGGGGGGGGGGGGGGGGGGGGGGGGGGGGGGGGGGGGGGGGGGGGGGGGGGGGGGGGGGGGGGGFGGGGGGGGGGGGGGFGGFFGGGGGGGGGGGGGCFGGFGGGGGGGGFGGGGGGGGGGGGGGGGGGGGGGGFGGGGGGGGGGGGGGGGGGGGGGGGGGGGGCACFFGGGGGGEEC5>BFGGDGFGGFGGFGGGGFFGFDG:)4<FB?D3427;BB3>EBFFFFF6<0*475<??<FDDFGFF5;ED66:<FFF???:<:??B<??*26),
@M02996:162:000000000-B87FG:1:1103:8385:18809 1:N:0:CCTAAGAC+AAGGAGTA
CCTACGGGGGGCAGCAGTGGGGAATTTTGGACAATGGGCGCAAGCCTGATCCAGCAATGCCGCGTGCAGGAAGAAGGCCTTCGGGTTGTAAACTGCTTTTGTCAGGGAAGAAATCCTTTGGGTTAATACCTCGAAGGGATGACGGTACCTGAGGAATAAGCACCGGCTAACTACGTGCCAGCAGCCGCGGTAATACGTAGGGTGCGAGCGTTAATCGGAATTACTGGGCGTAAAGCGTGCGCAGGCGGCTTTGCAAGACAGAGGTGAAATCCCCGGGCTCAACCTGGGAACTGCCTTTGTG
+
CCCCCD)55808888::CCEFGGGGFFFGGGG9?FGGGGGGGGGGGGGGGGGGFFFGGGGGGGGGGGGGGDGGCFG7FFFGGFGGGEGGGGGGGGFGGGGGGGGFGGGGEGECCFGGGGGGGECCFGGGCFGGGGGGGFGGGGGGFGGGGGGFGG9FFFGGFGCCEDEGFGFGGD;FFCGFGGGGFCEGDGC:=CFFFGCC5:BEEGEE3CC*9*092<95CF?GFCCFF<B34279:D34*4>;F>>35@)8<A@7EG:F79?F4FF<4:44<3:>6(4<F?)43(-45:7<<3)9<>4.
@M02996:162:000000000-B87FG:1:1103:15265:19813 1:N:0:CCTAAGAC+AAGGAGTA
CCTACGGGTGGCAGCAGTGGGGAATTTTGGACAATGGGCGCAAGCCTGATCCAGCCATGCCGCGTGCGGGAAGAAGGCCTTCGGGTTGTAAACCGCTTTTGTCAGGGAAGAAAAGGTTCTGGCTAATACCCGGGACTCATGACGGTACCTGAAGAATAAGCACCGGCTAACTACGTGCCAGCACCCTCGGTAATACGTAGGGTGCAAGCGTTAATCGGAATTACTTGGCGTAAAGCGAGCGCAGGCGGTTATGCAAGCCACAGGTGTAATCCCCGGGCTCAACCTCGGAACTGCCGTTGTG
+
BCCCCC>5:0)======CFGGGEGG8FFGCFGGGGGGGGGGGGGGGGGCF<FGFGFF,FGGGGGGGGG7FFGGGGG@FCFGGFGEFGGGGGGFG7CFEG<?FGGGFGFGGGGGGFGE<CA<,A<,AF?>,6CE+=F?D:AF,,5+8@7D,,,,3@35E<,>8E>F>CE>FG;=EGEFFC@A56*:=**)*23*13;)0*;>DC33A7*):*:C5+1C:DDFGG7:/CC6)/7)4):9(.)-*449B)..08*)-.=7**.5)881,*-).*)5.5114>67*274(1(44-5454(.(-,-
@M02996:162:000000000-B87FG:1:1103:20659:20041 1:N:0:CCTAAGAC+AAGGAGTA
CCTACGGGTGGCTGCAGTGGGGAATTTTGGACAATGGGCGCAAGCCTGATCCAGCAATGCCGCGTGCAGGAAGAAGGCCTTCGGGTTGTAAACTGCTTTTGTCAGGGAAGAAATCCTTTGGGTTAATACCTCGAAGGGATGACGGTACCTGAAGAATAAGCACCGGCTAACTACGTGCCAGCAGCCGCGGTAATACGTAGGGTGCGAGCGTTAATCGGAATTACTGGGCGTAAAGCGTGCGCAGGCGGCTTTGCAAGACAGAGGTGAAATCCCCGGGCTCAACCTGGGAACTGCCTTTGTG
+
ACCCCGF9880=======CFGGGGGGGGGGGGGGGGGGGFFGGGGGGGGGGGGFFGGGGGGGGGGGGGGG:FGGGGGGGGGGGGGGGGGGGGGGGGGGGGGGEFGGGFFGGGGGGEFAFGGGGGGGFGGGGGGGDGGGGGGGGGBFGGGGGGGGGFGGGGGGGGGGGGGGGGGGGGGGGGGGGGGGGGGCDGGFGGFGGGGGGFGG5>EFCGGFFG3;C75E*+<BEGFFGFFFFGBBEC9C>>>9:;<@B?22<@A6EF@5@?60=<66*:?37ED69?7F0F>1::778:?BB<@7<-.
@M02996:162:000000000-B87FG:1:1103:20649:20055 1:N:0:CCTAAGAC+AAGGAGTT
CCTACGGGTGGCTGCAGTGGGGAATTTTGGACAATGGGCGCAAGCCTGATCCAGCAATGCCGCGTGCAGGAAGAAGGCCTTCGGGTTGTAAACTGCTTTTGTCAGGGAAGAAATCCTTTGGGTTAATACCTCGAAGGGATGACGGTACCTGCAGAATCAGCACCGGCTAACTCCGTGCCAGCAGCCGCGGTAATACGTAGGGTGCGCGCGTTAATCGGACTTACTGGGCGTAAAGCGTGCGCAGGCAGCTTTGCATGACAGAGGTGAAATCCCCGGGGTCAACCTGGGAATTGCCTTTGTG
+
CCCCCC=>)15;;8=6;CFGGGGE8FGGFBF9FCEFGGF@@CFCGFEE8<FFFF8FFFGGGC:F@FC7EEE8AFC@FDCEE<DGGGGEGGGDGG<EFG?FFEDEFGGGFEGGEE9=A,9B8++++,CFFAFC>F8=+=33BFA@=>++,3@,>,,8;,=@8D88>EC:*>,3,6:@::C,@5DFC,113*/1*=@</40*1*====):5A)=/9**9:*)0<F<99C555DD)3<C9:>*4*(4(()07)*144)*.++-*)04/40,))2(.05*)(-,4*)0(.38(((.3:.)1))51
@M02996:162:000000000-B87FG:1:1103:14992:20495 1:N:0:CCTAAGAC+AAGGAGTA
NNNNNNNNNNNNNNNNNNNNNNNNNNNNNNNNNNN
+
###################################
@M02996:162:000000000-B87FG:1:1103:16168:20568 1:N:0:CCTAAGAC+AAGGAGTA
CCTACGGGGGGCAGCAGTGGGGAATTTTGGACAATGGGCGCAAGCCTGATCCAGCAATGCCGCGTGCAGGAAGAAGGCCTTCGGGTTGTAAACTGCTTTTGTCAGGGAAGAAATCCTTTGGGTTAATACCTCGAAGGGATGACGGTACCTGAAGAATAAGCACCGGCTAACTACGTGCCAGCAGCCGCGGTAATACGTAGGGTGCGAGCGTTAATCGGAATTACTGGGCGTAAAGCGTGCGCAGGCGGCTTTGCAAGACAGAGGTGAAATCCCCGGGCTCAACCTGGGAACTGCCTTTGTG
+
CCCCCG@>AA)8888::EFGGGGGGGGGGGGGGGGGGGGGGGGGGGGGGGGGGFFGGGGGGFGGGGGGGGGGGGGGGGGGGGFGGGGGGGGFGGGGGGGGGGGGGGGGGGGGGGGGGGGGGGEGGGGGGFGGGDEGGGGGGGGGGGGGGGGFGGGGGGGGGFGGEGGGGGGGGGGGGGGGGGGGGGGGGCGGGFGGFFGGDCGFGGDEDECEGGFGG:CGFGGGGFGGFBGFBFAG9BF:983(79E:B@E63>B4<EC3?F@6FBFB)6:3>>B?3>>FFFBF?F??F>14<5,58<<B,
@M02996:162:000000000-B87FG:1:1103:24908:20591 1:N:0:CCTAAGAC+AAGGAGTA
CCTACGGGTGGCAGCAGTGGGGAATTTTGGACAATGGGCGCAAGCCTGATCCAGCAATGCCGCGTGCAGGAAGAAGGCCTTCGGGTTGTAAACTGCTTTTGTCAGGGAAGAAATCCTTTGGGTTAATACCTCGAAGGGATGACGGTACCTGAAGAATAAGCACCGGCTAACTACGTGCCAGCAGCCGCGGTAATACGTAGGGTGCGAGCGTTAATCGGAATTACTGGGCGTAAAGCGTGCGCAGGCGGCTTTGCAAGACAGAGGTGAAATCCCCGGGCTCCACCTGGGAACTGCCTTTGTT
+
CCCCCG:5:)0=;==;;=C<FGGGGGGGGGDGGGGGGGGGGGGGGGGGGCGGGE<FFDG8FFFGFGGGGGGFGGGGGGGGGGFGGFGDEDGGGD?BBFGGFFG9FEFFFGGGFGGGEFFFF7+8?EF5FGGCEBEFB:DF@FF:+83@EGGCGFDDGGGGGGG,@@C>EFEC:DBFFFG9,<>FGC?>D/9CBB,,8EG4CC?BC*5>3>97/9A+>;DGF6DCFFC=7>D@5:<>;:E<>E2((-.)<B>FAFF?)2*.)?<2F3=?<>05:8)8C;>?(<:;:20((.-5<727*42-(
@M02996:162:000000000-B87FG:1:1103:24925:20600 1:N:0:CCTAAGAC+AAGGAGTA
CCTACGGGTGGCAGCAGTGGGGAATTTTGGACAATGGGCGCAAGCCTGATCCAGCAATGCCGCGTGCAGGAAGAAGGCCTTCGGGTTGTAAACTGCTTTTGTCAGGGAAGAAATCCTTTGGGTTAATACCTCGAAGGGATGACGGTACCTGAAGAATAAGCACCGGCTAACTACGTGCCAGCAGCCGCGGTAATACGTAGGGTGCGAGCGTTAATCGGAATTACTGGGCGTAAAGCGTGCGCAGGCGGCTTTGCAAGACAGAGGTGAAATCCCCGGGCTCAACCTGGGAACTGCCTTTGTG
+
BCCCCDA5:)1;==8;==CEFGGGGGGGGGGGGGGGGGGFFGGGGGGGGGGGGFCFFFGGGGEGFGGGGGFGGGGGGGGGGGGGGGGGGGGFGGGGGGGGGGGGGGGGGGGGGGGGGGGGGG@@FFFFGGGGCC8FGGGGGGGGGGGCEFGGGGGGGFGGGF@CFGGGGGGGGGGGGGGGGGGGGFEGGGGCEFGGFGG<EGGDEGGFDFGGGGFGGFGDFGFGGB@FFFGB;<DG;6@79:7;BFFFFFFFFFABAFGBFFF<F?@?26*52>;CD>>B?70F>FFF.41??4,505<A(
@M02996:162:000000000-B87FG:1:1103:15214:21207 1:N:0:CCTAAGAC+AAGGAGTA
CCTACGGGAGGCAGCAGTGGGGAATTTTGGACAATGGGCGCAAGCCTGATCCAGCAATGCCGCGTGCAGGAAGAAGGCCTTCGGGTTGTAAACTGCTTTTGTCAGGGAAGAAATCCTTTGGGTTAATACCTCGAAGGGATGACGGTACCTGAAGAATAAGCACCGGCTAACTACGTGCCAGCAGCCGCGGTAATACGTAGGGTGCGAGCGTTAATCGGAATTACTGGGCGTAAAGCGTGCGCAGGCGGCTTTGCAAGACAGAGGTGAAATCCCCGGGCTCAACCTGGGAACTGCCTTTGTG
+
CCCCCDA5>5)====;=CFFGGFGGGGGGGGGGGGGGGGGGGGGGGGGGGFFGFFFFGGGGGGGGGGGGGFGGGGGGGGGGGGGGGGGGGGGGGGGGGGGGGGGGGGGGGGGGFGGGGGGGGGGGGFGGGGGGGGGGGGGGGGGGGGGGGGFGGGGGGGGGGGGGGGGGGGGGGGGGGGGGGFFGGGDGGGGCFGGFGGGGGC>EGGD):>EGGFGGFGGFGGFGFGGFDGE>?FG;<E<4242>>FFB7@7><2*8CFBFF@?6?B?>BFBDFFGG>><<F7F?FFF7584><4<=)544
@M02996:162:000000000-B87FG:1:1103:20396:21363 1:N:0:CCTAAGAC+AAGGAGTA
CCTACGGGTGGCAGCAGTGGGGAATTTTGGACAATGGGCGCAAGCCTGATCCAGCAATGCCGCGTGCAGGAAGAAGGCCTTCGGGTTGTAAACTGCTTTTGTCAGGGAAGAAATCCTTTGGGTTAATACCTCGAAGGGATGACGGTACCTGAAGAATAAGCACCGGCTAACTACGTGCCAGCAGCCGCGGTAATACGTAGGGTGCGAGCGTTAATCGGAATTACTGGGCGTAGAGGGTGTGCAGGCGGCTTTGCAAGACAGAGGTGAAATCCCCGGGCTCAACCTGGGAACTGCCTTTGTT
+
ACCCCDAA588=;===CCCEGGFGGCFGG@FGGGGGGGDFFGGGGGGGGGCGGGGGGEGGGGGGGGD<FG@FGGGGEFDGGGGG7FGGGGGGG9<FGGGDGGFGGGGGGCGFBFGC?,ABFDFC@EAAAAFBECGDG7FFC=>F:@FCDCAF8BA8FD@FGGGDF8;EEBGGFF8CCFF9ECC?DCEGGEC:*8B;/<CD5DGACEC>3>57/*;D<@D35+:<C*CF::D>),6*-4@92<<>?>7:8350<<2/.CGF7704)38<)6C?)7<//76(36:)(,.42(-)544284).(
@M02996:162:000000000-B87FG:1:1103:14530:21507 1:N:0:CCTAAGAC+AAGGAGTA
CCTACGGGTGGCAGCAGTGGGGAATTTTGGACAATGGGCGCAAGCCTGATCCAGCCATGCCGCGTGCGGGAAGAAGGCCTTCGGGTTGTAAACCGCTTTTGTCAGGGAAGAAAAGGTTCTGGCTAATACCCGGGACTCATGACGGTACCTGAAGAATAAGCACCGGCTAACTACGTGCCAGCAGCCGCGGTAATACGTAGGGTGCAAGCGTTAATCGGAATTACTGGGCGTAAAGCGTGCGCAGGCGGTTATGCAAGAAAGAGGTGAAATACCCGGGCGCAACCTGGGAACTGCCTTGGTG
+
8ACBCGD5:51=;=8;;=CFFGGGFFFGGGGGGFGGGGGFGEDGFGGGGFEFFFEFFGGGFFFEFGGFGGEGGFFGGGFGGGGGGGGGGGGGGGGGGGFCFGGGGGGGGGGGGGGG<?BFFGGFFGGGFEFEGGG@@CB=EGGGGGG@E@FFFGGFCFGGGGD8FE>5>FFFFCGFF=FGGFFGCFGEDE5>11A9:3;FGG*=5?DB57/2976292CD56:<09CF>;17>:B744B*4*39>37B)).*6<<?A6029:>B68@2<9*).08E<-((-7(0(4:B?F,,8)(.*).5-
@M02996:162:000000000-B87FG:1:1103:14475:21558 1:N:0:CCTAAGAC+AAGGAGTA
CCTACGGGCGGCAGCAGTGGGGAATATTGGGCAATGGGCGAAAGCCTGACCCAGCAACGCCGCGTGAAGGAAGAAGGTCTTCGGATTGTAAACTTCTTTTATGAGGGACGAAGGAAGTGACGGTACCTCATGAATAAGCCACGGCTAACTACGTGCCAGCAGCCGCGGTAATACGTAGGTGGCAAGCGTTATACGGATTTACTGGGTGTAAAGGGCGCGTAGGCGGGGAGGCAAGTCAGGTGTGAAAGCTATGGGATGAACGCATAAACGGCACGGGAAACAGTAGCGATGGGTAGCTGGG
+
ACCCCGDB)1:8888;CC,CCFGGFGGGFGGGGGGGGGGGGGGG@FGGGG@EFAE@FFGGGFFFFFCFGFGFGGGGGGGFGGGGGGGGGGGGBFEG9FFGGGGGGGEFDEEGGGGEF,33,BBC<@,@,@BFGGGGGF,:>3CCC@BCDBB@E:D5B;9*BC88:/=:CFGE:?;9:FG;CF4DD=CG5**B+;:8>C3*000@FG*7.970:DE971>97:C+CBEG>3C)8::*-.99:F<:2)7*01769:?)(*040).2>(8-.(1-7))*)-310),/)..,(.(-(()-/)62(
@M02996:162:000000000-B87FG:1:1103:22683:21709 1:N:0:CCTACGAC+AAGGAGCA
CCTACGGGAGGCAGCAGTGGGGAATATTAGACAATGGAGGAAACCCTGATGTAGCAACGCCGCGTGAGGGAAGAAGGCCTTCGGGTTGTAAACCTCTGTTATGAGGGACGAAGGAAGTGACGGTAGCCAAAGAGGAAGCCACGGCTAACTACGTGCCAGCAGCCGCGGTAATACGTAGGTGGCGAGCGTTGTCCGGATTTACTGGGTGTAAAGGGGGCGCAGGCGGGACTGCAAGTCGGATGTGAAATCCAGGGGCTCAACCCATGAACTGCAGTGAAAACGGTGATTCTGGAGTGGCGGG
+
8ACCCD1=):)======CEFGG7FGGGG,6-;CDFGG,EF,CEF,BFGG,6-<CCFGGGGFGFG:FG,EFEGGGGGG,EFFGGG+BFG:EFFG,EFF8FG<F9,CECEFGGG+4AF,,CEEGGGF7F,3D,AE,,DDGFFGGGGG7EFFGFFGFGCFEGEGGD8FGGGCGGFGDGGFFG9>D4/:EEGD=D;EFCEEC54@C9@EG*:5AFFFGF/C>C)7?DCEFCC)79)9<>F4(7)(:,6<AF4*0**,-7>2*<<45.474BA)6=)4)*+*.4673<)-())664)),5()(-((
@M02996:162:000000000-B87FG:1:1103:9452:21753 1:N:0:CCTAAGAC+AAGGAGTA
CCTACGGGTGGCTGCAGTGGGGAATTTTGGACAATGGGCGCAAGCCTGATCCAGCAATGCCGCGTGCAGGAAGAAGGCCTTCGGGTTGTAAACTGCTTTTGTCAGGGAAGAAATCCTGTGGGTGAATACATCGAAGGGATGACGGTACCTGAAGAAAAAGCACCGGCTAACTACGTGCCAGCAGCCGCGGTAATAAGAAGGGGGGGAGCGTTAATGGGAAGGACGGGGGGTAAAGCGTCGGCAGGAGGGTTGGCAAGACAGAGGTGAAGTCCCGGGGCTCAACCTGGGAAGTGCTGTGGGG
+
8ACCCG5)==:=;88=CFFGGGGGGGGEFGGCCDFFFGCFGCEEFFGGGGFGFFDCDDGGGCFCCFCFGFCEGFCECFFGF,DFG=:BCFFFEFFGF,AEFF,@FFGEFGG?FE,A,59FFGG+DEFCG,,8@BCBEEGFE@9FC:>C,,>@DDGF,>=F?C3,@@8*CC>,@3BDE*9D@*@F@FE5CEDC:8,,+,485*55**/8)0//9***0,9<)*90*0CC)7/7646D;6.)4*,-1-<3)8)0((,*2=*())/,9(*,).*.2)8>),(,,/(.(.,(.3(,)6))1(,20
@M02996:162:000000000-B87FG:1:1103:11547:22044 1:N:0:CCTAAGAC+AAGGAGTA
CCTACGGGGGGCAGCAGTGGGGAATTTTGGACAATGGGCGCAAGCCTGATCCAGCAATGCCGCGTGCAGGAAGAAGGCCTTCGGGTTGTAAACTGCTTTTGTCAGGGAAGAAATCCTTTGGGTTAATACCTCGAAGGGATGACGGTACCTGAAGAATAAGCACCGGCTAACTACGTGCCAGCAGCCGCGGTAATACGTAGGGTGCGAGCGTTAATCGGAATTACTGGGCGTAAAGCTTGCGCAGGCGGCTTTGCAATACAGTGGTGAAATCCCCGGGCTCAACTGGGGAACTGCCTTTGTG
+
AACCC>:=AA18888:CFF<DEDGDEGGGGGGGCFGGGGGGGGGGGGGGGGGCGGGGFFFAEED=:7FGGGG<FEFGGGGGGFGGGGGG;@@FGGGGGGG9FFGGGGGGFGGE;FFGGCFFG*=CFGGG<CFGGFCC<A<7CF@CFF8E9CFF@FGGFCF9>CFCEGGGGCFGGGC;CFG6*09EFGGDGCC?*AC@GGGD5AEE**0<DDEGG4**2*>FFF<:=F*)77)81-*)))/-83217:)8@3934)/)+344*93/(9)..038)78/(,-,6(*((((-408,4()9)5:4
@M02996:162:000000000-B87FG:1:1103:11573:22049 1:N:0:CCTAAGAC+AAGGAGTA
CCTACGGGGGGCAGCAGTGGGGAATTTTGGACAATGGGCGCAAGCCTGATCCAGCAATGCCGCGTGCAGGAAGAAGGCCTTCGGGTTGTAAACTGCTTTTGTCAGGGAAGAAATCCTTTGGGTTAATACCTCGAAGGGATGACGGTACCTGAAGAATAAGCACCGGCTAACTACGTGCCAGCAGCCGCGGTAATACGTAGGGTGCGAGCGTTAATCGGAATTACTGGGCGTAAAGCGTGCGCAGGCGGCTTTGCAAGACAGAGGTGAAATCCCCGGGCGCAACCGGGGAACTGCCTTTGTG
+
CCCCC6:518)8888:CCFGGGFGGGGGGGGGGGGGGGGGGGGGGGGGGGGGGGGGGGGGGGGGGGGGGGGGFFFGGGGGGGGGGGGGGGGFGGDGFFFGGGGGGGGGGGGGGGGGGGGGGGE7FGGGGGGGEGGGEG7FGGFG7FGGGFGGGGGGGGGF?FGGEGGGGGGGGGGGGGGGGGGGGGDGGEGGC=FGFGGFGGGDGGGB3:7CDFBCGFDGFGDFFFGFFBGEF0<C>FFG>51;2>3@EFF@<AA43EGFFFF3<?FF<AC(4F3C),(195;)(-70;<??25.4=><),
@M02996:162:000000000-B87FG:1:1103:11557:22059 1:N:0:CCTAAGAC+AAGGAGTA
CCTACGGGGGGCAGCAGTGGGGAATTTTGGACAATGGGCGCAAGCCTGATCCAGCAATGCCGCGTGCAGGAAGAAGGCCTTCGGGTTGTAAACTGCTTTTGTCAGGGAAGAAATCCTTTGGGTTAATACCTCGAAGGGATGACGGTACCTGAAGAATAAGCACCGGCTAACTACGTGCCAGCAGCCGCGGTAATACGTAGGGTGCGAGCGTTAATCGGAATTACTGGGCGTAAAGCGTGCGCAGGCGGCTTTGCAAGACAGAGGGGAAATCCCCGGGCTCAACCTGGGAACTGCCGTTTTG
+
CCCCCG88:808888::CEFGGFFFGGGGGGGGGGGGGGGGGGGGGGGGGGGGGGGGGGGGGGGGGGGGGGGGGGGGGGGGGGGGGGGGGGGGFGGGGGGGGGGGGGGGGGGGGGGGGGGEFFGGGGGFGGGGEGGGGGGGGGGGGGEGGGGGGGFGGGGGGGGGGGGGGGGGGGGGGGGGGGGGGGGGGG:EFG750C4CGGF=EGE@EDCCFFFD:GGFEFGGFGC>EGEE:970:DC6:1324>@;BD6>>A4)2C>F5??)3B<?DGB?>>*7(,(5/27>BBF?:2).,,(0((-,
@M02996:162:000000000-B87FG:1:1103:17748:22712 1:N:0:CCTAAGAC+AAGGAGTA
CCTACGGGTGGCAGCAGTGGGGAATTTTGGACAATGGGCGCAAGCCTGATCCAGCCATGCCGCGTGCGGGAAGAAGGCCTTCGGGTTGTAAACCGCTTTTGTCAGGGAAGAAAAGGTTCTGGCTAATACCCGGGACTCATGACGGTACCTGAAGAATAAGCACCGGCTAACTACGTGCCAGCAGCCGCGGTAATACGTAGGGTGCAAGCGTTAATCGGAATTACTGGGCGTAAAGCGTGCGCAGGCGGTTATGCAAGACAAAGGTGAAATCCCCGGGCTCAACCTGGGAACTGCCTTTGGG
+
CCCCCG=51))=====CCCFGGGGFGGGGGGGGFGGGGGFFEGGGGGGGGGGGGFGGGGGGGGFGGGGGGGGGGGGGGGGGGDFGGGGGGGGGG7FFGGGGGGGGGGGGGGFGGGDFGGGGGGGGGGFGGGGGGGGGGGGG,FGCFGGGGG?FGFGGGGEGCDFFEGGGGFGGGGCFGGGFFGGGGGGGGG>EFFFFGGFECFDG+;;FEGEGFFGFBG*5:C???F:@3CEFF97(-)/-:39>9B>>E)*)6<85:F0))8:48F<4)::>FBE<3-(5*:<4:<<?((,),(.73<0(
@M02996:162:000000000-B87FG:1:1103:17736:22725 1:N:0:CCTAAGAC+AAGGAGTA
CCTACGGGTGGCAGCAGTGGGGAATTTTGGACAATGGGCGCAAGCCTGATCCAGCCATGCCGCGTGCGGGAAGAAGGCCTTCGGGTTGTAAACCGCTTTTGTCAGGGAAGAAAAGGTTCTGGCTAATACCCGGGACTCATGACGGTACCTGAAGAATAAGCACCGGCTAACTACGTGCCAGCAGCCGCGGTAATACGTAGGGTGCAAGCGTTAATCGGAATTACTGGGCGTAAAGCGTGCGCAGGCGGTTATGCAGTACAGAGGTGAAATCCCCGGGCTCAACCTGGGAACTGCCTTTGTG
+
BCCCCC5)1)1=======CFGGGGGGGGGGGGGGGGFGGGGGGGGGGGGGGGGFGGGFGGGGGGGGGGGGEGGGGGGGGGGGFGGGGGGGGGGGGGGGGGGGGGGGGDGGGFGGGEGGGGGFGGGGGGGGGGGGGGGGGGFFFGGGGGGGGGGGGGGGGGGGFGGDGGGGFFGGGGGGGGGGGGGGGGGGGGGFFFFGDGGDFFDF7FFFGGGFBGG<DCF<FFCFGG>3D5389C;:>C7:9974BFFE>4<A>*)006=B??FFF<.4>?D3>59940<@<551(:BB?FF?(.7<>>3
@M02996:162:000000000-B87FG:1:1103:10628:22840 1:N:0:CCTAAGAC+AAGGAGTA
CCTACGGGAGGCTGCAGTGGGGAATTTTGGACAATGGGCGCAAGCCTGATCCAGCAATGCCGCGTGCAGGAAGAAGGCCTTCGGGTTGTAAACTGCTTTTGTCAGGGAAGAAATCCTTTGGGTTAATACATCGAAGGGATGACGGTACCTGAAGAATAAGCACCGGCTAACTACGTGCCAGCAGCCGCGGTAATACGTAGGGTGCGAGAGTTCATCGGAATTATTGGGCGTAAAGCGTGCGCCGGCGGCTTTTCAAGACAGAGGAGAAATTCCCGTGCTCAACCTGAGAACTACCTTGGTG
+
68BCC68510)====;=CCFFGGEF<FGGGGGD<EFGGGGGGGGGGGGG9EFG=EFFEDF8FCFGGGGGG7FGGGCFFDCCF9BFGGG7E?CCDAFE9FGDFFGCD<BF+EFGCFF<FFGFG:C+<@FC,CEEF@FG7DFCFCF7F6683,FDEF,,>=,,=8DEED66@D,2,*5@::,4;FFGF5**:9E@FFCA<****4:C*2=))*=+38+26578,:+56</;55).24C(-)13*((3(7).))/).:*)+:3))0()-).()*.6*.**-4<26(.((((-.,)).(./-2A1
@M02996:162:000000000-B87FG:1:1103:19713:22990 1:N:0:CCTAAGAC+AAGGAGTA
CCTACGGGTGGCTGCAGTGGGGAATTTTGGACAATGGGGGCAACCCTGATCCAGCAATGCCGCGTGTGTGAAGAAGGCCTTCGGGTTGTAAAGCACTTTTGTCCGGCAAGAAAACGTCGTGGGTAATACCCGTGGCGGATGACGGTACCGGAAGAATACGCACCGGCTAACTACGTGCCAGCAGCCGCGGTAATACGTAGGGTGCAAGCGTTAATCGGAATTACTGGGCGTAAAGCGTGCGCAGGCGGTCCGCGAAGACAGATGTGAAATCCACGGGCTTAACCTTGGAACTGCATTTGGG
+
AACCCD>=:0>;=8=;CFFGGGGGGGGGGGGGGGGGGGGGGGGGGGGGGFGGGFGGGGGGGGGGGGGGGGFGGGGGGGGGGFFGGGDGGGGGGFGGGFGGFGGFEE7>CFFGGFGGCFGGGG+@FFEFGGG@C@7=@@GGGGGGE:EGCEG*@*:,?F+>EDCED=EGGGGGGG5<CGCFCGDFG*/*/:CE*9@9FE4*CDFE=FGFFFGGGGFGG?393A79FF+*))177()0((0175-44(.).7>5((,)(/*,7:?)929.4<C?29>853>:29<96)6()-.)848A16<2(
@M02996:162:000000000-B87FG:1:1103:19698:23000 1:N:0:CCTAAGAC+AAGGAGTA
CCTACGGGTGGCTGCAGTGGGGAATTTTGGACAATGGGGGCAACCCTGATCCAGCAATGCCGCGTGTGTGAAGAAGGCCTTCGGGTTGTAAAGCACTTTTGTCCGGAAAGAAAACGTCGTGGTTAATACCCGTGGCGGATGACGGTACCGGAAGAATAAGCACCGGCTAACTACGTGCCAGCAGCCGCGGTAATACGTAGGGTGCAAGCGTTAATCGGAATTATTGGGCGTAAAGCGTGCGCAGGCGGTCCGGTAAGACAGATGTGAAATCCCCGGGCTTAACCTGGGAACTTCATTTGTG
+
CCCCCDA=:))==8=;=CEFGGGGGGGGGGGGGGGGGGGGGGGGFGGGGGGGGFFGGGGGEGGGGGGGGGFGGFGGGGGGGGGGGGGGGGGGGGGGGGGGGGGGGGGGGGGGGGGGEGGGEEGGGGFGGDEEGFEGGGGGDGGGGFGEGGGFGECGFGFCDFFBFGGGEGFGGGGFGGGGGGGGGGGGGGCE7++BA6DDGGG3=?F457>5<DFGG?DGFEF+20CF>D<5::9791>94*(-9;>B:;B>(-357C?07)89@9@2>)*38>8C929?2@>46<?B05-,)).)1)46.
@M02996:162:000000000-B87FG:1:1103:17148:25005 1:N:0:CCTAAGAC+AAGGAGTA
CCTACGGGCGGCAGCAGTGGGGAATTTTGGACAATGGGCGCAAGCCTGATCCAGCAATGCCGCGTGCAGGAAGAAGGCCTTCGGGTTGTAAACTGCTTTTGTCAGGGAAGAAATCCTTTGGGTTAATACCTCGAAGGGATGACGGTACCTGAAGAATAAGCACCGGCTAACTACGTGCCAGCAGCCGCGGTAATACGTAGGGTGCGAGCGTTAATCGGAATTACTGGGCGTAAAGCGTGCGCAGGCGGCTTTGCAAGACAGAGGGGAAATCCCCGGGCTCAACCTGGGAACGTCCTTTGGG
+
CCCCCD15:8)8888;;CEFGGGGGGGGGGGGGGGGGGGEEGGGGGGGGGGGGGGGGGGGGGGGGGGGGG:BFFGGGGGGGGGGGGGGGGGGGGGGGGGGGGGGGGGGGGGGGGGGGGGGGGGGGGGGGDFGGGGGGGGGGGGDCEFGGGFFFGGGGGGGGFDEEGGGGFGGGGGGGGGGGGGGGG:*/CGEGFF9=FG*7DGFCC57:DG=3F=F33*95<CE+6@C@B<>:(6:6<3*-:1;>(00.7BFB<A6.0C>@5)4)()-()*,48>*92,-561>0(34(5-((-((*64((
@M02996:162:000000000-B87FG:1:1103:17131:25014 1:N:0:CCTAAGAC+AAGGAGTA
CCTACGGGCGGCAGCAGTGGGGAATTTTGGACAATGGGCGCAAGCCTGATCCAGCAATGCCGCGTGCAGGAAGAAGGCCTTCGGGTTGTAAACTGCTTTTGTCAGGGAAGAAATCCTGTGGGTTAATAACTCGAAGGGATGAGGGTACCTGAAGCATAAGCACCGGCTAACTCCGTGCCAGCAGCCGCGGTAATACGTAAGTGGCGAGCGGTCACCGGAATTACGTGGCTTAAATCGTGCGCAAGCGGCTTTGCAAGACAGAGGTGAAATGCCCGGGCTCGACCTGCGAACTGCAGTGTGG
+
BCCCCC805:)8788;;CEFFGFEGGFGGG-EFGGGGG8F:FFCGGGGGCGGGFF8E<FFGGGGGG7,5EEGGGGG,EFGGGGGGGGGGGGGDF,EF,FGGG<5CFGEFDF?B<<3,,:,FGG7D<=<;F=D@,>8CC>33:,5++3,,@E>,@,DEA:3,=F@:C8CEFC,,,**6//,>8;*,=C*:CCE;+1<8E**:;<8**)))))2)*0214)>3+*0;08*7)1)8))234)13*3(-()03.5/346@)20(8)),7-=34)*)))0*)(((()-)(((,-(2.),)(144)-
@M02996:162:000000000-B87FG:1:1103:17147:25024 1:N:0:CCTAAGAC+AAGGAGTA
CCTACGTGCGGCAGCAGTGGGGAATTTTGGACAATGGGCGCAAGCCTGATCCAGCAATGCCGCGTGCAGGAAGAAGGCCTTCGGGTTGTAAACTGCTTTTGTCAGGGAAGAAATCCTTTGGGTTAATACCTCGAAGGGATGACGGTACCTGAAGAATAAGCACCGGCTAACTACGTGCCAGCAGCCGCGGTAATACGTAGGGTGCGAGCGTTAATCGGAATTACTGGGCGTAACGCGTGCGCAGGCGGCTTTGCAAGACAGAGGTGAAATCCCCGGGCACACCCTGGGAACTGGCTTGGTT
+
68AC@=)1)80====;;<CFFGEFEGGFGGGGGGGGGGGGGGFFGGGGGG<FFC9FEFFFFFFFFFGGGGCFGGGGGGGGGGGGGGGGE9FFGEFEFGGFGG9FEGGFGGGGFGCGG9EGEEFFFFFFFECE@+8@EGGGD@FEGGGCGGG?8DE?DFCGFFD7C:+*@CFGA,:DCFGCF4ACFGGGGEGG*=C<?C6<5DEECGCE3=DGGG+;C(**)2*2<9C:5>DBE(,979B*4*,43(>B738?AA<430:(7)04),6845054>BEG1((.)()(,40((())((,)((.(
@M02996:162:000000000-B87FG:1:1104:24979:2811 1:N:0:CCTAAGAC+AAGGAGTA
CCTACGGGTGGCAGCAGTGGGGAATTTTGGACAATGGGCGCAAGCCTGATCCAGCAATGCCGCGTGCAGGAAGAAGGCCTTCGGGTTGTAAACTGCTTTTGTCAGGGAAGAAATCCTTTGGGTTAATACCTCGAAGGGATGACGGTACCTGAAGAATAAGCACCGGCTAACTACGTGCCAGCAGCCGCGGTAATACGTAGGGTGCGAGCGTTAATCGGAATTACTGGGCGTAAAGCGTGCGCAGGCGGCTTTGCAAGACAGAGGTGAAATCCCCGGGCTCAACCTGGGAACTGCCTTTGTG
+
CCCCCC55>88==8=;CF;EFGGEDGGGGGGGGGGGGGGDGGGGGGFFGDFFGFGE@FGGGEGGFEGGGGGGGGGGGGGGGGGGGGGGGGGGGGGGGGGGGGGGGGGGGGGGFFFGGGGCFCB?FGGGGGGGGGGGGGGGGGGGGGGGGFGGCFF8FGGGGGGGGGGGGGGGGGGGGGGGGGGGGGGGGGGGGGGGGGGGGGGFGGGGDGGGGFFGGFGGFGGGGGGGBFGGFFFGFBG<9:9@9DCBD>BGA9AFFGG>:GF<D19<AFGF?FE>DB1FBFF>?BFF??F?<84<9<944
@M02996:162:000000000-B87FG:1:1104:22624:2819 1:N:0:CCTAAGCC+AATGAGTA
CCTACGGGTGGCAGCAGTGAGGAATATTGGTCAATGGACGGGAGTCTGAACCAGCCAAGCAGCGTGAAGGATGAAGGCCCTATGGGTTGTAAACTGCTTTTAGACGGGAATAAAAAAGGCGACGTGTAGGCCATTGAAAGTACCGTAAGAAAAAGGATCGGCTAACTCCGTGCCAACAGCCGCGGTAATACGGAAGATGCGAGCGTTATCCGGATTTATTGGGTTGAAAGGGAGCGTAGGCGGGCGGACAAGGCAGCGGTGAAAGAGCGAGGCTCAACGAGAACACGCCAGGGCAACCGGG
+
AACBCE=8)1);,8=;;CEFEEEDFE<FFDCFC@EAC,C@++BB,B6CCFEDEAC6:,C,6CC@6B,CFFCCFE@EF,CC,,,:BA6B>B@CF<FEG9,EEFC59C=>B>,:C,FG=FFC:FCFEFG8F,E,,,CF;,,CDFFD7F6+@EG8DFE6D,=>>6:EG39EEEDFGGG,6>:DFEC>C=EEDCCEDDCE*11:57C:C5*18DGGCAA:*7:7A<C*2)2<AFC>(80C9:DG2CB;>35))8:F(1:D(:E,)99<A.7(-()0(.)39(,.-/>4,(,-(()((-::)(4((
@M02996:162:000000000-B87FG:1:1104:23106:2870 1:N:0:CCTAAGAC+AAGGAGTA
CCTACGGGAGGCAGCAGTGGGGAATGTTGGACAATGGGCGCAAGCCGGATCCAGCAATGCCGCGTGCAGGAAGAAGGCCTTCGGGGTGTAAACTGCTTTTGTCAGGGAAGAAATCCTTTGGGGTAATACCTCGAAGGGATGACGGTACCTGAAGAAGAAGCACCGGCGAACTACGTGCCAGCAGCCGCGGGAAGACGTAGGGTGCGAGCGGTAATCGGAATGACGGGGCGGAAAGCGTGCGCAGGCGGCTTGGCAAGAAAGAGGTGAAATCCCCGGGCGAAACCTGGGAACGGCCGGTGTG
+
88<=C8>=>>0888=;CCC@DDEDEC<DDFGFDC@DDFFB@@CEFF+@CB@EEAC:C@CF8BFB:@CCFG@FGFFGGFFA8=FCE+8F7E<BE,9C?,<FFA<FDFFFGGGGG,C8,,5:AE@38CDEFD3F>@DEDGG,@DACD@:>=,@CCFCE:CFCC046CE81=F5,4,:,=5:CFCDDC*=*:E)8C*C*9*195<07*7:585//77*0915>)+2<*98C(5*76>194(9*4*45757>))()-5<FBF*36>>:,47?96*9)87C<((0-9))(41???)(,-,-)(-(-
@M02996:162:000000000-B87FG:1:1104:23126:2874 1:N:0:CCTAAGAC+AAGGAGTA
CCTACGGGAGGCAGCAGTGGGGAATGTTGGACAATGGGCGCAAGCCTGATCCAGCAATGCCGCGTGCAGGAAGAAGGCCTTCGGGTTGTAAACGGCGTTTGTCAGGGAAGAAATCCGGTGGGGTAATACCTCGAAGGGATGACGGTACCGGAAGAAGAAGCACCGGCTAACTACGTGCCAGCAGCCGAGGTAATACGTAGGGTGGGAGCGTAAATCGGAATGACTGGGCGTAAAGAGTGCGCAGGCGGCTGTGCAAGACAGAGGGGAAAGCCCCGGGCGCAACCGGGGAAAGGCCGGGGTG
+
6-6?C@@AA:)8888;C=CACEBBCEA9CAE<<@CCCCC@@@CCFC-CE66-CACC@@CF88@@8@8CFD:EF@EFFB,C8FCDD48@B<<CF+88+8+@C,9F?C=DFFGFF9??++6>FF=38A@D,@;<@>@CEEF,>D9>C<B+@*5:EECE>:>C8;62>B8**>?;=2:4:*:>?=?C*=C*:8*99+3?9*27=D*.*17C37)*171+9195)+20228C,</14<4*..:2-2-<2.9@3)(*.)58<2;?@F@?(3>682*)(70853(.-938103692)(.(.()(,-4
@M02996:162:000000000-B87FG:1:1104:8496:2941 1:N:0:CCTAAGAC+AAGGAGTA
CCTACGGGGGGCAGCAGTGGGGAATGTTGGACAATGGGCGCAAGCCTGATCCAGCCATGCCGCGTGCGGGAAGAAGGCCTTCGGGTTGTAAACCGCTTTTGTCAGGGAAGAAAAGGTTCTGGTTAATACCTGGGACTCATGACGGTACCTGAAGAATAAGCACCGGCTAACTACGTGCCAGCAGCCGCGGTAATACGTAGGGTGCAAGCGTTAATCGGAATTACTGGGCGTAAAGCGTGCGCAGGCGGTTATGCAAGACAGCGGTGAAATCCCCGGGCGCAACCTGGGAACTGCCTGTGTG
+
CCCCCE:):1)8888:CFFFFFGGGCFGGGGGGGGGGGGGFGGGGDEFG9FFFFGDFFGGGGGGGGGGDGGGGGGGGGGGGF:FGGGGGGGFFGGGGGGGGG@FGGGGGGGGGGGCEGGGGG<FCGGGGGGFFFDFFGGGGGGGGGGGGGGG6CFGGGGG7>FFEEC=EFFCCF5;FGF:CFFFEF5EDG3EC7FGCGGGEDFEGGCDFC9>5)9<F0C*8+<?9CFFFD*91FBG08D>9=1@>;C<776*<<2=>FG:F*.434<?A2F)57@DC;(04>D>??0:??@08)3<*.4:2
@M02996:162:000000000-B87FG:1:1104:8476:2941 1:N:0:CCTAAGAC+AAGGAGTA
CCTACGGGGAGCAGCAGTGGGGAATGTTGGACAATGGGCGCAAGCCTGATCCAGCCATGCCGCGTGCGGGAAGAAGGCCTTCGGGTTGTAAACCGCTTTTGTCAGGGAAGAAAAGGTTCTGGTTAATACCTGGGACTCATGACGGTACCTGAAGAATAAGCACCGGCTAACTACGTGCCAGCAGCCGCGGTAATACGTAGGGTGCAAGCGTTAATCGGAATTACTGGGCGGAAAGCGTGCGCAGGCGGTTATGCACGAAAGAGGTGAAATCCCCGGGCTCAAACTGGGAACTGCCTTTGGG
+
88C=CC=)1):=:=6;CFEFGGGCFFCFFFA<FDFFGFEFCCCEGFFACC<CD9CCE,EF<C:@7@=CGGGGGCCFGFFFCFGGGDGGBEDFFFFGGGGGGGGAB4BA=CEFCGGGG9EDFG,CFFGGGFB<EFFGCGGG;FGFCCG@>;EFCCE?,,2>><@EGGGGGGG,5>CCFDC@?599:,::CEGGCDFG<02>EGGA*;:25C*:556=C<<GF6CC7>CC?>*>078>>FD*4*4>>)97978>69<*4**-87@:5?9<<<CFBFDE944747*93<??15.)530)8)4((
@M02996:162:000000000-B87FG:1:1104:8487:2959 1:N:0:CCTAAGAC+AAGGAGTA
CCTACGGGGGGCAGCAGTGGGGAATGTTGGACAATGGGCGCAAGCCTGATCCAGCCATGCCGCGTGCGGGAAGAAGGCCTTCGGGTTGTAAACCGCTTTTGTCAGGGAAGAAAAGGTTCTGGTTAATACCTGGGACTCATGACGGTACCTGAAGAATAAGCACCGGCTAACTACGGGCCAGCAGCCGCGGTAATACGTAGGGTGCAAGCGGTAATCGGAATTACTGGGCGTAAAGCGTGCGCAGGCGGTTATGCAAGACAGAGGTGAAATCCCCGGGCTCACCCGGGGAACTGCCGTTGTG
+
CCCCCE==5=)8888:CFFFGGGEG@FGGGGGGGGGGFEFGEGGGGFGGGEGGFF+BBFFFFGEFGGF@FGGGGGGFFFGGGGGGEGGGGFG;?BFGBF:FAFGGGGGGGGEGGFGGGG<,,,7<FEFCFGGCEEGFGGGGC@CCF8EG9+2<FF87C>?C7;/:5?E:EG@FGG*::8;EG5<*8CEDEG>*2++7CFFGG07*2A>FD):<:?7/85C>+0C?7CE6@*9:><FF6C34:9>9@)79<6F<>A?<CC:F<9:2068>D7?407871454*)0((4((-0525.(.(4,,
@M02996:162:000000000-B87FG:1:1104:11649:3912 1:N:0:CCTAAGAC+AAGGAGTA
CCTACGGGGGGCTGCAGTGGGGAATGTTGGACAATGGGCGCAAGCCGGATCCAGCAATGCCGCGTGCAGGAAGAAGGCCTTCGGGTTGTAAACTGCTTTTGTCAGGGAAGAAATCCTTTGGGGTAATACCTCGAAGGGATGACGGTACCTGAAGAATAAGCACCGGCTAACGACGTGCCAGCAGCCGCGGTAATACGTAGGGTGCGAGCGTTAATCGGAATTACTGGGCGGAAAGCGTGCGCAGGCGGCGTGGCAAGACAGAGGGGAAATCCCCGGGCTCAACCGGGGAACTGCCTTTGGG
+
8A<?CC58>508788:C::CEDEEFFFGGGGFCEECFFFCC@EEFC+8>BFCEDB=>,>FFBCC=BFEGFCGGFGGGGFG8CGDE3@F>CBC;,7:?<<FF:FGCFFFGGGFG;FECC;FFG*4CFGGGG@FEFGGEFG7EGGGGFC:F9CGGGFF+<CE7:;CGGGCECF*:EG*;EC@C7CD8CECDE)?C*<CFGGGDC8B*>C<>C/*/<=FG?DG@+2<9?CC?F*>9@?C74757:3@B>CDD5,)46:??=*4?FFF(9>?B2>FB:<CC0(.5C4;(249>0)4834)*).,4
@M02996:162:000000000-B87FG:1:1104:11665:3919 1:N:0:CCTAAGAC+AAGGAGTA
CCTACGGGGGGCTGCAGTGGGGAATGTTGGACAATGGGCGCAAGCCGGATCCAGCAATGCCGCGTGCAGGAAGAAGGCCTTCGGGTTGTAAACTGCTTTTGTCAGGGAAGAAATCCTTTGGGGTAATACCTCGAAGGGATGACGGTACCTGAAGAAGAAGCACCGGCTAACTACGTGCCAGCAGCCGCGGTAATACGTAGGGTGCGAGCGTTAATCGGAATTACGGGGCGTAAAGCGTGCGCAGGCGGCTTGGCAAGACCGAGGGGAAATCCCCGGGCTCAACCTGGGAACTGCCGTTGTG
+
CCCBCC88>5)8888:CC=AEDFEFGGGGGGFFCFFFFGCFEEDDG7BF?FGGFFBF9>FFBFE>CFGGGDGGFGGFGFGFCFEECGG*@=CF,7FF;9FFFGGE8>FFGGGF,FC@@FFCD*<FFGGGGGGGEGGGFG>EGGGDFECGFGGGGGG6CFFGCFFEGG*:CG?CFG6@FGGEGFC=FEGGG<C>*3@DFGGED?>*9:5><1/7<*<F?DG@80<*78E>F*78F4*787C;:>EBFGBC)4734268C8(0/89(3>?:):685>CC((04C4F0?BB?40)3,.,)(-(-
@M02996:162:000000000-B87FG:1:1104:8265:3994 1:N:0:CCTAAGAC+AAGGAGTA
CCTACGGGTGGCTGCAGTGGGGAATGTTGGACAATGGGCGCAAGCCTGATCCAGCCATGCCGCGTGCGGGAAGAAGGCCTTCGGGTTGTAAACCGCTTTTGTCAGGGAAGAAAAGGTTCTGGCTAATACCCGGGACTCATGACGGTACCTGAAGAATAAGCACCGGCTAACTACGTGCCAGCAGCCGCGGTAATACGTAGGGTGCAAGCGTTAATCGGAATTACTGGGCGTAAAGCGTGCGCAGGCGGTTATGCAGGACAGAGGTGAAATCACCGGGCTCAACCTGGGAACTGCCTTTGTG
+
ABCCC>80:50====;C;=EFGGEGDEGGGGGGFGGGGGFCEGGGG<FFFFGGFFCEAFGEFGEFGGGGGGGGGGGGGFGGFGGGGGGGGFFGEFGG>GGGEGGGGGGFGGFGGGGAFGGGGFDFFGGGGGGEGGGFGGGGGGGGGFEGCGGFGCE,EDF9:DDGGGGGGG9EGG>FGGFECGFGEGGGG3EEFGGFDGGEG@>CCFGFD>CCFF7FBGGF6CCFGGGFFED?FA79:DD4:2B>EGE<>?D:>F*3C*37*96229?A2D*57>C52(.,755(8??<F7087(4*)--.
@M02996:162:000000000-B87FG:1:1104:8260:4013 1:N:0:CCTAAGAC+AAGGAGTA
CCTACGGGTGGCTGCAGTGGGGAATGTTGGACAATGGGCGCAAGCCTGATCCAGCCATGCCGCGTGCGGGAAGAAGGCCTTCGGGTTGTAAACCGCTTTTGTCAGGGAAGAAAAGGTTCTGGCTAATACCCGGGACTCATGACGGTACCTGAAGAATAAGCACCGGCTAACTACGTGCCAGCAGCCGCGGTAATACGTAGGGTGCAAGCGTTAATCGGAATTACTGGGCGTAAAGCGTGCGCAGGCGGTTATGCAAGACAGAGGTGAAATCCCCGGGCGCAACCTGGGAACTGCCGTTGTG
+
@CCCC880:5)====;C6=CEFEEF8FEFFGGGGGFGFFFFGGGGFCCE<FFFFGCCAFGGGGEFEGGGGGGGGGGGGGGGGGGGGGGGGFGGBFFGGCGGGGGGGGGGGGGGGGGGDFGGF>DFGGGGGGGGGGGGGGGGGGGFFFCGGFGFGGFACFEFF:FGGD5CGGFGGGFGGCFGCFF=FEGGGGGD7FECDGGGG?>CFFFFGC5C;?FGFDGF?FFGFC5()/54>AG>BG74C1517CDC38>42:?>CFB4*9?:0=<<)*93>>EDF(0755702:?2,).<<4(7,42,
@M02996:162:000000000-B87FG:1:1104:15859:4685 1:N:0:CCTAAGAC+AAGGAGTA
CCTACGGGGGGCAGCAGTGGGGAATGTTGGACAATGGGCGCAAGCCGGATCCAGCCATGCCGCGTGCGGGAAGAAGGCCTTCGGGTTGTAAACCGCTTTTGTCAGGGAAGAAAAGGTTCTGGCTAATACCCGGGACGCATGACGGTACCGGAAGAAGAAGCACCGGCTAACTACGGGCCAGCAGCCGCGGGAAAACGTAGGGGGCAAGCGGAAATCGGAATAACGGGGCGGAAAGGGGGGGAAGGCGGTGAGGCAAGAAAGGGGGGAAGACCCGGGGCCCAACCGGGGAAGGGCCGTGGGG
+
AACBCC55==08888:CC:=DEEC=,<<@AFFDABDFFFBCCCCFF+>CCFFFDB88ABFDBCB8CCBFDCEGFEFFFGGCFFCFFEG@FAEF?CFEC7FG<FFCFCCEGGFGGGGC:FCFG87CFFGGFCGG::E*:C*;CCEGEFEG*:C8C@?+<7:6CFEGDE*AEF+20:*::**/*258/:*9E)C:*;8<*997**7*9:537)*17=:C17C5+32*185(<5CB:3*47<)(*(038DE))2*4(:.-**()*03(,.4((24:)5>3(()4<3719B991)(-(--)(-72
@M02996:162:000000000-B87FG:1:1104:15876:4697 1:N:0:CCTAAGAC+AAGGAGTA
CCTACGGGGGGCAGCAGTGGGGAATGTTGGACAATGGGCGCAAGCCGGATCCAGCCATGCCGCGTGCGGGAAGAAGGCCTTCGGGTTGTAAACCGCTTTTGTCAGGGAAGAAAAGGTTCTGGCTAATACCCGGGACTCATGACGGTACCTGAAGAAGAAGCACCGGCTCACTACGTGCCAGCAGCCGCGGTAAGACGTAGGGTGGAAGCGGGAATCGGAAGTACTGGGCGGAAAGCGTGCGCGGGCGGTTATGCAAGACAGAGGGGAAAGCCCCGGGGTCAACCCGGGCACGGCCGTTGGG
+
-8@=C>55))088884C<CECDF=<,<BECFFAEEDCFGCFCCCGG+>CFCFFFB+=BDGA>>B8CCCGEEEEDFFFGGGDCFEFGGG:C;BF8CFED<FG,FF<?CCFFGECEFE?,?::CC@,:>CFGGGGFGG6EFCCGFGGGGDG+<;FG:F0@FF6CCFGGG8*2<0<CE*2*;<75CF*@>89?)/8*<?5*79:C*8*9CC)7)*177C*41>3++30:072@C<780*-(1*41(04)CE)0(*.4)9>**847???003.(28<)7>5(-)(000(,44(-0(-(-,)--42
@M02996:162:000000000-B87FG:1:1104:11906:4796 1:N:0:CCTAAGAC+AAGGAGTA
CCTACGGGAGGCAGCAGTGGGGAATGTTGGACAATGGGGGCAACCCGGATCCAGCCATGCCGCGTGCGGGAAGAAGGCCTTCGGGTTGTAAACCGCTTTTGTCAGGGAAGAAATCCTTTGGGCTAATAACTCGGAGGGATGACGGTACCTGAAGAATAAGCACCGGCTAACTACGGGCCAGCAGCCGCGGGAATACGTAGGGTGAAAGCGGTAATCGGAATGACTGGGCGGAAAGCGTGCGCAGGCGGTGAGGCAAGACAGAGGTGAAATCCCCGGGGCCAACCTGGGAACGGGATGTGGG
+
AB,?CE>F9:)=888;CC<ACECEFGGGGGGGFC<EFDDEFFDDGG+@C,8EFFC,C:CFF@CC@CFCEDCFGFGGGGGFCEGDEECFCEEEFB>FFBDFEBCFFFFBDFGFF,EFBD5CFGD,DFGFGG;FGGGGGGG?EGGGGCDBEADFGGFC,>:ADCD>FGGCGBF,,>B/CE5C=*;503>CDG):/*:<CDG<ED*7*9?>75):5)6CFBD37+0<+:8E8>*99:3998<9-*-795CE5),141651C645*)4)-97B4D@)078C(()-*)).448??8(-((()(.)-
@M02996:162:000000000-B87FG:1:1104:11926:4802 1:N:0:CCTAAGAC+AAGGAGCA
CCTACGGGAGGCAGCAGTGGGGAATGTTGGACAATGGGGGCAACCCTGAACCAGCCAAGCCGCGTGCGGGAAGAAGGCCTTAGGGGTGTAAACCGCTTTTGTCAGGGAAGAAATCCTGCGGGCGAATAACTCGGAGGGATGACGGTACCTGAAGAAAAAGCACCGGCCAACGACGGGCGAGCAGCCGCGGGAATACGTAGGGTGCAAGCGTGAATCGGAATGACTGGGCGGAAAGCGTGCGCAGGCGGTTAGGCAAGACAGAAGTGAAAGCGCCGGGCCCAACCAGGGAACGGCAACTGAG
+
BCCCCE188=8=88=;CCC<DDEEF@FFGGCFFDFEFFCCF:C,FF-CE,CFEFF:C,CC6@FE@C,>CEFCCECFGGGD8,:?E+BF45AE9:4@8F<EF<BFFGD<EECEG,73,5,6=:6+@>CF<E,@CECGD:@,1DFEGGGEA9>:E,,1,6/C,84:<BC*1*311B85***2/*97*2:*78)2**3+9F=57**0*7::75///0=CF?DD58++22**(<:C>5,*4(1/-2(0(5CEC)47132),0*2<F)2-8846)0)400*)3,047)7(8?013)(42,()(.).
@M02996:162:000000000-B87FG:1:1104:11919:4818 1:N:0:CCTAAGAC+AAGGAGTA
CCTACGGGAGGCAGCAGTGGGGAATGTTGGACAATGGGGGCAACCCTGATCCAGCCATGCCGCGTGCGGGAAGAAGGCCTTCGGGTTGTAAACCGCTTTTGTCAGGGAAGAAATCCTTTGGGCTAATAACTCGGAGGGATGACGGTACCTGAAGAATAAGCACCGGCTAACTACGTGCCAGCAGCCGCGGGAATACGTAGGGTGCAAGCGTTAATCGGAATTACGGGGCGGAAAGCGGGCGCAGGCGGTTAGGCAAGACAGAGGTGAAATCCCCGGGCTCAACCGGGGAACGGCAGTGGGG
+
-A8?CE=>AA)888=;C<@CEEEE8FDFGGGGFAFDDFGDFGFGGG-CECFEGAC6C<CFFCFE6@FEFEEGGFFFFEGGCFGGDFFGEEDEFBCFCB7FEEFGFFFFGGGGG,EF9B,CFE<ADFGGGGGGGGGGGGGFEGGGGGGCGCGGGGGG,ECEF>DFGGGCEGG,BFG6CCC;CC<C:CEGGG)B7*?CDDGCED87;CGF371*9<6FGBG35+2<*CCD07*96@?CB(5C6*2@9BGF))4<:?FF1C*(8C)4::=?>)*9>3;CD(-.52)<(79231)-4(--0,.(-
@M02996:162:000000000-B87FG:1:1104:6942:5096 1:N:0:CCTAAGAC+AAGGAGTA
CCTACGGGTGGCAGCAGTGGGGAATGTTGGACAATGGGCGCAAGCCTGATCCAGCAATGCCGCGTGCAGGAAGAAGGCCTTCGGGTTGTAAACTGCTTTTGTCAGGGAAGAAATCCTTTGGGTTAATACCTCGAAGGGATGACGGTACCTGAAGAATAAGCACCGGCTAACTACGTGCCAGCAGCCGCGGTAATACGTAGGGTGCGAGCGTTAATCGGAATTACTGGGCGTAAAGCGTGCGCAGGCGGCTTGGCAAGACAGAGGTGAAATCCCCGGGCTCAACCTGGGAACTGCCGTTGTG
+
68A?CC85:58=;==;C<;CFEFEFEFGGGGGGFGGFGFFF@FEDDCFFFFGGFF<E<EFDFGECF:DFEEGGCCFFFE@=?FEGB,C?ECEE5FF9?CFFFFGFGGGGGGCECCEFE9FFG4@AFDDFFCG@@EGGFGFEGGGGGGCGFFGFGGF9ECFD=DDGGDEGFG9EFE@FCDCE>FC<:C8@ECE:CCCGGGF=DAACDCD8>7/8;@C><C*.0<A92::,<CGB<6241C3(22>9@G@DB>)103*4602799124F><AF)..8:7(-)56;:(.38:?02<<.(0(4(-
@M02996:162:000000000-B87FG:1:1104:6958:5107 1:N:0:CCTAAGAC+AAGGAGTA
CCTACGGGTGGCAGCAGTGGGGAATGTTGGACAATGGGCGCAAGCCTGATCCAGCAATGCCGCGTGCAGGAAGAAGGCCGTCGGGTTGTAAACTGCTTTTGTCAGGGAAGAAATCCTTTGGGGTAATACCTCGAAGGGATGACGGTACCTGAAGAAAAAGCACCGGCTAACTACGTGCCAGCAGCCGCGGGAATACGTAGGGTGCGAGCGGTAATCGGAATTACTGGGCGTAAAGCGTGCGCAGGCGGCTTTGGAAGACAGGGGTGAAATCCCCGGGGTCAACCTGGGAACTGCCTTTGTG
+
BCCCCE10:88=;=8=C=,;CFFFG,CFFF<FGGGGGFGGEEEGGGEFGCC<FFF8@CEFFFGEFF@FGGGGGGGGFEF7+=>FFEGEGGGGFBD=FGGGGGGGGFGG=FGGF?E8FGGGG==@?FFFG8=?B>=FC@F,>=DC@+>33,6:DF;D,6=<:CFBCB@89BCFGFC,,1DGC*79:C=CCE3::>F9<7DF=DG>CD*5>D):C>F9C?CD>6C79>GG:::C?FB>9(**4/3>>))017962(,9:**()*0,-,)52):<?FFD<(-.,0*04?(-(..,.42)1)))(
@M02996:162:000000000-B87FG:1:1104:25805:5355 1:N:0:CCTAAGAC+AAGGAGTA
CCTACGGGGGGCTGCAGTGGGGAATTTTGGACAATGGGCGCAAGCCTGATCCAGCAATGCCGCGTGCAGGAAGAAGGCCTTCGGGTTGTAAACTGCTTTTGTCAGGGAAGAAATCCTTTGGGTTAATACCTCGAAGGGATGACGGTACCTGAAGAATAAGCACCGGCTAACTACGTGCCAGCAGCCGCGGTAATACGTAGGGTGCGAGCGTTAATCGGAATTACTGGGCGTAAAGCGTGCGCAGGCGGCTTTGCAAGACAGAGGTGAAATCCCCGGGCTCAACCTGGGAACTGCCTTTGTG
+
CCCCCEFFFF)8888:EFCFFGGGGGGGGGGGGGGGGGGGFEGGGGFFGGGGGFFBEFGGGGGGGGGGGGEGGGGGGFGGGGGGG>FGGGGGGFFGGGGGGGGGGGGGGGGGGGGFFFGGGGFFGGGGGGGGGGGGGGGGGGGGCFG8EGFFGGGGFGGGGGCGEEGCGGGFFGGCGGGGGGGGGFGGDGGGEGGCFGGDGGGFEGGGEDDC*7=CF<9D>EEFF:CEBFGDBF>C>BG3(*477<CED39GFABFAFFBFFF?::4362:FF7>ED1(><>?F201442)5<<8)14<A:
@M02996:162:000000000-B87FG:1:1104:7173:5482 1:N:0:CCTAAGAC+AAGGAGTA
CCTACGGGTGGCTGCAGTGGGGAATGTTGGACAATGGGCGCAAGCCTGATCCAGCAATGCCGCGTGCAGGAAGAAGGCCTTCGGGTTGTAAACTGCTTTTGTCAGGGAAGAAATCCTTTGGGTTAATACCTCGAAGGGATGACGGTACCTGAAGAATAAGCACCGGCTAACTACGTGCCAGCAGCCGCGGTAATACGTAGGGTGCGAGCGTTAATCGGAATTACTGGGCGTAAAGCGTGCGCAGGCGGCTTTGCAAGACAGCGGTGAAATCCCCGGGCTCAACCTGGGAACTGCCTTGGTG
+
8A@ACC:)=8);=8=;=CCFGGGCGCFGGGGGGFGGGFFFCBFFF?CFFFFGGCCCEAFGGGGEFGFGGGFGFFGGGGEEEFGGGG:FFFFGGBEF<FFGFGGGFFFFGGGGGFFFGDEFGGBFDFGGGGGGEGGGGGGGGGGGGGGGGGGGGGDF,@@F9DDFGGE6>FG9FFGEGGCDFEGGGGEEGGGGEFGGGGGFECCD587:8D8=<:CCFDGGFFGGGFCFFFGGF3:>9<9*3:9B>BDD771D7:>4AFC45*804;5<5AF)577CC1(.4=@482:?FF>??78?*).)-
@M02996:162:000000000-B87FG:1:1104:7183:5502 1:N:0:CCTAAGAC+AAGGAGTA
CCTACGGGTGGCTGCAGTGGGGAATGTTGGACAATGGGCGCAAGCCTGATCCAGCAATGCCGCGTGCAGGAAGAAGGCCTTCGGGTTGTAAACCGCTTTTGTCAGGGAAGAAATCCTTTGGGTTAATACCTCGAAGGGATGACGGTACCTGAAGAATAAGCACCGGCTAACTACGTGCCAGCAGCCGCGGTAATACGTAGGGTGCGAGCGTTAATCGGAATTACTGGGCGTAAAGCGTGCGCAGGCGGCGTTGCAAGACAGAGGTGAAATCCCCGGGCTCAACCTGGGAACTGCCTTTGTG
+
CCCCCE55=5)====;CCCEFEGFG8FGGGFGGGGGGFFCCBFFFFDGF<FCEFD,C@FGGEGECFDGGGFGGGGGFFFFGFGGGDGGGGGGG,>FFEFGGGGGGGGGGGGGGGGGFEAFGF:?FGGGGGGGEFDGEGG8CGGGGGFGFGGGFFDF,@DGGDEG<EEDEGG9FC@4>B>FGFGGF5CECEGG@CGEGF*>EDCB>D=DBD:5>3ADD3C<F+<<9FFFBF:C:@>C9?D57*,09@DD:)4)46>8<GC7FDFBD692)6?6>35C<07320.7(466:803<244*)6-.
@M02996:162:000000000-B87FG:1:1104:5085:5635 1:N:0:CCTAAGAC+AAGGAGTA
CCTACGGGAGGCAGCAGTGGGGAATTTTGGACAATGGGCGCAAGCCTGATCCAGCAATGCCGCGTGCAGGAAGAAGGCCTTCGGGTTGTAAACTGCTTTTGTCAGGGAAGAAATCCTTTGGGTTAATACCTCGAAGGGATGACGGTACCTGAAGAATAAGCACCGGCTAACTACGTGCCAGCAGCCGCGGTAATACGTAGGGTGCGAGCGTTAATCGGAATTACTGGGCGTAAAGCGTGCGCAGGCGGCTTTGCAAGACAGAGGTGAAATCCCCGGGCTCAACCCGGGAACTGCCTTTGTG
+
CCCCCG:==>0=8==;CE6CFGGGGGGGGGGGGGGGGGGGGGGGGGFGGGGGGFF:CFGGGGGGFGGGGGFGGGGGGGGGGGGGGCFGGGGGGDGGGGGGGGGGGGGFGGGGFGGGGGGGG74@FGGGGGGGG=EGGGFFGGGGGGGEGGGGFFEEGGGGGFFEFGGE>FGGGGGGGGGGGGGGGF*;DGG:8DFFGGG4CGGFGGG:>DDGCFFGG?<DFGGGGFEC?FE3:FBF28<C959E0@G@>:9FADF=7*0,?F?:)8=2<AD?2:7:D64>)95)(,4--3552,.,83462
@M02996:162:000000000-B87FG:1:1104:5070:5645 1:N:0:CCTAAGAC+AAGGAGTA
CCTACGGGAGGCAGCAGTAGGGAATTTTGGGCAATGGGCGCAAGTCTGATCCAGCAATGCCGCGTGCAGGAAGAAGGCCTTCGGGTTGTAAACTGCTTTTGTCAGGGAAGAAATCCTTTGGGTTAGTACCCCGAAGGGATGACGTTACCTGAAGATTCAGCACCGGCTCACTACGTCACCGCCGCCTCGGTCATCCGTACGGTGCGATACTTGATCGGGATTGCTTGGCGTAACGCGTGCGCATGCCGTTTTTCATGACTGCGGGATCATCCCCGGGCTCTACCCTAGCACTTCCTTTGTG
+
BCCCCG>B@=5=,===EE9FEGGGGCFGFE-CEFGGG<DFCF@F6CFGG9@DEFGCEFGFGGGGCG@F,ECEGFGGG,9,C5,BB?F:?@FG99,?,CFFCFGGGFFFECGFC<A,9,C,A++++,95,,,4+@+4=7=F7FFG8+@>,,,,@,,,,,?9,+,,8+++4,@E::*,,*5:9>*3*;*/*=9*41269FG*759)*)/*.)+4+*11:()/:?*<E7+7>)*)()(),-)*(*-)()*0/),1(.)0)++)**0(((0(,5**.0):)((.(2*/()(..)*.))-.1.4<(
@M02996:162:000000000-B87FG:1:1104:14662:5703 1:N:0:CCTAAGAC+AAGGAGTA
CCTACGGGGGGCTGCAGTGGGGAATGTTGGACAATGGGCGCAAGCCTGATCCAGCCATGCCGCGTGCGGGAAGAAGGCCTTCGGGTTGTAAACCGCTTTTGTCAGGGAAGAAAAGGTTCTGGCTAATACCCGGGACTCATGACGGTACCTGAAGAAGAAGCACCGGCTAACTACGGGCCAGCAGCCGCGGTAATACGTAGGGGGCAAGCGTTAATCGGAATTACTGGGCGGAAAGCGTGCGCAGGCGGGTAGGCAAGACAGAGGTGAAAGCCCCGGGCTCAACCTGGGAACGGCCGTTGGG
+
ACC=CC58=5088889C:CCFEEEE,<EFDGGFFGFFFGCFCEEGG-BE<EFEEB+:5?FB>C=8@FEGGEGEEFGFFGGDEGDE@FG<FFFG,>FF>@FGFGGCFFFFGGEGGGGBFFCGGC>FGGGGGGGGFGGCFF,BGGGGGG;F?FFGGGF+A7CF<@@EECCGFG7<6E*:EEEE=FCEFEDGG):>0CFF>C<7C*8*9EC>D**179FG?CD5+0<+:8=6B*C>FFFB3<94*4>>DGF3)754??FF==?F<?:)3486)27<@BCD0(0495<2<F?BF7(41-(.(-47
@M02996:162:000000000-B87FG:1:1104:16093:5769 1:N:0:CCTAAGAC+AAGGAGTA
CCTACGGGTGGCAGCAGTGGGGAATGTTGGACAATGGGCGCAAGCCGGATCCAGCAATGCCGCGTGCAGGAAGAAGGCCTTCGGGTTGCAAACGGCTTTTGTCAGGGAAGAAATCCTTTGGGGTAATACCTCGAAGGGATGACGGTACCTGAAGAAGAAGCACCGGCTAACTACGTGCCAGCAGCCGCGGGAATACGTAGGGTGCGAGCGGTAATCGGAATAACTGGGCGGAAAGCGTGCGCAGGCGGCGTTGCAAGACAGAGGTGAAATCCCCGGGCTCAACCGGGGAACGGCCGGGGGG
+
88@=BC5):)8=;8=;CCCADDEEF,<CCCFDCEEDDFFCCC@CFF+@@BFA@EC@@EEGF@@@8>BCFFDFFFFGGGGGCCGDGFGGBEAEF4@FGECFGFGGEFDFFGGGGFGGG9,CFG+3@FGGGG9DCFFGGGG,CGGGGGGEG9@DEGFG,@CEFCDDGGG8EFG>EFG,DFD??:?DECEEGG)CC*BFGCDGDD*:8>5<>C)2/>@FF?DD5+3A+:?C?E*>>BB4967972,8>BDB>),)-4<=>E6>FGFF38FB6)09:3>DC0,050)0(47;F?.(-(-()(-(-
@M02996:162:000000000-B87FG:1:1104:24467:6096 1:N:0:CCTAAGAC+AAGGAGTA
CCTACGGGTGGCTGCAGTGGGGAATTTTGGACAATGGGCGCAAGCCTGATCCAGCCATGCCGCGTGCGGGAAGAAGGCCTTCGGGTTGTAAACCGCTTTTGTCAGGGAAGAAAAGGTTCTGGCTAATACCCGGGACTCATGACGGTACCTGAAGAATAAGCACCGGCTAACTACGTGCCAGCAGCCGCGGTAATACGTAGGGTGCAAGCGTTAATCGGAATTACTGGGCGTAAAGCGTGCGCAGGCGGTTATGCAAGACAGAGGTGAAATCCCCGGGCTCAACCTGGGAACTGCCTTTGTG
+
CCCCCEF5:))=====CEEFGGGGGGGGGGGGGGFGGGGGGGGGGGCFFGGGGGGFGGGGGGGGGGGGGGGGGGGGGGGGGGFFFGGGGGGGG8FGGGGGGGGGGGGGGGGGGGGGGGGGGGGGGGGGGGFGGGGGGGGGGGGGGGGGGGGGFGGGGGFFGDGGGGGGGGGGGGGGGGEGGGGGGGGGGGG8B>GGGGGGGGGFGGGF:DGGCFFGGFDCFGFFCFGFBFGGF>>F>BDG;EBE>FDE75274<4@7EF0:CFB>16<AFGFBF38C91>?F:)21:?(3>>?<7.*5:::
@M02996:162:000000000-B87FG:1:1104:24301:6467 1:N:0:CCTAAGAC+AAGGAGTA
CCTACGGGGGGCAGCAGTGGGGAATTTTGGACAATGGGGGCAACCCTGATCCAGCCATCCCGCGTGCGGGAAGAAGGCCTTCGGGTTGTAAACCGCTTTTGTCAGGGAACAAATCCTTTGGCCTAATAACTCGGAGGGATGACGTTACCTGTAGAATAAGCACCGGCTAACTACGTGCCAGCAGCCGCCGTAAAACCATAGGTGCAAGCGTTAATCCGAATTTCCGGGCGTAAAACCTGCGGAGGCTGTTTTGCAAGACAGAGTTGAAATCCCTGGTGCCAACCTGTGGACTGCATTTGTG
+
CCCCCE=A9@18888:EE4CFGGEGGGG,+BFEFGGGG7FEGGDGGFGGG?BFFG<DG,DFGGGGGE:@FG7CFGGGFFGG9<3FAFFF9DGGG*:1CEGC<3CF?FFG*8@<<:<F:FFE,27+<?FG99FG71<***=>6C8****<EF++0+<99C+<:*2*:8**<<+0A*8*/;+0*C>@EC8)://2*++****<CG467C7)**:*7FG72357C+++**:0)7)4>)*(.2*(*(043*0*1)*32)=268(.*))))/)<<*68))1*(-)->)7(.))()/.833<FA<)(
@M02996:162:000000000-B87FG:1:1104:20638:6474 1:N:0:CCTAAGAC+AAGGAGTA
CCTACGGGGGGCAGCAGTGGGGAATTTTGGACAATGGGCGCAAGCCTGATCCAGCAATGCCGCGTGCAGGAAGAAGGCCTTCGGGTTGTAAACTGCTTTTGTCAGGGAAGAAATCCTTTGGGTTAATACCTCGAAGGGATGACGGTACCTGAAGAATAAGCACCGGCTAACTACGTGCCAGCAGCCGCGGTAATACGTAGGGTGCGAGCGTTAATCGGAATTACTGGGCGTAAAGCGTGCGCAGGCGGCTTTGCAAGACAGAGGTGAAATCCCCGGGCTCAACCTGGGAACTGCCTTTGTG
+
CCCCCD):>B)8888:CF:CFGGGGGGGGGGGGGGGGGGGGGGGGGFGGGGGGFFBFGGGGGGGGGGGGGGGGGGGGGGGGGGGGGGGGGGGGGGGGGGGGGGGGGGGGGGGGGGGGGGGG7CFFGCFFGGGGGFG@BFGGGGGGGGGGGFCFGGGCCFGG7EGGGGGGGGGGGGGGGFCGEGGGGEGGGG?CGGGGGGGGGGF>D:C@GGGDFFFF0*9>FFFGCFFB::9<FAGBFGC124>BFDEGFF<<DF@BCGFF5)8,8925<FFFFEGD>BFFGFFB?F0<4),4,4?F>9-(
@M02996:162:000000000-B87FG:1:1104:24285:6478 1:N:0:CCTAAGAC+AAGGAGTA
CCTACGGGGTGCAGCAGTGGGGAATTTTGGACAATGGGGGCAACCCTGATCCAGCCATGCCGCGTGCGGGAAGAAGGCCTTCGGTTTGTAAACCGCTTTTGTCAGGGAAGAAATCCTTTGGGCTAATAACTCGGAGGGATGACGGTACCTGAAGAATAAGCACCGGCTAACTACGTGCCAGCAGCCGCGGTAATACGTAGGGTGCAAGCGTTAATCGGAATTACTGGGCGTACAGCGTGCGCACGCTGTTATTCACGACAGCTGTGACATCCCCGGGCTCAACCTGGGAACTGCATTTGTG
+
CCCCCD858))8;;=,;CCCGGGGGGGGG@DF<9FGGGGGGDGGGGGGDAEF,,CC,CFGGGGGGGCGCC@FGGGGGGGGGFBF4BFGG9BC?B@:FEGGCAFGG@FEGGGGGGEFGGG9F8CFG,CF9FGG>CEGD>+@BFFFFFGEFGD7DAADFFCCBD7ECCC>GGGG7FEGGGGG6CF<CGGGCGG=7@CFFFF>*>CBGD7CFG7*9:FGF(9DFC7FDCA5<):7(05<>F3D>:;),<*0996*).:*,;=9)*/4<2?<>AFF0@D*799.)2.8((,41.8734))066<(
@M02996:162:000000000-B87FG:1:1104:24304:6490 1:N:0:CCTAAGAC+AAGGAGTA
CCTACGGGGGGCAGCAGTGGGGAATTTTGGACAATGGGGGCAACCCTGATCCAGCCATGCCGCGTGCGGGAAGAAGGCCTTCGGGTTGTAAACCGCTTTTGTCAGGGAAGAAATCCTTTGGGCTAATAACTCGGAGGGATGACGGTACCTGAAGAATAAGCACCGGCTAACTACGTGCCAGCAGCCGCGGTAATACGTAGGGTGCAAGCGTTAATCGGAATTACTGGGCGTAAAGCGTGCGCAGGCGGTTATGCAAGACAGATGTGAAATCCCCGGGCTCAACCTGGGCACTGCATTTGTG
+
CCCCCGFA9=08888:CCCFFGGGGFGFGGGGGGGGGGGGGGGGGGFFGGGGGGGGGGGGGGGGGGGGEGGGGGGGGGGGGGGGGGGBCFFGGGGGGGGGGGGGGGGGGGGGGGGGGGGGG:FFAFFGGFGGEC7EGGGGCGGG>EGGGGGGGGGFGGGGF=GGGEEGGGFFFGGGGGGGGGGGGCEEG5C:?FGGGGGGGCGFGGFFFGDG3>FGGFGGFGGGGG6C<DC>4FBGFFGGFG;B0B>>CB:GAF2BAFG??DFFFAF946098FDCC>;F7C?FB((,(.8:(,.67))62
@M02996:162:000000000-B87FG:1:1104:20639:6491 1:N:0:CCTAAGAC+AAGGAGTA
CCTACGGGGGGCAGCAGTGGGGAATTTTGGACAATGGGCGCAAGCCTGATCCAGCAACGCCGCGTGCAGGAAGAAGGCCTTCGGGTTGTAAACTGCTTTTGTCAGGGAAGAAATCCTTTGGGTTAATACCTCGAAGGGATGACGGTACCTGAAGAATAAGCACCGGCTAACTACGTGCCAGCAGCCGCGGTAATACGTAGGGTGCGAGCGTTAATCGGAATTACTGGGCGTAAAGCGTGCGCAGGCGGCTTTGCAAGACAGAGGTGAAATCCCCGGGCTCAACCTGGGACCTGCCTTTGTG
+
BACCC618>>08888:CFCFFGFGGGGGGGGGGGGGGGGGGGGGGGEFEGGGGGGFGDFGGGGGGGGGGG@BFGGGFGGGGGGGGFGEGGGFFFDGGGGGGGGGFCGGGGGGGGGGGGGGG@FD:C?<FFGGD>BFGF>C7CFFFGGGGGFEGFGGGFGGGGGGDGEDGGGGGGGCDGCFFGGGFGGEGDG88FGGGGGFC<?)/)*1)>5C5>BF<6D3>ECFFGGGF@:5::AG1?D<076B>FDBGBB*)6)*5;88F5??FF62.4CF)5;:99(<<*..((41?(87?,.,924-.
@M02996:162:000000000-B87FG:1:1104:17782:6565 1:N:0:CCTAAGAT+AAGGAGTA
CCTACGGGTGGCAGCAGTGGGGAATTTTGGACAATGGGCGCAAGCCTGATCCAGCCATGCCGCGTGCGGGAAGAAGGCCTTCGGGTTGTAAACCGCTTTTGTTAGGGAAGAAAAGGTTCTGGTTAATACCTGGGACTCATGACGGTACCTGAAGAATAAGCACCGGCTAACTACGTGCCAGCAGCCGCGGTAATACTTTGGGTGCAAGCGTTAATCGGTATTACTGGGCGTAAAGCGTGCGTAGGCGGTTAGGCCAGACCGCGGTGAAATCCCCGGGCTCAACCTGGGATCTGCATTTGTG
+
CCCCCD10:5)=;==;CF;CFGGGGCGGGGFGGGGGGGGGGGGGGGGFGFGGGFF:E@FGGGGGFGGGGGGGGFGGFGCGGGGGGGGGGGGGG4=FGGGGGGGGGGGG<FG@FGECEFFAF<EA,?C<?5>?F+6FBF8D,D@7+@DG,5988FGGB9DB3+D8*CCEGGCD9811>5*2=FGC:FGE7EG88@BE+:+22*38**=CAD3:5F@9C:*9;<<0<;:A6D5CB3)?>(1/4*(0-6)777(*.((),;8(.))--2F))6F:))7?<47F,9).(.1(.().65)50-6..
@M02996:162:000000000-B87FG:1:1104:5104:6840 1:N:0:CCTAAGAC+AAGGAGTA
CCTACGGGTGGCAGCAGTGGGGAATTTTGGACAATGGGCGCAAGCCTGATCCAGCAATGCCGCGTGCAGGAAGAAGGCCTTCGGGTTGTAAACTGCGTTTGTCAGGGAAGAAATCCTTTGGGTTAATACCTCGAAGGGATGACGGTACCTGAAGAATAAGCACCGGCTAACTACGTGCCAGCAGCCGCGGTAATACGTAGGGTGCGAGCGTTAATCGGAATTACTGGGCGTAAAGCGTGCTCAGGCGGCTTTGCAAGACAGAGGTTGAATCCTCGGGGTCAACCGGGGAACTGCCTTTTTG
+
ACCCCG=51))=;===;CCFGGGGGGGGGGGGGFFGGGGDEG+@DGEGCFGGFCC8CFFFFFFCCGGGFGDFGGGGCFCFFGGGGGFFFE?A99EF+BFEGD<BAFFDFFG8FFGGGFFG8FFF@9=CEGFFGEGGGGDGGCGGDGGGGGGDFFGFGGGGG?CGGGGG9FGGGGC@E5DCFF49:8C5?EDBCGC97DD<E*0.BDCD>DDGGFFEC?5CFF?CCCFFF>C5(5:?9:**(+...)9@<DFDAB9*38C()*)-)().6<F9)1785(4.(09)((((--.482,4/-))(
@M02996:162:000000000-B87FG:1:1104:5122:6841 1:N:0:CCTAAGAC+AAGGAGTA
CCTACGGGTGGCAGCAGTGGGGAATTTTGGACAATGGGCGCAAGCCTGATCCAGCAATGCCGCGTGCAGGAAGAAGGCCTTCGGGTTGTAAACTGCTTTTGTCAGGGAAGAAATCCTTTGGGTTAATACCTCGAAGGGATGACGGTACCTGAAGAATAAGCACCGGCTAACTACGTGCCAGCAGCCGCGGTAATACGTAGGGTGCGAGCGTTAATCGGAATTACTGGGCGTAAAGCGTGCGCAGGCGGCTTTGCAAGACAGAGGTGAAATCCCCGGGCTCAACCTGGGAACTGCCTTTGTG
+
CCCCCE=5:00=;==;=C6CFGGGGGGGGGGGGGGGGGGGGGGGGGEFFFFGGGG,CFGGGGGGGGGGGGGGGGGGGGGGGGGGGGGGGGGGGFGGGGGGGGGGGGGGGGGGGGGGGGGGGC?FFGG<AGGGGGGGGGGGGGGGGGGGFGD8DFGGGGG@FGGGFGGDGGGGGGGGGGFGGFGFGFGGGGGGGGFGGGGFGGGEGGC):C7:75AC<;DGFFGGG=GG?BGGF>4FBF354:9@1BGDDFFGFFFFF6875442.8@?42:FBFFGGF0:2DF5:?0632.)58.59))6(
@M02996:162:000000000-B87FG:1:1104:10506:7054 1:N:0:CCTAAGAC+AAGGAGTA
CCTACGGGTGGCAGCAGTGGGGAATTTTGGACAATGGGCGCAAGCCTGATCCAGCAATGCCGCGTGCAGGAAGAAGGCCTTCGGGTTGTAAACTGCTTTTGTCAGGGAAGAAATCCTTTGGGTTAATACCTCGAAGGGATGACGGTACCTGAAGAATAAGCACCGGCTAACTACGTGCCAGCAGCCGCGGTAATACGTAGGGTGCGAGCGTTAATCGGAATTACTGGGCGTAAAGCGTGCGCAGGCGGCTTTGCAAGACAGAGGTGAAATCCCCGGGCTCAACCTGGGAACTGCCTTTGTG
+
CCCCCDD5>))==8==;E;EFFFGGGGFGGGGGGGGGGGFFGGGGGGGGGGGGGFFFGGGGGGGGGGGGGGGGGGGFGGGGGGGGGGGGGFFGFGGGGGGGGGGGGGGGGGGGGGGGGGGGEBFGGFFFGGGG7EGGGFGG@FGDGGGGGFFFFFDGGGGGFGGGGGGGGGCGGB@FGGCGGFGGGEGGC?*6CFGFGGGGGGFDD:CDGDEGFFGG6D5FEGFFGGGBEGGF><FF:DGF53.4@GFGD>F<ABFDCE:@GF::?FFFA:?:)7ED9(889@F?<???5.4341<92>A:
@M02996:162:000000000-B87FG:1:1104:8329:7434 1:N:0:CCTAAGAC+AAGGAGTA
CCTACGGGTGGCAGCAGTGGGGAATTTTGGACAATGGGCGCAAGCCTGATCCAGCAATGCCGCGTGCAGGAAGAAGGCCTTCGGGTTGTAAACTTCTTTTGTCAGGGAAGAAATCCTTTGGGTTAATACCTCGAAGGGATGCCGGTACCTGCAGAATAAGCACCGGCTAACTACGTGCCAGCAGCCGCTGTCATACGTAGGTTGCGAGCGTTACTCGGAATTACTGGGCGTAAAGCGTGCGCAGTCGGCTTTGCACGACAGCGGTGAAATCCTCGGGCTCCACCTGCGAACTTCCTTCGGT
+
ACCCCE55:5)=====CECFGGGGGGGGGGGGGGGGGGGGGGGGGGGGGFGGGGGG,@FFFEGGGGDFFGGGDGGGFG,CFFGG7FGFEGEFFF,CECFF,4EFGDFFFEGGFGGGFEGG8F+?FFDCFFFA=7EC@F,:+,6C7FDCFED,8:>D9E7,@+DFF+>ECGGFCF8DFC:9CFG*=F>54*92,4?C4;**=+1),9*75C7EG)@FD():;<>FFGG5:5>DFF2C64>C452>8?3>GF>C796*(*:45*<(-(.8)62<)9)*),3)(*7;,3((--)()-4:@)3(,
@M02996:162:000000000-B87FG:1:1104:8322:7452 1:N:0:CCTAAGAC+AAGGAGTA
CCTACGGGTGGCAGCAGTGGGGAATTTTGGACAATGGGCGCAAGCCTGATCCAGCAATGCCGCGTGCAGGAAGAAGGCCTTCGGGTTGTAAACTGCTTTTGTCAGGGAAGAAATCCTTTGGGCTAATACCTCGAAGGGATGACGGTACCTGAAGAATAAGCACCGGCTAACTACGTGCCAGCAGCCGCGGTAATACGTAGGGTGCGAGCGTTAATCGGAATTACTGGGCGTAAAGCGTGCGCAGTCGGCTTTGCAAGACAGAGGTGAAATCCCCGGGCTCAACCTGTGAACTGCCTTTGTG
+
CCCCCC=5:5)===8=CC;EFGGGGGGGGGGGGGGGGGGGCFFFGGGGGGGGGGGCFGGGGGGGGGGDEFFGGGGG@F=FGGFGGGGGGGGGAA9BFFGGG8FGGGGGGGGGGGCFE<FG8+,4AFFF?FFGGGGE7>=FECBEFE?EGD9DF:E?FGCDF7F@F6BC>FGFGG*<C>FDFGF>:DCEC*7C*CE,9;**=DGFGGG5ADGGDF=@8?DG3@CG?*?E?:CD152713D:4:35(0*8CF07394FD8C>559:20/59>7/8)01732))005(,).649<D).3*.6-.
@M02996:162:000000000-B87FG:1:1104:13092:8666 1:N:0:CCTAAGAC+AAGGAGTA
CCTACGGGGAGCAGCAGTGGGGAATTTTGGACAATGGGGGCAACCCTGATCCAGCCATGCCGCGTGCGGGAAGAAGGCCTTCGGGTTGTAAACCGCTTTTGTCAGGGAAGAAATCCTTTGGGCTAATAACTCGGAGGGATGACGGTACCTGAAGAATAAGCACCGGCTAACTACGTGCCAGCAGCCGCGGTAATACGTAGGGTGCAAGCGTTAATCGGAATTACTGGGCGTAAAGCGTGCGCAGGCGGTTATGCAAGACAGATGTGACATCCCCGGGCTCAACCTGGGAACTGCATTTGTG
+
ACCCC685:))====;EFCFGGGGGGGFFEGGGGGGGGGEGFGGGGEGGGGGGFGFFGGGGGGGEGGGFGEEGFCDGFGGGGF7FFG>FFFGG8CFGGGGGGGCF?FEF>,=EFGGGGGGF7FG8FFCDGGGD>7F++3DE7D:+CEEGGG:DCF?@;+@EFGCFCEGGCFFGGGCFFFDGGGGFGGGGGG8@:2BCFG47CFFED9CFDCE:FFC50C*>EGGG*<:2DGD:FAGF<D<2>;56BG:CE<:<B<@)2;>FC*)-.4).59F?FBEC09F?6?>?1:(20<:72)6*66<,
@M02996:162:000000000-B87FG:1:1104:13087:8686 1:N:0:CCTAAGAC+AAGGAGTA
CCTACGGGGGGCAGCAGTGGGGAATTTTGGACAATGGGGGCAACCCTGATCCAGCCATGCCGCGTGCGGGAAGAAGGCCTTCGGGTTGTAAACCGCTTTTGTCAGGGAAGAAATCCTTTGGGCTAATAACTCGGAGGGATGACGGTACCTGAAGAATAAGCACCGGCTAACTACGTGCCAGCAGCCGCGGTAATACGTAGGGTGCAAGCGTTAATCGGAATTACTGGGCGTAAAGCGTGCGCAGGCGGTTATGCAAGACAGATGTGAAATCCCCGGGCTCAACCTTGGAACTGCATTTGTG
+
CCCCCG=>A)18888:CFFFGGGGGGGGGGGGGGGGGGGGGGGGGGGGGGGGGFFFGGGGGGGGGFGGGGGGGGGGGGGGGGDGGGGDGGGGGGGGGGGGGGGGGCGGGEGGGGGGGGGFGCFFCGCFFGGGG@@FEFEGEFFGCEGGGGFFGFFGGEGGGGGG>EEGEGGC9FEFFGGGGGGGGGGGGGGGEGGGGGGGGCFFDGGGFGGGGFFGG:DDFFGFCFCGFB:C?>):9FGGBGF@>B55C367:<<@ACFB?*92))9<<DGFBFFGDB9<49F@0)60:<922,5>F>AA(
@M02996:162:000000000-B87FG:1:1104:22334:9009 1:N:0:CCTAAGAC+AAGGAGTA
CCTACGGGAGGCTGCAGTGGGGAATTTTGGACAATGGGCGCAAGCCTGATCCAGCAATGCCGCGTGCAGGAAGAAGGCCTTCGGGTTGTAAACTGCTTTTGTCAGGGAAGAAATCCTTTGGGTTAATACCTCGAAGGGATGACGGTACCTGAAGAATAAGCACCGGCTAACTACGTGCCAGCAGCCGCGGTAATACGTAGGGTGCGAGCGTTAATCGGAATTACTGGGCGTAAAGCGTGCGCAGGCGGCTTTGCAAGACAGAGGTTAAATCCCCGGGATCAACCTGGGAACTGCCTTTGTG
+
8AC<C>)15:)====;EF;EFEGGG?FGFGGGGGGFGGFFGD@CGGEGGGGGGFFCAFFGGFGGGGGGFF7FFFGGGGGGEFGGFEGEBFGGGFGFGG?FGGGGG,EDFGGGGFFGGGGGF+=@@,CFFGGG@FEECGGG78EGCFF3>AF8DFADEADFF=F@FGGGGF?EGGEGCFDFGGGGGC@CD=7*4+CCFFGCEGGECGCDBDDC35AC7?D3F6A7<*3:6>5967<F>FGG(2470;<BGE;*2).92:F?FGFB)349AAFF8@E*)(-8:F5>:4:6<853<<77=2:A1
@M02996:162:000000000-B87FG:1:1104:22343:9024 1:N:0:CCTAAGAC+AAGGAGTA
CCTACGGGAGGCTGCAGTGGGGAATTTTGGACAATGGGCGCAAGCCTGATCCAGCAATGCCGCGTGCAGGAAGAAGGCCTTCGGGTTGTAAACTGCTTTTGTCAGGGAAGAAATCCTTTGGGTTAATACCTCGAAGGGATGACGGTACCTGAAGAATAAGCACCGGCTAACTACGTGCCAGCAGCCGCGGTAATACGTAGGGTGCGAGCGTTAATCGGAATTACTGGGCGTAAAGCGTGCGCAGGCGGCTTTGCAAGACAGAGGTGAAATCCCCGGGCTCAACCTGGGAACTGCCTTTGTG
+
CCCCC>1:58)==;8;CF;CFGGGGGGGGGGGGGGGGGGGGGGGGGFFGGGGGFFCFFGGGGGGGGGGGGGGGGGGGGGGGGGGGGGGGGGGGFFGGGGGGGGGGFGFGEEGGGGGGGGFGCB@FDEAFGGGDCEE@FGGGGGGGGFGGGGCGGGGGFGGGDGGBEGGEGGGGGEGFGGGGGGGGGGGGCDE8FEFGGG<EGGFGGEGFGGGCFFGG;D<FFFGGGGGF@GDF><GB<DG6C95(>CEGFFGFAA?B6;0<D427?=>ABDFBFFE<6>F)9FFF7?:??@B?73)779>(
@M02996:162:000000000-B87FG:1:1104:20441:9026 1:N:0:CCTAAGAC+AAGGAGTA
CCTACGGGGGGCTGCAGTGGGGAATTTTGGACAATGGGGGCAACCCTGATCCAGCAATGCCGCGTGTGTGAAGAAGGCCTTCGGGTTGTAAAGCACTTTTGTCCGGAAAGAAAACGTCGTGGTTAATACCCGTGGCGGATGACGGTACCGGAAGAATAAGCACCGGCTAACTACGTGCCAGCAGCCGCGGTAATACGTAGGGTGCAAGCGTTAATCGGAATTACTGGGCGTAAAGCGTGCGCAGGCGGTCCGCTAAGACAGATGTGAAATCCCCGGGCTTAACCTGGGAACTGCATTTGTG
+
CCCCCD88>A)8888:CFCFGGGGGGGGGGGGGGGGGGGGGGGGGGFGGGGGGGGFFFGGGGGGFGGGGGGGGGGGGGGGGGGGGGGGGGGGGGFFGGGGGGGGGB>FFGGGGGGGGGGGGCFF<F??FFGCG*CFGEGG5?FEGEGGGGCCGGGGGGFGFGGGGGGGEFCFGGGGGGGGGGGGGGEEDEG88:0AGGCCEDGFDGGFFGGGCFFGGFGDFGGFGGGGFFGGFFFGBFGG>:(04D9>DBBGFB903+<2?FFDFF=A6<F?7@BCD9FF?CFFB(42??>:?88:9<<6(
@M02996:162:000000000-B87FG:1:1104:26823:9219 1:N:0:CCTAAGAC+AAGGAGTA
CCTACGGGAGGCTGCAGTGGGGAATTTTGGACAATGGGCGAAAGCCTGATCCAGCCATGCCGCGTGCAGGATGAAGGCCTTCGGGTTGTAAACTGCTTTTGTACGGAACGAAACGGTCTTTTCTAATAAAGAAGGCTAATGACGGTACCGTAAGAATAAGCACCGGCTAACTACGTGCCAGCAGCCGCGGTAATACGTAGGGTGCAAGCGTTAATCGGAATTACTGGGCGTAAAGCGTGCGCAGGCGGTGATGTAAGACAGTTGTGAAATCCCCGGGCTCAACCTGGGAACTGCATCTGTG
+
CCCCCGFAD>)=====CECFGGGGGGGGGGGGGGGGGGGGGGGGGGGGGFGGGFFDFGGGGGGGGGGGGGGGGGGGGGGGGGGGGEGCB?FGGAFGGGGGGGFEGG=CGGGGGEFDGGGCDF5<@FFFGGFGGFFFGGGGGGGGEGGGGGGEGGGGGGFGGGFGGED5EGGCFGGGFEGGGGGGGGGGGG4BCFGGFGD*ADFFEG?DFGGDDAFGGFGGF?EFGCGG?FCDFFFGF<G54277>DGFGFFC9AAFBCE?FDF>B6BFDBFF7:BED9;>29?>:<?-..08<<56@<A46
@M02996:162:000000000-B87FG:1:1104:11679:9234 1:N:0:CCTAAGAC+AAGGAGTA
CCTACGGGCGGCTGCAGTGGGGAATTTTGGACAATGGGCGCAAGCCTGATCCAGCAATGCCGCGTGCAGGAAGAAGGCCTTCGGGTTGTAAACTGCTTTTGTCAGGGAAGAAATCCTTTGGGTTAATACCTCGAAGGGATGACGGTACCTGAAGAATAAGCACCGGCTAACTACGTGCCAGCAGCCGCGGTAATACGTAGGGTGCGAGCGTTAATCGGAATTACTGGGCGTAAAGCGTGCGCAGGCGGCTTTGCAAGACAGAGGGGAAATCCCCGGGCTCAACCTGGGAACTGCCTTTGTG
+
CCCCCE=)8))8888;CF;FGGGGGGGGGGGGGGGGGGGGGGGGGGFGGGGGGFFEFGGGGGGGGGGGGGGGGGGGGGGGGGGGGGGGGGGGGFGGGGGGGGGGGGGGGGGGGGGGGGGGGCFFGGFGGGGGGGGGGGGGGGGGGGGGGGGGGGGGGGGGGGGGGGGGGGGGGGGGGFFGGGGGGGGGGGGGGGGGGGGFGGGFGGGGFGGEGFFFGFDGFGGGGGGGFFGGFFFGFFDD>:079DGFGFFGFFFFFCFFF<?6(1>??FGF?FEEGB>F?7)8:1<?(58:2?:D67<D7
@M02996:162:000000000-B87FG:1:1104:11696:9240 1:N:0:CCTAAGAC+AAGGAGTA
CCTACGGGCGGCTGCAGTGGGGAATTTTGGACAATGGGCGCAAGCCTGATCCAGCAATGCCGCGTGCAGGAAGAAGGCCTTCGGGTTGTAAACTGCTTTTGTCAGGGAAGAAATCCTTTGGGTTAATACCTCGACGGGATGACGGTACCTGAAGAATAAGCACCGGCTAACTACGTGCCAGCAGCCGCGGTAATACGTAGGGTGCGAGCGTTAATCGGAATTCCTTGTCGTAAAGCGTGCGCAGGCGGCTTTGCAAGACAGCGGTGAAATCCCCGGGCTCACCCTGGGAACTGCCTTTGTG
+
CCCCCEFA=)18888;;EFFFF@GGGGGGGGGGAFEGGGGGGCFGGDGCGGFFFFCFGGEFGGGGGEGGGGGGGGGGGGGGGGGGGGDGGGGGGFGGGFG9FGGGGGGFGGGGGGGGDDFGGGC7,CDEGFGGC+@7C+@8FECCCB>FF9DDGGCEAD,DCGGCEGGECCEGGGGGFGGGGGGGGGGGGDBECGGGF4C5C6)A75DB5C=C>FG<6393<+3+*<+.0:515-:9:9<(2(0(.9:C<(9<A6F)*A:F*576(0,).*9:>>*7>6F)075((((.())).(./-)6(
@M02996:162:000000000-B87FG:1:1104:11681:9254 1:N:0:CCTAAGAC+AAGGAGTA
CCTACGGGCGGCTGCAGTGGGGAATTTTGGACAATGGGCGCAAGCCTGATCCAGCAATGCCGCGTGCAGGAAGAAGGCCTTCGGGTTGTAAACTGCTTTTGTCAGGGAAGAAATCCTTTGGGTTAATACCTCGAAGGGATGACGGTACCTGAAGAATAAGCACCGGCTAACTACTTGCCAGCAGCCGCGGTAATACGTAGGGTGCGAGCGTTAATCGGAATTACTGGGCGTAAAGCATGCGCAGGCGGCTTTTCAAGACCGAGGTGAAATCCCCGGGCTCAACCTGGGAACTGCCTTTGTG
+
ACCCC>@):=)8878;;CFFFGGGGGGGGGGGGGGGEGGCEEEGGGGGGGGGGGGGCFFFGGGGGDGFGG,BFFGGFGFGGGFGGGGGGGGFGGFGGGGGGGFGFGFCFGGGGGGGGGGGGC@CEAECFGGCC7EGDGGGGGGGFGGGGGGGGGGGGFGCEGGGC5EE5FGGDF,>FFGE6ECGG5?ED*:8*;++>C><EDF)83*/<CGGD7@CD0CCFCCGG*856BED0)-7(-797*104:)7D)4*)-)/638,<D)4241346*9)8):9((7<F@F((.42804?4.5774)(
@M02996:162:000000000-B87FG:1:1104:16059:9706 1:N:0:CCTAAGAC+AAGGAGTA
CCTACGGGGGGCAGCAGTGGGGAATTTTGGACAATGGGCGCAAGCCTGATCCAGCAATGCCGCGTGCAGGAAGAAGGCCTTCGGGTTGTAAACTGCTTTTGTCAGGGAAGAAATCCTTTGGGTTAATACCTCGAAGGGATGACGGTACCTGAAGAATAAGCACCGGCTAACTACGTGCCAGCAGCCGCGGTAATACGTAGGGTGCGAGCGTTAATCGGAATTACTGGGCGTAAAGCGTGCGCAGGCGGCTTTGCAAGACAGAGGTGAAATCCCCGGGCTCAACCTGGGAACTGCCTTTGGG
+
CCCCCE=9=A)8888:CFFGGGGGGCGGGGGGGGGGGGGGGGG@DFFGGEGGGGGFGGGGGGGGGGGGGGGGGGGGGGGGGGGGGGGGGGGGGGGGGGGGGGFGGGGGGDGGF;FCFGGGFG<=FBCFFFFFGG?FEECFE@FECFGCGGGCECFCCFG9CFGGG>EEEGGGGGGGGGCFGGGGGGGE)?D:5:<CFC6F=CE58<5D3<7C<>FCD?CDFCE9@FEGFEGD?FA7;:D*-2482@9>G349A5>4)*;:)*6(,3@?):?FB75CD>1>3=;85:1:(.04<<4295<((
@M02996:162:000000000-B87FG:1:1104:20119:9822 1:N:0:CCTAAGAC+AAGGAGTA
CCTACGGGGGGCAGCAGTGGGGAATTTTGGACAATGGGCGCAAGCCTGATCCAGCAATGCCGCGTGCAGGAAGAAGGCCTTCGGGTTGTAAACTGCTTTTGTCAGGGAAGAAATCCTTTGGGTTAATACCTCGAAGGGATGACGGTACCTGAAGAATAAGCACCGGCTAACTACGTGCCAGCAGCCGCGGTAATACGTAGGGTGCGAGCGTTAATCGGAATTACTGGGCGTAAAGCGTGCGCAGGCGGCTTGGCAAGACAGAGGTGAAATCCCCGGGCCCAACCGGGGAACTGACTTTGTG
+
CCCCCE)>::)8888:CFEFGGGGG?FCGGGGGGGGGGGGGGGGGGGGGGGGGGE,FDGGGGGGGGGGGGGGGGGGGGGGGGGGGGGGGGGEFCEGFGGGFGGGGGGGGGGGGFGGGFGGF**<FFFFE?CCGF@GGGGCEGGGGCB=FCFGFFGGGGGGDCFGGGGGGFGGGGGGGGGGFFGGCFEGGEC?GGFGCD=DECFFGC557C<C379?F:DGFGG7?CC5:D/74).7(37*2C2E>D35))4)(5??18;:?4788?6265C:80.:7((.-77>((42(-0)5)4)1.6-.
@M02996:162:000000000-B87FG:1:1104:23319:9966 1:N:0:CCTAAGAC+AAGGAGTA
CCTACGGGTGGCAGCAGTGGGGAATTTTGGACAATGGGCGCAAGCCTGATCCAGCAATGCCGCGTGCAGGAAGAAGGCCTTCGGGTTGTAAACTGCTTTTGTCAGGGAAGAAATCCTTTGGGTTAATACCTCGAAGGGATGACGGTACCTGAAGAATAAGCACCGGCTAACTACGTGCCAGCAGCCGCGGTAATACGTAGGGTGCGAGCGTTAATCGGAATTACTGGGCGTAAAGCGTGCGCAGGCGGCTTTGCAAGACAGAGGTGAAATCCCCGGGCTCAACCTGGGAACTGCCTTTGTG
+
CCCCCD=5=)8;;=6;CFCFFGGGGGGGGGGGGDGGGGGFFGGGGGFGFGGGGFFEE<FGGFEGGGGGGGGGGGGGGGGGGGGGGGGGGGGGGBEGGGGGGGGGGGGCFDGGGGGGGGGGGFB=FGFGGGGGGGGGGGGGGGGGGGECFGGFGGGGGGGGGFFFFGGGGGGGGGGGGGGGGGGGGGGGGGGGGGGGGGDGGGGFGGEDEGGGGFFG3?DCFGFGGGEFBFGC<5<F>BDD6>>EF>GFGFFGFFF?DGF??DF??BB<A>?FD37?D62><GFF(23(34.).)42F<9-,
@M02996:162:000000000-B87FG:1:1104:27369:10026 1:N:0:CCTAAGAC+AAGGAGTA
CCTACGGGTGGCAGCAGTGGGGAATTTTGGACAATGGGCGCAAGCCTGATCCAGCAATGCCGCGTGCAGGAAGAAGGCCTTCGGGTTGTAAACTGCTTTTGTCAGGGAAGAAATCCTTTGGGTTAATACCTCGAAGGGATGACGGTACCTGAAGAATAAGCACCGGCTAACTACGTGCCAGCAGCCGCGGTAATACGTAGGGTGCGAGCGTTAATCGGAATTACTGGGCGTAAAGCGTGCGCAGGCGGCTTTGCAAGACAGAGGTGAAATCCCCGGGCTCAACCTGGGAACTGCCTTTGTG
+
CCCCCGD9>5)=;===CECFGGGGGGGGGGGGGGGGGGGGGGGGGGFFGFFGGCCCFFGGGGGEFGGGGGEFGGGGGGGGGGGGGGGGGGGGGGFGGGGGGGGGGGGGGGGGGGGGGGGGGGGGGGFFFGGGCFGGGGGGGGGGGGG@FFGDFGGFFGGGFDDFGGEGGGGGGGGGGGGGGGGGGGGGGCGEEGCFGGGDGGGFGGGDFDGDDAFGGFGGFGGGGGGGBFGGFFBG9BGC4:98>>DED@FGFFFFFFGFFFF:?FF?FA:@3>7:DBFFFFF@:???:377?7:29>FD?
@M02996:162:000000000-B87FG:1:1104:27351:10035 1:N:0:CCTAAGAC+AAGGAGTA
CCTACGGGTGGCAGCAGTGGGGAATTTTGGACAATGGGCGCAAGCCTGATCCAGCAATGCCGCGTGCAGGAAGAAGGCCTTCGGGTTGTAAACTGCTTTTGTCAGGGAAGAAATCCTTTGGGTTAATACCTCGAAGGGATGACGGTACCTGAAGAATAAGCACCGGCTAACTACGTGCCAGCAGCCGCGGTAATACGTAGGGTGCGAGCGTTAATCGGAATTACTGGGCGTAAAGCGTGCGCAGGCGGCTTTGCAAGACAGAGGTGAAATCCCCGGGCTCAACCTGGGAACTGCCTTTGTG
+
CCCCCEA5=5)====;CE,CFGGGGGGGGGGGGGGGGGGGGGGGGGFGGGGGGFFCFGGGGGGGGGGGGGGGGGGGGGGGGGGGGGGGGGGGGFGGGGGGGGGGGGGGFGFGGGGGGGGGGCFFFGEGGGGGGGGFGGGGGGGGGGGGGGGGGGGGGGGGGGGGGGGGGGGGGGGGGGGGGGGGGGGGGGGGDFGGGG=*ADCEGGGDEGGE3=FGGFGDFGGGGGGG?EGGFFFGF6<D3C937>DEGFFGFAAFF6FFFGFFF?FFBFF??FFCDBFFFFFF7?8<14)57<0894AA2
@M02996:162:000000000-B87FG:1:1104:23124:10187 1:N:0:CCTAAGAC+AAGGAGTA
CCTACGGGTGGCAGCAGTGGGGAATTTTGGACAATGGGCGCAAGCCTGATCCAGCAATGCCGCGTGCAGGAAGAAGGCCTTCGGGTTGTAAACTGCTTTTGTCAGGGAAGAAATCCTTTGGGTTAATACCTCGAAGGGATGACGGTACCTGAAGAATAAGCACCGGCTAACTACGTGCCAGCAGCCGCGGTAATACGTAGGGTGCGAGCGTTAATCGGAATTACTGGGCGTAAAGCGTGCGCAGGCGGCTTTGCAAGACAGAGGTGAAATCCCCGGGCTCAACCTGGGAACTGCCTTTGTG
+
BCCCC885>5)=;==;CFCFGGGGGGGGGGGGGGGGGGGGGGGGGGFFGGGGGFEEFFGGGGEEFGGGGGGGGGGGGGGGGGGGGGGGGGGGGFGGGGGGGGGGGGGGGGGGGFGGGGGGG78?FFFFGGGGGGGGDGGGGGGGGGGEFFGFGGGGGGGGG?CDFGGGGGGGGGGGGGGGGGGGGGGGGGGGGGGGCFGGGGG:EDCDBGDG3>FGG?GGFGFFFGGGFFG:?FFG>FG<9>>>><CDD>9FADFFACFFFGFBFFFB<4:??FFGGB;F<GFF:1:<:47:<5(,04AA<
@M02996:162:000000000-B87FG:1:1104:8167:10684 1:N:0:CCTAAGAC+AAGGAGTA
CCTACGGGTGGCAGCAGTGGGGAATTTTGGACAATGGGCGCAAGCCTGATCCAGCAATGCCGCGTGCAGGAAGAAGGCCTTCGGGTTGTAAACTGTTTTTGTCAGGGAAGAAATCCTTTGGGTTAATACCTCGAAGGGATGACGGTACCTGAAGAATAAGCACCGGCTAACTACGTGCCAGCAGCCGCGGTAATACGTAGGGTGCGAGCGTTAATCGGAATTACTGGGCGTAAAGCGTGCGCAGGCGGCTTTGCAAGACAGAGGTGAAATCCCCGGGCTCAACCTGGGAACGTCCTGTGGG
+
ACCCCG=5>50=;=8;CCCFFFGGGGGGGGGGGGGGGGGGGEGGGGGGGFGGGFFCA<FGGGGGGGGGGGEGGGFGGGGGGGGDEGGFFGGGFDFEFGGGGGGGGGG@FGGFFGGGGGGGGG=FFGGFGFCFGGGGGD8FE@DGGGGCGGGDFGFFGGF:ED@DBEEEGGGGGCEGGGFGGGGDGGGGGECCEGCFGGGC59C>G:CC>DGGGFFGG7CD>C<+AD?FBEE<6>)*4:994:4<>FC@GF9F<4693*085*96?0*4.<C:8)7/594))*8)((.(,.8-((-4*.)(-
@M02996:162:000000000-B87FG:1:1104:8148:10694 1:N:0:CCTAAGAC+AAGGAGTA
CCTACGGGTGGCAGCAGTGGGGAATTTTGGACAATGGGCGCAAGCCTGATCCAGCAATGCCGCGTGCAGGAAGAAGGCCTTCGGGTTGTAAACTGTTTTTGTCAGGGAAGAAATCCTTTGGGTTAATACCTCGAAGGGATGACGGTACCTGAAGAATAAGCACCGGCTAACTACGTGCCAGCAGCCGCGGTAATACGTAGGGTGCGAGCTTTAATCGGAATTACTGGGCGTAAAGCGTGCGCAGGCGGCTTTGCAAGACAGAGGTGAAATCCCCGGGCTCAACCTGGGAACTGCCTTTGTG
+
BCCCCG10:8);;==CFF,EFGGGGGGGGGGGGGGGGGGFFFCGGFFGGGGFCFGG,CFGGGEGEGGCFGFGFFFGDEFGGFGGGGGGGCFGG9FFFGGGGGFGGFG?FGGFFGGGGGGGGG=FFGGEEGFFECFFD:,A>BFGGFDCGGFGGCFGECDFFGGC7EC8:DFG,>CEFG5EF>G>DEEGG=GG7D9CCCDDE9EEGD55))2=D+:<C0C8=CFGGG+=6@E<?F2:(8DG9:>:3)9)7>1CB94*)22,;F48>:F446*95.7217()3*)0..8035>0<42)9.)).
@M02996:162:000000000-B87FG:1:1104:8177:10702 1:N:0:CCTAAGAC+AAGGAGTA
CCTACGGGTGGCAGCAGTGGGGAATTTTGGACAATGGGCGCAAGCCTGATCCAGCAATGCCGCGTGCAGGAAGAAGGCCTTCGGGTTGTAAACTGTTTTTGTCAGGGAAGAAATCCTTTGGGTTAATACCTCGAAGGGATGACGGTACCTGAAGAATAAGCACCGGCTAACTACGTGCCAGCAGCCGCGGTAATACGTAGGGTGCGAGCGTTAATCGGAATTACTGGGCGTAAAGCGTGCGCAGGCGGCTTTGCAAGACAGAGGTGAAATCCCCGGGCTCAACCTGGGAACTGCCTTTGTT
+
CCCCC>8):58=====CC=CFGGGGGGGGGGGGGGGGGGGGGGGGGFGGGGGGFFFEFGGGGGEGGGGGGGGGGGGGGGGGGGGGGGGGGGGGEFGGFGGGGGGGGGGFCFGGGGGGGGGGGFFGFFGGGGGGGGGGGGGGGGCGGGGGFF@D:>FGFGGGGGGEGEGGGGGGGEGGGGGGGGCGGGGGGGGGGGGGGCGG3CBGD=DBGGG3:FFG<D<7<9ECFFGFBG31;2*(,*1456BFFG>939CA4282CFF)09:)-@<))0/4FB?DBB@)9?75:86147:4,8<=AB4(
@M02996:162:000000000-B87FG:1:1104:21937:11845 1:N:0:CCTAAGAC+AAGGAGTA
CCTACGGGGGGCAGCAGGCGCGCAAACTTTACAATGCGAGCAATCGTGATCAGGAAACCCTGAGTGCCTGTTGATGCAGGCTGTTCATTAGTGTAAATTGCTGGTGGAGAAAGGACAGGGCAAGACCGGGGCCAGCCGCCGCGGTAATACCGGCTGCTCGCGTGATGGCCACTATTACTGGGTGTAGAGCGTCCGTGGCTTGAGTGTTAGGTCTCTTGGGTAATCTTCAGGCTTAACCTTAAAGCGTCTAAGAGATACCGGCAGTCTTGGGACGGGGAGAGGTCAACCGTACCTCGGAGGG
+
CCCCC>8@=>)8888:C,7@4@=@F+4E?BEEGGGGFG7F@FG<F7:EFC5-:A<DFG,FBB<FGG,8FF3EFF<F<88,66F,8<,<EF9,,@,,33@=,@,,8F*F73FG,D,,DF:7>*>F<BC<**4**41:4*:<E7*::*;<<+:885*:*+2;*7*1*2+2*0+*30+<0A:+</0**+++::52//8;*))/*98)0:209C5F7BF?:<77)+<F?F+:46CF??):))*74+)*-.9)7>):A)4/.<8:>5>08(0-))1.,)0CD02)3*0),,51-,0,(.5:>(,-(
@M02996:162:000000000-B87FG:1:1104:23089:11865 1:N:0:CCTAAGAC+AAGGAGTA
CCTACGGGAGGCTGCAGTGGGGAATTTTGGACAATGGGCGCAAGCCTGATCCAGCAATGCTGCGTGCAGGAAGAAGGCCTTCGGGTTGTAAACTGCTTTTGTCAGGGAAGAAATCCTTTGGGTTAATACCTCGAAGGGATGACGGTACCTGAAGAATAAGCACCGGCTAACTACGTGCCAGCAGCCGCGGTAATACGTAGGGTGCGAGCGTTAATCGGAATTACTGGGCGTAAAGCGTGCGCAGGCGGCTTTGCAAGACAGAGGTGAAATCCCCGGGCTCAACCTGGGAACTGCCTTTGTG
+
CCCCCG>>5:)===8;EFEFGGGGGGGGGGGGGGGGGGGGGGGGGGGGGGGGGGFFAFGGFGGGGGGGGGGGGGGGGGGGGGGGGGGGGGGGGEFGGGGGGGGGGGGGGGGFGGGGGGGGGG=@FFEFGGGGGFGGGGGGGGGGGGGEGFFGGGGGGGGGGFFGCGGGGGGDFGGGGGGGGGGGGGGGGGGGGGGFGGGGGGGFGGGGEGDEGFFGG;GGFFFFGGG=1>EDBFBGFFGG459BBFGEGB9CAFF*3;63?DFBFFF?>47@BFFCC10><*)78??FF>F08?:7FAFFB
@M02996:162:000000000-B87FG:1:1104:26382:11894 1:N:0:CCTAAGAC+AAGAAGTA
CCTACGGGAGGCAGCAGTGGGGAATTTTGGACAATGGGCGCAAGCCTGATCCAGCAATGCCGCGTGCAGGAAGAAGGCCTTCGGGTTGTAAACTGCTTTTGTCAGGGAAGAAATCCTTTGTGTTAATACCTCGAAGCGATGACGGTAACTGAAGAATAAGCACCGGCTAACTACGTGCCAGCAGCCGCGGTAATACGTAGGGTGCGAACGTTAATCGGAATTACTGGGCGTAATGCGTGCGCAAGCCGCTTTGCAAGACAGAGGTGAACTCCCCGAGCTCAACCTGGGAACTGCCTTTGTG
+
ACCCC6:>=8)=68=;=C;CFDE@GDFGG+FGGGGGGGGGEGGGGGFFGDAFGGGFFCGGGGGGGG@@CFGGGGGG8?<FGGFG+BCFGGFEB,,CF?FDGGFFFGGGGFF@FE??EB?F;,4A5EE?A,>?8F@?+38,@,=+88>3ECCB,,ED,@98@CEC7+BC@FE9,4>C>8FAFDG58::**4)1616???C*:CGBC5E))9/:9)8?<35*02+++*+24):92))*-,9*(:7)-)*0))(*-6)*.2C75>4(3:*,--0)())*14,)4*)0..((,55><2(512:A0
@M02996:162:000000000-B87FG:1:1104:26369:11909 1:N:0:CCTAAGAC+AAGGAGTA
CCTACGGGAGGCAGCAGTGGGGAATTTTGGACAATGGGCGCAAGCCTGATCCAGCAATGCCGCGTGCAGGAAGAAGGCCTTCGGGTTGTAAACTGCTTTTGTCAGGGAAGAAATCCTTTGGGTTAATACCTCGAAGGGATGACGGTACCTGAAGAATAAGCACCGGCTAACTACGTGCCAGCAGCCGCGGTAATACGTAGGGTGCGAGCGTTAATCGGAATTACTGGGCTTAAAGCGTGCGCAGGCGGCGTTGCACGACAGAGGTGACATCCCCGGGCTCAACCTGTGAACTGCCGTTGTG
+
ACCCCE55)))==8===C;;EFGDGFGGFGGGGGGCFGGGGGGGGGFGFGGGGGGAFEFGGGG>EFGGGGFFGFGDGGGGGGF7EGGGFCFEGFBFG9FF<EFGEGF+AF8FGFGFCFGGF+84DFFFGGGGGEDGD>FGCFGGDFGDGGG@DD9DFECFGDDF@CGGGGGGFFCD>FF<C:FFGG5C*:?C78,?8C86C<CAEGDDEGDEC>FGF@C<FEC900+:4):72?<G>FGD(=0015)8).372<<4:5EBBFF6::4).:*8<37:1415<FF5(,-54<FFF7((0::?(
@M02996:162:000000000-B87FG:1:1104:26388:11912 1:N:0:CCTAAGAC+AAGGAGTA
CCTACGGGAGGCAGCAGTGGGGAATTTTGGACAATGGGCGCAAGCCTGATCCAGCAATGCCGCGTGCAGGAAGAAGGCCTTCGGGTTGTAAACTGCTTTTGTCAGGGAAGAAATCCTTTGGGTTAATACCTCGAAGGGATGACGGTACCTGAAGAATAAGCACCGGCTAACTACGTGCCAGCAGCCGCGGTAATACGTAGGGTGCGAGCGTTAATCGGAATTACTGGGCGTAAAGCGTGCGCAGGCGGCTTTGCAAGACAGAGGTGAAATCCCCGGGCTCAACCTGGGAACTGCCTTTGTG
+
CCCCCD>5:888===;CFCFGGGGGGGGGGGGGGGGGGGGGGGGGGFFFGGGGGGCEFGGGGGGGGGGGGGGGGGGGGGGGGGGGGGGGGGGGFGGGGGGGGGGGGGGGGGGGGGGGGGGGGBFGGGGGGGGGEGGGGGGGGGGGGGGGGGGGGGGGGGGGGGGGGGGGGGGGGGGGGGGGGGGGGGGGGGGGGGGGGGGGGGFGGGGFGGGGFFFGFGD5EGFGGGGFFGGFFFGB?DD0>9:>EGFGF>GFBF?BCGFFFF???4<9AGFBFFEG>>FFGF@?:BB?>7:<84<F8AB:
@M02996:162:000000000-B87FG:1:1104:24533:12091 1:N:0:CCTAAGAC+AAGGAGTA
CCTACGGGGGGCAGCAGTGGGGAATTTTGGACAATGGGCGCAAGCCTGATCCAGCCATGCCGCGTGCGGGAAGAAGGCCTTCGGGTTGTAAACCGCTTTTGTCAGGGAAGAAAAGGTTCTGGTTAATACCTGGGACTCATGACGGTACCTGAAGAATAAGCACCGGCTAACTACGTGCCAGCAGCCGCGGTAATACGTAGGGTGCAAGCGTTAATCGGAATTACTGGGCGTAAAGCGTGCGCAGGCGGTTATGCAAGACAGAGGTGAAATCCCCGGGCTCAACCTGGGAACTGCCTTTGTG
+
BCCCCE>A=8)8888:EFCFGGGGGGGGGGGGGGGGGGGGGGGGGGFFFGFGGGGBFFGGGGGGGGGGGGFGGGGGGGGGGGGGGGGGGGGGGGFGGGGGGGGGGGGGGGGGGCFFGGGGGC8CFGGGGGGFGGGGGGGGGGGGGGGEGGGCGGGGGGGGGGGGGGGGGGGGGGGGGGGGGGGGGGGGGGDGGGGGGGGFEGGFGGGGFGGGGFFGGFGCFFGFCGGF8:7CBFAC>BGDBC>EFFGFCDFGFFFFFFF>FFFFFBFDAFGFF@5CG915<FF4326<?:57>?77B7><3
@M02996:162:000000000-B87FG:1:1104:27163:12414 1:N:0:CCTAAGAC+AAGGAGTA
CCTACGGGTGGCAGCAGTGGGGAATATTACACAATGGGCGAAAGCCTGATGCAGCAACGCCGCGTGAGGGACGACGGCCTTCGGGTTGTAAACCTCTTTTAGCAAGGAAGAAGCGAAAGTGACGGTACTTGCAGAAAAAGCGCCGGCTAACTACGTGCCAGCAGCCGCGGTAATACGTAGGGCGCAAGCGTTATCCGGAATTATTGGGCGTAAAGAGCTCGTAGGCGGTTTGTCGCGTCTGCTGTGAAAACCCGAGGCGCCACCTCGGGCCTGCAGTGGGGACGGGCAGACTAGAGTGCGG
+
8BCCC6>=A0)=;==;EFCEFGFGGGGGFGGGGGGGGGGGGGGGGGEFGGGGGGGEFGGGGGGECFGGGGGGGGGDGGGGGGGDDFGGGGGFGFFGGGGGGGGGGGGFGGGGGGGGGGGGGFCFGGGGGGGGGGFGF7FGGGGGEGDGFDFGGGGFGGGFGFECFGGGEGGEC9FFFB@FGGGGGGGGFG*C/9CFDC1CE4EFFDFFFGG795@CGFG4>2CFGGEE9>=D19:FBFGD2<4))929:90DBF;37C*4)9>(,45:39DB?4;FF?F:(*.84219?<7)).)./)47>
@M02996:162:000000000-B87FG:1:1104:27147:12425 1:N:0:CCTAAGAC+AAGGAGTA
CCTACGGGTGGCAGCAGTGGGGAATATTACACAATGGGCGAAAGCCTGATGCAGCAACGCCGCGTGAGGGACGACGGCCTTCGGGTTGTAAACCTCTTTTAGCAAGGAAGAAGCGAAAGTGACGGTACTTGCAGAAAAAGCGCCGGCTAACTACGTGCCAGCAGCCGCGGTAATACGTAGGGCGCAAGCGTTATCCGGCATTATTGGGCGTAAAGAGCTCGTAGGCGGTTTGTCGCGTCTGCTGTGACAACCCGAGGCTCAACCTCGGGCCTGCAGGGGTTACGGGCCGACTAGAGTTCGG
+
CCCCC>A9=5);;6==;CCFFGGGGGGGCFFGGGGFGGGGGGGGGGAFGGFGGGGFGGGGGGGGGGCGFGGGCFGGGGGGGGFFGGGGGFGGGGGGGGGGGGGGCGGCFFFG8FC@:FFGGGGGGGGGGGGGCD9FG7CGGCGGGDEEF?FGGGGGG5@?8:?FGGEECF:CCFGGGGGGGDGGGGGGGCCC>DCG<D)9EGCFG7?4<C3*>>FC4:GGDEGCEFGE>FGGBF0CBFGGFF<?A?C*:FB<110)(*A?*>@??F516>DBBF4<*(-.(/9)4(3(-,.192428)--4
@M02996:162:000000000-B87FG:1:1104:27163:12432 1:N:0:CCTAAGAC+AAGGAGTA
CCTACGGGTGGCAGCAGTGGGGAATATTGCACAATGGGCGAAAGCCTGATGCAGCAACGCCGCGTGAGGGACGACGGCCTTCGGGTTGTAAACCTCTTTTAGCAAGGAAGAAGCGAAAGTGACGGTACTTGCAGAAAAAGCGCCGGCTAACTACGTGCCAGCAGCCGCGGTAATACGTAGGGCGCAAGCGTTATCCGGAATTATTGGGCGTAAAGAGCTCGTAGGCGGTTTGTCGCGTCTGCTGTGAAAACCCGAGGCTCAACCTCGGGCCTGCAGTGGGTACGGGCAGACTAGAGTGCGG
+
CCCCC>88>=8====;CCCFGGGGGGGGGGGGGGGGGGGGGGGGGGCFCFGGGFGEFGGGGGGGGGGGGGGGGGGGGGGGGGGGGGGGGGGGGGGGGGGGGGGGGGGGGGGGGGGGGGGGGFGGGGGGGGGGGGGGGGGGGGGGGGGGDGGGGGGGFGGGGGGGGGGGGGGBEGGFGGFGDGGGGEEGGGGG5FFFGGGGGGGFFGEGFGDG*7@:D?GGDCEGGGGGBFGGFF:FBFDG:AAFFFC6DB:>:B>FFGG:?FFF:?B:>>GFBF5F04<F>*754499::@?7>)5=<<BF
@M02996:162:000000000-B87FG:1:1104:28918:12491 1:N:0:CCTAAGAC+AAGGAGTA
CCTACGGGTGGCTGCAGTGGGGAATTTTGGACAATGGGCGCAAGCCTGATCCAGCAATGCCGCGTGCAGGAAGAAGGCCTTCGGGTTGTAAACTGCTTTTGTCAGGGAAGAAATCCTTTGGGTTAATACCTCGAAGGGATGACGGTACCTGAAGAATAAGCACCGGCTAACTACGTGCCAGCAGCCGCGGTAATACGTAGGGTGCGAGCGTTAATCGGAATTACTGGGCGTACAGCGTGCGCAGGCGGCTTTGCAAGACAGAGGTGAAATCCCCGGGCTCAACCTGGGAACTGCCTTTGTG
+
CCCCCC=0=8)======E;CFFGGGFGGFGGGGGGGGGGGGGGGGGGGGGGGGFGEFGGGGGGGFGGGGGGGGGGGFGGGGGFGGGGGGGGGGCGGGGGGGGGGGGGGGGGGGGGGGGGGGGFCGGGGGGGGGGGGGGFDEGGFGGGEGGGGGGGGGGGFGGGGGGGGGGGGGGGGGGGGGGGGGGGGGGGBEGGGGGGGGDGFCCCD:DCDGFAFF6DGFGGGGGGF?BGG(<>GFBDD;:68957>GEFGFFBB<EGBFFFB?FFFFF7F?FFDDB>FBF?F?84:4.78244<=7462
@M02996:162:000000000-B87FG:1:1104:23082:12635 1:N:0:CCTAAGAC+AAGGAGTA
CCTACGGGTGGCAGCAGTGGGGAATTTTGGACAATGGGCGCAAGCCTGATCCAGCAATGCCGCGTGCAGGAAGAAGGCCTTCGGGTTGTAAACTGCTTTTGTCAGGGAAGAAATCCTTTGGGTTAATACCTCGAAGGGATGACGGTACCTGAAGAATAAGCACCGGCTAACTACGTGCCAGCAGCCGCGGTAATACGTAGGGTGCGAGCGTTAATCGGAATTACTGGGCGTAAAGCGTGCGCAGGCGGCTTTGCAAGACAGAGGTGAAATCCCCGGGCTCAACCTGGGAACTGCCTTTGTG
+
CCCCCG=5>00=====CF;EFGEGGGGGGGGGGGGGGGGFEGFGGGEGGGGGGFFCCFFGGGGGGGGGGGEGFGGFFGGGGGGGGGGGGGGGGDFGGGGGGGGGGGGFGGGGGGGGGFGGGCB:FGGGGGGGGGGGGGGGGGGGGGGEGGGGGGGCFGGGGGFGGGEGGGGGGGGGGGGGGGGGGGGGGGGGGGGGGGGFGDGEDGGCDGGCDFFGGFGGFGGGGGGGBFGGF5<F>FGG;>9E6>CEGFBGAAFFAEGBF<@BB:@<:>G4>F@GC9(7<7<FB?BF155428:??7AF7
@M02996:162:000000000-B87FG:1:1104:17563:12715 1:N:0:CCTAAGAC+AAGGAGTA
CCTACGGGTGGCTGCAGTGGGGAATATTGCACAATGGGCGAAAGCCTGATGCAGCAACGCCGCGTGAGGGACGACGGCCTTCGGGTTGTAAACCTCTTTTAGCAAGGAAGAAGCGAAAGTGACGGTACTTGCAGAAAAAGCGCCGGCTAACTACGTGCCAGCAGCCGCGGTAATACGTAGGGCGCAAGCGTTATCCGGAATTATTGGGCGTAAAGAGCTCGTAGGCGGTTTGTCGCGTCTGCTGTGAAAACCCGAGGCTCAACCTCGGGCCTGCAGTGGGTACGGGCAGACTAGAGTGCGG
+
CCCCCC@)=50====;CCCFGGGGGGGGGGGGGGGGGGGGGGGGGGEFGGGGGGGCFGGGGGGGGGGGGGGGGGGGGGGGGGGGGGGGGGGGGFFGGGGGGGGGGGGGGGGGGGGGGGGGGGGGDCFGGGGGGGGGGGGGGGGGGGGGGGGGGGGGGGGGGGGGGGGGGGGGGGGGG?FFDEGGGG5EGGGGE:FGGD7CGCG@:FEGFG3EGFFGGFGCBE*>EFEG>>EGBFFFBFDD:CAFFFFF:*4C029BFG*8FF?:??EF>>C384?FFBFF;:734(,(8:<2<44<99<B>
@M02996:162:000000000-B87FG:1:1104:17576:12729 1:N:0:CCTAAGAC+AAGGAGTA
CCTACGGGTGGCTGCAGTGGGGAATATTGCACAATGGGCGAAAGCCTGATGCAGCAACGCCGCGTGAGGGACGACGGCCTTCGGGTTGTAAACCTCTTTTAGCAAGGAAGAAGCGAAAGTGACGGTACTTGCAGAAAAAGCGCCGGCTAACTACGTGCCAGCAGCCGCGGTAATACGTAGGGCGCAAGCGTTATCCGGAATTATTGGGCGTAAAGAGCTCGTAGGCGGTTTGTCGCGTCTGCTGTGAAAACCCGAGGCTCAACCTCGGGCCTGCAGTGGGTACGGGCAGACTAGAGTGCGG
+
CCCCC6>98))=====CC=EFGGGGGGGGGGGGGGGGGGGGGGGGGFGGGGGGGGEFFGGGGGGGGGGGGGGGGGGGGGGGGGGGGGGGGGGGFGGGGGGGGGGGGGGGGGGGGGGGGGGGGGGGGGGGGGGGGGGGGGGGGGGGGGDGGGGGGGGFGGGGGGGGGGGGGGGGFG?FFGGGGGGGGGGGGDGEGGGGGDGFCC@C>FFFD7EGF=<77CCEE8=EFGG0>**.9:F193CBGA?<FGFG48D?F>EFG=7?CFFFBEB96C<?F?+05(<4*0)40((4(.))())*649>
@M02996:162:000000000-B87FG:1:1104:17178:12984 1:N:0:CCTAAGAC+AAGGAGTA
CCTACGGGCGGCAGCAGTGGGGAATTTTGGACAATGGGCGCAAGCCTGATCCAGCCATGCCGCGTGCGGGAAGAAGGCCTTCGGGTTGTAAACCGCTTTTGTCAGGGAAGAAAAGGTTCTGGCTAATACCCGGGACTCATGACGGTACCTGAAGAATAAGCACCGGCTAACTACGTGCCAGCAGCCGCGGTAATACGTAGGGTGCAAGCGTTAATCGGAATTACTGGGCGTAAAGCGTGCGCAGGCGGTTATGCAAGACAGAGGTGAAATCCCCGGGCTCAACCTGGGAACTGCCTTTGTG
+
BCCCCCA5>5)8888;CECFGGGGGGGGGGGGGGGGGGGGGGGGGGFGGGGGGFGFGGGGGGGGGGGGGGGGGGGGGGGGGGGGGGGGGGGGGGGGGGGGGGGGGGGGGGGGGGGGGGGGGGGFGGGGGGGGGGEGGGGGGGGGGGGGGGFFGGGGGGGGGGGGGGGGGGGGGGGGGGGGGFFFGGEGGG<8EFDCFGGGGGGFGGGGFGGGG7=<C:DGFGGGGGGGFFEDFFAD>?DC7>;@BFGF5B?><BAFA6C?FFFF:B4>BBGFFFFGGB;F?F?FBF<827544<:2FAFF:
@M02996:162:000000000-B87FG:1:1104:6026:13145 1:N:0:CCTAAGAC+AAGGAGTA
CCTACGGGTGGCAGCAGTGGGGAATTTTGGACAATGGGCGCAAGCCTGATCCAGCAATGCCGCGTGCAGGAAGAAGGCCTTCGGGTTGTAAACTGCTTTTGTCAGGGAAGAAATCCTTTGGGTTAATACCTCGAAGGGATGACGGTACCTGAAGAATAAGCACCGGCTAACTACGTGCCAGCAGCCGCGGTAATACGTAGGGTGCGAGCGTTAATCGGAATTACTGGGCGTAAAGCGTGCGCAGGCGGCTTTGCAAGACAGAGGTGAAATCCCCGGGCTCAACCTGTGAACTGCCTTTGTG
+
BCCCCE)0:5)=;===;C;CFGGGGGGGGGGGGFGGGGGGDEGGGGGGGGGGGGGFFFDFFGGGGGGGGGGGGGGGGGGGGGGGGGGGGGGGGG,CFFCGGGGGGGGGGGGF8FGGGGGGGEFCDFFFG<DGGGFCEEGGDGGFGFGGGGGGGDDEGGGAFFGGGGEEEGGGGGGGGGGGGGGG>CEEC5:1;@FGCGFGGDGBGD*9:DDGGAFCG;DDF8+<C7+:83>C?F4*4<GC0:133>/5)5>*).69<FG?FGFB>?F>4>>??))216>:<GFFBB))-)/.)).31-6<(
@M02996:162:000000000-B87FG:1:1104:6009:13146 1:N:0:CCTAAGAC+AAGGAGTA
CCTACGCGTGGCAGCAGTGGGGAATTTTGGACAATGGGCGCAAGCCTGATCCAGCAATGCCGCGTGCAGGAAGAAGGCCTTCGGGTTGTAAACTGCTTTTGTCAGGGAAGAAATCCTTTGGGTTAATACCTCGAAGGGATGACGGTACCTGAAGAATAAGCACCGGCTAACTACGTGCCAGCAGCCGCGGTAATACGTAGGGTGCGAGCGTTAATCGGAATTACTGGGCGTAAAGCGTGCGCAGGCGGCTTTGCAAGACAGAGGTGAAATCCCCGGGCTCAACCTGGGAACTGCCTTTGTG
+
AACCC>)==8=====CEF,CFEGGGFGGGGGG<@FCCFGGGGGGGG<E@FCF@F<@FFGGGGGGGG>7FFCFGFGGGGGGGGGGGGGGGGGGGGCFGGGGGGGFGGGGGGGGGGFFCFGGG+BFFDFGGGGGGD>F7FDGDDFGEFGG9DED8FF=E;CECFGGGGGGGCFFA8BDGFFGFEDFGGD:):CB18;?FGGFDCF5895C>GD5>:AF36D5>@FGG><76BE)-7::;FGG9:,<>)).D:9F7<41-*0(<7<6?<6<9AF9075?C9(7,>:73(30(().))(,1254(
@M02996:162:000000000-B87FG:1:1104:13320:13165 1:N:0:CCTAAGAC+AAGGAGTA
CCTACGGGCGGCAGCAGTGGGGAATTTTGGACAATGGGCGCAAGCCTGATCCAGCACTGCCGCGTGCAGGAAGAAGGCCTTCGGGTTGTAAACTGCTTTTGTCAGTGAAGAAATCCTTTGGGTTAATACCTCGAAGGGATGACGGTACCTGAAGCATAAGCACCGGCTAACTCCGTGCCAGCAGCCGCGGTAATGCGTAGGATGCGATCGTTAATCGGAATTACTGGGCGTAAAGCGTGCGCAGCCGGCTTTGCAGCACCGAGGTGAAATCCCCGGGCTCAACCTGGGAACTGCCTTTGTG
+
<@CCCE55:))8888;CFFFFCFFGGGGGGGG9EFGCFG:@FF+FF<6CFAFFFAE,CFFCFGGGEG?FFC@CEFFEGDGFGGGGEFGGAECFF,EFCGGGGGGG,8,CFGFGF,AEAF,A=BFGGB,?FEDGE8CEGGFEFECFFGGGFFEF?8<9B8CF8@D5CE5*?>9,,*4*=@,A*?808C578/8*;+C<>DD=*988):18CFGG:8756DC@8<C<::*0):7<F9>03C*-*-8,))0C)7D<4>4)2:()/008<4)--:),0>17((75*).(,,((,>23<78*...,
@M02996:162:000000000-B87FG:1:1104:13303:13174 1:N:0:CCTAAGAC+AAGGAGTA
CCTACGGGCGGCAGCAGTGGGGAATTTTGGACAATGGGCGCAAGCCTGATCCAGCAATGCCGCGTGCAGGAAGAAGGCCTTCGGGTTGTAAACTGCTTTTGTCAGGGAAGAAATCCTTTGGGTTAATACCTCGAAGGGATGACGGTACCTGAAGAATAAGCACCGGCTAACTACGTGCCAGCAGCCGCGGTAATGCGTAGGGTGCGAGCGTTAATCGGAATTACTGGGCGTAAAGCGTGCGCAGGCGGCTTTGCAAGACAGAGGTGAAATCCCCGGGCTCAACCTGGGAACTGCCTTTGTG
+
CCCCCE>)88)8888;CFCFGGGGGGGGGGGGGGGGGGGGGGGGGGEFGGGGGGGEFGGGGGGGGGGGGGGGGGGGGGGGGGGGGGGGGGGGGGGGGGGGGGGGGGGGGGGGGGGGGGGGGGBFGGGGGGGGGGGGGGGGGGGGGGGEFGGGGGGGGFFFGFFFFGGGGGGGGGGGGGGGGGGGGFEGGGGGGGGGGGGGEGGFGGGG)>C=DFFGGFGGFCFGGFFG6>GGFFFGFFGD9EB>;>DDGB9C>DFBBF=:?*<??F4?4>CFD5>CD>;FDGF57?F??><?F<???<A<1
@M02996:162:000000000-B87FG:1:1104:20549:13347 1:N:0:CCTAAGAC+AAGGAGTA
CCTACGGGTGGCAGCAGTGGGGAATTTTGGACAATGGGCGCAAGCCTGATCCAGCAATGCCGCGTGCAGGAAGAAGGCCTTCGGGTTGTAAACTGCTTTTGTCAGGGAAGAAATCCTTTGGGTTAATACCTCGAAGGGATGACGGTACCTGAAGAATAAGCACCGGCTAACTACGTGCCAGCAGCCGCGGTAATACGTAGGGTGCGAGCGTTAATCGGAATTACTGGGCGTAAAGCGTGCGCAGGCGGCTTTGCAAGACAGAGGTGAAATCCCCGGGCTCAACCTGGGAACTGCCTTTGTG
+
ACCCCC1)10)=====CFCFGGGGGGGGGGGGGGGGGGGGGGGGGGFGGGGGGFFCFFGGGGGGGGGGGGGGGGGGGGGGGGGGGGGGGGGGGGGGGGGGGGGGGGGGGGGGGGGGGGGGGG@FGGFFGGGGGFGGGGGGGGGGGGGGGGGCFFGDFGGGGGGGGGGGGGGGGGGGGGGGGGGGGFGGGGGECFGGGGGGGGGE>DEDBGGGCFFGGFGGFGDGGFGGBFGGFFFG>FCC>*2BFFDEGF9FFFF?<FGFF79???BBAFG@?FFGD(,78FFF?BFF:78?FB:2F<9).
@M02996:162:000000000-B87FG:1:1104:6623:13702 1:N:0:CCTAAGAC+AAGGAGTA
CCTACGGGAGGCAGCAGTGGGGAATATTGGACAATGGGGGCAACCCTGATCCAGCCATGCCGCGTGAGTGATGACGGCCTTAGGGTTGTAAAGCTCTTTTCTCCGGGACGATAATGACGGTACCGGAGGAATAAGCCCCGGCTAACTTCGTGCCAGCAGCCGCGGTAATACGAAGGGGGCTAGCGTTGCTCGGAATCACTGGGCGTAAAGGGCGCGTAGGCGGCTGTTTTAGTCGAGGGTGAAAGCCCGTGGCTCAACCACGGAATGGCCTTCGATACTGATTGGCTTGAGACCGGAAGAG
+
CCCCCG:5::5=8==;CCCFGGGGGGGGGGGGGFGGGGGGGGGGGG@FGGGGGEECFFGGGGGGFGGGGGGGGGGGGEGGGGGGGGGGGGGGGGFGGGGGGGGGGGGFGGGGGGGGGGGGGGEFGGGGGGGGGGGGGFGGGGGGGGGGFGGFGGGGGGGGGGGGDGDGGGGF*CEEGEGGGGGGGGGGGEGDGGGGGGGDCFGFGGDDFFGGGFFGG>GDFGGGGG*<9FGG>F>D;(9C1C>=AFFFGD(96???<E66FDD>F?FB<?GFFF)@D>AFFGFFFFB1(8)4<:,776947
@M02996:162:000000000-B87FG:1:1104:4276:13710 1:N:0:CCTAAGAC+AAGGAGTA
CCTACGGGAGGCAGCAGTGGGGAATTTTGGACAATGGGCGCAAGCCTGATCCAGCAATGCCGCGTGCAGGAAGAAGGCCTTCGGGTTGTAAACTGCTTTTGTCAGGGAAGAAATCCTTTGGGTTAATACCTCGAAGGGATGACGGTACCTGAAGAATAAGCACCGGCTAACTACGTGCCAGCAGCCGCGGTAATACGTAGGGTGCGAGCGTTAATCGGAATTACTGGGCGTAAAGCGTGCGCAGGCGGCTTTGCAAGACAGAGGTGAAATCCCCGGGCTCAACCTGGGAACTGCCTTTGTG
+
CCCCCG):88)=====CC;CEGGGGGGGGGGGGGGGGGGGGGGGGGFGGGGGGFG,CEFGGGGGGGGGGGGGGGGGGGGGGGGGGGGGGGGGGGGFGGGGGGGGGGGGGGGGGGGGGGGGG74@FGGGGGGGGGGGEGGGGGGGGGGEFFGFCGGDFGGGGGGGGGGGGGGGGGGGGGGGGGGGGGGGGGGGGGEFFFCFGGGFGGEG>DGGGFFGGFGGFGGGGGFGBFGGBFFGFFGG>:9DFFDDGF9GFFF6>CG?FGFB>:?<>>GFFFEGG17F?GF@443<B?@024.)9<<6:
@M02996:162:000000000-B87FG:1:1104:6607:13712 1:N:0:CCTAAGAC+AAGGAGTA
CCTACGGGAGGCAGCAGTGGGGAATATTGGACAATGGGGGCAACCCTGATCCAGCCATGCCGCGTGAGTGATGACGGCCTTAGGGTTGTAAAGCTCTTTTCTCCGGGACGATAATGACGGTACCGGAGGAATAAGCCCCGGCTAACTTCGTGCCAGCAGCCGCGGTAATACGAAGGGGGCTAGCGTTGCTCGGAATCACTGGGCGTAAAGGGCGCGTAGGCGGCTGATTTAGTCGAGGGTGAAAGCCCGTGGCTCAACCACGGAATGGCCTTCGATACTGATTGGCTTGAGACCGGAAGAG
+
ACCCC>1:58)=8==;C==CFGFGGGGGGGGGGGGGGGGGGGGGGGFFGGGGGFGCFFGGGGGGFGGGGGGGGFGGGGGGGGGGGGGGGGGGGGGGGGGGGGGGGGGFGGGGGGGGGGGGGGCGGGGGGGGGGGGGGGGGGGGGGGGGGGGGGGGGGGGGGGGGGGGGGFGGCFGGGDGGGGGGGGGGGDGGGGGGGGG7FGGFGGGGFGGGGFEGGBGGFGGC8>*<<FFGDF>C>>GG4:<=AF0<GFFGBBFFFGG?FGF;?FFB?BGFFF3CFFFFAGFF:7:?>?64439>)494:
@M02996:162:000000000-B87FG:1:1104:26354:13846 1:N:0:CCTAAGAC+AAGGAGTA
CCTACGGGGGGCAGCAGTGGGGAATTTTGGACAATGGGCGAAAGCCTGATCCAGCCATGCCGCGTGCAGGATGAAGGCCTTCGGGTTGTAAACTGCTTTTGTACGGAACGAAACGGTCTTTTCTAATAAAGAAGGCTAATGACGGTACCGTAAGAATAAGCACCGGCTAACTACGTGCCAGCAGCCGCGGTAATAAGTAGGGTGCAAGCGTTAATCGGAATTACTGGGCGTAAAGCGTGCGCAGGGGGTGATGTAAGACAGTTGTGAAATCCCCGGGCTCAACCTGGGAACTGCATCTGTG
+
CCCCC>A=:):8888CFFFGGGCCF@<FGGGGGFGGGGGGGGGGGGGGGGGGGFGGGGGGGGGGGGGFGGFGFAFGGGCGGGGGGGGGGGGFGFGGGGGGFGGGGGGFGDC:C*6<FDGFFGCF9FCGG;@?@CFGDGGGFGGGGGGCGECCCFGFGGFFGC;C*:CCECFCCGDFDFFGGGGG68=*9CD*;CC+22**<D;;EFF:@79C788970C*8CFGG7FF(7ED0:6:64D93:9.3)/8970:<A4=A9<:F**::?16).20).):D9772C.7:(12(,).),).0:<6)
@M02996:162:000000000-B87FG:1:1104:26330:13846 1:N:0:CCTAAGAC+AAGGAGTA
CCTACGGGGGGCAGCAGTGGGGAATTTTGGACAATGGGCGAAAGCCTGATCCAGCCATGCCGCGTGCAGGATGAAGGCCTTCGGGTTGTAAACTGCTTTTGTACGGAACGAAACGGTCTTTTCTAATAAAGAAGGCTAATGACGGTACCGTAAGAATAAGCACCGGCTAACTACGTGCCAGCAGCCGCGGTAATACGTAGGGTGCAAGCGTTAATCGGAATTACTGGGCGTAAAGCGTGCGCAGGCGGTGATGTAAGACAGTTGTGAAATCCCCGGGCTCAACCTGGGAACTGCATCTGTG
+
ACCCC6>):))8888:EFCFGGGGGGGGGGGGGGGGGGGGGGGGGGGGGGGGGFFFFGGGFGGGGGGGGGGGGGGGGGGGGGGGGGGGEFGGGGGGGGGGGGGGGGGGGGGGGEFGGGGGGGGGGDFGGGGGG@8FGGGGGGGGFGGGGGG8EGGGGGFCFFFFCE58E@@FGGGFGGGGGGGGGGDEGCDGGCFDGGGFGGGECFC>FDDEG@@CC<CDFGGGG7CF?DE3:36C>?G3,:704575CF0DB<49<FG?FFFFF??5<>*9)8>CD>FF8=7>((,,42)24424@AFF9
@M02996:162:000000000-B87FG:1:1104:22328:14140 1:N:0:CCTAAGAC+AAGGAGTA
CCTACGGGAGGCTGCAGTGGGGAATTTTGGACAATGGGCGCAAGCCTGATCCAGCAATGCCGCGTGCAGGAAGAAGGCCTTCGGGTTGTAAACTGCTTTTGTCAGGGAAGAAATCCTTTGGGTTAATACCTCGAAGGGATGACGGTACCTGAAGAATAAGCACCGGCTAACTACGTGCCAGCAGCCGCGGTAATACGTAGGGTGCGAGCGTTAATCGGAATTACTGGGCGTAAAGCGTGCGCAGGCGGCTTTGCAAGACAGAGGTGAAATCCCCGGGCTCAACCTGGGAACTGCCTTTGTG
+
CCCCC>AFF:)=;===CFCFGGGGGGGGEEGGGGGGFGGGGGGGGGGGGGGGGGGGGFGGGGGGGGGGGGGGGGGGGGGGGGGGEGEGGGGFG9FFGGGGGGFGGGGGGGGGGGGGGGGFB:8@D<FFGGGGGGECGGFDEFFGGFGCGGGG=FGDEF?FGGGGGGGGGGGGGGGGFFDCGGGGGGGGGGGGDFCGGF4CGDGFGDEGFGDGG>7:8(:/7AFCF>FG:5CD?54C>?GDBEF>BD3>DF16-6AF)2A(8CF::B?B:>GFF3>CD9(>)2<FB02(45>?5<<>F2:<1
@M02996:162:000000000-B87FG:1:1104:22305:14153 1:N:0:CCTAAGAC+AAGGAGTA
CCTACGGGAGGCTGCAGTGGGGAATTTTGGACAATGGGCGCAAGCCTGATCCAGCAATGCCGCGTGCAGGAAGAAGGCCTTCGGGTTGTAAACTGCTTTTGTCAGGGAAGAAATCCTTTGGGTTAATACCTCGAAGGGATGACGGTACCTGAAGAATAAGCACCGGCTAACTACGTGCCAGCAGCCGCGGTAATACGTAGGGTGCGAGCGTTAATCGGAATTACTGGGCGTAAAGCGTGCGCAGGCGGCTTTGCAAGACAGAGGTGAAATCCCCGGGCTCAACCTGGGAACTGCCTTGGTG
+
ACCCCEAAA:)=====CFCFGGGGGGGGGGGGGGGGGGGGGGGGGGFGGGGGGFFCEGGGGGGGGGGGGGGGGGGGGGGGGGGGGGGGGGGFGFGGGGGGGGGGGGGGGGGGGGFCFGGGGCFFFFFGFGGGGGGGGGGGGDGGGGGEGGGGGGGGGGGDFGGDFGGGGGGC7BEGGGGGGGGGGGGGGGG@@GFGGFC4CDGEGGGDFGDCGFFFDDD3@CGGGGGGFFGG6<:GFFGGBEBF9BGFGFB72<D=<FEBFC@FDFF25AG427>GGF(859@>(.40?:>??2,<B0(.(
@M02996:162:000000000-B87FG:1:1104:27476:14236 1:N:0:CCTAAGAC+AAGGAGTA
CCTACGGGTGGCTGCAGTGGGGAATTTTGCACAATGGGCGCAAGCCTGATCCAGCAATGCCGCGTGCAGGAAGAAGGCCTTCGGGTTGTAAACTTCTTTTGTCAGGGAAGAAAACCTTTGGGACAATACCTCGAAGCGATGACGGTATCTGAAGAATAAGCACCGGCTAACTACGTGTCAGCAGCCGCGGTCATACGTAGGGTGCGAGCGTTGATCGGAATCACTGGGCGTAAAGCGTGCGTAGGCTGCTTTGCACGACCGAGGTGCAATCCCAGGGCTCAACCTGGGAACTGCTTTTGTG
+
CCCCCGF=>5)=6==;;CCCFGGGG8FFG-EFGGGGGGGEEG@FGGFGGGDFFFG,C<<CFGGGGGCF9FEGGGFG<86EEFDF+9CFGGGGGG9EG?FFEGGGGGG<FGGGG,A+,55E=7,,+:CFF,8,@?BG+++,@BD+=@D+3,@,8,6,@,=FG+4@FGC>ECE9CGGGGF8;,4D?ECC*988*=+?,8??**9EBDD*)8)):):AFG(9CF+<+<?8:(.:C(.-:93/*(*(.(1*096);<D)*-CE07)79B69?ABF5,)/*14..3*7.(.,(..)424))13><:
@M02996:162:000000000-B87FG:1:1104:19028:14247 1:N:0:CCTAAGAC+AAGGAGTA
CCTACGGGAGGCAGCAGTGGGGAATTTTGGACAATGGGCGCAAGCCTGATCCAGCAATGCCGCGTGCAGGAAGAAGGCCTTCGGGTTGTAAACTGCTTTTGTCAGGGAAGAAATCCTTTGGGTTAATACCTCGAAGGGATGACGGTACCTGAAGAATAAGCACCGGCTAACTACGTGCCAGCAGCCGCGGTAATAGTTAGGGTGCGAGCGTTAATCGGAATTACTGGGCGTAAAGCGTGCGCAGGCGGCTTTGCAAGACAGAGGTGAAATCCCCGGGCTCACCCTGGGAACTGCCTTTGTG
+
CCCCC6=515)8==8=CFFGGGGGGGGGDDFG9FAFCFGFFGGGGGFG?EGGGGGFGFEGGGGGGDGCFGGGGFFEFGGGFG<FC<CFGGF9FFGGGGGFFB<FGGGGGGGEFCFGGGGGF@FCCCFFFGFFEGGGDGFC>DD=CCEEGGC,D:,@EFG,EFGGGGCEEFBFFFCG>E*,9:?FF>>ECGD*889,++4B?C8;B>:85DDGG:6E7758F<+:E787:77DF)6D>BC9;E;)-)C59DB*))-/3CC()*9(.(94<AGFFFFC)(,74*8713(-((03,.(.1)-.(
@M02996:162:000000000-B87FG:1:1104:27461:14250 1:N:0:CCTAAGAC+AAGGAGTA
CCTACGGGTGGCTGCAGTGGGGAATTTTGGACAATGGGCGCAAGCCTGATCCAGCAATGCCGCGTGCAGGAAGAAGGCCTTCGGGTTGTAAACTGCTTTTGTCAGGGAAGAAATCCTTTGGGTTAATACCTCGAAGGGATGACGGTACCTGAAGAATAAGCACCGGCTAACTACGTGTCAGCAGCCGCGGTAATACGTAGGGTGCGAGCGTTAATCGGAATTACTGGGCGTAAAGCGTGCGCAGGCGGCTTTGCAAGACAGAGGTGAAATCCCCGGGCTCAACCTGGGAACTGCCTTTGTG
+
ACCCCG=0=80====;CFCFGGGGGGGGGGGGGGGGGGGGGGGGGGFFGGGGGFFCFGGGGGGGGGGGGGGGGGGGGGGGGGGGGGGGGGFGGEFGGGGGGGGGGGGGGGGGGGGGFGGGGG?FFGFGGGGGG?EGGCFGGGGGGFGEGAFGGGGGGGGGGGGGGGGGGGGGGGGGGGGGGGGGGGEGGGGGGGGGGGGGGGGFGGGGFG>GD>FGGFGGFGGFGGGGFFGGFFFGF?DD9:>>9EGEDEFGADFFDGF?FGFB?BF>FDGFFFEEGFF3?FFF??F?BB>?7<2718A68
@M02996:162:000000000-B87FG:1:1104:19012:14258 1:N:0:CCTAAGAC+AAGGAGTA
CCTACGGGAGGCAGCAGTGGGGAATTTTGGACAATGGGCGCAAGCCTGATCCAGCAATGCCGCGTGCAGGAAGAAGGCCTTCGGGTTGTAAACTGCTTTTGTCAGGGAAGAAATCCTTTGGGTTAATACCTCGAAGGGATGACGGTACCTGAAGAATAAGCACCGGCTAACTACGTGCCAGCAGCCGCGGTAATACGTAGGGTGCGAGCGTTAATCGGAATTACTGGGCGTAAAGCGTGCGCAGGCGGCTTTGCAAGACAGAGGTGAAATCCCCGGGCTCAACCTGGGAACTGCCTTTGTG
+
CCCCCGD=A5)=====CFCFGGGGGGGGGGGGGGGGGGGGGGGGGGFGGGGGGGGEFGGGGGGGGGGGGGFGGGGGGGGGGGGGGGGGGGGGGFFGGGGGGGGGGGGGGGGGGGGGGGGGGFCFGGGGGGGGGGGGGGGGGGGGGGGEGGGGGGGGGGGGGGGGGGGGGGGGGGGGGGGFCGGDGGGGGGGDECGGGGGGGGGFEDCD>GGGGFFGGFGGFECGGGGGFFGGB>AGFBDC;79BFFGFGFFF2<FFFFGFFDF<BFFFBFFFF>DEDF9F<9@>,.:?B:72?8.8BBDB0
@M02996:162:000000000-B87FG:1:1104:27477:14259 1:N:0:CCTAAGAC+AAGGAGTA
CCTACGGGTGGCTGCAGTGGGGAATTTTGGACAATGGGCGCAAGCCTGATCCAGCAATGCCGCGTGCAGGAAGAAGGCCTTCGGGTTGTAAACTGCTTTTGTCAGGGAAGAAATCCTTTGGGTTAATACCTCGAAGGGATGACGGTACCTGAAGAATAAGCACCGGCTAACTACGTGTCAGCAGCCGCGGTAATACGTAGGGTGCGAGCGTTAATCGGAATTACTGGGCGTAAAGCGTGCGCAGGCGGCTTTGCAAGACAGAGGTGAAATCCCCGGGCTCAACCTGGGAACTGCCTTTGTG
+
ACCCCC=0=58====;CFCFFGGGGECGGDGFDGGGGGGGGGGGFGFFGGGGGFFEEGGGGGEF:FGGGGGFGGGGGGGGFFFGGGGGGGADAFGGGGGGGGGGGGGGGGGGGGGDFGGGGG?FGGFF?FFGEFEFGGGGGGGGGGGEGAFGGGGGGGDFGGEFGGGGGGGGGGGGGGGGGFGGGGEEDGGCCGGGCCFGGGGBGGEGDD9CC:F9FFGGFGG?FGC=6B5C?F<79?GG6:6:9@C>)516<<AF7*23.792,(1)6<:??>B?CB95)C:@48?:04)5<)32/4A64
@M02996:162:000000000-B87FG:1:1104:19222:14274 1:N:0:CCTAAGAC+AAGGAGTA
CCTACGGGAGGCAGCAGTGGGGAATTTTGGACAATGGGCGCAAGCCTGATCCAGCAATGCCGCGTGCAGGAAGAAGGCCTTCGGGTTGTAAACTGCTTTTGTCAGGGAAGAAATCCTTTGGGTTAATACCTCGAAGGGATGACGGTACCTGAAGAATAAGCACCGGCTAACTACGTGCCAGCAGCCGCGGTAATACGTAGGGTGCGAGCGTTAATCGGAATTACTGGGCGTAAAGCGTGCGCGGGCGGCTTTGCAAGACAGAGGTGAAATCCCCGGGCTCAACCTGGGAACTGCCTTTGTG
+
CCCCCEAAA=5=====CF;FGGGGGGGGGGGGGGGGGGGGGGGGGGFGGGGGGGGEFGGGGGGGGGGGGGGGGGGGGGGGGGGGGGGGGGFGGFGGGGGGGGGGGGGGGGGGGGGGGGGGGGEFGGFGGGGGGGFGGGGGGGGFGGGEGGGCFFGGCFGGGFFFBEGGGGGGGGGGGGGGGGGGGGEGGGGG>DGGGGGFEGGFGGGGFGGGC>FGF;DGFFGGGGFG?@EG?FFGFBGG>CB@(>DFGFFGFFF*4;C??DFFFBFFABGFFFEEGB9F42;<:(1(455)).4<68<<1
@M02996:162:000000000-B87FG:1:1104:19203:14275 1:N:0:CCTAAGAC+AAGGAGTA
[truncated: 4,296,519 more chars]
