# Supplementary material for: Long-term storage of feces at −80 °C versus −20 °C is negligible for 16S rRNA amplicon profiling of the equine bacterial microbiome
Source: PeerJ. 2021 Mar 9;9:e10837. doi: 10.7717/peerj.10837 (PMC7953882; doi:10.7717/peerj.10837)
Supplement: Supplemental Information 33 [file peerj-09-10837-s033.fastq]

@M02996:162:000000000-B87FG:1:1101:15564:2132 2:N:0:CCTAAGAC+AAGGAGTA
GACTACAAGGGTATCTAATCCTGTTTGCTCCCCACGCTTTCGTGCATGAGCGTCAGTACAGGTCCAGGGGATTGCCTTCGCCATCGGTGTTCCTCCGCATATCTACGCATTTCACGGCTACACGCGGAATTCCATCCCCCTCTACCGTACTCTAGCCATGCAGTCACAAAGGCAGTTCCCAGGTTGAGCCCGGGGATTTCACCTCTGGCTTGCATAACCGCCTGCGCACGCTTTACGCCCAGTAAGTCCGATGAACGCCTGCACCCTACGTATTACCGCGGCTGCTGGCACGTCGTAAGC
+
CCCCCGFFEFD;CE<FF<F<<CAC<CEFGGGGEGGDC7;@EE;CC@EACE<B6BCFCAFEFE<DFFFGGEE7FGGGCCGGFFCCEGGB?88A=CEF@FCFEFGC=E>@=6?E9EF,==*?D@E8CFGFGG?FGF,?+DDE6@?FGFA3:+5*7CBDGFFDGGE,<5CFGFCFFADCCFCFGFE2>?@9@EG@D>D>:C64*>;*8/>);6C2BFEFFFF.*.//6.69186,125<3(2146:A*.4673.((1-2.(((-/3:4<142-,.),--)---,40(()4(-.340)/**.,)
@M02996:162:000000000-B87FG:1:1101:23527:2740 2:N:0:CCTAAGAC+AAGGAGTA
GACTACCCGGGTATCTAATCCTGTTTGCTCCCCACGCTTTCGTGCATGAGCGTCAGTACAGGCCCAGGGGAGTGCCTTCGCCATCGGGGGTCCTCCGCATATCTACGCATTTCACGGCTACACGCGGAATTCCATCCCCCTCTGCCGGACTCGAGCCTTGCAGGCACAAAGGCAGGTCCCAGGATGAGCCCGGGGAATTCAACGCAGGCTTGCAAAGCCGCCAGCGCAAGGGTTACGGGCAGGAAGGCCGGAGAAAGGCAGGAACCGAAGGAATACCGGAGGTGGTGGGCAGGAGGGAGCG
+
C@@C@FE<@CD+8,,;;C5,;,;,,<CF9C8<7F:E7,,,;8;C:@;ECE@B+,6@,C@FGGEFEFCFEDE+4?@E,,@AB:F:F@C+7++4@9ECFEE@?7=39C>4B++7,6,46:*6=9,=+@EF:+,33@,2=E+:+06;938*:;/)*>?*=,,<7<=,4;6CDCFF5AC*28@AFCF*,;583*/6:AD;(*)).+6(4)-76)*3(=<??4*4*4(-,-(-(*((0.,),(**-,(47(((*-)(,).*.((.-)((*--((--((.)))4((,((-((,-((4,.)2**(,(,
@M02996:162:000000000-B87FG:1:1101:24292:3259 2:N:0:CCTAAGAC+AAGGAGTA
GACTACACGGGTATCTAATCCTGTTTGCTCCCCACCCTTTCGCTCCTCAGCGTCAGTTACGGCCCAGAGATCTGCCTTCGCCATCGGTGTTCTTCCTGATATCTGCGCATTCCACCGCTACACCAGGAGTTCCAATCTCCCCTACCGCACTCTAGTCTGCCCGTACCCACTGCAGGCCCGAGGTTGAGCCTCGGGTTTTCACAGCCGACGCGACAAACCGCCTACGAGCCCTTTACGCCCAATAATTCCGGATAACGCCTGCTCCCTACTGATTACCGCCGCTGCCTGCCACTCTTTTCG
+
CCCCCFEEGGGGFGGGGGGGGGGGGGGFGGEFGACFGGGFGEGFFGFGGFGEFCEFGGDGGGGGGGGGGGGGGGGGGGGGGG,CDEEFGGGGDGGGGGFEFFGD9CCGDEFFGGGGGA@DGFGGGGGDCFGGD=FGGFEBF8DDGE9FDDFFGGCFF:DAD=8@6*=EFE?FFCFGBD895574@CEGFG,5*9*/>@FCCFE=B)(02)516E2)6A/:C;??2(,(,*3(9>92((28(2()*))-2(8165)2---.-1(.238<37))6964-((,4((,(().4:)))03+3))-
@M02996:162:000000000-B87FG:1:1101:12514:3529 2:N:0:CCTAAGAC+AAGGAGTA
GACTACTGGGGGAGCTAATCGTGTTTGCTCACCACGCTGTCGTGCATGAGCGTCAGTACAGGCCCAGGGGAGTGCCTTCGCCATCGGTGGTCCTCCGCATAGCGACGCAGTTGACGGCTACACGCGGAATGCCATCCCCCTCTGCCGTACTGTAGCCTTGCAGGCACAAAGGCAGGTCCCAGGGTGAGCCCGGGGAGGTCACGTCGGGCAGGCAAAGCCGGCTGCGCAGGCGGTACGCCCAGGAAAGGCGATGAAAGCGCGGACACGAGGGAAGACCGGGGGAGGTGGGCGGGAGGAAGCG
+
A<866C6CACD+7++,6,;,,,;,,-;C,,,,,;,8+,,,,9:86@,@@A,@+6@@,C@FFGG7CBEGDEG+89,,,,@A,86,@=C,?+,,9,><F+>+6+,+6@>+>++4,6,+48*6033@3C:3=+3,65,59,@8+)*=5D:*39**35=7@,,4,=1,4@*4;FG;,6:/8?3)>:=*,23766=.:5:1(4)(.8((-8034)*-(8<>?4*4*4(((-(-(/,-)(((-(**,.4:>(((1-)(,0)2)((-,)(().46(-((((,,(4((-(((-((-(((-7)*/*(,,,
@M02996:162:000000000-B87FG:1:1101:12522:3546 2:N:0:CCTAAGAC+AAGGAGTA
GACTACTGGGGGAGCTAATCCTGTGTGCTCCCGACGCTGTCGTGCATGAGCGTCAGGACAGGCCCAGGGGAGTGCCTTCGGCATCGGGGGTCCTCCGCAGAGCGACGCATTGCAGGGCTACAGGCGGAATTCCAGCCCCCTCTGCCGTACGCTAGCCGTGCAGGCACAAAGGCAGTTCCCAGGATGAGCCCGGGGAGGTCACCGCAGGCGTGCAAAGCGGCCTGCGCAGGCGGTACGCCCAGGAAGTCCGGTGAAAGAACGGAACCAACGGAATACCGGGGCAGAAGGGACGGAGGAAGCG
+
@@-66C,C@CD+@++,6,;,,<;,,;;C,6,,+8+7+,,,;9:@:@5@CECC+,8@,CFFGGGEC@DGDDE+,:C,,,9A,848@=@+=+++@,@<FC4+8*3+>>B==++,,3,34>*0;B,@DFDC@*,,6<,@*>CB?)*3*:6*/*:(*19?C*=78/78:AD=7BFA*8C*8:<F;?=*+2472:83>5C>(*)..+5(4)-(4)*-(8:@?))-*-(-.--4(/(()-,(-,**-3265..)*-)((..2.((,-*-()((,(-(,((,.)-((4((-((.1(.--).*2*(.((
@M02996:162:000000000-B87FG:1:1101:25921:3767 2:N:0:CCTAAGAC+AAGGAGTA
GACTACTGGGGTATCTAATCCTGTTTGCTCCCCACGCTTTCGTGCATGAGCGTCAGTACAGGCCCAGGGGATTGCCTTCGCCATCGGTGTTCCTCCGCATATCTACGCATTTCACTGCTACACGCGGAATTCCATCCCCCTCTGCCGTACTCTAGCCTTGCAGTCACAAAGGCAGTTCCCAGGTTGAGCCCGGGGATTTCACCTCTGTCTTGCAAAGCCGCCTGCGCACGCCTTACGCCCAGTAATTCCGACTAACGCTCGCACCCTACGTATTACCGCGGCTGCTTGCCCGTAGTTAGC
+
CCCCCFDGGGGFGGGGGGGFF<FFFGGGGG?FGGEGGDGGGCGGGGGGG@DGGGGGGGGGGGGGGGGFDEFCFFGGGGGGGGEGGGGGEGGGEFGGGGGGGFGFGGGGGDGGDFF9A:?3BFGEGGGGGGGGGGADFFFEGDF?FGFG@DFEGGGGGCGGFG=F<?DFGF,A6?CFFFEFFGGCEDECEGC=>>9A??A?CGBE=AF5?FF=9A4BFFG02.(/80960B907(47??:=B0(6*6<-2.)(,782-(--(14(5:F0((.,.(.).,,-((4(,2).((),.8*22..6
@M02996:162:000000000-B87FG:1:1101:25939:3779 2:N:0:CCTAAGAC+AAGGAGTA
GACTACTGGGGTATCTAATCCTGTTTGCTCCCCACGCTTTCGTGCATGAGCGTCAGTACAGGCCCAGGGGATTGCCTTCGCCATCGGTGTTCCTCCGCATATCTACGCATTTCACTGCTACACGCGGAATTCCATCCCCCTCTGCCGTACTCTAGCCTTGCCGTCACAAAGGCAGTTCCCTGGTTGAGCCCGGGCATTTCACCTCTGTCTTGCCAAGCCGCCTGTGCACCCTTCACGTCCAGTATTTCCGATTAACGCTCGCACCCAACTTATTACCGTCACTGCCTGCACGGTGTTATC
+
CCCCCFGFFGDGC,CF<FGFGGGGGFEFC@CCF<@@F@7<@@FFD8<FC8FFFEB:FFF9F<C,CF,6:674,A@FFADFGG7@968BCFEF,A;E+BFCEFFGGAFG6+8E=;?EG>FD=EB8C:+>@+4E=,@==D=EC@FG?,:3<DFB=3+F8=E?D,:8@0::F@,*4:74;+*;,6*1,9=C5=D=95*55:68*>>3==)@EA7*.).)()16*6;()/9)7*63C().((13-56-*-.60(0-1)6C-,(-()(,1,,(,())6).2),((((642().(241))*/26)6
@M02996:162:000000000-B87FG:1:1101:23130:3787 2:N:0:CCTAAGAC+AAGGAGTA
GACTACACGGGTATCTAATCCTGTTTGCTCCCCACGCTTTCGTGCATGAGCGTCAGTACAGGTCCAGGGGAGTGCCTTCGCCATCGGTGTTCCTCCGCATATCTACGCATTGCACGGCTACACGCGGAATGCCAGCCCCCTCTACCGGACTCTAGCCATGCAGGCACAAAGGCAGTTCCCAGGGTGAGCCCGGGGATTGAACCGCTGGCGTGCATAACAGCGTGCGCACGGATTACGGCCAGGAAATCCGGATAACGCTGGCACCCTACGGAGTAACGGGGCGGGTGGCCAGGAGGGAGGG
+
B@B@CFFECCD+@,6,;C<<,,;6,6CD,@6,:C@B:,,,C@EC@A,C@EFC+6@C<EFEGG<A@CEGGGG+BAAE,49DB@C:DCC8=,,4@,>FEEB,4+@,>CB+>@+,,4,:=:*==98C8>CEC+3;8E,=6>C>+:*6B38+:+*),8=,@F,@>93,@?5CFCCADAC,3=86CFF5>;9>(,=5?A?((+)).06(()66;)*4(<)=B4*.:((-(((-45((1(.)-(*2-,(-0())*-)((06*-((,,*.)1(((.--,((().4((,3(((,46((,(.)*2*432(
@M02996:162:000000000-B87FG:1:1101:12849:3926 2:N:0:CCTAAGAC+AAGGAGTA
GACTACGGGGGGATCTAATCCTGTGTGCTGCCCACGCTTTCGTGCATGAGCGGCAGGACAGGCCCAGGGGAGTGCCTTCGCCATCGGGGGTCCGCCGCAGATCTACGCAGTTCAGGGATACACGCGGAAGTGCATCCCCCTCTGCCGTACGCTAGCCTTGCAGTCACAAAGGCAGATCCCAGGGGGAGCCCGGGGAGTACACACCGGGCTGGCAAAGGCGCCGGCGAACGCGGGGCGGCGCGAAAGGGCGAGAAAACGTGGCCCCCGACGGAGAACAGGGGATGCAGGGAGGGGGGGACCG
+
A<<,6,,8@CC+8,,,,,,,,99,,<C9,,,,,:+7+8++,844+9,55=,>++6>+83FFFG7FCBFDDG+8:8>,,,8+83+@>C+3***>*4<C7<*4/+++,418**,,+,,4()2*5,=CCC:8*++30+*9***)()2734*010,*2/3:+37<9.,+/:9*;8>*)9**92<CC=**/-1(2*,8:DB0*)..+.(()-(-)*-(<<:2)*-*4,7(3,4183()(((,(**(-(-0(((/,0(()(*((.(-)(()-,-(,-(((.,(((,,,,-.)6((4((.)/*2,-(,
@M02996:162:000000000-B87FG:1:1101:7677:4001 2:N:0:CCTAAGAC+AAGGAGTA
GACTACTAGGGTATGAAGCCTGTTTGCTCCCCACGCATTCGTGCATGAGCGTCAGTACAGGCCCAGGGGATTGCCTTCGCCATCGGTGTTCCTCCGCAGAGCGACGCATTTCACGGCGACACGCGGAAGTCCATCCCCCTCTGCCGTACTCTAGCCTTGCAGTAACAAAGGCAGTTCCCAGGTTGAGCCCGGGGATTTCACCTCTGTCTTGAAAAGCCGCCTGCGCACGCTTTACACCCAGTAATTCCGATTAACGCTCGCACCCTACGTATTACGGCGGCTGCGGGGACGGCGTTAGCCG
+
CACCCFFFFGGCAF,<,6@6CFCCFG<,6CDC@:FE+B@<;;:,DBFFFGD+8@@E<FG<D<FFEGGGGGDFFFG,6:FEFG>GDC?FCC,9@,>CCC+=,:+6@CE7+6@;EF,BC5*?C+8CEGGG+@,EAFA?C6C5=5?F?@>F9*9;CC7FFFFF991,5++,;?DFGE*BFFEFG8AFGG545E:9>AD@(<8?<;;@<).9C82));>A2>C22--447936:,-99-)).2;1:5>*69>F?)887-*----,/46C(.(-.).,6-(((((((4(-4(((--())/2*()),
@M02996:162:000000000-B87FG:1:1101:11687:4033 2:N:0:CCTAAGAC+AAGGAGTA
GACTACCAGGGGATCTAATCCTGTTCGCTACCCACGCTTTCGTGCCTCAGCGGCAGTTACTGCCCAGAGACCCGCCTTCGCCACCGGGGTTCCTCCTGATATCTGCGCAGTTCACCGCTACACCAGGAAGTCCAGTCTCCCCTGCAGTACTCAAGGCTGCCAGTATCGCCTGCAAGCCAGCAGTTGAGCGGCGGGTGTTCACAAACGACGCGACAAACCGCCTACGAACGCGATACGCCCAGTAAGGGCGGACAAGGCGTGCAACCGACGAAAGAGCGGGGCTGCTGGCCCGTAGGAAGCG
+
@<A8<6;ECDC+@,66;<,C,;C,,C@>687,6C@@+8,,,8,:,9,B@?@B+8BC,CFG9FFFFFF8CDF7FC+@,4D?B84@=@C+=4+9@,C8A=F,@+@+9<>@=+49,=,88=0=?@,@EDCFC,,3E=E=D,7>D85D?8:93=+1ECF,@,@CF,1,7+5:7@33@AFGCD@FCD>5,27>:1;>).7.(*))6+62:><17>523)(5:49,2,(-23:498(4)(413(**,.(5=.)(1-.4>33*.-(,-*-)04(,(-((((.((-(((,(-(..2(((-.012+.,3(
@M02996:162:000000000-B87FG:1:1101:6702:4155 2:N:0:CCTAAGAC+AAGGAGTA
GACTACAGGGGTATCTAATCCTGTTTGCTCCCCACGCTTTCGTGCATGAGCGTCAGTACAGGCCCAGGGGATTGCCTTCGCCATCGGTGTTCCTCCGCATATCTACGCATTTCACTGCTACACGCGGAATTCCATCCCCCTCTGCCGTACTCTAGCCTTGCAGTCACAAAGGCAGTTCCCAGGTTGAGCCCGGGGATTTCACCTCTGCCTTGCAAAGCCGCCTGCGCACGCTTTACGCCCAGTAATTCCGATTAACGCTCGCCCCCTACGTTTTACCGCGGCGTCTGGCAGGTGGTTAGC
+
CCCCCGGGGGGBCFGGFCEDEGFFFGFGGD@FCGGGDEDFFEFFFFGGFFFEFBEGFGGCFGCCEGFFGGGCEFGFFGFGGGEFFEEFGFFGB<EFGGGGGFCGGGFGGGGGFGG9>:@DFEBCGGGGEGFGFE83=>@6=9BDFFA@?DFD>C9FGGCDFGC@@9CGGFGFGFGF8EEFFGGFFF@GE?F@>>GF9FFF<F:@D?B*7?G@EFE;65*6*.(((.429*,-7294:<C8(.8A?<A<::<,4@2:-(((-/(-999:(8.(.,-.)--,,((((,,4)(((0)*2*.,)
@M02996:162:000000000-B87FG:1:1101:12284:4220 2:N:0:CCTAAGAC+AAGGAGTA
GACTACCAGGGGATCTAATCCTGTGTGCTCCCCACGCTTTCGTGCATGAGCGTCAGTACAGGCCCAGGGGATTGCCTTCGCCATCGGTGGTCCGCCGCATATCTACGCAGGTCACGGCTACACGCGGAATTCCATCCCCCTCGGCCGGACGCTAGCCTTGCAGGCACAAAGGCAGTTCCCAGGTTGAGCCCGGGGAAGTCACCTCGGGCTGGCAAAGCCGCCGGCGCACGGTGTACGGCCAGTAAGGACGAATAACGCGCGCACCCTACGGGATACCGCGGATGCAGGGACGGGGGGAGCG
+
@<<A@CFFDDD+7,,,66,C,<@6,=CD,<,6,C7@+8,,,8;@6@,@@DCB+,8B<EFGGGGGGCDFEDF,,?C9,4=A,864@?C,8+,,9+@CFEC+6+4+9CB:C++4,4,+45*66@,AEGDC=+,,7=,=F=D>=8*=7E=+3<*1*:;>E?99E?=<;AGFCEG6,6D,1BEAC:C+,2/74*/3>AG9(*/..+5.4),(43*(47>>B)*-*(-,(31478((1,-.2(**-2,69)))2-)(()-2-(,(-)-.)-(.(--(((.,.4(,3(--,).1(-(-))*2*-,((
@M02996:162:000000000-B87FG:1:1101:12301:4229 2:N:0:CCTAAGAC+AAGGAGTA
GACTACCAGGGGATCGAATCCTGTTTGCTCCGCACGCTTTCGTGCATGAGCGGCAGTACAGGCCCAGGGGAGTGCCTTCGCCATCGGGGGTGCTCCGCAGATCTACGCAGTTCACGGCGACACGCGGAAGGCCAGCCCCCTCTGCCGGACGCTAGCCTTGCAGGCACAAAGGAAGTTCCCAGGGTGAGCCCGGGGATGGCACCTCTGGCTGGCAAAGCCGCCGGGGCAAGCGTGACGCCCAGGAAGGCCGAAGAACGAGCGGACCCAGCGAAGTACCGGGGACGCGGGGACGGAGGGAAGG
+
A@B,8CCCCCD:@,6,,6,6,,@;,-C;,,,,,8+7+,,,,8;@,@5@CACB+@@C,CFFFGGFGCDDEDG7:A?<,,@?,8?,DC?+=+++6,C8CC:+>+,+6C>+=++7,6,,3:*;;C7EEGD@C**2>D*;9>**2-/;CF@*.:8;**8,=++7897,=4*29CGF*5C+0:5*C:5*2/4/,:8,7:D>(*),(+-4(14)5)*-(7<FF?5-*-(((-27(/3-*(-(2,**,41:5(((1-.((.,0,((,,)--)3(((-(((()..-((3(((-(4201330.*2*,(((
@M02996:162:000000000-B87FG:1:1101:10493:4230 2:N:0:CCTAAGAC+AAGGAGTA
GACTACACGGGGATCTAATCCTGTTTGCTCCCGACGCTGTCGCGCCTCAGCGTCAGGAACGGGCCAGTGAGTCGCCTTCGCCACTGGTGGTCTGCCGAATATGTACGAATGTCACCGCTACACTCGGAGTTCCACGCACCGCTCCCGTACGCAAGACAGCCAGGATTGAAGGAATGTCCGAGGTGGAGCCCCGGGCGTGCACCCCCAACGGAACTGTCCGCCGAGGAGCCGGTTACGCCCAGGAATACCGAGAAACGCGAGCACCCGGCGGAGAACGGCGGATGCAGGACGGAAGGGAGCG
+
@<8,6C@C@CD+@,,,66,,,,;,,-;;,;,:+8+8+,,,,::@++,B6?C@,8@B:FE8FFGFFC=:C?F,C>8,,,@?,847,9=,9+4,9,C9FE:+9?,64<>?8,,7,6,5+1*66><7DA::=+,,3=90=ECE08*@CF:39C*)BC?FACG:D79*A*+49DC>16*,+=*848C*4/37823;A>DB(40,,3.--0408))-30,9-9*-2---(-(-(*(-)(-.,,**,3(-7)))*,0-(0,2-,---)(.1-((,4(-,(..(--,1(4,.)-.(((())2**(,,,
@M02996:162:000000000-B87FG:1:1101:10510:4239 2:N:0:CCTAAGAC+AAGGAGTA
GACTACACGGGGATCTAATCCTGTTTGCTCCCCACGCTTTCGCGCCTCAGCGGCAGGAACGGGCCAGTGAGTCGCCTTCGCCACTGGGGGGCTACCGAATATCTACGAATGTCACCGCTACAATCGGAGTTCCACTCACCTCTCCCGGACTAAAGACAGCCAGGATTGAAGGCATTTCCGAGGTGGAGCCCCGGGCGTGCACCCCCAACGGAACTGTCCGCCGAAGCGCCCGTAACGCCCAGAAAGGCCGAGCAAGGCAAGCCCCCGGCGTATTACCGGGGATGATGGCACGAAGGAGGGG
+
@<A6@C@E@CD+7,,,66;,6@;;,<;C,C,,8@+@+8,,,8C@@+,8;?CB+86@+FFGGGGGGDD6CCF?FE+?,4=?,86C8=C::+**@,7,C<C*6+,+,8668,,,,4,8*()11:,,6CC*<*++5>9+>F+32(0;0C;*2)0(<22<FFGF>C3*:9*29<C?*.*+1:.8>>C/*/,/.*;6>>D9(*)-(+.(454-4))-8))9)**-14(--3111*(41(-4--**,4(46(((*,.-20,*-,(.,1((1(3(,,(,(()).4(,1((((-62(3,,))/**((((
@M02996:162:000000000-B87FG:1:1101:10497:4252 2:N:0:CCTAAGAC+AAGGAGCA
GACTACACGGGGATCTAATCCTGTTTGATCCCCACGCTTTCGCGCCTCAGCGTCAGGGACGGGCCAGTGAGACGCCTTCGCAACCGGTGGTCTGCGGAATATCTACGAAGTTCACCGCTACAATAGGAGGGCCACACACGGCAACAGTACTCAAGAGAGACAGGATCAAAGGCAGTTCCGAGGAGGAGCGGGGGGCGGGCACCCCCGACGGAACGCACAGCCTACGCGCCCGGTAAGCCCAGTAAGTCCGGAGAACGCGAGCCCCCACCGAATGACCGCGGCGTCGGGCACGCAGGGAGG
+
A<6,@C@ECED+76,,;<<<,CC;,<C,,6C,,C:@78,,;8,@66,B6EC@,886,,CFCF++68::C?E,5?4=,,@A,B:4,6=+8+8,@=,++>=+A+,+6,8+6++4,455+:*6=@,,C,A5,+++=6D+=CC69>59D,:74++*33;,14A;C?7*=33,4DF9,650+:5)**4*4*/9(/8(75>90*)(,2,,()-39))-(74),)/.*-(..39((*,-)4-(),,*.1(.9)))2-)--).*-((-,)(-1((,(-((((.).4((-6;-((-((-3,)0//*-((
@M02996:162:000000000-B87FG:1:1101:15228:4681 2:N:0:CCTAAGAC+AAGGAGTA
GACTACAGGGGGATCTAATCCTGGTTGCTCCCCACGCTTTCGCACCTCAGCGGCAATACCAGTCCAGTGAGCCGCCGTCGCCACTGGGGTGCTGCCGAATATCTACGAATTTCACCGCTACACGCGGAATTCCACTCACCGCGCCTGGAGGCAAGCGATGAAGGCTGAAAGGCAATTCTGGAGTGGAGCTCCAGGCGGTCACCGCGAACTGACAAAGCAGCCGACGGGGGCGTTACGCCAAGGAAAGCAGAAAAACGCGAGACCCCGACGAAGAACCGCGGCTGCGGGGACGGGGGAAGAG
+
@@6,@6@CCDD+@,,,66;,,6@,,;8A,,;,6C:@+8,,,8B@77,;6A;@+6@:,CCEFG9?FAD9@AFFGC=++6=>884C88@,4++8,,9FFFC4=+,69C>?B,+4,6,:+0*=093+@@C@=+,5@AE7+@<,+0*<931FA**)>29*AE19,50,4//;8?F64;C,/=*49;:+4/37(*559AC=(*).,3)(-.427)*.,9<58)*.*4-4(-(-(*,,/(,(-(**,3,2.(((*..4)0./-((--)(,*(-((4((,((,(-(,,(,-((-1(4(-0)/2*41(,
@M02996:162:000000000-B87FG:1:1101:18171:4987 2:N:0:CCTAAGAC+AAGGAGTA
GACTACCAGGGGATCTAATCCTGTGTGCTCCAGACGCTTTAGTGCATGAGCGTCAGTACAGGCCCAGGGGAGTGCCTTCGCCATCGGGGGGCCTCCGCATAGCTACGCATGTCAGGGCGACACGCGGAATGCCAACACCCTCTGCCGGACTCGAGCCGTGCAGGCACAAAGGAAGTTCCCAGGATGAGCCCGGGGGAGGCACCTCTGGCGTGCAAAGCAGCCTGCGCACGCGTGAGGGGCAGTAAAGCCGAGTAACGCGAGAACACGAAGGAAAGCTGGGGCAGCTGGGACGAGGGGAGCG
+
86-86,66CBC+8,,,6,,,,6;,,-;,,,,,,;,7+,,,,;66<655;=6@+,8@6CCCFFC,C@ECCCF+B=<,,,49,867@=@+:+++5+33@@3*5*,+536*1**2,2,825*2)4*4*=@:**+++5+2*3*3*()2*<3*01)(1295C*2:*/6:=:577EGF*.2+*226::5*+0.7)2*7D59((*)((2((.*.80@*1(0<@??0,2((,(4(-(/(-)4:(,(**(-(.1)))2-0--0-*(,-(,)()*.41(,-,(((,).((-3(((((.(3:2))1**-1(-
@M02996:162:000000000-B87FG:1:1101:18169:5005 2:N:0:CCTAAGAC+AAGGAGTA
GACTACCAGGGGATCTAATCCTGTTTGCTCCCCACGCTTTCGTGCATGAGCGGCAGTACAGGCCCAGGGGATTGCCTTCGCCATCGGGGGTCCTCCGCATATCGACGCATGTCACGGCTACACGCGGAATTCCAACCCCCGCTGCCGGACGCTAGCCTTGCAGGCACAAAGGCAGTTCCCAGGGTGAGCCCGGGGAGGTCACCGCGGGCTTGCAAAGCCGCCGGCGCACGCGTTACGCCCAGGAATGCCGATGAACGCGCGCACCCAAGGGAGTACCGCGGCTGCAGGGAAGGGGAGGACG
+
BCA@@CCAEDD+@,6666,,,,;,6@;C9,C8@C@@+8,,,8;@6D9@@EFC++@B6CFFGGFFGCDFGDE,9A,?,4=A88??ECE+=+++@,CFFFC+6+4+68>>86+7,8,+3=*==@,@CFDDB+,,@E,4@E5C*:*;7::*8))(6414=0+2:?/,1;>FCE@A857*117=E8=*2147(2/4@@DB1*)(.+5,(.4(7)1-2F:B?:9-*,(-(-(4(/(-)4((-(**,44?5)).*-.(-1.*.(,,,)(-),(,(-,,4(())4(,(((-,(.2((.,))1**((((
@M02996:162:000000000-B87FG:1:1101:23042:5033 2:N:0:CCTAAGAC+AAGGAGTA
GACTACAGGGGTATCTAATCCTGTTTGCTCCCCACGCTTTCGTGCATGAGCGTCAGTACAGGTCCAGGGGATTGCCTTCGCCATCGGGGTTCCTCCGCATATCGACGCATTTCACGGCTACACGCGGAATTCCATCCCCCTCTACCGTACTCTAGCCATGCAGGCACAAAGGCAGTTCCCAGGGTGAGCCCGGGGAGTGCACCTCTGGCTGGCATAACCGCCTGGGCACGCGGTAGGGCGGGGAAAACCGAGTACAGGGTGGACCCGACGGAGTACCGCGGCTGGTGGGACGGAGGGAGCG
+
B@B<@ECEFGD-8,,666<<,C@6,CCF9,@<@C+@:,,,;@C@:@@@DECB8,@CCFFGGGDFGFEFGGG@EBAE,,DABBC=DCD+=++,9,CAF7C,6+=,>C>=B+4,945:8:*6=@BCEGGD:>,3@D,?DG6C+8*=D==303**,8=@EGAC?C=,@CFFCF<3@AC,=::A;8C*23//08:>?5D6(*)6/3(,,/6)54*/(;);762.2(--(-..(*(-)4((,(,*(-235((.1-0,(.)2.(-.-)((*49((--3-(,64(-(26(((.((((.-0.:**((-(
@M02996:162:000000000-B87FG:1:1101:5825:5103 2:N:0:CCTAAGAC+AAGGAGTA
GACTACTAGGGTATCTAATCCTGTTTGCTCCCCACGCTTTCGTGCATGAGCGTCAGTACAGGTCCAGGGGATTGCCTTCGCCATCGGTGTTCCTCCGCATATCTACGCATTTCACTGCTACACGCGGAATTCCATCCCCCTCTACCGTACTCTAGCCATTCAGTCACAAAGGCAGTTCCCAGGTTGAGCCGGGGGTTTGCACATGTGCTTTTCATACCCCCCGGCACACACTTCACGCCCAGTATGCCCACTGAGCACGTCACCCTTCATCTTAACGTGGCGGTCTATCGGGTGTATGTC
+
CCCC,CF,CEGG8CEGFFFCE,EFDEGFGGCFEGGGGBCDFECFCGGGGGGG:FFGGGGGGGGGFGG8:FGF<,CFFE,,BCCB8C@G7FCG@FBAFEF@7=CD9FGGGGGGGFFEF89+?BF68B>CCC,C7;@=8DDEGABDFD)8<@@D@E=9DCF,8=;CDFGGGFGBF?CEFF=AC862>?038,*8?4//(=28*>.)/3)))1+))+/;4)*(*(,((--((*,,:).53:;:(,(.*)))*)),)1)2),(.(*(.9(322))))).)(((,,(,((,)))((().2+2)-)
@M02996:162:000000000-B87FG:1:1101:5842:5119 2:N:0:CCTAAGAC+AAGGAGTA
GACTACTAGGGTATCTAATCCTGTTTGCTCCCCACGCTTTCGTGCATGAGCGTCAGTACAGGTCCAGGGGATTGCCTTCGCCATCGGTTTTCCTCCGCATATCTACGCATTTCACTGCTACACGCGGAATTCCATCCCCCTCTACCGTACTCTAGCCATGCCTTCCCAACGGCAGTTCCCCGTTTCATCCCGGTGCTTTCACCTCTGTCTTGCATAGCCCCCGCCGCACCCTTTCAGCCCCGTATTTCCGATTACACCTTACACCCTCGACTTTCTGTCGGTGGCTGCCACTTATTTCGC
+
CCCCCGGFGGCG8CGG96,CDFGGGGGFGGGGGFGC@@CFGGGFGFEEEGGGGFBGGGGCC6CFEEF8@FGGF<@FFGGFGEGGGG,B,8DFGCCGEG@CE9D@FFGC8BFFFFGE,:D=D,B=+=:F4AEFBA,6=DFE?=FCFE)3505:F;7FG=,2,,08@DFCG+@*@B+AACA5,@1,5**53@D2A*359FFBCF35(*)/0++*0**1*2*(4.(((((,.*/74)6))-2*(((()(..*()-27)*).()-2))*,((,(-(-)))-..--((((((((,.(0*+++.80
@M02996:162:000000000-B87FG:1:1101:5824:5123 2:N:0:CCTAAGAC+AAGGAGTA
GACTACTAGGGTATCTAATCCTGTTTGCTCCCCACGCTTTCGTGCATGAGCGTCAGTACAGGTCCAGGGGATTGCCTTCGCCATCGGTGTTCCTCCGCATATCTACGCATTTCACTGCTACACGCGGAATTCCATCCCCCTCTACCGTACTCTAGCCATGCAGTCACAAAGGCAGTTCCCAGGTTGAGCCCGGGGATTTCACCTCTGTCTTGCATAACCGCCTGCGCACGCTTTACGCCCAGTAATTCCGATTAACGCTTGCACCCTACGTATTACCGCGGCTGCTGGCACGTTGTTCGC
+
CCCCCGGGGGGGGGGGGGFFGGGGGGGFGFFGGFGGGGGGGGGGGGGGGGGGGGGGGGGFGEFGGGGGGGGGGGGGGGGFGGGGGGFGGGGGFGGGGGGGGBFGGGGGGGGGGGGGG:DFFEF>EECEGGGGGGGFGFGGGADDGB5ADGFDFD9FGFGGGGFDF5FFGFDFGFGGFGFFGGGGFFFDEGGFEFDB9FFFFFFEF=EECFG4=FC=BFF@=4210,3.6*,6>=EC82:E:?><799<D(03:>5:(--,-1,8D::??2(,.2-:)((-((44(2)(4:<00)22:)(,
@M02996:162:000000000-B87FG:1:1101:6718:5286 2:N:0:CCTAAGAC+AAGGAGTA
GACTACTGGGGTATCTAATCCTGTTTGCTCCCCACGCTTTCGTGCATGAGCGTCAGTACAGGCCCAGGGGATTGCCTTCGCCATCGGTGTTCCTCCGCATATCTACGCATTTCACTGCTACATGCGGAATTCCACCCCCCTCTGCCGTACTCTAGCCTTGCAGTCACAAAGGCAGTTCCCAGGTTGAGCCCGGGGATTTCACCTCTGTCTTGCAAAGCCGCCTGCGCACGCTTTACGCCCAGTAATTCCGATTAACGCTCGCACCCTACGTATTACCGCGGCTGCTTGGCCGTAGTTAGG
+
CCCCCGFFGGGCFFDGC@EEAFFFGGGGGFEFFGGGGGGGFEFGFGGGGEFEGGGGGGGGGGGGGGGGGGGGGFGDFFCGGGEFGEEBCBCGDEGGGGGGGFFFGGGGCEEGFGF9E=F?FECFFGGFGFFFGGGGGGEGCAFGDGA@*=?DE;=FGGGCFGE9@CGGGFEFFFG7?FCFGGFC<F5FFFFFFFGF2CFF4CE*56;*9CCEFA8=6AF1266:0:>;;5(/*4A21(:?:?()0).-237,3)6*-((-4/-4C32(34,,)(-..-(-,,-7,)).((,3).12<-)(
@M02996:162:000000000-B87FG:1:1101:6730:5300 2:N:0:CCTAAGAC+AAGGAGTA
GACTACTGGGGTATCTAATCCTGTTTGCTCCCCACGCTTTCGTGCATGAGCGTCAGTACAGGCCCAGGGGATTGCCTTCGCCATCGGTGTTCCTCCGCATATCTACGCATTTCACTGCTACATGCGGAATTCCACCCCCCTCTGCCGTAATCTAGCCTTGCAGTCACAAAGGCAGTTCCCAGGTTGAGCCCGGGGATTTAACCTCTGTCTTGCAAAGCCGCCTGCGCACGCTTTAAGCCCAGTAATTCCGGTTAACGCTCGCACCCTACGTATTACCGCGGATGCTGGGACGTAGTTAGC
+
CCCCCGFGGGGFCFEFE<FFFGDECFFFFCCFFGGGDG7CEEGGGFGGGGGGCEGGGGGGGG@CFGGGGGGEGGGGCEGGGGGEDCCCFCCFGGGGFGGGFFGFGGGGDCGGAFF,E:9DGG,EFGGCGGGGFGGGGGEGC>FGGGB>B+9DDFGGGGGGGG:8=<FGFFF6DFG7+?CFGFG@FFEFBFGAAEDF2FF**48@7;@*9B8BBF?C=A>>C66=(,140*638:A)69C@:?,-*.4.23)((79:-(-,4)(49<678:.3-().48((-(-70A<4(,79.)/10)).
@M02996:162:000000000-B87FG:1:1101:9899:5650 2:N:0:CCTAAGAC+AAGGAGTA
GACTACCGGGGGATCTAATCCTGTTTGCTCCCCACGCTATCGTGCATGAGCGTCAGTACAGGCCCAGGGGATTGCCTTCGCCATCGGGGTGCCTCCGCATATCTACGCATGTCACGGCTACACGCGGAATTCCAACCCCCTCGGCCGTACGCTAGCCTTGCAGTCACAAAGGCAGTTCCCAGGTGGAGCCCGGGGAGGGCACCCCTGACGGGCAAAGCGGCCTGCGCACGCGTTACGCGCAGGAATACCGAGTAAGGATCGAACCCGACGAAACACCGGGGAGGATGGGACGGAGAGGGAG
+
C@C<@CEBCDD+8,966656,,;,,<;,,,,,8@+@+,,,,8:@@B,@@E<C7,@C,CEFGGGGGCCFDDG,,?9,,,=?,46,96=+4+++@,@AFF@74;,+7,6@6++8,858389=+=<@8FDC<+,3><,=7@CC0:*<7GA539*-6;C,A,,4,<7,49==?GGF*59*1;669:=+,1,73/=,85C4(*)(-;(((0-(5)1,0.454))-1--,(-(4(*(-)-(-,,*/(--8:))-2,.(().*...(-*..)-(4(4(,((,,(-((,-(,(..,(4(-).2**(,3(
@M02996:162:000000000-B87FG:1:1101:13995:5829 2:N:0:CCTAAGAC+AAGGAGTA
GACTACCCGGGGATCTAATCCTGGTTGCTCCCCACGCTTTCGTGCATGAGCGGCAGTACAGGCCCAGGGGAGTGCCTTCGCCATCGGTGTTCCTCCGCAGATCGACGCAGGTCACGGCGACACGCGGAAGGCCATCCCCCTCTGCCGGACACCAGCGATGCAGGCACAGATGCAGGTCCCAGGTGGAGCCCGGGGAGGGCACAACTGGCGGACATCACCGCCGGCGCAAGCGTTACGCCGAGGAAAGCCGAGAAACGCGTGCACACGAGGGATGACAGCGGCTGCGGGGCGGGAGGAAGAG
+
@@A<<CCF@CC+@,6,665666@,,-8=,,6C,C67+,,,,8;@86;@@ACB+6@B,CFFGGGGGCCFDDF+B?C,6,@A,847@C@,84+,9,C4FC>+8+,+6@C:=++8,6,888*==88C=FDB@**,@@,;CF5>*79C9E@*09)-148@CE5=*C/,=A<FCB+9+8?*8<@5C:C+,/3<2=52>BGF(*)--*.33)5.2))--<)*.**-*--,460((/(-1(,--,**-,23>(,(9,0,(0,*-,--(/-.04(((--(((.-)..,-((,-(--(((-))*2*4.((
@M02996:162:000000000-B87FG:1:1101:11787:6086 2:N:0:CCTAAGAC+AAGGAGTA
GACTACCAGGGGATCTAATCCTGTTTGCTCCCCACGCTTTCGTGCATGAGCGGCAGTACAGGCCCAGGGGATTGCCGTCGCCATCGGGGTTCCTCCGCATAGCGACGCAGTTCACGGCTACACGCGGAAGTCCATCCCCCTCTGCCGTACGCTAGCCTTGCAGGCACAAAGGCAGTTCCCAGGGTGAGCCCGGGGATGTCACCGAGGTCGTGCAAAGCCGCCTGCGCAGGCGGTACGCGCAGAAAGGCCGAGGAACGCGAGCAACCGACGGATGACCGGGGCTGCAGGCACGTGGGAAGCG
+
@@A@@CF@DCD+@,,666,6,,;,,<;A,,;,,C@B@,,,58;@B@5@@A;@+6@C6EFFGGGDGGEGDDG,4A,?+8+8+B48@==+44+,99CEF:4+?+4+6>>4=4+4,4,,3:*=6=,@EGDCC+,,7=,=9D+:*56AC@>*3C*)613,=,,<,<7,=AC8<FGA,/?,4=.*<:==213C;:8.8:C6(//).05(()-(.)/-8;A@::*-*-(-.-39(54-)4-(--**-4(39.8(/-0,(),0-((,-)(.2,((-((,((,).-(,3((,,(.31(.2))1**,4,4
@M02996:162:000000000-B87FG:1:1101:13066:6151 2:N:0:CCTAAGAC+AAGGAGTA
GACTACTGGGGGATCTAATCCTGTGTGCTCCCCACGCTGGCGTGCATGAGCGTCAGTACAGGCCCAGGGGAGTGCCTTCGCCATCGGGGGTGCTCCGCATATCTACGCAGGTCACGGCGACACGCGGAATTCCATCCCCCTCGGCCGTACTCTAGCCTTGCAGGCACAAAGGCAGTTCCCAGGGTGAGCCCGGGGAGGACACCTCGGGCGGGCAAAGGCGCCTGCGCACGCTGGACGGCGAGGAAGTCCGAGTAAAGCGCGCACCCAACGGAGGAACGAGGATGCTGGCACGGAGGGAGGG
+
@@8,@E6C@CD+8,,,66;,,<;,,6C9,6,,,;8@+,,+87,78@@@@BC@+,@C<CFEFGGFFEDFDEF=??5A,9,?B,@?DCC+:+++6,CAFF:+@+,+6B>+@++,,6,838*6=8+5+@@<<*,,?;2=CD5E4:):?C818?)1+5:FF7:7C?/2=AFC5EC;*.>*1+.=?CE**1-1(2;-85<,(*)(3*1(.)4(1))(4>0>?)5,*((-.2(-(/((*((.2(**--(37(.)0-)((0)*--,--)-,1,(-(4(,((-(,4(-11(.,).,(()-0)/2*(,(,
@M02996:162:000000000-B87FG:1:1101:27524:6340 2:N:0:CCTAAGAC+AAGGAATA
GAAGAAAGGGGGAGAGAAGAAGGGGGGAGAAAAAAGAGGGAGGGAAGGAGAGGAAGAGAAGGGAGGGGAGGAGGAAGGAGAAAGAGGGGGGAGGGGGGAGAGGGAGGAAGGGAAGAGAGAGAATCAAAAGGAAGGAGAGAGAAGAACGACGCAAGGAGAAAAGGAGAGAAGGAAGGGAGAAGGGGGAGAAGGGAAAGGGAAAGCGAGCCGGAAGAGCAAGAAGGGGAAAAGAGGAAAAAAAAGAAAGGAGGAAAAAGGAAGGAAGGGAGGGAAGACAGAGGAGGGGGGGAAGGAGGGAGGG
+
@968,6,66;::7@6@,@;,,;667+448+,,,-+84:4==44=+,88,?4=8,,3,:<,8<3,8=:3+++++383:<563,,6443::1/22888/88:50*//18/*2///*+,2(0***0+2++0+2/0*2841***/,)20+(*)/)(/*1/****+*./*.///+252)7/5/,)*;5*/119(*0.5)*,,/..(*((,),(-))(,)(0.)*.*(..(2((,*((2,,(((+*,((()(.(*.7,()(*-(((.*((0((,,(,,(,(((.(,,(-(,,,1-(--0)2//(,((
@M02996:162:000000000-B87FG:1:1101:27338:6380 2:N:0:CCTAAGAC+AAGGAATA
GACTACAGGGGTAGAGAAGAAGGGGAGAGGAAAACGCGTGCGGGAAGGAGAGGAAGGTACGGAGTCGTAAGAGGAAGGAGCAAGAGGGGGGAGGGGAAAGAGAGGAGAAGGGCAAAGAGAAAATGGGAAGGACACGGTCTAAGAGGGAACTCAAGAGAGAGAGGGAGGGAGGAGGGAAGGGGGGGAGAAGGGGGAGGGGAAATCCCGCTGGGAGAGGGGAGGACAGGAGGGGGAAGGGAAAGGAAGACGGAGAAAGAGCTGATCAGAAGGAGGAACGAGGGAGAGGGGAGGGAGGGAGGGG
+
CCCCCGGGGGGGGC;C,@;,6;687+848,,,,-CCC+@+B@6@768,,A988,:@6EFGGG7+C<=D,,C<:<9,:4,9C,,:9=8+++5*55****,6,3,*1363,68*6*+3602*2+85+:::74883=;*)=8*+)3***(/0>FFG+7+*02/*/2//)*2/815/07=./-);>75859*(**,05/(-/.(-*).59<B4))3(0(7()1-*-(((,,,-*,1/,(-((+*,.(()((./-.-,)(9,(().2.)*,,.,,,.(,((-(,4((-(,,20((-2).:/*-3((
@M02996:162:000000000-B87FG:1:1101:19140:6402 2:N:0:CCTAAGAC+AAGGAGTA
GACTACCCGGGTATCTAATCCTGTTTGCTCCCCACCCTTGCGCGCCTCAGCGGCAGTTACGGCCCAGAGATCTGCCTTCGCCATCGGTGTGCTTCCTGATATCTGCGCATTCCACCGCGACACCAGGAGTTCCAATCTCCCCTACCGCACTCTAGGCTGCCCGGACCAACTGCAGGCCCGAGGGGGAGCCGCGGGTGGTCACAGCAGACGCGACAAACCGCCTACGAGCGCTGTACGCCCAAGAAAGCAGGACAAGGATTGCGCCCGACGGAGGACGGAGGCACGGGGGACAGGGGGAGGG
+
CCCCCGGGGGGGG<F96@,CE,;;,6;C,;,,B@FCG<E,;@F+8@,B@=;@+++@,<CFFCFFGEC8CA,C@E?E,4@?B4,,@=CFGG+9;9EAE5A,9+,+4C>@=++9A;::>=*?=C+@FGDD@3,,7=:2==@,=8*=D8)F*@?EECC,@,@;D,1*4:?*3>,3,3;EA<@)*1:*1/372C*3>>G,(272.+)-4)3,.7),7547<4*47((-,(-89*(,7,:<11*/-::??(((*..4(..*,()..2-37,49(--,((.4(-(,12((((-1(4((00/*2,((-
@M02996:162:000000000-B87FG:1:1101:11268:6511 2:N:0:CCTAAGAC+AAGGAGTA
GACTACTAGGGTATTTAATCCTGTTTGCTCCCCACGCTTTCGTGCATGAGCGTCAGTACAGGCCCAGGGGATTGCCTTCGCCATCGGTGTTCCTCCGCATATCTACGCATTTCACTGCTACACGCGGAATTCCATCCCCCTCTGCCGTACTCTAGCCTTGCAGTCACAAAGGCAGTTCCCAGGTTGAGCCCGGGGATTTCACCTCTGTCTTGCAAAGCCGCCTGCGCACGCTTTACGCCCAGTACTTCCGATTAACGCTCGCACCCTACGTATTACCGCGGCTGCTGGCACGTAGTTTGC
+
CCCCCGFGGGGGCGGGGGFGGGGGGGGGGGFFGGGGEGGGGGGGGGGGFGGGGGGGGGGF9FFGGGG7FFCGGGGGGGGGGGGGGGFGGGGGGGGGGGFFGFA,EGGGGGGGGGGFG>FGFCFGGDECFGGGGDFDFGGGG>F?FGB>@DFFFEGGGGGFGG<CF5DFG,DAEF>EFGFFDF5@FCBFEGG=>>4@9FFFEGF;9A=5?FGE@AC+6AC2E9;@FBF19*,:<D2>4::=4:?A*:<5:()-(06:-(---139<?B<B1(.-56).,,(-3-31,.3((5()0*2+)--
@M02996:162:000000000-B87FG:1:1101:11257:6528 2:N:0:CCTAAGAC+AAGGAGTA
GACTACTAGGGTATTTAATCCTGTTTGCTCCCCACGCTTTCGTGCATGAGCGTCAGTACAGGCCCAGGGGATTGCCTTCGCCATCGGTGTTCCTCCGCATATCTACGCATTTCACTGCTACACTCGGAATTCCATCCCCCTCTGCCGTACTCTAGCCTTGCAGTCACAAAGGCAGTTCCCAGGTTGAGCCCGGGGCTTTCACCTCTGTCTTGCAAAGCCGCCTGCGCACCCTTTACGCCCCGTAATTCCGATTAACGCCCGCCCCCAACGTATTCCGTCCGCTGCTGGGTCGTAGTTAGC
+
CCCCCGGGGGGGGGDGGGFGGGGGFFGGGGF8FEGGGGGGGDGDGDF<@DFEGGGGGGGA<@FCFGG7FE@EGFGGGGGGGGGGDCEGGGGGFDEE4B+?7?DGGGGGGCFGGGG,>:;6=CF,E=F:FFGGG8E9DDFEGAF6DGF:@CFE@>FFC,DEECD<=D@E+,35@DDGFGFFD>7EFF578FD0*5C))>FFFG3*/;3>EFC<4?6:(/22=0/(/(3((*//7@)141EG,44-.-49:8.,18:;--(((1,4C1(,48-.45))(.((-,43()).((((0)/20.-)
@M02996:162:000000000-B87FG:1:1101:5940:6889 2:N:0:CCTAAGAC+AAGGAGTA
GACTACAGGGGTATCTAATCCTGTTTGCTCCCCACGCTTTCGTGCATGAGCGTCAGTATTGGCCCAGGGGGCTGCCTTCGCCATCGGTATTCCTCCACATCTCTACGCATTTCACTGCTACACGTGGAATTCTACCCCCCTCCGCCATACTCTAGCCCGCCAGTCACAAATGCAGTTCCCAGGTTAAGCCCGGGGATTTCACATCTGTCTTAGCGGACCGCCTGCGCACGCTTTACGCCCAGTAATTCCGATTAACGCCTGCACCCGACGTTTTGCCGCGGCTGCTGGCACGCAGTTAGC
+
CCCCCGFGGGGGGDGGGGGGGGGFGGGFGG<DFGGGGGFFGFGGGGGGG8FGEGGGGGGGFGGGGGGGGGGEEGGGFGGGGGGGFGEGGEGGFGGGFGGGGFGGGGGGGE:FGGGDFD@DFEFGGGGGFFGGGGGGGGEGGD*=DG=FFGDDCFGGGGGGGG=DCFFG+D;FAFCFFGFFGFG?A>=C;GGFFFGFDGFECFFE=+6<CFGF:F7;95>7247;@9>43:9,9?BBB???B??27665:>)(45:G(,(.(1439-(-(--((-().(--(,4,-4)02:>0))2;C4.2
@M02996:162:000000000-B87FG:1:1101:5923:6901 2:N:0:CCTAAGAC+AAGGAGTA
GACTACAGGGGTATCTAATCCTGTTTGCTCCCCACGCTTTCGTGCATGAGCGTCAGTATTGGCCCAGGGGGCTGCCTTCGCCATCGGTATTCCTCCACATCTCTACGCATTTCACTGCTACACGTGGAATTCTACCCCCCTCTGCCATACTCTAGCCCGCCAGTCACAAATGCAGTTCCCAGGTTAAGCCCGGGGATTTCACATCTGCCTTAGCGGACCTCCTGCGCACGCTTTACGCCCAGGACTTCCAATTAACGCTTGCACCCTCCGAATTACCGCCACATCTGGGACGTAGTTAGC
+
CCCCCGGGGGGGGGGGFEFGGGGFGGGFFECCBFGGGGGGGGGGGGGGGDGGGGGEFGGGGGGGFGAD@FGGGGGGGGGGGGGGGG>FGFFGFCGEGGGFG7DDEGGGGGGFFGD9EDFGF,9EECGCGAFFGGGFCE6>>8?8DD=A?FD8;E9;EFEEC80:<9CCF8<AFF=E79=?9B@C@CEDAEGFBB*5@<A**>8<)+***/=@59()(87(2/,)/1341*(291<5(,1/((((0,,.*)1).0)*-(((-1))2,((-(-(--).41,((((),)6)((((.)*22:A4
@M02996:162:000000000-B87FG:1:1101:22655:7073 2:N:0:CCTAAGAC+AAGGAGTA
GACTACCAGGGTATCTAATCCTGTTTGCTCCCCACGCTTTCGCACCTCAGCGTCAGTCATGGTCCAGTGAGCCGCCTTCGCCACTGGTGTTCCTCCGAATATCTACGAATTTCACCTCTACACTCGGAATTCCACTCACCTCTCCCATACTCAAGACCTCCAGTATCCAAGGCAGTTCCAGAGTTGAGCTCTGGGATTTCACCCCTGACTTAAAAGTCCGCCTACGTGCCCTTTACGCCCAGTAAATCCGCACAACGCTCGCACCCTTCGTTTTACCGCGGCTGCTGGCACTAACTTAAC
+
CCCCCG@<FGGGGGGGGGGGGFGGGGGGGGGGG9@FGGGGGGGGCFGGGGGGGGGGG,F@<CFFGGGF@FEFFDGGGGGGGGGGGGCFGGGGGGGE+>FGGFGGGGG7EFGGGGGGG::DD=FDFGC:FFGGF;FG?@@EGDF8DE54;FFFE@D,@,,@DD5CFCE,?@,@F??FBGEDD61BF72+3,@A**+)5D:C*=@C5@580@577+*38?21:55):-:0:*7=C549(8=C@2>C+*19;3)2(8(2(.(,.:(7C:0(((((-,.540,4(4;((..(-24(/0+2+-).
@M02996:162:000000000-B87FG:1:1101:22668:7088 2:N:0:CCTAAGAC+AAGGAGTA
GACTACCAGGGTATCTAATCCTGTTTGCTCCCCACGCTTTCGCACCTCAGCGTCAGTAATGGTCCAGTGAGCCGCCTTCGCCACTGGTGTTCCTCCGAATATCTACGAATTTCCCCTCTACACTCGGAATTCCACTCACCTCTACCATACTCAAGACTTCCAGTATCACAGGCAGTTCCCGAGTTGAGCTCTGGGATTTCACCCCTGACTTAAAAGTCCGCCTACGTTCGCTTTACGCCCAGTAAATCCGACCAACGCTAGCCCCCTCCGTATTACCGCGACTGCTGCCCCGAAGTGCGC
+
C@CCCGGFFGGG,CFGFFFGGGGFGGGGDFEDCECCCGEGF7FGGGGGFFGG@FGGGGCGGGGGG<FGGGGGGGGGGGGGGFGFGGDC=EFFGEFFFGGEFDAFAFGG=DFGG9FGG:FFFE@=F<=7:FEFGGGFGEGGGDFDFFEGFGFB,,+46=E8E=DDF?FG+E@D?*0DFG736>@8@9ACCE?=8CCC=FFEEC8:>9)8=FF57B=+0?:)=:-/7)0)8=26?@CC(5=C0(/)1/)923:(2>(*(,/(.04<D>6(,,-(.36).((,(-1(447)(.,7>)*2+),(
@M02996:162:000000000-B87FG:1:1101:12122:7320 2:N:0:CCTAAGAC+AAGGAGTA
GACTACTGGGGTATCTAATCCTGTTTGCTCCCCACGCTTTCGTGCATGAGCGTCAGTACAGGCCCAGGGGATTGCCTTCGCCATCGGTGTTCCTCCGCATATCTACGCATTTCACTGCTACACGCGGAATTCCATCCCCCTCTGCCGTACTCCAGCGATGCAGTCACAGATGCAGTTCCCAGGTTGAGCCCGGGGATTTCACCACTGTCTTACATCACCACCTGCGCACGCTTTACGCCCAGTAATTCCGATTAACGCTTGCACCCTACGTATTACCGCGGCTCCTGGCACGCGGTTATC
+
CCCCCGGGGGGGGGGGFEFGGGGGGGGGGGGGGGGGGGDGGGGGGGGGGGGGGGGDGDG,CFFGGEGCGG7FGFGGGGDDEFGGGG7CCFFGGGGGEGFG:DFGGGGGGGGGGGGGG:?DF,B==@F@CFGFGGFFGFFGGFF8DGBC5C?=F8=E@CFEEE63A8CE?DF5DFFFFGFFEE>@B5)98@F>B*7@=7FECE*8>638>FGFFFEC3;5=C654=12(.:309=<AB??E0,(60626C4)3:@4F--,,,9)598(41-(.),64)(-,2,,((,53:74().*2:()6
@M02996:162:000000000-B87FG:1:1101:12104:7324 2:N:0:CCTAAGAC+AAGGAGTA
GACTACTGGGGTATCTAATCCTGTTTGCTCCCCACGCTTTCGTGCATGAGCGTCAGTACAGGCCCAGGGGATTGCCTTCGCCATCGGTGTTCCTCCGAATATCTACGCCTTTCACTGCTACACGCGGAATTCCATCCCCCTCTGCCGTACTCCAGCGATGCAGCCACAGATGCAGTTCCCAGGTTGAGCCCGGGGATTTCACAACTGTCTTCAATCCCCTCTGGCGCAGCGTTTACGGCGTGTAATTCCGATTAAGGCTGCACACCTACGTTCTCCAGCGGTGATGTGCACGTGTTGAGC
+
C@CCCGEFGGGG,FEF<@FF,CEFCFGGGA<C@EGGD>;FGGFGGEGGEGFGDGCEFGGAAGGGGGCFGG@FFGFF9FFFDFEDFEE:7BF;FFAFC+,,D+=,4?>++,8:4@B<=3++6C?CEGCEFFCAFFGDGGGEGABCFFACA?D7F,=F+6=>EF>,@FC67>FACA:FAFFF>DCC97CC84:5AEG9-4;<@;?.>9.9>F1/)266()*(:())).6((*((*415:(8*---(1)).::3((0)*).,((2()1,4504(((,)--.((,((()--.6)-()002*6()
@M02996:162:000000000-B87FG:1:1101:19635:7351 2:N:0:CCTAAGAC+AAGGAGTA
GACTACACGGGTATCTAATCCTGTTTGCTCCCCACGCTTTCGCGCCTCAGCGTCAGTAATGGTCCAGTTGGCCGCCTTCGCCACCGGTGTTCTTGCGAATATCTACGAATTTCACCTCTACACTCGCAGTTCCACCAACCTCTACCATACTCAAGCGTCCCAGTATCGAAGGCCATTCTGTGGTTGAGCCACAGGCTTTCACCCCCGACTTAAAACGCCGCCTACGCGCCCTTTACGCCCAGTGATTCCGAGCAACGCTAGCCCCCTGCGTTTTACGGCGGCTGCTGGCCCGAGGTTCGC
+
CCCCCGGGGGGGGGGGGFFGGGGGGGGGGGGGGGGGGGGGGGGGGGGGGGGGGGGGGDGGGGGGGGGGGGDGGGGGGGGGGFGGGGFGGGGGFFEFGDGFGFGGGGGGGGGGGGGGG::=DGGGGFGFCFGGGGGGCDCGGDFGFGFFFGFEG8DGGGGGGGDBFFGGG,:@FFFGFGFFGCGGGGEGEG,86A7@BFFFFGFDBF>(68CC4C6F6AD>G:?D@;>99EF6<?FFFBEG?:><*6A>F><(4B<>.----9<FGFB(47-(-445(,,(,429BF:?0(((0)*2;)-4
@M02996:162:000000000-B87FG:1:1101:4933:7767 2:N:0:CCTAAGAC+AAGGAGTA
GACTACCGGGGTATCTAATCCTGTTTGCTCCCCACGCTTTCGTGCATGAACGTCAGTTCAGGCCCAGGAGATTGCCTTCGCCATCGGTGTTCCTCCGCATATCTACGCATTTCACTGCTACACGCGGAATTCCATCCCCCTCTGCCGTACTCTAGCCTTGCAGTCACAAAGGCAGTCCCCAGGTTGAGCCCCGGGTTTTCACCTCTGACTTGCAATGCCGCCTGCGCCCGCTTTACGCCCAGTCATTCCGCTTAACGCTCGCACCCTACGTATTACCGCGGCTGCTGGCACTTAGTTAGC
+
CCCCCFC6FCCFGGGGGFFGGGGGGGGFGGGFEGGGGGGGGG6FE,F<F,CFGGGGG,,<,:,@FEFC,899,:BEFGFGEGC,,@CFDFCFGGGG+,@BFFGGAGFGGGGGGG<,C8@DGGG8BC7@FFDFAF,++,6@CAF+A,8+0=FFFBDFCGF8>E8@,0D,;E,;EFDF5?C*7@>FGG@>EEF):?D(9B;CE75ED2.*9?=*>6*176*,*.:7;(,,.*6(7(<F(2?E0::)9-)6:4.,4>)*---,-1(4>:?::043-5)44(--(-4,,.20:?3(0/3<A6)-
@M02996:162:000000000-B87FG:1:1101:4961:7768 2:N:0:CCTAAGAC+AAGGAGTA
GACTACCGGGGTATCTAATCCTGTTTGCTCCCCACGCTTTCGTGCATGAGCGTCAGTACAGGCCCAGGGGATTGCCTTCGCCATCGGTGTTCCTCCGCATATCTACGCATTTCACTGCTACACGCGGAATTCCATCCCCCTCTGCCGTACTCTAGCCTTGCAGTCACAAAGGCAGTTCCCAGGTTGAGCCCGGGGATTTCACCTCTGTCTTGCAAAGCCGCCTGCGCACGCTTTACGCCCAGTAATTCCGATTAACGCTCGCACCCTACGTTCTACCGCGGCTGCTGTCACGTCGTTAGC
+
CCCCCFFGGGGGGGGGFGGGGGGGGGGGGGFFBFEGGGGGCFGGGGGGGGGGGGGGGGFFFEG@FGGGCDECFGGGGGGGGGGG@CBFGFGGDFEGFGGG7CFGGGGGGGGGGGGFE:DDDEEGGD@CEFGGG,8=DFFGDFFDCF>FBGFE;,+@CGG7EGCCF+=EFDD5@FGGFG5>EE>?9DE4:ED2?*:52?FE?F:*>=)).;7;EF)14;<2::DF?(3668>2D1>F:0:=:(:)9A)-:2)(,).2((---/-7D<B(.4(((-.)).----26()5)5):00)::/-,)
@M02996:162:000000000-B87FG:1:1101:4949:7782 2:N:0:CCTAAGAC+AAGGAGTA
GACTACCGGGGTATCTAATCCTGTTTGCTCCCCACGCTTTCGTGCATGAGCGTCAGTACAGGCCCAGGGGATTGCCTTCGCCATCGGTGTTCCTCCGCATATCTACGCATTTCACTGCTACACGCGGAATTCCATCCCCCTCTGCCGTACTCTAGCCTTGCAGTCACAAAGGCAGTTCCCAGGTTGAGCCCGGGGATTTCACCTCTGTCTTGCAAAGCCGCCTGCGCACGCTTTACGCCCAGTACTTCCGATTAACGCTCGCACCCTACGTATTACCGCGGCTGCTGGCCCGTAGTTCGC
+
CCCCCGFGGGGGGGGGGCFGGGGGFFGEFFCFEGGGGGGGGGGGGGGGGFGDGGGGGGGGGCGDFGGGGGGFFGGGGGGGGEEGGGFFCFGGEGGGGGGGGFGGGGGGGGGGGGFGGDDFFEF@CCECFFGB,6EGGFEGDDF?GGAF>DAEFGDFFFGFGFE<<8CFF6665FDGFFEFF6@?CG);=FG)/*?=(?6C?D@B@;@/);7)/A7+=AC./667(.69;*1:D?A2(,22(..616.->203(76F(,--,/.-9:::<4434(-.-(-((-3(().54(,48)*/3)-(
@M02996:162:000000000-B87FG:1:1101:15516:8035 2:N:0:CCTAAGAC+AAGGAGTA
GACTACTAGGGTATCTAATCCTGTTCGCTACCCACGCTTTCGTTCCTCAGCGTCAGTTACTGCCCAGAGACCCGCCTTCGCCACCGGTGTTCCTCCTGATATCTGCGCATTTCACCGCTACACCAGGAATTCCAGTCTCCCCTGCAGTACTCAAGTCTGCCCGTATCGCCTGCACGCCAGCAGTTGAGCTGCTGGTTTTCACAAACGACGCGACAAACCGCCTACGAACTCTTTACGCCCAGTACTTCCGGACAACGCTTCCACCCTACTTATTACCGCGGCTGCTAGCACCTATTTAGC
+
CCCCCGGGGGGGFFGGGFGGGGGGGGGGG6CFGEGGGGGGGGGGGGGGGGGGGGGEFFGGGGGGGFF<EFGGGFGGGGGGGGGGGGGGGGEFFGGGGGAAFDDDDGGGGGGGGAFGG=ADDCBDD<CDCFGGGEFDFDDEFFFGG=8CDFDEF8AFFGG8D8=C6;D@DGGDGF+;?D5*+@@ACC=78E8:9?*)0@?ECF**-?5:56/(-=08(;86E@?;@2((.*9>FF<>0:?CBF82*-).:4)(-78F(---(0).9::73))).)).-(-(-42;:2).473())+++-))
@M02996:162:000000000-B87FG:1:1101:15494:8041 2:N:0:CCTAAGAC+AAGGAGTA
GACTACTAGGGTATCTAATCCTGTTCGCTACCCACGCTTTCGTTCCTCAGCGTCAGTTACTGCCCAGAGACCCGCCTTCGCCACCGGTGTTCCTCCTGATATCTGCGCATTTCACCGCTACACCAGGAATTCCAGTCTCCCCTGCAGTACTCAAGTCTGCCCGTATCGCCTGCAAGCCAGCCGTTGAGCTTCTGGTTTTCACAAACGACGCGACCAACCGCCTACGAACTCGTTACTCCCCGTACTTCCGGACCCCGCTTGCACCCTACGTATTACCGCCGCTGCGTGCACGTTGTTCGC
+
CCCCCGGGGGFFGGGGGFFGGGGGGGGGGGEFAFCGGGGGGGGGGGGGGGGGGGDFFFDGG@FGGGG8EFGGGGGGGGGFGGGGGGFFFGGGFFGGG8AFFFFF>FEGGGGGGGGGGA>=C9FEF,@DGGGGGGGGGEGC6>FDG8=CFGFFGFF;DF8DFG>@C?F8=EEFG?DA?GDAF+@1@7)082,14+;ACGFFEG<*7AAFF5C9(:1.35D0E@:<3,,31*6-98(()-3/(-4(0,:<:4.(()(9(-,-3943C:0,:3..).)-)-,(37-((-,,242,))128)((
@M02996:162:000000000-B87FG:1:1101:15503:8058 2:N:0:CCTAAGAC+AAGGAGTA
GACTACTAGGGTATCTAATCCTGTTCGCTACCCACGCTTTCGTTCCTCAGCGTCAGTTACTGCCCAGAGACCCGCCTTCGCCACCGGTGTTCCTCCTGATATCTGCGCATTTCACCGCTACACCAGGAATTCCAGTCTCCCCTGCAGTACTCCAGTCTGCCCGTCTCCCCTGCAAGCCCGCGGTTGAGCTGCTGGTTTTCACAACCGACCCGACAACCCGCCTACGAACTCTTTACGCCCCGTAATTCCGACACACGCCTTCACCCTGCTGCTTCCCGCCGCTGCTGGCGCGTTGTTACC
+
CCCCCGGFGGGGEGGGGFGGGGGGGCEFGCEGGFFEGDEGGDE@FGGGGGGGGGGGGGGGGFDEFFFFGGGCF@CGCGCDCG7F@C@@CFGFFGGGGGGGGFD8@F@E6>EF94EFE8<@==EE>8FF:FEFFDA9=EDEG=;=@,)9=D?7,@DDE=,,==:3+58,=ECDF*;<:C)3@**@>*83)517;A*:6DAA4<*.(2(-5):14>;:=)2.=6((632(,*6):>).(-2:14(,70-.2(),()./--(((2).281(3()))6-)((,((-((().((((-0)2*2-))
@M02996:162:000000000-B87FG:1:1101:6178:8064 2:N:0:CCTAAGAC+AAGCAGTA
GACTACAAGGGTATCTAATCCTGTTTGCTCCCCGCACCTTCGCACCTCAGCGTCAATCACCTTCCAGCCACTTGCCTTCGCCATCGGTGTTCTTCGAAATATCTACAGATTTCACCCCTACACTTGGAATTCCGCTTGCCCTCCAGTACTTCTAGTCCTCCAGTTCGCAATGCAGTTCCGAAGTTAAGCTCCGAGATTTCCCACCACGCTTGCAGAACCGCCTACATGCCCTTTACGCCCAATAATTCCGACTAACGCTCGACACCTACGTGTTCCCACGTACGCTGCAACGTAATAAGC
+
CCCCCG<CFFGGGGGGGFFGGGGGG<FAFADFEGGGGGGGGGC,C@DGFGGGGGG,CAG,C<,AFFG,,C@,@CFGGGGGG@CF8CF?CFGGGGG7,,8EA<FFGF=,4EFGGEGFE:D?FFGD95FCFFGGG,++6+@920*08@9,+++;@4?E;FG,@DDFD;+@>@8DF77EFGEF++66ECFCC7,:?*+15;B=*:8):A)=ABC@2>B949;:*595B3/05CB(?>E>(3<C@,()0))1;;B9(:)0/.((-)(-/(,(.4.(.()-)),-(((((4<((),(0)*1+)-4
@M02996:162:000000000-B87FG:1:1101:25697:8136 2:N:0:CCTAAGAC+AAGCAGTA
GACTACAGGGGTATCTAATCCTGTTTGCTCCCCACGCTTTCGCGCCTCAGCGTCAGTATTGGTCCCGTTGGCCGCCTTCGCCACTGGTGTTCTTTCGTATATCTACGAATTTCACCTCTACACTCCCAGTTCCACCAACCTCATCCCAACTCTAGCCCAACAGTATCGATGGCAATTCACTGGTTGAGCCACAGGATTTCACCCCTGACTTATATGGCCGCCTACGCGCCCTTTACACCCACTAATTCCGCACACCGCTTGCCCCCTCCGTATTACCCGCGCTGCTGGCCCGAGGTTAGC
+
CCCCCG@EEFDG7FFGGGGGGGGGGGGGGGFGGGGEGGGGGG7@F7FGGGGGGE78F<FG,9B,9,@F@,6A,@:FFGG@C=FE8DE,BEFFF,,9,,9A?CDFFGG+4@FGGGGG93;?DB=,,,94,AEFGF,=+@@8DD*++,)A*+58,CD,@,@EEG)C:9D+=,@?FF66:91+7,1<F+=?C6,:**;):@FECGF5@*:@B4:*/+/9*3;)52>(-8>-:8>6FE9;)7FE?/6()))136),-7:>(-((-*(,93,414(.4,6))((((-((-4)((((())*2*6:2
@M02996:162:000000000-B87FG:1:1101:25717:8140 2:N:0:CCTAAGAC+AAGGAGTA
GACTACAGGGGTATCTAATCCTGTTTGCTCCCCACGCTTTCGCGCCTCAGCGTCAGTATTGGTCCAGTTGGCCGCCTTCGCCACTGGTGTTCTTGCGAATATCTACGAATTTCACCTCTACACTCGCAGTTCCACCAACCTCTACCAAACTCAAGCCAAACAGTATCGAAGGCAATTCTGTGGTTGAGCCACAGGCTTTCACCCCCGACTTGAATGGCCGCCTACGCGCCCTTTACGCCCAGTGATGCCGAGCAACGCTCGCCCCCTTCGTCTTACCCCGGCTGCTGGCGCGAAGTTAGC
+
CCCCCGGGGGGGGFGGGGGGGGGGGGGGGGGGGGGGGGGGGGGGGGGGGGGGGGGGGGGGGGGGGGGGGGGGGGGGGGGGGGGGGGGFFFEGGGGGGGGGGFGGGGGGGGGGGGGGG:D?DFGGGGGGGGGGGGGGGGEGGDFGGGEGFGFFGGGGGGGGGGF=8D==DGGFGFGGFGFFFGFGGGCGF@<@FFGBCCAEFGBDB?ABFFDFF)983?;//(/6;696>E@9CE<E02:8??BD4<)-24729).2---,(14:DF4224.((4.6((,(((-(-,870(3(0)*2+-.)
@M02996:162:000000000-B87FG:1:1101:20361:8311 2:N:0:CCTAAGAC+AAGGAGTA
GACTACACGGGTATCTAATCCTGTTTGCTCCCCACGCTTTCGTGCATGAGCGTCAGTACAGGCCCAGGGGATTGCCTTCGCCATCGATGTTCCTCCGCATATCTACGCATTTCACTGCTACACGCGGAATTCCATCCCCCTCTGCCGTACTCTAGCCTTGCAGTCACAAAGGCCGTTCCCAGGTTGCGCCCGGGGATTTCACCTCTGTCTTGCAAAGCCGCCTGCGCACGCTTTACGCCCAGTAATGCCGATTAACGCTCGCACCCTACGTATTACCACCGCTGCTGGCACCTCTTTAGC
+
C?CCCGGGG>FGDGGGFFFGGGGGGGGGGEEFGDGGGEDGGGGDGGGFFFGGEGDGG9F6<EFFGGGDCC:CFFGGGGGFDGGGGE8FFGGGGFGGFFCEGFADGGGG+BFGGGGCFD?DCEF@E7C@FFEFGGGFGFGGD=:6AF==5DFD,==FFGG8DA>FG5B77DCFF69EFGFFA,9<FC)0:CG2?4<(6FFEFGFEBF;<5AG3;A)2447.>6/:?2:32:98CBF<6:EG1::4@6--23.(,)-:(-(--1,4DF??::4,4(.42),(,-39>D3>(4.())+33.))
@M02996:162:000000000-B87FG:1:1101:20340:8320 2:N:0:CCTAAGAC+AAGGAGTA
GACTACACGGGTATCTAATCCTGTTTGCTCCCCACGCTTTCGTGCATGAGCGTCAGTACAGGCCCAGGGGATTGCCTTCGCCATCGATGTTCCTCCGCATATCTACGCATTTCACTGCTACACGCGGAATTCCATCCCCCTCTGCCGTACTCTAGCCTTGCAGTCACAAAGGCAGTTCCCAGGTTGAGCCCGGGGATTTCACCTCTGTCTTGCAAAGCCGCCTGCGCACCCCTTCAGCCCCAGAATTCCCGTTAACGCCCGCACCCTACGTATTAACTGCGCTGCTGGCACCGTGTTCGC
+
C<CCCGGFFGGGEGGGGCFGGGGGGGFGGFCFGGDGGGGFCFGGGFGFFGFGGGGGGFG,CDGEGG8CFG>FFEFGGGGGGCGGGGFFGGGGGEFG7@FEECDFGGGGGGGGGGGFGDF+=EF>@EC7C:FGFCCFG@DGGDB?FGBF5DFCGGFGGGGGGC:EEFGGGGFACCDGFGEF@@:CCF598CGFFFG22@?E*,8:@AEEEFF=>*9+0)0.*.((/6(,3*((241)))22,((...-)*))..),2--(((/--96(1(,,)).))))))(,((,48((()-))/22),,
@M02996:162:000000000-B87FG:1:1101:20105:8364 2:N:0:CCTAAGAC+AAGGAGTA
GACTACTGGGGTATCTAATCCTGTTTGCTCCCCACGCTTTCGTGCATGAGCGTCAGTACAGGCCCAGGGGATTGCCTTCGCCATCGGTGTTCCTCCGCATATCTACGCATTTCACTGCTACACGCGGAATTCCATCCCCCTCTGCCGTACTCTAGCCTTGCAGTCACAAAGGCAGTTCCCAGGTTGAGCCCGGGGATTTCACCTCTGTCTTGCAAAGCCGCCTGCGCACGCTTTACGCCCAGTAATTCCGATTAACGCTCGCACCCTCCGTATTACCGCGGCTGCTGGCACGTAGTTAGC
+
CCCCCGGGGGGGGGGGFFGGGGGGGGGGGGCFGGGGGGGGGGGGGGGGCFGGGGGGG9F,CDF@FFF7FGEGGGGGGGGGGGGGFEBFFGGGGGEFCGGGEFFGGGGGEGGGGGGFG>FFFGDCGGDFGDGGGFGFGGGGGFFGFGBFEGFFGGFGGGGGGGEFFFFFCD6AGFGGFGFFD?CCEFFGCFFA>?726FFFEFFEBFEFEFGFFF?88;C:C:6;?B9:FC>7C?AFFBCE8?4A9<4<F70(2<42--,--999GF?((--(,(.4)((,-44(-54368<<>4*20564
@M02996:162:000000000-B87FG:1:1101:8830:8456 2:N:0:CCTAAGAC+AAGGAGTA
GACTACCCGGGTATCTAATCCTGTTTGCTCCCCACGCTTTCGTGCATGAGCGTCAGTACAGGTCCAGGGGATTGCCTTCGCCATCGGTGTTCCTCCGCATATCTACGCATTTCACTGCTACACGCGGAATTCCATCCCCCTCTACCGTACTCTAGCCATGCAGTCACAAAGGCAGTTCCCAGGTTGAGCCCGGGGATTTCACCTCTGTCTTGCATAACCGCCTGCTCCCGCTTTACGCCCAGTAATTCCGATTAACGCTTGCACCCTACGTATTCCGTCGCCTCTTAGCCCGTTGTTAGC
+
CCCC@FFEFGDCFGGGDCFGGGGGGGGGGGF8FGFGCGCDFGGGGGGGFGGGGGGGG9F9CEFGGGG8C7@FEGGGGGGGGEFGFGFFGGGGGFGG+C:?BFGFGGGG>EGGCAAEG83==EEGG@CF8AEGGFGDCFFCD>FGGG5@D?FEGGCAF,9,3=D=EFFC:@@6CA:EAGEA,>CFFFE5@FD>>>>2-<FFEFEEFFE59>DBEACA4494>66=3(/.(*6(9(.732:5(.26*4).03)4?5<>----(15<C?6(.-.,).)-(.(,((,-()).-).40022;-.6
@M02996:162:000000000-B87FG:1:1101:15036:8778 2:N:0:CCTAAGAC+AAGGAGTA
GACTACCAGGGTATCTAATCCTGTTTGCTCCCCACGCTTTCGTGCATGAGCGTCAGTACAGGTCCAGGGGATTGCCTTCGCCATCGGTGTTCCTCCGCATATCTACGCATTTCACTGCTACACGCGGAATTCCATCCCCCTCTACCGTACTCTAGCCATGCAGTCACAAAGGCAGTTCCCAGGTTGAGCCCGGGGATTTCACCTCTGTCTTGCATAACCGCCTGCGCACGCTTTACGCCCAGTAATTCCGATTAACGCTTGCACCCTACGTATTACCGCCGCTGCTTGCACGTAGTTCGC
+
CCCCCGGGGGGGGGGGGGFGGGGGGGGGGGFFGGGGGGGFFGGGGGGGGGGGGGGGG<F,CFGGGGGGGG7FFFGGGGGGGGGGGEGGGGGGGGGFEGFFGFGGGGGGEEEGGGGGGDFGGF<>EEF7FGGGGEFFGDDGG>F?DGAFDDFFFC7FFGGGFFBDFFGDG8@AFFDGFGFFE8CFFG871AFABED42:AEEFF3>8)7>FGFF48=*;85=66:;3;,:823>()//4EE(34>*6A<::)((06:,--((1,47?FB?-.).(-.)(-((,-(42)4:))(0)*2<)-(
@M02996:162:000000000-B87FG:1:1101:14354:9469 2:N:0:CCTAAGAC+AAGGAGTA
GACTACAAGGGTATCTAATCCTGTTTGCTCCCCACGCTTTCGTGCATGAGCGTCAGTACAGGTCCAGGGGATTGCCTTCGCCATCGGTGTTCCTCCGCATATCTACGCATTTCACTGCTACACGCGGAATTCCATCCCCCTCTACCGTACTCTAGCCATGCAGTCACAAAGGCAGTTCCCAGGTTGAGCCCGGGGATTTCACCTCTGTCTTGCATAACCGCCTGCGCCCGCCTTACGCCCAGTAATTCCGATTAACGCTTGCACCCTACGTATTACCGCGGCTGCTGGCACGTAGTTAGC
+
CCCCCGGGGGGGGGGGGGGGGGGGGGGGGGFGGGGGGGGFGEGGGGGGGGGGGGGGGGGGGGGGGGGGGGGGGGGGGGGGGGGGGGFGGGGGGGGGGGGGGFGGGGGGGGGGGGGGGDFGG,BEGGGGGGFFCGFFGGGGGFFGGGF=5CFFGGGGGGGGGGFGGFGGGGGFGFGGFGFFGGFGFG@GFGGA??DAFFFEEGFFFF@<CFGFFFC=5AF@:76<D21(.33(838;;:ED?0(-/-).::048)-2--,--98?F0(886.).46)6:0,,((-34:BBFBF))**0))6
@M02996:162:000000000-B87FG:1:1101:14368:9480 2:N:0:CCTAAGAC+AAGGAGTA
GACTACAAGGGTATCTAATCCTGTTTGCTCCCCACGCTTTCGTGCATGAGCGTCAGTACAGGTCCAGGGGATTGCCTTCGCCATCGGTGTTCCTCCGCATATCTACGCATTTCACTGCTACACGCGGAATTCCATCCCCCTCTACCGTACTCTAGCCATGCAGTCACAAAGGCAGTTCCCAGGTTGAGCCCGGGGATTTCACCTCTGTCTTGCATACCCGCCTGCGCACGCTTTACGCCCAGTAATTCCGATTAAAGCTGGCACCCTACGTATTACCTCGGCTTGTGCCCCGTTGTTCGC
+
CCCCCGGFGGGGGGGGG9FGGGGGGGGGFFFGGGGGGGGGGGGGGGGGGGGDGGGGGGC,CFGFFGGGGGGGGGGGGGGGGGGFFGCFGGGGGGGGGGGGGFGGGGGGGDGGGGG?E:DFFEFCDGBFFGGGGFDFGDDGG:?8FC>A@D?DA>DGGFFFGGFFGFGFG=DFD?DFFGFFGGGGFFECCFG95@?ADFAE?GFBBF:8?A=>=AEF3A?02((/(,6.:33082CE@DGE?0,)*-).05)4(.)*)-))(1(478,2414.)()-)-)(-((-(..))((())***)(,
@M02996:162:000000000-B87FG:1:1101:28394:9780 2:N:0:CCTAAGAC+AAGGAGTA
GACTACCGGGGTATCTAATCCTGTTTGCTCCCCACGCTTTCGTGCATGAGCGTCAGTACAGGCCCAGGGGATTGCCTTCGCCATCGGTGTTCCTCCGCATATCTACGCATTTCACTGCTACACGCGGAATTCCATCCCCCTCTGCCGTACTCTAGCCTTGCAGTCACAAAGGCAGTTCCCAGGTTGAGCCCGGGGATTTCACCTCTGTCTTGCAAAGCCGCCTGCGCACGCTTTACGCCCAGTAATTCCGATTAACGCTCGACCCCTACGTATTACAGCGGCTGCTGTCACGTAGTTAGC
+
CCCCCGGGGGGGGGGGGFGFGGGGGGGGGGFGEGGGGGGGGGGGGGGGGGGGGGGGGGGGGGGGGGGGGGGGGGGGGGGGGGGGGGFGGFEGEGGGGGGGEFGDGGGGGCFGGGFDF>DFFCF8EGGFGGGGGDGGGGGGG>FDFFFF>DFECGFFGGGGGGEFGFGGGGGFGFGGFGFFGGC4DFFGE;DBFFD=DFACCEB;5*;?CFGFEFEFFFG9=:60?9>:95((1(.631CE6:>A?<26C?8:856?--,-,144C:F662.).(.-.))---460))),))(0)/23).-
@M02996:162:000000000-B87FG:1:1101:19262:9803 2:N:0:CCTAAGAC+AAGGAGTA
GACTACCGGGGTATCTAATCCTGTTTGCTCCCCACGCTTTCGTGCATGAGCGTCAGTACAGGCCCAGGGGATTGCCTTCGCCATCGGTGTTCCTCCGCATATCTACGCATTTCACTGCTACACGCGGAATTCCATCCCCCTCTGCCGTACTCTAGCCTTGCAGTCACAAAGGCAGTTCCCAGGTTGAGCCCGGGGATTTCACCTCTGTCTTGCAAAGCCGCCTGCGCACGCTTTACGCCCAGTAATTCCGATTAACGCCCGCACCCTACGTATTACCGCCGCTGCTGGCACCGTATTAGC
+
CCCCCGGGGGGGGGGGGGGGGGGGGGGGGGGGGGGGGGGGGGGGGFGGGGGGGGGGGGGGGGGGGGGGGGGGGGGGGGGGGGGGGGGGGGGGGGGGGGGGFCFGGGGGGGGGGGFFGDFDFFGEGDGGGGGGGGFGFFGGGAFGGGA>ADFDDEFFGGGGGGEGFCFFGGGFEFGFFGEFGGFGGGFGFFGFFFG=@FFEF7BBDA@CEFGEEFEFFFC>D1;@?(269*--13AA??EE(,5>=24-:4.26>22--((()((14:?6-(,).)).(-,-,,-()53,,3())**36)8
@M02996:162:000000000-B87FG:1:1101:8353:10017 2:N:0:CCTAAGAC+AAGGAGTA
GACTACCCGGGTATCTAATCCTGTTTGCTCCCCACGCTTTCGTGCATGAGCGTCAGTACAGGCCCAGGGGATTGCCTTCGCCATCGGTGTTCCTCCGCATATCTACGCATTTCACTGCTACACGCGGAATTCCATCCCCCTCTGCCGTACTCTAGCCTTGCAGTCACAAAGGCAGTTCCCAGGTTGAGCCCGGGGATTTCACCTCTGTCTTGCAAAGCCGCCTGCGCACGCCTTACGCCCAGTAATTCCGATTAACGCTCGCACCCTACGTGTTACGGCGGCACCTGGCACGTAGTTGTC
+
CCCCCGGGGGGGGGGGGGGGGGGGGGGGGGGGGGDGGGDFGGGGGGGGGGGGGGGGGGGGGGGGGGGGGGGGGGGGGGGGGGGGGGGGGGGFGGGGGGGGDFGCGGGG>>FFGGFFG>FFGDFEDGGGGDGGGGGFC?FEDAFDFEAC?D5*3EFGGGGGFGCF@A<FG:ECGFGGFGEA9D>CFGF5CFF@?DG@=F=?CGFB=A@C<ADFFF9+/526:767?;B0(833CB2:?:CE(.4)16467,0:(7<:.---(1(4C::<1(.(.466((-(-,(((,.(.4<?;5*2<).)
@M02996:162:000000000-B87FG:1:1101:25815:10102 2:N:0:CCTAAGAC+AAGGAGTA
GACTACTAGGGTATCTAATCCTGTTTGCTCCCCACGCTTTCGTGCATGAGCGTCAGTACAGGCCCAGGGGATTGCCTTCGCCATCGGTGTTCCTCCGCATATCTACGCATTTCACCGCTACACGCGGAATTCCGTCCCCCTCTGCCGTACTCTAGCCTTGCAGTCTCAAAGGCACGTCCCAAGTTGAGCCCGGGGATTTCACCTCTGACTTGCTAAGCCGCCTGCGCACCCTTTACGCCCAGTCATTCCGGTTCACGCTCGCCCCCTACGTCTTACCGCGGCTGCTGGCACGTAGTTAGC
+
CCCCCGE@FGGGEFGGGCFGGGGGGGGGGFFGGGGGGGGGGGGG7<F5EFGDFGGGC,,,,ECFGGG76+@,4AFGGGGGDGG:FGGGGGGGGGF?+8@@CFGCGGGGDGGGGGE,C:?CDEE>7FFFFGFGG,@+++6CG=F8?31+3=::,CD,6,,2,,5:@79E7E,;DF*4;3:*,,4@FFFGEGG=>*C29FFECFEE>63)9AFFF+9:);C>E2((/.66982-2,5>::?E(3247)))*.),4))2((--,)((143((-,(.16)4((---,-13)(-82680*226A)
@M02996:162:000000000-B87FG:1:1101:25809:10118 2:N:0:CCTAAGAC+AAGGAGTA
GACTACTAGGGTATCTAATCCTGTTTGCTCCCCACGCTTTCGTGCATGAGCGTCAGTACAGGCCCAGGGGATTGCCTTCGCCATCGGTGTTCCTCCGCATATCTACGCATTTCACTGCTACACGCGGAATTCCATCCCCCTCTGCCGTACTCTAGCCTTGCAGTCACAAAGGCAGTTCCCCGGTTGAGCCCGGGGATTTCACCTCTGTCTTGCAAAGCCGCCTGCGCACGCTTTTCGCCCAGTAATTCCGATTAACGCTCCACCCCTACGTATTACCACGCCTTCTGGACCTGGGTTCGC
+
CCCCCGGGGGGGGGGGGGGGGGGGGGGGGGGGGGGGGGGGGGGGGGGGGGGGGGGGGGGGGGGGGGGGCGDGGGGGGGGGGGGGGGGGGGEGEFGGGGGGGFG@DFGGGGGGCFGFG:DDGEFGGGGGGGGGGGGGGEFGGAFGGGFF5DFEBGGCFGGCFGFFGFF7CFGFGFCGFGEF,@CCGG947CGFFFD=FGFFEGEBD==<7AF3@FEF..;7:6;D((6.,*,(13))((;C(8:)9<4.25)41:)*-,,,(*(.14440((..2)..),-(((())6).40())*2*.,(
@M02996:162:000000000-B87FG:1:1101:25821:10134 2:N:0:CCTAAGAC+AAGGAGTA
GACTACTAGGGTATCTAATCCTGTTTGCTCCCCACGCTTTCGTGCATGAGCGTCAGTACAGGCCCAGGGGATTGCCTTCGCCATCGGTGTTCCTCCGCATATCTACGCATTTCACTGCTACACGCGGAATTCCATCCCCCTCTGCCGTACTCTAGCCTTGCAGTCACAAAGGCAGTTCCCAGGTTGAGCCCGGGGCTTTCACCTCCGTCTTGCAAAGCCGCCTGCGCACGCGTTACGCCCAGTAATTCCGACTAACGCTCGCAACCTACGTATTACCGCGGCAGCTGGCACGTAGTTAGC
+
CCCCCGGFFGGGGGFGG<@FGFGFGFFGGGFFEGGDFC@FFGGFGGGGGGGDGDGGGGGGGFGB,CF@EFFGG8FFGFF?EFGFGGFGDFEFFGGFGCGGGFF8EFFCEEGGGDE?F:<=@E<8+>FCFFCEEDFFGFGGGDFGCD>8:C5>B=+,@EGGCGE>60B:9DEFC?DECFCF,:>?<75DEEG>F*;)-<AEF?5.()((-)*8>*9A(58./6,336216*2(92314-::6<>4946625)(,887-(,,(1-4)0(,.4.).8).)--493((21(((.38.7EE+:A)
@M02996:162:000000000-B87FG:1:1101:5004:10453 2:N:0:GCTAAGAC+AAGGAGTA
GACTACTCGGGTATCTAATCCTGTTTGCTCCCCTCGCTTTCGCACCTCAGCGTCAGTCACAGCCCAGAAAGCCGCCTTCGCCACCGGTGTTCCTCCTGATATCTACGCATTTCACCGCTACACCGGGAATTCCCCTTCCCTCTACTTCACTCAAGCAGCACAGTTTCAAACGCAGTACCGGGTTGAGCCCCCCCTTTTTACTACCGACTTTACCACCCCCCTACCTCCCCCTTTACCCCCATAATTCCCGACAAACGCCGGCCCCCCACTATTACCACCGCTGCTGGCCAGGCTTTTACC
+
CCCCCG@CFGGFGGGGFFFGG,EFFGGFF@EEE-,7@;DFGG777@BGGGGGGGGG@C<,CC@?FGF8,9C9,@@FFEGGGGGC8CF=CFCEBGGF,5CFGFGGDAFGGGGGGGGGG:<@DCF8+4C4FFGFG,6=D,@BGDF+?E*CCD?DDCG7,,,68AD=,?F,C,4@E*+++<*<5@@>*97*0;4))))-8<42>+)1()/3(01.1*))/2/,:(((,,.4(2(97)).)4;*(.(5*)).*-)(()(*((-(,)-7C((-((..6).-))((((((..,44((,))*3+)4.
@M02996:162:000000000-B87FG:1:1101:6790:10579 2:N:0:CCTAAGAC+AAGGAGTA
GACTACCGGGGTATCTAATCCTGTTTGCTCCCCACGCTTTCGCACCTCAGCGTCAATACCAGTCCAGTGAGCCGCCTTCGCCACTGGTGTTCTTCCGAATATCTACGAATTTCACCTCTACACTCGGAATTCCACTCACCTCTCCTGGATTCAAGCGATGCAGTCTTAAAGGCAATTCTGGAGTTGAGCTCCAGGCTTTCACCTCTAACTTACAAAGCCGCCTACGTGCGCTTTACGCCCAGTAATTCCGAATAACGCTAGCTCCCTCCGTATTACCGCGGCTGCTGGCACGGGGTTAGC
+
CCCCCGFGGGGGEFGGFFFGGGGGGGGFGFGFEGGGGGGFGGGGGGGGGGGGGGG@FFGDFGGGGGGGGGGGGGGGGGGGGGGGGGGEFFEGGGGGGGEEEDFGFGGGFGFCEFGGG:DDDFGGFGEECGGGFDGFGDEFGFFGGAD=DDF=FEF==8DEE8:CDFCF+E3;DFDG?CCFC9;<CFE6@@4@FF5=CCFEEG:@@58ACFF:BF:/037)=55(3/8(6*6;DDEF;1C=<D=43)9?+.5(;F37/,,,-0)-9122:1-.(864)4((--(-,.,31(43))///-()
@M02996:162:000000000-B87FG:1:1101:6773:10588 2:N:0:CCTAAGAC+AAGGAGTA
GACTACCGGGGTATCTAATCCTGTTTGCTCCCCACGCTTTCGCACCTCAGCGTCAATACCAGTCCAGTGAGCCGCCTTCGCCACTGGTGTTCTTCCGAATATCTACGAATTTCACCTCTCCACTCGGAATTCCACTCACCTCTCCTGGATTCAAGCGATGCAGTCTTAAAGGCAATTCTGGAGTTGAGCTCCAGGCTTTCACCTCTAACTTACAAAGCCGCCTACGTGCGCTTTACGCCCAGTAATTCCGAATAACGCTAGCTCCCTCCGTATTACCGCGGCTGCTGTCACGGGGTTAGC
+
CCCCCGGGGGGGGGGGCFFGGGGGGGGGGGFGGGGGGGDFGGGGGGGGGGGGGGGGGFGGGGGFGGGGGFGGGGGGGGGGGGGGGDCEFFGFFGGGGGGGGFGGGGGGGGGGGGGGG::+6>FEGGGGGBFGAFGFCDDDGFFDFGEA?FFDGDDGGEGGGGBCDD=FDGGBFFFFFGEF6,@@D:E95EGFFF5>@CFEFGE@CFC*1=C:*8:4<9*4;-/5>(>895>2C169<1=::6@E65<?:(),3>9;/(-(-25:D6?3(--,20)64:01-,--(,5).).())*21(.6
@M02996:162:000000000-B87FG:1:1101:2841:10905 2:N:0:CCTAAGAC+AAGGAGTA
GACTACCAGGGTATCTAATCCTGTTTGCTCCCCACGCTTTCGTGCATGAGCGTCAGTACAGGCCCAGGGGATTGCCTTCGCCATCGGTGTTCCTCCGCATATCTACGCATTTCACTGCTACACGCGGAATTCCATCCCCCTCTGCCGTACTCTAGCCTTGCAGTCCCAAAGGCAGTTCCCAGGTTGAGCCCGGGGATTTCACCTCTGTCTTTCAAAGCCGCCTGCGCACGCTTTACGCCCAGTACTTCCGCTTAACGCTCGCCCCCTACGTATTACCGCGGCTCCTGGCACGTGGTTGAC
+
CCCCCGGGGGGGGGGGGFFGGGGGGGGGGFFGGGGGGGGGGGGGGGGGGGGGGGGGGGGGGGGGGGGGGGGDDFGGGGGGGGGGGGDGGGGFGGFFCFGGGDFGGGGGCEGGGEEDF:BDFFF@GDGGCGGGGGGC8DFED=F=D@A>:C5=@DFGGFFCB28ED?FEDG86EFC,BG@FCD9A>@CCCF5)9*?9=EFECGBEF6BEE8@5>A<8>/2626/3=(66387(8:FFFFED60.)1-64:()--).:(-,-(17(9904?:44<756)((,(-(,-2)81(.,0)*/2((.
@M02996:162:000000000-B87FG:1:1101:2820:10909 2:N:0:CCTAAGAC+AAGGAGTA
GACTACCAGGGTATCTAATCCTGTTTGCTCCCCACGCTTTCGTGCATGAGCGTCAGTACAGGCCCAGGGGATTGCCTTCGCCATCGGTGTTCCTCCGCATATCTACGCATTTCACTGCTACACGCGGAATTCCATCCCCCTCTGCCGTACTCTAGCCTTGCAGTCACAAAGGCAGTTCCCAGGTTGAGCCCGGGGCTTTCACCTCTGTCTTGCAAAGCCGCCTGCGCACGCTTTACGCCCCGGAACTCCGATTAACGCTCGCACCGTCAGTATTGTCGCGGCTGCGGGCACGTAGTTGGC
+
CCCC<FFEGGGGFFDGGCFGGFFGFGGGGF8FCEFGGGGGDGGGEFGGGFGGEGGGFCFGGGFEFGGGGGCFFFGGGGGGDGGGFGFFFEFF@FFGGG7C7CCGF<D=CGCAEFFFG8+6=>FGGGGGCFGGCE8BD>DEDAFF?C>F5??DFGGFGGGGFG>3=A@2AFG??6DGF7;*3,4<@9@C8;@8>BD)8:6515735?B<?@C54?:BEAF(/:7166@01B(63044<48*,(((.(.67()4().2--,-,1,49(.4((.--))).40(-(4(((((36,-8)**0.(,
@M02996:162:000000000-B87FG:1:1101:15413:11054 2:N:0:CCTAAGAC+AAGGAGTA
GACTACTGGGGTATCTAATCCTGTTTGCTCCCCACGCTTTCGTGCATGAGCGTCAGTACAGGCCCAGGGGATTGCCTTCGCCATCGGTGTTCCTCCGCATATCTACGCATTTCACTGCTACACGCGGAATTCCATCCCCCTCTGCCGTACTCTAGCCTTGCAGTCACAAAGGCAGTTCCCAGGTTGAGCCCGGGGATTTCACCTCTGTCTTGCAAAGCCGCCTGCGCACGCTTTACGCCCAGTAATTCCGATTAACGCCCGCACCCTACGTATTCCAGCGGCTGCTGGCACGTAGTTAGC
+
CCCCCGGGGGGFFGGGGGGGGGGGGGGGGGGGGGGGGGFGGGGGGGGGGGGGGGGGGGGGGGGGGDGGGGGGGGGGGGGGGGGGFEFCFGGGGGGGGGGGGFGGGFGGGGGGGFGFG:DDGFGGGGEDGGGGGGGDFDFGGFFDGGAFDGFEGGGGGGGGGGFFGFGGGF@FF57FFGFFGGGGGFFFCGGFFEG92CFECGFFF?B?E:F@;?683AF(*./6@:9>@>>;D?>BB?EG?::>85<:::B(334*--((-1(-><F7:-....).)6.(---(().2((5?0)2226>)
@M02996:162:000000000-B87FG:1:1101:20534:11062 2:N:0:CCTAAGAC+AAGGAGTA
GACTACCGGGGTATCTAATCCTGTTTGCTCCCCACGCTTTCGTGCATGAGCGTCAGTACAGGCCCAGGGGATTGCCTTCGCCATCGGTGTTCCTCCGCATATCTACGCATTTCACTGCTACACGCGGAATTCCATCCCCCTCTGCCGTACTCTAGCCTTGCAGTCACAACGGCAGTTCCCCGGTTGAGCCCGGGTATTTCACCTCTGTCTTGCAAAGCCGCCTGCGCCCGCTTTACGCCCAGTACTTCCGATTAACGCTCGCACCCTACGTTCTACCGCGGCTGCTGGCACTTATTTAGC
+
C9CC8FFGGDFF,EFGE6CFFGEGGGCFEFDFFFG7FEEGEGGGGGGGGGGGGGGCF9F9AFDFFFC@CC7FGGGGGGGGGGGGGE7F=FEFGGGGCGGG+CFFGGFF=EFGGGGDG:=DDEFGGGGGGGGGGFGGGDEGGAFDGGA@@GFFGADGGGG6>@6FC8C77+*0;97ECGFF,4*=FD2CBFG()01,6CFFFFEFFF)19AG3@=9C(527C./6:43(-*-4C6AFF?CE?04:*469C0),4.)2--,-,9,2<3?:?F:((-)669>(--1(32)(427()00A+)).
@M02996:162:000000000-B87FG:1:1101:20554:11065 2:N:0:CCTAAGAC+AAGGAGTA
GACTACCGGGGTATCTAATCCTGTTTGCTCCCCACGCTTTCGTGCATGAGCGTCAGTACAGGCCCAGTGAATTGCCTTCGCCATCGCTGTTCCTCCTCATATCTACGCATTTCACTGCTACACGCGGAATTCCATCCCCCTCTTCCGTACTCTAGCCTTCCAGTCCCAACGTCATTTCCCAGTTTAAGCCCGTGTCTTTCACCTCTAGCTTTCCAACCCGCCTACTCACCCTTTACGCCCAGTCATTCCTGTTAACTGCCGCCCCCTCCGTATTTCCGCGCCTCCTGGCCCGTGCTTCGC
+
C-BCCGG@@7FF,CFGF6CFGGGGGGFFFFEFGFF+@;@DFGGDGCGGGGGGGGGGG9F,C,:@B66:E,,9CFFFGEFCBFGEE6,CBCCF,AFG,:=;,9=C@F,@,@CFG@EA98;=F9F@@FGGGGGGG86B64=B=8;+38:A9DFD=,=>AGG,@=;FCFF,=+5*5*3@@FEFE,15@+;F><F5*<*)7D:EEF=379**1==*:+21(2:>E66(7*)).*,(2=<E31CE;(//;)971)+1)+);))).35(,966<?(((..).-(-((-,2(34(4(4())*23)40
@M02996:162:000000000-B87FG:1:1101:15400:11068 2:N:0:CCTAAGAC+AAGGAGTA
GACTACTGGGGTATCTAATCCTGTTTGCTCCCCACGCTTTCGTGCATGAGCGTCAGTACAGGCCCAGGGGATTGCCTTCGCCATCGGTGTTCCTCCGCATATCTACGCATTTCACTGCTACACGCGGAATTCCATCCCCCTCTGCCGTACTCTAGCCTTGCAGTCACAAAGGCAGTTCCCAGGTTGAGCCCGGGGATTTCACCTCTGACTTGCAAAGCCGCCTGCGCACCCTTTACGCCCAGTAATTCCGATTAACGCTCGCCCCCCACCTATTAACTCCGCGTCTGGCCAGTTGTTAAC
+
CCCCCGEGGGGGGGGGGFGGGGGGGGGGGGGGGEGDGGF@FFGFGFF@FGGGGGGGGCECGGFCGGG7CEGC4FGGGGGGGGGEFDFGGGGGGGGG:?FGGFGGGGGGEGGGGGGCE5??FFGEEGGGGGGGGGG?D?@ED@F=FGAFBGFFBBD9D98DBDDC@+=FFFFFGF711+093@5CCF5>@FGA5BC9@FFE?GFB>A3*9?C7CF*+.2;6>632((6(6*6(;=>A8:EE61(6*)46>?3(35<;--,-(1--92(,-(...<-)6))),,(-3-(()2(,0*23;)).
@M02996:162:000000000-B87FG:1:1101:3843:11182 2:N:0:CCTAAGAC+AAGGAGTA
GACTACACGGGTATCTAATCCTGTTTGCTCCCCACGCTTTCGTGCATGAGCGTCAGTACAGGCCCAGGGGATTGCCTTCGCCATCGGTGTTCCTCCGCATATCTACGCATTTCACTGCTACACGCGGAATTCCACCCCCCTCTGCCGTACTCTAGCCTTGCAGTCACAAAGGCAGTTCCCAGGTTGAGCCCGGGGATTTCACCTCTGTCTTGCACAGCCGCCTGCGCACGCTTTACGCCCAGTAATTCCGATTAACGCTCGCACCCTACGATTTACCGCGGCTACTGGGCCGTATTTAGC
+
CCCCCGFGGGGCBCFGGFGGGGGGGGGGGG8CFGGGGGGGGGGGG8@FFDGGGGGEFGGGGCGCEGGGGGGGGCEGEGGGGGFFGG7FFGGGFFGEEGGEE9FGGGGGEEGGGGFFE:++6,B4@@FFGGGFDGGGGGGGD=FDG>:>5CFAEDFGGFGDGF@=C+=EFDCA:FGGCFEA,?1A93>F>?DAFFGF>AFECFE)/16<?FGAEF3A155:162;D;>72*((9?4A::8?-34-*).470)4?>.:(-(-4939<?:?10(((462<01490((.,4)(2((0)*+0.-)
@M02996:162:000000000-B87FG:1:1101:15480:11187 2:N:0:CCTAAGAC+AAGGAGTA
GACTACCCGGGTATCTAATCCTGTTTGCTCCCCACGCTTTCGTGCATGAGCGTCAGTACAGGTCCAGGGGATTGCCTTCGCCATCGGTGTTCCTCCGCATATCTACGCATTTCACTGCTACACGCGGAATTCCATCCCCCTCTACCGTACTCTAGCCATGCAGTCACAAAGGCAGTTCCCAGGTTGAGCCCGGGGATTTCACCTCTGTCTTGCATAACCGCCTGCGCACGCTTTACGCCCAGTCATTCCGATTAACGCTTGCACCCTACGTATTACCGCGGCTGCTGGCACGTAGTTCGC
+
CCCCCGGGGGGFFGGGGFGGGGGGGGGGGGFFEGGGGGGGGGGGGGGGGGGGGGGGGGGGGGGGFGGGGGGGFGGGGGGGGGGGGEFBFFGGFFFGGGGGGFGGGGGGGGGGGGGGG:<DCEGGGGGGGGGGGGGGGDDEGDFGGFBDDDDEGGGGGGGGGFD@CFGGGGFAG59FFGFFGGGGGFBGF@DA4@GF@FFECGFFDAECEFGF=6?F;A66=22=369>@893C?A>1::C3:(.1426:?B(4><C,----155C?F:?4.)646:),-(--,4<2)8:()()0;;<)(-
@M02996:162:000000000-B87FG:1:1101:15481:11206 2:N:0:CCTAAGAC+AAGGAGTA
GACTACCCGGGTATCTAATCCTGTTTGCTCCCCACGCTTTCGTGCATGAGCGTCAGTACAGGTCCAGGGGATTGCCTTCGCCATCGGTGTTCCTCCGCATATCTACGCATTTCACTGCTACACGCGGAATTCCATCCCCCTCTACCGTACTCTAGCCATGCAGTCACAAAGGCAGTTCCCAGGTTGAGCCCGGGGATTTCACCTCTGGCTTGCATAACCGCCTGCGCACGCTTTACGCCCAGTAATTCCGATTTACGCTTGCACCCTCAGGATTACCGCGGCGTCTGGCACGGAGTTCAC
+
CCCCCGGFGGDFGGGGGEGGGGGGGGGGGGGGGGGGGDF8F7FGGGGGGGGGGGGGGGGGGGGGGGGGGGEFGGGGGGGGGGGGGGGGGGGGFAFGGGFG7;FGGGGGGGGDGFGEG8FGGFGGGGGGGGGGGG8FGFGGGDFGFGA@FGFFG9FFFGCEGGFGGF?,=4@?EFGFFFEFGGG6CG@FFGGFFFGF9EFEFGFFB*7).0C=@FE+;6;:/:320611413(7(-68:EE?F?4@9A:25081).0----49<<D3(-,(((.).)6(-(-(---384712()0*22)).
@M02996:162:000000000-B87FG:1:1101:8374:11228 2:N:0:CCTAAGAC+AAGGAGTA
GACTACCGGGGTATCTAATCCTGTTTGCTCCCCACGCTTTCGTGCATGAGCGTCAGTACAGGCCCAGGGGATTGCCTTCGCCATCGGTGTTCCTCCGCATATCTACGCATTTCACTGCTACACGCGGAATTCCATCCCCCTCTGCCGTACTCTAGCCTTGCAGTCACAAAGGCAGTTCCCAGGTTGAGCCCGGGGATTTCACCTCTGTCTTGCAAAGCCGCCTGCGCACGCTTTCCGCCCAGTAATCCCGATTAACGCCCGCACCCTACGTATTCCCGCGCCTGCTGGCCAGTAGTTACC
+
C9CCCGFGGGGGEGGGCCFGGGGGGGGGGGGGGGGGGGGEFFGGGGGGGGGGGEGGGGGGGGGGGGGGCCFGGGGGGGGGGGGGGEFGGGGGGGGGGGGGGFGGGGGGEEFGG;E5E:@9@EFEGFF=FGGGGGGGD>DGGFFGFE@+:C5>@F8CFFGFFGECC8CC?FFFGFGFFFEFCCEEGGFCEGGFDFGF@F6?4FEBBA;)1;;7;*915;D7793=F9>13*2-736231CC((.)/-))24)(33)2(-(-(1(-9:2,3(.))(.-)(-,(,,(8?B7::((00+336)-
@M02996:162:000000000-B87FG:1:1101:8377:11246 2:N:0:CCTAAGAC+AAGGAGTA
GACTACCGGGGTATCTAATCCTGTTTGCTCCCCACGCTTTCGTGCATGAGCGTCAGTACAGGCCCAGGGGATTGCCTTCGCCATCGGTGTTCCTCCGCATATCTACGCATTTCACTGCTACACGCGGAATTCCATCCCCCTCTGCCGTACTCTAGCCTTGCAGTCTCAAAGGCAGTTCCCATGTTGAGCCCGGGGATTTCACCTCTGACTTTCAACGCCGCCTGCGCACCCTTTACTCCCATTAATTCCGGTTAACGCTCGCACCCTCCGTATTACCGCGGCTGCTGGCACGTATTTAGC
+
CC@CCGGGGGGGGGGGGFEGGGGGGGGGGGGGGGGGGCCGGGGGGFF@FGGGGGGGGDGGA@FGGDG,6++8EFGGGFGGGGGGF>CCFGGF9FFGGCCEGFGGFGGFGGEFGCF993DDD>F4BFC7CDGGF33==>@G8>F+=@0806DD;9CEGCAEFGEGF+=,54,;@63CFGEA,,4@@CCG@FE2?AD(6CA7@G335*6*9A;)7A5+(09(513(6.(431-,7745)-3:().64.4-22),(0-:,(,-(9(373((((-.(.).)32,,,,(334(,4<?5)+33.)-
@M02996:162:000000000-B87FG:1:1101:21068:11577 2:N:0:CCTAAGAC+AAGGAGTA
GACTACAAGGGTATCTAATCCTGTTTGCTCCCCACGCTTTCGTGCATGAGCGTCAGTACAGGCCCAGGGGATTGCCTTCGCCATCGGTGTTCCTCCGCATATCTACGCATTTCACTGCTACACCCGGAATTCCATCCCCCTCTGCCGTACTCTAGCCTTGCAGTTCCAAAGGCAGTTCCCAGGTTGAGCCCGGGGATTTCACCTCTGTCTTGCAAACCCGCCTGCGACCCCTTTACGCCCAGTAATTCCGATTAACGCTCGCACCCTACGTATTACCGCGCCTGCTGGCACGTCATTAGC
+
CCCCCGAAFGGGGGFGGFFGGGGGGGGFGGFFGGG@F@EFGGEFG,EAFGGGGGGGFCFE@@BF@GGC,CC=FGGGGGGGGGGGGGDGGGGGAFGG=FGGEFGGGGFGGDFEFFF9=8DFFFG,+@FGCFFGGDA@+6@E8>F=DE)6:CDD,CDDFFG8DDDE,+62=F=FGFCC@FEF;6CCCFFGEF85@D577CACEEE=B64*9=D>B=?A(:7/:638@(((,3/3>@EF61CE?(4)*-6<:33((.6?--(,-949D1((.,4,)4..)(-((--:0()(-(5:7)*2::>?
@M02996:162:000000000-B87FG:1:1101:16834:11729 2:N:0:CCTAAGAC+AAGGAGTA
GACTACAGGGGTATCTAATCCTGTTTGCTCCCCACGCTTTCGTGCATGAGCGTCAGTACAGGCCCAGGGGATTGCCTTCGCCATCGGTGTTCCTCCGCATATCTACGCATTTCACTGCTACACGCGGAATTCCATCCCCCTCTGCCGTACTCTAGCCTTGCAGTCACAAAGGCAGTTCCCAGGTTGAGCCCGGGGATTTCACCTCTGTCTTGCAAAGCCGCCTGCGCACCCCTTACGCCCAGTAATTCCGATTCACGCTCGCCCCCTACGTAATACCGCGGCTGCTGGCCCGTAGTTAGC
+
CCCCCGGGGGGGGGGGGGGGGGGGGGGGGGCFEGGGGGGGGGGGGGGGGGGGGGGGGGGGGGGFGGGGGGGGFGGGGGGGGGGGGGFGGGGGFGGGGGGGGFGFGGGGGGGGGGFDF:FDF9FGGGGGGGGGGGFGGDFGGAFGGGFFEGFFGGGGGGGGGGFC78FGGDCAEFGCFGFFADFGGGEGFGGFFFGF@CFEFEFE=ABFFFGFFF@+/;57=7<DF@966*((1.4:6:CE8BFF=9B6:3)-3*6C..-,-/(-94>??<.)(-)-)-,(-((48:>F11((0)*;<5))
@M02996:162:000000000-B87FG:1:1101:16847:11742 2:N:0:CCTAAGAC+AAGGAGTA
GACTACAGGGGTATCTAATCCTGTTTGCTCCCCACGCTTTCGTGCATGAGCGTCAGTACAGGCCCAGGGGATTGCCTTCGCCATCGGTGTTCCTCCGCATATCTACGCATTTCACTGCTACACGCGGAATTCCATCCCCCTCTGCCGTACTCTAGCCTTGCAGTCACAAAGGCAGTTCCCAGGTTGAGCCCGGGGATTTCACCTCTGTCTTGCAAAGCCGCCTGCGCACCCTTTACGCCCAGTAATTCCGATTAACGCTCGCACCCTACGTATTACCGCGCCCGCTGGCACGTAGTTAGC
+
CCCCCGGGGGGGGGGGG<FFGGGGGGGFGGEGGGGGGGGGGGFGGGGGFCFGGGGEGGGGGGGGGGGGGGDFCFGGGGGGGGGGGCFFGGGGGGGGGGGGG7F8EFGGGEGFFCB?D>FFGFFGDEEFGGGGGGGGGGGECA?AF@AE?DF<DFGFGGGG8@@FGFGFGGFAF6CG?FEFGFGGG91*)@DA>B4(>FF?CGE*963@*BC4=F?AEFD(=9D<@F606*(,2.644(2:303:65:)2508(05C--((-739C04?:84.6494),4,((((,(4(,3?000;;<.6<
@M02996:162:000000000-B87FG:1:1101:23834:12259 2:N:0:CCTAAGAC+AAGGAGTA
GACTACTCGGGTATCTAATCCTGTTTGCTCCCCACGCTTTCGTGCATGAGCGTCAGTACAGGCCCAGGGGATTGCCTTCGCCATCGGTGTTCCTCCGCATATCTACGCATTTCACTGCTACACGCGGCATTCCATCCCCCTCTGCCGTACTCTAGCCTTGCAGTCACAAAGGCAGTTCCCAGGTTGAGCCCGGGGATTTCACCTCTGTCTTGCAACGCCGCCTGCGCACGCTTTACGCCCAGTGACTCCGATTCACGATCGCACCCTACTTATTACACCCGCTGCTGTCACGCAGTTAGC
+
CCCCCGGEGGGGGGGGGFGGGGGGGGGGGGGGGGGGGGGGGGGGGGGFGGGDEFGGGFCFGGFGGGGGGGGGECFGGGGGGGGGGEFEGGGGGGGGGGGGCCFGGGGGDEGGGDF9F8D8=>F8>FF+FGGGGFGDFGFGGFD=FB=C?D5:;C=FGGGGE9=ECA@F66,A?*=FFGFFFECC97C7=7FAFF*:@FAC4FEEFFE47B:84=C).591=:13<:>698-,1()6:6EE?0.)0)6<*3),(*.2,((.-1469:<(4)).).)5)).(4,-,(.))5)6().120)).
@M02996:162:000000000-B87FG:1:1101:23809:12262 2:N:0:CCTAAGAC+AAGGAGTA
GACTACTCGGGTATCTAATCCTGTTTGCTCCCCACGCTTTCGTGCATGAGCGTCAGTACAGGCCCAGGGGATTGCCTTCGCCATCGGTGTTCCTCCGCATATCTACGCATTTCACTGCTACACGCGGAATTCCATCCCCCTCTGCCGTACTCTAGCCTTGCAGTCACAAAGGCAGTTCCCAGGTTGAGCCCGGGGCTTTCACCTCTGTCTTGCAACGCCGCCTCCTCACCCTTTACGCCCAGTAATTCCGCTTAACGCTCGCACCCTACGTATTACCGCGGCTACTCGCACGTGGTTAAC
+
CCCCCGGGGGGGGGGFGEFGGGGGGGGGGE<DCGGGGGDGFGGGGGGGGGGGGGGGGGGGGFGGGGFGDGGGGGGGFGGGGGGGGEFFGCEB><EFGGGG7DFGGGGG6C@FEFFFF:DD?CBCEG7::7=;EF,?=D@EDAFDGGFF>D5DEFD9=EFGGFEGGFGG?8CFFFGE++;?4>@AFF@7=;E=4:C(8CA=<E7>26:><6CB=*/)(0/(/6((,(,/,3(-2.)61<8?:(,.*)64:20,,76D-,(.(1,,)-((.(.)-..)662-((((())(-22(.)**2)--
@M02996:162:000000000-B87FG:1:1101:4331:12284 2:N:0:CCTAAGAC+AAGGAGTA
GACTACAGGGGTATCTAATCCTGTTTGCTCCCCACGCTTTCGCACCTCAGTGTCAGTATCAGTCCAGGTGGTCGCCTTCGCCACTGGTGTTCCTTCCTATATCTACGCATTTCACCGCTACACAGGAAATTCCACAAACCTCTACCATACTCTAGTCAGTCAGTTTTGAATGCCGTTCCCAGGATGAGCCCGGGGATTTCACATCCAACATCACCAACCACCTGCGCTCCCTTTACGCCCAGACATTCCGAATAACGCTTGCACCCTCGCACTTGCCGCGGCTGCGTGCACAGAGTTGAC
+
CCCCCGGGGGGGGGGGGEFGGGGGGGGGGGGGGGGGGGGGGGGGGGGGGGGGGGGGFGGGGGGGCGGGGGGGGGDG:FDGG6=:=8,6,:8495,5EEECEFFGGCFC6@B=CAFFG:5+6,:EFGFFFG9E,=A+0,9@+8?DGGFF9DFE,>99,,,@9EDF8;+,==DF,:6@A+:+@@6+7+3=*6:8*<@=5:A*;@;*8A@:)*3093)/-9*-455(00(((*/0+.7.(,4:?(((.)./+/.(/:.7(.,(-*.30,2((((-(.)),((-4-((-(,3-42)0/23+)))
@M02996:162:000000000-B87FG:1:1101:4351:12289 2:N:0:CCTAAGAC+AAGGAGTA
GACTACAGGGGTATCTAATCCTGTTTGCTCCCCACGCTTTCGCACCTCAGTGTCAGTATCAGTCCAGGTGGTCGCCTTCGCCACTGTTGTTCCTTCCTATATCTACGCATTTCACCGCTACACAGGAAATTCCACCACCCTCTACCATCATCTATGCAGTCCGTTTTGACTGCAGTTCCCAGGTTGAGCCCTGTAATTTCACATACACCTTAACAATCAACCTACGAGCGCTTTACGCCCCACAAATCCACTTATGTCTTGACCCCACTGTACTACAGCGGTAGCTGGCACCTAGTTAGC
+
CCCCCFDFGGGGCGFGF<FGGGGGGGGGGGGGGGGGEEFFG:FGGEFGGGGGGGGGGGGGEGGF<,C@FGGGGGEGDE@=B:4?D,,999=F,,CEED,99=DFGFFG>8BFFGGGG:?=D9FFG8F<:EFCAD88++6@?56DDGF=*+?;,4+,3@3A=,1B=:+,6=:8D++@=+0;3@?F9?BFD?6)5*+*33CECGCE*98))*;9*<19*;*39))0:)-))*5)/(1*62:*6((/)()76))1)+)+).11)+).*/(,/.1))))1).)((((().),(.)(.)30+..)
@M02996:162:000000000-B87FG:1:1101:4337:12300 2:N:0:CCTAAGAC+AAGGAGTA
GACTACAGGGGTATCTAATCCTGTTTGCTCCCCACGCTTTCGCACCTCAGTGTCAGTATCAGTCCAGGTGGTCGCCTTCGCCACTGGTGTTCCTTCCTATATCTACGCATTTCACCGCTACACAGGAAATTCCACCACCCTCTACCATACTCTAGTCAGTCAGTTTTGAATGCAGTTCCCAGGTTGAGCCCGGGGATTTCACATCCAACTTAACAAACCACCTACGCGCGCTTTACGCCCAGTAATTCCGATTAACGATTGCACCCTCGGTATTACCGCCGCTGCTGGCACAGAGTTAAC
+
CCCCCGGGGGGGGGGGGGGGGGGGGGGGGGFGEGGGGGGFGGGGGGGGGGGGGGGGGGGGGGFGE,CFGGGGGGGFC@G@FFEFDCECBC@FGGGGGF=F:?;F9FGGGGGGGGGGG=<8CEFGGGFGGFFCFGFFFGCEGFFGGGEFFGF0=EFFGGGFGGBDFFCDD9:@9DDDDFFFDCD=,=58DGG9B*=AD@FC<E=E@C@5=CD=A9AB:49:47))<>(55:;(7:<E<(=C@?;C;7??@;A@(5<7(((,-*6708B:(480().54(--4((,4387<(4(0003:4))
@M02996:162:000000000-B87FG:1:1101:8506:12354 2:N:0:CCTAAGAC+AAGGAGTA
GACTACCGGGGTATCTAATCCTGTTTGCTCCCCACGCTTTCGTGCATGAGCGTCAGTACAGGCCCAGGGGATTGCCTTCGCCATCGGTGTTCCTCCGCATATCTACGCATTTCACTGCTACACGCGGAATTCCATCCCCCTCTGCCGTACTCTAGCCTTGCAGTCACAAAGGCAGTTCCCAGGTTGAGCCCGGGGATTTCACCTCTGTCTTGCAAAGCCGCCTGCGCACGCTTTACGCCCAGTAATTCCGATTAACGCTCGCAACCTACGTATTACCGGCCCTTCTTGCACGTAGTTAGC
+
CCCCCGGGGGGGGGGGGFGGGGGGGGGGGGDFEGGGGGGGGGGGGGGGGGGGGGGEFFGGGGGDGGGGGGGGGGGGGGGGGGGEGGCGGGGGGGGGGGGGGFGFGGGGGGGGGGGFG>FFG@F@EED@FGGGGFFGC>DEC>FFGBA@5DFEGGGGGGGFEF>@CFFGGFFFDFGGAFECAEEGGFFGFGG=4@C>=CAECG;3:6;<CFFEAF?+4;F77:(1(:699833>?BF:6?C663AF).-28>(1).*-(,,-1((988BB:4.64.).,(((,(.,5)6)5410)**264<
@M02996:162:000000000-B87FG:1:1101:24901:12615 2:N:0:CCTAAGAC+AAGGAGTA
GACTACAAGGGTATCTAATCCTGTTTGCTCCCCACGCTTTCGTGCATGAGCGTCAGTACAGGCCCAGGGGATTGCCTTCGCCATCGGTGTTCCTCCGCATATCTACGCATTTCACTGCTACACGCGGAATTCCATCCCCCTCTGCCGTACTCTAGCCTTGCAGTCCCAAAGGCAGTTCCCAGGTTGAGCCCGGGGATTTCACCTCTGTCTTGCATCGCCGCCTGCGCACGCTTTACGCCCAGTAATTCCGATTAACGCTCGCACCCTACGTATTACAGCGGCTGATTGCACCTCGTTAGC
+
CCCCCGFGGGGGGGFGGFGGGGGGGGGGGFFGGGGEFFFFGGEFGFGGGGGGGGFEGGGGDCGGGGG<,F@49AFGGGGGGGGGGGGFGGGG,FCG7@FEB9EFGGGGGGGAFFG,C:FFFEF=+CEEGGGGG;;DD?FGC>FGGB5FB?*:,8=FF8==@FDC@*=@DGGFGF77@FCF>FCEEGFCECFBDA*:9CA**B**8*)*1===EF*+/:C3=04=D>>,3*71512<?FGG?<>4/6B<F7<(,0:D.,(((/-4>?(4:(,).4))).,--,4,().65))()02//-4)
@M02996:162:000000000-B87FG:1:1101:24890:12628 2:N:0:CCTAAGAC+AAGGAGTA
GACTACAAGGGTATCTAATCCTGTTTGCTCCCCACGCTTTCGTGCATGAGCGTCAGTACAGGCCCAGGGGATTGCCTTCGCCATCGGTGTTCCTCCGCATATCTACGCATTTTACTGCTACACGCGGAATTCCATCCCCCCCTGCCGTACTCTAGCCTTGCAGTCACAAAGGCAGTTCCCAGGTTGAGCCCGGGGATTTCACCTCTGTCTTGCAAAGCCGCCTGCGCACCCTTTACGCCCAGTAATTCCGATTAACGCTCGCACCCTACGTATTCCCGCCGCTGCTGTCCCGTCGTTAGC
+
CCCCCGEGGGGGGGGGFFGGGGGGGGGGGGGGGGGGGGGGGGFGGFGGGGGGGGGGGGGGGGGGGGGCCFD7EFFGGGGGGGGGGGGGGGGGGGGGFGGGGFGFGGGGGDGF,,C<EDFDFFG+BC7BCGGGGFD?=BDG+8@FGC>FBD?E;9CCGFG6BF@DEAFFGGGFC0;EFGFF@6;??FFGEGGFE)C9>FFFFGFFFA@?/3C)7=?+.8F>>46:?.:49*8(*4<A32?:8::29<:AF27((0.2,-(-49-(94(4(,()-5))412((-42())),)80))1/;:0)
@M02996:162:000000000-B87FG:1:1101:22100:12661 2:N:0:CCTAAGAC+AAGGAGTA
GACTACTGGGGTATCTAATCCTGTTTGCTCCCCACGCTTTCGTGCATGAGCGTCAGTACAGGCCCAGGGGATTGCCTTCGCCATCGGTGTTCCTCCGCATATCTACGCATTTCACTGCTACACGCGGAATTCCATCCCCCTCTGCCGTACTCTAGCCTTGCAGTCACAAAGGCAGTTCCCAGGTTGAGCACGGGGATTTCACCTCTGTCTTGCAAAGCCGCCTGCGCACGCTTTACGCCCAGTAATTCCGATTAACACCCGCCCCCTCCGTATATCCGCCGCTGTTGGTACTGTGTTGCG
+
CCCCCGGGGGGGGGGGACFGGGGGGGFFGGFFGGGGGFGFGGGGGGGGGGGDGGGGGGGGGGGGGGGGGFGDGGGGGGGGGGGGGGGGGGGGGGGGGGGE7;DGGGGGGEGGGFGEB8DDFE=EG@F=F?EGGEFF6EEGDDFGGE=F>GDDGGGGGGG8EF8FE8=ECCCCEACEA;;CFG>@FF:08,@>>*;4)?484BE3>FB?@FC==*0=(69353,(/,4.6863:2).4::E:6>)14442,.(4)-*).(,()((13((-6:,()).5(((((-(,..,()).**3+2()(
@M02996:162:000000000-B87FG:1:1101:28656:12673 2:N:0:CCTAAGAC+AAGGAGTA
GACTACTAGGGTATCTAATCCTGTTTGCTCCCCACGCTTTCGTGCATGAGCGTCAGTACAGGCCCAGGGGATTGCCTTCGCCATCGGTGTTCCTCCGCATATCTACGCATTTCACTGCTACACGCGGAATTCCATCCCCCTCTGCCGTACTCTAGCCTTGCAGTCACAAAGGCAGTTCCCAGGTTGAGCCCGGGGATTTCACCTCTGTCTTGCAAAGCCGCCTGCGCACGCTTTACGCCCAGTAATTCCGATTAACGCTCGCCCCCTACGTATTACCGCCGCCGCTGGCACGTAGTTAGC
+
CCCCCGGGGGGGGGGGGGGGGGGGGGGGGGGGGGGDGGGGGGGGGGGGFFGGGGGGGGGGGGGGGGGGGGGGGGGGGGGGGGGGGGFFEGGGGFGGGGGGCDFFGGGGGGGGGGGAG:BDFBCEEEGGGGGGFGGGGGGGGAFGGFB@?CDDEGGDGGD=DGDE=@DFG8FFGFGFCGEFG6@@FG@FFGGFBEGADGF?CGFB@63>EFFBEF9ABAC9::23?09@980,>3)<:6EG???B?4>AF>8(4<<C-----1(,179(,4.)...:4:4,((((-(-08<4,.7*2:4<2
@M02996:162:000000000-B87FG:1:1101:22089:12676 2:N:0:CCTAAGAC+AAGGAGTA
GACTACTGGGGTATCTAATCCTGTTTGCTCCCCACGCTTTCGTGCATGAGCGTCAGTACAGGCCCAGGGGATTGCCTTCGCCATCGGTGTTCCTCCGCATATCTACGCATTTCACTGCTACACGCGGAATTCCATCCCCCTCTGCCGTACTCTAGCCTTGCAGTCACAAAGGCAGTTCCCAGGTTGAGCCCGGGGATTTCACCTCTGGCTTGCAAAGCCGCCTGCGCACCCTTTACGCCCAGTAATTCCGATTAACGCTCGCACCCTACGTTTTACCGCGGCTGCTTGCCCTTAGTTAGC
+
CCCCCGFEGGGGGGGG<FFGGGGGGGGGGGGGGGGGGGGGGGGGG8FFGGGGGGGGGFFGEGF=CCGCGEGGGGGGGGGGG@FGGGGGGGGGCEFEBGGGGFGCGFGGGGGGGGG<E>FFGEFCGGCEGFGGGGCDGDFGGAD=D>AFBDFD@D?EGFGGFGDGG5CG+DDFGFDGFGCF;FFGGGFGFGGFFBGFFGFEEFE>BA5)7;F2>FEFEAG6=@D;@:>@@*62>0<)--:EF?B>?<4<C?.8:35?4--,-9(496:?<4.(.4)-3(4227420).<8()()/3<+645
@M02996:162:000000000-B87FG:1:1101:28637:12689 2:N:0:CCTACGAC+AAGGAGTA
GACTACTAGGGTATCTAATCCTGTTTGCTCCCCACGCTTTCGTGCCTCAACGTCAGTTCCAGCCCAGTGGGCCGCCTTCGCCATCGGTGTTCCTCCTCATATCTACGCATTTCACCGCTACACTCGGAATTCCGCCCACCTCTCCTGCACTCTAGCCTTACAGTCTCAAAGGCAGTTCCGGGGTTGAGCCCCGGGATTTCACCTCTGTCTTGCATAGCCGCCTGCGCTCCCTTTACACCCCGTAATTCCGATTAACGCTTGCACCCTACGTCTTCCCACGGCGACTGGCACGTAGTTAGC
+
CCCCCG,,CEFGEGGGGFFGGGGGGGGGGGGGGGGGGGGGGG,CC,E,C,CCEFGGG,,,,C8AFGGF,,,,,@FGGGGGGGG,4CFGGGGFGFEG=<EF=CFGGGGGGGGGGGGAG=@CDFG,,DCFFDFGG,+++66@DDFDG9D,;DFFGFGG@9,,8EEF,+?,?D,;D5DGFFE*+@51@DBGEGG)??*)8FFFEG*>D*7*9@+*8**+*286*6:(=16(6*63CEEF).?:(-4>8(.6:>)(2))*(((,(1)59(3,1:2(33:61),(,-(((-(((4810)*2+).)
@M02996:162:000000000-B87FG:1:1101:15898:12874 2:N:0:CCTAAGAC+AAGGAGTA
GACTACACGGGTATCTAATCCTGTTTGCTCCCCACGCTTTCGTGCATGAGCGTCAGTACAGGCCCAGGGGATTGCCTTCGCCATCGGTGTTCCTCCGCATATCTACGCATTTCACTGCTACACGCGGAATTCCATCCCCCTCTGCCGTACTCTAGCCTTGCAGTCACAAAGGCAGTTCCCAGGTTGAGCCCGGGGATTTCACCTCTGTCTTGCAAAGCCGCCTGCGCACGCTTTACGCCCAGTAATTCCGATTAACGCTCGCACCCTACGTTTTACCTCGGCCTCTGGCACGTAGTTCGC
+
CCCCCFEGGGGFEGGGDFFGGGGFGGGGGGFGGGGGGGGGGGGGGGGGGGGGGGGGGGGGGGGGGGGGGGGGGGGGGGGGGGGGGGGEGGGGCDFF:FFGGFGGGFGGGGCFGGFEFDDFFGFGGGGGDFGGGGGGGGGGGDFGFEAFFGFFEFGFFEDGGGFEEADFGFGFGFGFFD;CGGGGGGFCCGGFDFG>(?;C?7>@BAE5<CGFFF?FEF4,*.6=@(.3:C9,96AF?<EG1..61469?><4:@:>--(--/49<<FBF:.(.4)).).-((((((.3.2.())*/2)44
@M02996:162:000000000-B87FG:1:1101:15918:12878 2:N:0:CCTAAGAC+AAGGAGTA
GACTACACGGGTATCTAATCCTGTTTGCTCCCCACGCTTTCGTGCATGAGCGTCAGTACAGGCCCAGGGGATTGCCTTCGCCATCGGTGTTCCTCCGCATATCTACGCATTTCACTGCTACACGCGGAATTCCATCCCCCTCTGCCGTACTCTAGCCTTGCAGTCACAAAGGCAGTTCCCAGGTTGAGCCCGGGGATTTCACCTCTGTCTTGCAAAGCCGCCTGCGCACGCTTTCCGCCCAGTAATTCCGATTAACGCTCGCCCCCTACGTATTACCGCCACTGCTGTCCCGTAGTTAAC
+
CCCCCGGGGGGCGGGGGFGGGGGFGGGGGGFGGGGGGGGGGGGGGGGGGGGGGGGGGGGGGGGGGGGGGGGGGGGGGGGGGGGGGGGGGGGGGGGG+FCGCEGGFGGGGGGGGGGFG8=D?@8CEGGGGGGGGGGFFFGGGDFGGGBFEDFE>;+AFAFGGGEGG5@AFGGFGF>EBGFF9@CFGGF?CFGF4?D9>FFFFGEEDA@*>BC*864+/=G9E667@3>4:14:<?9238EE1?4.*.).2503474:(--.-1((14>F:0.,63.5-(-((-.,46>:2),(0)2;::)6
@M02996:162:000000000-B87FG:1:1101:21170:12908 2:N:0:CCTAAGAC+AAGGAGTA
GACTACTGGGGTATCTAATCCTGTTTGCTCCCCACGCTTTCGTGCATGAGCGTCAGTACAGGCCCAGGGGATTGCCTTCGCCATCGGTGTTCCTCCGCATATCTACGCATTTCACTGCTACACGCGGAATTCCATCCCCCTCTGCCGTACTCTAGCCTTGCAGTCACAAAGGCAGTTCCCAGGTTGAGCCCGGGGATTTCACCTCTGTCTTGCAAAGCCGCCTGTGCACGCTTTAAGTCCAGTCAATCCGAGTAACGCTCGCACCCTACGGAGTGCTGACGCTGCTGGCAAGTAGTTGAC
+
CCCCCGAFFFGFGGEGEDFGGGGFAFGGGF8C7FFGG>@FFFGGGGGGGGGG@CGGGGGGGGGFGGGGGGDGFGGGGGGGCGFCFDF?FEGGDEFGGGGGGFG@DFGGEEFF,@EEEDFGGFDEDEGGGFGGFFGGG8=ED5FDG,=F?D?DEFDCEFGGCGFGFFFGFFDADFGGFGCCEFCF,9CFFFFFF>>29CFE5B*>28BE*1=B@FCAEF561666).9575(,917))1<>?E),1)6:*-),-).2,,--,)-3)4(28:,(,4()))-(-4-10534(.)(**+3+..2
@M02996:162:000000000-B87FG:1:1101:21186:12914 2:N:0:CCTAAGAC+AAGGAGTA
GACTACTGGGGTATCTAATCCTGTTTGCTCCCCACGCTTTCGTGCATGAGCGTCAGTACAGGCCCAGGGGATTGCCTTCGCCATCGGTGTTCCTCCGCATATCTACGCATTTCACTGCTACACGCGGAATTCCATCCCCCTCTGCCGTACTCTAGCCTTGCAGTCACAAAGGCAGTTCCCAGGTTGAGCCCGGGGATTTCACCTCTGTCTTGCAAAGCCGCCTGCGCACGCTTTACGCCCAGTAATTCCGATTAACGCTCGCACCCTACGTATTACCGCGGCTGCTGGCACGTAGTTCGC
+
CCCCCGGGGGGGGFGGGGGGGGGGGGGGGGFGGGGGGGGGGGGGGGGGGGGGGGGGGGGGGGGGGGGGGGGGGGGGGGGGGGGGGGBFGGFGFGGGGGGGGFGGGGGGGGFEGGGFGDBFFFEGGGGGGGGGGGGGGDDEGAFGGFAFDGFDFGGGFFG8DFEGFFGCD8DC6ACGFGFFGGGGGGFGFGG=EEGBDE?7CFFFFFFFFFGE4*88;F462:87@39913,63<<DFFG=66?DF<62>:)418-2,-,(-91(93(..2..636:<07,49>>:),,(2)(00;*268(
@M02996:162:000000000-B87FG:1:1101:18290:12994 2:N:0:CCTAAGAC+AAGGAGTA
GACTACTCGGGTATCTAATCCTGTTTGCTCCCCACGCTTTCGTGCATGAGCGTCAGTACAGGCCCAGGGGATTGCCTTCGCCATCGGTGTTCCTCCGCATATCTACGCATTTCACTGCTACACGCGGAATTCCATCCCCCTCTGCCGTACTCCAGCGATGCAGTCACAGATGCAGTTCCCAGGTTGAGCCCGGGGATTTCACAACTGTCTTACATCACCGCCTGCGCACGCTTTACGCCCAGTAATTCCGATTAACGCTTGCCCCCTACGTATACCCGCGGCTGCTGGCACGTACTTAGC
+
CCCCCGGGGGGGCFFGF@FGGGGGGGGGGGGGGGGGGGGGDGGGGGGGGGGGGEGGGGGGGGGCGGGGGGGGGGGGGGGGGDGGGDCFGFFGEGGGGGGGGFGGGGGGGGGGGCDFC8BFF=B@EGGGGGGFFF;DFDFGGFFGGGFFDGFEGGGGGGGD>F*34<DFDGGFGFGAFFE5,DFFGGFFFGGFDFGB=<6C??55(6><BBF<6AEA9AD6/./6067,680(92AF102:2::B@2<4C8)-4897((---1(49>9:<4..6)6:4(((,4-(-5>0<?2:0.*2+.)-
@M02996:162:000000000-B87FG:1:1101:3683:13012 2:N:0:CCTAAGAC+AAGGAGTA
GACTACCCGGGTATCTAAATCCTGTTTGCTCCCCACGCTTTCGTGCATGAGCGTCAGTACAGGCCCAGGGGATTGCCTTCGCCATCGGTGTTCCTCCGCATATCTACGCATTTCACTGCTACACGCGGAATTCCATCCCCCTCTGCCGTACTCTAGCCTTGCAGTCACAAAGGCAGTTCCCAGGTTGAGCCCGGGGATTTCACCTCTGTCTTGCAAAGCCGCCTGCGCACGCTTTCCGCCCAGTAATTCCCATTCACTCTCTCACCCTCCGTATTACCCCGCCTGCTGGCCCTTTGTTTG
+
CCCCCGGGGGGCFGGGGFDFCEGGGGGGGFEFFGGGGEFGDFGGGGGGGFDGGGGGGGGGGGGGGGGGGGGGGGGGGGGGFGGGGGBFEEGGFFGGGFFGG5FFGGGGGCFGGG9FG7DFGG9D7FEFEEFFFAEFGGGGGABFGEEF:>D=;EDFGGGD@FE@CC7EFEFAFFGG5DAFGFE>F>5*=EGBDFD>FGFBCGEFFF3)1=C?36.+9;C,*,(//(((,:,0*41)),/;;?1,0.44*)*.-*):)).).*,.24?34(--(2,.))(-1((,,.(),4((.0222.(,
@M02996:162:000000000-B87FG:1:1101:3696:13025 2:N:0:CCTAAGAC+AAGGAGTA
GACTACCCGGGTATCTAACTCCTGTTTGCTCCCCACGCTTTCGTGCATGAGCGTCAGTACAGGCCCAGGGGATTGCCTTCTCCATCGGTGTTCCTCCGCATATCTACGCATTTCACTGCTACACGCGGAATTCCATCCCCCTCTGCCGTACTCTAGCCTTGCAGTCACAAAGGCAGTTCCCAGGTTGAGCCCGGGGATTTCACCTCTGTCTTGCAAAGCCGCCTACGCACGCTTTCCGCCCCGGAATTACGAGTACAGCTCTCACCCTACGTATTACCGCGTCTGCCGGACTGATGTTAG
+
CCCCCGGFGGGGGGGGFE,CDF<FEFGGGGDEC7FG+@@EFG7FFFGGFGFFGGGC@FGGGGCFCGGG?EEFGG4?FEFG,EEDCGECF7FCDGGGC7C@,*9=B9EC68=FFGEEA;DCDCFEEGEC7@+EDGC=D,@DDFFFFGD=?@EDGGGCDEFFED8,76+@C,@?,5C7*?AFEF9:@C@D)9E=5*972=6*/,9@3?E=<AFE4A7+7)*6:(.((/390:(.94:)6<889((()-42*).(,0(*)),.5*2)*,,4?(-..).-)4((4(2(,))(((,(.)+22.))
@M02996:162:000000000-B87FG:1:1101:3677:13029 2:N:0:CCTAAGAC+AAGGAGTA
GACTACCCGGGTATCTAAATCCTGTTTGCTCCCCACGCTTTCGTGCATGAGCGTCAGTACAGGCCCAGGGGATTGCCTTCGCCATCGGTGTTCCTCCGCATATCTACGCATTTCACTGCTACACGCGGAATTCCATCCCCCTCTGCCGTACTCTAGCCTTGCAGTCACAAAGGCAGTTCCCAGGTTGAGCCCGGGGATTTCACCTCTGTCTTGCAAGGCCGCCTGCGCACGCTTTACGCCCAGTAATTCCGATTAACCCTCCCACCCTACGTATTCACCGCGAGGCGTGCACGAGTTTGT
+
CCCCCGFDGGGGGGGGGF9EEDGGGGGDFFCFFCGGGGGGGGGGGEGGFGGGGGGGGGGGFGEFFEFGGGGFGGDFGFGGGGGGGGGGFFGEFFDFGGGCC*=CEFGGEGCFGFAFG;D=995@EGGGG4D@DFGGGFGGG>EFFGEGEGD9EDFFF?FGFF*@E9CFCFGFFFDCFFEFF9CFFF:58CFDD>?2(6/07,900675@BGEEA3+).:7>63(,,3.,8317<?24:5E((.406)-2))-4>80-)((-*((21((.(-.,4(.-.)((-(((,,-(-,-))*/*6).
@M02996:162:000000000-B87FG:1:1101:25946:13152 2:N:0:CCTAAGAC+AAGGAGTA
GACTACTGGGGTATCTAATCCTGTTTGCTCCCCACGCTTTCGTGCATGAGCGTCAGTACAGGTCCAGGGGATTGCCTTCGCCATCGGTGTTCCTCCGCATATCTACGCATTTCACTGCTACACGCGGAATTCCATCCCCCTCTACCGTACTCTAGCCATGCAGTCACCAAGGCAGTTCCCAGGTTGAGCCCGGGGATTTCACCTCTGTCTTGCATAACCGCCTGCGCACGCTTTACGCCCAGTAATTCCGATTAACGCCTGCACCCCACGTATTACCCCGGCTGCTGGCCCGTAGTTAGC
+
CCCCCG<FGGGGCFGGGGGGGCGGGGGFFGGGEGGGGFGGGGGGGGGGGFGGGGGGGFFGGGFGGGG,,CEG8FFGGGGGGGGEDEFGGGGGGGGGGFGGGFGGGGGGGGDGGGGAG:DDFFG+=FFFGGGGGGGGGFGG6=FDFFF+:CDDEFGGGFGGDDDFE?D9F,4@F*;E;FCFFFCFAF@FEGGBB49):DFC<F3556B*98F*>F>+8;?3>6;279;9@89?<@9CF:CE2252*-).2.041@):-(,.(/,.*,(-44((.(-6)(---,3(-5:0?((())*22-.4
@M02996:162:000000000-B87FG:1:1101:25953:13169 2:N:0:CCTAAGAC+AAGGAGTA
GACTACTGGGGTATCTAATCCTGTTTGCTCCCCACGCTTTCGTGCATGAGCGTCAGTACAGGTCCAGGGGATTGCCTTCGCCATCGGTGTTCCTCCGCATATCTACGCATTTCACTGCTACACGCGGAATTCCATCCCCCTCTACCGTACTCTAGCCATGCAGTCACAAAGGCAGTTCCCAGGTTGAGCCCGGGGATTTCACCTCTGTCTTGCATAACCGCCTGCCCACGCCTTACGCCCAGTAATTCCGATTACCGCTTGCACCCTACGGATTACCGCGGCGGCTGGCACGTCGTTATC
+
CCCCCGGGGGGGEGGGFFGGGGGGGGGFCEFCFGGGGGGFGBFGGGGGFGGGEEGGGGGGGGGGGGFGGGGGGGGGGGGGGGGGGGFFGGGGGGGGGGGGGFGGGGGGGGGGFGFCFDFGGB=EECGGGG@EEFGGFFGEDDF8DFAFFGDDEGFGGGA,@?BED5DFFF?FFF968FEF,>C?FGFF=?FFFFGF)>AEFGFBB;3@EFGFFF8=5AF>::6;6(()31:(;;3;(6CE6(548)).2(0,(0)*-,(--1<?F:2:?((-4<52)-((-,(---14?FFF7)2*23(.
@M02996:162:000000000-B87FG:1:1101:18332:13711 2:N:0:CCTAAGAC+AAGGAGTA
GACTACTGGGGTATCTAATCCTGTTTGCTCCCCACGCTTTCGTGCATGAGCGTCAGTACAGGCCCAGGGGTTTGCCTTCGCCATCGGTTTTCCTCCGCATATCTACGCATTTCACCGCTACACGCGGAATTCCATCCCCCTCTGCCGTATCCTAGCCTTCCAGTCCCAAAGGCAGTTCCAAGGTTGAGCCCCGGGATTTTACCTCCGTCTTGCCAAGCCGCCTGGCCACCCTTTACGCCCAGTAATTCCGATCAACACTCGCACCCTTCGTTTTCCCGCGGTCTCCTGACCGTACTTTCC
+
CCCCCGGGGGGGGGGGG<CFGGGGGGGFGEAFECGGGGGGGGEGGGGGGGGGGGGEGGFC,@B?FGF,7@8+BFFGGGGGEFGGGE,B,?CE9FGG:BFB7DFGGG?FEEG;F9E,+1<8C>F=>FEEFDFFGFD3666B+:@D=D0@5+*53,=FGFC,82*@CA?A+,4;DAC,=CE+3>;CC?8FEGG)/54=BF**0<>:E)-/,.5/;).)()9(:./3(,((/*/,9:<FB?E8(3:)*4)-:>)((..4)-328)((144(.14(-3:)),3,,,-()).))((-))**36:<
@M02996:162:000000000-B87FG:1:1101:18351:13721 2:N:0:CCTAAGAC+AAGGAGTA
GACTACTGGGGTATCTAATCCTGTTTGCTCCCCACGCTTTCGTGCATGAGCGTCAGTACAGGCCCAGGGGATTGCCTTCGCCATCGGTGTTCCTCCGCATATCTACGCATTTCACTGCTACACTCGGAATTCCATCCCCCTCTGCCGTACTCTAGCCTTGCAGTCACAAAGGCAGTTCCCAGGTTGAGCCCGGGGATTTCACCCCTGTCTTGCAAACCCGCCTTCTCACCCGTTCCGCCCCGTAATTCCGATTAACGCTCGCCCCCTACGTATTACCGCGGCTGCTGGCCCGTAGTTCGC
+
CCCCCGEGGGGGCFGGGFFGGGGGGGGGGGGGGDFFGGGGGGGGG8EEGGGGGGGGGGGFE<@FEGGGGGG=8FGGGGGGGGCBFGFFGGEFFFGGGCEGGFGGGGGGGGGGGGG,C:?=D@F,@4F=FDCFGFCFD8DGGFF?FGAG5CFD@DGFGAG,6,8F8+62A@,?EF=EFCAF;@EFFG5:8EFBED5):?46459))9:<=88***0+(/95:-(/))))1*6(26(611<C.3(()(..0578()6C--,.(1((1-(4(8.)..64<:((,((-,.0((.(4))2/2)-3
@M02996:162:000000000-B87FG:1:1101:12326:13769 2:N:0:CCTAAGAC+AAGGAGCA
GACTACCCGGGTATCTAATCCTGTTTGCTCCCCACGCTTTCGTGCCTGAGCGTCAGTACAGGCCCAGGGGATCGCCTTCGCCACCGGTGTTCCTCCGCATATCTACGCATTTCACTGCTACACGCGGAATTCCATCCTCCTCTGCCGTACTCCAGCGATGCAGTCACAGATGCAGTTCCCAGGTTGAGCCCGGGGATTTCACAACTGTCTTACCTCACCGCCTGCGCACCCTTTACCCCCAATAAATCCGGTTAACGCTTGCTCCCTCCGTTTTACCGCGACTGCTGGCCCGGAGTTAGC
+
CCCCCGG@FGGGCFFGGGGGGGGGGGGGGGGGGGG:FEEGGG;FG,A5@<FGGGGGG<,6EC,FFGG7@774,@FGGGGGGGG7,@FGGGGGFGGG7BFGFFGGGGGG6BEGGGG,E>DB?EF++CF+@DGGGC360,6DGDD+=E>FEDFFGGG,++14BC>F,++788DCFFGGFGC6E6EFF7=DEG*5?4CB?FFFEG)7;A()/@:<7))/4276*43106>475:<FFB<),;:9(40*)6691)-4>40(-,(-/).9:<1:0,).,.)),,1((,(.6.5:(3())120--2
@M02996:162:000000000-B87FG:1:1101:23673:13787 2:N:0:CCTAAGAC+AAGGAGTA
GACTACTGGGGTATCTAATCCTGTTTGCTCCCCACGCTTTCGTGCATGAGCGTCAGTACAGGTCCAGGGGATTGCCTTCGCCATCGGTGTTCCTCCGCATATCTACGCATTTCACTGCTACACGCGGAATTCCATCCCCCTCTACCGTACTCTAGCCATGCAGTCACAAATGCAGTTCCCAGGTTGAGCCCGGGGATTTCACATCTGTCTTGCATAACCGCCTGCGCACGCTTTACGCCCAGTCATTCCGATTAACGCTTGCACCCTACGGATTACCGCGGCTGCTGGCACGTGGTTATC
+
CCCCCGGGGGGGGGGGGGEGGGGGGFGFCFDDFGGGGGGGFGGGGGGGDGGGEEGGGGGGGGGGGFGGGGGGGGGGGGGGGGGFGGGGGGGGGGGGGGGGE7EFGGGGGGGGGFFEGDFFC@E=CCGGGFGGFA;DFGFGGAFFCEFF?DFEGGGGEFGGGF:C@FFGGGFFGFGGFGCA9D?FFDEGBAF5?E>2>FA4AFF*5BCEFFGEFFE>;FD>=;;=6:B>BG@?3;CC<@:E(3()1-:<C?B0:B>>(,(--942<6:108((,(.591(-4429(.,(4?F:))*2;)).
@M02996:162:000000000-B87FG:1:1101:17540:14112 2:N:0:CCTAAGAC+AAGGAGTA
GACTACAAGGGTATCTAATCCTGTTTGCTCCCCACGCTTTCGTGCATGAGCGTCAGTACAGGCCCAGGGGATTGCCTTCGCCGTCGGTGTTCCTCCGCATATCTACGCATTTCACTGCTACACGCGAAATTCCATCCCCCTCTGCCGTACTCTAGCCTTGCAGTCACAAAGGCAGTTCCCAGGTTGAGCCCGGGGATTTCACCTCTGTCTTGCAAAGCCGCCTGCTCACGCTTTACGCCCCGTAATGCCGATTAACGCTCGCCCCCTACGTATTACAGCGTCTGCTGGCCCGTAGTTACC
+
CCCCCGG9FFGGFGGGFCFGGGGGGGGGGGFFGGGGGGGGGGGGGGGGGGG@FGGGGGFGGGGCGGGGGGGFGGGGGGGGGFGGEEGGGGGEFGGFGGGG79FGGGGGDGGGFFFFG>;=D9F>EEEGGGAFGAECGGGGGAFGGGFFDG?=EEGGGGGFFFCF6+CCF6FAFFGGFGFFGGGGGGEGFGGFF>D2>AACCEEEDFFEFFDE9*71/50626;=(()1/3,(/34E64?5(((40().2-)3:B<7---,(1(-941361().(-6)).4,,-6A2),,(46008/+)))
@M02996:162:000000000-B87FG:1:1101:17520:14127 2:N:0:CCTAAGAC+AAGGAGTA
GACTACAAGGGTATCTAATCCTGTTTGCTCCCCACGCTTTCGTGCATGAGCGTCAGTACAGGCCCAGGGGATTGCCTTCGCCGTCGGTGTTCCTCCGCATATCTACGCATTTCACTGCTACACGCGAAATTCCATCCCCCTCTGCCGTACTCTAGCCTTGCAGTCACAAAGGCAGTTCCCAGGTTGAGCCCGGGGATTTCACCTCTGTCTTGCAAAGCCGCCTGCGCACGCTTTACGCCCCGTAATTCCGATTAACGACCGCCCCCTCCGTACTCCCGCCGCTGCATGCACGTAGTTAGC
+
CCCCCGGGGGGGGGGGGCGGGGGGGGGGGFDFEGGGGGGGGGGGGGGGGGGGGGGGFGGGGGGEGGGGGGGG<FGGFFGGGGGGEGEFGGGFGGGGGGGGGFG8EGGGGCFGGGFFC:DDFEF>EGBGGGGGGGFFGFGGDAFGGGBC5D?D9FGFGGG,>F@GGFGFG,D?FAGGACA*3@:C@FBGFGGF>5C@@E6<CF;=@*3*8BF=>F?C@F50C968;(.(.1(-9?4<<:8C((((04><F882:>-*--(--)(-54((((-((()(,(-(--271,)6)4-4.)2;@)))
@M02996:162:000000000-B87FG:1:1101:17538:14130 2:N:0:CCTAAGAC+AAGGAGTA
GACTACAAGGGTATCTAATCCTGTTTGCTCCCCACGCTTTCGTGCATGAGCGTCAGTACAGGCCCAGGGGATTGCCTTCGCCGTCGGTGTTCCTCCGCATATCTACGCATTTCACTGCTACACGCGAAATTCCATCCCCCTCTGCCGTACTCTAGCCTTGCAGTCACAAAGGCAGTTCCCAGGTTGAGCCCGGGGATTTCACCTCTGTCTTGCAAAGCCGCCTGCGCACGCTTTACGCCCAGTAATTCCGATTAACGCTCGCACCCTACGTATTACCGCGGCTGCTGGCACGTAGTTAGC
+
CCCCCGGGGGGGGGGGGFFGGGGGGGGGGGFFGGGGGGGGGGGGGFFGGGGGGGGGGGGGGGGGGGGGGGGGGGGGGGGGGGGGECFFEFGGFGGGGGGGGFGGGEFGGGGGGGGFG>DFFGGGGGEGGGGGGGGGGGGGGDFGGFAFEGFFGGGGFGGGGC>FGFGGG8DFFF5CFGEFFGFGE7@FEFGADBGFFCFFEFEFBFE<CFFEFA3@EF4,26;;?>B>B*325?AFBFEG???>=.4:F:5-285C----(1-39?:B?B23406<A29(349>:).56:)(08*;A6:<
@M02996:162:000000000-B87FG:1:1101:21574:14976 2:N:0:CCTAAGAC+AAGGAGTA
GACTACTGGGGTATCTAATCCTGTTTGCTCCCCACGCTTTCGTGCATGAGCGTCAGTACAGGCCCAGGGGATTGCCTTCGCCATCGGTGTTCCTCCGCATATCTACGCATTTCACTGCTACACGCGGAATTCCATCCCCCTCTGCCGTACTCTAGCCTTGCAGTCACAAAGGCAGTTCCCAGGTTGAGCCCGGGGATTTCACCTCTGTCTTGCAAAGCCGCCTGCGCCCCCTTTACGCCCAGTAATTCCGATTAACGCTCGCACCCTACGTATTACCGCCGCTGCTGGCACGTTGTTAGC
+
CCCCCGGGGGGGGGGGGGGGGGGGGGGGFGEFGGGGGGGGGGGGGGGGGGGGGGGGGGGGGGGGGGGGGGGGGGGGGGGGGGGGGGCFGFGGGGGGCGGGGFGGGFGGGGGGGGGFGDFCD>EGGGGGGGGGGGGGGGGGGFFGGGFFEG59@EFFGGGGGGF>?FGEGGFFGFGFFGEFDFGGEFFGFCGAFDGB@EFEFFFB@AECEFGFFFFFEFG:=6811,3((*,,9:A<31CEFB?FF>45::731)6D--(--9(491076(.3:44244((--(,35>((()-))2;A).-
@M02996:162:000000000-B87FG:1:1101:16178:15346 2:N:0:CCTAAGAC+AAGGAGTA
GACTACTCGGGTATCTAATCCTGTTTGCTCCCCACGCTTTCGTGCATGAGCGTCAGTACAGGTCCAGGGGATTGCCTTCGCCATCGGTGTTCCTCCGCATATCTACGCATTTCACTGCTACACGCGGAATTCCATCCCCCTCTACCGTACTCTAGCCATGCAGTCACAAAGGCAGTTCCCAGGTTTAGCCCGGGGATTTCACCTCTGTCTTGCATAACCGCCTGCGCACGCTTTACGCCCAGTAATTCCGATTAACGCTTGCACCCTCCGTATTACGCCGGCAGCTGGCACGTAGTTACC
+
CCCCCGGGGGGGGGGGGEFGGGGGGGGGGGFFEGGDGGGGGGGGGGGGGGGGGGGGGGGGFGGGGGGGGGGGGGGGGGGGGGGFFGFFGGGGGGGGGGGGDFGGGGGGGGGGGGEFF:?DD9FEGGDGGFGGGGGGGGGGGFFGGFBF*@D==D+CDDGCFCDEC5D7CC?CGAC6?EEFBFGGF7:CA7@>BAD=5FAECFFFF93<CF=*>F?1*;;5>./,=9@16*3;77EC?0:C((.4*.)6D?),4547-(,-,9).23(3(--..56<-(-(,(((((.((,.3.)*23.))
@M02996:162:000000000-B87FG:1:1101:26021:15348 2:N:0:CCTAAGAC+AAGGAGTA
GACTACCCGGGTATCTAATCCTGTTTGCTCCCCACGCTTTCGTGCATGAGCGTCAGTACAGGCCCAGGGGATTGCCTTCGCCATCGGTGTTCCTCCGCATATCTACGCATTTCACTGCTACACGCGGAATTCCATCCCCCTCTGCCGTACTCTAGCCTTGCAGTCACAAAGGCAGTTCCCAGGTTGAGCCCGGGGATTTCACCTCTGTCTTGCAAAGCCGCCTGCGCACGCTTTACGCCCAGTAATTCCGATTAACGCTCGCACCCTACGGATTACCGCGGCTGCTGGCACGTAGTTAGC
+
CCCCCGGGGGGGGGGGGFGGGGGGGGGGGGGGGGGGGGGGGGGGGDFGFGGGGGGGGGGGGGGGGGGGGGGGGGGGGGGGGGGGGGFGGFGGGGGFGGGGGFGGGGGGDEBFGGFEGDFGF=FEGGGCFGGGGCFFFDFGGAFDCEAF5CFFEFGGGCEGFFE@FFGGCFGFGF5FFGEF9>CC>F9FCGGA4?D2@CFFCGFFDFECEFF<EFECEA5256?FF6;13/((7:>A?0CE::?<*)).2.)46>>:----(1(4C::01(((-,.3)-1(-,-41)2.3:?:75;CC669
@M02996:162:000000000-B87FG:1:1101:12945:15589 2:N:0:CCTAAGAC+AAGGAGTA
GACTACCAGGGTATCTAATCCTGTTTGCTCCCCACGCTTTCGTGCCTGAACGTCGGTGCTGGACCAGGAAGCCGCTTTCGCCACTGGTGTTCCTTCCGATATCTACGCATTTCACCGCTACACCGGAAATTCCGCTTCCCTCTTCCGCACCCTAGCTACGCAGTCTCGAATGCAATTCCCAGGTTGAGCCCGGGGCTTTCACACCCGACTTATGTAACCGTCTGCGCACGCTTTACGCCCAGTCCTTCCGAGTCTCGCTCTCACCCCCTGTATTCCCGCTGCTGTATGCACAGAGTTCGC
+
A-ACCGGGGGDGGFGGFEFAFGFFGGGGFCC8:EFEGGEGGGGGGGGC8<FFEC:FF@FFGFFEECGEFGGGGGDEGFGGDBCFFDFGGGGF>AEF@EGC@BGGCFGDCEGFFFFCG>BDDEFFGDGECGEGGGGDDECFGFFGGDAGD>>56DFFGGG6BE5@E8+,+,<6<BDGFGFFEFF2>C2077@7*9195F6**=8>>D(3:57CF=)3)3;42/(().3,42427,).42CE::4,)))-2(.-3.)*.(-((2-47((-3454)-)-)46((-,...)6:)7)0/23<)-(
@M02996:162:000000000-B87FG:1:1101:12910:15590 2:N:0:CCTAAGAC+AAGGAGTA
GACTACCAGGGTATCTAATCCTGTTTGCTCCCCACGCTTTCGTGCCTGCACGTCGGTGCTGGACCAGGAAGCCGCTTTCGCCACTGGTGTTCCTTCCGATATCTACGCATTTCACCGCTACACCGGCAATTCCGCTTCCCTCTTCCGCACCCTAGCTACGCAGTCTCGAATGCAATTCCCAGGTTGAGCCCGAGGCTTTCACACCCGACTTATGTCACCGTCTACTACAGCTTTACGCCCAGTAATTCCGATCTACGCTGGACCCCTCTCTACTACCGCGCTTGCCTGCCAGGGTCTACC
+
CCCCCFCCFD@F@@FFGCFFFFG<FFGGGG8<FFGG:F@@,BF8FFFG8FFFCGG>FECEGGFEEFFGFGCBFFEDBDGGCEEGGFGEFF?=>EF9FEEGGBGDDFEFEG=@FGGG713=C,B8>C++8A@E;D>CCCFFG=6=DFDCBD*0>DFFFCF+BGAC,5C,7,DFGF+2*+;A9@>CF7@*4?*:*395B<6*5C?F=5(3(256)/13.+76/66())).)+.679E<(,211,52=<56*()(().0(--(-*,.9448((.)).6-.(--(((-(()..1))))**2).)
@M02996:162:000000000-B87FG:1:1101:12929:15599 2:N:0:CCTAAGAC+AAGGAGTA
GACTACCAGGGTATCTAATCCTGTTTGCTCCCCACGCTTTCGTGCCTGAACGTCGGTGCTGGACCAGGAAGCCGCTTTCGCCACTGGTGTTCCTTCCGATATCTACGCATTTCACCGCTACACCGGAAATTCCGCTTCCCTCTTCCGCACCCTAGCTACGCAGTCTCGAATGCAATTCCCAGGTTGAGCCCGGGGCTTTCACACCCGACTTATGTAACCGTCTACGCACGCTTTACGCCCAGTAATTCCGATTAACGCTTGCACCCTCTGTATTACCTCGGCTGCTGGCACAGGGTTAGC
+
CCCCCGGGGGGGGGGGGFGGGGGGGGGGGGFFFGGGGGGGGGGGGGGGGGGGGGGGGGGGGGGFGGGGGGGGGGGGFGGGGGGGGGFFGGFGGGGGGGGGGFGGGGGGGGGGGGGGGABGDEEFGG@EGGGGGGGGDGGGGDFGGGFGFGD=FGGGGGGGGGB<C?CCDFCCFFGGFGFFF?FCCFFGEGGFFFGFFGFFEGFEDF>1:DG3?F?ACAD7264=FDF;9:>?CBBAF6?CBBB296A<C7.41<5:--,,4985><(473.).:-:)..,(-434>BF?<>28)*22439
@M02996:162:000000000-B87FG:1:1101:2334:15718 2:N:0:CCTAAGAC+AAGGAGTA
GACTACCGGGGTATCTAATCCTGTTTGCTCCCCACGCTTTCGTGCATGAGCGTCAGTACAGGCCCAGGGGATTGCCTTCGCCATCGGTGTTCCTCCGCATATCTACGCATTTCACTGCTACACGCGGAATTCCATCCCCCTCTGCCGTACTCTAGCCTTGCAGTCACAAAGGCAGTTCCCAGGTTGAGCCCGGGGATTTCACCTCTGTCTTGCAAAGCCGCCTGCGCACGCTTTACGCCCAGTAATTCCGATTAACGCTCGCACCCTCCGTATTACCGCGGCTGCTGGCACGTAGTTAGT
+
CCCCCGGGGGGGEGGGGGGGGGGGFGGGGFFGGGGGGGGGGGGGGGGGGGGGGGCGGGGGGGGGGGGGGGGGGGGGGGGGGGGGGGCFFGGGFFGGGGGGGFFGGFFGGGGGGGGGG>DDFFFEGGCFCD8EFGGFDGGGG@B6D>>C>CFFGGFGGFDF8CCDFFGGGGGFFA5@BFEAFGFFFCB>@FGFFBDF@CA<CGFED;@CEFG@EFC+/;D6:3672:9(-:7,9:)-82CE(..<*-4<74)(,76C,---,126C<0(49(4,3.6)(((--44?)).8?B60)*2<.6)
@M02996:162:000000000-B87FG:1:1101:16542:15836 2:N:0:CCTAAGAC+AAGGAGTA
GACTACCAGGGTATCTAATCCTGTTTGCTCCCCACGCTTTCGTGCATGAGCGTCAGTACAGGCCCAGGGGATTGCCTTCGCCATCGGTGTTCCTCCGCATATCTACGCATTTCACTGCTACACGCGGAATTCCATCCCCCTCTGCCGTACTCCAGCGATGCAGTCACAGATGCAGTTCCCAGGTTGAGCCCGGGGATTTCACAACTGACTTACATCACCGCCTGCGCCCCCCTTACGCCCAGTAATTCCGATTAACGCTTGCACCCTACGTATTACGGCCGCTCCTGGCCAGTAGTTAGC
+
CCCCCGGGGGGGGGGGGFGGGGGGGGGFGFFFGGGGGGGGGGGGGGGGGGGGGGGGGGGGGGGGGGGGGGGGGGGGGGGGGGGGGGCFGGGGGGGGGGGGGFGGGGGGGGGGGGFFG:<?DEFEGGGFGGGGGGGGGGGGGDFGGGBG>C?DEGFFEEFGEGFGGFGGCCGFFFGFFGEA@FGGB>=*5FF9?@GFFGFFEFEBF)3*.4BEEAEA96DDE(/2466((*.(1:>32(:?((,6*5)4087(375:(,(,(/).23,(.(,)).-:(((,--((,().(((-)/+33)-.
@M02996:162:000000000-B87FG:1:1101:20376:16305 2:N:0:CCTAAGAC+AAGGAGTA
GACTACACGGGTATCTAATCCTGTTTGCTCCCCACGCTTTCGTGCATGAGCGTCAGTACAGGCCCAGGGGATTGCCTTCGCCATCGGTGTTCCTCCGCATATCTACGCATTTCACTGCTACACGCGGAATTCCATCCCCCTCTGCCGTACTCTAGCCTTGCAGTCACAAAGGCAGTTCCCAGGTTTAGCCCGGGGATTTCACCTCTGTCTTGCAAAGCCGCCTGCGCACCCTTTAGGCCCAGTCATTCCGGTTATCGCGCGCACCCTACTTCTTACCCCGTGCGCTGGGCCCTTGTTAGC
+
CCCCCGGGFGGFFGGGFCFEFGGGGGGGFC@FCGG7FGEFGGGGGGGGGGGEGEGGGGGGG8F?BGFGGGGGGGGGFGGGEGFGGEFFGGGFDGGGGGEFE2=DFCF>CEEGFGG@F:D=DC,@CEGG@FGFGFGFF8DEGAF689:CA+:DGFGFGGGGGG@FCFG,A@@?8?3@8<>?9DCFG+:@87:9*:*55?A?<E3*5;@?<CC5@F;C;AC6=(((8,3,.*,/*8))).2;((()1-46*..30.)2((((-1-471((()..)6)65(,(-((-(((-(((()02<:-.)
@M02996:162:000000000-B87FG:1:1101:20373:16322 2:N:0:CCTAAGAC+AAGGAGTA
GACTACACGGGTATCTAATCCTGTTTGCTCCCCACGCTTTCGTGCATGAGCGTCAGTACAGGCCCAGGGGATTGCCTTCGCCATCGGTGTTCCTCCGCATATCTACGCATTTCACTGCTACACGCGGAATTCCATCCCCCTCTGCCGTACTCTAGCCTTGCAGTCACAAAGGCAGTTCCCAGGTTGAGCCCGGGGATTTCACCTCTGTCTTGCAAACCCGCCTGCGCACGCTTTACGCCCAGTAATTCCGATTAACACTCGCACCCTACGTATTACCGCGGCTGCTTGCACGTAGTTAGC
+
C9CCCGGGGGGGGGFGFCFGFGGGGGGGFGAFFGGGGG;DFGGGGGGGGGGGGGGGGGGGGGGGGGGGGGGGGGGGGGGFGGGGGEFGDFEGFGGGGGGGGFGGGGGFEEEGGGGGGDFDFEEGDEGE:BFGGGDFG8@GG@FGFGB@>GFCEGGGGGGGGGCGGFGGG6D9C*9CBF*@9,9EFF:*8EGFEF*56<AEFCFEDFF7@C@5>=7:(.14/.2(,,(.6=4(9?45:::C2::9=4:<::)(476G),.(-949<<04:2().()..(4-((((-5)5()5(0)*;@)).
@M02996:162:000000000-B87FG:1:1101:13576:16449 2:N:0:CCTAAGAC+AAGGAGTA
GACTACTGGGGTATCTAATCCTGTTTGCTCCCCACCCTTTCGCTCCTCAGCGTCAGTTACGGCCCAGAGATCTGCCTTCGCCATCGGTGTTCTTCCTGATATCTGCGCATTCCACCGCTACACCAGGAGTTCCAATCTCCCCTACCGCACTCTAGTCTGCCCGTACCCACTGCAGGCCCGAGGTTGAGCCTCGGGTTTTCACAGCCGACGCGACAAACCGCCTACGAGCCCTTTACGCCCAATCATTCCGGATAACGCTTGCCCCCTACGTATTACCCCGGCCGCTGGGACCTCGTTAGC
+
CCCCCGGGGGGGGGGGGFGGGGGFGGGGGGEFEGG@FFGFGGGGGGGGGGGGGGGGGGGGGGGGGGGGGGGGGGGGGGGGGGDFDGGCGFGGGGGGGGGGGDFFGCEGGGGGDGCEE>DGGGGGGGGFCFGGGGFGGFFDF>BFGEBEEG>EEFGFEFFGGD>==?DGGGCA?FCFDCAB>@ECFCCGEF:59AG>AFFFFGEEB)-59;)6,>7B@F51/4((4<?69*4(9?BB:(:C:<:,9)-425B((.)*(-(--1(./--(,4.)6().),,-((((-13(((.())2/2-()
@M02996:162:000000000-B87FG:1:1101:13559:16458 2:N:0:CCTAAGAC+AAGGAGTA
GACTACTGGGGTATCTAATCCTGTTTGCTCCCCACCCTTTCGCTCCTCAGCGTCAGTTACGGCCCAGAGATCTGCCTTCGCCATCGGTGTTCTTCCTGATATCTGCGCATTCCACCGCTACACCAGGAGTTCCAATCTCCCCTACCGCACTCTAGTCTGCCCGTACCCACTGCAGGCCCGAGGTTGAGCCTCGGGTTTTCACAGCAGACGCGACAAACCGCCTACGAGCTCTTTAAGCCCAATAATTCCGGATAACTCCTGCACCCTACGGTTTACGGCTGCTCCTGGCGCGTAGTTCGC
+
CCCCCGGGGGGGGGGGFCFGGGGGGGGGGG@FCGGDFFG8EEGFGGGGGFGGEGGGGGGGGGGGGGGGGGFGGGGGFGGGGGGGFEFBFF:FFGGGGGGFFFGGGFGEECEFEFFGG@@DDGEGFGGFGGGGGGGGGEEFF=FFGD=F>D>DDFFFGCFFE,:@E?=DF+3;DFFC>6=?*@CCCCEGEF6)9?GD>@FCCGF==47>@5)56:0>DF767613(3:13*,)2><)6<EC<?:29)452:@?:5)*).,.)2(.98<04((((-()((((,-).).4((((-))22+)(,
@M02996:162:000000000-B87FG:1:1101:13575:16467 2:N:0:CCTAAGAC+AAGGAGTA
GACTACTGGGGTATCTAATCCTGTTTGCTCCCCACCCTTTCGCTCCTCAGCGTCAGTTACGGCCCAGAGATCTGCCTTCGCCATCGGTGTTCTTCCTGATATCTGCGCATTCCACCGCTACACCAGGAGTTCCAATCTCCCCTACCGCACTCTAGTCTGCCCGTACCCACTGCAGGCCCGAGGTTGAGCCTCGGGTTTTCACAGCAGACGCGACAAACCGCCGACGAGCTCTTTACGCCCAATAATTCCGGATAACGCTTGCGCCCTACGAGTTACGGCAGCTGCTGGCACTTAGTTAGA
+
CCCCCGFGGGGFGGGGGDGGFGGGGEFGGGFDFGG@FFGGGGGCGEFGGGGGGGGGGGGGGGGGGGGGGGGGGGGGGGGGGGGGGGGGGCFGEGGGGGGGGFGGGGGGGGGCAEAECBBDDFBGDFFFEFGFFGGGGFGGGDFGGE5:?C?E9E@FF8DFFD>FGFDFGGFFDF6?5C>BCEGECFEGF?,:?4D4@EF<6C<EBF5:559=BF>)38:,7,((344;>2:40:<A01?:?63)/64>*48:?>99--,(,*(-1,472-((--.)((((--.,5:>((()(/*3+3.-)
@M02996:162:000000000-B87FG:1:1101:29120:16581 2:N:0:CGTAAGAC+AAGGAGTA
GACTACTCGGGTATCTAATCCTGTTTGATCCCCACGCTTTCTTTCCTCCTCTTCAATAACGGCCTCGTGAGATGCCTTCGCCATCGGTGTTCTTCCTAATCTCTAAGCATTTCACCTCTCCCCCCCTCCTTCCCCCTTCCCCTTCCGTAACCAAGAGAAACAGTCTAGACGGCAGGTCCGGGGTTGGGCCCCGGTTTTGTACACAGACCTTGCAGACCCGCCTGCGCCCCCTTGACGCCCAGTGAACCGGAAAAACCCCGGCTCCCCCCTATTACCGCGGGCTGTTGTCACGATGTGCGC
+
CCCCCG<@FGGGGGGGGGGGGGFGGEGGGFGGG-FFGGGGF,<,CE<FF<E9<FFCF,CFGG++6,BF,EF9FFGFFGGGGFFFGGG,CBFFGGG,9,9=A;FGG6EGGGG9FFFG,:9=?>?+@++BC:9ED4D+66=D+39+64)45+*5,86,,6=@DFDFF+2,+7+*=ADE*3:?*B*43*:7)14//8)(8<65*>?4))(((/*)(2)3(0*(1(((/.((-:((9().(-:803:24))-)48(7),*((-,-)-3*((-((-).)-6,7,4((((,..()).37)/2+)-(
@M02996:162:000000000-B87FG:1:1101:17635:17286 2:N:0:CCTAAGAC+AAGGAGTA
GACTACAAGGGTATCTAATCCTGTTTGCTCCCCACGCTTTCGTGCATGAGCGTCAGTACAGGTCCAGGGGATTGCCTTCGCCATCGGTGTTCCTCCGCATATCTACGCATTTCACTGCTACACGCGGAATTCCATCCCCCTCTACCGTACTCTAGCCATGCAGTCACAAAGGCAGTTCCCAGGTTGAGCCCGGGGATTTCACCTCTGTCTTGCATAACCGCCCGCGCACGCTTTACGCCCAGTAATTCCGATTAACGCTTGCACCCTACTGATTACCGCGGCCGCCGGCACCTAGTTAGC
+
CCCCCGGGGGGGGGGGGFGGGGGFGGGFFFE<CFGGGGGGGEGGGGGGFGGGGGGGGGGGGGGGGGGGGGGDFGGGGGGGGGGGGG@FGFEFGEEFGGGGGFFGGGGGGGGGGGGFGDDFGEFGGGGCFFFGGGFFGGGGG=DFGC56:C5:@E9DGFGGGFD>FFGGGGFFDFDCFGEFFD9AGCC>@GC85*;94>AA*>>=BA=C<=B:>6C+*)C2:,((6.((,*-1C?>A::EE033)*.642(81:D2D--,--72<DB?0<)))).).)(,(-((-((((41(()0202).4
@M02996:162:000000000-B87FG:1:1101:12532:17447 2:N:0:CCTAAGAC+AAGGAGTA
GACTACAGGGGTATCTAATCCTGTTTGCTCCCCACGCTTTCGTGCATGAGCGTCAGTACAGGCCCAGGGGATTGCCTTCGCCATCGGTGTTCCTCCGCATATCTACGCATTTCACTGCTACACGCGGAATTCCATCCCCCTCTGCCGTACTCTAGCCTTGCAGTCACAAAGGCAGTTCCCAGGTTGAGCCCGGGGATTTCACCTCTGTCTTGCAAAGCCGCCTGCGCACGCTTTACGCCCAGTAATTCCGATTAACGCTCGCACCCTACGTATTACATGCGCTGCTGGCACGTGTGTAGC
+
CCCCCGGGGGGGGGGGGFGGGGGGGGGFGGEGGGGGGGGGGGGGGGGGGGGGGGGGGGGGGGGGGGGGGGGGGGGGGGGGGGGGGGFFGGGGFFGGGGGGGFGGFGGGGGGGGGGGG:1==EEGGGGFGGDEFGGGGFCGDFFGGGBC5CFEGGGGGGGGGGFDGFGGFGGFGAGFFFFFFGFCFC:9@FGBF4CB@FFF?GFEDFF8<A@;BFFFE;>::4(281:@>E6,>1<><?CGB08469)6::.1379:--,-()(496<B6((.).64))),-(,34:0::0<:F)3*2))5
@M02996:162:000000000-B87FG:1:1101:10961:17453 2:N:0:CCTAAGAC+AAGGAGTA
GACTACACGGGTATCTAATCCTGTTTGCTCCCCACGCTTTCGTGCATGAGCGTCAGTATTGGCCCAGGGGGCTGCCTTCGCCATCGGTATTCCTCCACATCTCTACGCATTTCACTGCTACACGTGGAATTCTACCCCCCTCTGCCATACTCTAGCCCGCCAGTCACAAATGCAGTTCCCAGGTTAAGCCCGGGGATTTCACATCTGTCTTAGCGGACCGCCTGCGCACGCCTTACGCCCAGTAATTCCGATTAACGCTTGCACCCTACGTTTTACCGCGGCTGCTGGCCCGTAGTTCTC
+
CCCCCGGGGGGGFGGGGFFGGGGGGGGGGGGGGGGGGGGGGGGGGGGGGGGGGGGGFGGGCFGGGGGGGGGGGGGGGGGGGGGGFEFGGGGGGGGGGGGGFDGGGGGGGDEGGGGGGDDFFFGGFGGFGFGGGGGGGFGGGFFGGGFGFGFEGGGGGGDDEE5@EFGGG:CAFF7EFFEFFFFFEGEDEGGFFFG=@FFFFGFEBFC8>BF**;2>@58(2.6@@(3:;89(>(<B02?8?:?2?):<C0.1,)6:-(,-4C8)58(3:8.(,-)5),((--((,4:(((,,.8*20)).
@M02996:162:000000000-B87FG:1:1101:2545:17855 2:N:0:CCTAATAC+AAGGGGTA
GACTACTCGGGTATCTAATCCTGTTTGATCCCCACGCTTTCGTGCCTGAGCGTCAGTACAAGTCCAGGGGATTGCCTTCGCCATCGGTGTTCCTCCGCATATCTACGCATTTCACCGCTACACGCGGACTTCCACCCCCCTCTACCGTACTCTAGCCCTGCCGTAACAACGGCCGTCCCAAGGTGGGGCTCGGCATTTTCACGTCTGGCTCACATGCCACCCACGCGACCCTCTAAGCCAAATCATGCCGAATAAGCTCTCACCTCAACGTTTACCGCCGCACGCTGGCGCGTAAGTAGC
+
C@CCCGFFGGGGEFGG<,CFGFGGGFD,B6<CF<F@@BFFEFFCF8F5E,CFGDGEG,,,,66C6FE@,@6,B?EFFGGGD@:C=,B=FGDE,@E,+8+@4DFGG9,8@>BFGG,5@:9CDCF+++@>6CEDD=,0=+6>?5*+2,:8D7@ECFGGG,,13,1@7*3@F,59***:*/89,,*=,*()6*/.))).),17/>(,,)/())*))).*.9*)*,(-(1(,4*(,*(.)..:*((),14))*-)(-))*)))))2.,*(()((,(.().((((,((((-6(2(490)**+)))
@M02996:162:000000000-B87FG:1:1101:2563:17861 2:N:0:CCTAAGAC+AAGGAGTA
GACTACTCGGGTATCTAATCCTGTTTGCTCCCCACGCTTTCGTGCATGAGCGTCAGTACAGGTCCAGGGGATTGCCTTCGCCATCGGTGTTCCTCCGCATATCTACGCATTTCACTGCTACACGCGGAATTCCATCCCCCTCTACCGTACTCTAGCCATGCAGTCACAAAGGCAGTTCCCAGGTTGAGCTCGGGGATTTCACCTCTGTCTTGCATAACCGCCTGCGCACGCTTTACGCCCAGTACTTCCGATTAACGCCTGCACCCTACGTATTACCGCGGCTGCTGGCACGTAGTTACG
+
CCCCCGGGGGGGGGGGGGGGGGGGGGGGGEEFGGGGGDEGGGGGGGGGGGGGGEEGFGGGGGGGGGDGFDFGGGGGGGGGGFFBFGFGGGGGG@FGGGGGE;FGFGGGCGFFFGGEF:<=@EGGGG::=FGGGGAFFFGGGFFGGFFFFD59BFGFGF8D@FDC=+=F+DFFGFGGFGEFAFDFGGEGFBC>EFD2<BFEC==6@;>*1=D:E67B=FF=?:3=;((46*((:=<;27CEF075*.6523)(-)6:-((.-14:C?<?B,()...:9((,-3970)).4:<000;;<5)(
@M02996:162:000000000-B87FG:1:1101:28677:17963 2:N:0:CCTAAGAC+AAGGAGTA
GACTACCGGGGTATCTAATCCTGTTTGCTCCCCACGCTTTCGTGCATGAGCGTCAGTACAGGCCCAGGGGATTGCCTTCGCCATCGGTGTTCCTCCGCATATCTACGCATTTCACTGCTACACGCGGAATTCCATCCCCCTCTGCCGTACTCTAGCCTTGCAGTCACAAAGGCAGTTCCCAGGTTGAGCCCGGGGATTTCACCTCTGTCTTGCAAAGCCGCCTGCGCACGCGTTACGCCCAGTAATTCCGATTAACGCTTGCACCCTACGTATTTGACGGGCTGCTGGCACGTATTTAGC
+
CCCCCGCGGGGGGGGGGFFFGFGFGGGFFFEEEGGGGGCGGEFGGGGGCGGGGGGGGGGGGGGCGGFGDGGCGGFFGGGGGFGGGDEFEGCDFGEFGGF:@FG9;<=F+CBEFGGDF>FDDEECC7>:FGGGGFGFG?@BD=D+D@:@:=*17ECFGGGCB,1:<C7FCFGFGC*;B>EF,@9<F4>*5ECAF>:9@GA5@GFFF=)17AF@469+55;456617,662*-(1((4??C88084/-:6:3.(-))2((((,1)49:?:?(..6())))(-(,(((.)(42<())030..-
@M02996:162:000000000-B87FG:1:1101:17747:18238 2:N:0:CCTAAGAC+AAGGAGTA
GACTACCGGGGTATCTAATCCTGTTTGCTCCCCACGCTTTCGTGCATGAGCGTCAGTACAGGCCCAGGGGATTGCCTTCGCCATCGGTGTTCCTCCGCATATCTACGCATTTCACTGCTACACGCGGAATTCCATCCCCCTCTGCCGTACTCTAGCCTTGCAGTCACAAAGGCAGTTCCCAGGTTGAGCCCGGGGATTTCACCTCTGTCTTGCAAAGCCGCCTGCGCACGCTTTACGCCCAATAATTCCGATTAACGCTCGCACCCTACGTATTATCGCCGCTGCTGGCACGTAGTTTGC
+
CCCCCGGGGGGGGGGGGCFFFGGGGGGGFFCFEGGGGFGGGGGGGGGGGGGGGGGGGGGGGGGGGGGGGGGGGGGGGGGGGGGGGGDEGFGGGGGGGGGGGFGGGGGGGGGGGGGCGDFGG@FGGGGCGGGGFFGGGGGGGFFGGF=FEGFFCGFCEGGGFC=>CFGGGGGFGFGFFE>FCFG<B>BGFGGFFEG92<AC4CBEB83.<AF4@F9;8AC4/363;19:>*7(1:AA1(::(((./..5:5)-256>,,-(-9(-9:13:03342)).4-(--(13,),1.4:0)220).6
@M02996:162:000000000-B87FG:1:1101:17750:18257 2:N:0:CCTAAGAC+AAGGAGTA
GACTACCGGGGTATCTAATCCTGTTTGCTCCCCACGCTTTCGTGCATGAGCGTCAGTACAGGCCCAGGGGATTGCCTTCGCCATCGGTGTTCCTCCGCATATCTACGCATTTCACTGCTACACGCGGAATTCCATCCCCCTCTGCCGTACTCTAGCCTTGCAGTCACAAAGGCAGTTCCCAGGTTGAGCCCGGGGATTTCACCTCTGTCTTGCAAAGCCGCCTGCGCACGCTTTACGCCCAGTAATTCCGATTAACGCTCGCCCCCTCCGTATTACCGCGGCTTCTGGACCGTATTTAGC
+
CCCCCGGGGGGGEGGGGGGGGGGFGGGFFGGFGGGGGGEGGEGGGFEGFGGGGGGGGGGGGGGDEGFGGGGGGCGGFGDGFGGGGCFGDFCGFGGGGG+,6?FGGGGGGC=FGGFGFDFGF9<CEDFD@DFGGGGGGGGGGDFGGG=@5D?DGGGGGGGGGG@BFFGGFGFFG5CFFCE9@EGGFFEFFGG@>>4:5C4<5B75=;@EEFGFF4)64AG>5,/3=19(-84(14<>1:>E:0>)154AD?)-83)2,---(1(4>9>(-((.,(466(1-(,,(46<2).(-00*<+.6)
@M02996:162:000000000-B87FG:1:1101:12207:18282 2:N:0:CCTAAGAC+AAGGAGTA
GACTACAGGGGTATCTAATCCTGTTTGCTCCCCACGCTTTCGTGCATGAGCGTCAGTACAGGTCCAGGGGATTGCCTTCGCCATCGGTGTTCCTCCGCATATCTACGCATTTCACTGCTACACGCGGAATTCCATCCCCCTCTACCGTACTCTAGCCATGCAGTCACAAAGGCAGTTCCCAGGTGGAGCCCGGGGATTTCACCTCTGTCTTGCATAACCGCCTGCGCACGCTTTACGCCCAGTAATTCCGATTAACGCTTGCACCCTACGTATTCCCGCGGCTGCTGGCCTGTAGTTCGC
+
CCCCCGGGGGGGGGGGGFGGGGGFGGGFFGDFGGGGGGGGGGGGGGGGFGGGGGGGGGGGGGGGGGGGGGGGGGGGGGGGGGGGGGFEGGGGGGGGGGGEGFD=FGGGGGGFGGGGF3BBD=4ABFG+@=EECEFDFFGGGFFGGGFG?D9*@FGGGGGGFGFGGBFF6DFFD6DCFFEFEGE@,<CDCEC5>BG2<<FC*E>BBFFFFFGEFFCF;AC:266=630(.:>7DDA<?FCC<BF2*64>*(7035-2----4*)59:<(.(().().58-,-4,7(42(-4)(113:<)-,
@M02996:162:000000000-B87FG:1:1101:20049:18290 2:N:0:CCTAAGAC+AAGGAGTA
GACTACCGGGGTATCTAATCCTGTTTGCTCCCCACGCTTTCGTGCATGAGCGTCAGTACAGGTCCAGGGGATTGCCTTCGCCATCGGTGTTCCTCCGCATATCTACGCATTTCACTGCTACACGCGGAATTCCATCCCCCTCTACCGTACTCTAGCCATGCAGTCACAAATGCAGTTCCCAGGTTGAGCCCGGGGATTTCACATCTGTCTTGCATAACCGCCTGCGCACGCGTTACGCCCAGTACTTCCGATTAACCCTTTCCCCCTCACTTTTACGCCGGCGACTGTCACTCGGTTGGC
+
CCCCCGFGGG>FEFGGGCFGFGFFGGGGGGFFGGGGGGDFGGGGGGGGGGGGGGGGGFGGGGGGGGGFGGGGGEGGFGGGGGGGGGFFGGCC=,CFCGGGGFGFEGGGCEGFFGGGGDDFFEEEGGECGGFGFACFGGFGD>FGGFABFG?9@CDE??CEDE<@C+=EF6EAFFFFA;AF,,9,,4=*)@::B39>?@FC*58<)=*08+C8=/9FFA;6>3:,661,.36(14<<?BED(.52*42:24)((7)*)(..)*))241((()-)..3((-(((,((-3..)).*)*2/((5
@M02996:162:000000000-B87FG:1:1101:12201:18299 2:N:0:CCTAAGAC+AAGGAGTA
GACTACAGGGGTATCTAATCCTGTTTGCTCCCCACGCTTTCGTGCATGAGCGTCAGTACAGGTCCAGGGGATTGCCTTCGCCATCGGTGTTCCTCCGCATATCTACGCATTTCACTGCTACACGCGGAATTCCATCCCCCTCTACCGTACTCTAGCCATGCAGTCACAAAGGCAGTTCCCAGGTTGAGCCCGTGGATTTCACCTCTGTCTTGCATAACCGCCTGCGCACCCTTTCCGCCCAGTCATTCCGGTTCACGCTTGCACCCTACGTATGACGTCGGCGGCTTGTACGTCGTCAGC
+
CCCCCGEFGGGG@FGGGCFFGGGGGGGGGGCF:FGGEEGGGGFGGDFAFFGGGGGGGCEEDFGGGGG?7BF7@FGGGFGGGFGFECEFGGGF=EGG:FCFEBGFFGGGGGEGGGGDGDFFFDECBFFFEEEGGDGGD>=C==F+6E>ADDFC,@@;FDD=D96C,+=CFGGFGFDGFGEFBF5CFCE55:85*:*:6?>A?FEB>F=EEFF*4*96>AD5=//4=>B33*/6C@)/((8:6:4)1.<974)-4))2((--(77?F01:(,(,.()..(-,-((((-((,-.())22*((,
@M02996:162:000000000-B87FG:1:1101:20068:18303 2:N:0:CCTAAGAC+AAGGAGTA
GACTACCGGGGTATCTAATCCTGTTTGCTCCCCACGCTTTCGTGCATGAGCGTCAGTACAGGTCCAGGGGATTGCCTTCGCCATCGGTGTTCCTCCGCATATCTACGCATTTCACTGCTACACGCGGAATTCCATCCCCCTCTACCGTACTCTAGCCATGCAGTCACAAATGCAGTTCCCAGGTTGAGCCCGGGGATTTCACATCTGTCTTGCATAACCGCCTGCGCACGCTTTACGCCCAGTAATTCCGATTCACCTCTGCCCCCTACGTTTTACCGCCGCAGCTGGCCAGTAGTTAGT
+
CCCCCGGGGGGGGGGGGEFDFG@FFFGGFF<FEGGFGEEFGGGGGGGGGGGGGGGGGGGGGGGGGGGGGGGGGGGGGGGGGGGGGGFGGGGGGGFGGGGEGFGGGGGGGDEGGFFGG>BDF@FGDDGEGGFFGGGGFDEGGAFGGC@@FDFFCEFFGGGGGGFGGFGGGEC?FFGGFFEF9EGGGGFDFGGFB>C>@EFFCGF?6197>AFFBFCF49*,/./6?9((.*66C?AFF?EC??,:*).:>>),(*.2))(..2)(149:6((((-)).((--,(((..(((,()1++2)))
@M02996:162:000000000-B87FG:1:1101:20048:18310 2:N:0:CCTAAGAC+AAGGAGTA
GACTACCGGGGTATCTAATCCTGTTTGCTCCCCACGCTTTCGTGCATGAGCGTCAGTACAGGTCCAGGGGATTGCCTTCGCCATCGGTGTTCCTCCGCATATCTACGCATTTCACTGCTACACGCGGAATTCCATCCCCCTCTACCGTACTCTAGCCATGCAGTCACAAATGCAGTTCCCAGGTTGAGCCCGGGGATTTCACCTCCGTCTTGCATAACCGCCTGCGCCCCCTTTACACCCAGTCATTCCGATTAACCCCTGCACCCCACGGTTTCCCACCGCGGCCTGCACGTTATGTCA
+
CCCCCG<FGGEGE@FGG<BEGGGGGGFGGGGGGGGGGGGGGG<FFGGBFFGGGEGFFCF<FGFFGGFFD7@,4AFDFGGGGFG7=ECGGGCFGGGG776@FFGGFGGGGEFDF4E5E>?DD>,@EGEF7FFGG=:@DEFGGFFGGC5>:CFE7>73@8A,>2*>,+22=,,+38CG>CE5,4;<FGFC@?>)9?D2>CFE4F**//05>A3));9+74C6=634=.4(6*727>)6).:8(4:)0...2(0(-)-*)((((1(.9-(-(,((-,)67)(((-((((,48(,())02+)))
@M02996:162:000000000-B87FG:1:1101:17490:19097 2:N:0:CCTAAGAC+AAGGCGTA
GACTACAAGGGTATCTAATCCTGTTTGCTCCCCACGCTTTCGCGCCTCAGCGTCAGTATTGGTCCAGTTGGCCGCCTTCGCCACTGGTGTTCTTGCGACTATCTACGCATTTCACCTCTACACTCGCAGTTCCACCAACCTCTACCAAACTCAAGCCAAACAGTATCGACGGCAATTCTGTGGTTGAGCCACAGGCTTTCACCCCCGACTTGAATGGCCGCCTACGCGCCCTTTACGCCCAGTCATTCACAACAACGCTAGCACCCTCCGTATTACAGCGCGTGCTGGCCCGACGTTCGC
+
CCCCCGGFFGGGGGGGDFGGGGFEFFGGGFDFEGGGGGGGGCEEEGGGGGGGEGGGGFGGFGGGGGGGGGGGGGGG,?=FD:FFGF=,<C@FEFEGGG+>7=EF@ED+4BCEGFFF9:@AD;B,,9C78?EFFA,6=DEG6:F?FEEA;FDBCFGFG8FGFF5=@;=1D+=@8?D7>FF9EFEFCD5CEGCBFFG):<?AEG3=B)8(629*>6<+(5;37,6(/(.,.:>(9)).(-2:(42)*.66*)*.-).9(,((-2.-14:((4-(.,66).,-(((-44)(1?:1).**2.(-
@M02996:162:000000000-B87FG:1:1101:10768:19105 2:N:0:CCTAAGAC+AAGGAGTA
GACTACCAGGGTATCTAATCCTGTTTGCTCCCCACGCTTTCGTGCATGAGCGTCAGTACAGGCCCAGGGGATTGCCTTCGCCATCGGTGTTCCTCCGCATATCTACGCATTTCACTGCTACACGCGGCATTCCATCCCCCTCTGCAGTACTCTAGCCTTGCAGTCACAAAGGCAGTTCCCAGTTTGCGCCCGGGGATTTCACCTCTGTCTTGCAAAGCCGCCTGCGCACGCTTTACGGCCCGTAATTCCCATTAACGCTCGCACCCTACGGATTACCGCGCCTGCGTGCACGTATGTAGC
+
CCCCCGFFGGGGGGGGG<FFGGFGCFFGGGFEGGGGGGGGGGGGGGGGGGGGGGGGGGGGGGGGGGGCFGGGGGGGGFDGDGD:D8BFGGGA>FFGFEF7FFGGGGGDEGGGGGGDF:DDDEFGGGG+6CEEFFGFFGFG+5;=F,:FFGFEGGGGGGFF8DDB8DDA6@@AFFG,??EF;C,@7?*0=;E):47)/??<57;@FA)*1+2*0*9=>A59C6311(603=6(/(66((11(,-,)(.60)1<)*-0-((--17>GB(8:8-(,-52)(,(,(-,(((,(443)03*+)--
@M02996:162:000000000-B87FG:1:1101:17501:19118 2:N:0:CCTAAGAC+AAGGAGTA
GACTACAAGGGTATCTAATCCTGTTTGCTCCCCACGCTTTCGCGCCTCAGCGTCAGTATTGGTCCAGTTGGCCGCCTTCGCCACTGGTGTTCTTGCGAATATCTACGAATTTCACCTCTACACTCGCAGTTCCACCAACCTCTACCAAACTCAAGCCAAACAGTATCGAAGGCAATTCTGTGGTTGAGCCACAGGCTTTCACCCCCGACTTGAATGGCCGCCTACGCGCCCTTTACGCCCAGTTATTCCGAGCAACGCTAGCCCCCTTCGTAGTACCGCGGCTGCTGGCCCGAAGGTAGC
+
CCCCCGGGGGGGGGGGGGGGGGGEFFFFFG@FEGGGGGGGGGGGGGGGFGGGGGGGGGGGGGGGGGGGGGGGGGGGGGGFGGEGFECFGFGGDFFGGFGEGFGGCFGDGGGGGGGFF:;7=;EFDFBFCFFDGD9=DFEGGDF79EEGFGFEGGGFFG,=EDD@EDD6=DEDGFGGFGFF,@CCEGEG@EGDA5>5:<9CA7*14@AF2?DF9)9+08?8428D@01(,B9;4@34((28(2()*..5F05-3>1*--(--9:3C;>(28(((-.54(,,(-((-)).,810)01*3)).
@M02996:162:000000000-B87FG:1:1101:10745:19119 2:N:0:CCTAAGAC+AAGGAGTA
GACTACCAGGGTATCTAATCCTGTTTGCTCCCCACGCTTTCGTGCATGAGCGTCAGTACAGGCCCAGGGGATTGCCTTCGCCATCGGTGTTCCTCCGCATATCTACGCATTTCACTGCTACACGCGGAATTCCATCCCCCTCTGCCGTACTCTAGCCTTGCCGTCACAAAGGCAGTTCCCAGGTTGAGCCCGGGGATTTCACCTCTGTCTTGCAAAGCCTCCTGCGCACGCCTTACGCCCAGTCATTCCGCTTAAAGCTCGCACCCTACGTATTGCCGCGGCAGCTGGCACGTTGTTAGC
+
CCCCCFDFGGEGGGGGFEFFGGGEEFFFGGGCCGCGGEBDGGGGGGGGGGGGCCEFFGGGGGGGGGGFGGGGGGGGGGGGGGGGGCCFGGGFGGGGGGGCB?A=FGGGGGGGGGF<E8DDDEFEECGGGGGGCCGGGD8C68?6DGFFFGFE>D9FDFFGF,:CC*CF6:8A?A0AFDFA6@C@@>BG5EFB>5495F*08A>=>8)*/4DBE*1;(.*57/(4=(6(,36(04)(-28C<(4)/).6:8)((0-*.-.,(1-41(44(2.))()).4(,-((-1,.(3(,10)*2;).-
@M02996:162:000000000-B87FG:1:1101:12822:19274 2:N:0:CCTAAGAC+AAGGAGTA
GACTACCGGGGGTATCTAATCCTGTTTGCTCCCCACGCTTTCGTGCATGAGCGTCAGTACAGGCCCAGGGGATTGCCTTCGCCATCGGTGTTCCTCCGCATATCTACGCATTTCACTGCTACACGCGGAATTCCATCCCCCTCTGCCGTACTCTAGCCTTGCAGTCACAAAGGCAGTTCCCAGGTTGAGCCCGGGGATTTCCCCTCTGTCTTGCAAAGCCGCCTTCGCACGCTTTACGCCGAGTTATTCCGATTAACGCCCCCCACCTACGTCTTACTCCTGATGCTGGCACGTTGTTGC
+
CACCCGGGGGGGF@FEF6@CFGGGGGGGGFFEFGGGCFGEFGGGFFGGGFGGGGGGGGGGGGGFEGGGGGGGGGFGEGFGFGGFEE7=FGGGGFCGGGGEE>DDFEFFGGGGFFEFDDDFDG,DEG7FCE8FEDFGG>?ED>EGDGEG?DFCFFG;CFGA@C@DGFFG+DC?69FCA@EFFEG5CFD46CG@DB3>0<53<+76=)())+;<)9717/742--4(.3:(/,3C<0)-28?((,,)-6)*))--7:*.--,,)-()-,.(.(.(.4:4)).))))).))(-1).0**2..)
@M02996:162:000000000-B87FG:1:1101:5110:19630 2:N:0:CCTAAGAC+AAGGAGTA
GACTACTGGGGTATCTAATCCTGTTTGCTCCCCACGCTTTCGTGCATGAGCGTCAGTACAGGTCCAGGGGATTGCCTTCGCCATCGGTGTTCCTCCGCATATCTACGCATTTCACTGCTACACGCGGAATTCCATCCCCCTCTACCGTACGCTAGCCATGCAGTCCCAAAGGCAGTTCCCAGGTTGAGCCCGGGGATTTCACCTCTGTCTTGCATAACCGCCTGCGCACGCTTTACGCCCTGTAATTCCGATTAACGCTTGAACCCTACCGATTACATCGGGTTCTGGCACCGACTTAGC
+
CCCCCGGGGGGGGCEFGDFGGGGFGGGFGGFFGGGGGGGGGGGGGGGGGGGGGGGGGGGGGGGGGFFGGG@FGGGGGGGGGGFFGEB=BFEEGGGFE>F=FFC,=CFGE>FFEADFF*+=@FFGGGGGDF8EBDEGGD?EDABFGC=+<=*1B8+,@EDDDFE:C*;EF63@CFGE8DFF9F>CGF@7CA8ADDG=@FFFFGFEFFE788:>EA?+7;6(*.//3.36:524*34426CC(,5<BA2>C2<(8))0,((-,*.5/81((((,,-(-))-,(,(-(.63084())*22).6
@M02996:162:000000000-B87FG:1:1101:5099:19645 2:N:0:CCTAAGAC+AAGGAGTA
GACTACTGGGGTATCTAATCCTGTTTGCTCCCCACGCTTTCGTGCATGAGCGTCAGTACAGGTCCAGGGGATTGCCTTCGCCATCGGTGTTCCTCCGCATATCTACGCATTTCACTGCTACACGCGGAATTCCATCCCCCTCTACCGTACTCTAGCCATGCAGTCACAAAGGCAGTTCCCAGGTTGAGCCCGGGGATTTCACCTCTGTCTTGCCTAACCGCCTGCGCACGCTTTACGCCCAGTAAGTCCGATTAACGCTTGCCCCCTACGTATTACAGCCGCTTCTGGCATGTCGTTAGC
+
CCCCCGFFGGGGGGGGGGGGGGGFGAFGGGFGGGGGGGGGGGGGGGGFGGGGGGGGGGGGGG9FGEGDFEDEFGGGGGGGGBFGGGDBFGGGGGFCCFGGGFGGGCFEEGGGGGG,E:==DEFGE=@>8DFGC;,3=46B@=6FGF)35=?D,C+,A,@=BGFGGFG8;,36@FD7FFFF9DFGGFEGFE5=?5C)0:9?CFB32439@A+*.)*46624:311<9B67597C@C3:?EEBFB<=).6:4.,().*,,(((*()/4>?B3,.6469)2.(-4-(,.43?:),**22/(-6
@M02996:162:000000000-B87FG:1:1101:15106:19702 2:N:0:CCTAAGAC+AAGGAGTA
GACTACTAGGGTATCTAATCCTGTTTGCTCCCCACGCTTTCGTGCATGAGCGTCAGTACAGGCCCAGGGGATTGCCTTCGCCATCGGTGTTCCTCCGCATATCTACGCATTTCACTGCTACACGCGGAATTCCATCCCCCTCTGCCGTACTCCAGCGATGCAGTCACAGATGCAGTTCCCAGGTTGAGCCCGGGGATTTCACAACTGTCTTACATCACCGCCTGCGCACGCTTTACGCCCAGTAATTCCGATTAACGCTTGCACCCTACGTATTACCGCGGTTGCTGGCACGTAGTTAGC
+
CCCCCGGGGGGGFCGGGFFFGGGGGGGGGGFFEGGGGGGGGGGGGGGGGGGGGGGGGGGGGGGGGGGGGGGGGGGGGGGGGGGGGGG=FGGGFGGGGGGGG9EDFFGGGGGGGGGFFDBDF9EEGGGGGCGGGC8BGDEGG>9DFFBCDGFFGFGGGGGGGG=@FFGGD6CFGFGGFGFFGGEC@DEGEGGFFFGFFGF?EGFEF45@=AGCCFFFEFF:26/6=FF01:;(:3-::6?C0642@9).:85:0>97-,---98>F<111(()-..6<?1>923436A88?BF0)22362)
@M02996:162:000000000-B87FG:1:1101:5263:19743 2:N:0:CCTAAGAC+AAGGAGTA
GACTACCGGGGTATCTAATCCTGTTTGCTCCCCACGCTTTCGTGCATGAGCGTCAGTACAGGCCCAGGGGATTGCCTTCGCCATCGGTGTTCCTCCGCATATCTACGCATTTCACTGCTACACGCGGAATTCCATCCCCCTCTGCCGTACTCTAGCCTTGCAGTCACAAAGGCAGTTCCCAGGTTGAGCCCGGGGATTTCACCTCTGTCTTGCAAAGCCGCCTGCCCACGCTTTACGCCCAGTAATTCCGATTCACCCTCGACCCCTACGGCTTCCCGCCGCAGCTAGCCCTACGTTAGC
+
CCCCCGGGGGGG@FGGGFGGGGFGFGGFGGGCFGGGGGGGGGGGGGGG9FGGGGGGGGGGGGGGGGGGGGGFGGGGGGGGGGGGGGDGGGGGGFGGGGGDCDEFCEGGBBCFGFG<E:?DFEFGGFFCF:FGG:A@?GFGGDFGGGF+*=:DEFCFGGGFCG<>F+BCCGG>FFDGFGEFCD9C<FB9>EF94?D@=FFEFG3>50;<7;C<E941(;C>C633,(/),*4,9<<<?FEG((.6*:)):4)-(/.*),(-(*,-130:1(((,(.).(((--((-())(((().*204?<
@M02996:162:000000000-B87FG:1:1101:5253:19760 2:N:0:CCTAAGAC+AAGGAGTA
GACTACCGGGGTATCTAATCCTGTTTGCTCCCCACGCTTTCGTGCATGAGCGGCAGTAAAGGCCCAGGGGATTGCCTTCGCCATCGGTGTTCCTCCGCATATCTACGCATTTCACTGCTACACGAGGAATTCCATCCCCCTCTGCCGTACTCTAGCCTTGCAGTCACAAAGGCAGTTCCCAGGTTGCGCCCGGGGATTTCACCATGATCTTGCAAAGCCGCCTGCGCACGCTTTACGCACAGTACTTCCGATTAACGCTCGCACCCTCCTACTTACAGCGCCTGTCGGCACGTAGTTCGT
+
C<CCCFFFFEGF@FGGF<<@EGF<FFFFFF,@FGGGGG7FEEGGGGGG,ACF+8CGFG,EDDGGGGGGGGFC=EFGGGFFCC:=EEGEEFFFF,,?C7@B@9;D=FDCE6@D9,<5@*<6=9B@>F++488E;,@?FFF88>FDD9=F?853,8=DFGGG8EEG?+DCCF6?:F7C6+0*374@>*17)*40*:495<*//58*)2)1)1+94A3635*62((,(.41;>2(74A)-,+/2144/)))*-)-(857((((()((1((((()),--4)),((((-))--(3((0)2*0)-(
@M02996:162:000000000-B87FG:1:1101:12863:20022 2:N:0:CCTAAGAC+AAGGAGTA
GACTACTAGGGTATCTAATCCTGTTTGCTCCCCACGCTTTCGTGCATGAGCGTCAGTACAGGCCCAGGGGATTGCCTTCGCCATCGGTGTTCCTCCGCATATCTACGCATTTCACTGCTACACGCGGAATTCCATCCCCCTCTGCCGTACTCTAGCCTTGCAGTCACAAAGGCAGTTCCCAGGTTGAGCCCGGGGATTTCACCTCTGTCTTGCAAAGCCGCCTGCGCACGCCTTACGCCCAGTAATTCCGATTGATGCTCGCACCCTACGTATTCCGGCGGCTGCTGGCACTTTGTTTGC
+
C@CC8FGEGGGGEFGGGAFFGGGGGGGGGGD@FGGGGGGGGGGGGGGGGFGGGGGGGGGGGGGGGGGGGGGGF@FGGGGGGGGCFEGGGGEG>AFGGGGDGFGGGGGG>EFGG9FDG:FCFEFGGGC:FFGGGDGF+@@ECAFGGEBFBDFDEAFC?FGD8E5CA+6:?FGA@ADGF9C5,@:CBDF5>1@A5?C>>FFFEF**(;7*9B848;96>F4,26,67;@328((;;2031CC?F:)86ABD?),,).*....-)((1(4::,.).2)-.((--,3((..,13)()*230,,)
@M02996:162:000000000-B87FG:1:1101:27031:20030 2:N:0:CCTAAGAC+AAGGAGTA
GACTACCCGGGTATCTAATCCTGTTTGCTCCCCACGCTTTCGTGCATGAGCGTCAGTACAGGCCCAGGGGATTGCCTTCGCCATCGGTGTTCCTCCGCATATCTACGCATTTCACTGCTACACGCGGAATTCCATCCCCCTCTGCCGTACTCTAGCCTTGCAGTCACAAAGGCAGTTCCCAGGTTGAGCCCGGGGATTTCACCTCTGTCTTGCAAAGCCGCCTGCGCACCCCTTACGCCCAGTCATTCCGATTCACGCTCGCACCCTACGTATTACCGCGTCTGCTGGCACGTATTTAAC
+
CCCCCGGGGGGGCFFGDCFFGGGGGGGFFFFFEEGEGCFGG:FGGFG@CEFFGGGGGGGFF8F7,CF,@FF=FEFGGGGFEEGGDEEGEGEGFFFFFFEGFFGFFGFEEEGGGGGCF:BDF,B+6:@@>DFG,,@?+,@BC:9+?DAEEDFECFFFEGGC?,:EF+<CGE,;DACFFG@A@:C?GG@D@7F@*:C@DGACEGB>>9;>5:FAEF):1;C::7/0=3:(6*4(7<?B:0C?63:)8)6-28)-(*.2.(((49(49(,(4<4).5<6.((,,,-(44,5?()(0)+3<-.)
@M02996:162:000000000-B87FG:1:1101:12848:20034 2:N:0:CCTAAGAC+AAGGAGTA
GACTACTAGGGTATCTAATCCTGTTTGCTCCCCACGCTTTCGTGCATGAGCGTCAGTACAGGCCCAGGGGATTGCCTTCGCCATCGGTGTTCCTCCGCATATCTACGCATTTCACTGCTACACGCGGAATTCCATCCCCCTCTGCCGTACTCTAGCCTTGCAGTCACAAAGGCAGTTCCCCGGCTGAGCCCGGGGATTTTACCTCTGTCTTGCAAAGCCGCCTGCGCACGCTTTACGCCCAGTAATTCCGATTCACGCTAGCACCCTACGTTTTACCCCCGCTGCTTGCCCGTTATTAGC
+
CCCCCGGGGGGG8FFGFGFGGGGGGGGGGGCFGGGGGGGGGGGGGGGGGGGGGEGGGFGGGGGGGGGGGGGGFFGGGGGFEGGGGGCFGGGFCFGFGGDEG7AEGGGGGGGGGGG?D8DDD>ECEGEFGFGGFF8@DDDGG@FGGD56*+:=D;6CDEE@DE*,6+=,=,,;@?C1?=;F,3:*5*)307DAFFD2-<4**>84>=3*)+;77=4@55C(/./(6(6,.*,(13:9(,:8324)14A:2()(-*)2..-((2-442:7:2.(.(-)).((--(((.).(..3002*064:
@M02996:162:000000000-B87FG:1:1101:12862:20050 2:N:0:CCTAAGAC+AAGGAGTA
GACTACTAGGGTATCTAATCCTGTTTGCTCCCCACGCTTTCGTGCATGAGCGTCAGTACAGGCCCAGGGGATTGCCTTCGCCATCGGTGTTCCTCCGCATATCTACGCATTTCACTGCAACACGCGGAATTCCATCCCCCTCTGCCGTACTCTAGCCTTGCAGTCACAAAGGCAGTTCCCAGGTTGCGCCCGGGGATTTCACCTCTGTCTTGCACAGCCGCCTGCGCACGCCTTACGCCCAGTAATTCCGATTAACGCTCGCACCCTACGTATCACACCGCCTGCGCGACCGTATTTCGC
+
CACC,FGGFCFGGGFGFCEEGGGFFGGGGFFF@<FGGC;FCFGGGGGGCGGGEEGGGGGGGFCFF7FFGFFFGCFFGFGGDEGGGC,8CF=A>,9BFEGE@FG8EAGG88FFFFFF;3++6>C>>4@CEGGE;ECFGED==>FG6==F*=DBDFGGGGD?DFEGGFD,=EEF,*+1?+;C@DC<3*)*14?>*9C5(4?5*>EF(?3CEC@B>A);;4F;*63;(62(.B;(2227,288((.-*.6.*.081<4F(--(-1((1,4(,(..6().)((((-(-(3(((,((0)2+<-((
@M02996:162:000000000-B87FG:1:1101:20825:20328 2:N:0:CCTAAGAC+AAGGAGTA
GACTACCGGGGTATCTAATCCTGTTTGCTCCCCACGCTTTCGTGCATGAGCGTCAGTACAGGCCCAGGGGATTGCCTTCGCCATCGGTGTTCCTCCGCATCTCTACGCATTTCACTGCTACACGCGGAATTCCATCCCCCCCTGCCGTACTCTAGCCTTGCAGTCCACAAGGCAGTTCCCAGGTTGAGCCCGGGGATTTCACCTCTGTCTTGCAACGCCGCCTGCCCACGCTTTACGCCCAGTAATTCCGCACAACGCTCGCACCCTACGTATTACGTCGGCTGCTGTCACTCAGTTAGC
+
CCCCCG8FGGGG7FGGGFGGGGFGGGGGG<EFGEG+CEEGGGDGG8B,CFGGGGC8C6EE6,BFEGG7:F:@ECGGGGGGGGGGGEFGGEEG,CFG>B:F+=FD,FGGEGG;FFG,E:96=EF=BF7FGGFGG:,==,@B+:@FF,08@7*:>CFFG7:9D98DF>7,0,4/=FC7BGF968ACAC2;74C>DF39<F65<FF31*;6?FGFFFE/(294:---,..,-*239<)::6CE:?35*6.672)((0(7---,452;DB(44(,)..).,.3((((-44:).)-)*)033)-.
@M02996:162:000000000-B87FG:1:1101:12466:20394 2:N:0:CCTAAGAC+AAGGAGTA
GACTACCGGGGTATCTAATCCTGTTTGCTCCCCACGCTTTCGTGCATGAGCGTCAGTACAGGCCCAGGGGATTGCCTTCGCCATCGGTGTTCCTCCGCATATCTACGCATTTCACTGCTACACGCGGAATTCCATCCCCCTCTGCCGTACTCTAGCCTTGCAGTCACAAAGGCAGTTACCAGGTTGAGCCCGGGGATTTCACCTCTGTCTTGCAAAGCCGCCTGCGCACGCTTTACGCCCAGTAATTCCATATAACGCCCGCACCCTCCGTCTTACCGCCCGCGCTGGCACGTCTTTAAC
+
CACCCGGGGGGGDGGGFCFGGGGGGGFGGGEFEGGGGFGGGEGGGCFGGGGGGGGGGGGGGGGGGEGGGGGEGFFGGGGGGGGGGGGEGGGGGGGGFGGGGFGGGGGGD=FGGGGGG8FDF@FEGGG47>D>;=DDGE@GDDF?FEBFDGFDECFFGGGGCFC<CFFG6DDFGFGG6+;A7D:AFGBGFFG=*@?29AFEEG33>A;)<AF@;A?:=5F17:1(66>13:30>49>B?>8:0:A*6<4*)*)-/.?,((-(1(-96((-,-(.-4-40(,(((-,44(38<B>)*13))-
@M02996:162:000000000-B87FG:1:1101:16811:20411 2:N:0:CCTAAGAC+AAGGAGTA
GACTACCAGGGTATCTAATCCTGTTTGCTCCCCACGCTTTCGTGCCTGAGCGTCAGTACAGGCCCAGGGGATTGCCTTCGCCATCGGTGTTCCTCCGCATATCTACGCATTTCACTGCTACACGCGGAATTCCACCCGCCTCTGCCGTACTCTAGCCTTGCAGTCACCAAGGCAGTTCCCAGGTTGAGCCTGGGGATTTCACCTCTGTCTTGCAAAGCAGCCTGCGCACTCTTTACGCCCCGCAATTCCGATGAACGACTGCTCCCTACGTATTCCGGCGTCTCCTGGCCCGGAGTTCGC
+
CCCCCGFFGGGGGGGGFFGGFGGGGGGGGA<DBCFEEGGGGGGGG,E@,FGEGGGDFFFG<<<FFGD,67:,EAFGGFGGCFCGGG@6CFEG;?E?+B+@F+;9FCFGGEFGGGF,E6;DD,B?E:CCF=EEFD,+++6@D5?=6>AF5+*:7;D;8=2,@F@F7+=,+,,<:?97BFC63379953;8F,::**)0?9682.*-2)*1=2084*+(22(0/((((..6*5@2.))8;F5.((,08-40,80(*.>,(((-*).*-2),,()),-),(-4,-,(.-,.(1(,))*22.4(
@M02996:162:000000000-B87FG:1:1101:12460:20411 2:N:0:CCTAAGAC+AAGGAGTA
GACTACCGGGGTATCTAATCCTGTTTGCTCCCCACGCTTTCGTGCATGAGCGTCAGTACAGGCCCAGGGGATTGCCTTCGCCATCGGTGTTCCTCCGCATATCTACGCATTTCACTGCTACACGCGGAATTCCATCCCCCTCTGCCGTACTCTAGCCTTGCATTCACAAAGGCAGTTCCCAGGTTGAGCCCGGGGATTTCACCTCTGTCTTGCAAAGCCGCAGGCGCACGCTTTACGCCCAGTCATTCCGATTAACGCTGTCCCCCTACGGATTACTGCCGCTTCTGGACAGTAATTAGA
+
CCCCCFFFGDEFFFGGF6CEGGFFDGGGGGFG:FGGGGDFGEGGGGGGGGGGGGGGGGGGGFGDGGGGGGGGFGGGGGGGEGGGFGFFGGGFCFFGGGF7FFGFFGGG>8CFGGGDF8?=9C4=>B+6@BFFDADFGD=EDAFGFFBFDGA9@D?3@9ACFG*,EFGGG866DC5CFFEA,:*@CC)*:,;7?DG>2@65<9>:2/6<CA14@67155D9=((.(.,.-81,536A?(2/-35)1<550.08())0(((((2),90,4.(,-:1)..6-(,-,-4-)3)()(1*0+3)))
@M02996:162:000000000-B87FG:1:1101:16816:20429 2:N:0:CCTAAGAC+AAGGAGTA
GATTACCAGGGTATCTAATCCTGTTTGCTCCCCACGCTTTCGTGCATGAGCGTCAGTACAGGCCCAGGGGATTGCCTTCGCCATCGGTGTTCCTCCGCATATCTACGCATTTCACTGCTACACGCGGAATTCCATCCCCCCCTGCCGTACTCTAGCCTTGCAGTCACAAAGGCAGTTCCCAGGTTGAGCCCGGGGATTTCACCTCTGTCTTGCAATGCAGCCTGCGCACGCTTTCCGCCCAGTCATCCCGATTAACGCCACCACCCCACATATTACCGCGGCTCCTGTCAGGTATTTCGA
+
B<-8<CF@<F,;<CEGACFFGG,C<E8AF<CF:FGGGD78EF6DF8FC,;F76::EA6FG6@FCCGG7F@FG@ABFDFGGFGFBF8=8:8=;DCE9+B>C,C=,,9>F,@+@EEEAE:<?9E,8E@F7@FCF==FG?>=++1?D+8)6<6*0,3=;6<@,>,*:AA>CCFCFF5C989AA,3=<:;>4.=57*8C((4;??FA3?*)7)31))*7+7;+)3(65;(((.*-4584)(-21((,,*6).*-0(4)6:(((-(132>((--(.))).5)(((,(((-3)),))(/*++3),(
@M02996:162:000000000-B87FG:1:1101:12938:20517 2:N:0:CCTAAGAC+AAGGAGTA
GACTACTCGGGTATCTAATCCTGTTTGCTCCCCACGCTTTCGTGCATGAGCGTCAGTACAGGTCCAGGGGATTGCCTTCGCCATCGGTGTTCCTCCGCATATCTACGCATTTCACTGCTACACGCGGAATTCCATCCCCCTCTACCGTACTCTAGCCATGCAGTCACAAATGCAGTTCCCAGGTTGAGCCCGGGGATTTCACATCTGTCTTGCATAACCGCCTGCGCACCCTTTACGCCCAGTAATTCCGATTACCGCTTGCACCCTACGTATTCCCGCTGCTGCTGGCCCGTCGTTAGC
+
CCCCCGGGGGGGCGGGGFFGGGGGGGGGGGDFGGGCGGGGGGCFGGGDE=CGGGGGG<E@@FGGGGGEC:+8,AFGGGGGGGG:@>FGGGGGFFGGE7FFGFGGGGGGGGGGGGG9E:?BDEF64@FFF:EGG,46?4@CC=F?F9>80CFD,>=F,=9ADGBFD8DGCDGFGFCFFEEF969@D*:5=FG8599==CFFFGEEEFF/8BBBE*9+0;C>766(6(,.3*//;34C(3CE6:3)*-6::0.4(7)0-((--1,.91,.3,.,-()62(,(,(.,48?0(((40)22A(-5
@M02996:162:000000000-B87FG:1:1101:12921:20529 2:N:0:CCTAAGAC+ATGGAGTA
GACTACTCGGGTATCTAATCCTGTTTGCTCCCCACGCCTTCGTGCATGAGCGTCAGTACCGGCCCAGCGGACTGCCTTCGCCATCGGTGTTCCTCCGCATATCTACGCATTTCACTGCTACACGCGGAATTCCATCTCCCTCTACCGCACTCTAGCCCTGCAGTCACAAATGCAGTTCCCAGGTTGAGCGCGGAGATTTCACATCTGTCTTGCATAACCGCCTGCGCACGCTTTACGCCCAGTAACTCCGAATAACGCTTGCACCCTCCGTATTACCGCGGCTGCTGGCACGTGGTTCGC
+
CCCCCG<<CGGGDGGGGFGGGGGGGGGGFC@DC-C:C,ECFG<FG8F,CFDGGGGGGF,,BC+@FGF,+@++@FGGGGGGG:=FFEF,BCEF,FF,@FDECFGGGEFG8CEDEGG,C:1=DEFG@+=@FEFGGF8D+66DDDF=9D=+<CBE3DFF6,9,8C@@9+=:F8DFGFFGFG**@,44>D2A>*4-;)//,?FE<G37@;419FF)76)+)/;15(/(131--*41*-))((2:0(5A8)6424)(-7)9---(-*.)24:(44(4,4-44((((--43:?:68?<0)*//62(
@M02996:162:000000000-B87FG:1:1101:11671:20657 2:N:0:CCTAAGAC+AAGGAGTA
GACTACTGGGGTATCTAATCCTGTTTGCTCCCCACGCTTTCGTGCATGAGCGTCAGTACAGGCCCAGGGGATTGCCTTCGCCATCGGTGTTCCTCCGCATATCTACGCATTTCACTGCTACACGCGGAATTCCATCCCCCTCTGCCGTACTCTAGCCTTGCAGTCACAAAGGCAGTTCCCAGGTTGAGCCCGGGGATTTCACCCCTGTCTTCCAAAGCCGCCTGCGCACCGTTTACGCCCAGTAATCCCGATTAACGTTCGCACCCTACGTTTTTCCGCGGCTGCTTGCCAGTTGTTCAC
+
BC<C,C,C<DGG7FEFECEGGGGGFFGGGG<C@FGGGGGGGGGGGGGCEEAFCFC@FGDFDFGEGGGGGGGBFGGGGCGGEGGGGE:CEGGG=FFEEEGCEDF@F<FG6CGFFGF,@:D??EF>B+B+B?EFFGFDF=DGGFFGG==F>DFE,3B;D,@8B?:890CFG:D566DCACEFFGCFCF@F5CDA4@C25<68*B3((8>)0=B*1+78(.03>(/43(2,3*(.1,(.(4?E(48264).0(0(-7)2((((-1(4C0(((,.(((((-,((-(,-()).2())00+32.))
@M02996:162:000000000-B87FG:1:1101:5125:20670 2:N:0:CCTAAGAC+AAGGAGTA
GACTACCAGGGTATCTAAGCCTGTTTGCTCCCCACCCTTTCGCTCCTCAGCGTCAGTTACGGCCCAGAGATCTGCCTTCGCCATCGGTGTTCTTCCTGATATCTGCGCATTCCACCGCTACACCAGGAGTTCCGATCTCCCCTACCGCACTCTAGTCTGCCCGTACCCACTGCAGGCCCGAGGTTGCGCCCCGGGCTTTCACCGCTGTCGCGCCACACCGCCTACGAGCTCGTTACCCCCAATCATTCCGGACTACGCCTGCCCCCTACGTATTCCCTCAGCTGCTGGCGCGTAGTTGTA
+
CCCCCGFGFGGGCFFGFEBFFFGGGGGGGFFGGGG;FDEGFEG,EFGGGGGGGG7FGFGFGGEGGGF8CFFGGFDFFGGFE@CFGG:FFF7EFGGGGFGGGFF@,CEGGGG9FGGFE>B=8CBGFDF+49>ED+@6@DC98AFFGF==5=*8,EG@DDGFFGD>@:D,3B6:E0@,<=>>*@*@,C2455*808<(-284CC)(6),(/)/7(:3)/7D9*--,.-((-*,(1((,)(2:((3./)-)*.8,(),*-,(.-1(2997:<,.,-.-)))(,.)).5)),(((-)./2+)))
@M02996:162:000000000-B87FG:1:1101:4223:20684 2:N:0:CCTAAGAC+AAGGAGTA
GACTACTCGGGCATCTAATCCTGTTTGCTCCCCACGCTTTCGTGCATGAGCGTCAGTACAGGCCCAGGGGATTGCCTTCGCCATCGGTGTTCCTCCGCATATCTACGCATTTCACTGCTACACGCGGAATTCCATCCCCCTCTGCCGTACTCTAGCCTTGCAGTCCCACAGGCAGTTCCCAGGTTGAGCCCGGGGATTTCACCTCTGTCTTTAAAGGCCGCCTACTCACGCTTTACTCCCCGTAATTCCGTTACATGCCCGCCCCCTCCGTTTTCACGCGACTACTGCCACGTAGTTAGC
+
CCCCCGGGGGGG7EAEGGDFGGFFGGC;FF@<FFFCFFGEGGGGGG9E<FFGGGGGEGFG9CEFFGGGFCFEFGGGGG8DFE@@DEFFDEFC>CAGGDE7=9@FD<FF=BFFE@FF98?=?CEE@C=:+DFGFGGG?>@601*=DF)@:D?9@,=,@,@,,48@A6FG+:,;+95@8CEA,@*@FFEFC9*/*3)6=B84*577523958:).+1+)2*(*.((,).1(38(/())))3;((-931-.750.(.-*),),-1(,)-(41(().-)).4(((-(((-3)())(0)229))-
@M02996:162:000000000-B87FG:1:1101:10010:20737 2:N:0:CCTAAGAC+AAGGAGTA
GACTACCCGGGTATCTAATCCTGTTTGCTCCCCACGCTTTCGTGCATGAGCGTCAGTACAGGCCCAGGGGATTGCCTTCACCATCGGTGTTCCTCCGCATATCTACGCATTTCACTGCTACACGCGGAATTCCATCCCCCTCTGCCGTACTCTAGCCTTGCAGTCACAAAGGCAGTTCCCAGGTTGAGCCCGGGGATTTCACCTCTGTCTTGCAAAGCCGCCTGCGCACGCTTTACGCCCAGTAATTCCGCATAACGTCCGCACCCTACGTCTTACAGCGACTGCTGGCCCGTACGTACC
+
CCCCCGGGGGGGGFGFFEFGGCFFFCFFFFEFEGGDGGGGGGGGDDFGEGGGGGGGGGGGGGFGGGGGGGGGGGGGFGGCEFFFGDFFEGGGGGGGDGGGGFGGGFGGGGGGGDDFG:FDDEFGGGGFGGGGGGGGGDFCC>DGGC@@?DFFEGGGGDGEGF@:@+BE+6D5:ACFFDEFGGCCF>@CEGGFFEG9@GFC?>BB@2755BFFFFFF(0*(*./(((6,.*,-13))((2:40(6*)-.*,)((.)2-(((()-4C2(146(2((..)).-(--(()).-.(2.)/*2)((
@M02996:162:000000000-B87FG:1:1101:10026:20746 2:N:0:CCTAAGAC+AAGGAGTA
GACTACCCGGGTATCTAATCCTGTTTGCTCCCCACGCTTTCGTGCATGAGCGTCAGTACAGGCCCAGGGGATTGCCTTCACCATCGGTGTTCCTCCGCATATCTACGCATTTCACTGCTACACGCGGAATTCCATCCCCCTCTGCCGTACTCTAGCCTTGCAGTCACAAAGGCAGTTCCCAGGTTGAGCCCGGGGATTTCACCTCTGTCTTGCAAAGCCGCCTGCGCACGCTTTACGCCCAGTAATTCCGGTTAACGCTCGCACCCTACGCTTTACCGCTGCTGCTGGCCCTTGATTGGC
+
CCCCCGGGGGGCCFGGFFGGGGGGGGGGGGGGEGGGGGGGGGGGGGGGGGGGGGGGGGGGGGGGGGGGGGGGGGGGGGGGGFFFGGFGGGGGGGGGGGGGFFGGGGGG6CFGFFFFG:FFFEFEDGDEGGGGGGGGGF?EDAFGGFAF@GFDGGGGGGGGG88FEAFGGGGAFADFFFFFCDCGGGC7@GGF4?4(-?F<CGFFFFEEFFG=E6924);;:.6=F16061:-12A>?6?C(48)9<2-:3)-3)6:,,---9>>G:?BF?((,4:6)(,(-4,).,)2((-,))+30)(.
@M02996:162:000000000-B87FG:1:1101:16858:20839 2:N:0:CCTAAGAC+AAGGAGTA
GACTACTCGGGTATCTAATCCTGTTTGCTCCCCACGCTTTCGTGCATGAGCGTCAGTACAGGCCCAGGGGATTGCCTTCGCCATCGGTGTTCCTCCGCATATCTACGCATTTCACTGCTACACGCGGAATTCCATCCCCCTCTGCCGTACTCTCGCCTTGCAGTCACAAAGGCAGTTCCCAGGTTGAGCCCGGGGATTTCACCTCTGTCTTGCAAAGCCGCCTGCGCACGCTTTACGACCAGTAATTCCGTGTAACGCTCGCACCCTACGTCATACCGCCGCTGCTGCCCCTGCGTTAGC
+
C<<C@FGGGG:FGGGFGFBEDGGGFFF=E@<@@FGGDFCD9CFEGGGGFEF7FCFCFFGGGFGDECA@CFFG@=,EFFFC,@=FGG,BCCC=E<EEGGGEGDGG9<>C+>?EDE<<EDD+=,EE7:B@FFGGG84=DFGGDAB=DG==5@FED,=@CE>FGF=@C9CFF8DC?6DGF@;A,D5CF58;>71//3?((2??497579;59AD9E4);()06/6,6;692,*-47(-62(2:(46)/:<<:4)(.))2-((-(137)8((.3,,((..3(((((-(43:)(,-(.)*/2(-)
@M02996:162:000000000-B87FG:1:1101:16873:20848 2:N:0:CCTAAGAC+AAGGAGTA
GACTACTCGGGTATCTAATCCTGTTTGCTCCCCACGCTTTCGTGCATGAGCGTCAGTACAGGCCCAGGGGATTGCCTTCGCCATCGGTGTTCCTCCGCATATCTACGCATTTCACTGCTACACGCGGCATTCCATCCCCCTCTGCCGTACTCTAGCCTTGCAGTCACAAAGGCAGTTCCCAGGTTGAGCCCGGGGATTTCACCTCTGTCTTGCAAAGCCGCCTGCGCACGCTTTACGCCCAGTAATTCCGATTAACGCCCGCACCCTCCGTATTCCGTCCGCTGCTTGCACGTAGTTGCC
+
CCCCCGGGGGGG@FGGF@CFGGGEGGGGGECFEGGGGGGGGGGGGGGGFGGGGGGGGGGGGGGGGGGGGGGGGGGGFGGGGGGGGEFCFGGGEFFGGGGGGFG@FEFGE6CFGGCEF8D=DEGGGGF+CCFDFFFDCCCGGFFGGGFF>GFD=3=DGF88DGBFFAFGGFGFFFGGFGE5,@CCEGF>8:D7ABD>@BA5>C@>58578BCE@*8A;AG05./(/..(61,452)6(4?E:?F>4:).:5.((.6:,-(-(1(4982(-4-,,5))().((-(-4.4204)47)*2:)))
@M02996:162:000000000-B87FG:1:1101:24056:20868 2:N:0:CCTAAGAC+AAGGAGTA
GACTACAGGGGTATCTAATCCTGTTTGCTCCCCACGCTTTCGTGCATGAGCGTCAGTACAGGCCCAGGGGATTGCCTTCGCCATCGGTGTTCCTCCGCATATCTACGCATTTCACTGCTACACGCGGAATTCCATCCCCCTCTGCCGTACTCTAGCCTTGCAGTCACAAAGGCAGTTCCCAGGTTGAGCCCGGGGATTTCACCTCTGTCTTGCAAAGCCGCCTGCGCACCCTTTACGCCCAGTCATTCCGATTAACGCTCGCACCCTACGTATTCCTGGCGCTGCTGGGCGGTAGTTATC
+
CCCCCGGGGGGGGGGGGCFFGGGFGGGGGGGGGGGGGGGGGGGGGGGGGGGDGGGGGGGDGGG>CGGGDGGGGGGGGGGGGGGGGGCFGGGGGGGFFFGG7FEFGGGGGGGGGFGGG>DDF@F=EGEGDGGGGFGF6EFE6>FDFFBFADFFD,+>@EEDDC8@C+=,=B@FGFDG7EEFAE>7CC5?CDGFA@?22FF?*<>*767*9=CEEA?+64C>=3/13(6.,*,(2;>FB2:=1384*)).25)-1)):----(1-6961428.).56)).(,4-,(()5.-((())*+0.).
@M02996:162:000000000-B87FG:1:1101:13366:21050 2:N:0:CCTAAGAC+AAGGAGTA
GACTACCGGGGTATCTAATCCTGTTTGCTCCCCACGCTTTCGTGCATGAGCGTCAGTACAGGCCCAGGGGATTACCTTCGCCATCGGTGTTCCTCCGCATATCTACGCATTTCACTGCTACACGCGGAATTCCATCCCCCTCTGCCGTACTCTAGCCTTGCAGTCACAAAGGCAGTTCCCAGGTTGAGCCCGGGGATTTCACCTCTGTCTTGCAAAGCCGCCTGCGCACGCTTTACGCCCAGTAATTCCGATTAACGCCCGCCCCCTTCGTTTTACCGCCGCTGCTGGCACGTATTTCGC
+
CCCCCGGGGGGGEGGGGGGGGGFGGGGGFGFEFGGGDGGFGGGGGGGGGGGGGGGGGFGGGGGGGGGGGGGGGGGFFGGGGGGGGGGGGGGGGGGGGGGGGFGGGGGGGEGGGGGGG:DC?CBCEGGEGGGGGGFGF?@C@8FFGEAFADFDDFDFF7CFGCCDFFDG6DFAFAGFCFEFFGGCC>B*0=DBFDG@(?F*9CBE=;;ECFGEFFCFEFGBE94((,:63*(4/349-,2?<F:2*.<:*(04().:-(((-)((/,4(,-.(,())50((-,,,(,5562,,0)+3<)((
@M02996:162:000000000-B87FG:1:1101:14259:21392 2:N:0:CCTAAGAC+AAGGAGTA
GACTACCAGGGTATCTAATCCTGTTTGCTCCCCACGCTTTCGTGCATGAGCGTCAGTACAGGCCCAGGGGATTGCCTTCGCCATCGGTGTTCCTCCGCATATCTACGCATTTCACTGCTACACGCGGAATTCCATCCCCCTCTGCCGTACTCTAGCCTTGCAGTCACAAAGGCAGTTCCCAGGGTGAGCCCGGGGATTTCACCCATGTCTTGCAACGCCGCCTGCGCAGCCTTTACGTCCAGTCATTCCGATTACAGCACGCCACCCGCGAACTAACCGCGCGGACTGCCGGTAGTTGCG
+
CCCCCGGGGGGFEFGGF,CFDFGGFFFGGGEFFGGGGGGGFGGGGGGGGGGG:@FGGGGG<FGG>FFGGGCFGGGGGGGGGGFCFGF?FCFGEA;AEGEFFC=@FFGFEECFGFGFG:D@DDFGGFC@B:EFA,@=F>=GDAFFG?183+<DAFGEGGGDFGDBF<CCF:,;DADG7+09,@**@?:C=F::/@D9=7A@EEE22)70144*4A*2(82./.((,.10(*((24))((21(3<)94)-2.7((0)*)).(-)-(/(((-(,((.))((---(,-(((.(((()0*00))(
@M02996:162:000000000-B87FG:1:1101:14284:21398 2:N:0:CCTAAGAC+AAGGAGTA
GACTACCAGGGTATCTAATCCTGTTTGCTCCCCACGCTTTCGTGCATGAGCGTCAGTACAGGCCCAGGGGATTGCCTTCGCCATCGGTGTTCCTCCGCATATCTACGCATTTCACTGCTACACGCGGAATTCCACCCCCCTCTGCCGTACTCAAGCCTTGCAGTCACAAAGGCAGTTCCCAGGTTGAGCCCGGGGATTTCACCTCTGTCTTGCAAAGCCGCCTGCGCACGCTTTACGCCCCGTAATTCCGATTAACGCTCGCACCCTACGTATTACCGCGGCTGCTGGCACGTAGTTAGC
+
CCCCCGGAFGGGGFGGF,CEEFGGGGGGGGGGGGGGGGGGGGEGG8F,CFGGGGGGGFG,6ECFGGG7@@+89AEGGGGFGGG74CCFGGGGGGGF7B>FF<DFGGGGGEGGGGG9E:D9DEF++@FCFFGFF8,003@>8>F=F3:8*+<D,@FFFFFFFG6@E8C,A@,9CFGFFGF6@FCCFGFG=,;)?BG>@FAC<CEFF9;531CEF4;+6;F3/6:;;,632*-2C1AB?BGE((-4)(.6?:)--0.*---(-1--98B::(..-(6<92(,-421:?)4324,.8:8C-))
@M02996:162:000000000-B87FG:1:1101:17713:21927 2:N:0:CCTAAGAC+AAGGAGTA
GACTACAAGGGTATCTAATCCTGTTTGCTCCCCACGCTTTCGTGCATGAGCGTCAGTACAGGCCCAGGGGATTGCCTTCGCCATCGGTGTTCCTCCGCATATCTACGCATTTCACTGCTACACGCGGAATTCCATCCCCCTCTGCCGTACTCTAGCCTTGCAGTCACAAAGGCAGTTCCCAGGTTGAGCCCGGGGATTTCACCTCTGTCTTGCAAAGCCGCCTGCGCACGCTTTACGCCCAGTAATTCCGCTTAACGCTCGCCCCCTACGTATTACCGCCGCTGCTGGCCCTTAGTTAGC
+
CCCCCGGGGGGGGGGGGFFGGGGGGGGGGGEFFGGGGGGEGGGGGGGGGGGGGGGGGGGGGGGFEGGCFGEGGGGGGGGGGGGGGGFGGGGGGGGGGGDGGFGGGGGGCGEGGGGFGDFDFFGGGGGDGFGGGGGGGGGGGFFGGGFG?GFEFGGGGGGF?EEFCFGFGGFFGFGGB@EFFFGGGGF5=FGBE>GB>FFFEGF@BAE<>CGEFFEFEFC(:.22;1::>*97C:FFB:CE(4:41:A<C3.-48<>-,--4)(-9991262567...,((-4-(-.),-(((0023<4):
@M02996:162:000000000-B87FG:1:1101:17730:21931 2:N:0:CCTAAGAC+AAGGAGTA
GACTACAAGGGTATCTAATCCTGTTTGCTCCCCACGCTTTCGTGCATGAGCGTCAGTACAGGCCCAGGGGATTGCCTTCGCCATCGGTGTTCCTCCGCATATCTACGCATTTCACTGCTACACGCGGAATTCCATCCCCCTCTGCCGTACTCTAGCCTTGCAGTCACAAAGGCAGTTCCCAGGTTGAGCCCGGGGATTTCACCTCTGTCTTGACAAGCCGCCTGCGCACGCTTTACGCCCAGTAATTCCGATTAACGCTCGCAACCTACGCATTACCGCGGCTTCTGGCCCGTATTTAAC
+
CCCC8FFEGGGGGGGGGGGGGGGGFFFGGG@F@GGGGGFGGGGGGGGGGDGGGGGGGGAFGFFEGGFCGGDFFGGGGGGGDBFGGGFC,BCF@FFGCFE@FFGGGGGGCEEGGGGFGDFCC>F@@E7:C=EFDF;DGDEGGFFGGF=C9=*3@DFFFGGC8D*CD8:EGG6?CA6;BFEFG?*,77@CCFFAAFGAA@94@EB:BFB57@F*/)1B=)*6/3(/(6(4:E@:DFAF:?CC60()9)65C(>(27-:(-(-,1(().228((--,5)-(,(--,((.).)(,-70*+0:2.
@M02996:162:000000000-B87FG:1:1101:17715:21944 2:N:0:CCTAAGAC+AAGGAGTA
GACTACAAGGGTATCTAATCCTGTTTGCTCCCCACGCTTTCGTGCATGAGCGTCAGTACAGGCCCAGGGGATTGCCTTCGCCATCGGTGTTCCGCCGCATATCTACGCATTTCACTGCTACACGCGGAATTCCATCCCCCTCTGCCGTAATCTAGCCTTGCAGTCCCAAAGGCAGTTCCCAGGTTGAGCCCGGGGATTTCACCTCTGACTTGCCAAGCCGCCTGCGCACGCTTTACGCCCAGTAAATCCGATTACCGGTCGCACCCTACTTATTACCACGCCGGCGGCCACGGAGTTAGC
+
CCCCCCDFGCEGGGGGGFGGGGGF9FEGGE<DEGGEGGE@EBFFEFGGGGGGGGGGFGGG9FEC@E8FC7FEEFGG9FGGGGGDF,BCFFFFD,BCEECCF7E9EAFG8+BF;=FEA5369C=AE@E:FGGFGGDFG@=8C=5=DDA@?6*5@FFG8<,2@9>F?*=9?FFF8FD@@>;;7:E,@0)06:E=DFD(5FFEEGE@(A3*/;DE3)7;?FF;=2;6=@9(1?1<56ABB(8*-,55*)).2-0(-))2,(,-(19652(.3).)6))).))-,,((4(((--3()0//*)))
@M02996:162:000000000-B87FG:1:1101:11556:22197 2:N:0:CCTAAGAC+AAGGAGTA
GACTACCGGGGTATCTAATCCTGTTTGCTCCCCACGCTTTCGTGCATGAGCGTCAGTACAGGCCCAGGGGATTGCCTTCGCCATCGGTGTTCCTCCGCATATCTACGCATTTCACTGCTACACGCGGAATTCCATCCCCCTCTGCCGTACTCCAGCGATGCAGTCACAGATGCAGTTCCCAGGTTGAGCCCGGGGATTTCACAACTGTCTTACATCACCGCCTGCGCACGCTTTACGCCCCGTCATTCCGATTACCGCTTGCACCCTACGTATTACCGCCGCTGCTGGCCCTTCTTTACG
+
CCCCCGGGGGGGGGGGDFGGGGGGGGGGGGDGGGGGGGGGGGGGGGGGGGGGGGGGGGGGGGGGGGGGGGGGFGGGGGGGGGGDFGGGGGGGDFGGGGGGGFGGGGGGGGGGGGGDGDF@F>EGGGG>FDFGDFGDFGGGDAFGGGAC>DFDDGFGC+;6CGEFFFGGC@EFG9?ABF@CFG5<FFFGB=FAB5CFDFFFEGFE;)=)7AFFC663;AG7C:??@(((-*,(114>B?GG3(-(0()6*.048)4:((--(94?D(-4884))(5644(-7991().((((-))++3))(
@M02996:162:000000000-B87FG:1:1101:6399:22463 2:N:0:CCTAAGAC+AAGGAGTA
GACTACCGGGGTATCTAATCCTGTTTGATCCCCACGCTTTCGTGTATCAGCGTCAGTTGCCGTCTAGTAATCTGCCTTCGCCACTGGTGTTCCTCCCCATCTCTACGCATTTCACCGCTACACTGCGAATTCCGACTACCTCTCCCACTCTCAAGTACAACAGTTTCGAGTGCACGTTAAAAGTTAAGCCTTTACTTTTCACACCTGACTTAACGTTCCGCCTACGCACCCTTTAAACCCCATAAATCCGGATCACGCTTGTCCCCACCGAATTACCGCGGCTGCTGCCACGTGGTTAGC
+
CCCCCGG+CFFGEFGGGGGGGGGGGFF;BECEGGGGGGGGGGGG<,E9CBFGGDEGGGG,,8BF,,CF<C<F9EDFGGGCE8F,,@EFGGGG,E,4,8FEFDFGG<DEBE@FGGGGG>B88@F,,,4+@FGGGG8++@D8=DF+0,0A0=9D,C?,736,8D)<6=F>F,,<@D++*0)<EF9FF+7?AG,**+5**7?>EG5@>*:8@AC*>+)/)3;AD/8(7((5>C@BF=)/)/?*((/5A)79860(,)/0(,/(,*--2,(44(((,(.6927(((((()4)()26))22/)(-
@M02996:162:000000000-B87FG:1:1101:17854:22505 2:N:0:CCTAAGAC+AAGGAGTA
GACTACTCGGGTATCTAATCCTGTTTGCTCCCCACGCTTTCGTGCATGAGCGTCAGTACAGGCCCAGGGGATTGCCTTCGCCATCGGTGTTCCTCCGCATATCTACGCATTTCACTGCTACACGCGGAATTCCATCCCCCTCTGCCGTACTCTAGCCTTGCAGTCACAAAGGCAGTTCCCAGGTTGAGCCCGGGGATTTCACCTCTGTCTTGCAAACCCGCCTGCGCACGCTTTACGCCCCGTAATTCCGATTAACGCTCGCCACCTACGTCTTACCCCGGCTCCCGGCCCGTGTTTTGC
+
CCCCCGGGGGGGCGGGGFFGGGGGGGFGGGGGEGGGGGGFGGGGGGGGGGGGGGGGGGFGGGGGCGGGGGGGGGGFFFGGEFFGGGGGGEGGGFGGEGGCFFFCFGGGG6?FDEEEG8DDFFFE@E>CGGGGGGGFC8@EG=F8FFACDD?D;D==FGGDCGE@<AGGFFFFCFCGBFEFE6@AFC8*:1@A>B*92@***>:5=*.*/4=;B6@F(0/65(,6=6;6:*((9<24:1CC9(,()-64*4.-,))0-((-,14(1,1::<,((-)6((--3-(,((((-(-40)*22(.4
@M02996:162:000000000-B87FG:1:1101:9445:22623 2:N:0:CCTAAGAC+AAGGAGTA
GACTACCAGGGTATCTAATCCTGTTTGCTCCCCACGCTTTCGTGCATGAGCGTCAGTACAGGCCCAGGGGATTGCCTTCGCCATCGGTGTTCCTCCGCATATCTACGCATTTCACTGCTACACGCGGAATTCCATCCCCCTCTGCCGTACTCTAGCCTTGCAGTCACAAAGGCAGTTCCCAGGTTGAGCCCGGGGATTTCACCTCTGTCTTGCAAAGCCGCCTGCGCACGCTTTACGCCCAGTAATTCCGATTACCGCTCGCACCCTACGTATTACCGCGGCTGCTGGCACGTAGTTAGT
+
CCCCCGGGGGEEGGGGGEFGGFGGGGGGGGFGGGGGGGGGGGGGGGGGCFGEGGGGGGGFFFFEGGGGGGGGGGGGGGGGGEGGGGFGGGGGGGGGGGGGGFDCGFGGECEGGGFFG:7BD@F8CEDEGGFFGG8DFGGGGFFGGD>F@D?DD62FGGG8DGFEGFF,=DCFGFGFBCEF,D5C975DCCF:35C=5FF?EG3*(;759CFEFF>+8?F7=66;<(,(.8.(*-<B::CC?0:A=)4<C:)24>20(---3)(-9:0440..-5)-6(,(-,((-3:((()(0.;;<-))
@M02996:162:000000000-B87FG:1:1101:9425:22632 2:N:0:CCTAAGAC+AAGGAGTA
GACTACCAGGGTATCTAATCCTGTTTGCTCCCCACGCTTTCGTGCATGAGCGTCAGTACAGGCCCAGGGGATTGCCTTCGCCATCGGTGTTCCTCCGCATATCTACGCATTTCACTGCTACACGCGGAATTCCATCCCCCTCTGCCGTACTCTAGCCTTGCAGTCACAAAGGCAGTTCCCAGGTTGAGCCCGGGGATTTCACCTCTGTCTTGCAAAGCCGCCTGCGCACGCTTTAAGCCCAGTAATTCCGATTAACGCTCGCACCCTACGTATTACAGCGTCTGCTGGCACGTATTTAGC
+
CCCCCGFGGGCF@FGGGCGGGCGEFGGGGFAFCGGGGEGGFGGCFDFG9FFGFGGGGGGGCGGDGGGGGGGGFGGGGGGGGGGGGGGGGGGGGGGGGGGG:+@DGCFEEGGGF,@BE:DDFFFGGGGE@D>DEDEF==DC==DDG9@F5CDEGGGGGGGCFFDEF9CG6DFFG?65<;E:,D>CCG@*0,@>>AC25?A??FFBDF3*1=C*58>=36525(6(6676;>9(1,))64CC:0>4=964*.02-)60((-(()-(/-3(.0.)).--)..-(-(-:<2(31<?572++..)
@M02996:162:000000000-B87FG:1:1101:9441:22641 2:N:0:CCTAAGAC+AAGGAGTA
GACTACCAGGGTATCTAATCCTGTTTGCTCCCCACGCTTTCGTGCATGAGCGTCAGTACAGGCCCAGGGGATTGCCTTCGCCATCGGTGTTCCTCCGCATATCTACGCATTTCACTGCTACACGCGGAATTCCATCCCCCTCTGCCGTACTCTAGCCTTGCAGTCACAAAGGCAGTTCCCAGGTTGAGCCCGGGGATTTCACCTCTGTCTTGCAAAGCCGCCTGCGCACGCTTTACGCCCAGTCATTCCGATTAACGCCAGCGCCCTACGGTTTACCGCGGCTGCTGGTCCGTCGTTAGC
+
CCCCCGGGGGGGFEFGGCFGGGGGGGGGGGFFCGGGDGGGGEGGGFFGGGGGGGFGGGGGGGGGGDGGGGGFFFGGGGGGGFFGGG@GGGEGDFGGGGGGGFGGGGGGGG>FGGFCFDBFFGG8B:F@FFEGGGGFG8=EDAFGGGAFBGFFDFGGGGF?EG5FG5=FCF6?C*+54<CA,4:7FG@*0CFFDFDA27F?CFE@>6EEE8CBE69=:AC9C2<=069;953(:6).-2:C6?:)*6:<>8)34>4:-(((-*(4<02:?(((,-55.(-(-,436,).().(0.*2;(()
@M02996:162:000000000-B87FG:1:1101:13778:22889 2:N:0:CCTAAGAC+AAAGAGTA
GACTACCGGGGTATCAATCCTGTTTGCTCCCCACGCTTTCGTGCATGAGCGTCAGTACAGGCCCAGGGGATTGCCTTCGCCATCGGTGTTCCTCCGCATATCTACGCATTTCACTGCTACACGCGGAATTCCATCCCCCTCTGCCGTACTCTAGCCTTGCATTCACAAAGGCAGTTCCCAGGTTGAGCCCTGGGATTTCAACTCTATCTTGCAAATCCGCCTGCGCACGCTTTACGCCCAGTAATTACGTGTTAAGCCTGACACCTGCGTTTTACCGCTGCTGCTTGCACGGTTTTTGCCG
+
C@CC,EEFFFGFEDF9<AFFFGGAFFCFFC@EFEC6@CDGEE87F@EF@DCGC@CFFGGGGGGGGGFGGGFFBFFE,EF@E7=4==B,4CCFD<CEGDG7=DDFGCCFE6FFFAFGF;@=6=8@CCEFGGFC,CF6D+=6@5D+AED+<=+233=FEFF?9,5<@<9,:4@>8DC7+?10@5<CCG)447,-:*9))79*1;>*4+**/+1078*4*21(/63(.(((,*((/)6(12:/:,6<42).1.).(*)2.((((2)5/(((-(((-))-(,(2()4,,))(.)((0)/*/3))-
@M02996:162:000000000-B87FG:1:1101:13759:22894 2:N:0:CCTAAGAC+AAGGCGTA
GACTACCGGGGTATCCATCCTGTTTGCTCCCCACGCTTTCGTGCATGAGCGTCAGTACAGGCCCAGGGGATTGCCTTCGCCATCGGTGTTCCTCCGCATATCTACGCATTTCACTGCTACACCCGGAATTCCATCCCCCTCTGCCGTCCTCTAGCCTTGCAGTCACAAAGGCCGTTCCCAGGTTGAGCCCCGGGATTTCACCTCTGTCTTGCAAAGCCGCCTGCCCCCGCCTTACCCCCCAGTATTTCTCATTACCACCGCCTCCTACGTTTTCACGTGCCCTCCGCCCAGCTATTTAGC
+
CCCCCFAGGDGGCFG,CF@FDGGGGGFE@CFBEGCGCEG<@EDG,6CEEEEG@:@FDFF<FGECEFG>FGGC<EFDFEFEBBFEEGG:FGAF=FFECFF:CC,=;+8+6BF4,9,5915669,@+447D?;E==A8?DC+6:DFGE=3@+3:982>D,,63,132++5;,:*,*<999858@@4@98*-1*0:4?23C8@CF*2;F??CF+*);9/3556/(,(,/(((1(45.:(((:8(2(-6))-*)*-)*6*),(((1(87(5<2((.,)..(,(((,(.(-(,-(,(0*+3+--.
@M02996:162:000000000-B87FG:1:1101:7222:22920 2:N:0:CCTAAGAC+AAGGAGTA
GACTACCAGGGTATCTAATCCTGTTTGCTCCCCACGCTTTCGTGCATGAGCGTCAGTACAGGTCCAGGGGATTGCCTTCGCCATCGGTGTTCCTCCGCATATCTACGCATTTCACTGCTACACGCGGAATTCCATCCCCCTCTACCGTACTCTAGCCATGCAGTCACAAAGGCAGTTCCCAGGTTGAGCCCGGGGATTTCACCTCTGTCTTGCATAACCGCCTGCGCACGCTTTACGCCCAGTAATTCCGATTTACGCTTGCACCCTCCGTATTACCTCGGCTGCTGGCACGTCGTTAGC
+
CCCCCGGGGGGGCFGGGGFGGGEFDGGGGGEFGGGGGGGGGGGGGGGGFGGGGGGDGGGGGGGGGGGGGGGGGGGGGGGGGGGGGGFGGGGGGGGGGGG>BFFGFDFGBEFGGFEG98?DC9=CEEEFFFGGFGGGG>DEDAFFGFAFFDDDEGFDFGGGGGFGGFGGG8CFGA@CCGEAEFFEFD@FE6DA>>DADFFC495:2=><8A844A@686;>=6232.97@E>083><?<8:1,5464:674.,3)-2---,4*)55:(-(((..35))).(((--(.478?<1))*224:<
@M02996:162:000000000-B87FG:1:1101:7212:22935 2:N:0:CCTAAGAC+AAGGAGTA
GACTACCAGGGTATCTACTCCTGTTTGCTCCCCACGCTTTCGTGCATGAGCGTCAGTACAGGTCCAGGGGATTGCCTTCGCCATCGGTGTTCCTCCGCATATCTACGCATTTCACTGCTACACGCGGAATTCCATCCCCCTCTACAGTACTCTAGCCATGCAGTCCCAACGGACGTTCCAAGGTTGAGCCCGGGGATTTCACCTCTGTGTTGCATAACCGCCTGCGCACGCTTTACGACCAGTAATGCCGATTGCCGATTTGTCCCTGTGTATTACGTCGGCTGCTGGACCGTGTGTAGC
+
C9CCCGFFF7@F@F@FE,CCDFGEEFFGFE<<:E+:FFCGGGFFGCFFFGGGG:,BFCFF9EF@FF8ECFGFFGGGGGFFECCFGGFEEGGGEEGGGD:FE?DDDFFGG6FFGAAFFDCD8@B++8@=:FGDGGG+=,4B>5?DF,:A=AF<>EG,=@98,6:CA6+@=+60+*3C?*=+,6*,3*:C),*)*:C@(<A**,*0(/0**=696A9748*65(646;@9;>0?>2444(1*(,).*-))*()(-))2-(((-*))0))))..)).)6((.((111().((((-7)**2)-.
@M02996:162:000000000-B87FG:1:1101:19809:23275 2:N:0:CCTAAGAC+AAGGAGTA
GACTACTGGGGTATCTAATCCTGTTTGCTCCCCACGCTTTCGTGCATGAGCGTCAGTACAGGCCCAGGGGATTGCCTTCGCCATCGGTGTTCCTCCGCATATCTACGCATTTCACTGCTACACGCGGAATTCCATCCCCCTCTGCCGTACTCTAGCCTCGCAGTCACAAAGGCAATTCCCAGGTTGAGCCCGGGGATTTCACCTCTGTCTTATAAACCCCCCTCCTCCCCCTTTCACCCCATTAATTCCGATTACGGCCCCCACCCTCCGTATTCCGCCGCCGCCTGCCACTTCGTTAGC
+
CCCCCFCFFGGGGGGGGAAEF9FGGGGGGGFFGFEGGGGGGEEFC@F<EFGGGGGGD<FFGGFGGGGDEGCF<FFGGGGGGGG@DEFFFGGGEGGGE?FE=DGGGGGGGGGGGGG9E>DBF=F6CFG:FGGGD44=?BDGGFF6A8=3<D?DCB9,@9,@BE5@EFGDDDEFFF*<CF@F,@7@@9858CCB99C=?D=??C>5763*/=C))+)3);8(2.((/(/(/1,7C):))./??())*6)4*8@((0)*-((-(/(,7(,(,(,(,,).((-,(-((4661()).*/220((-
@M02996:162:000000000-B87FG:1:1101:12774:23362 2:N:0:CCTAAGAC+AAGGAGTA
GACTACCCGGGTATCTAATCCTGTTTGCTCCCCACGCTTTCGTGCATGAGCGTCAGTACAGGCCCAGGGGATTGCCTTCGCCATCGGTGTTCCTCCGCATATCTACGCATTTCACTGCTACACGCGGAATTCCATCCCCCTCTGCCGTACTCTAGCCTTGCAGTCACAAAGGCAGTTCCCAGGTTGAGCCCGGGGATTTCACCTCTGTCTTGCAAAGCCGCCTGCGCCCGCTTTACGCCCCGTACTTCCGTATCACGTTCGCCACCTCCGTATTACGGCCGCTGGTTGCACGTCGTTACG
+
CCCCCGFGGGGFFGGGFFFGGGGFFGGGGFFFGGGGGGGFGGGGGGGGGGGG:EGGGGGGGGGGGGGGGGGGCEGGGGGGDFGGGCC@FFGGGGGGGGGGEFGGGGGGGGFGGAFEFDBBFDF6BEF+>FFGGG8?CBDGDFFGGDA=*=DDABFCFGGCCG<FFFGGCGGFGFGGFDEFB8CF,08?@G@AFBGF2@FE<C7:@;@7782;AAE+6587*3/2=10((*(,184411C50;-2)(662(0(())*,((.,1((14:(4(4(..)6(((((((((,),().())*//(-(
@M02996:162:000000000-B87FG:1:1101:12785:23377 2:N:0:CCTAAGAC+AAGGAGTA
GACTACCCGGGTATCTAATCCTGTTTGCTCCCCACGCTTTCGTGCATGAGCGTCAGTACAGGCCCAGGGGATTGCCTTCGCCATCGGTGTTCCTCCGCATATCTACGCATTTCACTGCTACACGCGGAATTCCATCCCCCTCTGCCGTACTCTAGCCTTGCAGTCACAAAGGCAGTTCCCAGGTTGAGCCCGGGGATTTCACCTCTGTCTTGCAAAGCCGCCTGCGCACGCTTTACGCCCAGTAATTCCGATACACTCTCGCACCCTACGTATTACCGCGGCTGCTGGCCGGTTGTTAGC
+
C<CCCFFGGGGGGGGGGEFGGGGGGGGGGFF@EGDEGGEGGGGGGCFGGGGGGGDGGGGGGGGCGGGGGGGGGGGGGGGGGGGGGGGGEGEEEFGGGGGGGFD,DEGGCEFFFGEDG>DDDCECEGG@FFEG;DADC>DEC=DFFGF=5CFFGEFFGGFDFG*:<8FC7DFAFFGGFD<AFGCCFG5?CGFAEFD==FFECG3:=FFFFFGEE6;8(02.*6/10(...*((144)348EB<><6)46>2)4().0)...(*-(/48?:<4,43)4)3640-(,,4?.,,((0)2;;.))
@M02996:162:000000000-B87FG:1:1101:12761:23386 2:N:0:CCTAAGAC+AAGGAGTA
GACTACCCGGGTATCTAATCCTGTTTGCTCCCCACGCTTTCGTGCATGAGCGTCAGTACAGGCCCAGGGGATTGCCTTCGCCATCGGTGTTCCTCCGCATATCTACGCATTTCACTGCTACACGCGGAATTCCACTCCCCTCTGCCGTACTCTAGCCTTGCAGTCACCAAGGCAGTTCCGAGGTTGAGCCCGGGGATTTCACCTCTGACTTGCAACGCCGCCTGCGCACGCTTTACGCCCAGTAATTCCGGGTAACGCTCGCCACCTACGTATTACTGCCGCTGTCGGCACGTATGTAGCG
+
CCCCCGGDGGGGGFFGGEFGGGGGGGGGGGFEEGGCGGECGGGGGGGGGGGGGGGGGG<FFGGGGGGGEEGCFFGGFGFGGFFCFDFGGGGGFFGFGDGDGDGFGFFGCEEAFEFFF:BDGGEECEDEFGGGG8,+6,@EF>D8=C8+*=*1@;7D@DF@@96><<D,=@5<DCDGFDA*4>*4DF=C44=4@DG99CFFFF;*1*))1;+))*)2(0:6*.6(11;(4*1:9:4)31C5((549425*()(-..2(,-(()--7(.82(()).).)))(--4-,)-(((-(0)+*0))--
@M02996:162:000000000-B87FG:1:1101:17748:23572 2:N:0:CCTAAGAC+AAGGAGTA
GACTACTAGGGTATCTAATCCTGTTTGCTCCCCACGCTTTCGTGCATGAGCGTCAGTACAGGCCCAGGGGATTGCCTTCGCCATCGGTGTTCCTCCGCATATCTACGCATTTCACTGCTACACGCGGAATTCCATCCCCCTCTGCCGTACTCTAGCCTTGCAGTCACAAAGGCAGTTCCCAGGTTGAGCCCGGGGATTTCACCTCTGTCTTGCAAAGCCTCCTGCGCACGCTTTACGCCCAGTACTTCCGATTAACCCTCGCCCCCTACGTATTCCATGCGCTGCGGGCAAGTAGTTAGC
+
CCCCCGGGGGGGEFGGGCEFGGGGFGGGGGCFFGGGGGGGGEGGGGGGGGGGGGGFGGGGGGGGGGGGGGGGGGGGGGGGGGGGG=FFGFGGFFGGGGGGGCEGGGGFEEGG=BFGF1?=DFFEGEG:@FFGGGGGGFFEDFF66E>@<C5:EBDFGGGGGFDDD5=EG8D5CADFFFE?,@:@EFEG@F8>?4;9ACFFCDB@5*7@5:+*8;>4(84372,6;366231,:=<)//8?-4:9*)-.2-)--..*)(((-)-(13((.3(,.,).)))(-(((((((,-(-/1+3265-
@M02996:162:000000000-B87FG:1:1101:17749:23592 2:N:0:CCTAAGAC+AAGGAGTA
GACTACTAGGGTATCTAATCCTGTTTGCTCCCCACGCTTTCGTGCATGAGCGTCAGTACAGGCCCAGGGGATTGCCTTCGCCATCGGTGTTCCTCCGCATATCTACGCATTTCACTGCTACACGCGGAATTCCATCCCCCTCTGCCGTACTCTAGCCTTGCAGTCACAAAGGCAGTTCCCAGGTTGAGCCCGGGGATTTCACCTCTGTCTTGCAAAGCAGCCTCCGCACGCTTTACGCCCAGTCATTCCGATCACCGCTCGCACCCGACGTATTACCCCGCCTCCTGGCCACTAGTTACC
+
CCCCCGGGGGGGGGGGGGGGGGGGGGGGGGGCEGGGGEGGGGGGGGGGGGGGGGGGGGGGGGGGGGGGGDGGGGGGGGGGGC=CGGFFEFGGGGFGGGEGGFGC,CDEEGFGFGGCF:B=DFGEDCGDCDFGGGGGFD=CDDFFGEFF>DFDCFD,=AA88FDB,<=9C,466*=EACEAFGGGFC5@CF>A>?D@AGFE4B=*(2785=C*.*9B3?*/2,((/((69*.4<37)((4?3((5@<)673)-(0,*-(--,1(-1-(-3((-)()))((((,(,(.),28(-))+30)-.
@M02996:162:000000000-B87FG:1:1101:21319:24297 2:N:0:CCTAAGAC+AAGGAGTA
GACTACTGGGGTATCTAATCCTGTTTGCTCCCCACGCTTTCGTGCATGAGCGTCAGTACAGGCCCAGGGGATTGCCTTCGCCATCGGTGTTCCTCCGCATATCTACGCATTTCACTGCTACACGCGGAATTCCATCCCCCTCTGCCGTACTCTAGCCTTGCAGTCACAAAGGCCGTTCCCAGGTTGAGCCCGGGGCTTTCACCTCCGTCTTGCAAAGCCGCCTCCTCACGCTTTACGCCCAGTAATTCCGCTTACCGCTGTCCCCCAACGTCTTCCTGCGGCTGCATGGCGCTATTTAGC
+
CCCCCFFGGGGG7EEGEEEFGGGFGGFGGFFD@EGGGGGEGGGGGGGGGGGEGGGGGGGGGGGGGGGGGGFFFGGGGGGGGGGF?ECGGGGGGFGGGGCF,9EGGGGEG>C9A,<5=5?3?EFEDEGCE@FGFCADGEDED=DDCF@3:CFE=DFAFGGGGFFC<FG,@@DFG*?9@>@6F8CE,3)*8@EBD>D(8:FE5F9@5)-((0<@3=6:45;173,(((,)/*31C64663:8:84-*6).250(,<5>(((((2).*-((-((-(,))))((-(,,(().((((0)/+0)))
@M02996:162:000000000-B87FG:1:1101:17276:24733 2:N:0:CCTAAGAC+AAGGAGTA
GACTACCAGGGTATCTAATCCTGTTTGCTCCCCACGCTTTCGTGCATGAGCGTCAGTACAGGCCCAGGGGATTGCCTTCGCCATCGGTGTTCCTCCGCATATCTACGCATTTCACTGCTACACGCGGAATTCCATCCCCCTCTGCCGTACTCTAGCCTTGCAGTCACAACGGCAGTTCCCAGGTTGAGCCCGGGGATTTCACCTCTGTCTTGCAAAGCCGCCTGCGCACGCTTTACGCCCAGGACTTCCGATTAACGCCCGCACCCTACGTATTACCGACGCTGCTCGCCCGATGTTACG
+
CCCC@FGGGGGGGGGGGFFGGGGFFFGGGFF8:FGGGGGGGGGGGGGGGGGGGGGGGGGGGGFGGDGGGDGGFGGGGGGGEGGGFEFFGGGGGGGGDGGCCFFGFFGG66FEGEFBF8+6==FEGDG+@ADFG8DF6BDGGDFCFGB+9CFEGFFFFGA68DDFGFFGD++<:>DFFF@6EFCFGG@FEGC>AEGFFGA?E?B@BF@7)1;)7;7;3A*.1.,4=02((2-4C:24(,:8<((().).2272(05*-((--)49DB(.41,)),-664((-3-(-)),,(-4))220))-
@M02996:162:000000000-B87FG:1:1101:17262:24743 2:N:0:CCTAAGAC+AAGGAGTA
GACTACCAGGGTATCTAATCCTGTTTGCTCCCCACGCTTTCGTGCATGAGCGTCAGTACAGGCCCAGGGGATTGCCTTCGCCATCGGTGTTCCTCCGCATATCTACGCATTTCACTGCTACACGCGGAATTCCATCCCCCTCTGCCGTACTCTAGCCTTGCAGTCACAAAGGCAGTTCCCAGGTTGAGCCCGGGGATTTCACATCTGTCTTGCAAAGCCGCCTGCGCACGCTTTACGCCCAGTCTATCCGATTACCGCTCTCGCCCTACGTATTACGGCAGCTGCTGGCGCGTCGTTAGC
+
CCCCCGGGGGGGDGGGFGGGGGGFGGGGGGFGFGGGGFGGGGGGGGGGFGGGGGGGGGGFGGGGGGGGGGGEFGGFGGGGGGGEGGGEEFEFGGGFGGCEFFFFFGEGEE@CC=EFGDFDF,BCGGCC:FFGGGF8D4@EC>FGGDAFBD5DDGGF?GA?DGDC@8CFF,DAFFGGFFAFFECF9C);@AD>EAG5>EFEED*93+/8>AC4B61+.856=3,(/69(3:9(/2><60>5115)*)).03),47)0-(-,(0(-93336(.4)5.5((,(--3((4),(,-7.)*2242)
@M02996:162:000000000-B87FG:1:1102:13737:3009 2:N:0:CCTAAGAC+AAGGAGTA
GACTACAAGGGTATCTAATCCTGTTTGCTCCCCACGCTTTCGTGCATGAGCGTCAGTACAGGCCCAGGGGAATGCCTTCGCCATCGGGGTGCCTCCGCATATCTACGCATGTCACCGCTACACGCGGAATTCCAGCCCGCTCTGCCGTACTCCAGCCCTGCAGGCACAAAGGCAGGTCCCAGGGTGAGCCCGGGGAGTGCACCTCTGGCTTGCAAAGCGGCCTGCGCAAGCTGTACGCCCAGGAAGTCCGGGGAACGCTGGCACCCTACGAAATACAGGGGCAGCAGGCACGGGGGAGAC
+
CBC8@CFFEFD-C,<,;6@,6C@,,<CE9,,6BE+@:,,,;@;@BC,6;?C@+6@@CC<<EFFFGEECFCB,,:B,,4,A@6C,8=@+86+,9,9EF=C,8+439CD+>++C,9,,60*6=9,@8::=:+,,3EA8DC+3+:3=8D5+3@*+,8;,@+,4,41,5)9;6DE9599*/414?8>*,457(,4(28D>)40;7<;1(26.3)*2(;?:6))(:7(,(,(((*(.2-))-(22(.((0,).*,)((0,0,,((-/4,*8(,,:(((()...(,,4(-,(.,(.,-))2**(((
@M02996:162:000000000-B87FG:1:1102:9488:3265 2:N:0:CCTAAGAC+AAGGAGTA
GACTACAGGGGGATCTAATCCTGTTTGCTCCCCACGCTTTCGTGCATGAGCGTCAGTACAGGCCCAGGGGAGTGCCTTCGCCATCGGTGGTCCTCCGCATATCTACGCAATTCACGGCTACACGCGGAATTCCAGCCCCCTCTGCCGTACTCTAGCCTTGCAGGCACAAAGGCAGTTCCCAGGTGGAGCCCGGGGAGTGCAACACGGGCGTGCAAAGCCGCCTGCGCACGCAGTAGGGCCAGTAAGGCCGAAGAACGGTCGGACCATGAGGATGAGCGCGGCTGCTGGGACGGAGGGAGG
+
@<A,@C<CCDD+@,,6;6,,6<@,,;;A,;,6,C+@+8,,,86@8@B@AD;@7,8@,C@FGGGC@@CFGGG+8A@,,,>AB,?4ACC48+,,9,CAF7>46+,39B>+6+4,,95:8@*==B,@C@C@=+,3@D,@+@6868)=,@<80@*+,8=3C,,4@2:3@CC?@CFF,9C,:C4>F;C,,/573;@:DDG=8**1.+6(/*69>))-4><=@49,/4(-(-(-(/(()(.)-(,*-2).9))(/-0(().)-(,-()-(1(.)..,5,4()-(((,-(-().4(4240)1**(((
@M02996:162:000000000-B87FG:1:1102:5726:3528 2:N:0:CCTAAGAC+AAGGAGTA
GACTACTCGGGTATCTAATCCTGTTTGCTCCCCACGCTTTCGTGCATGAGCGTCAGTACAGGCCCAGGGGATTGCCTTCGCCATCGGTGTTCCTCCGCATATCTACGCATTTCACTGCTACACGCGGAATTCCATCCCCCTCTGCCGTACTCTAGCCTTGCAGTCACAAAGGCAGTTCCCAGGTTGAGCCCGGGGATTTCACCTCTGTCTTGCAAAGCCGCCTGCCCAAGCTTTACGCCCAGTAATTCCGATTAACGACCGCACCCTACGTATTACCGCGGCTGCGGGCACGTAGTTCGC
+
CCCCCGGGGGGGGGGGFCFFFGGGGGGGGGF8BFEGGGGGGGGGGGGGGGGGGGGGGGGGGGFEEGGGGCBCEFFGGGGGGEDGFC7CCCFGD9EFFGDECFGFDGFGG>7EDFBFGDFGCE,=E:FCG7=FFGGGGDDGGFFDGGFG5EFFFFC,@992:?0@CCGGG8FACFGGFGFG9392>,31@DG=DF*)8C?AC;**(*8@?FGFFFE@=A54/6((/(//(*//;)9C60=5-(()1.).*.)-(0.1(-(-,1--92???::24(6.)((-(,-((((-,32:7)*23.((
@M02996:162:000000000-B87FG:1:1102:18394:3536 2:N:0:CCTAAGAC+AAGGAGTA
GACTACTAGGGGAGCGAATCCTGTGTGCTCCCCAAGCTGGGGTGCATGAGCGTCAGTACAGGTACAGGGGAGTGCCTTCGCCACCGGTGGGGCTCCGCATATCGACGGAGGTCACGGCTACACGCGGAATTCCAGCCCCCGCTACCGTACTCTAGCCATGCAGGCACAAAGGCAGTTCCCAGGGGGAGCCCGGGGAGTGCAGCGCGGGCGTGCAGAACCGGCTGCGCACGCGGTAGGCGCAGGAAGTCCGAGTAAGGAGTGCACCGTGAGGATTAACGGGGCTGCGGGGAGGGGGGGAGGG
+
A<-6,=;@EFF6:++766+,,6;,,<;;96,,,;,6,,,,,78:,;<@<AC@+,8C,C:EFFE5E@@FCDG>445,,9D988?,9@=8>+++6+@CCB=+:+,+986+4++4,8,8+8*663,68:C:<+,,@;,5+6+5*1)<1,:69=*+22=>CC,0?9>8=@?68CCF,;D033769872**3C08;,/5DE)**/6+4,(),4>)),(7)17)/-*-(,--3625((1,(((.**-2(2)(.)*-)((0)*,)((.*-)2(((--,.(),).2((4(,-(-,-(((40)*22,,,-
@M02996:162:000000000-B87FG:1:1102:5714:3544 2:N:0:CCTAAGAC+AAGAAGTA
GACTACTCGGGTATCTAATCCTGTTTGCTCCCCACGCTTTCGTGCATGAGCGTCAGTACAGGCCCAGGGGATTGCCTTCGCCATCGGTGTTCCTCCGCATATCTACGCATTTCACTGCTACACGCGGAATTCCATCCCCCTCTGCCGTACTCTAGCCTTGCAGTCACAAAGGCAGTTCCCAGGTTGAGCCCGGGGATTTCCCCTCTGACTTACAAAGCCGCCTGCGCGCGCTTTACGCCCAGTAATTCCAAATAACTCTCTCCCCCTACGTACTTCAGCGGCTGCTCGCACGGAGTTCGG
+
CCCCCGFGGGGE+6@CFCFCGFGCCEE=AA@F@E@CE7CEGGDGGEGGGGGGGGGGFGGGGFGFGGGFGGBFFFEFFF,A@CFGF,6CFF@FCEE8>=>CCFGGFGGGGEGGGE,<,:DFF==CCGCCE@=;=E,@D8@E68D8,9*@?C:DG,B=88E,==*:DAFG6FG*5?7,;9=FC444@C@7>DD9CDC>)<*:9E@298)*/0+*0;36;)>(1.,((.(((2(3*()--(::::5996997)*))0.*))..)2(,90(-31:.(().)).(---1())(-36())1**.((
@M02996:162:000000000-B87FG:1:1102:25048:3609 2:N:0:CCTAAGAC+AAGGAGTA
GACTACCAGGGTATCTAATCCTGTTTGCTCCCCACGCTTTCGTGCATGAGCGTCAGTACAGGCCCAGGGGACTGCCTTCGCCATCGGTGTTCCTCCGCATATCTACGCATTTCACCGCTACACGCGGAATTCCATCCCCCTCTGCCGTACTCTAGCCTTGCAGTCACAAAGGCAGTTCCAAGGTTGAGCCCGGGGATTTCACCTCTGACTTGCAAAGCCGCCTGCGCACGCTTTACGCCCAGTAATTCCGACTAACGCTCGCACCCTACGCATTACAGCGGCTGCTGGCACGGCTTTAGC
+
CCCCCG8FFGGGGGGGFFGGGGGGGGG;F<EFGGCFGGGGGGGGG8FFFGGGGGGGG9FG9,,C,@F@:@:+BEFGGGGGG@FGF>CBFFGG9EE,@FGGGFGGGDGGGGGGGGG,C=BDGFGGGEGCFFFGFF3==,@EGDDFGD5@AEFF,EF,@,24DFFG8*=E,3:ACF5AA9;B,7@<CGEFE:D595545CCFEFF=DCE*8?D)6*.2/5<6=(/664;69*3:CB<4:0?EFF7-8269>:8(4729(---()((1:<266((--)6).541139?F506?30))*2+..)
@M02996:162:000000000-B87FG:1:1102:25054:3626 2:N:0:CCTACGAC+CAGGAGTA
GACTACCAGGGTATCTAATCCTGTTTGCTCCCCACGCTTTCGTGCATGAGCGTCAGTACAGGCCCAGGGGATTGCCTTCGCCATCGGTGTTCCTCCGCATATCTACGCATTTCACCGCTACACGCGGAATTCCATCCCCCTCTGCCGTACTCTAGCCTTGCAGTCACAAAGGCAGTTCCCAGGTTGAGCCCGGGGATTTCACCTCTGACTTGCAAAGCCGCCTGCGCACGCTTTACGCCCAGTAATTCCGATTAACGCTCGCACCCTACGTATTACCGCGGCTGCTGGCCCGTCGTTAGC
+
CCCCCG,EFGGGGGGGGGGGGGGGGGGGGAFGGG:FGGGGGGGGG8FGGGGGGGGGG,EF<;,F:@ED@CC,BFFGGGGGGEFCGGG?FFGG;<E=FGGGCFGGFEGGGGGGGGG,C:BGDEFCGFG7@FEGGCEF=,6BCAFCGFDFBGFFDFF,A,,2@C@EF*=AG6DFGFGGF>A*,7@CFGFGE,;4C?DEFGGFCGB3@F@*9AF<94)+05D1=1;;<FF;>*7:D?2-(2:E:(558)5<7?)33BAF--(,-17(9:B(.4()-(.661999343::?:6(390)*2:(16
@M02996:162:000000000-B87FG:1:1102:7669:3677 2:N:0:CCTAAGAC+AAGGAGTA
GACTACTAGGGTATCTAATCCTGTTTGCTCCCCACGCTTTCGTGCATGAGCGTCAGTACAGGTCCAGGGGATTGCCTTCGCCATCGGTGTTCCTCCGCATATCTACGCATTTCACTGCTACACGCGGAATTCGAACCCCCTCTACCGTACTCTAGCCATGCAGTCACAAAGGCAGTTCACAGGTTGAGCACGGGGATTTCACCTCTGCCTTGCATAACCGCCTGCGGACGCTTTCAGCCCAGTACTTCCGAATCAAGCTTGCACCCTACGAATTACCGCGGCTGCCGGCACGAGATTAGC
+
CCCCCGGCFGGCDC<E@CE<<FD<EFFDGGECFGGGGE,CECFDFFG,;=CCCCEGAF,EEEFFFGFF@CF7<AFFGABBE7=:=@C:@,C<=AEFE=>F@+E@E9DC6>FGG=E,=*B8?>E>8FEFCC,C+7,6@8=E65)=DE58:A5@;>=A,,2=,,*:,:D,9E63@9014;2@E95AF75@:,@)*:9?*?4:ED6>B*6*06156A*+;426=(//6.((.*2(289)))2*313<*).)210(-))*.)).,*).2,((,2(((--).----1((-,(((-,4).2*3-)(
@M02996:162:000000000-B87FG:1:1102:7683:3691 2:N:0:CCTAAGAC+AAGGAGTA
GACTACTAGGGTATCTAATCCTGTTTGCTCCCCACGCTTTCGTGCATGAGCGTCAGTACAGGTCCAGGGGATTGCCTTCGCCATCGGTGTTCCTCCGCATATCTACGCATTTCACTGCTACACGCGGAATTCCATCCCCCTCTACCGTACTCTAGCCATGCAGTCACAAAGGCAGTTCCCAGGTTGAGCCCGGGGATTTCACCTCTGTCTTGCATAACCGCCTGCGCACGCTTTACGCCCAGTAATTCCGATTAACGCTTGCACCCTACGTATTACCGCGGCTGCTGGCACGTGGTTAGC
+
CCCCCGFFFFGFCFDEC6EFAECEEFFFF9@CFGGGGFFFGGGGGGGDEFGGEGGGFGGGGGGGFGGGGGG@FFGGFCGGEEFGGEFCGCCFFGGGGGGGEFFGGGGGGECF9@@<E:D+=E?C8FGE@FFEEGGGGGGGDAFGGGEEDEFFGGGGGGFGGGB:DEGGDGGFFFD9FGEGGG?C9FCG@FC>DEGFFGFFACBBFCB5@CFEFFFFFFC=:4(:?:;90863C@E9;18CBBF29<2<*,8(-559-,(--155C?143<.5).6>)((,,49;:).4:?<B.)2*2)(.
@M02996:162:000000000-B87FG:1:1102:11958:3935 2:N:0:CCTAAGAC+AAGGAGTA
GACTACTGGGGGAGCTAATCCGGGTTGCTCCCGACGCTAGCGTGCATGAGCGTGAGTAGTGGCCCAGGGGGCTGCCTTCGCCATCGGGATGCCTCCACATCTCTACGCAGATCACGGCTACAGGTGGAATTCGACCCCCCTCTGCCATACGCGAGCCCGCCAGACACAAATGAAGTTCCCAGGTTAAGCCCGGGGAGGGCACATCTGGCGTAGCGGACCGCCTGCGCACGCTGTACGCCGAGTAAATCCGAGCAGCGGGTGCACACGACGGAATACGGCGGCAGATGGCGAGGGGGAGGCG
+
@AB88C@CCED+7+6,;,,,,+6+6-@?,;,,+8@@+8,+6@:@,6,6C=,@+,8@<C,,CEE8@=EGGGGG7C7A,9,9+B4+==@+6++9@,@FE4=4,+,+6C>@B6+8,4,+30*=06,63>:88,,,+@+@9++4*1=CFCF,*4***49:5CGGC75,43>7>EAF+2;+ACCCFF5+,47C>+3.>5<@)*).3*4))26.)./215(0)./-2((-.-49(*--/46-43**-4((*).)2-0(()()-,(((/..*40((--((().(-((-,(-().,((430)2?*(-,(
@M02996:162:000000000-B87FG:1:1102:9238:4404 2:N:0:TCTAAGAC+AAGGAGAA
GACTACCAGGGGATCTAATCCTATTTGCTACCCGCGCTTTCGAGCATGAGCGGCGATAAGAGACCAGGAAGCCGCCTTCGCCACCGGTGGTCCTCCAGATATCTACGCAGGTGACCGCTACACAAGGAATTCCGCTAGCCCCTGAAGCACGCAAGGGAGACAGGTCAGGCAGCAGGACGGGGGGGGGGCCCGGGCATGGAAGAGAGAGCAAGCGTCCGCGCCAGGGACCCCGTAAGGCCAAGAGAGCCCGAAAAAGGCTGGCACCCACCGATGTAGCGGGGCTGCGGGACGGAAGGACGCG
+
A@A,@C,6;@C+@,6,6;;,6C,,,;<A<,@,,+7++7,,68,;8+@,C?E@+++++6B,,,BAF=D,,CFF,>@:,4,A??44@=@+7+4,,,9F8FB,,+,+9<>6=++,47,,8=*6==,,+6:>=,,,6,6@8+:@9>)?E;*,31*3*:;*:9**1;7*,0*4;,4)=6?7):5C58E***-*(2:())1))*064*4(4*((,)*40),70)),*,((((,((*(-*,(()(+*.,(()(((*-0,(0.)(((.,*..*(48,--(-()).-(,(3,(((,,(-,-0)1**(((-
@M02996:162:000000000-B87FG:1:1102:15857:4621 2:N:0:CCTAAGAC+AAGGAGTA
GACTACACGGGTATCTAATCCTGTTTGCTCCCCACGCTATCGTGCATGAGCGTCAGTACAGGCCCAGGGGAGTGCCTTCGCCATCGGTGTTCCTCCGCATATCTACGCATGTCACGGCTACACGCGGAATTCCAGCCCCCTCTGCCGTACTCTAGCCTTGCAGGCACAAAGGCAGGTCCCAGGTGGAGCCCGGGGAGTGCACCTCTGACTTGCAAAGCCGCCAGCGCACGCGTTACGCGCAGTAATGCCGAGAAACGCGCGAACCCAACGTATAGCGGGGGGTGCTGGCACGAAGGAAGCG
+
@@A,@C<C@CC+8,@,C@<6,C@,,-;=,C<C,C:@+B,,,8C@:@,@CB;@+86@,CFFGGGCFCCFDDE+@?B?<F?AC?F,A?C6?,,,@,CFG:F7=+@+9<@8=++,,4,84=*===,@@::>@+,8@A9@FCCE+:8DED@804*35>@@C,4<,@8,5=FC>FCF8AG5A>@9BC>2,17C=/=/26D5)**3/365(*6)1++/9=CAFA53:3(-(-29(/(-1----2**,44)9))6*-0,().)--((-)--93(-(4-.))).(((,((,,,).3,3)-))2**((.,
@M02996:162:000000000-B87FG:1:1102:12310:5634 2:N:0:CCTAAGAC+AAGGAGTA
GACTACTCGGGTATCTAATCCTGTGTGCTCCCCACGCTATCGTGCATGAGCGGCAGTAAAGGCCCAGGGGAGTGCCGTCGCCATCGGTGGTCCTCCGGATATCGACGGAATGCACCGCTACACGAGGAATGCCGACAGCCCCTGACGGACGCTAGCCCGGCAGGCACAAAGGCAGGTCCGAGGGGGAGCACGGGGAGGGCACCACAGGCTGGCAAAGCAGCCGGCAGACGCGGTCGGCCCAGGAAGTCAGAGAAACGCGCGCAACCTCCGGATTACCGCGGCTGCAGGGAGGGAGGTAGCG
+
@@86@C<@@CD-7,6,66,,;C@,,;CB,,,,,686+,,,,86,,666@=C@+6@B6,,6<C@,8,C,87@+8:C,+,6>6B?8@=@84+8,9,9FF+@+6+9+9@=+@++,,?,,48*==9863=@@3,,,@++6++34+0>0,49***3*61324,*4*4/*47*?0=86/5**0;;)1*1***-:6*23D>DD)*)7:*4(-*.2:)*-(8<@)5*.23,(-,-4(*-,/(((-(+*(,(-7(4-*.0)(0,)-(,,-)-()(((.4,(:())),,-20(-4(53(((())/*/.,2(
@M02996:162:000000000-B87FG:1:1102:5485:5748 2:N:0:CCTAAGAC+AAGGAGTA
GACTACCCGGGTATCTAATCCTGTTTGCTCCCCACGCTTTCGTGCATGAGCGTCAGTACAGGCCCAGGGGATTGCCTTCGCCATCGGTGTTCCTCCGCATATCTACGCATTTCACTGCTACACGCGGAATTCCATCCCCCTCTGCCGTCCTCTAGCCTTGCAGTCACAAAGGCAGTTCCCAGGTTGAGCTCGGGGATTTCACCTCTGTCTTTCAAAGCCTCCTGCGCACGCTTTACGACCATTAAGTCCGATTAACGCTCGACCCCTACGTATTACCGCGGCTGCTGGCACGTCTTTAGC
+
CCCCCGGGGGGGGGGGGFGGGGGGGGGGFGDF@GGGGGGGGGGGGGGGFGGGGGGGGGGCGGGGGEGCGGCFFFFGGGGGGGC:==BC=F??>ECG7CCFEFGGGGGGGCEFGGFAEDF@FGGE7EC+FFF9EG8=FEDEC=B6EEA@*1:DCC9FE9A,,46@:*<,@8DFFFGGFGEGED14>75EB;D=4>>?5:DFEGBB>*)94:7*9:*1+273736)(,3.65.(:8)9((221,)4*)..*3.(,).*((--()((1,-48(.,6(-4),-(-,(-().(((568)**2654
@M02996:162:000000000-B87FG:1:1102:17193:6040 2:N:0:CCTAAGAC+AAGGAGTA
GACTACTAGGGTAGCTAAGCCTGTTTGCTCCCCACGCTATCGTGCATGAGCGGCAGTACAGGCCCAGGGGAGTGCCGTCGCCATCGGGGTTCCGCCGCATATCTACGCATGGCACGGCTACACGCGGAATTCCAGCCCCCTCTGCAGTACTCCAGCGAAGAAGACACAGATGGAGTTCCCAGGATGGGGCCGGGGAGTGCCGAACTGGCTGACAGAAACGCCAGCGGAAGCGGTACGCCGAGGCAAGGCGGGTAACGCGTGCACCCTAGAGATGACCGCGGGTGCTGGGACGGGGAGAGAG
+
@@@,8,,6CEF-C,,,66,,,,;,6-;A,,,,,;+@+,,,,8;@,6;<6=;@++6@,CCFGEG,FCDF@@C:C?9<+4+@66889@C+>++,@@CFG7444+9+4,>+@++,,8,84)366=,@CC:>3+,,7;3@CC+438);9,;717+1,3;,47***40,=;*,4254,2?48+98,:C*,+(2(33.)0>8)2**)*-79/5,3)*.3?))0)*(*-(-(-(((/(-)(((-(**-4((.(((1-)(,).1((---*-)2(,(()).)).),-,,,((--)-.(.49:)2*22(-(
@M02996:162:000000000-B87FG:1:1102:17187:6056 2:N:0:CCTAAGAC+AAGGAGTA
GACTACTAGGGGATCTAATCCTGTTTGCTCCCCACGCTAGCGTGCATGAGCGTCAGTACAGGCCCAGGGGAGTGCCTTCGCCATCGGTGGGCCTCCGCATATCGACGCATGTCACGGCGACACGCGGAATTCCAGCCCCCTCTGCCGTACTCCAGCGATGCAGGCACAGATGCAGGTCCCAGGTGGAGCCCGGGGATGTCACAACTGGCGTACAGCACCGCGTGCGCACGCGGTACGCCGAGTAAATACGAGTAAAGCAGGCAACCGAGGGAGGACCGCGGCTGCTGGGCCGGAGGGAGGG
+
@@A,6C,CCDF+786,6<,,,<;6,-;?,;,,6C+78,,+,8B@B@,<@B@@7@@C,EFGGGGCFEFFDDE+,A@?,?99B,@,@@@,?++,9,@EFFC+?+@+@FB+6++554,84=*6==@CECCC>+,,@D,@7E>C7:8;?9@604*=D8CFGG=9:CA,:9F6=C49>?F,0C@CCEC3,/6=1CC295DD)*2/-044(05(4)1447))0)>-2(----(9>C94)(-,1(/*-4(49)))2-74(76*)-(,,/.(97(-(3((((-(4((,(4(-4).4(((-))11*41((
@M02996:162:000000000-B87FG:1:1102:20544:7044 2:N:0:CCTAAGAC+AAGGAGTA
GACTACACGGGTATCTAATCCTGTTTGCTCCCCACGCTTTCGTGCATGAGCGTCAGTACAGGCCCAGGGGATTGCCTTCGCCATCGGTGTTCCTCCGCATATCTACGCATTTCACTGCTACACGCGGAATTCCATCCCCCTCTGCCGTACTCTAGCCTTGCAGTCACAAAGGCAGTTCCCAGGTTGAGCCCGGGGATTTCACCTCTGTCTTGCACAGCCGCCTGCGCACCCTTTACGCCCAGTCATTCCGATTACCGCTCGCCCCCTACGTATTACCGTGGCTGCTGGCACGTGGTTATC
+
CCCCCGFGGGGGDGGGGFFGGGGGGGFFGGGGGGEEGGGGGGFGGGGDDFGGGGGGGFG9C,BEGGG@FCCC<FGGGGGGGGCGDCCFFGFGG9DEFGDGGFGGGGGGGGGGGGG<F>FGGEGEE>:>FFGGGDFGDEGGGFF+EFDCDGFFD,=9FFGFFGEFG6CFF:,?FFDGFGFG,,@CF6CG@GGA>B>4)<FF*6>EDGFCCBC4>=);)=3.166;<162:*3->B<B?:DE-:7)*.:4DB),-7)9-----/(.97>:((,)-.):)(((--((-.)((,5(.0*22.))
@M02996:162:000000000-B87FG:1:1102:11794:7067 2:N:0:CCTAAGAC+AAGGAGTA
GACTACTCGGGTATCTAATCCTGTTTGCTCCCCACGCTTTCGTGCATGAGCGTCAGTACAGGCCCAGGGGATTGCCTTCGCCATCGGTGTTCCTCCGCATATCTACGCATTTCACTGCTACACGCGGAATTCCATCCCCCTCTGCCGTACTCTAGCCTTGCAGTCACAAAGGCAGTTCCCAGGTTGAGCCCGGGGATTTCACCTCTGTCTTGCAAAGCCGCCTGCGCACGCTTTACGCCCAGTAATTCCGATTAACGCTCGCACCCTACGTAGTACCGCGGCTGCTTGCACGTAATTAGC
+
CCCCCGGGGGGGGGFGFFFFGGGGGGGGFGDFEFEGGGGGGDGGGGGGGGGGGGGGG,CC<EFGGGF7:C7FDEFGGGGFGEGGGGFFDGGGFFFGGEGGGFGGGGGGGGGGGGGD91?9@EF>EF=+>FFGGFGGGGGGGDF=DGAFBGFFGGGGGGCFGGB<:*=CCE6:86;CFGFG9EFCGG@,3DF=9?D:5FFCEFEFFC=>EFG*444:9;D6E>@FF06:1::0DF2436?E12821))6:4.-3)66-,(-(1((/,-(.4.)(-6<)(,(-(((45)42)46@4*23)),
@M02996:162:000000000-B87FG:1:1102:23010:7117 2:N:0:CCTAAGAC+AAGGAGTA
GACTACTGGGGTATCTAATCCTGTTTGCTCCCCACGCTTTCGTGCATGAGCGTCAGTACAGGCCCAGGGGATTGCCTTCGCCATCGGTGTTCCTCCGCATATCTACGCATTTCACTGCTACACGCGGAATTCCATCCCCCTCTGCCGTACTCTAGCCTTGCAGTCACAAAGGCAGTTCCCAGGTTGAGCCCGGGGATTTCACCTCTGTCTTGCAAAGCCGCCTGCGCACGCTTTACGCCCAGTAATTCCGATTACAGCTCGCACCCTACGTCTTCGCGCGGCTGCTGGGACGTACTTAGC
+
CCCCCEGGGGGGGFGGFFGGGGGGGGEGGGGDCGGGGEEEECGGGGGGGGGGGGDGGFG9FEFFGGFDGG+FFFGGGGGGCEEFFEFFFGEGGFFG>BBEE7EDEGFGCGGCFFECFDFGFDF>CE>BFGGGFDGGGGCEG=DFGGFFBGFFFGFGGCG?@FD>D@C9<>CFGF+CFGEGBFG@:C@FEGGAD?7@)6?FCEFFFF:9?FGFEF:+/526=6((161(6=((1,:<61CE(439*)6<:()43)4*),),-1(29:B7.,.((-)(-((-,-(-3)).((47.5**3)-)
@M02996:162:000000000-B87FG:1:1102:22991:7118 2:N:0:CCTAAGAC+AAGGAGTA
GACTACTGGGGTATCTAATCCTGTTTGCTCCCCACGCTTTCGTGCATGAGCGTCAGTACAGGCCCAGGGGATTGCCTTCGCCATCGGTGTTCCTCCGCATATCTACGCATTTCACTGCTACACGCGGAATTCCATCCCCCTCTGCCGTACTCTAGCCTTGCAGTCACAAAGGCAGTTCCCAGGTTGAGCCCGGGGATTTCACCTCTGTCTTGCAAAGCCGCCTGCTCACGCTTTACGACCAGTAATTCCGATTAACGCTCGCCCCCTACGTATTACCGCCGCTTCTGGCCCGTAATTAGG
+
CCCCCGGGGGGGGGGGFEFFGGGFGGGGGGDDCFEFGGGGGGGGGGGFFGGGGGGGGGG<FGGFGGGGGGGGGGGGGGGGGGEGFEFFFFGGCFF?+BFGGFG8EFGGGEGGGGCFG:DFGGFGGGGGGGGGGGGGGGGGD@DCEGFGFGFFGGGGFCFGGGFGGFGAFFDCGFGGCGCG;8@@FG5CCFFA7>D*)?8CCFB;>C38?FGEFAC=AA<(2627((.)/;;(:;)1((4716-<=>))25)(-069,(---1(,17((.4.4-..)-84(,4(((662)(((.0*2<.))
@M02996:162:000000000-B87FG:1:1102:22997:7135 2:N:0:CCTAAGAC+AAGGAGTA
GACTACTGGGGTATCTAATCCTGTTTGCTCCCCACGCTTTCGTGCATGAGCGTCAGTACAGGCCCAGGGGATTGCCTTCGCCATCGGTGTTCCTCCGCATATCTACGCATTTCACTGCTACACGCGGAATTCCATCCCCCTCTGCCGTACTCTAGCCTTGCAGTCACCAAGGCAGTTCCCAGGTTGAGCCCGGGGATTTCACCTCTGTCTTGCAAAGCCGCCTGCGCACGCTTTACGCCCAGTAATTCCGATTAACGCTCGCACCCTACGTACTACAGCGGCTGCTGGCACGTAGTTAGC
+
CCCCCGGGGGGGEGGGFFFGGGGGGGGGGGGGDGGGGGGGGGGGGGGGGGGGGGGGG9FCEDFGGGGFGGGGGFGGGGGGGGGGGEFFCGGGGGGG+CFGGFGGGGGGGGGGGGGFG>FDFEFEEGGGFGGGGFGGGGGGG>F8EGEEFGFFFGCGGGGFGC>CF8C,@D@?FFGGFGFGEGGGGGBC@FGFDB4BEFGFEGFF>FEFEFG=E4@B4AF3CBFF;6>:;=915:B<048C0::9@>><F()-48>B--,-(/44<?<<6?(.(-4-.)),-4276)).13230)*13664
@M02996:162:000000000-B87FG:1:1102:10037:7271 2:N:0:CCTAAGAT+AAGGAGTA
GACTACTGGGGTATCTAATCCTGTTTGCTCCCCACGCTTTCGTGCATGAGCGTCAGTACAGGCCCAGGGGATTGCCTTCGCCATCGGTGTTCCTCCGCATATCTACGCATTTCACTGCTACACGCGGAATTCCATCCCCCTCTGCCGTACTCTCGCCTTGCAGTCACAAAGGCAGTTCCCAGGTTGAGCCCGGGGATTTCACCTCTGTCTTGCAAAGCCGCCTGCGCACGCTTTACGCCCCGTAATTCCTTTTACAGCCGCCACCCTTCGTATAACCCCGCCTTGTGGCCCGTTGTTCGC
+
CCCCCDGGGGGGGGGGFFFGFGGGFGGGGGE@FGGGGG7FGGGGGGFFCFGGGGGGG9FFG,DCGFGGEG+@<AFFGGGGGC:@@C7BCFGGGFED>FEEGFG8EGGGEEGGGGGGF:D@FEFEGGG>CFGGGGGGGGGEDAFDFGBFEGFFE,=FCEEGGG@EEEGGG6@5@F>EFGFGE@5C:;@,3DE=4?4:?FFFFGE7==E8*=F7>/7:);;(26,629>(.*31589212?E((-()-))0)*-)*)*.,-((1,3931(.44(,))6((,-(((().)-1((-.)*2244;
@M02996:162:000000000-B87FG:1:1102:10059:7273 2:N:0:CCTAAGAT+AAGGAGTA
GACTACTGGGGTATCTAATCCTGTTTGCTCCCCACGCTTTCGTGCATGAGCGTCAGTCCAGGCCCAGGGGATTGCCTTCGCCATCGGTGTTCCTCCGCATATCTACGCATTTCACTGCTACACGCGGAATTCCATCCCCCTCTGCCGTACTCTAGCCTTGCAGTCACAAAGGCAGTTCCCCGGTTGAGCCCGGGGATTTCACCTCTGTCTTGCAAAGCCGCCTGCGCACCCTTTACGCCCAGTAATTCCGATTAACGCTCGCACCCTACGTATTCCCCCGGCTGCTGGCCCGTATTTAGC
+
CCCCCG9EFFGGEFFFGGGGGGGGGGGGGGGFGCEGGGGGGDGGG<FE,=DFGGGFG,C,,CB@CCF,@C+@FGGGGGGGG@FGEECBCGGGGFGF4CFFGBEDGFGEGGGGGGGAFDFFFFD=C:F@FDGGGFDFG8DBD==+@EAF5+*=,>DGGGG8FFB>C*=EFC8;F5DGFGFG,5@CE>=C4<D4CBG):FGFEGFFD=;5?A7)7=4;2.;1GFF11(.(,*-4<8)4(-:::BF2B24-225(2))1-(((-1(,18:0?3,.)()6)((---7(,).(((,(0)*+3.6<
@M02996:162:000000000-B87FG:1:1102:11485:7322 2:N:0:CCTAAGAC+AAGGAGTA
GACTACAGGGGTATCTAATCCTGTTTGCTCCCCACGCTTTCGTGCATGAGCGTCAGTACAGGCCCAGGGGATTGCCTTCGCCATCGGTGTTCCTCCGCATATCTACGCATTTCACTGCTACACGCGGAATTCCATCCCCCTCTGCCGTACTCTAGCCTTGCAGTCACAAAGGCAGTTCCCAGGTTGAGCCCGGGGATTTCACCTCTGTCTTGCAAAGCCGCCTGCGCACGCTTTACGCCCAGTAATTCCGATTAACGCTCGCACCCTACGTATTACCGCGGCTGCTGGCCCGTAGTTAGC
+
CCCCCGGGGGGGGGGGGGGGGGGGGGGGGGGFGGGGGGGGGGGGGGGGGGGGGGGGG9FGFFFFGGG7CF7FGGGGGGGGGGGGGGGFGGGGGFGGFGGGGFGGGGGGGGGGGGGDFDFGGFFEGGGFGGGGGGGDFGGGGAFFGGFCBGFFGGGGGGGGFGFCGFGGGCCFFFDGFGFGF,@<BCEGBFGFGFDBECFFFGFE=839CFG@EFEF);F2EBF?;9>(6/:1D?AAB?EGF:>>66<A:4.115<9,----12>D?:0(,...:4<-,,(,,((().2(((-0)2;C<25
@M02996:162:000000000-B87FG:1:1102:20868:7378 2:N:0:CCTAAGAC+AAGGAGTA
GACTACTGGGGTATCTAATCCTGTTTGCTCCCCACGCTTTCGTGCATGAGCGTCAGTACAGGCCCAGGGGATTGCCTTCGCCATCGGTGTTCCTCCGCATATCTACGCATTTCACTGCTACACGCGGAATTCCATCCCCCTCTGCCGTACTCTAGCCTTGCAGTCACAAAGGCAGTTCCCAGGTTGAGCCCGGGGATTTCACCTCTGTCTTTCAAAGCCGCCTGCGCACGCTTTACGCCCAGTAATTCCGATTAACGCTCGCACCCTCCGTATTACCGCGGCTTGTGGCACGTGCTTAGC
+
CCCCCFFGGGGGGGGGGGFGGGGGGGGGGGCFEGGGGGGGGGGGGGGGGGGGGGGGGGG,CEFEGGG7FF:FFGGGGGGGEFGGGGGFGGGGGGGGBFCCGFGGFGGGGGGGGGGGGDDGG9FCGECFFFFGG@FEGGGGGADDGGFFEE?FG9DFGGGFGCDFGFGGFG6:E5CFFGEGFCC?CFCDBGGFGDG>AGGFCFEFD=>CEFF*9B?=+57:E;8=<>F66867314:<:CE?::>FDBBF?)(-8<9-----517C??(-(((,(-.623(,4(-(,.(((,-0)*2<)4<
@M02996:162:000000000-B87FG:1:1102:20850:7387 2:N:0:CCTAAGAC+AAGGAGTA
GACTACTGGGGTATCTAATCCTGTTTGCTCCCCACGCTTTCGTGCATGAGCGTCAGTACAGGCCCAGGGGATTGCCTTCGCCATCGGTGTTCCTCCGCATATCTACGCATTTCACTGCTACACGCGGAATTCCATCCCCCTCTGCCGTACTCTAGCCTTGCAGTCACAAAGGCAGTTCCCAGGTTGAGCCCGGGGATTTCACCTCTGTCTTGCAAAGCCGCCTGCGCACGCTTTACGCCCAGTAATTCCGATTAACGCTCGCACCCTACGTATTACGTCGGCTGCTGGCACGTAGTTAGC
+
CCCCCGGGGGGGGGGGGFFGGGGGGGGFGFBFCGGGGGGGGGGGGGGGGGGGGGGGGGGACGGGGGG?FGFGGGGGGGGGGGFGFGFFGGGGFFGGFGGGG7EFGGGGGGGGGGGGG>FDFEFCEFFFFGGGGGGFGGGGGDF6EGEGFGFBCEGGFGGFGGFGGFGCFECADACECGFGDECCF>:F@FF59?4ABGGFEGF=9;)1>8C>E=@8AFF6EB?;<(1(4=@?D?)621:C8?F)*6<<7(0(4<69(,---/(4>?F::-,5<?2.((.(((-28:).(()())*2<.).
@M02996:162:000000000-B87FG:1:1102:7507:7574 2:N:0:CCTAAGAC+AAGGAGTA
GACTACCGGGGTATCTAATCCTGTTTGCTCCCCACCCTTTCGCTCCTCAGCGTCAGTTACGGCCCAGAGATCTGCCTTCGCCATCGGTGTTCTTCCTGATATCTGCGCATTCCACCGCTACACCAGGAGTTCCAATCTCCCCTACCGCACTCTAGTCTGCCCGTTCCCACTGCAGGCCCGAGGTTGAGCCCCGGGGTTTCACAGCAGACGCGCCAAACCGCCTCCGAGCCCTTTACGCCCAATAATTCCGGATACCGCTTGCACCCTACGTATTCCCGCGGCTGCTGGCACGTCTTTAGC
+
CCCCCGDGGGGGGGGGGFGGGGGGGGGGGFFFFCFFF?EFGGGCFGGGGGGGGGGGG,FDC:EF:FD,CFFFG?DFGGGGGGGGGGGGFGCGFGGGGGGFGFGG4?+4@CE,FFGG8:BCC>?D+?CBFFGF;@,7=@@=FAF=8@5C5CD;C@9E,:99FD=@,03<:8:9EF6,@9>54@9CCFEFEC*:784)2<78<FC)=<1135>>F)(.):C>:4-(31(-388(259A(4?C???)/6).230-())0-((--/).9(1(((.))()6.46421((())(4(.80.2*3664
@M02996:162:000000000-B87FG:1:1102:13778:7936 2:N:0:CCTAAGAC+AAGGAGTA
GACTACCAGGGTATCTAATCCTGTTTGCTCCCCACGCTTTCGTGCATGAGCGTCAGTATTGGCCCAGGGGGCTGCCTTCGCCATCGGTATTCCTCCACATCTCTACGCATTTCACTGCTACACGTGGAATTCTACCCCCCTCTGCCATACTCTAGCCCGCCAGTCCCAAATGCAGTTCCCAGGTTAAGCCCGGGGATTTCACATCTGTCTTAGCGGACCGCCTGCGCACGCTTTACGCCCAGTAATTCCCATTAACGCTTGCACCCTACGTATGACCTCCGCTGTTGGCCGGTATTTAGC
+
CCCCCGGFFFGGFGGGGDFGGGGGGGGGGGFFFGGGGGGGGGGGGGGFGGGGGGGGGCGG99AFGGG@@CGFGGGGGGGGGGGGFEFFGGGGGFFGFGGGFDGGGGGGGGGGGGGGF:D9DEFEGFE@FFGGGGGGGGGGGDF8FGFGFGFFGFDFGF>EG>=CG);EFGGFCF+EFGFGE7>@>CCECGGBCDCA9DGF?FECEDEEEFFE:F=)):).=211((62,*-(9:)432C=0(5AF<6::)95946/(,,-(9),2((460,.)()6(-.(,42(().,57(())2++)))
@M02996:162:000000000-B87FG:1:1102:7331:8250 2:N:0:CCTAAGAC+AAGGAGTA
GACTACTCGGGTATCTAATCCTGTTTGCTCCCCACGCTTTCGTGCATGAGCGTCAGTACAGGCCCAGGGGATTGCCTTCGCCATCGGTGTTCCTCCGCATATCTACGCATTTCACTGCTACACGCGGAATTCCATCCCCCTCTGCCGTACTCTAGCCTTGCAGTCACAAAGGCAGTTCCCAGGTTGAGCCCGGGGATTTCACCTCTGTCTTGCAAAGCCGCCTTCGCACGCTTTACGCCCAGTATTTCCGATTAACGCTCGCACCCCGCGTATTCCCGCGGCTTCTGGCCCGTAGTTAGC
+
C@<C@FFGGGGAFFGGFCGDFGGFCFFGFEF8BEGGGGE@FEGGGGGGAFGEGEGGFFGGGGGGGGF7FEE:EEFGGGGGGFFGGGCBFFFGFFEGEEG@FDFGECD7BEFGGGCEF8<3?>FCGGD@FGGGGGG;DD=E6>DGFGFGFGFFFFCDF8=8>?DCFFFFFGGFGFDGAGCF9;@@<EC?>FFF**;))?;B*?>*(*./8B7*86@4)5<9>46(7(,((*(/*(64(-8:164A*46-23),:36?-((,-)-19(((((-((.)-)((--3((4.))8(,2)0*22)4<
@M02996:162:000000000-B87FG:1:1102:10845:8352 2:N:0:CCTAAGAC+AAGGAGTA
GACTACACGGGTATCTAATCCTGTTTGCTCCCCACGCTTTCGTGCATGAGCGTCAGTACAGGCCCAGGGGATTGCCTTCGCCATCGGTGTTCCTCCGCATATCTACGCATTTCACTGCTACACGCGGAATTCCATCCCCCTCTGCCGTACTCTAGCCTTGCAGTCACAAAGGCAGTTCCCAGGTTGAGCCCGGGGATTTCACCTCTGTCTTGCAAAGCCGCCTCCGCACGCGTTACGCCCAGTAATTCCGATTAACGCTCGCACCTTACGTATTACCGCCGCGGCTGGCACGTAGGTAGC
+
CCCCCGGGGGGGFGGGGFFFGGFFFGGGGGEFEFGGGGGFGEGGGGGGAEFGGGGGGGFCF8FGGFGFCG:FGGGGGGGGGGEGGEFGGFGGFFGGCFDFEFGFGGGGEGGGGFGGGDD?DFF6EFG8CCFEF;EBDGGGC>D=DGFC>C?FF,6F?AEDC6CFEEGF,DEFGAGGFGFDCBC?<>@C5@F=D?7)8,?FCFE*78)>88D==4;@4=C6E1((/(2(6/7(140816?E83?A9)):?0.4(0-9--(-,9(4<(444443)44-42-(,((,((-(,3410.2*2)..
@M02996:162:000000000-B87FG:1:1102:10603:8634 2:N:0:CCTAAGAC+AAGGAGTA
GACTACTAGGGTATCTAATCCTGTTTGCTCCCCACGCTTTCGCACCTCAGCGTCAGTAATGGTCCAGTGAGCCGCCTTCGCCACTGGTGTTCCTCCGAATATCTACGAATTTCACCTCTACACTCGGAATTCCACTCACCTCTACCATACTCAAGACTTCCAGTATCAAAGGCAGTTCCAGAGTTGAGCTCTGGGATTTCACCCCTGACTTAAAAGTCCGCCTACGTGCGCTTTACGCCCAGTAAATCCGAACAACGCTAGCCCCCTTCGTATTACCGCGGCTGCTGGCACCAAGTTAGC
+
CCCCCGGGGGGGCFGGGFGGGGGGGGGGFFEGDGGGGGGGGDGGGGGGGGGGGGGDGC<FFGGGGGGGGGGGGGGGGGGGGGGGG?C:EEEGFGGGGFGGGFGGGGGFFGFGGGGGGD?FFFGGGGEEGGGGGFGGG?FFG=DDFGBFDGFFGGG:FGGGGFEFEEG:D,7?FF6EFGFGF,@@ED>,:@DEDDCAFGFFFGFDFG5@EFGEC>0=AF>:@@>@BA=)7=:@GFCEDFFG99>*4<CEC40:@D@A../(.>@8C@1(.3441(.4)(-(-421624((,3()0/3+)..
@M02996:162:000000000-B87FG:1:1102:10613:8649 2:N:0:CCTAAGAC+AAGGAGTA
GACTACTAGGGTATCTAATCCTGTTTGCTCCCCACGCTTTCGCACCTCAGCGTCAGTAATGGTCCAGTGAGCCGCCTTCGCCACTGGTGTTCCTCCGAATATCTACGAATTTCACCTCTACACTCGGAATTCCACTCACCTCTACCATACTCAAGACTTCCAGTATCAAAGGCAGTTCCAGCGTTGCGCTCTGGGATTTCACCCCTGACTTAAAAGTCCGCCTACGTTCGCTTTACGCCCAGTCAATCCGAACAACGCTAGCCCCCTTCGTATGACCGCCGCTGCTGGCACGAAGTTAGC
+
CCCCCGGGGGGF8@FGFEFGGGGGGGGGGGFGGGGFGGGGGGGGGGGGGGGGGGGGG,CFCEGGGGFGGGGGGGGGG@GGGGGGG?EFEFEGFFFFEEFGGFGGGGGDGF@EFFGGGDFFFEFFEF:CFGGGG9FGG8=FGDFGGGBFFGFFF8D,==;=CE<D=*CD==DB?F+DDGFG3,66@8)+15:C?67;AAFFFGFFFG8)8FE@;F68AFF>EA957(((0=92CFFE=@F=0(6);?ECC924;58).,/((2.,9,,42:.42(-651((,(2-4.)241<600*20.))
@M02996:162:000000000-B87FG:1:1102:22640:8805 2:N:0:CCTAAGAC+AAGGAGTT
GACTACTAGAGTATCTAATCCTGTTTGCTCCCCACGCTTTCGTGCATGAGCGTCAGTACAGGCCCAGGGGATTGCCTTCGCCATCGGTGTTCCTCCGCATATCTACGCATTTCACTGCTACACGCGGAATTCCATCCCCCTCTGCCGTACTCTAGCCTTGCAGTCACAAAGGCAGTTCCCAGGTTGAGCCCGGGGCTTTCACCTCTGTCTTGCAAAGCCGCCTGCGCACGCTTTACGCCCAGTAATTCCGGTTAACGCTCGCACCCTACGGATTACCTCCGCTGCTGGCACGTCGTTCGC
+
CCCCCGGGGDFGGGGGGGGGGGGGGGGGGGFGGGGGGGGFGEGGGFGFFGGFGGGGG9F@EAFEGGGFGG>FFCGGGGGGDGFGFEFB@FEGFFF8+B=@FFG8EGGGGGGGGGGFG:DDFCF6CFF>FFGGGDGGFDDEG@DDFGAF?EFFGGFGFFC8FGEBFDGGFF,?6FGGCFCGDC?<D,:E@GF>5*/*/>CF?EEE2;)9>FGEF**+);C3C;:2?799>*6(:8<AB?EE4::A=956C0)-079=--,(,)(-73?BF0((-(5<-).(-3((4448<14-85?:=(,,
@M02996:162:000000000-B87FG:1:1102:21192:8813 2:N:0:CCTAAGAC+AAGGAGTA
GACTACACGGGTATCTAATCCTGTTTGCTCCCCACGCTTTCGCGCCTCAGCGTCAGTAACGGGCCAGTGAGTCGCCTTCGCCACTGGTGTTCTTCCGAATATCTACGAATTTCACCTCTACACTCGGAGTTCCACTCACCTCTCCCGTACTCAAGACAGCCAGTATTGAAGGCATTTCCGAGGTTGAGCCCCGGGCTTTCACCCCCAACTTAACTGTCCGCCTACGCGCCCTTTACGCCCAGTAATTCCGAGCAACGCTAGCCCCCTTCGTATTACCTCGGCTGCTGGCCCGACGGTAGC
+
CCCCCGGGGGGEGGGGGGGGFGGGGGGGGGCFEGGGGGGFGGGGGGGGGGGGGCGGF6CFB@7FGFFFGA<FFGGGGGGGGGDGGGFCAFEGEFGGCFEFDDGGDFGDGGGGGGGGGDFDFEGFFFGF=?FFF,=EG8EGGD8DEGFFBEFF;DCFED,=BD<:=;+=EF@;CAFFFGEC88@CF:@@8DE>7:45:BFF?C3>>)(6>FC3>AC:FA*623:?D6>36=>B4:AA??GE6?:)1-.525526::>(-(-(234DB><B4.370).)).(--3184)((((,))2**,-)
@M02996:162:000000000-B87FG:1:1102:17253:9464 2:N:0:CCTAAGAC+AAGGAGTA
GACTACTAGGGTATCTAATCCTGTTTGCTCCCCACGCTTTCGTGCATGAGCGTCAGTACAGGTCCAGGGGATTGCCTTCGCCATCGGTGTTCCTCCGCATATCTACGCATTTCACTGCTACACGCGGAATTCCATCCCCCTCTACCGTACTCTAGCCATGCAGTCACAAATGCAGTTCCCAGGTTGAGCCCGGGGATTTCACATCTGTCTTACATAACCGCCTGCGCACGCTTTACGCCCAGTAATTCCGATTAACGCTCTCACCCTACGTATAACCGCGGCTGCTGGCACGTAGTTAGC
+
CCCCCGGGGGGGGGGGG<EEFGGGGGGGGGCFGGGGGGGGFEGGGGGGGGGGEGGGGGGFDFGGFGGGGGGGGGGGGGGGGGGEFGCFGFGGGGGGCFGGDFFGGGGGGGGGGGGGG:FFDEFGGGGGCFGGGGGGGFFGGFFGGGFFFGFFEGGGGGGFFGFGGDFGG89?CCFGFGEF9D6EGGCC@GGFDFGFAFGFABCCECEEFFGFEA?FFFD@C52=D,161*10CDFFFFGE?0?A46<A75)-3><F----(*--93133-.,<)62,-4714226)5:0:3:00*23.<9
@M02996:162:000000000-B87FG:1:1102:17270:9476 2:N:0:CCTAAGAC+AAGGAGTA
GACTACTAGGGTATCTAATCCTGTTTGCTCCCCACGCTTTCGTGCATGAGCGTCAGTACAGGTCCAGGGGATTGCCTTCGCCATCGGTGTTCCTCCGCATATCTACGCATTTCACTGCTACACGCGGAATTCCATCCCCCTCTACCGTACTCTAGCCATGCAGTCACAAATGCAGTTCCCAGGTTGAGCCCGGGGATTTCACATCTGTCTTACCTAACCGACTGCGCACGCTTTACACCCCGTAATTCCGATTAACGCTCGCCCCCTACGTCTTACCGCGGCTGCTGTGCCGTAGTTCGC
+
CCCCCGGGGG?FFGFGFEFGGGGGGGGGGGCDGGGGGECFGGGCFGFFFFGGCEGGGGGGGGGGGGFGGGEEFGAFGGGGGFGGGGFFGGGGFF;FCGGGDFGGGGGGCBFCGCEC9:@DDEA88C+4BAEGD=DFF8=EGADDGGB:9=*9=@FCDGFDFFEFFDFG,@=7=B?FFGFGACF<<C<FEGG);*?**>CFCG*7>2608:B@?)9B);D9*5.(6(:16*.(:=EC)/?>(42-746<D:):(02=(---,)-3<>>(4(((.(.:,3((-,(,48).())-0)2/0)((
@M02996:162:000000000-B87FG:1:1102:17256:9486 2:N:0:CCTAAGAC+AAGGAGTA
GACTACTAGGGTATCTAATCCTGTTTGCTCCCCACGCTTTCGTGCATGAGCGTCAGTACAGGTCCACGGGATTGCCTTCGCCATCGGTGTTCCTCCGCATATCTACGCATTTCACTGCTACACGCGGAATTCCATCCCCCTCTACCGTACTCTAGCCATGCAGTCACAAATGCAGTTCCCAGGTTGAGCCCGGGGATTTCACATCTGTCTTACATAACCGCCTGCGCACGCCTTACGCCCAGTAATTCCGATTAAAGCTCGCACCCTACTTATTACAGCCGCTGCTGGGCGGTAGTTAGC
+
C<CCCFCFGGGGCFGGDCFEEGGFGGFFGGFDGGGGGCFGGGGGGGGGGGGEGEGGFGGCEEGGGG9FGGGCDFGGGGGGGGGGGGFCFFGFEDGGGGGGGFGGGGGF>CFCFGCFGDFFCEFGGGGFFC@FGGGGGFFGGAFGGG5ADGFFGF?BCGGGGFDED57EEFGBEFGGFGFG,>F6FGC6CF>=CEGF5DD>*DA?=FECEFCECFCFFF<6:::80;F:9C9(2(7;=@FE?F?D@6:<72)4359*))..-/-4<60,4)))-)-6),,,-(,-,)4(4((-.0*03.))
@M02996:162:000000000-B87FG:1:1102:18259:9556 2:N:0:CCTAAGAC+AAGGAGTA
GACTACTGGGGTATCTAATCCTGTTTGCTCCCCACGCTTTCGTGCCTGAGCGTCAGTACAGGCCCAGGGGATTGCCTTCGCCATCGGTGTTCCTCCGCATCTCTACGCATTTCACTGCTACACGCGGAATTCCGTCCCCCTCTGCCGTACCCTAGCCTTGCAGTCCCAAAGGCAGTTCCCGGGTTGAGCCCGGGGATTTCACCTACGTCTTGCAACGCCGCCTGCGCACCCTTTACGCCCAGTAATTCCGATTAACGCACGCCCCCCTCGTATTACCCCGGCTGCTGGCACGTAGTTTGC
+
CCCCCG9FFGGGGGGGGCFFGGGGGGGGGEFFFEF@FGGGGG@DG,A,CEGGGD,BF<EA9CFGGGG,@F84BFFGGFGGEGGGGGFGGGGG,FFGFB=@7BFFGFGGGEF<FGF9E=FGFGF++@FFGGGGG,6@=+@=+:D=E,:F5+*3,DG:?=,7>FEGG579,,::FAG6@BC***4?FE=6>FC)*6)?5FF+>G<@1*((/=G<EF)/087;=(43:19(4*43582::1?E6::A=426:?>4(0-9,-((,1(,976(30(-8(6<4(-,3419??7(1.)()0223)6)
@M02996:162:000000000-B87FG:1:1102:18257:9574 2:N:0:CCTAAGAC+AAGGAGTA
GACTACTGGGGTATCTAATCCTGCTTGCTCTCCACGCTTTCGTGCATGAGCGTCAGTACAGGCCCAGGGGATTTCCTTCGCCATCGGTATTCCCCCGCATATCTACGCATTTCACTGCTACACGCGGAATTCCATCCCCCTCTGCCGTACTCTAGCCTTGCAGTCACAAAGGCAGTTCCCAGGTTGAGCCCGGGGTATTCACCTCTGTCTTGCAAAGCCGCCTGCGCACGCTTTACGCCCAGTAATTCCGGTTAACGCTCCCACCCTACGTATTACCGCTGCAGCTGCGACTTAGTTATA
+
88BC,<F@<<@FCED,6CC,C<E,@FFCA,,,;EFFE@FD<CFGGCGGAFA+6B6@6E@<;CF=@FEEGG7F8,9:,CDG:8@,,6,6,:CF;,4@FBF,@+E@F,D+@8:F,@<@=DFD894AC=78FBFF,>A@+@+@+10+@FA@@8?7@=D;=D=2=E*@D529EB?AFC+ACF*3,,447,1,8CF239?))7+=9F37>267@FF=EA4+20;150<;81;(.*(/11:)((:*((()*.-6:()-(068-(,,,114D6(((-.,48))--((,((..84(,(,()/32+)..
@M02996:162:000000000-B87FG:1:1102:19988:9690 2:N:0:CCTAAGAC+AAGGAGTA
GACTACTAGGGTATCTAATCCTGTTTGCTCCCCACGCTTTCGTGCATGAGCGTCAGTACAGGCCCAGGGGATTGCCTTCGCCATCGGTGTTCCTCCGCATATCTACGCATTTCACTGCTACACGCGGAATTCCATCCCCCTCTGCCGTACTCTAGCCTTGCAGTCACAAAGGCAGTTCCCAGGTTGAGCCCGGGGATTTCACCTCTGTCTTGCAAAGCCGCCTGCGCACGCTTTACGCCCAGTAATTCCGATTAACGCTCGCACCCTACGTATTACCGCTGCTGCTGGCACGTAGTTAGC
+
CCCCCDGGGGGGGGGGGEEFFFGFGGGGGGFG:FEGGGGFGGGGGGGGGGGGGEGGGGFGGGGGGGGCCFCFFGGGGGGGGGGGGGFFGGGGGGGGGGGGDFGGGGGGGGGGFCFDG:DCC9E>GGGGGFGGGGGGGE=EGDFGCGEFBGFFFFGFGGGGGGDEGDGGGFGFGFGGFGFGCCFFGFFFC8D=DEGE>EC@?EB@DGB?CFG=EFE8FAF>EBDDFBB(6/:1:=DF6?EEBF8)946::>7:6@)/-----1(494:???:5).64467(,28?23551241)7*2<6<9
@M02996:162:000000000-B87FG:1:1102:24782:9733 2:N:0:CCTAAGAC+AAGGAGTA
GACTACACGGGTATCTAATCCTGTTTGCTCCCCGCGCTTTCGTGCATGAGCGTCAGTACAGGCCCAGGGGATTGCCTTCGCCATCGGTGTTCCTCCGCATATCTACGCATTTCACTGCTACACGCGGAATTCCATCCCCCTCTGCCGTACTCTAGCCTTGCAGTCACAAAGGCAGTTCCCAGGTTGAGCCCGGGGATTTCACCTCTGCCTTGCCAAGCCGCCTGCGCACGCTTTACGCCCAGTAATTCCGATTAACGCCCGCACCCTACTGATTACCGCGGCTGCTGGCCAGTATTTCGC
+
C@CCCGGGGGGGGGGGGEFGEGGGFGGGGG@FF:FGGGGFGGGGGGGGGFGCFGCEFGGGGGGGGGGGGGGGGGGGGGGGGGGGGGEFGGGGFFGGEGFGGFGFEADGGGGGGF9?E>DDFCFGGGGFEGGGGCDFFEGGDAFFFFDC*AC@CGC@EFGFGF@EC9DGG8:>DFGGFGC938CCFC>76=D=C;DF>CDCCGEE7;3)76:@E)/;45F@E0((((-((*-3<145((21,2(47-:<:,04:)4@-,(-,1(,)(,4:2))).624-,436(4<)).((((01+20)44
@M02996:162:000000000-B87FG:1:1102:24764:9737 2:N:0:CCTAAGAC+AAGGAGTA
GACTACACGGGTATCTAATCCTGTTTGCTCCCCACGCTTTCGTGCATGAGCGTCAGTACAGGCCCAGGGGATTGCCTTCGCCATCGGTGTTCCTCCGCATATCTACGCATTTCACTGCTACACGCGGAATTCCATCCCCCTCTGCCGTACTCTAGCCTTGCAGTCACAAAGGCAGTTCCCAGGTTGAGCCCGGGGATTTCACCTCTGCCTTGCAAAGCCGCCTGCGCACGCTTTACGCCCAGTAATTCCGGTTAACGCTCGCACCCTACGTATTACCGCCGCTGCTGGCACGTAGTTAGC
+
CCCCCGGGGGGGGGGGGGGGGGGGGGGGGGCFF-CFFFGGGEGGGGGGFGGGGGGGGGGGGGGGGGGGGGGGGGGGGGGGGGGGGG7BFFEGGGGGDEGGFFGGGGGGGGGFGGGGG>D9FGG8EGGGGFGGAGGGGGGGDDFGGGFFEGFBCEFGGGF8DCCGF=CFGCFA?ADFFGEC9FCCFGFFCEFAGEG:6FCFEGFEFFFFFFC)6=92/;F;507?D2(,6823DBAF<2?C:3:AB)64>2)365)*-.--()(-><:(43..),-661((-3,(3054:F<(00*/362<
@M02996:162:000000000-B87FG:1:1102:24776:9753 2:N:0:CCTAAGAC+AAGGAGTA
GACTACACGGGTATCTAATCCTGTTTGCTCCCCGCGCTTTCGTGCATGAGCGTCAGTACAGGCCCAGGGGATTGCCTTCGCCATCGGTGTTCCTCCGCATATCTACGCATTTCACTGCTACACGCGGAATTCCATCCCCCTCTGCCGTACTCTAGCCTTGCAGTCACAAAGGCAGTTCCCAGGTTGAGCCCGGGGATTTCACCTCTGCCTTGCAAATCCGCCTGCGCCCCCTTTCCGCCCAGTACTTCCGATTAACGCCCTCACCCTCTGTATTACCGCGCCTTCTGTCCCGTCTTTAGC
+
CCCCCFCFGGEGGGGGFGGGGGGGGGFFGGFECEGGGGGFGGGGGDEFEFFEGEGGGFG<DDG@FGGCECFEFFEFGGGGGGGGFCCFGGGGFGFG:FGGG<9DEFFGEGGGGGGFFDBFFGE8BC7FCDFGGGGGG?==?ADFGGF7:@?FFFCGGGGFGF8@<5@AFGCFGF5C>FECBBE9:66<3FF);?5)/<FCE?E32*5@EFC336)++*0(*6,(/((,-1-2*:))((;>6(,)*)--:1)44.)*-,(-(/((13,(().)))).-403((,-,))-5.)(0)/*<6).
@M02996:162:000000000-B87FG:1:1102:20891:9851 2:N:0:CCTAAGAC+AAGGAGTA
GACTACCAGGGTATCTAATCCTGTTTGCTCCCCACGCTTTCGTGCATGAGCGTCAGTACAGGTCCAGGGGATTGCCTTCGCCATCGGTGTTCCTCCGCATATCTACGCATTTCACTGCTACACGCGGAATTCCATCCCCCTCTACCGTACTCTAGCCATGCAGTCACAAATGCAGTTCCCAGGTTGAGCCCGGGGATTTCACATCTGTCTTGCATAACCGCCTGCGCACGCTTTACGCCCAGTAATTCCGATTAACGCTTGCACCCTACGTCTTACCGCGGCTGCTGGCACGTCGTTAGC
+
CCCCCGGFGGGGFFGGGGGGGGGGGEGGGGFGGGGGGGGGGEGGGGEGGFGGGGGGGFGGGGCFEFGDFGDEFGGGGGGGG@FGGEFFGGGGFFEGGGGGGFGGGAFGGGGGGGGAG:BDGEFGG7@+=DFFGFFFG8DGGFFGGGF:DEFF=,DGF,EFFG<FG6FFGDCFFFFGFGFGG7EFGGEGCFGB7DGFFFFFEG*>>:@88BG@429:A6F@E6;?F6;30*3(:?EF1<EG8(8.*465>:.-2>)1-((,(1.,0,((43.((-6<3(-(,(,342,5?F2(0.1:1485
@M02996:162:000000000-B87FG:1:1102:14898:9966 2:N:0:CCTAAGAC+AAGGAGTA
GACTACCCGGGTATCTAATCCTGTTTGCTCCCCACGCTTTCGTGCATGAGCGTCAGTACAGGTCCAGGGGATTGCCTTCGCCATCGGTGTTCCTCCGCATATCTACGCATTTCACTGCTACACGCGGAATTCCATCCCCCTCTACCGTACTCTAGCCATGCAGTCACAAAGGCAGTTCCCAGGTTGAGCCCGGGGATTTCACCTCTGTCTTGCATAACCGCCTGCGCACGCTTTACGCCCAGTAATTCCGGTTAACGCTTGCACCCTCCGTATTCCCGCGGCTGCTGGCCCGTATTTCGC
+
CCCCCGGFGGGGGGGGF@BFFFGGGGGGGGGGGGGGCGGGGGGFDCGG9EFGGGGGGGFGGGGGGGGGGGGCFAEFGGGGGGGGE6?CFGEGGGGGGGCGGFGGGFGGGGGGGFBE>5=FFFFEEGCFEEGGGFGGGFFGGFF7EEBDDE?FFGFFGGGGGGEGGFGGGCGFFADGFGFC,@9@:C8,:8@=DB>55FGFCGE3>4)/5:88568F4;GFG6/6;(,(.*67C?4)(-2:,,..0666:2)4-54=,(-(,/)558(((((.((.).(-((-37?34:?(460)*00),(
@M02996:162:000000000-B87FG:1:1102:19857:10110 2:N:0:CCTAAGAC+AAGGAGTA
GACTACTAGGGTATCTAATCCTGTTTGCTCCCCACGCTTTCGTGCATGAGCGTCAGTACAGGCCCAGGGGATTGCCTTCGCCATCGGTGTTCCTCCGCATATCTACGCATTTCACTGCTACACGCGGAATTCCATCCCCCTCTGCCGTACTCTAGCCTTGCAGTCACAAAGGCAGTTCCCAGGTTGAGCCCGGGGATTTCACCTCTGTCTTGCAAAGCCGCCTGCGCACGCTTTCCGCCCAGTAATTCCGAGTAACTCTCGCACCCTACGTATTACCGCGTCTGCTGGCACGTAGTTAGC
+
CCCCCGGGGGGGGGGGGFGGGGGFGGGGGGDDCGGGGGGGGFGGGGGGGGGGGGGGGGGGGGGGGGGFGGCC<AFGGGGGDFFCFG:BFGGGGFGGGGGGCFGGGGGGCEFGGGGGGDFFFFGGGGGFFFFGGAFF8EFG6=DGGG@@?EDFEGGFGGAAFG6EFDGGGGFFCFGCFGE7;C>CFGFFFGGADDG>5FGFCG=ED6>EEFF*4;/BAA46=:0139>(3:9<5<).41;76??2*.6>::<(4>A4)-..-91(981(23.)-.)6)((-((-4))45:()-8)2/362)
@M02996:162:000000000-B87FG:1:1102:19841:10118 2:N:0:CCTAAGAC+AAGGAGTA
GACTACTAGGGTATCTAATCCTGTTTGCTCCCCACGCTTTCGTGCATGAGCGTCAGTACAGGCCCAGGGGATTGCCTTCGCCATCGGTGTTCCTCCGCATATCTACGCATTTCACTGCTACACGCGGAATTCCATCCCCCTCTGCCGTACTCTAGCCTTGCAGTCACAAAGGCAGTTCCCAGGTTGAGCCCGGGGAGTTCACCTCTGTCTTGAAAAGCCGCCTGCGCACGCGTTACGGCCAGTAATTCCGGTTAAAGCGCAGACCCTCATGAGTACCGCGGCTGCTGGGACGTAGATAGC
+
CCCCCCFCFGGFFGGGECFFFAFFFGFFGGCEFGGGGGDFCEEFEGGGGGGGGEGGGGGGGGGGGGGFGGGEDGGGGGGGDFGGFGGCGGEGGFFGGGEEFBD@A<DGGGGCFGFAEDB?DCB=7CGFGGFFFFAFF??ED=)8=EDCAEFFCECBFFGGGF*,382B6@C*:?DFAFFC;D:@>E@F@GF>DE9?5C4B4EF32C6808CB*)89A45(*,(662:3386(1(-(,(2/(3,41)).0(),()./..--,),3*8?0()).))).)--4,(,4(2).(((-0)/*+6<)
@M02996:162:000000000-B87FG:1:1102:22989:10125 2:N:0:CCTAAGAC+AAGGAGTA
GACTACTAGGGTATCTAATCCTGTTTGCTCCCCACGCTTTCGTGCATGAGCGTCAGTACAGGCCCAGGGGATTGCCTTCGCCATCGGTGTTCCTCCGCATATCTACGCATTTCACTGCTACACGCGGAATTCCATCCCCCTCTGCCGTACTCTAGCCTTGCAGTCACAAAGGCAGTTCCCAGGTTGAGCCCGGGGATTTCACCTCTGTCTTGCAAAGCCGCCTGCGCACGCTTTACGCCCAGTAATTCCGATTAACGCTCGCACCCTACGTATTACCGCGGCTGCTGGCACGTCGTTCAC
+
CCCCCGGGGGGGGGGGGCFGGGGGGGGGGGGGFGGGGGGGGGGGGGFFF@FGGGGGGFGCFGGGGGGGGECGDFGGGGGGGGG@@CFFGGGGGGGG:CCFGFGGGGGEECFFGGG9F>FGGEGC=CGCFGGGGGDDD8DGGDFDG>@80CFFDEFFGCF?FFDF8==CFG@?EFGGFGF?,@A?DFEC@ED85*@>BFGAEG=7BCB?CFFB=FC668<:/46?F@>:9*3;<?4:3:EEFFF2*.:6::7-45)1--(-,1(->61(.-.56(.:61,4(-6444,5<?<6<)2/2(()
@M02996:162:000000000-B87FG:1:1102:19860:10128 2:N:0:CCTAAGAC+AAGGAGTA
GACTACTAGGGTATCTAATCCTGTTTGCTCCCCACGCTTTCGTGCATGAGCGTCAGTACAGGCCCAGGGGATTGCCTTCGCCATCGGTGTTCCTCCGCATATCTACGCATTTCACTGCTACACGCGGAATTCCATCCCCCTCTGCCGTACTCTAGCCTTGCAGTCACAAAGGCAGTTCCCAGGTTGAGCCCGGGGATTTCACCTCTGTCTTGCAAAGCCGCCTGCGCACGCTTTACGCCCAGTAATTCCGATTACCGCTCGCACCCTACGTATCACAGCGGCTCCTGGCACGTAGTTAGC
+
CCCCCGGGGGGGGGGGGGGGGGGGGGGGGGFGGGGGGGGGGGGGGGGGGGGGGGGGGGGGGGFGGGGFGGGGGGGGGGGGGGGGFGFFGGGGGFFGGGGGGFGGGGGGGGGGGGFDGDFGGFCGGGGGGGGGGGGGGGGGGFF?FGFCBGDFGGGGGGGGGGEDEEGGGGGFGFGFFGFGGGGFGGFFEGFFDFG>?FGFFGFFFFE??FG@;ACFFFGFE3,((.3:98369?FF?<EEFBBF=25405)-(8)/--((-1,4C:((((.,-(..)).(,-((,54261<-7)/;96:<
@M02996:162:000000000-B87FG:1:1102:22972:10130 2:N:0:CCTAAGAC+AAGGAGTA
GACTACTAGGGTATCTAATCCTGTTTGCTCCCCACGCTTTCGTGCATGAGCGTCAGTACAGGCCCAGGGGATTGCCTTCGCCATCGGTGTTCCTCCGCATATCTACGCATTTCACTGCTACACGCGGAATTCCATCCCCCTCTGCCGTACTCTAGCCTTGCAGTCACAAAGGCAGTTCCCAGGTTGAGCCCGGGGATTTCACCTCTGTCTTGCAACACCGCCTGCGCACGCCTTACGCCCAGTAATTCCGATTAACGCTCGCACCCTCAGTAGTCACGCGGCTGCTGGCACGTATTTAGG
+
CCCCCGCEFGGGGDGFFEEFFGGFGFGFFEA8@EFGCEGGG@FGGGGGGFGGGGGGGGGGGGGFGGGGGGGGGGGGGGGGFGGGGGGGGGEGGEGGEGGGGFFFGFFGGGGGGGFFFDFGFGFCCGGCGFFFGGGGF8=EC>DFFG>FEGFFGGGDGGGGFGFFGEGDCEF5DFGGFGFGFGGFGF5C@5@@5/9BBF4=8;@*/;><CFF4=AC))27(264,/.((,*6(26<:?:CE:3()1.<A>573().1-,---)-47200..-.).))<(490469?))52,)-00+2+--)
@M02996:162:000000000-B87FG:1:1102:22989:10145 2:N:0:CCTAAGAC+AAGGAGTA
GACTACTAGGGTATCTAATCCTGTTTGCTCCCCACGCTTTCGTGCATGAGCGTCAGTACAGGCCCAGGGGATTGCCTTCGCCATCGGTGTTCCTCCGCATATCTACGCATTTCACTGCTACACGCGGAATTCCATCCCCCTCTGCCGTACTCTAGCCTTGCAGTCACAAAGGCAGTTCCCAGGTTGAGCCCGGGGATTTCACCTCTGTCTTGCAAAGCCGCCTGCGCCCGCTTTACGCCCAGTAATTCCGATTAACGCCCGCACCCTACGTAATCCCGCCGATGCTGGCACGTGGTTAGC
+
C<CCCGGFGGGGGGGGGFGGGGGGGGGGGGFG@GGGGGGGGGGGGGGGGGGGGGGGGGGGGGGGGGGGGGGGGGGGGGGGGGFFGGFBFFGGGGGFGGEECFGGGGGGGGGGGGDFGDFFFGGCGGGGGGGGGGGGGGGGGADGFEBF?G?FCGGGFFGGGFFGGEGCGFFFGFDFFGFFCFG6>FFGFGGBG4??*:DFFGFEF?@99@>4>F@=6664E31=?0,((36(21>2((2:1:5<9-6<C>08456@.-(-(/--9??:?:.5(44)322(-(((2.-.3:>00)*/2)(-
@M02996:162:000000000-B87FG:1:1102:22424:10196 2:N:0:CCTAAGAC+AAGGAGTA
GACTACCCGGGTATCTAATCCTGTTTGCTCCCCACGCTTTCGTGCATGAGCGTCAGTACAGGCCCAGGGGATTGCCTTCGCCATCGGTGTTCCTCCGCATATCTACGCATTTCACTGCTACACGCGGAATTCCATCCCCCTCTGCCGTACTCTAGCCTTGCAGTCACAAAGGCAGTTCCCAGGTTGAGCCCGGGGATTTCACCTCTGTCTTGCAAAGCCGCCTGCGCACGCTTTACGCCCAGTAATTCCGATTAACGCTCGCACCCTACGTATTACCGCGGCTGCTGGCACGTAGTTAGC
+
CCCCCGFGGGGGGGGGGGFFGGGGGGGGGGFGFGGGGGFGGGGGGGGGGGGGGGGGFGGFGGGGGGGGGGGGGGGGGGGGGGGGGGEGGGGGGGGGGGGGGDFGGGGGGGGGGGGFG:DDFFFEGGGEGGGGGGGGGFGGGDF=FDAB:EFFFCDGGFGGFG@FGEGGGGCFFFGGFGFGGGG@FF@CEFGADEGE:FFFEGFEFCB49BFEEF?@AA577(6=DBB1:CB<98AFF:?E?:4>=.).::)86B9B-----1,47:<?B:434(-6)479(-741843<<DF7)*;05A<
@M02996:162:000000000-B87FG:1:1102:18855:10460 2:N:0:CCTAAGAC+AAGGAGTA
GACTACTGGGGTATCTAATCCTGTTTGCTCCCCACGCTTTCGTGCATGAGCGTCAGTACAGGTCCAGGGGATTGCCTTCGCCATCGGTGTTCCTCCGCATATCTACGCATTTCACTGCTACACGCGGAATTCCATCCCCCTCTACCGTACTCTAGCCATGCAGTCACAAAGGCAGTTCCCAGGTTGAGCCCGGGGATTTCACCTCTGTCTTGCATAACCGCCTGCGCACGCTTTACGCCCAGTAATGCCGATTAACGCTTGCACCCTACGTATTACCGCGGCTGCTGGCACGTAGTTAGC
+
CCCCCGGGGGGGGGGGGGGGGGGGGGGGGGFFGGGGGGGGGGGGGGGGFGGGGGGGGGGGGGGGGFGEGGGGGGGGGGGGGEEEGGFGGGGGGGGGGGGGEBGGGGGGGGGGGGFFFDF9DFFGGGGGGGGGGGFFFGGGDADGGGFGFGFFFGGGGGGFGGFGGFGGG?FFGFGGFGFGGGGGEFEGCFF=DFGBDFCBEGFEB*0@<FG4>FCF+8CBD9(16(67982;CDEFF6CEB(,68<)69979:).=-(--4587F?:((2(.)(-4664491(9?83:02,40022<--.
@M02996:162:000000000-B87FG:1:1102:13837:10490 2:N:0:CCTAAGAC+AAGGAGTA
GACTACCGGGGTATCTAATCCTGTTTGCTCCCCACGCTTTCGTGCATGAGCGTCAGTACAGGCCCAGGGGATTGCCTTCGCCATCGGTGTTCCTCCGCATATCTACGCATTTCACTGCTACACGCGGAATTCCATCCCCCTCTGCCGTACTCTAGCCTTGCAGTCACAAAGGCAGTTCCCAGGTTGAGCCCGGGGATTTCACCTCTGTCTTGCAAAGCCGCCTGCGCACGCTTTACGCCCAGTAATTCCGATTAACGCTCGCACCCTACGTATTACCGCGGCTGCTGGCCCGTATTTAGC
+
CCCCCGGGGGGGGGGGGGGGGGGGGGGGGGFEFGGGGGGGGGGGGGGGGGGGGGGGGGGGGGGGGGGGGGGGGGGGGGCGGGGGGEFGGGEGGGGGGGGGGFGGGGGGGGGGGGFFGDFGGGGDEGGGGGGFGGGGGFEEGDFGGGF=BGFFFGGGGGGGGG@DDCGGGFCFGFGFFGFGGGGDFGFGFGGFGBD4?GGFFGFEFGF./:C<EA;+;AG9=9D;@991486?D<A>0:?C(2.<BDA>:?)3479@((---1(4<?FFF?..5:A9-87-34,(-).:1(-40)*0+)).
@M02996:162:000000000-B87FG:1:1102:13838:10507 2:N:0:CCTAAGAC+AAGGAGTA
GACTACCGGGGTATCTAATCCTGTTTGCTCCCCACGCTTTCGTGCATGAGCGTCAGTACAGGCCCAGGGGATTGCCTTCGCCATCGGTGTTCCTCCGCATATCTACGCATTTCACTGCTACACGCGGAATTCCATCCCCCTCTGCCGTACTCTAGCCTTGCAGTCCCAAAGGCAGTTCCCAGGTTGAGCCCGGGGATTTCACCTCTGTCTTGCAAAGCCGCCTCCGCACCCCTTACGCCCAGTAATTCCGATTAACGCTCGCACCCTACGCATTACCGCCGCTGCTGGCCCGTACTTCGC
+
CCCC@FFGGCEGGGGGG<FGGGGEGGGFGGEFEGGGGGGFGGGGGGGGFFGGGGGGGGGGFFGEGGG7FGGCEFGGGGGGGGGGF6:BFGEGFFFGFGGGC?FGGGFGGGEGGGGFG:DBDEFEEFGGGCFGGGGGGFGGDADCG9@F:?:9C>CCFGG6DF<F:)=E?>@AFFDCFGE>;DE@FC2,0=E9;?)8:FG84E;*7*6/7:F4;AC602C(73((/.631*3(18:><:E521:)/:46:()3335/(((-.912C:,,,-(((---)3-(((-(,)).,1(()0/2<)(-
@M02996:162:000000000-B87FG:1:1102:28977:10529 2:N:0:CCTAAGAC+AAGGAGTA
GACTACCCGGGTATCTAATCCTGTTTGCTCCCCACGCTTTCGTGCATGAGCGTCAGTACAGGTCCAGGGGATTGCCTTCGCCATCGGTGTTCCTCCGCATATCTACGCATTTCACTGCTACACGCGGAATTCCATCCCCCTCTACCATACTCTAGCCATCCAGTCACAAAGGCATTTCCCAGGTTGAGCCCGTGGATTTCACCTCTGTCTTGCATAACCGCCTGCGCACGCTTTACGCCCAGTAATTCCGTTTAACGCTTGCCCCCTCCGTAGACCCGCGGCTGCTGGCACGTAGTTATC
+
CCCCCEFFFGGGDGGGGFDEFGGFGFGGGGEFFGGGGGEGGGFGGGGGGGGFGGGGGGGGDFFGGGGGGGGGFGFGGFFGGGCBFG7F,CCGDFGGGDGG7EFGGGGGGGFG9FFFG8D+6===+>C:FFFFBEFF?=D@DFFGG>?AD?13;,2C=,,,88*C3:FCCEFFGF+@+C<C;@>CCCCC5@8=*99@>F>6/>6*);>:*=+8@A?49;C2:56119@99?6;>DC912FCB:4>*4)-0.))..)1-,((-1(,93((-74.(()).4-(-(---,3(4(8:00/2<)))
@M02996:162:000000000-B87FG:1:1102:28969:10554 2:N:0:CCTAAGAC+AAGGAGTA
GACTACCCGGGTATCTAATCCTGTTTGCTCCCCACGCTTTCGTGCATGAGCGTCAGTACAGGTCCAGGGGATTGCCTTCGCCATCGGTGTTCCTCCGCATATCTACGCATTTCACTGCTACACGCGGAATTCCATCCCCCTCTACCATACTCTAGCCATGCAGTCACAAAGGCAGTTCCCAGGTTGAGCCCGGGGATTTCACCTCTGTCTTGCATAACCGCCTGCGCACGCCTTACGCCCCTTACGTCCGATTATCGCTTGCACCCTACGTATTACCGCGGCTGCTGGCACGTCTTTAGC
+
CCCCCGGGGGGGGGGGFFGGGGGGDFGGGFFF:FGGGGGGGGGGGGGGGGGGGGGGGGGGGGGGGGFFGGGFB<<FGFGGGGGGGGDGGGGGGGFGGGGGEFGGGFGGDEFG9;EEF6DDCEFC7:FCFGGE>DFGFEFGGADFFFF@DFDFDFGGGGGGFGBFGEFF6>EFFAGFFGFF9@C@>F@6=@@=4@DEFFGF4E:72C@9?8CE9=5B+);17;??<29:>53(28<??6E:,(.2)(,,13.:(7)/--(-(*.)98??:0.,6(.6)-(-(4-33::?::?:0)*2+.))
@M02996:162:000000000-B87FG:1:1102:8891:11385 2:N:0:CCTAAGAC+AAGGAGTA
GACTACAGGGGTATCTAATCCTGTTTGCTCCCCACGCTTTCGTGCATGAGCGTCAGTACAGGCCCAGGGGATTGCCTTCGCCATCGGTGTTCCTCCGCATATCTACGCATTTCACTGCTACACGCGGAATTCCATCCCCCTCTGCCGTACTCTAGCCTTGCAGTCACAAAGGCAGTTCCCAGGTTGAGCCCGGGGATTTCACCTCTGTCTTGCAAAGCCGCCTGCGCACGCTTTACGCCCAGTAATTCCTATTAACGCCCGCACCCTACGTGTGTCCGCGGCAGTTGGCACGTCGTTAGC
+
CCCCCGGGGGGGGGGGFEGGGGGGGGGGGG@DCGGGGGGGGGGGGGGGFGGGGGGGGGGGGGGGGGGGGGGGGFFGGGGGGGGGGGGCFFGDFGGGGGGGC<E8EGGGGDGGCFGGG>F9=EEEGDEGFFEGGFGGG>@ED=DFDEDFFGFFGGGGGGGGGF@FFBGGFGFFCCCCFDEGGGG7FGBG@@FADEGFFGFFFGE=BGEEEFG946*+00;(=31(33:99C3?*1)6::?C(25>=A).:)*.)/.1-((,-/,.93??B?(.(-,-)(-43(((())(.).887::E6()
@M02996:162:000000000-B87FG:1:1102:8873:11387 2:N:0:CCTAAGAC+AAGGAGTA
GACTACAGGGGTATCTAATCCTGTTTGCTCCCCACGCTTTCGTGCATGAGCGTCAGTACAGGCCCAGGGGATTGCCTTCGCCATCGGTGTTCCTCCGCATATCTACGCATTTCACTGCTACACGCGGAATTCCATCCCCCTCTGCCGTACTCTAGCCTTGCAGTCACAAAGGCAGTTCCCAGGTTGAGCCCGGGGATTTCACCTCTGTCTTGCAAAGCCGCCTGCGCACGCTTTACGCCCAGTAATTCCGATTCACGCTCGCACCCTACGTATTACCGCGGCTGCTGGCACGTAGTTAGA
+
CCCCCGGGGGGGEFGGGGGGGGGGGGGGGGFFFGGGGGGGGGDGG8FFAFGEGGGGGCEFCFFGGGGGEEE78FFGGGGGGFGF@EFGGGGGGGGGGGGDGFGGGGGGGGGGGGG9E:?DDEFEEGGDGGGGGGGGDDFGG@DFGC?8<EFFGGGFGFAGFG5F@8FGGGGFGFGGFGFC9E5@FGEGE@D>CBG6AF?A?GFED*717=8BE*>+;=F:*:;113>67*:3<:9A42CEF04)16<A>>)-1*6/(,--49((7:0180,4:7)64:9,3296:::06:<?0)*29:<4
@M02996:162:000000000-B87FG:1:1102:19538:11408 2:N:0:CCTAAGAC+AAGGAGTA
GACTACCCGGGTATCTAATCCTGTTTGCTCCCCACGCTTTCGTGCATGAGCGTCAGTACAGGCCCAGGGGATTGCCTTCGCCATCGGTGTTCCTCCGCATATCTACGCATTTCACTGCTACACGCGGAATTCCATCCCCCTCTGCCGTACTCTAGCCTTGCAGTCACAAAGGCAGTTCCCAGGTTGAGCCCGGGGATTTCACCTCGGTCTTGCAAAGCCGCCTGCGCACGCTTTACGCCCAGTAATTCCGATTAACGCTCGCCCCCTACGTATTACCGCGGCTGCTCGCACGGTGTTAGC
+
CCCCCGEFGGGGGGGGGFFEGGGGGGGGGGGGCGGGGGGGGGGGGGGGGGGGGGGGGGGGGGGGGGGGGGGDFGGGGGGGGGGDFGGBGFGGFFFGGGDGEFGGGGGGGGGGGGF?F:7?DEFGGGGGGGGGGGGEGFFGGDFDGFF=@E5==,=@AAFGGGEFC@G7CDGFGFGGFGFFCD@CFGEGCDF94BD>BGGFEGFE2*5235FE@=?F6;F9>3((3139984(124<??GC(,,69.4:C?34?)6*-----)(-17((.-,.<(-:9(-----(-))(461())*22).5
@M02996:162:000000000-B87FG:1:1102:6203:11689 2:N:0:CCTAAGAC+AAGGAGTA
GACTACAGGGGTATCTAATCCTGTTTGCTCCCCACGCTTTCGTGCATGAGCGTCAGTACAGGTCCAGGGGATTGCCTTCGCCATCGGTGTTCCTCCGCATATCTACGCATTTCACTGCTACACGCGGAATTCCATCCCCCTCTACCGTACTCTAGCCATGCAGTCACAAAGGCAGTTCCCAGGTTGAGCCCGGGGATTTCACCTCTGGCTTGCATAACCGCCTGCGCCCCCTTTACGGCCAGTAATTCCGCTTAACGCTTGCCCCCTACGTATTACCGCGGCTGCTGGGACGTCGTTAGC
+
CCCCCGGGGGGGGGGGGFGGGGGGFGGGGGGGEFGGFEFGGGGGGFF<FGGGGGGGGGGFGGGGGGGGCEFC@FFGGGGGEGGGGGGGGGGGGGGGGGGGGFGFGGGGGGECGGG,E:DFFEFEGGGGCGGGGGGGDEDEDDDGGDECDEDFFDDDE8DFEGED88DEGFGFGFGGFFE63>:@DFFCCFGF>>D*/?DFEG>;BF5)7?C99451;;F>C:6(11(/,*((2.-5805C664:=:<):7)-8>5F(,,,(/()121:?<,)),).-34,,12(-,)5((.3))*22(3)
@M02996:162:000000000-B87FG:1:1102:20290:11720 2:N:0:CCTAAGAC+AAGGAGTA
GACTACTAGGGTATCTAATCCTGTTTGCTCCCCACGCTTTCGTGCATGAGCGTCAGTACAGGTCCAGGGGATTGCCTTCGCCATCGGTGTTCCTCCGCATATCTACGCATTTCACTGCTACACGCGGAATTCCATCCCCCTCTACCGTACTCTAGCCATGCAGTCACAAAGGCAGTTCCCAGGTTGAGCCCGGGGATTTCACCTCTGTCTTGCATAACCGCCTGCGCACGCTTTACGCCCACTAATTCCGATTAACGCTTGCACCCTACGTATTACAGCGGCTGCTGGGACGTAGTTAGC
+
CCCCCGGFGGGGGGGGGFGGGGGGGGGGGGFFGGGGGGGGGGGGGGGGFGGGGGGGGGGGGGGGGGGGGGGGFGGGGGGGGGGGGEFGGGGGGGGGGGGGGFGGGGGGCEEGG;FFD>FFGGGDGEGDGGGGGCGGGGGGGFDGGGFGFG?FFDGGGGGFFGFFG<FGGC8AFFGFFGFGGF?<FFEFEGGFGF4@AGC68DB5BFB5@A+*8AEF8?G@E3((/.62(3267=;62;EC1((().6:05)8(8<F----,/3<C:BBF3.4)344)424,(14?>B((((4.)*20..6
@M02996:162:000000000-B87FG:1:1102:22070:11980 2:N:0:CCTAAGAC+AAGGAGTA
GACTACTGGGGTATCTAATCCTGTTTGCTCCCCACGCTTTCGTGCATGAGCGTCAGTACAGGCCCAGGGGATTGCCTTCGCCATCGGTGTTCCTCCGCATATCTACGCATTTCACTGCTACACGCGGAATTCCATCCCCCTCTGCCGTACTCTAGCCTTGCAGTCACAAAGGCAGTTCCCAGGTTGAGCCCGGGGATTTCACCTCTGTCTTGCAAAGCCGCCTGCGCACGCTTTACGCCCAGTAATTCCGATTAACGCTCGCACCCTACGTAGTACCGCGGCTGCTGGCACTTAGGTAGC
+
CCCCCGGGGGGGEGGGGGGGGGGGGGGGGGGGGGGGGGGGGGGGGGGGGGGGGGGGGGGGGGGGGGGGGGGGGGGGGGGGGGGGGEFGGGGGGGGGGDCFGFGGGGGGGGGGGGGFG:==D9ECGGGGGGGGGGGGGGGGG>FCGGFE?EFFGGGGGGGGGGFGFCGGGECFFA>?FGFGCCFFGGECEGGFGFG>5CGFCFF@DF3>?AFEBFC:AFGBE4;D?(69983(934<?<CG?F?2@<ABF?04:BAF----(1-4746461(.(4<>)((47609:>>2:7)(/1++36.,
@M02996:162:000000000-B87FG:1:1102:22081:11996 2:N:0:CCTAAGAC+AAGGAGTA
GACTACTGGGGTATCTAATCCTGTTTGCTCCCCACGCTTTCGTGCATGAGCGTCAGTACAGGCCCAGGGGATTGCCTTCGCCATCGGTGTTCCTCCGCATATCTACGCATTTCACTGCTACACGCGGAATTCCATCCCCCTCTGACGTACTCTAGCCTTGCAGTCACAACGGCAGTTCCCAGGTTGAGCCCGGGGATTTCACCTCTGTCTTGCAAAGCCGCCTGCGCACGCTTTACGCCCAGTAATTCCGCTTAACGCTCTCACCCTACGTATTACAGCGGCTTCTGGCACGTATTTCTC
+
CCCCCGGGGGGGGGGGG9FGGGGGGGGGGGGGGGGGGGGDGGGGGFGGEGCFFGGGFDGFGFGGGGGFGGGEGGGGGGGGGGFCCECFGFGGFGEFGGDD7+C9FFGGGGGGGGGGFDFC?EEEC>F=@CFGGGGGFFGGGFDD,C?:DGFFGG@DGGGDDG5DCEF7E+3@>**4?CEG,,AF9,89:DD=>DGF4<CC4F3022)1>:F4./4A4=F1=(,6:,,0(/-4/8AD<0CC1,()8.5)23)((0-/-,(((2.6<?F0(,.).4.6)),(,4,(..)53(52)0+3+)).
@M02996:162:000000000-B87FG:1:1102:8713:12084 2:N:0:CCTAAGAC+AAGGAGTA
GACTACTGGGGTATCTAATCCTGTTTGCTCCCCACGCTTTCGTGCATGAGCGTCAGTACAGGCCCAGGGGATCGCCTTCGCCATCGGTGTTCCTCCGCATATCTACGCCTTTCACTGCTACCCGCGGAATTCCCTCTCCCTCTGCCGTACTCTAGCCTTGCAGTCACAAAGGCCGTTCCCAGGTTGAGCCCGGGGATTTTCCCACTGGCTTCGAAAGCCCGCTGACCACCCCTTTCGCCCCGTAATTCCGCATCACGCCCGCATCCTGAGGAATACCGCCGCCGCGTGCACGCATGTTAC
+
CCCCCG96EGGGGGGGGFFGGGGGGGGGGGFDGG@CFGGGGGCFG8FAFGGGGGGGGGCEDGC,BFCGG:FF,?7FCF==8FEGE>F648BEEG9<>?>:=+,,C<==+4BF,,9,40+33,,4@+4++4A6E,7@+36D+3)6EF*33A59,C?C=2,2,@*:,*25@@DA@6*4<5)9,@FFG67C5GF4CEC))<C+/CB*8C)(,./(,)/)0.5(*.((((/,(*-,94)6(-:=(-(,)-))::)0(),1-(((()-(1.)))(()()))8:-,4(,-4(,((()()0*2<))-
@M02996:162:000000000-B87FG:1:1102:8706:12103 2:N:0:CCTAAGAC+AAGGAGTA
GACTACTGGGGTATCTAATCCTGTTTGCTCCCCACGCTTTCGTGCCTGAGCGTCAGTACAGGCCCAGGGGGTCGCCTTCGCCATCGGTGTTCCTCCGCATATCTACGCATTTCACTGCTACACGAGGAATTCCATCCCCCTCTGCTGTACTCTAGCCTTGCAGTCTCAAATGCCGTTCCACGGTTGAGCCCGGGGATTTCACCTCTGTCTTGCAAAGCCGCCTACCCACCCTTTACGCCCAGTAATTCCGATTACCGCTGGCACCCTAGGTATTACCGCGGCTGCTGGCACGTCGTTAGC
+
CCCCCG9FGGGGGGGGGFFFGGGGGFGGGGFGGGGGGGEFGG<FF,C<CFGGGGGGGG9,6EEFGGG,,8+6,@FCGGGGGGG,@ECFGGGG9FFGC+CFCEFDFGG=ECEGGGG,,:DFFEF=+CFGFFGGG;3,63@C>=D+E,99BFFFGGGGGGF8>E5FF*25EF7@9*+:@C@+,*44@CE9:4D2D?GD5FGF?F3@9*.*9AF<46):6.CBGFF(((/./*//94)622:E:(,6*6AFC?)(-7)/-((((1()1430(.6)64<<62--(-((,.3>1<<(.)2**-:<
@M02996:162:000000000-B87FG:1:1102:8726:12106 2:N:0:CCTAAGAC+AAGGAGTA
GACTACTGGGGTATCTAATCCTGTTTGCTCCCCACGCTTTCGTGCATGAGCGTCAGTACAGGCCCAGGGGATTGCCTTCGCCATCGGTGTTCCTCCGCATATCTACGCATTTCACTGCTACACGCGGAATTCCATCCCCCTCTGCCGTACTCTAGCCTTGCAGTCACAAAGGCAGGTCCCAGGTTGAGCCCGGGGATTTCACCTCTGTCTTGCAAAGCCGCCTGGGCACGCTTTACGCCCAGTAATGCCGATTAACGCTCGCACCCTCAGTATTACCGCGGCTGCTGGAACGTAGTTATC
+
CCCCCGCGGGGGGGGGDCDE,CFF<FFFGG8CFEFGC7CFGGGGGGGGGFGGGGGGGGGGGCFGGEG?FGG7FGFGGGGGG:FFGGGFFF7FFGFGGGCFEFGGFGDGEGGFGFFCEDFFCCF6=7F@>FFGFGGGGGFGGFFDFGAF@C?9=DGDECACDFB3@9=E?EFFG5;+;DEGGGGCE,:FCF8)*:D;/3;B?,7*78>@E6BE:F)@FFF,2447(671,/,3>;C<4,2::B?<=:))2109<BA9((---1-49110,().))--)-----272???((.,0)**2-)-
@M02996:162:000000000-B87FG:1:1102:16728:12272 2:N:0:CCTAAGAC+AAGGAGTA
GACTACTCGGGTATCTAATCCTGTTCGCTACCCACGCTTTCGTTCCTCAGCGTCAGTTACTGCCCAGAGACCCGCCTTCGCCACCGGTGTTCCTCCTGATATCTGCGCATTTCACCGCTACACCAGGAATTCCAGTCTCCCCTGCAGTACTCAAGTCTGCCCGTATCGCCTGCAAGCCAGCAGTTGAGCTGCTGGTTTTCACAAACGACGCGACAAACCGCCTACGAACCCTTTACGCCCAGTACTTCCGGACAACGCTTGCACCCTACATCTTACAGCGGCTGCTGGCACGTAGTTAGC
+
CCCCCGGGGGGGGGGGGAFGGGGFGGGGGGDECFGGGGGGGGGGGGGGGGGGGE@FFGGGGGGGGGFDGGGGGGGGGGGGGGGGGGGGGGFGFGGGGFEFFFF@GGGGGGGGGGGGGAECDGGGFGGGGGGGGGGGGEFGGFFGGGFGDFFFGGGGGGFFFFAFEDGGGGGFFFG9CGF=CF>BFGFGCGE@FFGCAFGAEGFFFGD7A8:59B2).;C(26;@@;081*44>?DF?<CE0:?A*46>::D2>BBF(-(,-*).9::?:06).)64)).,(((,88421,460)21+).6
@M02996:162:000000000-B87FG:1:1102:13036:12437 2:N:0:CCTAAGAC+AAGGAGTA
GACTACACGGGTATCTAATCCTGTTTGCTCCCCACGCTTTCGTGCATGAGCGTCAGTACAGGTCCAGGGGATTGCCTTCGCCATCGGTGTTCCTCCGCATATCTACGCATTTCACTGCTACACGCGGAATTCCATCCCCCTCTACCGTACTCTAGCCATGCAGTCACAAAGGCAGTTCCCAGGTTGAGCCCGGGGATTTCACCTCTGTCTTGCATAACCGCCTGCGCACGCTTTACGCCCAGTCATTCCGATTAACGCTTGCACCCTACGTATTACCTCGGCTGCTGGCCCGTAGTTAGC
+
CCCCCFGGGGGGGGGGFFFFGGFFGGGGDFDFGGGGGGGGGGGGGGGGGGGGGGGGGGGGGGGGGGGGGGGGGGGGGGGGGGGGFG@FGGGGFGGGGGGG73EDCGGGGGGGGGGGGDFGGFFGGGGGGGGGGGGGGGFGGADFGFEFFGFFFFGGGGGDDGBGGFGGG8FFFAGGFGFGGGGFFFE?CGGFGFGFEGCFEFEFBFEC?B=>BA?:;?FB79D?D9>9;EF(8:ABF(2:614)955::28(2):F(---(14>F?<0167)-5).-))-2489??23((-900;A75A)
@M02996:162:000000000-B87FG:1:1102:13038:12455 2:N:0:CCTAAGAC+AAGGAGTA
GACTACACGGGTATCTAATCCTGTTTGCTCCCCACGCTTTCGTGCCTGAGCGTCAGTACAGGTCCAGGGGATTGCCTTCGCCATCGGTGTTCCTCCGCATATCTACGCATTTCACTGCTACACGCGGAATTCCGTCCCCCTCTCACGTACTCTAGCCATGCAGTCACAAAGGCAGTTCCCAAGTTAAGCCCGGGCATTTCACCTCTGTCTTGCATAACCGCCTACACACCCTTTACGCCCAGTAATTCCGATTAACGCTAGCACCTTACGTATTACCGCGGCTGCGGGCCCGTCTTTAGG
+
CCCCCG8@FGGGGGGGD<FFGGGGGFGGGGFGGEGCFEEFGGG8F,C,CFGGGGGGGA@CC8EA@FF,8@+,BEBFFEGGGGFFCEEGGGGG9FEG+?@CFFGFFG?++6FFGFF,40?9@EG+>FEGGGGE,,4,0+@E8=D+,C*8;DDDGGFC8?CEFGEGG6CA?D,:EFGG??7*4,@:@,;@C,D)*3**3>FF?G3*/2.*1BD886*1?8F(:37(,(/)/*67C@47;6FE((4<?AAFF>71(76B,--((*))1(.)((()..<<>F9344(46(-9((-(0)*/3..)
@M02996:162:000000000-B87FG:1:1102:17711:12506 2:N:0:CCTAAGAC+AAGGAGTA
GACTACACGGGTATCTAATCCTGTTTGCTCCCCACGCTTTCGTGCATGAGCGTCAGTACAGGCCCAGGGGATTGCCTTCGCCATCGGTGTTCCTCCGCATATCTACGCATTTCACTGCTACACGCGGAATTCCATCCCCCTCTGCCGTACTCTAGCCTTGCAGTCACAAAGGCAGTTCCCAGGTTGAGCCCGGGGATTTCACCTCTGTCTTGCAAAGCCGCCTGCGCACGCTTTACGCCCAGTAATTCCGATTAACGCTCGCCCCCTACGTATTACCTGCGCTGTCGGCACCGAGTTTGC
+
CCCCCGFGGGGGGGGGGCDFGGGGGGGFFG@DEGGGGGGGGGGGGGGGGGGGGGGGGGGGGGGGGGGGGGGGFEFFGGGGGGGGFGFGGGGGGGGGGGGGGFGGGGGGGGGGGGGGGDFFFEA+CFGEEGGFFEGGGGGGGFDFGDAFEGFFEGDGFFGGGGFGGECGGGD?8;C7@EECBEC<FGE68FFBG?D4?CFFFGB@DGEEEFF4;8?AAA76=:3?@114:8,,93)63:EGF08>*-6<0()((04=(,--,/-(9712::())(.))))(-((,-3199(-().222))-
@M02996:162:000000000-B87FG:1:1102:19274:12548 2:N:0:CCTAAGAC+AAGGAGTA
GACTACCCGGGTATCTAATCCTGTTTGCTCCCCACGCTTTCGTGCATGAGCGTCAGTACAGGCCCAGGGAATTGCCTTCGCCATCGGTGTTCCTCCGCATATCTACGCATTTCACCGCTACACGCGGAATTCCATCCCCCTCTGCCGTACTCTAGCCTTGCAGTCACAAAGGCAGTTCCCAGGTTGAGCCCGGGGATTTCACCTCTGTCTTGCAAAGCCGCCTGCGCACCCTTTACGCCCAATAAATCCGGTTAACTCTCGCACCCTACGTATTACCGCGGCTGCTGGCACGTAGTTAGC
+
CCCCCG86@FGGGGFGGFGGGGGGGGGGGGGGGGGGGGGGGGGGG8F,FFGGGGGDGGA,FGF@::FCEGCFGGGGGGGGGEFGGGCGGGGG,5@<+,@FG@AFG,@FCEGGGGF,C=5CDEF++++4@DFGGC,@D,=@D@==EFFFBCDF=EGGGDF7FFEGG5DG?F,;FFGGFGFGBFGGFFBC@GGBD?CD?FGF?G=B2659?FGFEFCF)0;3C>D0;;F>;*4(7:BB26E=0(4)*)6466),454@)...(9919<F0(-:?<49A<?7,--43:237::<1.)*2+-6)
@M02996:162:000000000-B87FG:1:1102:19199:12977 2:N:0:CCTAAGAC+AAGGAGTA
GACTACTCGGGTATCTAATCCTGTTTGCTCCCCACGCTTTCGTGCATGAGCGTCAGTACAGGTCCAGGGGATTGCCTTCGCCATCGGTGTTCCTCCGCATATCTACGCATTTCACTGCTACACGCGGAATTCCATCCCCCTCTACCGTACTCTAGCCATGCAGTCACAAAGGCAGTTCCCAGGTTGAGCCCGGGGATTTCACCTCTGTCTTGCATAACCGCCTGCGCACGCCTTACGCCCAGTAATTCCGATTCACGCTTGCACCCTACGTATTACCGCGGCTGCTGGCACGTAGTTAGC
+
CCCCCGGGGGGGGGGGGGGGGGGGGGGGGGGGGGGGGGGGGGGGGGGGGGGGGGGGGGGGGGGGGGGGGGGGGGGGGGGGGGGGG>CFEGEGGGGGGGGGGFGGGGGGGGGGGGFFG:DFGEGGEGG+FGGGGCFGGGGGGDFFGGEF?EFFDFBFG?FGFGFGFFGAFG6FGFGFFGE?E@F@FGBGFFGFGFDEECFFEGFEFGFECFC@B=CF+?F9C922;9@;@*((2;3@02CG3::A@26AFF38:*.8..---/.5C?F?:432)2)54(--4417??5:?<DF77:;9:AF
@M02996:162:000000000-B87FG:1:1102:13617:13003 2:N:0:CCTAAGAC+AAGGAGTA
GACTACTAGGGTATCTAATCCTGTTTGCTCCCCACGCTTTCGTGCATGAGCGTCAGTACAGGTCCAGGGGATTGCCTTCGCCATCGGTGTTCCTCCGCATATCTACGCATTTCACTGCTACACGCGGAATTCCATCCCCCTCTACCGTACTCTAGCCATGCAGTCACAAAGGCAGTTCCCAGGTTGAGCCCGGGGATTTCACCTCTGTCTTGCATAACCGCCTGCCCACCCTTTACGCCCAGTAATTCCGATTAACGGTTGCACCCTCCGATGTACCGCGGCTGCTGGCCAGTAGTTAGC
+
CCCCCGGGGGGGGGGGGFGGGGGGGGGGGGDFGGGGGGGGGGGGGGGGGGGGGGGGGGGGGGGGGGGGGGGGGGGGGGGGGFGGGGFGEGGFGGGGGGGGGFGGGGGGGGGGGGEFFDFGGFFGGGGFGGGGGGCBGGGGGFFGGGFFFGFFGGGGGGGFFFDGFFGGGGFFGFGGFG@FFFCC9EBC>FGFGFGF>FC>EFFBBCB>?BDFFF?8+;C2?321((,./*(/8;CEFFGG0=EF*<<<:?7:<)-*(((--15798?(4((((.-5)3444((-,8>010(-09:3<).)
@M02996:162:000000000-B87FG:1:1102:13598:13005 2:N:0:CCTAAGCC+AAGGAGTA
GACTACTAGGTTTCTTATCCTTTTTTCTCCCCCACGCTTCCGTGCTCGAGCGCAAGTACAGTTCCATAAGACTCCCTTCGCCATCGTTGTCCCTCCGCATACTTACGCTTTTCACTGCTACACGCGGAATTCAATCCCCCTCTCCCCTACCCTAGTCATGCAGCCCCAAAGGCAGTCCCCAGGTTGAGCCCGGGGATTTCACTTCTGGCTTGCCAAACCGCCTACGCTCCCTTTACGCCCAGTAAATCCGGATAACGCTTGCACCCTACGTATTACCGCGGCTGCTGGCACGTATTTAGC
+
CCCCCGG,CE,-,,,,<6,C,,,;E@646EEFC+76+BF;,,;,B,,,6486+6++CFGGG6,CC,,,,C,45,B,B494B@?F=C,:,B,C,9@F+8+,,3,6C<4++@F=<4B,,*4+6,9=+@EG+A4E,4@,+7@E6))+,,*,*,**,6=,@FA,,6*,5)+@C8@*,@*@*2:;,@CEFGEG>GD2DFD))@DFCG*8>FF:6?G:@4)0;:F9::?(6/6(6*43>:BF:0EEB034766<96)(2)6=----(*.4C::0?025>0).6:1(,-44877?((437.+3+69<
@M02996:162:000000000-B87FG:1:1102:8139:13006 2:N:0:CCTAAGAC+AAGGAGTA
GACTACTAGGTTATCTAATCCTGTTTGCTCCCCACGCTTTCGTGCATGAGCGTCAGTACAGGTCCAGGGGATTGCCTTCGCCATCGGTGTTCCTCCGCATATCTACGCATTTCACTGCTACACGCGGCATTCCATCCCCCTCTACCGTACTCTAGCCATGCAGTCACAAAGGCAGTTCCCAGGTTGAGCCCGGGGATTTCACCTCTGTCTTGCATAACCGCCTGCGCACCCTTTACGCCCAGTCATTCCGATTAACGCTTGCACCCTACGTATTACCGCGGCTGCTGGCACGTAGGTAAC
+
CCCCCGGGGGFGGGGGGFFGGGGGG9CEFGGGGGGGGGGGGGGGGGGGGGGGGGGGGGGFGGGCDGGGGDE,@FFGGGGGGEGGGGF@FGGGDGCEFGGFGFGGGGGGGGGGGGG9E><@DEFEC+>+CBFGGFGFG=DE6>DGGGFBDGFFD=DFG,68@EEF?8FGFFGFGF6@CFFFDFGCFGFE>4D@DBG>4>CFCF@@BC;*98@84;88?AD>C:?DFFF>@*:1C;EF1;CEB1?)926:2(0,1:)9---((1.4C6<:<24).:2264((---1()5(-3?:0.**36).
@M02996:162:000000000-B87FG:1:1102:11593:13190 2:N:0:CCTAAGAC+AAGGAGTA
GACTACCCGGGTATCTAATCCTGTTTGCTCCCCACGCTTTCGTGCATGAGCGTCAGTACAGGTCCAGGGGATTGCCTTCGCCATCGGTGTTCCTCCGCATATCTACGCATTTCACTGCTACACGCGGAATTCCATCCCCCTCTACCGTACTCTAGCCATGCAGTCACAAAGGCAGTTCCCAGGTTGAGCCCGGGGATTTCACCTCTGTCTTGCATAACCGCCTGCGCACGCTTTACGCCCAGTAATTCCGATTAACGCTTGCACCCTACGTATTACCTCCGCTGCTGGCCCGTAGTTAAC
+
CCCCCGGGGGGGGGGGGGGFGGGGGGGFFG@FEGGGGGGFFGGGGGGGGGGGEGGGGGGGGGGGGGGGGGGGGGGGGGGGGGGGGGCFGGGGFGGGFGGGGFGGGGGGGGGGGGGFG:DFFCFEEGGDGGGGGGGGGGGGGDFGGGFGFEDFGGGGGGGGGGEFC6FGGFGFGFGGFGFGGGGGGGECCFGAGEGFFGGF<FFFFGFCCFGEFFC:AA<2>463@;@02*38<85<?:EG(:?)1:<A::0-1)69-----*))2-(.48.5:(:<4))(-464(,.:6(((00*226))
@M02996:162:000000000-B87FG:1:1102:8105:13326 2:N:0:CCTAAGAC+AAGGAGTA
GACTACTGGGGTATCTAATCCTGTTTGCTCCCCACGCTTTCGTGCATGAGCGTCAGTACAGGCCCAGGGGATTGCCTTCGCCATCGGTGTTCCTCCGCATATCTACGCATTTCACTGCTACACGCGGAATTCCATCCCCCTCTGCCGTACTCTAGCCTTGCAGTCACAAAGGCAGTTCCCAGGTTGAGCCCGGGGATTTCACCTCTGTCTTGCAAAGCCGCCTGCGCACGCTTTACGCCCAGTAATTCCGATTAACCCTCGCACCCTACGTATTACCCCGTCTGCTAGCACGTACTTAGC
+
CCCCCGGGGGGGGGGGGGGGGGGGGGGGGGDGCGGGGGGGGGGGGGGGGGGGGGGGGGGGGGGGGGGGDGGEFGGGGGGGGGGGEDBCCGGGGGGGGGGGEFGGFGGGGGGGGGGGGEFFFEFGGEFECFGFGGGGGGFGG>FGGGEFBGD<C,=FGGA8>FEF8*87EFGF6*=CFGFGG@F9@F@93@D);5C4?CD@4?>=29B8<CGFF6>+)0;3=:4=?.(.6:1/13>4:1?E1??A*)).240(,.)*)..--14>D<:?:68<6044)((4((.8))).,<)(0)*20).4
@M02996:162:000000000-B87FG:1:1102:8116:13345 2:N:0:CCTAAGAC+AAGGAGTA
GACTACTGGGGTATCTAATCCTGTTTGCTCCCCACGCTTTCGTGCATGAGCGTCAGTACAGGCCCAGGGGATTGCCTTCGCCATCGGTGTTCCTCCGCATATCTACGCATTTCACTGCTACACGCGGAATTCCATCCCCCTCTGCCGTACTCTAGCCTTGCAGTCACAAAGGCAGTTCCCAGGTTGAGCCCGGGGCTTTCACCTCTGTCTTGCAAAGCCGCCTGGGCACGCTTTACGCCCAGTAATTCCGCTTAACGCTCGCACCCTCCGTATTACTCCGGCGCATGGCACGTAGTTGAC
+
CCCCCGGGGGGGGGGGFEGGGGGGGGGGGGEFEGGGGGGGGGGGGGGGGGGGEGGGGGGGGGGGGGGFGGDFGGGGGGGGDGGGFGEGGGGGFGGEGGCC@DEFFGGDG6FEFGGFG:?BCEBCEEEFGGGGC9DFGGGGDDDDGGFEDGFFGGGGGGGF8=DFF@CGFBCCGAGGFGFG,@*@>,:@::@);?4)2=98?F=EB?=*5BC5BF4+;=D9:>?0(((/6;71<77C?:EE1?:AF<>4:4)-356?(,((,1469?(((--((5<<)-.(-(((,-(41(51))2*+)-,
@M02996:162:000000000-B87FG:1:1102:18676:13759 2:N:0:CCTAAGAC+AAGGAGTA
GACTACTAGGGTATCTAATCCTGTTTGCTCCCCACGCTTTCGTGCATGAGCGTCAGTACAGGCCCAGGGGATTGCCTTCGCCATCGGTGTTCCTCCGCATATCTACGCATTTCACTGCTACACGCGGAATTCCATCCCCCTCTGCCGTACTCTAGCCTTGCAGTCACAAAGGCAGTTCCCAGGTTGAGCCCGGGGATTTCACCTCTGTCTTGCAAAGCCGCCTGCGCCCGCTTTACGCCCAGTAATTCCGATTAACGCTCGCACCCTACGTAGTACCGCGGCTGCTGGCACCTAGTTAGC
+
CCCCCGGFGGGGGGGGCFFGGGGGGGGFFFFFGFGGGGGGGGGGGGGGF@FGGGEGGGGGAFGGGGGGGGGGDGGGGGGFGGGGDEFGGGGGFGGGGGGGGFF@FGGGGGGGGGGFG5B?DEFEGGFEGGGGGAFFGGFGGAFFGFDFEED@CFGGGFFG?FDF=5DCGG?FCFDGFFCC;FFGGGEGCFGFGAGF?FGA?GFEBFBEFF8*>FEBAAF;C17;=(((.*2(8@9A62CE1:?4/6>A:(08(82=--(--),-9<,2?F:,(-54.4,-(--(-370:13())3<<.5)
@M02996:162:000000000-B87FG:1:1102:21169:13815 2:N:0:CCTAAGAC+AAGGAGTA
GACTACCAGGGTATCTAATCCTGTTTGCTCCCCACGCTTTCGTGCATGAGCGTCAGTACAGGCCCAGGGGATTGCCTTCGCCATCGGTGTTCCTCCGCATATCTACGCATTTCACTGCTACACGCGGAATTCCATCCCCCTCTGCCGTACTCTAGCCTTGCAGTCACAAAGGCAGTTCCCAGGTTGAGCCCGGGGATTTCACCTCTGTCTTGCAAAGCCGCCTGCGCACGCCTTACGCCCAGTAATTCCGATTAACGCTCGCACCCTACGTATTCCCGCGGCTGCTTGCACGTAGTTACG
+
CCCCCGGFGGGGGGGGGGGFGGGGGGGGFGGFFGGGGGGGGDGGGGGFFGGGGGGGFGGGGGGGGGGGGGG>FFFGGGGGGGGGGCCFDGGGGGGGCGGFCFGGGGGGEGGGGGG9F:DDDEFEGEGGGGGGG9EECEDGDADGFFEFDEFFEAFGFF9DDGEGF<FFGDCAFF6EFGFGBFGCFGFFFGGFDFGBDCCAEGFEFF387@GEF9688659D>?<@(66:*.(2:<:((8*(((-/.64*,0,()-=--,(()-4C:(,.8.5<4)),2413(((-)).,)4,0)2/0).(
@M02996:162:000000000-B87FG:1:1102:28736:13938 2:N:0:CCTAAGAC+AAGGAGTA
GACTACTGGGGTATCTAATCCTGTTTGCTCCCCACGCTTTCGCGCCTCAGCGTCAGTAACGGGCCAGTGAGTCGCCTTCGCCACTGGTGTTCTTCCGAATATCTACGAATTTCACCTCTACACTCGGAGTTCCACTCACCTCTCCCGTACTCAAGACAGCCAGTATTGAAGGCATTTTCGAGGTTGAGCCCCGGGCTTTCACCCCCAACTTAACTGTCCGCCTACGCGCCCTTTACGCCCAGTCATTCCGAGCAACGCTAGCACCCTCCGTATTACCGCCGCTGCTGTCACGAAGTTAGC
+
CCCCCGFGGGGGGDGGFCFEFFGGGCGGGGFGGEGGGGGGFFGEGGEGGGGGGGGGGGGGGGDEFGGGGGGFGGGGFCGGGEFC=F@FDF=?EFDFEGCFFFGFDEF@?EGFGFFG,5?=DFGFGGF+@CEFFDFGCDEGGDFFGGEFA>DD;FCFFF8FFF5BED+:,@DFF*5E9+;CD,@4@C8ACFG=C5CA>:CBEFEF@)-69?+74A?@C8*(26(38(,(,3:65;4)31:=242)1)460(037>3>---(,2)-12(((--,24):)4((-77;9:>-4<<:)0**+.44
@M02996:162:000000000-B87FG:1:1102:28738:13957 2:N:0:CCTAAGAC+AAGGAGTA
GACTACTGGGGTATCTAATCCTGTTTGCTCCCCACGCTTTCGCGCCTCAGCGTCAGTAACGGGCCAGTGAGTCGCCTTCGCCACTGGTGTTCTTCCGAATATCTACGAATTTCACCTCTACACTCGGAGTTCCACTCACCTCTCCCGTACTCAAGACAGCCAGTATTGAAGGCATTTCCGAGGTTGAGCCCCGGGCTTTCACCCCCAACTTAACTGTCCGCCTACGCGCCCTTTACGCCCAGTAATTCCGAGCAACGCTAGCCCCCTTCGTATTACCGCGGCTGCTGGCCCGAAGTTAGC
+
CCCCCFGGGGGGCFFGGFGGGGGFG9FGGGFFGGGGGGGGGG7FGGCGGGGGCCGGGEFGGGD@6CFCFGGEEFGGGDGGGCF@=DF:=EFFGGFFGGGEGFGGD,@:@FFGGGGGE5@=DBFGG@FCEEFEE=FCFCFGGDDFFD58*6DD>DG98?CFFGBBEE9=F9EDCF?EFG@G6CECFGFG:@@:;@CEFG>BEGEDBDB26;77*856:=C6/46<DF001:>07:A2(4?E?BBA6:<<05<49D(0,----2419>B?F24(4:<A4((((-34(38?113007?C+6)6
@M02996:162:000000000-B87FG:1:1102:12699:14025 2:N:0:CCTAAGAC+AAGGAGTA
GACTACCGGGGTATCTAATCCTGTTTGCTCCCCACGCTTTCGTGCATGAGCGTCAGTACAGGCCCAGGGGATTGCCTTCGCCATCGGTGTTCCTCCGCATATCTACGCATTTCACTGCTACACGCGGAATTCCATCCCCCTCTGCCGTACTCTAGCCTTGCAGTCACAAAGGCAGTTCCCAGGTTGAGCCCGGGGATTTCACCTCTGTCTTGCAAAGCCGCCTGCGCACGCCTTACGCCCAGGAATTCCGATTAACGCTCGCACCCTACGTATTACCGCGGCTGCGGGCACGTATTTAGC
+
CCCCCFGGGGGGGGGGGFGGGGGGGGGGGGFGGGGGGGGGGGGGGGGGGGGGGGGGGGGGGGGGGGGGGGGGGGGGGGGGGGGGFEFGGGGGGGGGGGGGGFGFGFFEGGEFGGGFF:DDFFGGGGGGFGGGGGGGGGFGGFFGFGFGFGFFGGFFGGGDFGFE?EFDGGGAEFGGFGFGCFGFCGE?<@EBGDGEFFGF4==>B>@??AF@EFFAFFGFE@D62(((.83(92?BF3CEB:(,777.::.41520,-(-,1(,98:0(4.)68)6.-39677;?((,(4:,0)+++-)-
@M02996:162:000000000-B87FG:1:1102:26882:14121 2:N:0:CCTAAGAC+AAGGAGTA
GACTACTAGGGTATCTAATCCTGTTTGCTCCCCACGCTTTCGTGCCTGAGCGTCAGTACAGGCCCAGGGGATTGCCTTCGCCATCGGTGTTCCTCCGCATCTCTACGCATTTCACTGCTACACGCGGAATTCCATCCCCCTCTGCCGTACTCTAGCCTTGCAGTCCCCAAGGCCGTTCCCCGGTTGAGCCCGGGGATTTCACCTACGTCTTGCACAGCCGCCTACGCACGCTTTACGCCCAGTAATTCCGATTAACGCTCGCACCCCACGTATTACCGCCGCGTCTGGCACTAAGTTTGC
+
ACCC8FGEFGGG8FFGF@FFGFGGGGFGGF@FCEG7F,BFFGFGG,F<CFGGGGC@FF9F9,B?FGG<@C@,EEFGGGGGGGGGGG:FFGGG9BFG7BFG7DGGGGGGGGGAGFG,C:?=D=F=7=7:@DFGAD,E=8DE+:8D=E*@>+0=@EFC=,,6=E<BF@+,4+,<D*3*3;8*,5*1>C7F>FG47;)?)@F+9C8)(*(,6AG<E9)/);F176/(626((/4:7<DAF?DE?<?A6444::.((.)=(-,.,1-49:((,4,.6:246(-(--(-(83(5(8(0)+3<-))
@M02996:162:000000000-B87FG:1:1102:26861:14122 2:N:0:CCTAAGAC+AAGGAGTA
GACTACTAGGGTATCTAATCCTGTTTGCTCCCCACGCTTTCGTGCATGAGCGTCAGTACAGGCCCAGGGGATTGCCTTCGCCATCGGTGTTCCTCCGCATATCTACGCATTTCACTGCTACACGCGGAATTCCATCCCCCTCTGCCGTACTCTAGCCTTGCAGTCACAAAGGCAGTTCCCAGGTTGAGCCCGGGGATTTCACCTCTGTCTTGCAAAGCCGCCTGCGCACGCTTTACGCCCAGTAATTCCGATTAACGCTCGCACCCTACGTATTACAGCGGCGTCTGGCACGTAGTTACC
+
CCCCCGFFGGGGGGGGGEFFGGGGEFGGGGGGEGGGGGGGGGGGGGGGGGGGGGGGGGGGGGGGGGGGCGGGGGGGGFGGGFGGGGEGGGGGFGGDGGGGGFGGGGGGGGGGGGGGGDFGFFGGGGGFGFGGGGGGGGGGGFDGCFFEAGFFDFCDEGGGGGFGGFGGGGGFGFGGFGFGGGGFFGBGEDE9DAG?A:D>CGFFFGBEFFGFFF?CFAD:>;@@09B;@E>(9?A>?68::0.-06<9:370:B)1---.(143>6<0,:45::94.,5(,4((-,(.4?26F)*22.).
@M02996:162:000000000-B87FG:1:1102:17520:14455 2:N:0:CCTAAGAC+AAGGAGTA
GACTACACGGGTATCTAATCCTGTTTGCTCCCCACGCTTTCGTGCATGAGCGTCAGTACAGGCCCAGGGGATTGCCTTCGCCATCGGTGTTCCTCCGCATATCTACGCATTTCACTGCTACACGCGGAATTCCATCCCCCTCTGCCGTACTCTAGCCTTGCAGTCACAAAGGCAGTTCCCAGGTTGAGCCCGGGGATTTCACCTCTGTCTTGCAACGCCGCCTGCGCACCGCTTACGCCCAGTAATTCCGATTAACGCTCTCCCCCCACGTATTACCGCCCCTGCTGGCACGGCGTTAGC
+
CCCCCGFGGGEG+EFGCAFGGGGGGGGGFF<FFFGGGGDFGEFFGGGGGGGGGGGEGGGGGGGEECGG7EEGFGFFGFGFGGGGGEFGGGGGBCEGGFGG>DGGFGGGDGGGGGC<E>FFDEF=EFFC7FCFFCGGGDDGDADFGDDGBGFFGCGFFGGGGGFFFEGGC><?EF6EAFFD>F>CC,:CCFG)CAD>;F?ACGFEB*00>8DEFF9)0:96*,//2,6(3/((1-(531:>6:46/)66:,)-3)-=,-,-(2,(97(-96(.-,.4)(,((-(16:2,38>())122(4>
@M02996:162:000000000-B87FG:1:1102:18132:14522 2:N:0:CCTAAGAC+AAGGAGTA
GACTACCCGGGTATCTAATCCTGTTTGCTCCCCACGCTTTCGTGCATGAGCGTCAGTACAGGCCCAGGGGATTGCCTTCGCCATCGGTGTTCCTCCGCATATCTACGCATTTCACTGCTACACGCGGAATTCCATCCCCCTCTGCCGTACTCTAGCCTTGCAGTCACAAAGGCAGTTCCCAGGTTGAGCCCGGGGATTTCACCTCTGTCTTGCAAAGCCGCCTGCGCACGCTTTACGCCCAGTAATTCCGATTAACGCTCGCACCCTACGTATTACCGCGGCTGCTGGCACTTAGTTAGC
+
CCCCCGGGGGGGEGGGFEEGGGGGFGGGGGDFDGGGGGGGGGGGGGGGGGGGGGGGGGGGGGGGGGGGGGGEFGGGGGGGGGFFGGFFGGGGGGGGGGDGEDGGGGGGECFGGGGGG:D@D>AEEGG7FGGGGGGGGGFGDFFGGGFGFGFFGGGGGGGGCF@FFFGGGGGFGFGGFGFGFGGGGGBGEFGAGBGA6FFFFGFFFFECCFGFEFFC4=;2:7;<FF93:*,-9:BDFFEE0::)15<<D?),47)8-----1,-986:B6,.-4<>.44(-(140357??2(003<:266
@M02996:162:000000000-B87FG:1:1102:24969:14719 2:N:0:CCTAAGAC+AAGGAGTA
GACTACAAGGGTATCTAATCCTGTTTGCTCCCCACGCTTTCGTGCATGAGCGTCAGTACAGGCCCAGGGGATTGCCTTCGCCATCGGTGTTCCTCCGCATATCTACGCATTTCACTGCTACACGCGGAATTCCATCCCCCTCTGCCGTACTCTAGCCTTGCAGTCACAAAGGCAGTTCCCAGGTTGAGCCCGGGGATTTCACCTCTGTCTTGCTAAGCCGCCTGCGCACCCTTTACGCCCAGTAATTCCGATTAACGCTCGCACCCTACGTAGTACCGCGGCTGCTGGCACGTAGTTCGC
+
CCCCCGGGGGGGGGGGGDGGGGGGGDEGGGEFEGGGGGGGGGGGGEGFGGGGGGGGGGFGCFG7@FF,FC@CFEFGGGGGGEFFFEF=FFEGFGFGDFGG7D9DFEFGGDEGGGG<E>DFG9ECCCC=@CFFGGCECGGG=>===FFF>CFCEFFGGADFFGDED*B9A,@FGAGGFGFG9CCCCGF6::DBG>DE4CCFFGF@B069CFG:>+1+22C0C>;?D>FB1*674=CE0:CC?1.:9-6>>7)44:66-----1,-9:((.8<4(,)).49(-4((-..(13>?58ACF),3
@M02996:162:000000000-B87FG:1:1102:8687:14798 2:N:0:CCTAAGAC+AAGGAGTA
GACTACCAGGGTATCTAATCCTGTTTGCTCCCCACGCTTTCGTGCATGAGCGTCAGTACAGGCCCAGGGGATTGCCTTCGCCATCGGTGTTCCTCCGCATATCTACGCATTTCACTGCTACACGCGGAATTCCATCCCCCTCTGCCGTACTCTAGCCTTGCAGTCACAAAGGCAGTTCCCAGGTTGAGCCCGGGGATTTCACCTCTGTCTTGCAAAGCCGCCTGCGCACGCTTTACGCCCAGTAATTCCGATTAACGCTCGCACCCTACGTATTACCGCGGCTGCTGGCACGTAGTTAGC
+
CCCCCGGGGGGGGGGGGFGGGGGGGGGFGECGGGGGGGGGGGGGGGGGGGGGGGGGGGGGGGGGCFGGGGGGGGGGGGGGGFFCFGFFGGGFGGGGGGGGGFGGGGGGGGGGAFFGG:DDDEFGGGGGGGGGGGGGGEFGGFFGGFACDGFFGGGFFG=FGGFFFBGGGGGFFAGDFGF+6@CEFC=,8D:AGFG?BG48?EEEBFF8>AC**;C+16;::28=@((:38135(44<:CC0:3:*)6::3)40<<9--(--1-7<:(..(..6442231471--285>628()0220))-
@M02996:162:000000000-B87FG:1:1102:8673:14809 2:N:0:CCTAAGAC+AAGGAGTA
GACTACCAGGGTATCTAATCCTGTTTGCTCCCCACGCTTTCGTGCATGAGCGTCAGTACAGGCCCAGGGGATTGCCTTCGCCATCGGTGTTCCTCCGCATATCTACGCATTTCACTGCTACACGCGGAATTCCATCCCCCTCTGCCGTACTCTAGCCTTGCAGTCACAAAGGCAGTTCCAAGGTTGAGCCCGGGGATTTCCCCTCTGTCTTGCAAAGCCGCCTACCAACGCTTTACGCCCAGTATTTCCGATTCACTCTCGGCCCCTCCGTATTACCGCGGCTTCTGGCAAGATGTTAGC
+
CCCCCGFGGGDG<FGGFAFFFGGGFCGFEECFCGGGGEEEGGGGD@FG9FGGGGGGGG,EFFGDFGGGGGGGGGGGGGGGGCCGGGFGGGGGGGG@FGGGG;E@FGGG6CFFGGGCFDFFDFFGGGGGGGGFFGCA=DFGG=D?EFEFD8:=@9DFEFFEFFEF?CCA,DGFGFGCF+;+@@FCFGFGC:EAD4C**6?+8C53@?>588:==6>+95<673((((.)/*.3:=)1/-2/(:7)*..4*4)((*.*).))(*(,1,30(--.(().6(-((,((.).),(,()*303).)
@M02996:162:000000000-B87FG:1:1102:9548:15025 2:N:0:CCTAAGCC+AAGGAGTA
GACTACTGGGGTATCTAATCCTGTTTGCTCCCCACGCTTTCGTACCTGAGCGTCAGTACAGGACCAGGGGACTGCCTTCGCCATCGGTGTTCCTCCGCATATCTACGCATTTCACCGCTACACGCCGCATTCCATCCCCCTCTACCGTACTCGAGCCCGCCAGTCACAACGGCAGTTCCCAGGTTGAGCCCGGGGATTTCACCGCTGACTTACAGTGCCGCCTGCGCACCCTTTACGCCCAATAAATCCGAATAACGCTTGCACCCTCCGTATTACCGCTGCTGCTGGCACGGAGTTAGC
+
CCCCCGG<FGGFEGGGGFFGGGGGG9F=FGDFGGGGGGGGGGG8F,CFFGGGGGGGG<,,CF,,,CF7,6++BFGGGGGGG7FFFCFFGGGG,,,4+BC7FFGGGCFGEGGFGGG,C:@DDFG+++4+4@FGG;,@=,6+=>)+@EAEFGFF+>CF++++8C@F,0=FGC>BGFGFFCE7>ECCCFEG@<F><)).:FFFFGF09DB(:BG))+)++2C;C;B??>FBF53?C?BA1:EE4,.47-6:C90(-76F---,-1.)28:(83(.40:><14(444)347>:14-))/2;.6<
@M02996:162:000000000-B87FG:1:1102:28415:15080 2:N:0:CCTAAGAC+AAGGAGTA
GACTACTCGGGTATCTAATCCTGTTTGCTCCCCACGCTTTCGTGCATCAGCGTCAGTACAGCCCCAGGGGATTGCCTTCGCCATCGGTGTTCCTCCGCATATCTACGCATTTCACTGCTACACGCCGAATTCCATCTCCCTCTGCTGTACTCTAGCCTTGCAGTCACAAAGGCTGGTCCCAGGTTGGGCCCGCGGATTTCACCTCTTCCTTGCAAAGCCCCCACCGTACCCTTTACGCCCACAAATTCCGATTAACGCTCGCCCCCTCCGTTTTACCGCGGCTGCTCTCACGTAGTTACC
+
CCCCCG96BFFFFFGGGEFFGGGGAFFGFFFFEEG+@7FCFG;FE@F,,C,@FEEGG,;<,,BFFG7:8@:,9AAFFGGGDFGGGC7BCFEF;FFF7?7FFDFGFGGGGCCCF9E,C:BDCEE64+@@=?FGFG;F+,6>FDF+,,;7=C9@8,=AD9,66EBE8*29?B,5=*6+:@5F9,1<D,)+)3@@***3:CGF*,0.70**/=+*7**+100(2(((/(((/*/4;)7/(/=C?((().)-22<13549(-(-3>(4)((-(4-)5:44-402(-(((,))5)<0))*23)).
@M02996:162:000000000-B87FG:1:1102:8697:15285 2:N:0:CCTAAGAC+AAGGAGTA
GACTACAAGGGTATCTAATCCTGTTTGCTCCCCACGCTTTCGCGCCTCAGCGTCAGTATTGGTCCAGTTGGGCGCCTTCGCCACTGGTGTTCTTGCGAATATCTACGAATTTCACCTCTACACTCGCCGTTCCACCAACCTCTACCAAACTCAAGCCAAACAGTATCGAAGGCAATTCTGTGGTTGAGCCACAGGCTTTCACCCCCGACTTGAATGGCCGCCTACGCGCCCTTTACGCCCAGTGATTCCGCGCAACGCTCGCCCCCTTCGTATTACCGCGTCTGCTGGCACCGAGGTACA
+
CCCCCGGFGGGGGGGGFEGEDGFFGGFFCF<CFGGGFCFGGGDGGGEGGGGGGGGGGGGGGGGGGGGGGGG+ECGGGGFFFFFFGFDCFCFGCGEFGGGGFFGDEGEGGGGFGGGGG=FFD>FDEEG7:CFGGFGGGGGGGFFGGDDDFFFDDGGFGF=EFGD,@DGE?GGEGFGGFF7F@EGEG>E6@@8)9A59A,CFEG3:9472>)5*7;?>AAF82.,/6;09@C@(>)-412:EB:,)*.6:05)4()-0-(((-1,-1,434,4.((.-.(-4(--4)).4,,8())**25))
@M02996:162:000000000-B87FG:1:1102:8678:15306 2:N:0:CCTAAGAC+AAGGAGTA
GACTACAAGGGTATCTAATCCTGTTTGCTCCCCACGCTTTCGCGCCTCAGCGTCAGTATTGGTCCAGTTGGCCGCCTTCGCCACTGGTGTTCTTGCGAATATCTACGAATTTCACCTCTACACTCGCAGTTCCACCAACCTCTACCAAACTCAAGCCAAACAGTATCGAAGGCAATTCTGTGGTTGAGCCACAGGCTTTCACCCCCGACTTGACTGGCCGCCTACGCGCCCTTTACGCCCAGTGATTCCGAGCAACGCTAGCCCCCTTCGTACTACCGGGGCTACTGGCACGAAGTTTGC
+
CCCCCGGGGGGGGGGGGFFCEFGCFFGDGF@ECGGGGGGGGGGGGGGGGGGGGGFGDGGGGGGGGGGFGGGGGGEGGGGGGCGGFDF6BFE9DFEGGGGGGFFGGGGGGGGGGGGGG8FCD;FFGGGGGGGGGGGFD8=EFDEFF96FBEDFGFGC6DEFGFDFFEGDGGGB?F6EAGEGGFC?:CCG@?3)*AC>6@FF@F5@=>45AEC*>)*+/265*,(/(,(41?B0C)9)(2:5:<??1)5:*:),().0--,(-048C23(.(.,(())((((-,((,),,4:30)0/*+)6.
@M02996:162:000000000-B87FG:1:1102:8696:15306 2:N:0:CCTAAGAC+AAGGAGTA
GACTACAAGGGTATCTAATCCTGTTTGCTCCCCACGCTTTCGCGCCTCAGCGTCAGTATTGGTCCAGTTGGCCGCCTTCGCCACTGGTGTTCTTGCGAATATCTACGAATTTCACCTCTACACTCGCAGTTCCACCAACCTCTACCAAACTCAAGCCAAACAGTATCGAAGGCAATTCTGTGGTTGAGCCACAGGCTTTCACCCCCGACTTGAATGGCCGCCTACGCGCCCTTTACGCCCAGTGATTCCGAGCAACGCTAGCCACCTTCGTATTACCGCGGCTGCGGGCACGACGTTAGC
+
CCCCCGGGGGGGGGGGGGGGGGGGGGGGFGDCFGGGGGGGGGGGGGGGFGGGGGGGGGGGGGGGGGGGGGGGGGGGGGGGGGFGGFCCFFFGGGEFGGDGGFGGGGGGGGGGGGGFF:DFFEFGGGGGEEGGGGGDFGGGGDFGGEFFDEFFGGGGFGFFGGFD8DFEGGEBGFGGBFCGCCFFFG=<@:<CFFGAACCFEGFFFGFFFF47BF5@?6F>E2;;(,(,.=;BFF);??EG?B??*)6<24)-4:3>-,-(-2.)23::0,....)..-4-(374(,(4901(7)21/.14
@M02996:162:000000000-B87FG:1:1102:23074:15502 2:N:0:CCTAAGAC+AAGGAGTA
GACTACAGGGGTCTCTAATCCTGTTTGCTCCCCACGCTTTCGTGCATGAGCGTCAGTACAGGCCCAGGGGATTGCCTTCGCCATCGGTGTTCCTCCGCATATCTACGCATTTCACTGCTACACGCGGAATTCCATCCCCCCCTGCCGTACTCTAGCCTTGCAGTCACAAAGGCAGTTCCCAGGTTGAGCCCCGGGATTTCACCTCTGCCTTGACAGCCCGCCGGCGCACCCTTTACGCCCGTTAATTCCGGTTAACGCTTGCACCCTACGTATCACCGCGGCTCCTGGCCTGAAGTTAGC
+
CCCCCGCFGGGC,CFGCEFFGGGGGG,CFFACFGGGGGGGGGGGGGGGGGGFCFEGGEF<CFGEGGGFGG>:EFFGGGGGGGGEGGCFGGGFFGGG4:+C79EGGGGGG8?FGGFA95?DDEFCCEGFCFGGGFA@6,6>+)>FGD?@>C?C=EG=?9CECFBGFECFF>DFC9;CFDE4>,=CFF2EEG*):8:58FCF4E33:*..3=7)//1*001,*.(,4,--(*387:44((:*((,()-55*(.--).1---(-1)376,(,,.)-(.:(41-(((((.2((()()/+30))6
@M02996:162:000000000-B87FG:1:1102:23057:15514 2:N:0:CCTAAGAC+AAGGAGTA
GACTACAGGGGTATCTAATCCTGTTTGCTCCCCACGCTTTCGTGCATGAGCGTCAGTACAGGCCCAGGGGATTGCCTTCGCCATCGGTGTTCCTCCGCATATCTACGCATTTCACTGCTACACGCGGAATTCCATCCCCCTCTGCCGTACTCTAGCCTTGCAGTCACAAAGGCAGTTCCCAGGTTGAGCCCGGGGATTTCACCTCTGTCTTGCAAAGCCGCCTGCGCACGCTTTACGCCCAGTAATTCCGATTAACGCTCGCACCCTACGTATTACCGCGGCCGCTGGCACGTCGTTCGC
+
C<CCCGGEGGGGGFGG@CEFGGGGGGGFFE<<FFGDEG7,FFGGGFGGGGFEFGE:FEFGGGGDEEGGGEFGGGGGEFFGGBFGGGF:FFFGGFEFGGDEGFFFGGGGG6FFGGGCC=FDCEFGCF:FFD@FGG8@=BEEG9DFGEDFEG59,CD;8FGGFGFGGFFFGC@A,;D7?CECEGGCFFEG@@D94BGA;?CFCF**7*78?ACBB*14/)>6:(3=0211,86:DF5-3(1>3:?)0-69240(8><=-(---1(-13((,4.))424)(-((((-3>9(37?:0)/2*(,(
@M02996:162:000000000-B87FG:1:1102:23076:15526 2:N:0:CCTAAGAC+AAGGAGTA
GACTACAGGGGTATCTAATCCTGTTTGCTCCCCACGCTTTCGTGCATGAGCGTCAGTACAGGCCCAGGGGATTGCCTTCGCCATCGGTGTTCCTCCGCATATCTACGCATTTCACTGCTACACGCGGAATTCCATCCCCCTCTGCCGTACTCTAGCCTTGCAGTCACAAAGGCCGTTCCCAGGTTGAGCCCGGGGATTTCACCTCTGTCTTGCAAAGCCGCCTGCGCACGCTTTACGCCCAGTAATTCCGCTTAACGCCCGCACCCTCCGTATTACCGCGGCTGCTGGCACGTAGTTATC
+
CCCCCGGGGGGGGGGGGFFGGGGGGGGFGGFFGGGGGGGFGCGGGGGGGGGGGGGGGGGGGGGGGGGGGGDFFGGGGGGGGGGGGGCFGGGGGGGGGGGGGFGGGGGGGGGGGGFFGDDFDCFEEGGGGGGGGGGGGGGGGDBCFGBF5EFFFGGGGGGCFF@GG@FGGFFFC*3CEFCFFFFFGGFFC1;74@D>AFCFFGFFFGE**4CEEFE+6=C@G((680069C93<:))(-87:((6*-)4:(0,45)=--((-1(-14((-43(4(-6<:(34(29?:87:?DF.)*206).
@M02996:162:000000000-B87FG:1:1102:20441:16352 2:N:0:CCTAAGAC+AAGGAGTA
GACTACCCGGGTATCTAATCCTGTTTGCTCCCCACGCTTTCGTGCATGAGCGTCAGTACAGGCCCAGGGGATTGCCTTCGCCATCGGTGTTCCTCCGCATATCTACGCATTTCACTGCTACACGCGGAATTCCATCCCCCTCTGCCGTACTCTAGCCTTGCAGTCACAAAGGCAGTTCCCAGGTTGAGCCCGGGGATTTCACCTCTGTCTTGCAAAGCCGCCTGCGCACGCTTTACGCCCAGTAATTCCGCTTAACGCTCGCACCCCACGTATTACCTCGCCCGCTGTCACGTAGTTAGC
+
CCCCCGGGGGGGGGGGGGGGGGGGGDFGFFFCFFGGGDGGFFGGG8F<9=FFGGGGGDEFFGG,:B@,BBC:BFFGFFGGDBCEFGG?BFFGC,99=7FEFDFEGFGGGGGGFFF?F:D9D@F8B>:+@FFEFGDFF8=E8:D==D>>@EFF9@FF?,@ACFEGC8D9FEFFGF>E8;EGEGGCFD5FEFGFG4CD>F0=7FF=B6609A@><A48F;>:=9,306;9>8;2D094:BGE<(567))6:40-43)9--((-1(491((-(-3)4464.3,((,,-7-(.660..22<A29
@M02996:162:000000000-B87FG:1:1102:12016:16354 2:N:0:CCTAAGAC+AAGGAGTA
GACTACAGGGGTATCTAATCCCTTTCGCTACCCCGGCCTTCGTACCTCAGCGTCAGTGAATGTCCAGTAACCCGCCTTCGCCACGAGTCTTCTTCTTGATATCGACGCATTTCACTGCTCCACCAAGAATTCCGGTTCCCCCTCCGTCACTCAAGCCGCACAGTCTCCCGCGCAATCCAGGGGTTGAGCCCCTGCCTTTCACGCCCAACTTATTCCGCAGCCTCCGTACCCTTTACGCCCAGTGATTCCGAACAACGCTTGATACCTCCGTCTTACCGGCGCTGCTGGTACAGACTTTGC
+
CCCCCG,,CFCGFGGFGGFAEFFGGGGEEC@FC9+@+@FG9F@F@@B@FGGDGGGGGGCF,EBFCGG,EF,?FEEEEGGFFCFG+6@FBEEF;?;?,C9?FFF,,+@FCEEFGGG9F:=6==FG8,9B4CFGGG+@D+68A@A+@3<3:CB9,@AF1=>CFEDF979,,@C5C>*4*;**>E;4<;BG@=45584AFCGF?C9@(/((,;C<?+.1;81.1//(/6=0:8?59:<42(:=:0()*).42..(,)(.,(--(2))24>).(-.((-6((-(,((-43)(()-)1**3+)).
@M02996:162:000000000-B87FG:1:1102:20437:16369 2:N:0:CCTAAGAC+AAGGAGTA
GACTACCCGGGTATCTAATCCTGTTTGCTCCCCACGCTTTCGTGCATGAGCGTCAGTACAGGCCCAGGGGATTGCCTTCGCCATCGGTGTTCCTCCGCATATCTACGCATTTCACTGCTACACGCGGAATTCCATCCCCCTCTGCCGTACTCTAGCCTTGCAGTCACAAAGGCAGTTCCCAGGTTGAGCCCGGGGATTTCACCTCGGTCTTGCAAAGCCGCCTGCGCACGCTTTCCGCCCAGTAATTCCGATTAACGCTCGCCCCCTACGTATGACCGCGGCTGCTTGCCAGTGGTTAGA
+
CCCC@GGGGGGGGGGGGGGGGGGGGGGGGGCFFGEGGGGGGGGGGGFGFGGGGGGGGGGGGGGGGGGGGGGGGGGGGGGGGEFFGDF@FGGGGGGGGDFEGFGGG?DE>EGFGGCFG:D=BEFEGGGGEGGGFGGGGBDGGAFGGGEFEGFFFGGGCGGGGGBGG@DCGG:FC?>:6BEFCFCEC6@C@FC5954BBGGFFGE=B*(6:AGE<A)+).2.7:76?(333*42C<240(;C?B?)*-)60.8(::)*((,-.),,14((42,).,)6,4,((-(44)))(()))*032.4)
@M02996:162:000000000-B87FG:1:1102:22300:16549 2:N:0:CCTAAGAC+AAGGAGTA
GACTACTAGGGTATCTAATCCTGTTTGCTCCCCACGCTTTCGTGCATGAGCGTCAGTACAGGTCCAGGGGATTGCCTTCGCCATCGGTATTCCTCCGCATATCTACGCATTTCACTGCTACACGCGGAATTCCATCCCCCTCTACCGTACTCTAGCCATGCAGTCACAAAGGCAGTTCCCAGGTTGAGCCCGGGGATTTCACCTCTGTCTTGCATAACCGCCTGCGCACGCTTTACGCCCAGTAATTCCGATGAACTCTTGCACCCTACGTATTACCGCGGCTGCTGGCGCGTCGTTGAC
+
CCCCCGGGGGGFGFGGDFGGGGGGGGGGGFFFGGGGGGGGGGGGGGGGGGGGGGGGGGGGGGGGGGGGGGGGGGGGGGGGGGGCDEF@BDFGGFGGGGGGDFGGGDFGG>CCEEEFG>FGGGGGGEGBFDFGGG8EGDFGGFFGGEAD5EDDEGGGFGGGGGFGGFGGGGF5CA>9+DEGGGGFGGEGC8D5CEGFFGGF6E=69C;?4FF@FF4B=??>*36=DFF,6C9(:=CC11=1435<F2<62:3((*.1)-...24<<:??:?.468<>)--40344(484((,-))2:*(,)
@M02996:162:000000000-B87FG:1:1102:27468:16620 2:N:0:CCTAAGAC+AAGGAGCA
GACTACCGGGGTATCTAAGCCTGTTTGCTCCCCACCCTTTCGCACCTCAGCGTCAGTTACGGCCCAGAGATCTGCCTTCGCCATCGGTGTTCTTCCTGATATCTGCGCATTCCACCGCTACACTAGGAGTTCCAATCTCCCCTACGGCACTCTAGTCCGCCAGTACCCACTGCAATTCTGGGGTTAAGCCTCGGGTTTTCACAGCAGGCGCACCGATCCGCCTACGAGCCCTTTACGCCCACTACTTCCGGATAACGACTGCGCCCTACTTCATACCTCGTCTGCGTGCCCGTCGTTACG
+
CCCCCGE@FGGGGGGGGFEFFGFFGGGGGFDFGFGCG,ECFEG,BFGGGGGGGGGGG,F<@BFC+FEGF,,AFGFGGFFGGGGGGGGGGGEGEGGG,,CEFCEF9E>4CEF,CEGG=>BDGC?,,:?<EFFGG,6,=EFEF5<?F+*3*+;:3DFC,,+6@+0:,9+<@C86::+,*+*?,6:::*3EC1,0*@D/:BCFCGE4B<(05))/(2(:)2>;7123@2(6(*4:525>B(:E<(.4)-).28)(,)6/(-(-,*(-1(,33)..).-6165?3-,4)(--2(.,)0*/2(-(
@M02996:162:000000000-B87FG:1:1102:27449:16623 2:N:0:CCTAAGAC+AAGGAGTA
GACTACCGGGGTATCTAAGCCTGTTTGCTCCCCACCCTTTCGCTCCTCAGCGTCAGTTACGGCCCAGAGATCTGCCTTCGCCATCGGTGTTCTTCCTGATATCTGCGCATTCCACCGCTACACCAGGCGTTCCAATCTCCCCTACCGCCCTCTAGTCTGCCCGTACCCACTGCAGGCCCGAGGTTGAGCCCCGGGTTTTCACAGCAGACGCGACAAACCGCCTACGCGCTCTTTACGCCCAATCATTCCGGATCACGCTGGCCCCCTCAGTGTTACCGCAGCTGCTGGCACTTATTTAAT
+
CCCC8FFGGGGG@FFGFFAFGGGGGGGCGF<8@GGGGGGGDGEC8@EFFEFGEGGEGGGGGEGEG7EFFGGFG<EDFFEGDGGGGG,8CC=FFGGGG9FFE?C=@CECBBFFFCFFE:@?DDBDFE?+F?FGFF=AD,7E8)8FF@BC*@>DB,=DFFAFFGFE607EGE,;EFD,998**>**6C;95E*696405<FCEGF@;4,35))465(.)090>4-3:((-3*((06A)((2:(318F).6*5>(()(0.(,(-/(,79,4((.)).)6.(((-,.32))(,(21)*20+)))
@M02996:162:000000000-B87FG:1:1102:11974:16667 2:N:0:CCTAAGAC+AAGGAGTA
GACTACAAGGGTATCTAATCCTGTTTGCTCCCCACGCTTTCGTGCATGAGCGTCAGTACAGGCCCAGGGGATTGCCTTCGCCATCGGTGTTCCTCCGCATATCTACGCATTTCACTGCTACACGCGGAATTCCATCCCCCTCTGCCGTACTCTAGCCTTGCAGTCACAAAGGCAGTTCCCAGGTTGAGCCCGGGGATTTCACCTCTGTCTTGCAAAGCCGCCTGCGCACGCTTTACGCCCAGTAATTCCGATTAACGCTCGCACCCTCCGTATTACCGCGCCTGTCGTCCACTCTTTAGC
+
C@CCCGFFFGGGGGGGGEFGGGGGDFEFFGGEFGGGGGGGGGGGGFFGGGGECEFGGGGGGGFGGGGGGGEE@FFGGGGGCFGEGGGGGGGGFFFGGGDGE3@FGGGGGCEGGGGGG>9?DBFEGGGEGFFGGGGGFFFGGFFGGEECAGDFFEGGGFGG?F*C?9FGFGGAF9+@CGE+,@>439=CE@D=>AD*@CGFFGB@BCE55:7*8A?=;6C3*318?96::*43>:>B:<EC:3(6/66):(.22))7(-(-(1(-96:(494(.()-)(--(,-8))-(((()*.2+3.44
@M02996:162:000000000-B87FG:1:1102:24515:17312 2:N:0:CCTAAGAC+AAGGAGTA
GACTACTCGGGTATCTAATCCTGTTTGCTCCCCACGCTTTCGCGCCTCAGCGTCAGTAATGGTCCAGTTGGCCGCCTTCGCCACCGGTGTTCTTGCGAATATCTACGAATTTCACCTCTACACTCGCAGTTCCACCAACCTCTACCATACTCAAGCGTCCCAGTATCGAAGGCCATTCTGTGGTTGAGCCACAGGCTTTCACCCCCGACTTAACACGCCGCCTACGCGCCCTTTACGCCCAGTGATTCCGAGCAACGATAGCCCCCTTCGTTGTACCGCGGCTGCTGGCCCGAAGTTAGC
+
CCCCCGGGGGGGGFGGGGGGGGGGGGGGGGGFEGGGGGGGGGGGGGGGGGGGGGGGGFFGGGGGGGGGGGFFFEGGGGGGGGGGFCFGGGCFDFFFGCFGGFGGGG8BB>DGGFFG?DFGGFF8FFG@7CFFFGGGFCEGGFFGGGF9DDFFGC8FGEGGGGBB8DG6CEGFCFGGA7C+@,@CFGFGFG6=F?FFFGGF7F:5>385=AC4>45))296=:?;F?936:91>72:?6CG3::B99A<D:)(4700(,((-2.476B((,(((----((((-(,().:?(8,).*23).)
@M02996:162:000000000-B87FG:1:1102:27088:17459 2:N:0:CCTAAGAC+AAGGAGTA
GACTACCAGGGTATCTAATCCTGTTTGCTCCCCACGCTTTCGTGCATGAGCGTCAGTACAGGCCCAGGGGATTGCCTTCGCCATCGGTGTTCCTCCGCATATCTACGCATTTCACTGCTACACGCGGAATTCCATCCCCCTCTGCCGTACTCTAGCCTTGCAGTCACAAAGGCAGTTCCCAGGTTGAGCCCGGGGATTTCACCTCTGTCTTACAAAGCCGCCTGCGCACGCTTTACGCCCAGTAATTCCGCTAATCGCCCGCCCCTAACGTATACCAGCGGCTGCTGGCCCGTAGTTAGA
+
CCCCCGGGGGGGFGGGGGFGGGGGGGGGGGEGGFGGGFGGGGGGGGGCGGGGGGGGGFGCE@FFGGGG:F:?FFFGGEGGGGGFGEF?7FEFAFGGECFGGFGGGEGGGGGGGGG,E:D?F>F8=+>+CFGGGGCFDGFGGAFFGFDEDGFFFGF,@DA,@@6F8*D,E6:AFFD,;CECCDCEG>54:E@8CB*:BG*8*,>32*7/*1:*101*/2C0C;7@F9>13*,(134:(1:5((.64466::)3())1-((-,1,,1((42(,())))),,,((4(().(-((400*2+-))
@M02996:162:000000000-B87FG:1:1102:16878:17488 2:N:0:CCTAAGAC+AAGGAGTA
GACTACAAGGGTATCTAATCCTGTTTGCTCCCCACGCTTTCGTGCATGAGCGTCAGTACAGGCCCAGGGGATTGCCTTCGCCATCGGTGTTCCTCCGCATATCTACGCATTTCACTGCTACACGCGGAATTCCATCCCCCTCTGCCGTACTCTAGCCTTGCAGTCACAAAGGCAGTTCCCAGGTTGAGCCCGGGGATTTCACCTCTGTCTTGCAAAGCCGCCTGCGCACGCTTTACGCCCAGTCATTCCGATTAACGCTCGCACCCTACGTATTACCGCTGCTGCTGGCACGTAGTTAGC
+
CCCCCGGGGGGFGGGGGEFFFGGGGGGGGGGFGGGGGGGGGGGGGGGGGGGGGGGGGGGGGGGGGGGGGGGGGGGGFFGGEGGGGDCFGGDGGFEGGGGGG9EDGGGDGGGGGGGAE>BFDFECBGCFGGDGGGECDFGGGADFGFDFBGFFGGGGGFGGGG5:@D?AEFGFGFC;BFEGGGF@FG@75FGBGEGEBGGFCBBBB*6/*+BEF=8AAAG(::?@?29((/3(:BFB?<GG?3()*..)2458:D<*-----1(2>::7?B:4.4:5)(,(-4:BDFB?BFFF>78;C)6A
@M02996:162:000000000-B87FG:1:1102:9173:17498 2:N:0:CCTAAGAC+AAGGAGTA
GACTACAAGGGTATCTAATCCTGTTTGCTCCCCACGCTTTCGTGCATGAGCGTCAGTACAGGTCCAGGGGATTGCCTTCGCCATCGGTGTTCCTCCGCATATCTACGCATTTCACTGCTACACGCGGAATTCCATCCCCCTCTACCGTACTCTAGCCATGCAGTCACAAAGGCAGTTCCCAGGTTGAGCCCGGGGATTTCACCTCTGTCTTGCATAACCGCCTGCGCACGCTTTACGCCCAGTAATTCCGATTAACGATTGCACCCTGCGTTGTACCCTGCGTCCTGGCACGAAGTTAGC
+
CCCC8CE@FFGFFEFDFDEEFFFGCEGFGF<C@FFGGGGGGGGGGGGGGGAFGDEGGGGGGGGEFGFGGGGGFFGGGGGGGCFGFGDCFFGGGGGGGGGC7+CDFFGGCGGFGG<CGDBFCCEEGGGGGFGGGFGGGCFGDAFGGGBD*@9BFGGGGG88FFDC85DFFGGFGFG@CF7=DGC<FG=6@D;>5?D>DG4+:CEF=FE??68@EFEFA4C2=>F1;1;46=3652.9?B:=:??>9<4)C00(8:49-(((-2-,2(((((((,-)-),)4((-((-)531)())21+-64
@M02996:162:000000000-B87FG:1:1102:9178:17516 2:N:0:CCTAAGAC+AAGGAGTA
GACTACAAGGGTATCTAATCCTGTTTGCTCCCCACGCTTTCGTGCATGAGCGTCAGTACAGGTCCAGGGGATTGCCTTCGCCATCGGTGTTCCTCCGCATATCTACGCATTTCACTGCTACACGCGGAATTCCATCCCCCTCTACCGTACTCTAGCCATGCAGTCACAAAGGCAGTTCCCAGGTTGAGCCCGGGGATTTCACCTCTGTCTTGCATAACCGCCTGCGCACGCTTTACGCCCAGTAATTCCGATTAACGCTTGCACCCTACGTCTTACCGCGGCTGCTGGCACGTAGTTCGC
+
CCCCCGGGGGGGGGGGGFGGGGFFGFGFGGFFCGGGGGGGGGGGGGGGGGGGGGGGGGGGGGGGGGGGGG@FGGGGGGGGGGGGGGFFFGGGDFGGGGGGG7FGGGGGGEEGGGAEG:FDFBEEEGGDGGGGGGCEGFGE>>DGGGFG?GFFGGGGGGGGGGEFFEGGGGGFFFGGFGEGFGGGGGFFCFG=DEG>>FFAA?@:BCBCEFC@FFEFFFG>=2@?F@F90C@?3=EE;1?CB02)9))6:20:(0)0(--4<F?FFB?F?(,,,,642((-,((-05:0?F?:.)**+-(-
@M02996:162:000000000-B87FG:1:1102:11169:17668 2:N:0:CCTAAGAC+AAGGAGTA
GACTACAGGGGTATCTAATCCTGTTTGCTCCCCACGCTTTCGTGCATGAGCGTCAGTACAGGCCCAGGGGATTGCCTTCGCCATCGGTGTTCCTCCGCATATCTACGCATTTCACTGCTACACGCGGAATTCCATCCCCCTCTGCCGTACTCTAGCCTTGCAGTCACAAAGGCAGTTCCCAGGTTGAGCCCGGGGATTTCACCTCTGTCTTGCAAAGCCGCCTGCGCACCCTTTACGACCAGTAATTCCGGTTAACGCTCGCACCCTACGTATTACCGCCGCGGCTGGGCGCTCGTTACG
+
CCCCCGGGGGGGGGGGGFFGGGGGGGGGGGFGGGGGGGGGGGGGGGGGGGGGGGGGGGGGGGGGGGGGGGDFGFFGGGGGGGGGGGGGGGGGGGGGGGGGGFGGGGGGGDGGGGFFG>DFF9FGGGGDFGGGGGGGGGFGG=FGGGFFEGFFCGGGGGGDAFEF6AGGG?EFGFGC;FEGEFGCGG@C>DEADFGEDGGCEFF@FGFEFFGEE=;FA=FFGB;(2(((,*,,;@26((2:0(-6*-))2:.,(0)*(,(,,)(-9313::.554>AAF3(-((-,-(((,-()0*22(((
@M02996:162:000000000-B87FG:1:1102:11151:17668 2:N:0:CCTAAGAC+AAGGAGTA
GACTACAGGGGTATCTAATCCTGTTTGCTCCCCACGCTTTCGTGCATGAGCGTCAGTACAGGCCCAGGGGATTGCCTTCGCCATCGGTGTTCCTCCGCATATCTACGCATTTCACTGCTACACGCGGAATTCCATCCCCCTCTGCCGTACTCTAGCCTTGCAGTCACAAAGGCAGTTCCCAGGTTGAGCCCGGGGATTTCACCTCTGTCTTGCAAAGCGGCCTGCTCACGCTTTACGCCCCTGAATTCCGATTAACGCTCCCACCCTACCGATCACCAGCGCTCCTGGCACGTATTTGAC
+
CCCCCGGGGGGFGGGGGFGGGGGGFFGGGGGFGGGGDFEFFEGGGGGGGGGGGDGGGGGGGGGGGGGGGGDFGGGGGGGGGGGCFGFFGGGGGGGGGGGGDFF8EGFGEEFFGFEEFDFGFFFGEGGCGGCEDGGGGGGGGD=??>9@>EFFFGGGGGFFGFBF?<C,@@8ACFGGFG=FGF52>FFFFGG>GEGFEGF><EFEF8:5*1=*.AE6;5)(1.461/))/*((22;4<(:*((-(<6<>7056(8.9(((((/.8C38(((-(((-(()(.--(-,,).,()(0)33+)).
@M02996:162:000000000-B87FG:1:1102:9357:17715 2:N:0:CCTAAGAC+AAGGAGTA
GACTACACGGGTATCTAATCCTGTTTGCTCCCCACGCTTTCGTGCATGAGCGTCAGTACAGGCCCAGGGGATTGCCTTCGCCATCGGTGTTCCTCCGCATATCTACGCATTTCACTGCTACACGCGGAATTCCATCCCCCTCTGCCGTACTCTAGCCTTGCAGTCACAAAGGCAGTTCCCAGGTTGAGCCCGGGGATTTCACCTCTGTCTTGCAAAGCCGCCTGCGCACGCTTTACGCCCCGTCATTCCGATTAACGCTCGCACCCTCCGTATTACCGCGGCTGCTGGCACGTCGTTCGC
+
CCCCCFFGGGGGEGGGCEFFGGGFGGGGGGFGGGGGGGGGGGGGGGGGGGGGGGGGGGGGGGGDGGGGGGGGGGGGGGGGGGGGGGGGEGGGGFGGGGGEG;EDFGGGDEGGG9?FF:BBFEACGGGGGGGG9GGGGFGEC=5FGGFEFG?D@FFGGGDFGGEDFCGGG6EADF7CFFFFD8C@FGF6=8FFGDDBBFG@EFE328>E<CFEFAC8/8*(262=?((,.*40C<241<EG(48251)6>?34?366-----9,,93((-(,,((6<4:1,,,42:44:?:7<7)*224((
@M02996:162:000000000-B87FG:1:1102:9377:17724 2:N:0:CCTAAGAC+AAGGAGTA
GACTACACGGGTATCTAATCCTGTTTGCTCCCCACGCTTTCGTGCATGAGCGTCAGTACAGGCCCAGGGGATTGCCTTCGCCATCGGTGTTCCTCCGCATATCTACGCATTTCACTGCTACACGCGGAATTCCATCCCCCTCTGCCGTACTCTAGCCTTGCAGTCACAAAGGCAGTTCCCAGGTTGAGCCCGGGGATTTCCCCTCTGTCTTCCAAAGCCGCCTGCTCACGCTTTACGCCCATTAATTCCGATTAACGCTCGCACCCTACGCATTACCGCCGCTGCTGGACGATAGTTAGA
+
CCCCCGGGGGGGGGGGGGGGGGGGGGFFCF<F@ECEFGGFGGGGGGGGGGGGGGGGGGGGG?FFGGGGGG>FEFGGGGGGEGGGEG?=FFGFGFFGGGFCG7EGAFGGGCFGFFGFG>FGF=FDCEGCFGGGGGG=FGFGGAD?EE?@>E?D;EDCFGGGGDCFDEG7CF,;DFDF+BAFAD*4@>)C@@DA>*;55F*1/<((/;)18BC).1)+)2;:527?@(7))*(,9(9C6:C=?(6>=4<A>8E11<)=-((--1467662(((-(-)4-(-((((41::((10,).*00.))
@M02996:162:000000000-B87FG:1:1102:6226:17829 2:N:0:CCTAAGAC+AAGGAGTA
GACTACTGGGGTATCTAATCCTGTTTGCTCCCCACGCTTTCGTGCATGAGCGTCAGTACAGGCCCAGGGGATTGCCTTCGCCATCGGTGTTCCTCCGCATATCTACGCATTTCACTGCTACACGCGGAATTCCATCCCCCTCTGCCGTACTCTAGCCTTGCAGTCACAAAGGCAGTTCCCAGGTTGAGCCCGGGGATTTCACCTCTGTCTTGCAAAGCCGCCTGCGCACGCTTTACGCCCAGTAATTCCGATTAACGCCCGCACCCTACGGATACCCGCGGCTGCTGTCACGTAGTTAGC
+
CCCCCGGGGGGGEFGGGEFGGGGGGFGGGGGGGGGGGGGGGGGGGGGGGGGGGGGGGCFGGGG,BCGFGGGCEGGGGGGGGBFGFGE?FGGGGGGFCGGGGBGGGDGGGGEFFGF<F:DFDFFEG@C+@DFGGGGD@EDGDFFGFGFFEGFF;FGGGFGGFGEF?*:7E@EFGC>7=7;*@EC?FGFF@CCBCDDABFGFFGB*/*010:=>**88;=83:0?2((((./14D1))(-2:?B0>FF99*40(.<:7((((-)((14180-(((().((,(-,(,323-.).4)0*/3-6)
@M02996:162:000000000-B87FG:1:1102:19798:17905 2:N:0:CCTAAGAC+AAGGAGTA
GACTACACGGGTATCTAATCCTGTTTGCTCCCCACGCTTTCGTGCATGAGCGTCAGTACAGGCCCAGGGGATTGCCTTCGCCATCGGTGTTCCTCCGCATATCTACGCATTTCACTGCTACACGCGGAATTCCATCCCCCTCTGCCGTACTCTAGCCTTGCAGTCACAAAGGCAGTTCCCAGGTTGAGCCCGGGGATTTCACCTCTGTCTTGCAAAGCCGCCTGCGCACGCTTTTCGCCCCGTAATTCCGATTAACGCTCGCACCCTACGTATTACCTCGCCTGCTGGCACGGTGTTAGC
+
CCCCCGFGGGGGGGGGGFFFGGGGGGGGGGGGGGGGGGGGGGGGGGGGGGGGGGGGGGGGGGGGGGFGDEGGGGGGGGGGGGGGGDGFGGGGGGGGGGGGDFGGGGGGCEGGGGGGGDFGGGGEEGDEF7FFGGGGGGFGC>DGGEEFFEFFFGGGGCEGDG@@EBGGGGGFG?DGCGFD;EF9DGFGFGGACBGBEGGF4CFEF*8CCBC*4/96AFFB=22((,((.*4154).4?CE(9:()(.67:)24566--,(-9(-96(,8:44.(65<)-4(,(-2:70:(4())22/)).
@M02996:162:000000000-B87FG:1:1102:5522:18074 2:N:0:CCTAAGAC+AAGTAGTA
GACTACACGGGTATCTAATCCTGTTTGCTCCCCACGCTTTCGTGCATGAGCGTCAGTACAGGTCCAGGGGATTGCCTTCGCCATCGGTGTTCCTCCGCATATCTACGCATTTCACTGCTACACGCGGAATTCCATCCCCCTCTACCGTACTCTAGCCTTGCAGTCACAAAGGCAGTTCCCAGGTTGAGCCCGGGGATTTCACCTCTGTCTTGCATAACCGCCTGCGCACGCTTTACGCCCAGTAATTCCGATTAACGCTTGCACCCTACGTATTACCGCGGCTGCGGGCACGTATTTAAC
+
CCCCCG<,FGFFGGGGGFFFGGDGGGGGGGGGEGGGGGGGGGGGGGGGGGGGEGGGGGGGGG<FFGGGGGGEEFFGGGGDGGGGFGEFGGGGGFFGGGCFEFGGGGGGECCFFDGFGDFFDEFGGGGGGGGGGGGGGGGGDAD+EEDGFGFFDFFGE,EGFGEBC=DGGGGA?FGGFFCF>D>CCEE?CGGFGFCEEFDC4BEBDC:E?AF4@FC8+;>9514=<6@7(36,5(:<,(:C<:2>4)).:()-8<5F-((,-1).96??<2.4.()6)4(--,,4:(,-((,()03+25).
@M02996:162:000000000-B87FG:1:1102:5525:18092 2:N:0:CCTAAGAC+AAGGAGTA
GACTACACGGGTATCTAATCCTGTTTGCTCCCCACGCTTTCGTGCATGAGCGTCAGTACAGGTCCAGGGGATTGCCTTCGCCATCGGTGTTCCTCCGCATATCTACGCATTTCACTGCTACACGCGGAATTCCATCCCCCTCTACCGTACTCTAGCCATGCAGTCACAAAGGCAGTTCCCAGGTTGAGCCCGGGGAGTTCACCTCTGTCTTGCATAACCGCCTGCGCACGCTTTACGGCCAGTCATTCCGATTAACGCTTGCACCCTACGTTATACCGCGGCTTCTGGCACGTAGTTCGC
+
CCCCCGC<FGGGCFGGGCFFEGDEFFGGGFFG@GFGGCGDGGGGEGGGGGGGGGDGGFGGFGGGGGG8C@FEFGGGGGGGGGGFGEFBFGCGF9EEFDGGG;E,@EFGEGF?9E?BF:BDFGGGGG7CFGGGEGGFFC@ED=DGG9?A5@FFGF=EFCCEF88BDEGGG8DACFDC;+CDFFFA@>E@:5@>DB>5)=CF7,7>(289CFFEEFC;AFG;:3;=@:>91::(139>6(:*-3>)1)).:5816@4=(-((-*))0,(.4:(((()))(((-(((.)6<3:)(.02/+),(
@M02996:162:000000000-B87FG:1:1102:20042:18391 2:N:0:CCTAAGAC+AAGGAGTA
GACTACCAGGGTATCTAATCCTGTTTGCTCCCCACGCTTTCGTGCATGAGCGTCAGTACAGGCCCAGGGGATTGCCTTCGCCATCGGTGTTCCTCCGCATATCTACGCATTTCACTGCTACACGCGGAATTCCATCCCCCTCTGCCGTACTCTAGCCTTGCAGTCACAAAGGCAGTTCCCAGGTTGAGCCCGGGGATTTCACATCTGTCTTGCAAAGCCGCCTGCGCACCCTTTACGCCCAGTCATTCCGCATAACGCTAGCCCCCTCCGTATTACCGCGGCTGCTGGCCAGTATTTCGA
+
CCCCCGGGGGGGGGGGGGFFGGGGGGGGGGGFGGGGGGGGGGGGGGGGGGGGGGGGGGGGGGGGGGGGGGGGGGGGGGGGGGGGGGFFGGGGD?AFFGC:FDE8EFGGCEGGGFFGC5;?DFGCEGGFGGGGGGGGGGEBC>DDGFFFBE?F@F7FFGGGFGBF@5FGGFFFGC?CAFEDFF>CFGF,5EF@4BD4?EGF?C**>C**1=F=BF?A6AC0>378@9B67*,(2)6>;<EG8?4)*)-6:30((0)0,,(((0(.7;;21;14(,.<A?,((-,(,,.(4<((0*300)4:
@M02996:162:000000000-B87FG:1:1102:9775:19230 2:N:0:CCTAAGAC+AAGGATTA
GACTACAGGGGTATCTAATCCTGTTTGCTCCCCACGCTTTCGTGCATGAGCGTCAGTACAGGCCCAGGGGATTGCCTTCGCCATCGGTGTTCCTCCGCATATCTACGCATTTCACTGCTACTCCCGGAATTCCATCCCCCTCTGCCGTACTCTAGCCTTGCAGTCACAAAGGCAGTTCCCAGGTTGAGCCCGGGGATTTCGCCTCTATCTTTCAAAGCCGCCTGCGAACGCTTTACGCCCAGTAATTCCGATTAACGCTCGCCACCTTCGTCGTACATCTGCTGCTTGCACGTATTTACG
+
A-ACAE<FFGEFFFFFFA<<FEFCECFEGF8C@FGGGGGCFFGGGFGGGGCFEEEGGG<FGFF:BFGGGG7?F8FGG9DF@F?CDC@GG@CED9EFCF7FC9E@;CDFDEGGGG,,45+66,:,4=B>4AAE99EAF?@B?5DF8D>F>EFFGGGGGE,,8@*:=DGG?8@D,:+,?7;C4,52:,5AC@@@C>749>4=>>9((**/18+1*+9:F);(1(6/=9(645(;*231(,::(((.1)6):2083348-(--4)(,/.4)((((((.(().).).)),))-4)())0++-.(
@M02996:162:000000000-B87FG:1:1102:9760:19248 2:N:0:CCTAAGAC+AAGGAGTA
GACTACAGGGGTATCTAATCCTGTTTGCTCCCCACGCTTTCGTGCATGAGCGTCAGTACAGGCCCAGGGGATTGCCTTCGCCATCGGTGTTCCTCCGCATATCTACGCATTTCACTGCTACACGCGGAATTCCATCCCCCTCTGCCGTACTCTAGCCTTGCAGTCACAAAGGCAGTTCCCAGGTTGAGCCCGGGGATTTCACCTCTGTCTTGCAAAGCCGCCTGCGCACGCTTTACGCCCAGTACTTCCGATTAACGCTCGCACCCTACGTCATCCCGCGGCGACTGGCACGTAGTTAGG
+
CCCCCGGGGGGGCFGGGDFGGGGFGGGFGFDFEGCGGGGGGGGGGGGGGGGFGEGGGGGGGGGGGGGGGGGGFGGGGGGGGGEGGGFFGGEGGGGGGGGG7DGGGGGGDGGGGGCEF8BDFEFEGGDEGGGFGGGGDFGGGADGGGFF?EFFGGGGGGGFEG5>DAGGGGGF@FDGFGCG;D>@CC5A@DGBDFGD>FFFCCE@=F@5@FG=>AE@9AC9C63;?>0(,::27(-5(,:>8?4<*-6528)-8>>F--,-.93;7::?B,(((())(-,(-((((-1(8(4<<)*2<))(
@M02996:162:000000000-B87FG:1:1102:3910:19557 2:N:0:CCTAAGAC+AAGGAGTA
GACTACTGGGGTATCTAATCCTGTTTGCTCCCCACGCTTTCGAGCCTCAGCGTCAGTAACGGACCAGTATGTCGCCTTCGCCACTGGTGTTCTTCCGAATATCTACGAATTTCACCTCTACACTCGGAGTTCCACATACCTCTTCCGTACTCAAGACTGCCAGTATCAAAGGCAATTCCAAGGTTGAGCCCTGGGCTTTCACCTCTAACTTAACAGTCCGCCTACGCTCCCTTTACGCCCAGTAATTCCGCGCAACGCTAGCCCCCTTCGTCATACCGCGGCATCTGGCAAGTAGTTAGC
+
CCCCCGGGGGGGEGGGGGGGGGGGGGGGGGFF@GGGGGGGGGGGGGGGGGGGGGGGGGGGGGGCFGGGGGGGGFFGFGGFFGGGFGG<FFFGDFGGGGGEGFGGGGFFGGGGFEFGE:;8?EFGGF@@FGGGGGGFFFFE=DEGF;@FFEFFFGCGFFFGGFB,EDG,EF9DGF?=DFE7FFG@DFE,15DCCFFF9D7+3@C@@5*:@<@@7<;*49;>*:5<=2@22=>-808C===?17;>AE)7+.),1=:D(.-,-*.(91,324.4(()-3(-,,(,(()..4()(**023-))
@M02996:162:000000000-B87FG:1:1102:3902:19573 2:N:0:CCTAAGAC+AAGGAGTA
GACTACTGGGGTATCTAATCCTGTTTGCTCCCCACGCTTTCGAGCCTCAGCGTCAGTAACGGACCAGTATGTCGCCTTCGCCACTGGTGTTCTTCCGAATATCTACGAATTTCACCTCTACACTCGGAGTTCCACATACCTCTTCCGTACTCAAGACTGCCAGTCTCAAAGGCAATTCCAAGGTTGAGCCCTGGCCTTTCACCTCTAACTTAACAGTCCGCCTACGCTCCCTTTACGCCCAGTAATTCCGATCCACGCTAGCCCCCTTCGTATTACAGCCGCTGCGGGCACGAAGTTCGC
+
CCCCCGGGGGGGGGGGFEEFGGGGGFGFGGEGCGGGGGGGGGCFGGGGFGGGGGGGGGGGGGGGEFGEEDFEBFGGGGGGD@FFGFCEFGGGF,@FGD@FFFGGG9D@8DDFFCGF,:D?FGGFF<+8@FCFD;FGGF9@9D88DFDF5+0BFGGGGCCGGGDA,;EEGGGFGF?E5DEG,6A@D8)1:8:8CF+067=FFG@5C@*:=>708+;?197-10)05-::(:6(:0>6(-<:77=4;C<<@E:((./2/.(((0,//737((..(,)6.4.(.4,(42(4(16:0.*2+)((
@M02996:162:000000000-B87FG:1:1102:17426:19683 2:N:0:CCTAAGAC+AAGGAGTA
GACTACTCGGGTATCTAATCCTGTTTGCTCCCCACGCTTTCGTGCATGAGCGTCAGTACAGGCCCAGGGGGTTGCCTTCGCCATCGGTGTTCTTCCGCATATCTACGCATTTCACTGCTACACGCGAAATTCCGTCCACCTCGCTCATACTCAAGCCTAGCAGTCTCAACGGCCTGGCCCAGGTTAGGCCCAGGATTTTCACCTCTGTCTTGCTAAGCCGCTTGCGCACCCTTTAAGCCAATTCATTCCGATAAACGCCGTCACCCCACTTATTCCCGCGGCTGTTGCCACGTGTTTGGC
+
CCCCCG,,B@@C@DFFC<CCEGGEFFG9E,BCCFGGDGGGGGFGG,E,CEFGG@:FE,,,,CFGD,E7,++8@BF9EAGGG,@FGEE=FC7?,C,,,8CC@9=DF<D7=+B@FF?,@:;=F,EE++++8AFG96,6++6860)+1,*,2@DF,8;,@,,,3EE>4*?:2,5?***1**-**2*=,,),),4(1)96@FD@CF.7@*)*14+/)+)1)223:(((/6((.*,2>3)).-<21()-164>*5)-(.)*(,,(,1,370(((().))-).,-(((((,).).),-000*2(()
@M02996:162:000000000-B87FG:1:1102:17411:19695 2:N:0:CCTAAGAC+AAGGAGTA
GACTACCCGGGTATCTAATCCTGTTTGCTCCCCACGCTTTCGTGCATGAGCGTCAGTACAGGCCCAGGGGATTGCCTTCGCCATCGGTGTTCCTCCGCATATCTACGCATTTCACTGCTACACGCGGAATTCCATCCCCCTCTGCCGTACTCTAGCCTTGCAGTCACAAAGGCAGTTCCCAGGTTGAGCCCGGGGATTTCACCTCTGTCTTGCAAAGCCGCCTGCGCACGCTTTACGCCCAGTAATTCCGATTAACGCTCGCACCCTACGTATTACCGCGGCTGCTGGCGCGTAGTTAGC
+
CCCCCGGGGGEFBFGGFFFFGGGDGGGGGGCFEDFCGGCFFFFGD?FFFGGGGGGGGGGGGGGGGGGGGGGGGGGGGGGGGGDGFGBBEGGFDGGGGGGGGFGGFGFGGDGGFGGFG=F=@>FEEG7:4DEEG;,3DFGEDAD=8FEGEGFFGDGFGGG?FG@F:@DC6:D*:ADFFFFGGGFE,,0@@FF)3@D:4C?F<FE3>F=*/4C7.;?+;8>0=.,129960C>?<?<<61:=?0,:*644C?7(,).1--(--14458,2.(454444)4(,(-9113,(4((-0)*236)6
@M02996:162:000000000-B87FG:1:1102:4198:19716 2:N:0:CCTAAGAC+AAGGAGTA
GACTACCCGGGTATCTAATCCTGTTTGCTCCCCACGCTTTCGTGCATGAGCGTCAGTACAGGCCCAGGGGATTGCCTTCGCCATCGGTGTTCCTCCGCATATCTACGCATTTCACTGCTACACGCGGAATTCCATCCCCCTCTGCCGTACTCTAGCCTTGCAGTCACAAAGGCAGTTCCCCGGTTGAGCACGGGGATTTCACCCCTGTCTTGCAAAGCCGCCTGCGCACGCTTTACGCCACGTCATTCAGATTAACGATCGCACCCTCCGTCACACCGCGACATCTTGCAAGTAGTTAGT
+
CCCCCDGGGGGG:FEG9CFFGCEFFGFGGG@C@FGEEGGGGGGGDGCFFGGGGGGGGGGGFGGGGGGGGGGDFGGGGA>=CF7FGE=FCF?<@EDFG7FFGBF8ED@@CC7,,9,BE5+=?E=+8F@:CF:F,ECFFF=+0858D@9:*=@9@@FCF8F77GE<688=FC:A,67CF7;*,**=:EE64,,5C4C)8CDACD*(./(6.1:>7F;+)0;92.6=?20(-2,-1-)6662*(-((042-*)/.6/.9(-((-1-(/3:((,8((()(((,((,-,))-64,)-9=7<:)-)
@M02996:162:000000000-B87FG:1:1102:4224:19717 2:N:0:CCTAAGAC+AAGGAGTA
GACTACCCGGGTATCTAATCCCGTTTGCTCCCCACGCTTTCGTGCATGAGCGTCAGTACAGGCCCAGGGGATTGCCTTCGCCATCGGTGTTCCTCCGCATATCTACGCATTTCACTGCTACACGCGGAATTCCATCCCCCTCTGCCGTACTCTAGCCTTGCAGTCACAACGGCCGTTCCCAGGTTGAGCCCGGGGATTTCACCTCTGTCTTGCAAAGCCGCCTGCACAGGCTTTACGACCAGTAATTCGGATTATCTCTCGCACCCTACGTATTGCCGCGGCTGCTGACCCTTCATTCAC
+
CCCCCGGFECEGEFGGFGFFG8@CFFGFFEEFFGGGGDCDFFGFGGGFFGGCFEGGGGGGCAFDGEGC7@@CE<EFGGGGDEC?DCFFFCFGCCEFBFECFFGGGFD:B6FEFDBA=8B+=E<@CFGGDC>EDEFFGGGGCAD=C@*3<CFFCE@FGGG6CF533*5EG:8:@**;@*546;*,7A040=C2CA)8)<67<FFFF*)/)3C>E64+/089E6,(.(.)(*-.9?AA((/1-29AF44-*(7((1)1))..(1(-13(,4(4.)5))3(((---(-,.)(((())++24)-
@M02996:162:000000000-B87FG:1:1102:4210:19730 2:N:0:CCTAAGAC+AAGGAGTA
GACTACCCGGGTATCTAATCCTGTTTGCTCCCCACGCTTTCGTGCATGAGCGTCAGTACAGGCCCAGGGGATTGCCTTCGCCATCGGTGTTCCTCCGCATATCTACGCATTTCACTGCTACACGCGGAATTCCATCCCCCTCTGCCGTACTCTAGCCTTGCAGTCACAAAGGCAGTTCCCGGGTTGAGCCCGGGGATTTCCCCTCTGTCTTGCAAACCCGCCGGCGCACGCTTTACGCCCAGTAATTCCGATTAACGATCGCACCCTACGTTGTACCGCTGCTGCTGGCAAGTAGTTAAC
+
CCCCCGDCFGGGGGGGGFFGGEFFGGGGGFEDFGCGGGGGGEFGGGGAFGGGGGGGGGEFCEFEGDFF@F7C@FGGGGGGGGG=DEFGGGGGGFDG:=@FGDFGGGFGGGGFGEF<F:DDFFE8=F=F>BFGF;F=+3@CD:D=F308?CFF@FG;DFGDFGCFC*+=AFCF8:D9C7A**5**>::7=GC2?ED?BFF8/,(/:24)1;D<)=);)21(5,((--347*,(14))-1:C:6>A44-6*.0(4;2*((,.(/-17(,4334((-)-),,(--,).52460)(0*3336))
@M02996:162:000000000-B87FG:1:1102:5182:19755 2:N:0:CCTAAGAC+AAGGAGTA
GACTACCAGGGTATCTAATCCTGTTTGCTCCCCACGCTTTCGTGCATGAGCGTCAGTACAGGCCCAGGGGATTGCCTTCGCCATCGGTGTTCCTCCGCATATCTACGCATTTCACTGCTACACGCGGAATTCCATCCCCCTCTGCCGTACTCTAGCCTTGCAGTCACACAGGCAGTTCCCAGGTTGAGCCCGGGGATTTCACCTCTGTCTTGCAAAGCCGCCTGCCCACGCTTTACGCCCAGTAATTCCGATTATCGCCCGCACCCTACGTACTACCGCTGCTGCTGGCACGTATTTAGC
+
CCCCCGGGGGGGGFGGFEBFFGEGGG?FGDAFFGGGGGGGGGGGDEFFEFCEGGGGGGGFGFGGGGGGGGGGFEGGGGFGGGEGFE7FGGGGFDAFFE7FFFGDFGGGE=FGGGGG;:D?DFFCGEGEGGGGF;EEF@DCD=DFGFFGFGFD@>FGGFEFGGBFG5FG6EFFCFGGFGEFG8@2>FFACDC5D>GE4<CF?CEBBC3*0=F4>F4=6;<3=66;0(4/6CB1:;<C@1>C,(.<6)).2(7:08)0-((((1((14:?FF3)((-..(,(--.3<0:7B:>67.++36))
@M02996:162:000000000-B87FG:1:1102:8452:19934 2:N:0:CCTAAGAC+AAGGAGTA
GACTACTGGGGTATCTAATCCTGTTTGCTCCCCACGCTTTCGTGCATGAGCGTCAGTACAGGCCCAGGGGATTGCCTTCGCCATCGGTGTTCCTCCGCATATCTACGCATTTCACTGCTACACGCGGAATTCCATCCCCCTCTGCCGTACTCTAGCCTTGCAGTCACAAAGGCAGTTCCCAGGTTGAGCCCGGGGATTTCACCTCTGTCTTGCAAAGCCGCCTGCGCACGCTTTACGCCCAGTAATTCCGATTAAAGCTCGCACCCTCCGTATTCCCGCGGCTGCTGGCACGTATTTAGC
+
CCCCCGGGGGGGGGGGGDFGGGGGGGGFGGEFFGGGGGGGGGGGGGGGGGGGGGGGGGGEFFGEGGGGGGGGGGGGGGGGGGGGDEBFGGGGGGGGGGGGGFGGGGGGGGGGGGGGG:@DCFF6EGGDGGGGGFGGGDFEDADGGGFCDGFFFGGFGFF8FGEGGCFGDGGFGFGGFGFGGGF?DG@?@DGFGBDD>FFFFGBEBC)/88=BEFEAF50./6/1=@@2,/7(96<<?:CE?FBA=>4<C2730>4*).-.-1(-134(((-.(().)4(((-,4<:)21(56.)++3.64
@M02996:162:000000000-B87FG:1:1102:8469:19941 2:N:0:CCTAAGAC+AAGGAGTA
GACTACTGGGGTATCTAATCCTGTTTGCTCCCCACGCTTTCGTGCATGAGCGTCAGTACAGGCCCAGGGGATTGCCTTCGCCATCGGTGTTCCTCCGCATATCTACGCATTTCACTGCTACACGCGGAATTCCATCCCCCTCTGCCGTACTCTAGCCTTGCAGTCACAAAGGCAGTTCCCAGGTTGAGCCCGGGGATTTCACCTCTGTCTTGCAAAGCCGCCTGCGCACGCTTTACGCCCAGTAATTCCGATTAACGCCCGCACCCTACGTATAACCGCGGCTGCTGGCACGTATTTGTC
+
CCCCCGEGGGGFCCGGGFFGGGGGGGGGGGFGGGGGGGGGGGGGGGGGFGGGGGGGGGGGEGGGGGGGGGGGGGFGGGGGEGGGFGFB:FGGGGGG7GGGD7FFFGGGEGEGGGFEFDFFCEGGGDGGGGCFFG8EGEFGGFFFDGF@BGFD@@DFGG,@FF*::=FCFGCFFFGGAGFGFGCC9>=<@FFADF4?>:CCCF=*7655/=CB=6949=D.*.6=DF6.4=3(/845(,2:6(.6=)))057(4>>*,-((-919/:((.(8)))-.((,-4-.4().((()-.7+2+)).
@M02996:162:000000000-B87FG:1:1102:8455:19955 2:N:0:CCTAAGAC+AAGGAGTA
GACTACTGGGGTATCTAATCCTGTTTGCTCCCCACGCTTTCGTGCATGAGCGTCAGTACAGGCCCAGGGGATTGCCTTCGCCATCGGTGTTCCTCCGCATATCTACGCATTTCACTGCTACACGCGGAATTCCATCCCCCTCTGCCGTACTCTAGCCTTGCAGTCACAAAGGCAGTTCCCAGGTTGAGCCCGGGGATTTCACCTCTGTCTTGCAAAGCCGCCTGCGCACGCTTTACGCCCAGTAATTCCGATTAAACCTCGCACCCTACGTATTCCGGCGGCTGCTGGCACGTAGTTAGC
+
CCCCCGGGGGGG@FCFECGEGGGEFEGGGCDFECFEGCFGFGEGGFFGDGGEGGGGGGG@CFGGGGGGGGGGCGGGGGGGGGGGGGGFGGGGGGGDGCBCEFFCEGFGGGGGGFEEFDDFCEF6EFGGGGGFFGGGGGFGG=B?=FAF*=5DGGDB?FGGGGE<E5@FFGGAFFGFFG@CGGF,@FE?CGD89BG4?FFF4,77@=;858DEFFC==FF0263=;;0.7=3,9?BA?0?C12.)1).62:7(,.)1)(..47,-1-2,2(,.)(-6((((-((-1).4(8>?058;@)-)
@M02996:162:000000000-B87FG:1:1102:27737:19971 2:N:0:CCTAAGAC+AAGGAGTA
GACTACTCGGGTATCTAATCCTGTTTGCTCCCCACGCTTTCGTGCATGAGCGTCAGTACAGGCCCAGGGGATTGCCTTCGCCATCGGTGTTCCTCCGCATATCTACGCATTTCACTGCTACACGCGGAATTCCATCCCCCTCTGCCGTACTCTAGCCTTGCAGTCACAAAGGCAGTTCCCAGGTTGATCCCGGGGATTTCACCTCTGTCTTGCAAAGCCGCCTGCGCACGCTTTACGCCCAGTAATTCCGATTAACGCTCGCACCCTACGTATACCCACAGCTGCTGGCACGTAGTTAGC
+
CCCCCGGEFGGFBFGGGCFFGGGGGGGFDG@F:FGGGGEFGEFFGGGGFFGGGGGCFGGGGGGEFEGGGGD@EEAFGGGDEBCF8CFGGFEGGGDFFGGGGFGGGFGGEGGGGGG94546?EEC7F7:7F8E7@EEF>=>==5DFF?F*@5@,@=DFFGFFG1:@5CG,>:5,:3;B+;2;@C<F6@,1@D)*3;*:B6C5C=398>78:CF**/1)2*./.((62:0389,*449,3C:??(-1)-5*(72:))1((---149)8<?<<44)))..,((..:2,.401,)40)12+)))
@M02996:162:000000000-B87FG:1:1102:9045:20036 2:N:0:CCTAAGAC+AAGGAGTA
GACTACCCGGGTATCTAATCCTGTTTGCTCCCCACGCTTTCGTGCATGAGCGTCAGTACAGGCCCAGGGGATTGCCTTCGCCATCGGTGTTCCTCCGCATATCTACGCATTTCACTGCTACACGCGGAATTCCATCCCCCTCTGCCGTACTCTAGCCTTGCAGTCACAAAGGCAGTTCCCAGGTTGAGCCCGGGGATTTCACCTCTGTCTTGCAAAGCCGCCTGCGCACGCTTTACGCCCAGTAATTCCGATTAACGCTCGCACCCTACGTATTACAGCGGCTGCTGTCCCGTCGTTAAC
+
CCCCCGGGGGGGGGFFGFGGEGGGGGGFFEBDBFEGGGEFGGGGGGGGCGGGGGEGGGGGGGGEGGGGGGGFFFGGGGGGGFFGGGGGGGGFGGGGGGEGGDFFFFGGGGGGGC<5E:?=DEFEGGGGGGGBFGGGGD=CCADGGGEGFGFFAEFGGGGCFGE,@*C,<CFFFFGGFGCCE7@CFGEE5DE5CDGEEGGFCFEB=C=<8BD<<A)+05*6=21(/(3.,/,(*44<0,8546>)9<A4:7)(()-*,-(--143C:?1?885-(.5)).-((3(,55.)54(.)*/2(()
@M02996:162:000000000-B87FG:1:1102:9233:20045 2:N:0:CCTAAGAC+AAGGAGTA
GACTACTGGGGTATCTAATCCTGTTTGCTCCCCACGCTTTCGTGCATGAGCGTCAGTACAGGTCCAGGGGATTGCCTTCGCCATCGGTGTTCCTCCGCATATCTACGCATTTCACTGCTACACGCGGAATTCCATCCCCCTCTACCGTACTCTAGCCATGCAGTCACAAAGGCAGTTCCCAGGTTGAGCCGGGGATTTCACCTCTGTCTTGCATAACCGCCTGCGCACGCCTTACGCCCCGTAATTCCGATTTACGCCTGCCACCCACCGATTACCTCCGCTGCTGGCACGTGATTAGCC
+
CCCCCGGGGGGGGGGGGFFGFFGGGGFGGGEFDGGDCEEGGEGGGFGGGGGGGGGGGGGGCGGGGGGGGGGFEEGGGGGGGGE@FGEGGGGGGGGGGGCECEFGGGDFG>FFFF9<F:@8DEFGGGGCGGGGGGGEFFDEDFFGGGFGFGFFFGGGGGG?FGEFGFGGGGEFGFGFBCEGCFFEAC@FEF85CB*9FF797,*/78@C9B+**4/8?;)(23(6;:;@(3(594;=(1:1(,(,0-.-0-.,(1.),,.,(2,.9((((((-(-)-))(-,,((),(((.4,))23+,(,
@M02996:162:000000000-B87FG:1:1102:9251:20048 2:N:0:CCTAAGAC+AAGGAGTA
GACTACTGGGGTATCTAATCCTGTTTGCTCCCCACGCTTTCGTGCATGAGCGTCAGTACAGGTCCAGGGGATTGCCTTCGCCATCGGTGTTCCTCCGCATATCTACGCATTTCACTGCTACACGCGGAATTCCATCCCCCTCTACCGTACTCTAGCCATGCAGTCACAAAGGCAGTTCCCAGGTTGAGCCCGGGGATTTCACCTCTGTCTTGCATAACCGCCTGCGCACCCCTTACGCCCAGTCATTCCGATTAACCCTTGCCCCCTCCGACTTCACGGCGCTTCTGGCCACGTATTAAG
+
CCCCCGGGGGGGFGGGGCFFGFFGGGGGDFBD@EFGGGGFFGGGGGGFGGGGGGGGGCDFGGGGFFGFGGGFFGFGGGGGGEGGGGGFDEGEDEEGCGGG7<FGFGGG6CEF9FEEG:DDDC<CEGGCGGGGGGGA?DEEDDF8AE>FDE?FFGGGGFF,@FBFFDGGGGGCDFDFFGFGFGGFFFC?8D@>DFGFAFGFCGFB=CE5?AG;B=?+;6?>73/(61921*/(28;520:7:0(29-66:>7:0729)((,(*(.91,(-((((-)).(((-(-(-448727(002+2.))
@M02996:162:000000000-B87FG:1:1102:9239:20064 2:N:0:CCTAAGAC+AAGGAGTA
GACTACTGGGGTATCTAATCCTGTTTGCTCCCCACGCTTTCGTGCATGAGCGTCAGTACAGGTCCAGGGGATTGCCTTCGCCATCGGTGTTCCTCCGCATATCTACGCATTTCACTGCTACACGCGGAATTCCATCCCCCTCTACCGTACTCTAGCCATGCAGTCACAAAGGCAGTTCCCAGGTTGAGCCCGGGGATTTCACCTCTGTCTTGCATAACCGCCTGCGCACGCTTTACGCCCAGTAATTCCGCTTAACGCTTGCACCCACCCTATTACCCTCGCTCCTTGCCTGTTGTTGCG
+
CCCCCGGGGGGGBFGGGFFFGGGGGGGCFFDCCGEGGGEGGGGGGGGGGGGGGGGGGGGGGGGGGGGGGGGGGGGGGGGGGGGGFGEFEGFGEGGGGGGGGFFDEFFEGGGGGGGCCDFFGGGEGGGGGGGGGFGGGGGGC=DFGEAFDGF?EGGGGGGGGGFGGDGGG>FFGF6:8?CGBFD@C,:95CDAGF439<?CEGEEFFE?CFFFFA@=A;C2*463;(6(3*218=))((2:<:5)0.64:4)-().*-----18BC0(,-(((,.6))()((--((.)-..).1*+22()(
@M02996:162:000000000-B87FG:1:1102:20995:20394 2:N:0:CCTAAGAC+AAGGAGTA
GACTACAGGGGTATCTAATCCTGTTTGCTCCCCACGCTTTCGTGCATGAGCGTCAGTACAGGCCCAGGGGATTGCCTTCGCCATCGGTGTTCCTCCGCATATCTACGCATTTCACTGCTACACGCGGAATTCCATTCCCCTCTGCCGTACTCTAGCCTTGCAGTCACAAAGGCAGTTCCCAGTTTGATCCCGGGGATTTCACCTCTGTCTTGCAACACCCCCTCCGCCCCCTTTACGCCCTGTATTTCCGGATACCCCTCGCCCCCCACGTCGTCCAGCGGCAGGTGGCACTGTGTTAAG
+
CACCCGCGGGGGGGGG@DGFG9EFFFGGGGDFEFEGGGCFFDAFGGFFFF<EGGGCFACFCFFGGGG,8FE,@EFGGGGGGFGCFCB:FFEGCGFGCFCEFFGGGGGGGGGCCFF,,3?=DEF++@7@CEFGFG,,6@=DD>D6=,<C?E5DFGGGGGFCFGFFD*=C<349@A+@;5;3,417EE5,35,85>>>>FDAAD::98>*1B@4EAE))09(*..(((/((*.67=69((?C(,4)*)-)2(.(-7:)((,(-1,(/(((-31(((,-(),-(((((,((,()()/33*)))
@M02996:162:000000000-B87FG:1:1102:18389:20538 2:N:0:CCTAAGAC+AAGGAGTA
GACTACACGGGTATCTAATCCTGTTTGCTCCCCACGCTTTCGTGCATGAGCGTCAGTACAGGCCCAGGGGATTGCCTTCGCCATCGGTGTTCCTCCGCATATCTACGCATTTCACTGCTACACGCGGAATTCCATCCCCCTCTGCCGTACTCTAGCCTTGCAGTCACAAAGGCAGTTCCCAGGTTGAGCCCGGGGATTTCACCTCTGACTTGCAATGCCCCCTGCGCTCGCGTTACGCCCAGTAATTCCGGTTAACGCTCGCACCCTACGTATTACCTCTGCTGCTGGCACGTAATTAGC
+
CCCCCGGGGGGGGGGGGDGCFGGFCGGGGGFF@FGGGGGGGGGGGGGGGGGGGGGGGGGGGGGGGGGGGGCEGGGGGGGGEGGGGGGGGGGFGGGGGGGGGFGDGGFGEGEFGFF?E:DDD==@@CG>C@CGFDGGGEGGGFDGGF>F>EFFGGGGGGD8DF=3<6+ECDCF6*=1@CED9DC7>EEC>FD24*;BBCFFFGF37*.*0;CEEA?C*;6(/6311(.(,*,(141446850339@<A-28.-4).*,----1((1,,4.,(..,54-..).2))..)53(,()0*10)..
@M02996:162:000000000-B87FG:1:1102:18108:20612 2:N:0:CCTAAGAC+AAGGAGTA
GACTACTCGGGTATCTAATCCTGTTTGCTCCCCACGCTTTCGTGCATGAGCGTCAGTACAGGCCCAGGGGATTGCCTTCGCCATCGGTGTTCCTCCGCATATCTACGCATTTCACTGCTACACGCGGAATTCCATCCCCCTCTGCCGTACTCTAGCCTTGCAGTCACAAAGGCAGTTCCCAGGTTGCGCCCGGGGATTTCACCTCTGTCTTGCAAAGCCGCCTGCGCACGCTTTACGCCCAGTAATTCCGTATAACGCTCGCACCCTACGTACTCCCGCGGCTGCTGGCACGTAGTTCAC
+
CCCCCGGGFGGGGGGGDAFEGGGGGGGBFDFFEGGGGGEGGGGGGGGGEFGGGDGGGGGGGGGGGGGGGGGGGGGGGGGGGGGGGGFGGGGFGGGGGGGGGFGGFGE78CEFGF<BF:9+=CEGGGG+C:FFGF=DDFGGGFFGGGF:BE5@DFCEFFGGGGFFGFGG,,@?CAGCFFE>,@A2@F)4:CGAG5C;4CFFEGF558)>>FGFFF?FFFG9C>@<@@>6;C>?C?AA?BCE(34.*6>A74)(,05*-(-,(1,49?(.3:.)(,).((-,,-(7:?2>:8?B)02106).
@M02996:162:000000000-B87FG:1:1102:18127:20614 2:N:0:CCTAAGAC+AAGGAGTA
GACTACTCGGGTATCTAATCCTGTTTGCTCCCCACGCTTTCGTGCATGAGCGTCAGTACAGGCCCAGGGGATTGCCTTCGCCATCGGTGTTCCTCCGCATATCTACGCATTTAACTGCTACACGCGGACTTCCAGCCCCCTCTGCCGTACTCTAGCCTGGCAGTCACAAAGGCAGTTCCAAGGTTGAGCCCGGGGATTTACCCTCTGTCTTGCAAAGCCGCCTGCGCACGCTTTCGCGCCAGTAATTGCAGTTAAACCTAGACCCCTACGTATTACAGCCGCTGCTGTGCCCGAGTTAGC
+
CAACCFCFFGGFFGGGF,@<FFGFF9EGGGFFEGGGG;,CECFGGGGGGGGGGF:CFGGFFGGEGGGGGGGGFAFGFFGGGCC786BFGGGGGGGGC?:F@FGCF<FGC6F,,,9,;:;BDE,?EECE+4AEA9,,=8=7?9DFGCEGBEFB@=9D?,,+,5)@:=+,,:C*@A*4BF7+@DCCA>ECBFG2CBGE4,*+*6>*-;;@58F9A69;))0.5(1,,.6(.1,-*()((,//(,5)/)).0)144*61)((.)*).1-3(438.)(-.)..(,((,4)))().(0)*2*)-.
@M02996:162:000000000-B87FG:1:1102:18115:20634 2:N:0:CCTAAGAC+AAGGAGTA
GACTACTCGGGTATCTAATCCTGTTTGCTCCCCACGCTTTCGTGCATGAGCGTCAGTACAGGCCCAGGGGATTGCCTTCGCCATCGGTGTTCCTCCGCATATCTACGCATTTCACTGCTACACGCGGAATTCCATCCCCCTCTGCCGTACTCTAGCCTTGCAGTCACAAAGGCAGTTCCCAGGTTGAGCCCGGGGATTTCACCTCTGTCTTGCAAAGCCGCCTGCGCACGCTTTACGCCCAGTAATTCCGATTAACGCTCGCACCCTACGTATTACCGCGGCTGCTCGCACATCGTTAGC
+
CCCCCGGGGGGGGGGGGEFGGGGGGGGFGFEFCFGGGGGFGFGGGGGGGGGGGGGGGGGGGFGEGGGGGGGGGGGGGGGGGGDGG>:BFEFEDFFDGGGEG7EGGGGGGEFGGGAAF>FFF,BECDFEGGGGG;FFGGGGG>DGGGFGDGF<EDGGGGGGFGFEC8CGFGFFGFGFAFAC;@@4E1@,:@DAGFD45C?8@F@BDFFEEFGE=F4+;AD6*216(6:6:81-*4<AF:C5?<,6*.4-::)4:).9((---141/2,461())(.4)-(-((-(-,)-,(-(*)*224,)
@M02996:162:000000000-B87FG:1:1102:11431:20658 2:N:0:CCTAAGAC+AAGGAGTA
GACTACCCGGGTATCTAATCCTGTTTGCTCCCCACGCTTTCGTGCATGAGCGTCAGTACAGGTCCAGGGGATTGCCTTCGCCATCGGTGTTCCTCCGCATATCTACGCATTTCACTGCTACACGCGGAATTCCATCCCCCTCTACCGTACTCTAGCCATGCAGTCACAAAGGCAGTTCCCAGGTTGAGCCCGGGGATTTCACCTCTGACTTGCATAACCGCCTGCGCACGCTTTACGCCCAGTAATTCCGCTTAACGCTGTCACCCTACGTATTACCGCGGCTGCTGGCCCGTATTTAGC
+
CCCCCGCEFGGGGGGGGGFFFGGGGEGGGGFFGFGGGGGGGGGGGGGFGGGEGGGGG<FEFGGFCAD8CFGCFGGGGGGGGFEGFECFGGGGDGFGC:FCFFGFGEGGGGEGGGGDF:BBDCF8++>7FFGGGGGGGEFED=DGGE?=:CDF=F7@E=E,@EEE8*C9C@CFGFGGCGFGEGGFFGF?CEFBG9CEF?9:5FFFFD=*8AF3;A?B86C979038(6((*.,9<BF?BEGF64)96).*5.-454=,--(-*-5=:???6,5.(6<A:2-(-(4(224((4100*32662
@M02996:162:000000000-B87FG:1:1102:11449:20671 2:N:0:CCTAAGAC+AAGGAGTA
GACTACCCGGGTATCTAATCCTGTTTGCTCCCCACGCTTTCGTGCATGAGCGTCAGTACAGGTCCAGGGGATTGCCTTCGCCATCGGTGTTCCTCCGCATATCTACGCATTTCACTGCTACACGCGGAATTCCATCCCCCTCTACCGTACTCTAGCCATGCAGTCACAAAGGCAGTTCCCAGGTTGAGCCCGGGGATTTCACCTCTGTCTTGCATAACCGCCTGCGCCCGCTTTACGCCCAGTAATTCCGATTAACTCTTGCACCCTTCGTCGTACCGCTGCCTCTGGGCCGGAGTTCGC
+
C8BCCGFFFEEGGGGGC<EDEEFFGGGGGF@DCGGEGG;CF7FGGGGG9FGGCEGGGGGCGGGGGGGFEDBFFGGGGGGGGFG>@EBFEFEEDEEFEGG:F7EDGFGGGGGGF;5CE5BD?CE?CC:FGGGGG9AEGCEECDFGGGF@FG?9@EDFGGFGEFDFFAGGE6@6DFDEF?ADFG5C,:@FCF5>G>C)2C4:@C>8>4>7?ACEFFCB+626=:<0;60(6:193066(-2:004-*)))2,518>AF)-)..:)8C1(((..(,44:((-(,((...).((,3))2**.-(
@M02996:162:000000000-B87FG:1:1102:11428:20678 2:N:0:CCTAAGAC+AAGGAGTA
GACTACCCGGGTATCTAATCCTGTTTGCTCCCCACGCTTTCGTGCATGAGCGTCAGTACAGGTCCAGGGGATTGCCTTCGCCATCGGTGTTCCTCCGCATATCTACGCATTTCACTGCTACACGCGGAATTCCATCCCCCTCTACCGTACTCTAGCCATGCAGTCACAAAGGCAGTTCCCAGGTTGAGCCCGGGGATTTCACCTCTGTCTTGCATAACCGCCTGCGCACGCTTTACGCCCAGTAATTCCGATTAACGCTTGCACCCTAGGTATTACGTCCGCTGCTGGGACGTAGTTACT
+
CCCCCGGGGGGGEGGGGFFGGGGGGGGGGF<DFGGGGGGDGCGGGGGGGGGGGGGGGGGGGGGGFGGGGGGEFGGGGGGGGGGGEEFCFFGGGGGGGGGGGFGFEFFFGGGGGGGDG>9FCEE8EGFFGGGGGGGGGGGGGAFGGEDFDEFFGGGGGGFDFGEEFFGGGGGFCAG@ADEFDECCFGFECDEAGEG4?FGFEGEB@FF58A84>AC8FFG6224;?6761=665?AFFFGGBB()9465::.8:5<?(----1),211(((..))-6,.((-,(,4))3((((0.222.))
@M02996:162:000000000-B87FG:1:1102:9036:20970 2:N:0:CCTAAGAC+AAGGAGTA
GACTACCAGGGTATCTAATCCTGTTTGCTCCCCACGCTTTCGTGCATGAGCGTCAGTACAGGCCCAGGGGATTGCCTTCGCCATCGGTGTTCCTCCGCATATCTACGCATTTCACTGCTACACGCGGAATTCCATCCCCCTCTGCCGTACTCTAGCCTTGCAGTCACAAAGGCAGTTCCCAGGTTGAGCCCGGGGATTTCACCTCTGTCTTGCAAAGCCGCCTGCGCACGCTTTACGCCCCGTCATTCCGACTAACGCTCGCACCCTACGTAGTACCACGGCTGCTGGCACTTAGTTCGC
+
C@CCCDFGGGGGGGGGGCFGGGFGGGGGF@E,8FFGGGGFGGGGGGGGFGGGGGGGGGGFGFGEGDFGDG@CEFFGGGFCCC,CFG>FDGGDDGGGCGFF,?@FGGGGGGGGGGFFF3?B=4BCGGGGEGGFCD;=D,=CCAFGGED@?E5DD=7EFGGF8E*:=>FGDDC6EFDGF?CFA>E@F65<@GGFDAD>BGC6@C>>B47>CFGEFFE8/6>9>,,,7(39934(/46443C5903(08:A::3(-)))-(,,(1((1-8::18,(4>4)).---46<:..,()(/*+3:5-(
@M02996:162:000000000-B87FG:1:1102:9045:20989 2:N:0:CCTAAGAC+AAGGAGTA
GACTACCAGGGTATCTAATCCTGTTTGCTCCCCACGCTTTCGTGCATGAGCGTCAGTACAGGCCCAGGGGATTGCCTTCGCCATCGGTGTTCCTCCGCATATCTACGCATTTCACTGCTACACGCGGAATTCCATCCCCCTCTGCCGTACTCTAGCCTTGCAGTCACAAAGGCAGTTCCCAGGTTGAGCCCGGGGATTTCACCTCTGTCTTGCAAAGCCGCCTGCGCACGCTTTCCGCCCAGTAATTCCGCTTCACGCTCGCACCCTACGACTTACCGCGTCTTCTTGCTCGTAGGTAGC
+
CCCCCGGFGGGGGGGGFCFFGGGGGGGGGG@FCFCFFEDFFEGGGGFGFGGGGGGDGGD,6CFEEFFGGDC@EFGGGGGGGEEGFCFFGCEFGGGGGG@:?FGDCGGGD8FGGGFCA1DFG@ECGCE=FGGGGF;DFDFGD=BFGFFGEEDFG=+=DFFGGCDC38DGGGGF?FGGFCEFF7@A>EC78CFBCED45<4B<CF35CECEFD4;*>=6/275308?(61:=775:)680;=B:?A*).4:0),8)-9..(-(73478((4,(((()..<04,4((.)).))6())*/3),)
@M02996:162:000000000-B87FG:1:1102:24039:21472 2:N:0:CCTAAGAC+AAGGAGTA
GACTACCCGGGTATCTAATCCTGTTTGCTCCCCACGCTTTCGTGCATGAGCGTCAGTACAGGCCCAGGGGATTGCCTTCGCCATCGGTGTTCCTCCGCATATCTACGCATTTCACTGCTACACGCGGAATTCCATCCCCCTCTGCCGTACTCTAGCCTTGCAGTCACACAGGCAGTTCCCAGGTTGAGCCCGGGGATTTCACCTCTGTCTTGCAACGCCGCCAGCGCACGCTTTACGCCCAGTACATCCGATTAACGCTCGACCCCTACGTAGTACGGCGGCTGCTGCCACGTAGTTACCG
+
CCCCCGDGFGGGGGGFGCGFFGEEFFG,EFDFGFGGGCFFGGGGGGGGGGGGEGGGFDFGGGCCFFEDFFECFGGGFFGG7FFFDEE,BBBFD<>,C,8?C9F8E<@CEE7EFGF9E:DFFGFGGE=>=DFG;ECFF?EGGDDFGGD=?E?DD3+>,74@CFEE?8FG,:,35;94;;E5EF@<EF=4:FGADAD/:CD6*?@E@*699AF@E/1):8).*.((/,499:((/8<B10CEB:?<*))6*-),(068-((,,)((),(-44.,.:).,((31(24,).).).1))2*+-).(
@M02996:162:000000000-B87FG:1:1102:12649:21891 2:N:0:CCTAAGAC+AAGGAGTA
GACTACTGGGGTATCTAATCCTGTTTGATCCCCACGCTTTCGTGCCTCAGCGTCAGTATATGGGTAGCCTGCTGCCTTCGCAATAGGTGTTCTATGTCATATCTAAGCATTTCACCGCTACACGACATATTCTGCTAACCTCCACAATATTCAAGATATATAGTACCAATGGCAGTTTCGGAGTTAAGCTCCGACATTTCACCCCTAGCTTACAAACCCGCCTACCCACCCTTTAAACCCAGTAAATCCGTACAACGCTCGCACCCTCCGTCTTACCTCCGCTGCTGGCACGTACTGCGC
+
CCCCCGGCFFGG7FFGGFGFGGGGGGG,EFFGF<F:@,BFGG@@FEFGGGGGGGG7FEFEE,,,C@F,9CCEFGGGGGGGGGDG8FGGGFGFG<,9FCFGGDEDGE,,EGGFFGFG@:9=CF,,@C::FGGGAG;,3,@@+88==D*9<3DFGGG,,,8;,@EF,*3;D44DFFDGD+*=EGGGDFF9D=FE8*0*:D71CG5)1+))3BF8:8*3*<*8>=DDB)-15;>8;>>/17<7(-8*4*88;:)/(2)=.(/(,/((:(14-((((-64.)-(-(--14251(.40)*2+)--
@M02996:162:000000000-B87FG:1:1102:15418:21906 2:N:0:CCTAAGAC+AAGGAGTA
GACTACTCGGGTATCTAATCCTGTTTGCTCCCCACGCTTTCGTGCATGAGCGTCAGTACAGGTCCAGGGGATTGCCTTCGCCATCGGTGTTCCTCCGCATATCTACGCATTTCACTGCTACACGCGGAATTCCATCCCCCTCTACCGTACTCTAGCCATGCATTCCCAAAGGCAGTTCCCAGGTTGAGCCCGGGTATTTCACCTCTGTCTTGCATAACCGCCTGCGCAAGCTTTACGCCCAGTAATTCCGCTTCACGCTTGCCACCATATTAATACTACGGCTGCGTGCACCTCAGTATC
+
CCCCCFFFFGFGGGGGC<FBFCFFFG@AFF<DEGGGGCGDCGGFEGGGGGGECFGEFGGGGGGGFF@CFEFGEFGFGGC@@:C:@CBFGCFF=<;E7@CFC+CCEG8>E6FFFAEA;8=89>BEDGG@:B8BD=DFD,6=+18DF9*85C*9@F7D,,,63=*,7;FDFGC:E*:F<+CCD794,11<8@8)9?*3;@CB>96*0;:A@8C*529BA9;25:<??0:(./1/?CC<<6BE(3/)/)-6*50(-0.1..-((*()2,()))-)).).).)(,,4431-(03)())++0)))
@M02996:162:000000000-B87FG:1:1102:15426:21922 2:N:0:CCTAAGAC+AAGGAGTA
GACTACTCGGGTATCTAATCCTGTTTGCTCCCCACGCTTTCGTGCATGAGCGTCAGTACAGGTCCAGGGGATTGCCTTCGCCATCGGTGTTCCTCCGCATATCTACGCATTTCACTGCTACACGCGGAATTCCATCCCCCTCTACCGTACTCTAGCCATGCAGTCACAAAGGCAGTTCCCAGGTTGAGCCCGGGGATTTCACCTCTGTCTTGCATAACCGCCTGCGCACGCTTTACGCCCAGTAATTCCGGTTAACGCTTGCACCCTACGGATTACGGCGGCTGCTGGCCAGTAGTTAGC
+
CCCCCGGGGGGGGGGGGFGGGGGGGGGGGE@FFGGGGGGGGGGGGGGGGGGGGGGGGGGFGFGGGGGGGGGGGGGGGGGFGGGGGGGGGGGGGGGGGGGGGFGGGFGGGGGGGFECFDFGFD@CEDEGGCGGGGGF?E=ECAFGGGFGFC5BEFDCFGGGGGE<,*+5@@DF6?0AFGFFCFGGGGE,8DGFGED**?DFFGFFF=38>6:*>F?+;8F>57;7;(((./,3>?9;2,:E:B7)0.)5:,),27)/,(,2(/)543:?B<(,-.)4((-(-(-2184::((-00+33))6
@M02996:162:000000000-B87FG:1:1102:15422:21940 2:N:0:CCTAAGAC+AAGGAGTA
GACTACTCGGGTATCTAATCCTGTTTGCTCCCCACGCTTTCGTGCATGAGCGTCAGTACAGGTCCAGGGGATTGCCTTCGCCATCGGTGTTCCTCCGCATATCTACGCATTTCACTGCTACACGCGGAATTCCATCCCCCTCTACCGTACTCTAGCCATGCAGTCACAAAGGCAGTTCCCAGGTTGAGCCCGGGGATTTCACGTCTGTCTTGCATAACCGCCTGCGACCGCTTTACGTCCATTAATACCGATCAACGCTTGCACCCTACGTACTACCGCGACTGCGGGCACGTCGTAAGC
+
CCCCCGGGGGGFGFGDG@<EFGGGFGGGGGAFEGGGGGFGGFGGGGDGEDFGGGGGGGFGGGGGGGGGGGGEFEFGGGGGGGGGGGGGGEGGFGFFGGGGFFGFFFFGGDEA,9AFF:9===BCECF+>7FFBD8ED?DEDAFGGCEF?EDFBEG,@FEFF,::@6DF6:,;?FC;@C@6EFC7,48@55@>>EG9?CCFCG(7>656>ACB=A<8?;26/:2?;7(((32(*4441(223)))1-).0480(.44-----/4)76:86144(,-)(-(-(,4(((,,93:?0)12*(4)
@M02996:162:000000000-B87FG:1:1102:15702:22255 2:N:0:CCTAAGAC+AAGGAGTA
GACTACCGGGGTATCTAATCCTGTTTGCTCCCCACGCTTTCGCACCTCAGCGTCAGTACCGAGCCAGTGAGCCGCCTTCGCCACTGGTGTTCCTCCGAATATCTACGAATTTCACCTCTACACTCGGAATTCCACTCACCTCTCTCGGACTCGAGATTGCCAGTATTAAAGGCAGTTCCAGGGTTGAGCCCTGGGATTTCACCCCTAACTTAACAATCCGCCTACGTGCGCTTTACGCCCAGTAATTCCGAACAACGCTCGCCCCCTTCGTCTTCACGCGGCTGCTGGCCCCAAGTTAGC
+
CCCCCGGGGGGGGGGGGFGGGGGGGGGGGGFGGGGGGGGGGGGGGGGGFGGGGGGGGGGGGGGGGDFGGGGGGGGGEGGGGFGGGFFFGFEGGGFGGC@FGFGGGFF7DGGFGGGG95;=@EFAFGGGFGGGGDDFGGGFCDEGEG5FEE>F+@DGGGFCFG@@ECGGGG7AEFGCFCEG7BCC:7)<>F:8;AF6AED>EFE>A4=@BFFEF=<FFF*875908(3/,32:C?EE06CE1=;)9)6::2786>1>((-(-1(879;1:B(((-).,(.(((((-)),((,())/30).6
@M02996:162:000000000-B87FG:1:1102:15678:22256 2:N:0:CCTAAGAC+AAGGAGTA
GACTACCGGGGTATCTAATCCTGTTTGCTCCCCACGCTTTCGCACCTCAGCGTCAGTACCGAGCCAGTGATCCGCCTTCGCCACTGGTGTTCCTCCGAATATCTACTCATTTCACCTCTACACTCGGAATTCCACTCACCTCTCTCGGACTCGAGATTGCCAGTATCAAAGGCAGTTCCAGGGTTGAGCCCTGGGATTTCACCCCTAACTTAAAAATCCTCCTACGTTCGCTTTACGCCCACTAATTCCGAACAACGCTAGCCCCCTACCTCTCACCTTGGCATGTGCACCGACTTTAGC
+
CCCCCGEEGGGGDFGGDFFFGGGFFGGFGG@CCFGGGGDFGCFFGGGGFFGGGGGGFC9FEFGCFGC6,CCCECFFF@F=CF:FE,:EFEFF@FEFGGFB@=EFFG,B,>FFGCFG,:6DCEE;F@:8FDEFGEC;DGFG?DDG8>B858A@+@+=+=F,8@D=,0+8,@,*@*+@7C*+,,+13*)43@D0*99**63=<C*<A94)0BG3*+/*//?*A3=@E@:(5*3(:3.)(6=52(((217C+(.(.<(0(,((-222C17((()).(-..).).().())))-((0)*13))-
@M02996:162:000000000-B87FG:1:1102:24502:22379 2:N:0:CCTAAGAC+AATGAGTA
GACTACCGGGTATCTAATCCTGTTTGCTCCCCACGCTTTCGTGCCTTCGCGTCAGTACATGCTCCGGGGATTTCCTTCGTCATCGGTGTTCCTCCGCATATCTACGCATTTCACCGCTACTCCCGGAATTCCATCCCCCTCTTCCATAATCCAGCCTTGCAGTCCCAAAAGCAGGTCCCAGATTGAGCCCCGGGAATTCCCCTCTGTCTTTCAATACCGCCTTCGCACGCCTTTCGCCCCGTAATTCCGTCTCACGCTCGCCACCTACCGATGACCGCGCGTGCTTCCCAGTAGTTTACA
+
CCCC@FFGGC@+,<A,C,C@,6;CF-CCB;<F@76@:@F98,,8,<,,6@:F+@BE9<F,,C65,8@++@:E9AF<F9@4B,FE8CB,B?EFF,@FCFE=59,9E7C:>EGD9F,84:0=+9,68@==<F9=,6ADFFG@=1*=E,+,+65+,3+@8A6,8,5,48:,:3,@,:+4;CCF:,,5,29CCF*/;**)/3++0B(03**1*1+9<8*1291.=/:=6/(((3,65)1((4?5(3(())).*)).(/.)(---(/(-*(.:((((()-,,(((((-,(-))42,./*03+).)
@M02996:162:000000000-B87FG:1:1102:24519:22392 2:N:0:CCTAAGAC+AAGGAGTA
GACTACCGGGTATCTAATCCTGTTTGCTCCCCACGCTTTCGTGCATGAGCGTCAGTACAGGCTCAGGGGATTGCCTTCGCCATCGGTGTTCCTCCGCATATCTACGCATTTCACTGCTACACGCGGAATTCCATCCCCCTCTGCCGTACTCTAGCCTTTCAGTCACAAAGGCAGTTCCCAGGTTGAGCCCGGGGATTTCACCTCTGTCTTGCAAAGCCGCCTGCGCAAGCTTTACGCCCAGTAATTACGCTTGACGACAGCACCCTACGTATGTCCGAGACTGCTGCCACGTCTCTCACCG
+
CCCCCGFFGGGFFFFCE<@CAEDFGFCAE,,8<@FF:FFGGFFGFCE,EEFFBCF9CFG<FG8FFCGGGGGGGAFA9FDCEGGGC>6?BCCEG9@FEFC7,<E,,CCFEGF5CC<,9;7++@:@CE=@BE;E,EDEGGGCGDDF88@@BEFF@69,EE,6C8C3,:D,C,@???CF??@8,*@@B687CFC9CD;5)<8@?FEDFC8**4;>>F4)28),/(4;6(3(./4)+17(2(22(.)./.-./(04(8.0((((.2.,/(4.,.).().)((((().(-,)().(4))*3+)..(
@M02996:162:000000000-B87FG:1:1102:24500:22397 2:N:0:CCTAAGAC+AAGGAGTA
GACTACCGGGTATCTAATCCTGTTTGCTCCCCACGCTTTCGTGCATGAGCGTCAGTACAGGCCCAGGGGATTGCCTTCGCCATCGGTGTTCCTCCGCATATCTACGCATTTCACTGCTACACGCGGAATTCCATCCCCCTCTGCCGTACTCTAGCCTTGCAGTCACAAAGGCAGGTCCCAGGTTGAGCCCGGGGATTTCACCTCCGGCTTGCCAAGCCGCCTGCCCACGCTTTACGGCCAGTAAATCCGTATACTGCTCGCACCCTCACTATTAACGGTGCCGCCTGCCAGTAGTTAGCC
+
CCCCCGGGGGGFDEFF@9CA<FCFGF9AC;6CFEG@:FGGEFFEGEEGGGEF8BFGCGGGFG@CBFGCGGGFGGGCEEFCFGFCEE=,BFCFGDGGDGEE9?E,CDGBECGFFD,,>>+?=F78EFEGGF=BAFC@GGG7C<DFGGFF>89+D3=D,@FFGG9,38D9,:,;:B5;9D=DCCCF:EB74E>)94?);,1=5B8((/(.())6(16)2581>?;;((,((1((745((-:*,54.*.).1()(,*)*)-.--)4350(((-)).))-(,(-,((((-2((8),**2++.))
@M02996:162:000000000-B87FG:1:1102:24165:22593 2:N:0:CCTAAGAC+AAGGAGTA
GACTACTAGGGTATCTAATCCTGTTTGCTCCCCACGCTTTCGTGCATGAGCGTCAGTACAGGCCCAGGGGATTGCCTTCGCCATCGGTGTTCCTCCGCATATCTACGCATTTCACTGCTACACGCGGAATTCCATCCCCCTCTGCCGTACTCTAGCCTTGCAGTCACAAAGGCAGTTCCCAGGTTGAGCCCGGGGATTTCACCTCTGTCTTGCAAAGCCGCCTGCGCCCGCGTTACGCCCAGTAATTCCGATTAACGCTCGCACCCTCCGTCTCACACTGGCTGCTGGCCCTTCTTTCGC
+
CCCCCGGFGGFFFGGGFGGEGGGFGFGGF@6FFFGDGGGEGGGGGCFGGGGGGGGGGEGE,EFCFGFGGGGGGGGGGGGGGFF7@6@FFCEGDGGGGF@FCCFFGGGGGGGGGCFCC6FFCCFEEGDEGDA;DDEADFGGG=D=@C5>5AFFGG?,1,@,3@*:DD=<F:D9E6;@8<=938*<C>=F55:8D?4?4:CFC,73>C=@<+84@FFFFA?(*.,(/.3((33(/,8?<:?=:(5<=9AAC?>1:5<*,--(-1,4)421(--.((.-.(()..(((.,,(((-))+3056(
@M02996:162:000000000-B87FG:1:1102:6709:22819 2:N:0:CCTAAGAC+AAGGAGTA
GACTACCCGGGTATCTAATCCTGTTTGCTCCCCACGCTTTCGTGCATGAGCGTCAGTACAGGCCCATGGGATTGCCTTCGCCCTCGGTGTTCCTCCGCATATCTACGCATTGCACTGCTACACGCGGCATTCCATCCCCCTCTGCCGTACTCTAGCCTTTCAGTCACACATGCAGTTCCCAGTTTGCGCGCCGGTACTCACCCTCTGCCTTGCAAAGCCCCCTGCTCTCGCTTTCACACCTGCAATGCCTCTTAACTATCGCACCCCACGAACACCACCGGCTCTACTCACTTATTCTCC
+
C<BC@@EFED7FFGFGG,B,@FFFGGCAF;,C,C7+@;@@,BC<FFFA9FAFF@:BCFCE9,6,8C,,,,6,9AAFC;=,,,,8A+,?BB:EEB=E+8+@:9,3,9@CEEF,5;B,,5?==>,AC:++++CE,,39DFCE+13+=9*8:=*=C,6C1,,23@7<;*8E9>,;6*+EFG5>,,1,,,**1*4)*)2/)3++(27((2)))0+.(64AF5*(1(((3())/3/(*-)-)-0*(((,/.)(2)7()*-6)-))(1((1-(--(((,(.(-,((,,((())..).)**+2+).)
@M02996:162:000000000-B87FG:1:1102:6717:22836 2:N:0:CCTAATAC+AAGGAGTA
GACTACCGGGGTATCTAATCCTGTTTGCTCCCCACACTTTCGTGCATGAGCGTCATTACCGGCTCAGTGAACTGCCTTCGCCATCGGTGTTCCTCCCCATATCTACGCATTTCACCGCTACACGCGGAATTCCGTCCACCTCAGCCGTCATCTAGCCTGCCAGTCTCAACGGCAGGACCACGTTTAACCTCGCGTTTTTCACCTCGCTCTACCACGTCGCCCGTCTCCCCCTTTACCTCCCTACACTCCGTTTCTCCCTCGCACCCACGTTGTACCGCACGCACTTGCACGTTGGTTCTC
+
CCCCCF<+@CGGDFGG<@FFGFFFG9EAFFCDD9@6CEFFGGGGGFEE,?EECCFFFF,,@@E+,,C<C9,,:CFFG9EFEFD:=C,,8BCF,CE,,BFEE?EF9,@FEGGFFFB,@=>=?EF+++@+>:FFF,36=+@D?:)+=,9+*+0+,,6D7E?7F65,,*?E<F5*:3<>**)***1,6**,:,=-/)22/61))>)/,*(((0+).))0.0).5(-((,()(*(-7,)6))3*:()4/(-.*,))())*.((.()(-)(((-(((4-))-6(((((((..).),,.)*2*)))
@M02996:162:000000000-B87FG:1:1102:6699:22836 2:N:0:CCTAAGAC+AAGGAGTA
GACTACCCGGGTATCTAATCCTGTTTGATCCCCACGCTTTCGTGCATGAGCGTCAGTACAGGCTCAGTGGATTGCCTTCGCCATCGGTGTTCCTCCGCATATCTACGCATTTCACTGCTACACCACGAATTCCATCCCCCTCTGCCGTACTCTAGCTTTGCAGTCACAAAGGCATTTCCCACGTTGAACCCGTGGATTTCTCCTCTGACTTGCAACGCCGCCTGCTCCCGCTTTACGCCCACACCTTCCGATTAACGCACGCCCCCTCCGACATACCGCTCCTGCTGGCACCGCTTTAGC
+
CCCCCG,CFGGGEGGGG9@FDFFFFFG,CFC@DGE7FFGGGGGGGGGA,AEGGEC:;;,,,,,,,C,,<C<9:ADFFGGGD8?:D=@FEGEF9?4A7BC74CE8E9FGBEGGGGG<4:D?@=B,+++8+A:E=,9BD,+>6=D+@>:?91*38@F,37,,7@D?,*==6@D68D+@D@CD,,+1>,=,0+@=*9**33;A*@68:>4*13:.>*1*/*?5?59(((7)(3,9333937<=1((/2/).0()-4))0(((-->,(1,(--,((((..,(-((((..().23.())/**.4)
@M02996:162:000000000-B87FG:1:1102:22389:22843 2:N:0:CCTAAGAC+AAGGAGTA
GACTACCGGGGTATCTAATCCTGTTTGCTCCCCACGCTTTCGTGCATGAGCGTCAGTACAGGCCCAGGGGATTGCCTTCGCCATCGGTGTTCCTCCGCATATCTACGCATTTCACTGCTACACGCGGAATTCCATCCCCCTCTGCCGTACTCTAGCCTTGCAGTCACAAAGGCAGTTCCCAGGTTGAGCCCGGGGATTTCACCTCTGTCTTGCAAAGCCGCCTGCGCACGCTTTACGCCCCGTAATTCCGATTAACGTCCGCATCCTACGTAGTACCGCGGCTGCTGGCAGTTCGTTGTC
+
CCCCCGGGGGGGFCGGFDGGFGGGGGGFGFFDCGGGGGGGGGGGGFGGGGGGGGGGGGGGGGGGGGGGDEGGGGGGGGGGGGGGGGEFGGGGFFGGGG7F+?E@FGGGEGGGGGFCFDFGFFFE>FGCF@DF;,==FFFGDAF6EG?GEGFFGEGFGDF6:F@@CEG9FGGFCFCFFFFGGC9,,9:=:GGFGFGBDF=CEFBE9*49?AD3>F?1);C>C211,(633*2(91<BFBD52;BB31)-:20(48)*-.--(11(/4>))-,,(-664(4(,-4;6).4:?(.9*8;8(--
@M02996:162:000000000-B87FG:1:1102:16622:22885 2:N:0:CCTAAGAC+AAGGAGTA
GACTACTCGGGTATCTAATCCTGTTTGCTCCCCACGCTTTCGTGCATGAGCGTCAGTACAGGCCCAGGGGATTGCCTTCGCCATCGGTGTTCCTCCGCATATCTACGCATTTCACTGCTCCACGCGGAATTCCATCCCCCTCTGCCGTACTCTAGCCTTGCAGTCACAAAGGCAGTTCCCGGGTTGAGCCCGGGGCTTTCACCTCTGTCTTGCAAAGCCGCCTGCGCACCCGTTACGCCCAGTACTTCCGCTTACCGCTCGCCCCCTACGTATTATCTCGGCTGCTGGTCCGTAGTTAGC
+
CCCCCGGGGGGFEFGGEEFGGGGFFFAFGFFEGGGGGGGGGGGGGGGGGGG>FEFGGGGGGGGEFGGGGGGCBFEGGGGGGGGGF6CFCFGDFFFG@FGG7CFGGG?F6CGE,,<?D:B+=EFCGDE>FBFGGGA=FGGED=<FCF?@BGFCEFGGGFC?F8*:3*2@E6@AFF69FGE5***43@594FF5CB?)/4;00B>*-2;5)7:))*/+02*(1666((.(,*-(936<(28>31()*-6-22)(-.)/-,---/(-)(4((-,).())))-.(-4>?>8((-)200/1+).6
@M02996:162:000000000-B87FG:1:1102:16625:22904 2:N:0:CCTAAGAC+AAGGAGTA
GACTACTCGGGTATCTAATCCTGTTTGCTCCCTACGCTTTCGTGCATGAGCGTCAGTACAGGCCCAGGGGATTGCCTTCGCCATCGGTGTTCCTCCGCTTACCTCCGCATTTCACTGCTACACGCGGAATTCCATCCCCCTCTGCCCTACTCTAACCTTGCAGTCACAAAGGCACTTCCCAGGTTGACCCCGGGGATTTCAACACTGTCTTGCAAAGCCACCTGCACACGCTTCTACCCCAGTAACTCCGATTAACGCACAGCCCCTACGATCACCAGCGGCTGCAGGCCGCGTGTTATG
+
CCC8<FG8FF@F:8<6C,@EFC,CCEEGF<,C,;;,@BB<ECE<E8@E,=E@FE:BF<CE9;,@FGF@,@C:AAAEFFGG>,@BDE@CCF@AF?EC+B,,,*9,,:48@+CAEFC<;*?3@@FGEC++>+4@>,@=843@+8)=D,*A*63*,,+7@BF,:E*3=::928DA?9+19?@6>8@2>9)20@C539**2<;8*,0*/;.*.=F45;*16);(*,5(((//(*(,9())))81((/)/)).*,5(-))/(,(-(*,(1(-3(1((,(.()(,,-1((-((((((())*/2-))
@M02996:162:000000000-B87FG:1:1102:9198:23120 2:N:0:CCTAAGAC+AAGGAGTA
GACTACACGGGTATCTAATCCTGTTTGCTCCCCACGCTTTCGTGCATGAGCGTCAGTACAGGCCCAGGGGATTGCCTTCGCCATCGGTGTTCCTCCGCATATCTACGCATTTCACTGCTACACGCGGAATTCCATCCCCCTCTGCCGTACTCTAGCCTTGCAGTCACAAAGGCAGTTCCCAGGTTGAGCCCGGGGATTTCACCTCTGGCTTGCAACGCCGCCTGCGCACGCTTTACGCCCCGTTATTCCGGTTATCGCTCGCACCCAACGTATTACTCCGACGTCTGGCCAGTATTTCGC
+
CCCCCGGGGGGGEDEFFEGFGGGGGGGDGGFGEGGGGGGGGGGGGGGGCFFGGGCFFGFFGGGGGGGGGGGGGGGGGGGGGGGGEEEGGGGGFGGGDGGDGFGGGEGGGGGGFFFCF8DDFEFGGGF@FDGGFGADGFFGGFF8D@BF>EFFGFGGGGGGGFEFC<FGG8EA?FGC8<EF9DC4>FBF:DD=>B*)23;B?FF*-;3)7660;9?))5701433((-43*(,724<B::=(-4().6::4)465)1-,.49C17D(-(-4,.).)6-).-((--(((.),((0*+30-11
@M02996:162:000000000-B87FG:1:1102:9187:23134 2:N:0:CCTAAGAC+AAGGAGTA
GACTACACGGGTATCTAATCCTGTTTGCTCCCCACGCTTTCGTGCATGAGCGTCAGTACAGGCCCAGGGGATTGCCTTCGCCATCGGTGTTCCTCCGCATATCTACGCATTTCACTGCTACACGCGGAATTCCATCCCCCTCTGCCGTACTCTAGCCTTGCAGTCACAAAGGCAGTTCCCAGGTTGAGCCCGGGGATTTCACCTCTGTCTTGCAAAGCCGCCTGCGCACGCTTTACGCCCAGTAATTCCGATTAACGCTCGCACCCTACGTAGTACCGCTGCCGCTGGGCCGTCTTTAGC
+
CCCCCGGGGGGGGGGGGEFGGGGFGGGGGGGGGGGGGGGGGGGGGGGGFGGGGGGGGGGGGGGCEGGGGGGGCFFEGGGGGEEGFGFFGGGGGGGGGGGG>=EFGGGG6EGGFDEDG>FFGFFC=CFEGGFCECFDFDEE>=DFGCBF5CDFAAFFFGGGF9@FFEFF,4@FGFGEFFCGDFGFGG@CC,DAGDCB>CDF?FFF=*)*/=DEF49;85*,/68;@1:36891C6A2<BDCF1397)64:25(4)69(-,--9(4983,4:(5(-6:)(--(((-,(-(((-,002/<).-
@M02996:162:000000000-B87FG:1:1102:12646:23771 2:N:0:CCTAAGAC+AAGGAGTA
GACTACTCGGGTATCTAATCCTGTTTGCTCCCCACGCTTTCGTGCATGAGCGTCAGTACAGGCCCAGGGGATTGCCTTCGCCATCGGTGTTCCTCCGCATATCTACGCATTTCACTGCTACACGCGGAATTCCATCCCCCTCTGCCGTACTCTAGCCTTGCAGTCCCAAAGGCCGTTCCCAGGTTGAGCCCGGGGATTTCACCTCTGTCTTGCCAAGCCGCCTGCGCACGCTTTCAGCCCAGTCATTCCGATTAACGCTCGCCACCTCAGTATTACCTCCGCTCCTGCCACGTTGTTCGC
+
CCCCCGFGGGGGFFGGGFFCFGGGGGGGGGGFFGGGGCGGGGFGGGGGGGGGGGGGGGGGG8FGGGFFEGGGGGGGGGGGGGGFGGFFGGGFDFEFGGGG:DGFFCCC8CFGGGFCG:FFFFF>EFFEGGGG9,@6=>DC=>B=F99@:CFFG,=A,AG?DGFG65::FG8AF*0@?DCFCGGG9,3@=FGAG*))2@CF4;=35*>C?8C3))/6589(2.((,..::*--93>).2:C((()0-)-*(),-7)/(-,((1((1((.((-.:4:2)-)(((((((.(,,.3))12*63,
@M02996:162:000000000-B87FG:1:1102:10355:24204 2:N:0:CCTAAGAC+AAGGAGTA
GACTCCAAGGGTATCTAATCCTGTTTGCTCCCCACGCTTTCGTGCATGAGCGTCAGTACAGGCCCAGGGGATTGCCTTCCCCATCGGTGTTCCTCCGCAAACCTACGCATTTCACTGCTCCACGCGGAAGTCCATCCCCCCCTCCCGTCCTCTAGCATTGCAGTCCAAAAGGCAGTTCCCAGTTTGACCCGAGGGCTTTACCCTCTGTCTTGCCAAGCCGACTGCACACCCTTTCCGCCCAGTAATCCCGACTCACGTCCGCACCCCATGTACTACGGCCGCTGCTCACCACTCGTTACA
+
ABCC,CE@FGEFCACEC9,C9EGGFD,,CF<FC-+@FF@6,,C@FF,6;<C@FC@,CE<,CAFCF:@C@:+494CEF;@,CDF,1,,B,F@?4<>,@,++4*9,@FEDC8B5,EEFA:9=+,9=7C@>++8C,=D3+,@=+)0+++*,*+*5@A:F7;,@9A6B,)+,7,30,**11?*;>E,,,5*2*=*/:55)6<6+*6;:1*.))3:)7).)2.*,*,(.6)(/6*-(2))-1:?*(2(.8)..*40(-).0.((,(/,-/(-,((.))..6((((((((())).(.()0*/*((.
@M02996:162:000000000-B87FG:1:1102:15305:24566 2:N:0:CCTAAGAC+AAGGAGTA
GACTACCGGGGTATCTAATCCTGTTTGCTCCCCACGCTTTCGTGCATGAGCGTCAGTACAGGCCCAGGGGATTGCCTTCGCCATCGGTGTTCCTCCGCATATCTACGCATTTCACTGCTCCACGCGGAATTCCATCCCCCTCTGCCGTACTCTAGCCTTCCAGTCCCAAAGGCAGTTCCCAGGTTGAGCCCAGGGATTTCACATCTGCCTTGCAACGCCGCCTACGCACCCTTTACCCCCCGTACATCCGGTTACAGCTTGCAACCTACGTATACCGCCTGCTGCGTGCCACACTTTAGC
+
CCCCCG<FFGGGFGGGGFGGGGGGGGGGGGFGEGGGGCFFGEGGGGG@EFGGGGGCF@,@<F7CFGGGC7@F<FFGGFGGG:FF=@?CGGGGGGFC+BFGGDFCGGGGGGGGGDCAE89+=BB+@FG@FGFFDDF==33C=@)+@308:@9=C@7B,7A,@<7F,)597EGF>>9CF9;*3@;2@,),0=D)*/336<C:7C**04***1+03*1))2:052,(//3/,/2,77-63.;C(4:6)(.-2()(())0)..),1))2,((3,.).)).(-((-,()),-(,-))))2+3))-
@M02996:162:000000000-B87FG:1:1102:15323:24572 2:N:0:CCTAAGAC+AAGGAGTA
GACTACCGGGGTATCTAATCCTGTTTGCTCCCCACGCTTTCGTGCATGAGCGTCAGTACAGGCCCAGGGGATTGCCTTCGCCATCGGTGTTCCTCCGCATATCTACGCATTTCACTGCTACACGCGGAATTCCATCCCCCTCTGCCGTACTCTAGCCTTGCAGTCACAAAGGCAGTTCCCAGGTTGAGCCCGGGGATTTCACCTCTGTCTTGCAAAGCCGCCTGCGCACGCTTTAAGCCCAGTCATTCCGATTAACGCTCGCACCCTACCACTTACCGCGGCCGCTGCGTCTGAATTCGC
+
CCCCCGGGGGGG7FGGGFFFGGGGGGGGGGFDCGGGGGGGGGGGGGGGFGGGGGGGGGGGGGGEGGGGGGGGGGGGGGGGGFGGFGGEGGGGFGFFGFEEFFGCEGGGEEGGEAFCGDBDD9A6CGG@FFFE;FFADEDECADFGGFFAGFBD=8DGEF?A9:@,0=FC8D?D6DGFFFGFFFC,9>A74::9@C5?7;B*,.09=8<?7F)7A9+AAF956:6?6@;>=0498)).4?E?642=29<>:381540(-(,,/-2>:22.())().6::0(-(((,-3(((((.*+33)(,
@M02996:162:000000000-B87FG:1:1102:21440:24625 2:N:0:CCTAAGAC+AAGGAGTA
GACTACTCGGGTATCTAATCCTGTTTGCTCCCCACGCTTTCGTGCATGAGCGTCAGTACAGGTCCAGGGGATTGCCTTCGCCATCGGTGTTCCTCCGCATATCTACGCATTTCACTGCTACACGCGGAATTCCATCCCCCTCTACCGTACTCTAGCCATGCAGTCACAAATGCAGTTCCCAGGTTGAGCCCGGGGATTTCACATCTGCCTTAACTACCCCCCTGCGCACGCTTTACGCCCAGTACTTCCGATTAACGCTCGCACCCTACGTCTTACCCCGGCTGCTGGCCCGTAGTTAGC
+
C<CCCGFGGGGGGGGGGFGGGGFFGGGFGGFD@FGGGGGGGGGGGGGGGFFFGGEGGGGGGGGGGGGGGGGDEFGGGGGGGGGE=C?FFFFEDCEGEGDGEFG9DCFG8ECD,4B<E:=?DEFGGE74FFGGFFGFG?DEGFDFFEAF5EFD9BFCE?GGCF=D88DF9D9BEADFC9C6;D+4,,3@:,@=D59BAF9=AFECF:4*06=**+01)2*(/..(6>@;@E9(9:AF02::0?5<*)-6:,0,4).9-----1435,(.(-.((,6:((,,(-,,2))((.3(0)*20)).
@M02996:162:000000000-B87FG:1:1102:10434:24787 2:N:0:CCTAAGAC+AAGGAGTA
GACTACCCGGGTATCTAATCCTGTTTGCTCCCCACGCTTTCGTGCATGAGCGTCAGTACAGGCCCAGGGGATTGCCTTCGCCATCGGTGTTCCTCCGCATATCTACGCATTTCACTGCTACACGCGGAATTCCATCCCCCTCTGCCGTACTTGAGCCTTGCAGTCCACAAGGCAGTTCCCAGGTTGACCCCGGGGAGTTCACCTCTGTCTTGCAAACACACCTGCGCACGGTTTAAGCCAAGTAACTCCAGTTAACGCTCGCGCCTCACGTCTTCACTCAGTCGCGTGACCCTTGTTAGC
+
CCCCCGFEFGGFFAEGCEFFDFDF9FGGGC@CCFEFEFGFGGGGGGGGGF9@FEGGGGGGDGG7CGF<F@BFAFGFGGGCGEGGGGEB,BC,9CE<7?@7C+9?E<>+>++A?;9@;8D=CEF=+@:8FEE@;FCFFEE8655=FF5C:CF+,8=@,6@7,98:38+@C68*8AD,++0?A;54@,3,1,=5**2/)6*+1,.7=*4).;+/)2)+))*(//((3((64*((1(()))0*((.)*)).0)/.)/-8(-((,)((1((,..,-,(.)).),,))(((4,((.,))*2+)))
@M02996:162:000000000-B87FG:1:1102:10450:24798 2:N:0:CCTAAGAC+AAGGAGTA
GACTACCCGGGTATCTAATCCTGTTTGCTCCCCACGCTTTCGTGCATGAGCGTCAGTACAGGCCCAGGGGATTGCCTTCGCCATCGGTGTTCCTCCGCATATCTACGCATTTCACTGCTACACGCGGAATTCCATCCCCCTCTGCCGTACTCTAGCCTTGCAGTCACAAAGGCAGTTCCCAGGTTGAGCCCGGGGATTTCACCTCTGTCTTGCAAAGCCGCCTGCGCACGCCTTACGCCCAGTAATTCCGATTACAGCTCGCCCCCTACGTATTACCGCGGCTGCTGTCACGTGGTTAGA
+
CCCCCGGGGGGGGGGGGFFFFGGGGGFEGEC8FGGGGGGGGEGGGGGGGGGGGGGGGGGGGGGEFGGGGGGGGFGGGGGGGGEGFGFGGGGGGDFGGGGGGDFFFGGGGGG9AFE?DDFDGCFCGGGEGGGGGFFFGFFEDFF+?C9FDG5=CEGADFCFGG@@C@DGGGFFGFCCFG5*6@*27;=@@F>94?CB)@CFCCE=BC@?EFD4>A3:;AG05:4;,,((.*-(242>BBE=6?49*6).240:?>4*),..()(()((-3-(.6()-)(((-((-()5.44<30)222),-
@M02996:162:000000000-B87FG:1:1102:10435:24809 2:N:0:CCTAAGAC+AAGGAGTA
GACTACCCGGGTATCTAATCCTGTTTGCTCCCCACGCTTTCGTGCATGAGCGTCAGTACAGGCCCAGGGGATTGCCTTCGCCATCGGTGTTCCTCCGCATATCTACGCATTTCACTGCTACACGCGGAATTCCATCCCCCTCTGCCGTACTCTAGCCTTGCAGTCACAAAGGCAGTTCCCAGGTTGAGCCCGGGGCTTTCACCCATGTCTTGACAAGCCGGCTGCGCACGCTTTAGGCCCAGGAAATACGCATAAACAGTGCACCCTACGTATGAGTGCGGGTGCTGGCACGTAGTTAGC
+
CACCCGF@FGGG@FGGGAF9FFGGGGFFG@@DCGGGG;7@FFGGGGGGEEFEGGGGFGGFGGGEGGGDFGGGGGGGFFGGGEGGGDBFGGGG=AEFFFCB7<FFF,>F>=BD9C,FEDFFDFFCEGE7>+8E=,EF?DDE+:DCDC>>?GFFG9?DDFA73<8339@F6FGFF*<,=C@FFFF<E,3@:FF>GA40),2+>25((*(*/1+)))12;52.*((,,(((-*((14)))(02(((-)(..*3)(,..0))().*).2-(((-.))()))..(((((().(2423<)/13-6)
@M02996:162:000000000-B87FG:1:1102:14614:24911 2:N:0:CCTAAGAC+AAGGAGTA
GACTACTAGGGTATCTAATCCTGTTTGCTCCCCACGCTTTCGTGCATGAGCGTCAGTACAGGCCCAGGGGATTGCCTTCGCCATCGGTGTTCCTCCGCATATCTACGCCTTTCACTGCTACACGCGGCATTCCATCCCCCTCTGTCGTACTCTAGCCTTGCAGTCACAAAGGCATTTCCCAGGTTGAGCCCGGGGATTTCACCTCTGTCTTGAAAAGCCGCCTGCGCACGCTTTACGCCCAGTACTGTCTGTTATCGCTCGCCCCCTACGTCTTCCGTCGGCTGCAGCTCCCTCCTTTGC
+
C@CCCGGGGGGGFGGGG,BEGGGGGGGGGGFGCGEGGGGGGGGGGGGGGGGEGGDGGDGGGGGDF@EFG7CFGGFGGFFFFFGFDGFGGGGGGGFGGGGDDEGGGGFG+@:F,E?AE:BBCFFEGDC+@C:E;,4=DE@EDFFGDAFF6+3B@ED9FAF8:88CD5FD,63*@6+5=EEGA764:CBGCFE5*9DFBF4+*,7*79@E4BFB*).866C1=1(/3.,12*46<84306:=2:5)*)))0)*.49)1,-(.()(-1-(-,3.(,(.:(,,-((,(((()().(0)**3-))
@M02996:162:000000000-B87FG:1:1102:14629:24923 2:N:0:CCTAAGAC+AAGGAGTA
GACTACTAGGGTATCTAATCCTGTTTGCTCCCCACGCTTTCGTGCATGAGCGTCAGTACAGGCCCAGGGGATTGCCTTCGCCATCGGTGTTCCTCCGCATATCTACGCATTTCACTGCTACACGCGGAATTCCATCCCCCACTGTCGTACTCTAGCCTTGCAGTCACAAAGGCAGTTCCCAGGTTGCGCCCGGGGATTTTACCTCTGTCTTGCCAAGCCGCCTGAGCACGCTTTACGCCCAGTACTACGGCGTAACGCTCTCCACCGCCGGACTCCCGCCGCTGCTGCGCACGTGTCTGC
+
CCCCCFGDFGFF<FFGFCFCFGGGGGGGFGEFBF7FFEGD@CGDFGGGFFGGEGGGGGGGFGGE@GFG>F7F@FFFFFGGGGGEECFGGFFGEFFFGEEE,2EFGF?E,@CFA,<?BDF8==E++@CB7FFFG4==?6@8601+7EFEF??9@E7B=AEGGF6CDEFF?,,08*31<90+,4+@B6)4)*55*5*5)62+*<>4>=>C?B:EE)8/5)56*6,(((/.6*(,*6/6?1:5((5)15))*(0(-82),,(((2(.0(((-(,-((,(.(--(-(((,.)(-((0)*3*.-)
@M02996:162:000000000-B87FG:1:1103:16317:2167 2:N:0:CCTAAGAC+AAGGAGTA
GACTACAGGGGTATCTAATCCTGTTTGCTCCCCACGCTTTCGTGCATGAGCGGCAGTACAGGCCCAGGGGAGTGCCTTCGCCATCGGTGTTCCTCCGCATATCTACGCATTTCACGGCTACACGCGGAATTCCATCCCCCTCTGCCGTACTCTAGCCTTGCAGGCACAAAGGCAGTTCCCAGGTTGAGCCCGGGGCTTGCGCCGCTGGCTTGCAAAGCCGCCGGCGCACGCGTTACGCCGGGGAATGCCGATGAAGGCGCGGCCGCTACGGGTCACCAGGGCAGCTGGGGCGAGGGTAACG
+
CCCCCECCCED,@,;<C6<C<EA;,CCEA<C,CF@@:@,:,8E@CFF<ADCC+@:B,CFFGGGGGGFGGGG+B?EF,CDFB==CDCD4848,9,9?FCC@:9=+=E>4>8+?945,610==>ECEEDFB+,3,@,@+@@C+=??6F=534*+78=FF,2+,<?,@@FFGEE3;5;?BFEFFDE273;<:9C966D2(=)((*,,2)6(6><6B@)9:45-*,((-299*843)-(---**((((.())2-0,-6-*..(-,)(()--((-((**(,),((,((((,.(((-,(1**1((,(
@M02996:162:000000000-B87FG:1:1103:18897:2191 2:N:0:CCTAAGAC+AAGGAGTA
GACTACAAGGGGAGCTAATCCTGTTTGCTCCCCAAGATGTCGTGCATGAGCGTCAGTACAGGCCCAGGGGAGTGCCTTCGCCATCGGTGGTCCGCCGCATAGCGACGCAGTTCACGGCTACACGCGGAAGGCCAGCCCCCTCTGCCGGACGCGAGCCTTGCAGGCACAAAGGCAGTTCCAAGGTGGAGCCCGGGGAAGGCACAGCGGGATTGCAAAGGCGCCAGCGAAGGCGGGACGCGGAGTAAGGCCGATGAACGGTCGCACCCGGAGGAGAACCGCGGATGCTGGCAGGAAGGAGGGG
+
A<8,66<<EDD+7++;6,,;,C@6,6;=,,,,8;,;,;,,,;C:8@6@@A;@+86@,CCCFGC,8@CFGGG+,:,5,,,A,6?@D==68+,,9+8@F@>+=+,+6@888++,,4,:45*6+4,@CGD@E++,,@+43B6+=00?*@=*333**49*7,4;,<?,=:4CECC)*8D*+4<+2:73,/4C(*36@>C((1).,2(((041,)9.566=(**-*,(-,-((**,()(-(--**(4((0.)(*-0((.-2.(-(()((),(((.((**.)(-(--(--4).2-,(3((*2*((((
@M02996:162:000000000-B87FG:1:1103:23207:2230 2:N:0:CCTAAGAC+AAGGAGTA
GACTACCCGGGTAGCTAATCCTGTTGGCTGCCCACGCTTTCGTGCATGAGCGTCAGTACAGGCCCAGGGGAGTGCCTTCGCCAGCGGGGGTCCGCCGCATATCGACGCAGTTCACGGCTACACGCGGAAGGCCAGCCCCCTCTGCCGTACGCTAGCCGTGCAGGCACAAAGGCAGTTCCCAGGTAGAGACCGGGGATGTCACCTCGGGCTGGCGAAGACGCCAGCGCACGCTGTAAGCGCAGGAAAGCCGATAGACGAACGCGCCCGACGCAATACGGAGGCAGGAGGGACGGGGGGCACG
+
C@B<BE<6@@C+8,,6,6;,,=C;,-;@,,,,,;,7+,,,,8;CB@;ADC<@+,BC6@C@EEB,BBCFDDE:4?,?,,@A,,@+===+:+++6+8FB+@+@+6+6+68863,,6,:3=597;>;@BE<C**,2=*=*B*:///4*</6)*).*4::***917@882D8C:CF5)/**+.7CE=++240)**-.0921*9)-+.)()(((0*4()-86*23*-(,(-(4*8((1(.).)*19,1<7(((*-)(((.*--((-*((/((-((((**-.(-(,(-(-(,-4(-4(((*2*((((
@M02996:162:000000000-B87FG:1:1103:23870:3281 2:N:0:CCTAAGAC+AAGGAGTA
GACTACTCGGGTAGCTAAGCCTGTGTGCTCGCCACACATTCGCGCCTCAGCGGCAGTTACGGCCCAGAGATCTGCCTTCGCCAGCGGGGTTCTTCCTGATATCTGCGCATTCCACCGCTACACCAGGAGTTCCAATCGCCCCTACCGCACGCTAGGCTGCCCGGACCCACGGGAGGCCCGAGGTGGAGCCCCGGGTGTTGACAGCAGAGGCGAAAAGACGCCTGAGGGCGCGATACGGCCAAAGAATCGGACACAGGATGGAGCCCAAGGCATGAGACAGGCTCGTGGACCGGAAGACGAG
+
B<A<@<,6@@C;7,5,6,;,66;,,;;;,,,6@8,,,,,,,<@6@@,6@=,@++CC,,<,B@@++@CAE<,C,AE9,9,A,,@+@CD+=++,9,4,5CA9A+,64<68>++7,4,8>5?=0>,6>DD+3,,,7@,7=+++=)5@D,1*33***536C,47,;9*:8<CF84:*:C5)=3/*4==*2-/(*/,077(-*)()3634.3?()*,()(7(12(*-.(4,((**-()((-((*2(.((0(-6*-)(((.*(()((*.(*,(((-((3*.).)(.(((.(-.3((((,(***((,(
@M02996:162:000000000-B87FG:1:1103:20644:3361 2:N:0:CCTGAGAC+AAGGAGTA
GACGACTAGGGGAGCGAATCCTGGGCGATAACGGGACTGGCGAGCGTCAGCGTCAGATACGCTACAGTAAGCGGCCTTCGCAAGCGGAGAGCTGCGTCATATGTAAGCAGGTGACCGCTACACGACGAAGTCCGCCAACGGCATGCGAACGCAAGGACGCCAGATCGAGGGGCAAGTCAGAGGGTGAGCAGCTAAAGGTAACAACACGCGTAAAAGACAGCCGACGCGCGCTGTAAAGACAAGAAAGCCGGAAAAAGGCCGGACGGACAGGAGAAGCGGGGAAGCGGGGACGGAAAGCAGG
+
@@-,@@;@CAC+7+++66+,,,;,,;86+6,6,+,66,,,,8F688+B4?:@,8@C,,CFFF,=C<=,,99E+4+++9,94=++9@:@=+++7,44++6,7+,+6<@,=,+8,3,,603063,6@+3:<++,5@@:3B*3*/*1070**4)28:7*4**/118,+//*7*3.*0/**3.:93:*1/-7(<2()0*.-+1).+67<441()1-4F>*3**.*4(2(-((**-()(..6),*,4(48:.(*,)-,-2*,((,-)-4)-(-(((.**,(.4((,,(-(,(((((,-(2**.(((
@M02996:162:000000000-B87FG:1:1103:10703:4186 2:N:0:CCTAAGAC+AAGGAGTA
GACTACTAGGGGATCTAATCCTGTTTGCTCCCCACGCTTTCGTGCATGAGCGTCAGGACAGGCCCAGGGGAGTGCCTTCGCCATCGGTGGGCCTCCGCATATCTACGCATGTCAGGGCTACACGCGGAAGTCCAGCCCCCTCTGCCGGACTCTAGCCGTGCAGGCACAAAGGCAGTTCCCAGGTTGAGCCCGGGGAGGTCACCTCGGGCTTGCAAAGCCGCCTGCGCAGGCGGTAGGGCGAGGAATGCCGATTAACGCTCGCACCCGAAGGAAGACCGGGGCTGCTGGGAGGGAGGGAGGG
+
C@B<@CC;CCD+@,,6665,,6@,,-;,,C,,,;+@+,,,,8;9@@6AADCB6,6@,CFCFGG7F@@FGGE78:@9,,@A,,44@=@,8++4@4?FGGC+8+,+9C@+>++5,9,,98:===4@ECCCC+,,7D,=DE+3+)3ADF>+9@**77=>F*@D@CF:@@CFGGGFCFG6B,:7;;=,20083=8>B>DF(*0/50;.()666)*-,?<FB*23*-(-.4(4*/(-)(((,(,*-3115)))*3)(((.*-((-,)-3),(((,-(**.(3((,,(((-.,4(.(-,(***-,((
@M02996:162:000000000-B87FG:1:1103:10360:4462 2:N:0:CCTAAGAC+AAGGAGTA
GACTACTGGGGTATCTAATCCTGTTTGCTCCCCACGCTGTCGTGCATGAGCGTCAGTACAGGCCCAGGGGATTGCCTTCGCCATCGGTGGTCCTCCGCATATCTACGCAGTTCACGGCTACACGCGGAATTCCATCCCCCTCTGCCGTACGCTAGCCTTGCAGGCACAAAGGCAGTTCCCAGGTGGAGCCCGGGGAATGCACCTCTGTCTTGCAAAGCCGCCTGCGCACGCGTTAGGCCCAGTAATTCGGAGGAACGCTGGCACCCTACGGAGTACGGGGGCTGCGGGGAGCGGGGTAACG
+
@@A<@@9CAED+B,56C6,C<<C,,-;@,,,,,;67+,,,,9:66B,@BEC@+,@B6CFFFGGFGDFGGGE:,?@?,99A@B:,@@@,?+,,@5EFFCB,?+,,,<>:=+4,,9,448?6==,@=@@=4+,>;E,@DG+B+1*=+F>83C*06833@,@C7EA,@@FFGFGA,9C,=7ACFC>4,/7:4C89B4D=(+))/+6/6*6)9;174FFFFDC.26(/(-4;**(-)(((,(,*,4.68)))*.0(((.2,--((14)18(:(4((/1(.(-(,,(--.(,-(,((((**2(()(
@M02996:162:000000000-B87FG:1:1103:10364:4482 2:N:0:CCTAAGAC+AAGGAGAA
GACTACTGGGGTATCTAATCCTGTTTGCTACCCACGCTTTCGTGCATGAGCGTCAGTACAGGCCCAGGGGAGTGCCTTCGCAATCGGTGGTCCTCCGCATATCTACGCATGTCACGGCTACACGCGGAATTCCAGCCGCCTCTGCCGGACTCTAGCCGGCCAGGCACAAAGGCAGTTCCCAGGGTGAGCCCGGGGAGTTCACCGCGGACTTGCAAAGCCGCCTGCGCAGGCGGGAAGGCCAGGAAATCCGAAGAACGCCCGGACCCTACGGAGAACCGCGGCTGCAGGCACGGAGGGAGCG
+
B@C@CFFCDFD6@,;,<6C9<@C;@-;4,,;,,68688,9,8;9B<,<@DCC+8@C,<,CFFGFE@FD,+@8F?<E,,9AB88@D@C68+8,@,E<>FBC=+>,9,>>>6+954,+=8*=DEBEG@CC@+,6ED,A?+@BC59EFGB+3@*;,7=,A?***433*/;DFEFA86?1+5**?77*615770*(5539(*..9+/,6)4(-)*4446*(224:9(,(-,(**-()(((3(2*46<BF(.)*4)((-.*-(((,)-()-,(.2,.**,.,4(,,,4--(..-4((-,8**-23(
@M02996:162:000000000-B87FG:1:1103:17373:4702 2:N:0:CCTAAGAC+AAGGAGTA
GACTACGCGGGTATGGAATCCTGTATGCGCGGCACGCTTTCGTGCATGAGCGGCAGTACAGGCGCAGGGGAGTGCCGTCGCCATCGGGGATCCGCAGCAGATCTACGCAGGTGAGGGCTACACGCGGAAGGGCAGCCCCCGCTGCCGTAAGCGAGCCGTGCAGGCACAAAGGAAGTTACCAGGGGGAGCACGGGGAGTGCACCGCGGGCTGGCAAAGCCGCCTGCGCAGGCGGGAGGGGCAGGAAGTGCGAGTAACGCGCGCACCCTACGGAAGAGCGCGGCTGCTGGGACGGAGGGAGGG
+
@<A,8,,68@E+6,,,6;,;,,6,,;<C,,+++7+8+,,,,8,9,@,9BE,@++6>,CFCEFG+C:CGGGG+4?,,+6C8484+@=:+=+++6,6+@+>,A+,+68>+6++,,5,:38*0+8,@CFD<<***6D*=8=5*)(2=>F>1.*.**48=C?5<*/0;8:70CFGF*7F09+6:+0:**13=1*24>:1-(*0--+.(43119)/--;38:**-*-(-(31-**37)(-(,(**(-38538)2-)--,.*-((--)-()((.(-((**.,.7,,,6-,-).4(.3-((/**-,((
@M02996:162:000000000-B87FG:1:1103:17390:4711 2:N:0:CCTAAGAC+AAGGAGTA
GACTACTCGGGGATCTAATCCTGTTTGCTCCGCACGCTTTCGTGCATGAGCGGCAGTACAGGCCCAGGGGAGTGCCGTCGCCATCGGTGTTCCTCCGCATATCTACGCAGTTCACGGCTACACGCGGAAGTCCAGCCCCCTCTGCCGGACTCTAGCCGTGCAGGCACAAAGGCAGTTCCCAGGGTGAGCCCGGGGAGTTCACCTCTGGCGTGCAAAGGCGCCTGCGGACGCGGTGCGGGCAGGAAAGCCGAGTAAAGGTCGACCCCTACAGAATGCCGGGGCTGGTGGGACGGAGGAAGGG
+
A<@,@C<<@CE+7,,,;<@<,6;;,-;;,,,,,8+7+8,,,86@,96@BECC7+@B,CCEFGG7F:EGGGG78?,C+,6@=B47@CC48++,9,9AF:=+8+,+9C>4>++5,4,:4)*66=<+@FD=3+,,7D,C?@::+00CDD=*:@**27=>C54;*=:,4><EEEG8=6:4B95FCC7*2/47=G56>>D9(*)-.+.)(1.)5)128>-9:*9,*,-,33(4*/(-)-((-(*2,-((0(48*-)-(()*.)..-)-(1(((,(..++)).4((2((4((.4(421.1*2*.(((
@M02996:162:000000000-B87FG:1:1103:25413:4983 2:N:0:CCTAAGAC+AAGGAGTA
GACTACACGGGTATCTAATCCTGTTTGATTCCCGCACTTTCGAGCCTCAGCGTCAATCGCACACCAGCAAGCTGCCTTCGCAATCGGAGTTCTTCGTCAGAGCTAAGCATTTCACCGCTACACGACGAATTCCACTTGCCTTGCGTGTATTCAAGCCCATCAGTATCCACGGCATGCCAAGGTTGGGCCCACACATTTGACCCCACACTTAAAAGTCCTCCTACGCTCCCTTTATACCCAAAAGATCCGGATAATGGTTCCAATTTCCTTACTACCTCGCATGCCGGCGCGGAATTACCC
+
CCCCCFDCF7C6FFAF<,EFFGFE<6,4B6CAEGGDFCFFG>CEE@,,<EFGB,8CCFFDEG:FEGFFC<FFGGGFAFEGGFC@DGB=FBEE99=79,?,C+D8D,4==FEEG9EF+)0@CEB+C+@>@FC,@FFD+,7D?;510+1+*8DFFGCD1=?83=+CEC@:DGGBC?DFFDC>,4@9<*:@8:*)39CEEE17*,(-5)(/(++9:86/98112,/)/6((///>4;)))18+((((8.))/-)4(-)*).))(*-.*)-))-)(33)().-(((-))((((,((--20+)..
@M02996:162:000000000-B87FG:1:1103:25431:4987 2:N:0:CCTAAGAC+AAGGAGTA
GACTACACGGGTATCTAATCCTGTTTGATTCCCGCACTTTCGAGCCTCAGCGTCAATCGCACACCAGCAAGCTGCCTTCGCAATCGGAGTTCTTCGTCATATCTAAGCATTTCACCGCTACACGACGAATTCCACTTGCCTTGCGTGTATTCAAGCCCATCCGTATCCACGGCATGCCACGGTTGGGCCCTGACATTTGACCGCAGACTTAACAGGCCGCCTACGCCCCCCTTCACCCCAATAAATCCGGCAAACGCCCGCATCTTCCGTATTACCGCGGCTGCTCGCACGGCATTAGGC
+
CACCCGGEGGGGGGGGGFGGGGGEFGG,<CEEFEGGDGGFGGGGGGGGGFGGGGDCGDFFDGGGG7<DFFEDEEGGGGGGG@F=D6FCFGGGFGGGGGFFCFGGG9EF,;?EGGGGG@E8CE?EGGGGGEGGGGGGGGGGF7?F8CAG?DFF;DDD+@A+,13B,8FGG,8@EBGCAE6*@>C5*C=,>GFB***2/@87:F225)57B8+9.;3A(516:/(61((.1:,(0(.).4?C<0))1)).)-)(-44*-((--)(.2)6)(58.++.63((-4,787-41,((((-/03))(
@M02996:162:000000000-B87FG:1:1103:19320:5510 2:N:0:CCTAAGAC+AAGGAGTA
GACTACCCGGGTAGCGAATCCTGTGTGCGCCCCACGCTTGCGTGCATGAGCGTCAGGACAGGCCCAGGGGATTGCCGTCGCCATCGGGGGGCCGCCGCATATCGACGGATGTCACGGCTACACGCGGAAGTCCAGCCCCCTCTGCCGGACGCTAGCCGTGCAGGCACAAAGGCAGTTCCCAGGGGGAGCACGGGGAGGGCAGCGCGGGCGGGCAAAGCCGCCTGCGCAGGCAGTACGGCCAGGAAGTCGGAGAAACGCTCGCACGCTAAGAAGAACCGGGGCAGCGGGCACGGAGGGAGAG
+
@<A<<6C@8@@+7,,776+6,<;66-;@,+,++867+,,,,7868@,@BD@B+66@,CCFGGG7FCCFGGG,,:,C+68>+,44@=@+=+**>*=<F*<14++*3=4*3*4,,2,8117759,;CGD>>*++3<+<<88*/4)<*A6*0:).*/73:**9*11,23>8FGG>55C*1<)>9?C**/,2(**-85C6-*0-4*,4,<>20))-,88::**-13(,.4(4**((1(.)-(**,4(-0..)*-0((,.*-((--)--)-(((.).0+.,((((-0(4((,(,,36((/2*-,((
@M02996:162:000000000-B87FG:1:1103:24391:5943 2:N:0:CCTAAGAC+AAGGAGTA
GACTACACGGGTATCTAATCCTGTTTGCTCCCCACGCTTTCGTGCATGAGCGTCAGTACAGGTCCAGGGGATTGCCTTCGCCATCGGTGTTCCTCCGCATATCTACGCATTTCACTGCTACACGCGGAATTCCATCCCCCTCTACCGTACTCTAGCCATGCAGTCACAAAGGCAGTTCCCAGGTTGAGCCCGGGGATTTCACCTCTGTCTTGCATAACCGCCTGCGCACGCTTTACGCCCAGTAATTCCGATTCACGCTTGCACCCTACGTATTACCGCGGCTGCTGGCACGTAGTTAGC
+
CCCCCGGGGGGGGGFGCFFFFGGGGGGGGGFDFGGGGGDGGGGGGGGGGGGGGGGGGGGGGGFGFGGGCEEGGGGFGGGGGGGGGEFGGGGGGGGFEGGGEFGGGFFGGGGGGGFDG>FFFEFGDGGGGGGGGGFFGGGG>=FGGFFDFGFFGG7FGFGGFCDDEEGEGCGFGA>CAFCF,8C9CDCG@EGF>DC92CF5*>@EBFBCEFGFFFCF;CFBC63=@6>BCC>;<:4:??ECBF>A@4-628)126::...(-1<?D:0.4-..236:)4726,-,42>(3(5143:;FAA4
@M02996:162:000000000-B87FG:1:1103:24393:5961 2:N:0:CCTAAGAC+AAGGAGTA
GACTACACGGGTATCTAATCCTGTTTGCTCCCCACGCTTTCGTGCATGAGCGTCAGTACAGGTCCAGGGGATTGCCTTCGCCATCGGTGTTCCTCCGCATATCTACGCATTTCACTGCTACACGCGGAATTCCATCCCCCTCTACCGTACTCTAGCCATGCAGTCCCAAAGGCAGTTCCCAGGTTGAGCCCGGGGATTTCACCTCCTGCTTGCATAACCGCCTTCGCACGCGTTACGCCCAGGAATTCCGATTAACTCTTGCCCCCTACGTATTACCGCTGCTGCTGGCCAGTACTTTGC
+
CCCCCGGGGGGEGGFGGFFDGFGG9FGFGFFGGGGDGGGFGGFGGGGG9EEFGGGGGGGGGGGGGGDG7CEFFFFGGGGGEFFGF>?FFFGFGFGGEEEG@FGCGGGE6CFFFGGFGDFDF9EGGDEFEFFE=DGFDFGGG@D,=D@DFEDFGECFFFG?<?8FG);9,DD;;FDFF:CF,;;,@?:7::D8>?D9239/9>7*8)()(1=*(/*84;02=./(./6(183-9902318CB((,),4:F:),31)2)..).0(,1-(33((.+364)-(((-54>),4,(.(.)+2+).)
@M02996:162:000000000-B87FG:1:1103:6038:5980 2:N:0:CCTAAGAC+AAGGAGTA
GACTACCCGGGTATCTAATCCTGTTTGCTCCCCACGCTTTCGTGCATGAGCGTCAGTACAGGCCCAGGGGATTGCCTTCGCCATCGGTGTTCCTCCGCATATCTACGCATTTCACTGCTACACGCGGAATTCCATCCCCCTCTGCCGTACTCTAGCCTTGCAGTCACAAAGGCAGTTCCCAGGTTGAGCCCGGGGATTTCACCTCTGTCTTGCAAAGCCGCCTGCGCACGCGTTACGCCCAGTAATTCCGATTAACGCTCGCCCCCTACGTATTACCGCGTCTGCTGGTACGTGTTTAGT
+
CCCCCGGGGGGGEGGGGGGGGGGEFFGGGGEFFFGEGGGFFEGFGDGCFGGGEEGGGGGGFGGGGGGGGGFGGFGGFGFGEGGGGGFGGGEGFFGGGG@FGFGGGGGGGECFGDF?==DDGGGGGGGGDCFFEAE9DGGGDABFFC>@?E*469=FGGGGG69@@*=CGGGFCF5@FGECFEF7@F5,);=):?4(6FF1>FBEDFFFFFGAFF?64CF;E33(1,637*3-1331(,::06?>4:2-25566<6:((--39(2CB1?:0..30-6)-42---44444())-,,+00.:)
@M02996:162:000000000-B87FG:1:1103:26699:6343 2:N:0:CCTAAGAC+AAGGAGTA
GAAGACTAGGGTAGAGAAGGGGGGGGGAGTGAAAAGAGGTAGTGCATGAGCGTCAGGACAGGAGAAGGGGAGGGAAGGAGAAAGAGGGGGGGAGAGGAAGAGAGAAGAAGTTGACTGCTACACGCGGAATTCCATCCCCCTCTGCCGTACTCTAGAAGGGAACGAAGAAAGGAAGGGAAAAGGGGGACCCCGGGGATTTCAACTCGGTCGGGAAAAGAAGGGGGAGAAGGGGGGTCGCCCCGGAATGCAGATGAAGGAGCGCACGAGAAGGAGGAAGGGGGGAGGAGGTACGTAGGGAGGG
+
8--6,CFFGGGG8@;;,,;,,767=<8211,,,-,0/,+2,3AFGGGGGGGGGGGD?,;CFG//+,25>C52*//*1822*,03228/*//**2/*/,02*009/,20+0<A09<<G:FCFCFGGGE5?EGGGGGGGCCEC?FFGGFABGFFG+:++317**)/*(**+*<:*)7/0/(**0///7(*-2A3))5(,2=>2+..))(-,)1-()().**.*((-(-((0/((/,(---::(,-()(,6*.*))))*.((-,)(4)(-(,.,,**(,,(--,((-((,(-).(.)/*/,(-(
@M02996:162:000000000-B87FG:1:1103:4832:6576 2:N:0:CCTAAGAC+AATGAGTA
GACTACACGGGTATCTAATCCTGTTTGCTCCCCACGCTTTCGTGCCTCAGCGTCAGTTCCGGCCCAGGGACCTGCCTTCGCGATCGGTGTTCTTCCCCATATCTACGCATTTCACCGCTACACGCGGAATTCCATCCCCCTCTGCCGTACTCTAGCCCCGCAGTTACAAAGGCAGTGCCCAGGTTGAGCCCGGGCATTTCACCGCTGTCTTGCAAAGCCGCCTGCGCACCCTTTAAGCCCAATAATTCCGATTAACGCTCGCACCCTCCGTATTACCGCGGCTGCTGGTCGGGAGTTAGC
+
CCCCCG,6,@FGDGGGGAFGGGGGG-C;FFFGG<FEGGGGGGGGG8F,AFGGGGGGG,;6BFE++8C,C,,,:EFGGDDGG+CFEEB4BFCF9,4,,::FFFGGG,@FEGGGGGG,@:@DDEF4>+++3ADDFC,=D,=C0=*,=:)83@CF>FFGG,+35@5C9*?;E>DFGFDG4CBGBGGGGCE?>;F>E8).=FA??F@(7)3(7:C.76)+.8F;E96(430(:82:CD4569CCB0(.=46<F2)-12:C--,-4993<?F0434(0266983(4((--,.((-(-,(22*-).
@M02996:162:000000000-B87FG:1:1103:12763:6770 2:N:0:CCTAAGAC+AAGGAGTA
GACTACCCGGGTATCTAATCCTGTTTGCTCCCCACGCTTTCGCACCTCAGCGTCAGTAATGGTCCAGTGAGCCGCCTTCGCCACTGGTGTTCCTCCGAATATCTACGAATTTCACCTCTACACTCGGAATTCCACTCACCTCTACCATACTCAAGACTTCCAGTATCAAAGGCAGTTCCAGAGTTGAGCTCTGGGATTTCACCCCTGACTTAAAAGTCCGCCTACGTGCGCTTTACGCCCAGTAAATCCGAACAACGCTAGCCCCCTTCGTATTACCGCCGCTGCTGGCACGAACTTAGC
+
CCCCCGGGGGGGGGGGGFGGGGGGGGGGGGGGGGGGGGGGGGGGGGGGGGGGGGGGGGFGCFFGGGGGFGGGGGGGGGGGGGGGGFCFFGGGGGGGGG7FGFGGGGGGFGGGGGGGG=;DF;FFGGGFGGGGGFFGGCEGGDF8=F5FFGFFFFGADDDFGCDFADGE8E;DCFCGFGFGADEFGGEG@98=CFFBEGFF@FFFBF=CCFGE*<=CE>D9GFFAB)<2==@BDD4828CE(,5;7CFEC>)49>32(./(-7:<D>>?:?.(2+.6.(((---(-5:704<6(-*23.66
@M02996:162:000000000-B87FG:1:1103:20056:7101 2:N:0:CCTAAGAC+AAGGAGTT
GACTACTAGGGTATCTAATCCTGTTTGCTCCCCACGCTTTCGTGCATGAGCGTCAGTACAGGCCCAGGGGATTGCCTTCGCCATCGGTGTTCCTCCGCATATCTACGCATTTCACTGCTACACGCGGAATTCCATCCCCCTCTGCCGTACTCTAGCCTTGCAGTCACAAAGGCAGTTCCCAGGTTGAGCCCGGGGATTTCACCTCTGTCTTGCAAAGCCGCCTGCGCACCCTTTACGCCCAGTAATTCCGCTTAAGGCTCGCCCCCTACGTATTACCACGGCTGCTGGCACGTAGTTAGC
+
CCCCCGGGGGGGGGGGGGGGGGGGGGGGGGGGGGGGGGGGGGGGGGGGGFGGGGGGGGGE<FFEGEG7FG:FFGGGFGGGGGGGGGGGGGGGGGGG7FFGGFGGGGGGGGGGGGGGG>FCFFECGFEFGGGGGGGGGGGGGDFEGGBGFGFFECFGGGG6FFDCFBGG?FFFGADGFGFG@@EC@F@G@GGAFBC))DFEFFFBF4=5<CG4==?83C66C>?(663,2*((;44;;:EGF:7A*)6>C8),-()*)...(1(4C99(22..32))-),(-4490.)81<<(.,/*2.))
@M02996:162:000000000-B87FG:1:1103:20075:7103 2:N:0:CCTAAGAC+AAGGAGTT
GACTACTAGGGTATCTAATCCTGTTTGCTCCCCACGCTTTCGTGCATGAGCGTCAGTACAGGCCCAGGGGATTGCCTTCGCCATCGGTGTTCCTCCGCATATCTACGCATTTCACTGCTACACGCGGAATTCCATCCCCCTCTGCCGTACTCTAGCCTTGCAGTCACAAAGGCAGTTCCCAGGTTGAGCCCGGGGATTTCACCTCTGTCTTGCCAAGCCGCCTGCGCACGCTTTACGCCCAGTAATTCCGACTAACGCTCGCACCCTACGTATTACCGCGGCTGCTGGCACGTAGTTAGC
+
CCCCCGGFGGGGFFGGGEFGGGGGGGGGGGDFEGGGGGGGGEGGGGGGF8E@FGEGG9FEFGGGGF,CC>@BFGGGFGGGGGGGFGFGGGGGGGGGFGDECFFGGGGGGGGGFF,AE8DFFFB+4CC6+AEFG,@DGGGGG=@8DFACAEFFFFFGFGEGGGFGGEFG6:>5,6;EFGEGE;EFDC)@1AFAEEC94FFE49739A3*9BFEF)>)55/(:673116(1*2(:4)5<0?51.,614:4:57(-4,*-----1,171(..3..32.4)-((-49030420.)-..12+-.4
@M02996:162:000000000-B87FG:1:1103:22860:7375 2:N:0:CCTAAGAC+AAGGAGTA
GACTACTCGGGTATCTAAGCCTGTTTGCTCCCCACCCTTTCGCTCCTCAGCGTCAGTTACGGCCCAGAGATCTGCCTTCGCCATCGGTGTTCTTCCTGATATCTGCGCATTCCACCGCTACACCAGGAGTTCCAATCTCCCCTACCGCACTCTAGTCTGCCCGTACCCACTGCAGGCCCGAGGTTGAGCCTCGGGTTTTCACAGCAGACGCGACAAACCGCCTACGAGCCCTTTACGCCCAATCATTCCGGCTCACTCTTGCACCCTCCGTATTAGCGCGGATTCTGTCGCGATGTTAAC
+
CCCCCGGFGGGFCFGGE<EEGGGFFGGGGGCF:FEGEGEEFGEGG@FGGGGG7FGGFFFGGGGCFGGGGGGFGGGFFFGFCFEGD=?BFFGGEEFGGGCFFDGGDGGGG6@FEFGFE=<CDECE=FEEEGFGGDCFG>DEFABFF=:F>EBFA=9@EAC?CDB@+:==FECCCC6C>?8C78@9FF@FEGG<?>*/)*9ECEE:BA@(76C;BF98@GG7=1(2586?E*((284<B?CE1<?(794:*50(((.2))..)0).02?((--.0+))(---(((,,:)).((,((**2))-
@M02996:162:000000000-B87FG:1:1103:22840:7380 2:N:0:CCTAAGAC+AAGGAGTA
GACTACTCGGGTATCTAAGCCTGTTTGCTCCCCACCCTTTCGCTCCTCAGCGTCAGTTACGGCCCAGAGATCTGCCTTCGCCATCGGTGTTCTTCCTGATATCTGCGCATTCCACCGCTACACCAGGAGTTCCAATCTCCCCTACCGCACTCTAGTCTGCCCGTACCCACTGCAGGCCCGAGGTTGAGCCTCGGGTTTTCACAGCCGACGCGACCAACCGCCTACGAGCCCTTTACGCCCAATAATTCCGGATAACGCTTGCGCCCTACGTATTACCGCGGCTGCTGGCACGTAGTTAGC
+
CCCCCGGGGGGGCGGGGGGGGGGGGGGGGGGGGGGGGGGGGGGGFEGGGGGGGGGGGGGGFGGEGDFFDFGFGGGGCGGGGGGGEEBCFFGGGGGGGGGGGFGGGGGGGGGFGGGGG=DGGGGGGFE+@EFGGF8AF=EGG@FGGGAC>EDFCBDAFGGGGGFF6>DFDGDFG?CFEG>C@::*>;C,.=,53:C77BF<*<*8B)(8>:7(6A(8;CG9GB::B1((/*4.7>AA?:EE((..?6>>F:)28?<0---,-9(19>9(8:,.23))68((-,(44)..(.),.(/13)..
@M02996:162:000000000-B87FG:1:1103:22849:7395 2:N:0:CCTAAGAC+AAGGAGTA
GACTACTCGGGTATCTAAGCCTGTTTGCTCCCCACCCTTTCGCTCCTCAGCGTCAGTTACGGCCCAGAGATCTGCCTTCGCCATCGGTGTTCTTCCTGATATCTGCGCATTCCACCGCTACACCAGGAGTTCCAATCTCCCCTACCGCACTCTAGTCTGCCCGTACCCACTGCAGGCCCGAGGTTGAGCCTCGGGTTTTCCCAGCAGACGCGACCAACCGCCTACGCGCCCTTTACGCCCAATCATTCCGGACAACGCTTGCGCCCTACCTCTTTCCGCGCCTGCTCGCCCGTACTTAGC
+
CCCCCGGGGGDGEGFFC,CFGGGFGGGGGGDF@EG@FGGGGGGGGGGGGGGGGGCGGGGGEFFCFCE8FFGGGGGG=FGCFGGGD>CF:,BADFGGFGDGEFFD9FGGGGGGCFF@8:B6CDEGCE7B=9FGG==DG9=@DAF+0F=F>GED9,+CDDAFFGDC>ADF,CDF?5:6AG@?3@E1@C57.A,:59C=>C>E3:*5>;0(8)::1A0)6>D(2((-2-4(/*4,7066,(874(((0)46::30((,9,,(,(1(-/49:((,-++)).((-(((,,5),((,,(-*/3)-)
@M02996:162:000000000-B87FG:1:1103:9458:7461 2:N:0:CCTAAGAC+AAGGAGTA
GACTACTCGGGTATCTAATCCTGTTTGCTCCCCACGCTTTCGTGCATGAGCGTCAGTACAGGCCCAGGGGATTGCCTTCGCCATCGGTGTTCCTCCGCATATCTACGCATTTCACTGCTACACGCGGAATTCCATCCCCCTCTGCCGTACTCTAGCCTTGCAGTCACAAAGGCAGTTCCCAGGTTGAGCCCGGGGATTTCACCTCTGTCTTGCACAGCCGCCTGCGCACGCGTTACGCCCAGTAATTCCGTTTAACGCTCGCCCCCTACGTATTACACCGGCTGCTGGCACGTAGTTAGC
+
C@CCCGGFGGGGGGGGFFFGGGGGGGGGFFFFGGGGGGGGDGGGGGGGGGGGGGGGG<FGEEDFGGGCCGGEGGGGGGGGECGGFCFFFGGGGFGGGEGGGDF8FGGGGGFGGGFGG:DDF9F8EFGE=FGGGFGFGGGGGAFGDG=@:EFFFCDGFEG?FGFEFFGFFGF6?ACACDEGACFGFFF7>CGB494>2CFFCE=>B63/9@GFFF*?=5<2E@D;063(/3:(9(3:<:CGF14)*65<*4)5?B<D4--421(,92(-44..2+.66).(,--(-5)43(.((.*/+6<<
@M02996:162:000000000-B87FG:1:1103:14284:7470 2:N:0:CCTAAGAC+AAGGAGTA
GACTACAAGGGTATCTAATCCTGTTTGCTCCCCACGCTTTCGTGCATGAGCGTCAGTACTTGCCCAGCTGATCGCCTTCGCCATCGGTGTTCTTCCTCATATCTACGCATTTCACCGCTACACTCGGAATTCCATCCCCCTCTGCCGTCCTCTCGCCCTGCAGTTTCAAATTCAGTTCCCAGGTTGAGCCCGTGGCTTTCACCTCTGTCTTGCTATCCCGCCTGCCCCCCCTTTACGCCCCGTCATTCCGATTAACTCTTCCTCCCTCCGTATTACCGCCGCTGCTGTCCCGTTTTTAGC
+
CCCCCFFGGGGGGGGGG<CFGGGGCGGGGCD<@-CEGGEFCF6@FGG,F8F@FGGCF,C,C<,AF<<,66C,5:BF@CF?ECE:,@CFGGGG,CEEECEF,2=DFGFG6CFGGFF,@1<+=,F=,A+86BFGG;E,=,@EGDF,==)80CEF,6=FC+@+@,9>,*?=,@;+3+?2?@E6,,+5<;810A65***08BFFEFEEB>3/6BCB;+;+)4;>E28(((-(4/6(25<C60C5((-(0,65F0)(4367)))-)0)69??<?(-(*0)))(((--((-55).,81.(+**((.
@M02996:162:000000000-B87FG:1:1103:9448:7478 2:N:0:CCTAAGAC+AAGGAGTA
GACTACTCGGGTATCTAATCCTGTTTGCTCCCCACGCTTTCGTGCATGAGCGTCAGTACAGGCCCAGGGGATTGCCTTCGCCATCGGTGTTCCTCCGCATATCTACGCATTTCACTGCTACACGCGGAATTCCATCCCCCTCTGCCGTACTCTAGCCTTGCAGTCACAAAGGCAGTTCCCAGGTTGAGCCCGGGGATTTCACCTCTGTCTTGCAAAGCCGCCTGCGCCCGCTTTCCGCCCAGTAATTCCGATTAACGCTCGCACCCTACGTATTACCGCGGCTGCTGGCACGTAGTTACG
+
CCCCCGGGGGGGGGGGGGGGGGGGGGGGGGFFGGGGGGGGGGGGGGGFFGGGGGGGGCFG@FFCGGG7BFGEGGGGGGGGGGEGGGCF@FGGGGFF=FGGGFGGGGGGGGEGFFGCG>D=DFGCEFFCFFGGGDFGGGGGGDFDFGA@@EFFGFGGGGF?FGFGGFCC?>BFG?DGFGFGDDF9FG=7>FF=B>C>2FFE?CFFBA38@FGBFAC6=<;:G>7(,(6(2*663:)6:BEGB04:@A:4:3)(,4:0-----9-2>34(444433))-4231141:F02((3344;CC.)(
@M02996:162:000000000-B87FG:1:1103:15595:7879 2:N:0:CCTAAGAC+GAGGAGTA
GACTACTAGGGTATCTAATCCTGTTTGCTCCCCACGCTTTCGTGCATGAGCGTCAGTACAGGTCCAGGGGATTGCCTTCGCCATCGGTGTTCCTCCGCATATCTACGCATTTCACTGCTACACGCGGAATTCCATCCCCCTCTACCGTACTCTAGCCATGCAGTCACAAAGGCAGTTCCCAGGTTGTGCCCGGGGATTTCACCTCTGTCTTGCATACCATCCTGCTCAGGCATTACGCCCAGAAATTCCGTTTACCTCTTGCACCCTACGCATTACCGCGTCCTCTTGCCCGTTGTTACC
+
CCCCCGGGGGGGEFGGF@EEGGGGGGGGFFEFCGGGGFCEFEGGGGGGFDFFGGEGFCE6C,CFFFGE@@CGGGGGFCFFEE,=DC7BCFFEGFG<BFEGGCACFGFGGEFGGFFFG=F??EF=EC7CGGGGGGGGGGGGGFFG3EAFFGFFF9DFGFG+=D+3DEGG=8,:8?DFFE;D@@;?FG)43=D5*:7)7F>4>FFEFFB8?F+*>ACC=<*/?(**6(7)*35(*7)97(4:<((/;>ECC=).3=2:)..64:))941(.(((/*))-((--(((.)-5.4)-,(*2*)).
@M02996:162:000000000-B87FG:1:1103:7849:8781 2:N:0:CCTAAGAC+ACGGAGTA
GACTACAAGGGTATCTAATCCTGTTTGCTCCCCACGCTTTCGTGCATGAGCGTCAGTACAGGTCCAGGGGATTGCCTTCGCCATCGGTGTTCCTCCGCATATCTACGCATTTCACTGCTACACGCGGCATTCCATCCCCCTCTACCGTACTCTAGCCCTGCAGTCACAAAGGCAGTTCCCAGGTTGAGCCCGGGGTTTTCACCCCTGTCTTGCATAACCGCCTTCTCACGCTTTACGCCCAGTAATTCCGATTAACGCTTCCATCCTACATATTGCCGCGTCTGCTGGGTCGGAGGTAGC
+
CCCCCGG,EFGGGGGGGFFGGGGGG<FFFGGGCCFGGGGGGGGFGCFCFGGGGGFGG9CEGDFFFFFFDG7:AEFGGEGGEFGGGGGCGGGG;54FEGGGGFGGGFFGGGGGGGFDC8?9DFF>B:C+@FFGGGGGGDFGC=BDFG=+<@5D@F@F8,@6F8?C=6FG<6FFFAGGFGCF9@5<<55@>FEAFAD))*88<FB((/55>AD84AC6*02(:3((.)))1/,/9?CEF7CC01.5/666:(0-3(5C-(((-2.)2,).2(-)30))4(-4(--().)(((.(-(**1).,
@M02996:162:000000000-B87FG:1:1103:7848:8801 2:N:0:CCTAAGAC+AAGGAGTA
GACTACAAGGGTATCTAATCCTGTTTGCTCCCCACGCTTTCGTGCATGAGCGTCAGTACAGGTCCAGGGGATTGCCTTCGCCATCGGTGTTCCTCCGCATATCTACGCATTTCACTGCTACACGCGGAATTCCATCCCCCTCTACCGTACTCTAGCCATGCAGTCACAAAGGCAGTTCCCAGGTTGAGCCCGGGGATTTCACCTCTGTCTTGCATAACCGCCTGCGCACGCTTTACGCCCAGTAATTCCGATTATCGCTTGCCCCCTACGTATTACCTCGGCTGCTGGCACGTCGTTAGC
+
CBCCCGGGGGGGCFGGG<CFGGFEGGGGGGGGEFGGGEFGGGGGGGGGGGGGGGGGGGGGGGGGGGGGGGGDGGGGGGGGGGGDFE:FEGEGFFGGGGGGGFGGFGGGGGGGGGFFF:DDFEFCGGGD7@CDGFGGGGGGG@FGGFBFFEAFGCDGGGGGGG8E?DGGGG?CGFGGFCEGFGGEGGFF8@@AEDG=A:FFFGFFBFE5CFG*5=@F>CFBE7;=60;(//6(7()6;1>E?FBF*:9<:8566:)0,-2,(1(5C9181(()23).44428,-2(43(4856.(*22(,.
@M02996:162:000000000-B87FG:1:1103:26802:8804 2:N:0:CCTAAGAC+AAGGAGTA
GACTACCGGGGTATCTAATCCTGTTTGCTCCCCACGCTTTCGTGCATGAGCGTCAGTACAGGCCCAGGGGATTGCCTTCGCCATCGGTGTTCCTCCGCATATCTACGCATTTCACTGCTACACGCGGAATTCCATCCCCCTCTGCCGTACTCTAGCCTTGCAGTCACAAAGGCAGTTCCCAGGTTGAGCCCGGGGATTTCACCTCTGTCTTGCAAAGCCGCCTGCGCACGCTTTACGCCCAGTAATTCCGATTAACGCTCTCACCCTACGTATTACCGCGGCGTCTGGCACGTGTTTACG
+
CCCCCGGGGGGGGGGGGEFGGGGGGGGGGGGGGGGGGGGGGGGGGGGGGGGGGGGGGGGGGGGGGGFGGGGGGGGGGGGGGFEGGGCGGGGGGGGGGGGGGFGGGGGGGGGGGGGGG:DFFGGGGGGGGGGGGGGGGGGGGDFGGF8CDGFF33DFGGGGGGAGGEDFGCEFG>DFFFEG=DCEGG)=:?GF>?5(6FFEFGFBDA;)7:C<EF96@FG@E6;=@6;:C89<CBAF?FGG:15A94-6>3>(3-6>-((--25<C?<3:B.)03)6.8,(((-(-381:<B(,,00;.)(
@M02996:162:000000000-B87FG:1:1103:11872:8804 2:N:0:CCTAAGAC+AAGGAGTA
GACTACTCGGGTATCTAATCCTGTTTGCTCCCCGCGCTTTCGTGCATGAGCGTCAGTACAGGCCCAGGGGATTGCCTTCGCCATCGGTGTTCCTCCGCATATCTACGCATTTCACTGCTACACGCGGAATTCCATCCCCCTCTGCCGTACTCTAGCCTTGCAGTCCCAAAGGCAGTTCCCCGGTTGAGCCCGGGGATTTCCCCTCTGTCTTGCAAAGCCGCCTGCGCACGCTTTACGCCCAGTCATTCCGATTACCGCTCGCACCCTCCGTATTTCAGCGCCGGCTGGCCCGTAGTTAAC
+
CCCCCGGGGGGGGGGGGFFGGGGFEFGGGGGFECFGGGGGGGGGGGGFGFGGGGGGGCFDEAFCFFGFED+@F<FFEFGGGGDGFG?CFGGDFFFFCEFGE+EFGGGGGCFFCEFF;8@BFEF=EFGGFGGGG8FGFGGGGDFFFFFFEGFFGGDGFEF?FGFGG)C7C,:5DF*@B@>;,5*=BDB6;EG>;6513?FE)>;FFF37CCF@@661(;C7E9<<?(70*238<:)6((:>128)06<4:2)4(-)2-----/7>C?::14-(02).)))((-((-(((-(-(--*2<)))
@M02996:162:000000000-B87FG:1:1103:26796:8821 2:N:0:CCTAAGAC+AAGGAGTA
GACTACCGGGGTATCTAATCCTGTTTGCTCCCCACGCTTTCGTGCATGAGCGTCAGTACAGGCCCAGGGGATTGCCTTCGCCATCGGTGTTCCTCCGCATATCTACGCATTTCACTGCTACACGCGGAATTCCATCCCCCTCTGCCGTACTCTAGCCTTGCAGTCACAAAGGCAGTTCCCAGGTTGAGCCCGGGGATTTCACCTCTGTCTTGCAAAGCCGCCTGCGCACGCTTTACGCCCAGTAATTCCGCTTAACGCTCGCACCCTACGTATTACCTCGTCTGCTGCCACGTCGTTAGC
+
CCCCCGGGGGEGGGGGEAFGGGGGGGGGGGFECGGGGGFFGGGGGFGG98FGGGGGGGGGCFFEGGGGGGGGGCGGGGGGGGGGGGEFGGGGGGGGEGGGGDFGGGGGGGGGGGFFF:FDFGFGGGGGGGGDDFFGFCFGG=F?FEBFEGFFFG?BFFF6BFFGGFGGFGGFGFDGFGFGGFC<DF9<:=:@*:4(5?FEEFFFBFE?CFC<AFE@3*C>E23?D279=:6151)6(4C::(4<*))6C>)(,,-:----77(4<????8,)2+...63(,,(,65))(,.73(228(-<
@M02996:162:000000000-B87FG:1:1103:26474:9135 2:N:0:CCTAAGAC+AAGGAGTA
GACTACCGGGGTATCTAATCCTGTTTGCTCCCCACGCTTTCGTGCATGAGCGTCAGTACAGGCCCAGGGGATTGCCTTCGCCATCGGTGTTCCTCCGCATATCTACGCATTTCACTGCTACACGCGGAATTCCATCCCCCTCTGCCGTACTCTAGCCTTGCAGTCACAAAGGCAGTTCCCAGGTTGAGCCCGGGGATTTCACCTCTGTCTTGCAAAGCCGCCTGCGCACGCTTTACGCCCAGTAATTCCGATTAACGCTCGCACCCTACGTATTACCGCGGCTGCTGGCACGTAGTTAGC
+
CCCCCGGGGGGGGGGGGGFGGGGGGGGFFGGFEGGGGGGGGGGGGGFGGGGGGGGGGGGGGGGGGGGCEGGGEGGGFFGGGGGEFGFGGEGGGGGGGGGGGFGFGGGGGGGGGGGDG:?DDEECEGGGGGGGGGGGGGFGDFFAD:>8@EAFEGFFGGFCFC;FGBGGGGGFGFGFFGFGAFG?FCEF@7EBFDGBFGFCCGE=DFE)9@DAEF3A;DG@E;1077;(:*4:7:4AFFDG?:4>=AFA:07(23-:,--,4712>6:BB?3532646?>4,47;:>2>10)44.2;@..-
@M02996:162:000000000-B87FG:1:1103:16449:9164 2:N:0:CCTAAGAC+AAGGAGTA
GACTACCCGGGTATCTAATCCTGTTTGCTCCCCACGCTTTCGTGCCTGAGCGTCAGTACAGGCCCAGCGGACCGCCTTCGCCACTGGTGTTCTTCCTCATATCTACGCATTTCACTGCTACACGCGGAATTCCACCTCCCTCTCCCGTACTCTAGCCTTGCAGTCTCAACGGCAGTTTCCATGTTGAGCCCGGCGATTTCACCCCTTTCTTGCAGATCCGCCTGCGCACCCTTTACGCCCAGTACTTCCGATTCACGCTCGCACCCTACGTATTCCCGCGGCTGCTGGCCCGTAGTTCAC
+
@CCCCGG,CEGGGGGGGFEFGGAFFG8EFFFGGGGCFGDGGCCCC,E68FGCCCFCF<:6,6,8BFF,+@+++4@FCFGFGGC7,@,CEFBF,CFG9?FFDDGGG<@FCBFGGGE,E:DFCEF=+@:CFGGGD:,@+,6BCDF==,189EFF,,=8,74+@<*@6*?EF,6*@?*=B,;+,,55@:4C:FG4))959BF3?F)(6.(.1;C4A*):)22,=16177617*4(252<-,2C??(6*).67:),,))2(.,(-)(45:60:(()23.-)47(4(,4().(((--43*23)).
@M02996:162:000000000-B87FG:1:1103:16462:9178 2:N:0:CCTAAGAC+AAGGAGTA
GACTACCCGGGTATCTAATCCTGTTTGCTCCCCACGCTTTCGTGCATGAGCGTCAGTACAGGCCCAGGGGATTGCCTTCGCCATCGGTGTTCCTCCGCATATCTACGCATTTCACTGCTACACGCGGAATTCCATCCCCCTCTGCCGTACTCTAGCCTTGCAGTCACAAAGGCAGTTCCCAGGTTGAGCCCGGGGATTTCACCTCTGTCTTGCAAAGCCGCCTGCGCACGCTTTACGCCCAGTAATTCCGATTAACGCTCGCACCCTACGTATTACTGCGGCTCCTGGCACGTTGTTAGC
+
CCCCCGGGGGGGGGGGGGGGGGGGGGGGGGGGGGGGGGGGGGGGGGGGGGGGGGGGGGGGGGGGGGGGGGGGGGGGGGGGGGGGGGFGGGGGGFGGGGGGGFGGGGGGGGGGGGFFG:D@DFFGCGGFGGGGGGGGGGGGD=FGGGFFFGFFFGGGGGGGGGFGGFGGG?FFGFDGFGEGGFCCCCEFEGGBED45>GFEEGFEBFEFEFF34=;;;CC>=4(,26>6C*915<AAFBGGFF?FB>AFF:>?BFAC--(,-/,(94:22-.,03::)-.(,,,(((.0((5<,(**16.4
@M02996:162:000000000-B87FG:1:1103:28003:9251 2:N:0:CCTAAGAC+AAGGAGTA
GACTACTGGGGTATCTAATCCTGTTTGCTCCCCACGCTTTCGCGCCTCAGCGTCAGTTACAGACCAGAGAGTCGCCTTCGCCACTGGTGTTCCTCCATATATCTACGCATTTCACCGCTACACATGGAATTCCACTCTCCTCTTCTGCACTCAAGCCTCCCAGTTTCCAATGGCCGCTCGCGGTTGATCCGCGAGATTTCACATCAGACTTAAGAGACCGCCTGCGCGCGCTTTACGCCCAATAAATCCGGACAACGCTTTCCACCTACGTATTACGGCGGCTGCTGGCCCGTCGTTAGC
+
CCCCCGGGGGGGGGGGG9FGGGGGGGGGGGCFGGGGGGGGGGGGGGGGFGGGGGGGGGGGGGGGGGGGGGGFGGGGGGGGGGGGGFFGGEBFFGGGGGGGGFGGGGGGGGGGGGGGG@EDDGGGGGGFDGGGGFEADEEGFDDGGFDGFGFFCGFGGCEGCF?B=DGGGFC;CFGEA+8>CEDGE7),3@,:*:C=@EB<4C5CFFE:>FF:C@9;(096=:<??,.(*/((9:))(,::2480*)-.2(03>>0*-,--(*.-*.((.(()33.6((-,-41(-4:2,((,-(22*-,)
@M02996:162:000000000-B87FG:1:1103:16761:9565 2:N:0:CCTAAGAC+AAGGAGTA
GACTACCAGGGTATCTAATCCTGTTTGCTCCCCACGCTTTCGTGCATGAGCGTCAGTATTGGCCCAGGGGGCTGCCTTCGCCATCGGTATTCCTCCACATCTCTACGCATTTCACTGCTACACGTGGAATTCTACCCCCCTCTGCCATACTCTAGCCCGCCAGTCACAAATGCAGTTCCCAGGTTAAGCCCGGGGATTTCACCTCTGTCTTAGCGGACCGCCTGCGCACGCTTTACGCCCAGTAATTCCGATTAACGCTTGCACCCTACGTATTACCTCGGCTGCTGGCACGTAGTTTGA
+
CCCCCGGGGGGGGGGGGFGGGGGFGFFGGGGGGGGGGGGGGGGGGGGGGGGCGGGGGGGGGGGGGGGGGGGGGGGGDGGGGEGFGGEGFGGGGGGGGGGGGFGGGGGGGGGGGGGFG>DDFEGEFFFEGFGGGGGGGGGGGDFFGGFFFFFFGGCDDDEGDGEGF@GEF3EFGF?GFGCFEFFCFFFCA@@8DEGFFGFFFG*7>;B7<AGCCF>;9DC3=2,(4(6.::91>,)614?C<FFBFB).0.0-2(.2(-4:1/3<F?B24645336<).)((-,(().(47<6,(2*2)))
@M02996:162:000000000-B87FG:1:1103:19325:9665 2:N:0:CCTAAGAC+AAGGAGTA
GACTACTGGGGTATCTAATCCTGTTTGCTCCCCACGCTTTCGTGCATGAGCGTCAGTACAGGCCCAGGGGATTGCCTTCGCCATCGGTGTTCCTCCGCATATCTACGCATTTCACTGCTACACGCGGAATTCCATCCCCCTCTGCCGTACTCTAGCCTTGCAGTCACAAAGGCAGTTCCCAGGTTGAGCCCGGGGATTTCACCTCTGTCTTGCAAAGCCGCCTGCGCACGCCTTACGCCCAGTAATTCCGATTAACGCTCGCACCCTACGTATTACCGCGGCTGCGGGCACGTAGTTATC
+
CCCCCGGGGGGEGGGGGFGGGGGGGGGGGGGFGGGGGGGGGGGGGGGGGGGGGGGGGGGGGGGGGGGGGGGGGGGGGGGGGFFGFGCFEGGGGGGGEGGGD7DDGGGGGGGGGFGGG:;=@EFEGGGFFFFFFGGFGGGGGFFGGGBF*@FFE>@FGGG?CFBDFBGG6DCFGFDFFGEF>CCC,7@CCGGABDGB@EFFEGFEFFFCEF7BEFFF;CF2=.13;66:C*6(2:278<EG(4:B4))623041()2(-(--7>9DF?B??.,33.).89-2((24((4((-(42*;<)))
@M02996:162:000000000-B87FG:1:1103:18596:9667 2:N:0:CCTAAGAC+AAGGAGTA
GACTACAAGGGTATCTAATCCTGTTTGCTCCCCACGCTTTCGTGCATGAGCGTCAGTACAGGCCCAGGGGATTGCCTTCGCCATCGGTGTTCCTCCGCATATCTACGCATTTCACTGCTACACGCGGAATTCCATCCCCCTCTGCCGTACTCTAGCCTTGCAGTCACAAAGGCAGTTCCCAGGTTGAGCCCGGGGATTTCACCTCTGTCTTGCAAAGCCGCCTGCGCACGCTTTACGCCCAGTAATTCCGATTAACGCTCGCACCCTACGTATTACTGCCGCTGCTGGCACGTAGTTAGC
+
@CCCCGGFGGGGGGGGG@EFGGGFFGFFGGFFE<FGGGEGGGFGGGGGGGGGGGGGGGGGG?FGEEGFGG7FEBEGFGGGCECFFE:FFGGGGGFGGG>C,?EFCGGGDGGGGFCEF:D?F@FCGGDFGFAFFGGAFGFG=AFGGE@F5CF7;,=FFGDGF89C=:F;@>DFFF?9=@7C=;C27;5<:7@59>*:5<F?CC>.:6><?FFF4*01.02:C9;?=3617*6(*4<BFFCE6?8)/-.52,.(-():(--39337<:B(4-..+0.6...(-,440,.(4(.(..*/2-6<
@M02996:162:000000000-B87FG:1:1103:12924:9668 2:N:0:CCTAAGAC+AAGGAGTA
GACTACCAGGGTATCTAATCCTGTTTGCTCCCCACGCTTTCGTGCATGAGCGTCAGTACAGGCCCAGGGGATTGCCTTCGCCATCGGTGTTCCTCCGCATATCTACGCATTTCACTGCTACACGCGGAATTCCATCCCCCTCTGCCGTACTCTAGCCTTGCAGTCACAACGGCAGTTCCCAGGTTGAGCCCGGGGATTTCACCTCTGTCTTGCAAAGCCGCCTGCCCACCCTTTACGGCCAGTAATTCCGATTAACGCTCGCACCCTACGTCTTACCGCGGCTGCTTGCACGTTGTTCGC
+
CCCCCGGGGGGGGGGGGFGGGGGFGGGGGGGGGGGGGGGFGGGGGGGGGGGGGCFGGGGGGGGGGGGGGGGGFGGGEEFGGCFGGGGFGGGDFGFFGGGGGBGGGGGG6>:FGGFEG8BBGCFEGGG@CFGGGEGFFGGGGFFFFGBC?EFFCF@FFGGFG,;CECC9E+3*@09CFGFG,@5@FF@G@GGAFF42:FA<?F**02>CEFF<EFCA;4C@GBF0(((/1*(,25AF((8:1(.6*-.:0,0(((.:----(1,,148(3(.(21.43:B61((-1)))(.3(,(*12)((
@M02996:162:000000000-B87FG:1:1103:12906:9674 2:N:0:CCTAAGAC+AAGGAGTA
GACTACCAGGGTATCTAATCCTGTTTGCTCCCCACGCTTTCGTGCATGAGCGTCAGTACAGGCCCAGGGGATTGCCTTCGCCATCGGTGTTCCTCCGCATATCTACGCATTTCACTGCTACACGCGGAATTCCATCCCCCTCTGCCGTACTCTAGCCTTGCAGGCACAAAGGCAGTTCCCAGGTTGAGCCCGGGGATTTCACCTCTGTCTTGCAAAGCCGCCTGCGCACGCTTTACGCCCCGTAACTCCGATTAACGCTCCCCCCCTACGTATTACCTCGGCTCCTGGCAAGTCGTTAGC
+
CCCCCFFFGGGGGGGGG@EEFGGGGGFFEF8FFGCEGE7DFEFGGGGGDFGGEEEFGGGGGGGGDGFGGGGGFGGGCGGG7FGCDG?BCFDEEGGGGGGGGDFGGGGGGG?FCFDEFDDFGG=?CGEGGGFEFF8@F?EGG5:@FG>C>CFFABDFFG,=B85,+8?G6B8AGFGFFEAF9@9,@D5A5@FA4@D>@?;5?BB3@;38<AF*4;9+.2>91./,6.((**((*--464C*31:(0(.47(0(,46*-(-(,/(-12,(.(.)03.))).-(,4(((.(,4)(.)/2/(-)
@M02996:162:000000000-B87FG:1:1103:26873:10018 2:N:0:CCTAAGAC+AAGGAGTA
GACTACTAGGGTATCTAATCCTGTTTGCTCCCCACGCTTTCGTGCATGAGCGTCAGTACAGGCCCAGGGGATTGCCTTCGCCATCGGTGTTCCTCCGCATATCTACGCATTTCACTGCTACACGCGGAATTCCATCCCCCTCTGCCGTACTCTAGCCTTGCAGTCACCAAGGCAGTTCCCAGGTTGAGCCCGGGGATTTCACCTCTGACTTGCAAAGCCGCCTGCGCACGCTTTACGCCCAGTAAATACGATTAACGCGCGCACCCTACGTATTCCCGCGGCCGCTGCTACAGAGGTATG
+
CCCCCEGFGGGG<EEEA<EFDECFGFFGGFACEGDFEF;DFGGGDFFGGDFGGGEGGGGGGGGGGGGGGGGGGGGGGFGGDB?=DE@FFEFGGGGGGG7FC<=DF,@F8CFGFAF@F:;D?>,CCECCE7FAAEGGGGGGGDFFF==F>CFFDFGFGGGGGGFAE*2,533:@6DGFFEGA@E,>C5@:9D5?9C4):=?<,07@4>*04B*6;9160C0=6(,6,347*(,*(-::(2/8?2)*)).24)(2()2(--(-1(47:0411(.33).3143(((-,44(.).,))0*3..(
@M02996:162:000000000-B87FG:1:1103:26873:10037 2:N:0:CCTAAGAC+AAGGAGTA
GACTACTAGGGTATCTAATCCTGTTTGCTCCCCACGCTTTCGTGCATGAGCGTCAGTACAGGCCCAGGGGATTGCCTTCGCCATCGGTGTTCCTCCGCATATCTACGCATTTCACTGCTACACGCGGAATTCCATCCCCCTCTGCCGTACTCTAGCCTTGCAGTCACAAAGGCAGTTCCCAGGTTGAGCCCGGGGATTTCACCTCTGTCTTGCAAAGCCGCCTGCGCACCCTTTACGCCCAGTAATTCCGATTAACGCTCGCACCCTACGTATTACCGCCGCTGCTGGACAGTAGTTAGC
+
CCCCCGGGGGGFGGGGGCFGGGGFFFFGGGGGGGGGGGGGGGGGGGGGFFFGGGGGGGGGGGGGGGGGGGGGGGGGFGGGGGGGGGGFCFFFFGGGGGGGGFGGGGGGGDGGGFGFE8?DFFFGGDGGGGGGGGGGGGGGGFFFGGAFDGFFFFG9D8FGCGFGGEGGGGCFDFGFFGEGEFGGGGFFCEGAFBG9>GFCCFEEBAE9CAF@EFEF=<66=6204.,(**((24C;308CB<2:96:9:>)-406*,---,1(,123,23.533-6.(((--(-(..2(3:1-.+3<)).
@M02996:162:000000000-B87FG:1:1103:26856:10042 2:N:0:CCTAAGAC+AAGGAGTA
GACTACTAGGGTATCTAATCCTGTTTGCTCCCCACGCTTTCGTGCATGAGCGTCAGTACAGGCCCAGGGGATTGCCTTCGCCATCGGTGTTCCTCCGCATATCTACGCATTTCACTGCTACACGCGGAATTCCATCCCCCTCTGCCGTACTCTAGCCTTGCAGTCACAAAGGCAGTTCCCAGGTTGAGCCCGTGGATTTCACCTCTGTCTTGCAAAGCCGCCTGCGCACGCTTTACGCCCAGTAATTCCGATTAACTGTCTACCCCTACGACTTACCGCGGCCGGTGGCAACTGGTTAGC
+
C@CC@FGGGGG,CFGGE<FEFFGGDFGGGGFFEGGGGGCFGEGGGGFGGFGGGGGGGCFGG8FFFGGGECEGGFFA9CEGECFEGGFF7FEFGGFF@FFGGFGFFGGGCECFGGF9D:FDDEEE>F+8+AFFG8=EFFDEGFF?DFFG5C09DF7FE8FGGG+86*=FF,3:8A7,?@*=@FFCC*0,3:D=*/94*?62*5:34*)//1=>BF;+.26(4-3;@33:5*((26C<(,=7<1,<94))*.),--62)))))*))*((-21((/2)).---4(-((-,(.4,(.(+32-(.
@M02996:162:000000000-B87FG:1:1103:9517:10272 2:N:0:CCTAAGAC+AAGGAGTA
GACTACCGGGGTATCTAATCCTGTTTGCTCCCCACGCTTTCGTGCATGAGCGTCAGTACAGGCCCAGGGGATTGCCTTCGCCATCGGTGTTCCTCCGCATATCTACGCATTTCACTGCTACACGCGGAATTCCATCCCCCTCTGCCGTACTCTAGCCTTGCAGTCACAAAGGCAGTTCCCAGGTTGAGCCCGGGGATTTCACCTCTGTCTTGCAAAGCCGCCTGCGCACGCTTTACGCCCAGTAATTCCGATTAACGCTCGCACCCTACGTATTACCGCGGCTGCTGGCACGTAGTTAGC
+
CCCCCGFGGGFGFGGGGFFGGGGGGGGGGGGGGGGGGGGGGDGGGGGGGGGGGGGGGGGEEFGGGGGGGGGGDFGGFGGGGGGGGGFGGGGGGCGGGGGGG9FGGGGGGGGGGGGDG>FDGFGGGGCCFFGGGGGFG8EGGFF?DA=@@GFDFGGGGGGGFGFCCC@FG8,;:FGGFGFGDDE?FGEF6CD>D>DFFGFFFGFFDA3?<CF@E=;A17F;::?DF6;3:*-39<FFF?EGF63A4<<AC20,,4)2-,((4/,4C::1:3..336:6(-(44,(-43??:?:81;*3).)
@M02996:162:000000000-B87FG:1:1103:22856:10956 2:N:0:CCTAAGAC+AAGGAGTA
GACTACTAGGGTATCTAATCCTGTTTGCTCCCCACGCTTTCGTGCATGAGCGTCAGTACAGGCCCAGGGGATTGCCTTCGCCATCGGTGTTCCTCCGCATATCTACGCATTTCACTGCTACACGCGGAATTCCATCCCCCTCTGCCGTACTCTAGCCTTGCAGTCACAAAGGCAGTTCCCAGGTTGAGCCCGGGGAGTTCACCTCTGTCTTACAAAGCCGCCTGCGCACCCTTTACGCCCAGTAATTCCGGTTAACGCTCGCACCCTACGTATTCACGCCGCTGCCTGCCATTCGTTCAC
+
CCCCCGGGGGGGGGGGGEGGGGGGGGGGGGFFCGGGGGGGGGGGGGGGFGGGGEGGGGGGGGFBBCEFGGGGGGFGFGGFCFFGGGFFCCCFGGGFCEDG7@ECFFGGGGGF9,@AF:<3=C<@EG7+@FFEFFDFGG@C=>DFGGFF>E596>D,=EFF@@+:35B7ECF?EF+AAGCFEEG9FG@7@FG5ADGA(FF:<C@*2;>5>F7*/;>A5559C;1(3299C*/(;5.63(2::34-0.6<C>),,44:--(,(1(-128(2((.33-))(,(--(,((,.1:))))302,,)
@M02996:162:000000000-B87FG:1:1103:22873:10962 2:N:0:CCTAAGAC+AAGGAGTA
GACTACTAGGGTATCTAATCCTGTTTGCTCCCCACGCTTTCGTGCATGAGCGTCAGTACAGGCCCAGGGGATTGCCTTCGCCATCGGTGTTCCTCCGCATATCTACGCATTTCACTGCTACACGCGGAATTCCATCCCCCTCTGCCGTACTCTAGCCTTGCAGTCACAAAGGCAGTTCCCAGGTTGAGCCCGGGGATTTCACCTCTGTCTTGCAAAGCCGCCTGCGCACGCTTTACGCCCAGTAATTCCGATTAACGCTCGCACCCTACGTATTACTGCGGCTGCTGGCACGTAGTTAGC
+
CCCCCGGGGGGGGGGGGGGGGGGGGGGGGGEFFGGGGGGGGGGGGGGGGGGGGGGGGGGGGGGGGGGGGGGGGGGGFGGGGGGGGCFFFGGGFGGGGGGGGFGGGGGGGGGGGGADF>FGDEFGGGGGGGGGGGGGGGGGGDFGGGFF>EFFF;DFGGGGGGFDGFGGG>?FDFGFFGFGEEFFFGFGEGFAD>4A2D6??CE5>;B?CFG=EFC46CC>C168<6;;5:335;<AFFGGF:>A=-4:25836:6:.--(-142742:?(..3366).)(-44(1340((,8.3**3..6
@M02996:162:000000000-B87FG:1:1103:25232:11008 2:N:0:CCTAAGAC+AAGGAGTA
GACTACTCGGGTATCTAATCCTGTTTGCTCCCCACGCTTTCGTGCATGAGCGTCAGTACAGGCCCAGGGGATTGCCTTCGCCATCGGTGTTCCTCCGCATATCTACGCATTTCACTGCTACACGCGGAATTCCATCCCCCTCTGCCGTACTCTAGCCTTGCAGTCACAAAGGCAGTTCCCCGGTTGAGCCCGGGGATTTCACCTCTGTCTTGCAAAGCCGCCTGCGCACCCTTTCCCCCCAGTCATTCCACTTAACGCTCGCACCCTACGTATTACCGCGCCTGCTGGCACGTCGTTTGC
+
CCCCCGFFGGGGGGGGGGGGGGGGGGGGGGGGGGGGGFEGGGGGGFGGGGGGGGGGGFEE<FGGGGG@FGGG<EFGFGGDGGFEGEFFGGGGFGGGFEGG,DFC>FGGGDGGGGGAA:DFD>F@EGGDGGGGGE;ADCDGGFFDGE08<EFFDFGFGDC+@DFG?AFCCF?FGFGGFGF>,3@@BD4C>CC295?(6CFE4FBBDA;)5;:7AFF8(2>:C>DD?,23C*2(28)))(2:B?B)149<>)*.446:(--(->3>D:?::0..33))61,3(,3:6()(((.4.-12*(-.
@M02996:162:000000000-B87FG:1:1103:10848:11234 2:N:0:CCTAAGAC+AAGGAGTA
GACTACAAGGGTATCTAATCCTGTTTGCTCCCCACGCTTTCGTGCATGAGCGTCAGTACAGGCCCAGGGGATTGCCTTCGCCATCGGTGTTCCTCCGCATATCTACGCATTTCACTGCTACACGCGGAATTCCATCCCCCTCTGCCGTACTCTAGCCTTGCAGTCACAAAGGCAGTTCCCAGGTTGAGCCCGGGGATTTCACCTCTGTCTTGCAAAGCCGCCTGCGCACGCTTTACGCCCAGTAATTCCGCTTAACGCTCGCACCCTACGTCTTCACGCCCCTGCTGGCACGGCGTTAAC
+
CCCCCGGGGGGGGGGGGDFGGGGGGFGGGGFFEGGGGGGFGGGGGGGGGGGGGGGGGGGGGGGGGGGFGFGGG?FGEFGGGGGDF>BCFGGGGDFGGGGGGFGGGGGGDGCFGGFDG:DDFEGGGGGCFFEFGGGGGDDGD>FFGFA8:EFFGGGGGC=FFGF<=DFGCEFFGFGGFGEGGG5<@7C,1@D5*:CA=CA?>CBEFAE97A84@A@B:CF1:6;3=@@6=*18D(4<13CC6:B>4<A405),44)*(-((,/((9<6(((((0*))),,((((,..)(-()(((2214-)
@M02996:162:000000000-B87FG:1:1103:17711:11507 2:N:0:CCTAAGAC+AAGGAGTA
GACTACTAGGGTATCTAATCCTGTTTGCTCCCCACGCTTTCGTGCATGAGCGTCAGTACAGGTCCAGGGGATTGCCTTCGCCATCGGTGTTCCTCCGCATATCTACGCATTTCACTGCTACACGCGGAATTCCATCCCCCTCTACCGTACTCTAGCCATGCAGTCACAAAGGCAGTTCCCAGGTTGAGCCCGGGGATTTCACCTCTGTCTTGCATAACCGCCTGCGCACGCTTTACGCCCAGTAATTCCGATTAACGCTTGCACCCTCCGTATTACCGCGGCTGCGGGCACGTAGTTAGC
+
CCCCCFGGGGGGGGGGGGGGGGGGGGGGGGGFGGGGGGGGGGGGGGGGFEGGGGGGGGGGGGGGFGGGGGGDCFCFFFGGGEGGGGGGGGGGGGGGGGGGGFGGFGGD>CFFGFFFGDDDCEFGEGGFGGGGGGGGGGGGD>DGGFFFDGFFGGGFGGFGGGDEFB7DGFGFGFGCFFEGFEF9<D5CCFE9AED9AFFFFGB*(8794+=*>FEBEFF>E6/68>>;C86(*,)9<?CC:B:)9-6AG:)(33<D-(-((152C?((((-.23)---(--39>0(-34(8<((2;+-..
@M02996:162:000000000-B87FG:1:1103:28491:11787 2:N:0:CCTAAGAC+AAGGAGTA
GACTACCCGGGTATCTAATCCTGTTTGCTCCCCACGCTTTCGTGCATGAGCGTCAGTACAGGCCCAGGGGATTGCCTTCGCCATCGGTGTTCCTCCGCATATCTACGCATTTCACTGCTACACGCGGAATTCCATCCCCCTCTGCCGTACTCTAGCCTTGCAGTCACAAAGGCAGTTCCCAGGTTGAGCCCGGGGATTTCACCTCTGTCTTGCAAAGCCGCCTGCGCACGCTTTACGCCCAGTAATTCCGATTAACGCTCGCCCCCTACGTATTACCACGGCTGCTGGCACGTAGTTAGC
+
CCCCCGGGGGDGGGGGGFGGGGGGGGGGGGGDEEFFGGGGGGGGGGFFFGGGGEGGGGGFGGFEDGGGGG7,4AEGFGGGGGGGFGFGGGEGFCADGGGEGFGDGGGGGGGGGGG,EDFFFCF8EFD:FFFGGFGDGGFGGFF?DC8@?EFF>DGDFFGG7FFGG5DCE>EA?F7EFG@F9FGFFGFGEEGFBBG=@GFFFG=BDA6188+4>A?;=FF;DBF;?FF.:*4(9<AFF?EEBB?41654:70((-6:-----1((14>6?8.43<-46).(-3(((..4:?7(../2+.)-
@M02996:162:000000000-B87FG:1:1103:26014:12432 2:N:0:CCTAATAC+ATGGAGTA
GACTACTGGGGTATCTAATCCTGTTCGCTCCCCACGCTTTCGTGCATGAGCGTCAGTTCAGGCCCAGTAGGCTGCCTTCGCCATCGGTGTTCTTCGACATATCTACGCATTTCACCGCTACACCTCGCATTCCATCCACCTCTGCCGTACTCTAGCCCTTCAGTTTCAACGGCAGTGCCCGGGTTGAGCCCCGAGATTTCACCTCTGTCTTACCGATCCGCCTGCGCACCCTGTACGCCCAGTACTTCCGGTTCACGCTCTCCTCCTCCGTAGTACCACGCCTGCTGTGACGTAGCTAGC
+
CCCCCF<<FFDFGGEGFCFGGGGGG-CEGGCFGGG+@BB@FGFFGGFGGGGGGFGFF,6,9E,,,8C,,,,,5A:FCFFGG,CFD,8CFF:9,,,,,86??CFF9<,=CC=FGCF9@198=>F,4,4+@?FFC,,@+,48+:+,?E=>?EDD3FF<83,+8@+<,06EF=@BG>>CAFC7+@*@F55CC@CAF9*:>FFFFG3>96;*98C**)()(2:;C20=0(4(2*32*6<1((22(.366)6-24)-1,-:((-((*()22:32(-(22.64),((,.4:>:)().(,,2*0-.2
@M02996:162:000000000-B87FG:1:1103:26008:12449 2:N:0:CCTAAGAC+AAGGAGTA
GACTACAGGGGTATCTAATCCTGTTTGCTCCCCACGCTTTCGTGCATGAGCGTCAGTACAGGCCCAGGGGATTGCCTTCGCCATCGGTGTTCCTCCGCATATCTACGCATTTCACTCCTACACTCGGAATTCCATCCCCCTCTGCCGTACTCTAGCCTTGCAGTCACAAAGGCAGTTCCCAGGTTGAGCCCGGGGATTTCACCTCTGTCTTGCAAAGCCGCCTGCACACGCTTTACGCCCAGTAATTCCGATTAACGCTCGCCCCCTACGTATTACGCCGCCTGCTGGCACGTCGTTAGC
+
CCCCCGCFGGGFGGGGGGGGGGGGGGGFFFGGGFGGG;FFGG<C@DE@FGGGGGGCFFG<,,BFFGG7@F:FDFGGFFGGGGGEFEEGGGEF;FGGF7@FGDGGGG7FGDFGGFE?,:DD?8F8,?FCGFGFFGGF88=C=8D8AF)8:EDF9>B<D9FFCE?F=6@DF8BFFFDFFGC74@C7@+:,:EDA5@CADGFEEG6*:;>4<FG:BF*=78?9EB@(2(()2*6<<@EFF@EGF6@4855?7,)(-4:>---.-1((1(-(::()33-)((-4(223202,4(.-.(*2/-()
@M02996:162:000000000-B87FG:1:1103:12560:12582 2:N:0:CCTAAGAC+AAGGAGTA
GACTACAGGGTATCTAATCCTGTTTGCTCCCCACGCTTTCGTGCATGAGCGTCAGTACAGGCCCAGGGGATTGCCTTCGCCATCGGTGTTCCTCCGCATATCTACGCATTTCACTGCTACACGCGGAATTCCATCCCCCTCTGCCGTACTCTAGCCTTGCAGTCACAAAGGCAGTTCCCAGGTTGAGCCCGGGGATTTCACCTCTGTCTTGCAAAGCCGCCTGCGCACGCTTTACGCCCAGTAATTCCGATTAACGCTCGCCCCCTACGTAGTACCGCGGCTGCTGGCACGTCGTTTGCCG
+
CCCCCGGGGGGGFGGGGGFFFFFGGGFGFFGGGGGGGGGGGFFGGGGGFFEGGGDGGGGFGGGGGGGGGGGGGGGGGGFGGGGGGEEFGGGGGGGGGGCFDFFGFFGGGGGGGGFEE>=CFG=EDGCFFFFDGGGGGGGGGDFGGFA@>8FFGECFGGGGFFFGGDGGCDFFFACFFGCCEEFFCGFGDGE>EB>=DGFE<CEFEFEFE8;BEFEAFFD@G;?FF;0,*3(6><6:?0C::4646<DA4()4-:<*((-,()(3C21(3.).1+.511(-((((.4((.<02(-:;/,6-(
@M02996:162:000000000-B87FG:1:1103:28924:12900 2:N:0:CCTAAGAC+AAGGAGTA
GACTACTAGGGTATCTAATCCTGTTTGCTCCCCACGCTTTCGTGCATGAGCGTCAGTACAGGCCCAGGGGATTGCCTTCGCCATCGGTGTTCCTCCGCATATCTACGCATTTCACTGCTACACGCGGAATTCCATCCCCCTCTGCCGTACTCTAGCCTTGCAGTCACAAAGGCAGTTCCCAGGTTGAGCCCGGGGATTTCACCTCTGTCTTGCAAAGCCGCCTGCGCACGCTTTACGCCCAGTAATTCCGATTAACGCCCGCACCCTACGTATTACAGCGGCTGCTGGCACGTAGTTAGC
+
CCCCCGGGGGGGGGGGGGGGGGFGFFGGGGCFCGGGGGGGGGGGGGGGFGGGGGGGGGGGGGGGGGGGGGGFDGGGGGGGGGGGGGGGGGGGGGGGGGGGC+@FGGGGGGEGGFFFGDFGG=EEGGGGGGGGGFFGGGGGGFFGGGBF?G?FFGGGGGGGGGFGGEGGGGGFGFDFFGFGGGGGGGFFCG>=DEDF=FFE?FE:BFE*@FC4>FEFFDG>:611;(2;EE>?C7))81C=BB?A4)6<>8)42:2:--(,(1(,93::B?.5335))).(((,(,))88(,,,2*2<.)-
@M02996:162:000000000-B87FG:1:1103:4209:12950 2:N:0:CCTAAGAC+AAGGAGTA
GACTACCCGGGTATCTAATCCTGTTTGCTCCCCACGCTTTCGTGCATGAGCGTCAGTACAGGCCCAGGGGATTGCCTTCGCCATCGGTGTTCCTCCGCATATCTACGCATTTCACTGCTACACGCGGAATTCCATCCCCCTCTGCCGTACTCTAGCCTTGCAGTCACAAAGGCAGTTCCCAGGTTGAGCCCGGGGATTTCACCTCTGTCTTGCAAAGCCGCCTGCGCACGCCTTCCGCCCCGTAATTCCGATTATCGCTCGCACCCTACGTATTACCCCGGCAGCTGGGACGTAGTTAGC
+
CCCCCGGGGGGGEGGGGEFGGFGCFFEFDFAFCEGGGGGGGGGGGGGGDGGGGGGGGGGGGGGGGDCGGGGEGGGGFGGGGGGGF=BBFFEGFFGGGGGG@?DFGGGGDCFGGGFFF:B9=EECGGD:CFGGGGGGG8@EDAFCDF@B@E?DFF+FEGFCCG*38*:ECGGFGF7FAGEG=C*270:@3=D=BD4@@EAC<FB3:?398BC<A67@@<C0=.((3.12589(03)((-;:(43(),6::>)4::)2(((.-146C:37<(()0+.-)((,--((-(.(((.44-;8+62-
@M02996:162:000000000-B87FG:1:1103:4197:12965 2:N:0:CCTAAGAC+AAGGAGTA
GACTACCCGGGTATCTAATCCTGTTTGCTCCCCACGCTTTCGTGCATGAGCGTCAGTACAGGCCCAGGGGATTGCCTTCGCCATCGGTGTTCCTCCGCATATCTACGCATTTCACTGCTACACGCGGAATTCCATCCCCCTCTGCCGTACTCTAGCCTTGCAGTCACAAAGGCATTTCCCAGGTTGAGCCCGGGGATTTCACCTCTGTCTTGCAAAGCCGCCTGCGCACGCTTTCCGCCCAGTAATTCCGATTAACTCTCGCCACCTACGTATTACCGCGGCTGCTGGCACTTATTTATC
+
CCCCCGGCFGEFEGGGCFFGGGGFFFFFGG@FEGGGGGGDFGFFG@FDDGGGGGGGG<E<FGDFGGG<FCCC8FGGFGGGGGG:8ECFCFGGGFEFFGGGG7EDFGGEGEFGGGG,EDFDD9=@CFGF:DFGGDECGD?GGDFFGD>@@E?FGGGGF,9?C2*@,*=DCGCFFF>,BFFG9D5?3*8@>FE):ACBDFAEFG*05*)/8BFEF47+=FC(*.(6=31(2*32*-)6:1AE66?294<4:3)-8:27)-),-9((1(144(.)23)..--,-4470228<(3,).+39)).
@M02996:162:000000000-B87FG:1:1103:7866:13049 2:N:0:CCTAAGAC+AAGGAGTA
GACTACACGGGTATCTAATCCTGTTTGCTCCCCACGCTTTCGTGCATGAGCGTCAGTACAGGTCCAGGGGATTGCCTTCGCCATCGGTGTTCCTCCGCATATCTACGCATTTCACTGCTACACGCGGAATTCCATCCCCCTCTACCGTACTCTAGCCATGCAGTCACAAATGCAGTTCCCAGGTTGAGCCCGGGGATTTCACATCTGTCTTGCATAACCGCCTGCGCACGCTTTACGCCCAGTAATTCCGATTAACGCTTGCACCCTACGTATTACCGCGGCTGCTGGCACGTAGTTAGC
+
CCCCCGGGGGGGEGGGGFGGGGGFGGGFGGGGGGGGGGGGGGGGGGGGGGGGGGGGGGGGGGGGGGGGGGGGGGGGGGGGGGGGGGFGDGGGGGGGGGGGGDFFGGGGGCFGGGGDEDFDFEFGGGGGDFGFGGGGGGGGGAFFGG@FFGFFFGGGGGFFGGFFGFGGGGFFGAGGFGEC9DECFFEF@F5=DFDAA:A?EGF4>:@EFFC*8?88BFG2::;DF(1,/*26CD);<0?EF0>4?99<;()4(-6*,(,,(/).7::(44.533)6)84(--(-()..:0<(((*/+)-.
@M02996:162:000000000-B87FG:1:1103:7845:13054 2:N:0:CCTAAGAC+AAGGAGTA
GACTACACGGGTATCTAATCCTGTTTGCTCCCCACGCTTTCGTGCATGAGCGTCAGTACAGGTCCAGGGGATTGCCTTCGCCATCGGTGTTCCTCCGCATATCTACGCATTTCACTGCTACACGCGGAATTCCATCCCCCTCTACCGTACTCTCGCCATGCAGTCACAAATGCAGTTCCCAGTTTGAGCCCGGGGATTTCACATCTGTCTTGCATAACCGCCTGCGCACGCTTTACGCCCATGAACTCCGATTCACGCTTGCACCCTACGTATTACAGCGGATGCTGGCACGTCGTTATG
+
CCCCC<CCFB7FF@E,,CEFGFFGGGGFCA<D6EGGGDCDGGGFDFFEGFGGGGGGGFFGFCF@FCFA:7FGGAFGFFGGDGGGGE,BCC:FFGGGGGEEG9@=EF7FEDFGGGEAC:7BD,BEGGGG+AFGFFFGGGGGGFFGFGFFFG*43,+8@CG6DF5,4*+,,@,397CFCC;7,D,EFG74:?E2*3926<6?8;C5:617@AGFE6?64CC65(//;B@0:*6(/,62(1>7,,()1).67,)(-))2(((((*))0,4?<:,.00.-.).-,((((.)(((.(.(*2144)
@M02996:162:000000000-B87FG:1:1103:21814:13081 2:N:0:CCTAAGAC+AAGGAGTA
GACTACTCGGGTATCTAATCCTGTTTGCTCCCCACGCTTTCGTGCATGAGCGTCAGTACAGGCCCAGGGGATTGCCTTCGCCATCGGTGTTCCTCCGCATATCTACGCATTTCACTGCTACACGCGGAATTCCATCCCCCTCTGCCGTACTCTAGCCTTGCAGTCACAAAGGCAGTTCCCAGGTTGAGCCCGGGGATTTCACCTCTGTCTTGCAAAGCCGCCTGCGCACGCTTTACGCCCAGTAATTCCGATTAACGCTCGCACCCTACGTATTACCACGGCTTCTGGCACGTAGTTCGC
+
CCCCCGFGGGGGGGGGFGGGGGGGGGGGGGGFFGGGGGGGGGGGGGGGGGGGGGGGGGGGGGGGGGGFGGGGFGGGFGGGGGGGGEFFEGGGGGGGGGGGGFGGGGGGGGGGGGGFGDFFDFFGDFGE=ECFGDFGGGGGGFFFGGFCDEFFGFGGGGGGFFFBC=FACGGFGFDGFGEGFFG<>>CFCGGBA>?=>FFECFBF>=EC?FFFFFFF18D@=663@.3:C*3(9:>B11:C<::)96>47:)8?::C((,-4C6>DB6(3(()33..-).,(--((-)).(43((*2+),,
@M02996:162:000000000-B87FG:1:1103:21833:13087 2:N:0:CCTAAGAC+AAGGAGTA
GACTACTCGGGTATCTAATCCTGTTTGCTCCCCACGCTTTCGTGCATGAGCGTCAGTACAGGCCCAGGGGATTGCCTTCGCCATCGGTGTTCCTCCGCATATCTACGCATTTCACTGCTACACGCGGAATTCCATCCCCCTCTGCCGTACTCTAGCCTTGCAGTCACAAAGGCAGTTCCCAGGTTGAGCCCGGGGATTTCACCTCTGTCTTGCACAGCCGCCTGCGCACCCTTTACGCCCAGTAATTCCGATTAACGCTCGCACCCTACGTATTCACGCGGCTGCTGGCACTGAGTTAGC
+
CCCCCFFFGGFG@FGGC<EEGFDGGGGFGFDDEFEGGGCDGGGGGGGGGGGGGGGGGGGGGDFFGGG@EEFGGDFGEFGCEF7FECCFCFGD=<FGCGGGDBGF,EDFGGGGGGFD>:D=DFGCEGG7F?FGGGGGFFFGDDF?FG=>:EFFEFGGGGG?D?6@@<FGGG@?CF9@BGE*,,@@FCBFC:DA?*C@@GFFCD5*7?EFEFG*8=*03<FFG:?(6:995*,(2)56::CE:(4)*6)-::)4?142-,--()(4C:(448.5326)-((--49><2)(-(4(()+02-).
@M02996:162:000000000-B87FG:1:1103:12485:13274 2:N:0:CCTAAGAC+AAGGAGTA
GACTACTCGGGTATCTAATCCTGTTTGCTCCCCACGCTTTCGTGCATGAGCGTCAGTACAGGCCCAGGGGATTGCCTTCGCCATCGGTGTTCCTCCGCATATCTACGCATTTCACTGCTACACGCGGAATTCCATCCCCCTCTTCCGTACTCTAGCCTTGCAGTCACAAAGGCAGTTCCCAGGTTGAGCCCGGGGTTTTCACCTCTGTCTTGCAAACCCGCCTGCCCACCCTTTACGCCCAGTAATTCCGCTTAACGCTCCCACCCGACTTATTCCGCCGCATGCTGTCCCATATTTAGC
+
CCCCCGFGGGGGEFGG,CFGGGGFGGGDFFFFFFGGGCFFGFFFG<FEACGGGGGGGCF<CCDEEFFFEE7,BAFGDFGGGDGGFE,BFFCG;DFF:FFGEFGGCFGGG8CFGAF,45??C9F>C+CFCDFGGG8E==@EDA?,=;@=6EFFDFGDFAE=BGFD8AF7E:@?CF>987;9@3@<@7=9:FGF>D*):<>ECC=*0;6**4145/*4(2::=,/,4(/)2*1=*57.(,=:,(.)*.)-2..4:()2(,(,(*,.*(((((()33-)(((,(((-)))-,))))(++0-))
@M02996:162:000000000-B87FG:1:1103:12485:13292 2:N:0:CCTAAGAC+AAGGAGTA
GACTACTCGGGTATCTAATCCTGTTTGCTCCCCACGCTTTCGTGCATGAGCGTCAGTACAGGCCCAGGGGATTGCCTTCGCCATCGGTGTTCCTCCGCATATCTACGCATTTCACTGCTACACGCGGAATTCCATCCCCCTCTGCCGTACTCTAGCCTTGCAGTCACAAAGGCAGTTCCCAGGTTGAGCCCGGGGATTTCACCTCTGTCTTGCAAAGCCGCCTGCGCACGCTTTACGCCCAGTAATTCCGATTAACGCTCGCACCCGACGTATTACCGCGGCTGCTGGCACGTAGTTAGC
+
CCCCCGGGGGGGGGGGGFGGGGGGGGGGGGGFGGGGGGGGGGGGGGGGGGGGGGGGGGGGGGGGGGGGGGGGGGGGGGGGGGGGGGGGGGGGGGGGGGECGFGGGGGGGGGGGGGGGDFDGFGGGGGGG?EEDCGGGGFGGAFGGGFFFGFFGGGGGGGGGGFFDCGFFEFFFFGGFGFGFFGCFGFFCCFA>>DFFGAEFF@@BAEECFGFFF4B;FGBGFFFFBB;CC>1C:<<:1:C6B?)9>DFC?7216:7(--19D>>GFF1((-(33-..344--43(..58(.::3220)..
@M02996:162:000000000-B87FG:1:1103:27115:13391 2:N:0:CCTAAGAC+AAGGAGTA
GACTACACGGGTATCTAATCCTGTTTGCTCCCCACGCTTTCGTGCATGAGCGTCAGTACAGGCCCAGGGGATTGCCTTCGCCATCGGTGTTCCTCCGCATATCTACGCATTTCACTGCTACACGCGGAATTCCATCCCCCTCTGCCGTACTCTAGCCTTGCAGTCACAAAGGCAGTTCCCAGGTTGAGCCCGGGGATTTCACCTCTGTCTTTCAAAGCCGCCTGCGCACGCTTTACGCCCAGTAATTCCGATTAACGCTCGCACCCTACGTCTTCCCGCGGCTGCTGGCACGTAGTTATC
+
CCCCCGGGGGGGDDFGGDFGGGGGGFDFGGAFEGGDGGGCEGGGGGGGGGGGGGGGGGGGGGGGGGFGGGDGGGGGFGGGECFGGGGGGGGGGGGGGGGFGFGGGGGGGGDGGGFFGDFGF=EEGGGCGGGGGGGFDFGGGFFDGF@FAGFFGGGGGGGGGGFGF<FGGGGFGFGCFGEGCFGGGGFGEGG94@C>=FFFEG===FFCEFG*7+<ACDGBG>;?;7>17*40C:<B<?:=B:(69)4:C:>(3,6C(-(--937C?F::3..*;)),44919;9?DFF?,84.,22<.-)
@M02996:162:000000000-B87FG:1:1103:27132:13395 2:N:0:CCTAAGAC+AAGGAGTA
GACTACACGGGTATCTAATCCTGTTTGCTCCCCACGCTTTCGTGCATGAGCGTCAGTACAGGCCCAGGGGATTGCCTTCGCCATCGGTGTTCCTCCGCATATCTACGCATTTCACTGCTACACGCGGAATTCCATCCCCCTCTGCCGTACTCTAGCCTTGCAGTCACAAAGGCAGTTCCCAGGTTGAGCCCGGGGATTTCAACTCTGTCTTGCAAAGCCGCCTGCGCACGCTTTACGCCCAGTAATTCCGATTAACGCCAGCACCCTACGTATTCCCGCGGCTGCTGGCCAGTAGTTAGC
+
CCCCCFGFGGGGGGFGFEFGGGFFFGGGGG@@CGGGGGGGGEGGGGGGGGGGFGGGGGGGGGGGGGGGGGGGGGFGGGGGGFGGGGBFCGEFGGGFGGGEFFD9DGGGGECGGGFFG>DBDEFGGGG>=DGGGGFGGGGGG=FFGFAC>8:@DC@DGGGGGFFF8ACF9>8FG9CG>C=CAFFCFDE7@@DBFEGBFGFFC<98>=?8CFD=BF481<*.*68;@.3(23(-12..248=(8:<@-6>C:03184*.-(((1.(122180,.+3))3,2(-34((.)4((,(.)03:)))
@M02996:162:000000000-B87FG:1:1103:27116:13409 2:N:0:CCTAAGAC+AAGGAGTA
GACTACACGGGTATCTAATCCTGTTTGCTCCCCACGCTTTCGTGCATGAGCGTCAGTACAGGCCCAGGGGATTGCCTTCGCCATCGGTGTTCCTCCGCATATCTACGCATTTCACTGCTACACGCGGAATTCCATCCCCCTCTGCCGTACTCTCGCCTTTCAGTCACAAAGGCAGTTCCCAGTTTGAGCCCGGGGCTTTCACCGCTGTCTTGCAAAGCCGCCTGCGCACGCGTTACGCCCAGTAATTCCGATTAACACTCGCCCCCTACGGCTCACCGCGGCTGCTTGCACTTATTTCGC
+
C<CC@F?CEDFG:FFFDFFFEFEE9FEEFF@DCFGGDGD@AEGGGGCGGGGEGGEGGFGGCFFFGGG7CDGDFEEF,AEGGGGGFG:BF:CDFFG?+:=?CFGGGGGGDGE<FB@EFDDFGGGDC@F:FFFGFF;FGC8EC=FFFF>:5@F=;3=@EG>+>:+8,*=D?CCFFF5,37AF,@1,7@57:1D)*/7((,)8*>=(8>1(/1;4)*);1>F(/6;@D0:1>59(/(,2(2::((5)*.6<*.),,()2).)(-1-492((.-((/*,..(-((49(4)-.42)).)+3+)(,
@M02996:162:000000000-B87FG:1:1103:27502:13567 2:N:0:CCTAAGAC+AAGGAGTA
GACTACAGGGGTATCTAATCCTGTTTGCTCCCCACGCTTTCGTGCATGAGCGTCAGTACAGGCCCAGGGGATTGCCTTCGCCATCGGTGTTCCTCCGCATATCTACGCATTTCACTGCTACACGCGGAATTCCATCCCCCTCTGCCGTACTCTAGCCTTGCAGTCACAAAGGCAGTTCCCAGGTTGAGCCCGGGGATTTCACCTCTGTCTTGCAAAGCCGCCTGCGCACGCTTTACGCCCAGTAATTCCGCTTAACGCTCGCACCCTACGTATTACCGCCGCTTCTGGCACGTCATTACC
+
CCCCCGGGGGGGGGGGGFFGGGGFGGGGGGFFGGGGGGGFGGGGGGGGGGGGGGGGGGGGGGGGGGGGGGCEGGGGFGGGGGGGGEFFEGEGGGGGFGCFEFFFGGGGEECFGGCFF8FFF><EGDFFEGGGGGGGFFGGDAFCGGAFAGF7=FGGGGGGGGAGGBCCF@>?EAGGFFEG9FFGFG@GC9FFF4;==FF?EGF:545??CC4>=?83CD0=980;6>@E83(73)-2:EEF:::6)6::()-:06:--,-3),4D6(,4:(.03-6.,4-43(,(-)4::)(.(/*3))-
@M02996:162:000000000-B87FG:1:1103:17365:13870 2:N:0:CCTAAGAC+AAGGAGTA
GACTACAGGGGTATCTAATCCTGTTTGCTCCCCACGCTTTCGTGCATGAGCGTCAGTACAGGCCCAGGGGATTGCCTTCGCCATCGGTGTTCCTCCGCATATCTACGCATTTCACTGCTACACGCGGAATTCCATCCCCCTCTGCCGTACTCTAGCCTTGCAGTCACAAAGGCAGTTCCCAGGTTGAGCCCGGGGATTTCACCTCTGTCTTGCAAAGCCGCCTGCGCACGCTTTACGCCCAGTACTGCCGATTACCGCTCGCACCCTACGTATTACCGCGGCTGCTGGCACGTAGTTAGC
+
CCCCCFFGGGGGCGGFGCFGGGGFEEFGFF<CCGGGDGGGGGGGGGGGFGGGFGGGGGGGGGGGGGGGGDGGGGFGEFGGEEGGGDBFFGEGGGGGGGGG7;FFAFGGGGEGDFAFC5=BF=EEE@F7FGGGGC8E8BFGGAF?GF=C?E?D=B=FGFA+@F5@EAG,9DGFDFDFFFE99@C<E*:<@GGFF4*(6FF<7,007;><CCGFFFF=3CGBE><=0(6:CEF3D:>>FBEGF??9*5).217;(1.:((-(41(4>08:B2,,33).90((-(-4<?>(343(..;;:-.)
@M02996:162:000000000-B87FG:1:1103:24679:14123 2:N:0:CCTAAGAC+AAGGAGTA
GACTACCGGGGTATCTAATCCTGTTTGCTCCCCACGCTTTCGTGCATGAGCGTCAGTACAGGCCCAGGGGATTGCCTTCGCCATCGGTGTTCCTCCGCATATCTACGCATTTCACTGCTACACGCGGAATTCCATCCCCCTCTGCCGTACTCTAGCCTTGCAGTCACAAAGGCAGTTCCCAGGTTGAGCCCGGGGATTTCACCTCTGTCTTGCAAAGCCGCCTGCGCACGCTTTACGCCCAGTAATTCCGATTAACGCTCGCACCCTACGTATTACCGCCGCTTCTGGCACGTAGTTAGC
+
CCCCCGGGGGGGGGGGGCEFGGGGGGGGGGGGGGGGGGGGGGGGGGGGGGGGGGGGGGGGGGGGGGGGGGGGGGGGGGGGGGGGGEFFGGGGGGGGGGGGGFGGGGGGGGGGGGGGG>FBFEGGGGGGGGGGGGGGGGGGGFFGGGAC9CFFGGGGFGGGGGFGGFGGGFGFGFGGFGFGF8E6FCEF=GGFFDC>FGA??FFE56@EFFG4AFFFFGG92./6@,1(/1(-*()643?E?6:<7)65::50:::0----3997D<6((-..33).-(-(-4((-)-57:B(.,*23).)
@M02996:162:000000000-B87FG:1:1103:2962:14302 2:N:0:CCTAAGAC+AAGGAGTA
GACTACACGGGTATCTAATCCTGTTTGCTCCCCACGCTTTCGTGCATGAGCGTCAGTACAGGCCCAGGGGATTGCCTTCGCCATCGGTGTTCCTCCGCATATCTACGCATTTCACTGCTACACGCGGAATTCCATCCCCCTCTGCCGTACTCTAGCCTTGCAGTCACAAAGGCAGTTCCCAGGTTGAGCCCGGGGATTTCACCTCTGTCTTGCACAGCCGCCTGCGCACGCTTTACGCCCAGTAATTCCGATTAACGCTCGCACCCTCAGCATTCCCGCGGCTGCGGGCACGTCGTTAGC
+
CCCCCGGGGGGGGGGGGEFFGGGGGGGGGGGGGGGDGFGFGGGGGGAGGGGGGGGGGGGFFGGGGGGGGGGGGGGGEGGGGGGGGGFFGGGGGFGGGGEFCFGFGGGGGGGGGGGAE:DGFFFCGGGGGGGG9DGFGFGED>FFGGBCDGFFGGCFGGGGGGFGGFGGGGGFGFGGFGFGFGCAFGFGFFF@BBC@9FFEEFFFB4@/78=*0A)=38C>C6<?@1.35/38D?2:??EE:::<954<:(),4:BD-(--(1-19:?((().33))5:934-,4((((,7?1.(*2/212
@M02996:162:000000000-B87FG:1:1103:25208:14339 2:N:0:CCTAAGAC+AAGGAGTA
GACTACTGGGGTATCTAATCCTGTTTGCTCCCCACGCTTTCGTGCATGAGCGTCAGTACAGGCCCAGGGGATTGCCTTCGCCATCGGTGTTCCTCCGCATATCTACGCATTTCACTGCTACACGCGGAATTCCATCCCCCTCTGCCGTACTCTAGCCTTGCAGTCACAAAGGCAGTTCCCAGGTTGAGCCCGGGGATTTCACCTCTGTCTTGCAAAGCCGCCTGCGCTCCCTTTACGCCCATTAATTCCGATTACCGCTCGCACCCTACGTATTACTGCGGCTGCTCGCACGTCGTTAAC
+
CCCCCGGGGGGG;FGGGCFGGGGGGGFFGGFFEFGCGGEFGGGGGGGFCGGGGGGGGGGGGGGGGGGFEGFBE=FFFGGGGGGGFG:FCGFGFFGGDGGEGFGGFGGGGGGGGCCDF:?DDEF88FF7@FFGFACFGEDGGFFCGFFCBGF<>,=,@D8+@,;F:5@FGFGFF5?@B<;73@5@CFE13;D5B4C)6CACFGFF26>??A8>8A6+(22(2601;0((2*,60;><46CC<(-6*.6424>011)*(,-(,1(-9(((((.)30.-)..-(-4723-29;10.(*22((.
@M02996:162:000000000-B87FG:1:1103:25217:14358 2:N:0:CCTAAGAC+AAGGAGTA
GACTACTGGGGTATCTAATCCTGTTTGCTCCCCACGCTTTCGTGCATGAGCGTCAGTACAGGCCCAGGGGATTGCCTTCGCCATCGGTGTTCCTCCGCATATCTACGCATTTCACTGCTACACGCGGAATTCCATCCCCCTCTGCCGTACTCTAGCCTTGCATTCACAAAGGAAGTTCCCAGGTTAAGCCCGTGGATTTCCCCTCTTTCTTGCACACCCCCTGCCGCCGCCTTCCCGCCCGTAATTTCCGATTAACACCGTCCCCCTACTCTTCACAGCGTCGTCTGTCCGTTCTTTACC
+
C<CCCGGGGGEGDGFGF,CEFGFFFGGEFF<CCFGGGGGFGDGGGGGF9FGEGGGGGGGGGFGEFCFFCECCFCDGFGGGGGGFGEBF7FCB;@FFFDBCGFFGAFGGGCEFFFGGF:BBD9BCE7:C=FFFGGGG?FFE8:D2?,)3:AF==,6>EFF=>@+CF<CF,3:6,*5@+E*;,,42,+*53@@A3:/)67**:F2))***1=+0***4(11-4(/(/((2**,,5)(/,7:E(,(,)..-24)1,,5C)(-((9(4/1(((,))23.)))(,--3((((.)2(.)(/++).5
@M02996:162:000000000-B87FG:1:1103:13917:14363 2:N:0:CCTAAGAC+AAGGAGTA
GACTACCAGGGTATCTAATCCTGTTTGCTCCCCACGCTTTCGTGCATGAGCGTCAGTACAGGCCCAGGGGATTGCCTTCGCCATCGGTGTTCCTCCGCATATCTACGCATTTCACTGCTACACGCGGAATTCCATCCCCCTCTGCCGTACTCTAGCCTTGCAGTCACAAAGGCAGTTCCCAGGTTGAGCCCGGGGATTTCACCTCTGTCTTGCAAAGCCGCCTGCGCACGCTTTACGCCCAGTACTTCCGCTTAACGCTCTCACCCTCCGTATTACGGCGGCTGCTCGCACATCGTTAGC
+
C@CCCGGFGGGG@FGGGEEGGGGGGGGFGGFFGGGGGGEDGGGGGGGGGGGGGGGGGGGGGGGGGGGGGGGGGGGGGGGGGGGGGGGGGGGGGGFGGGGEGFGGGGGGGGGGGGFFG:BBDFDGGGFFGFGGGGGGGGGGGAFGGG>8:E?FFGGFGCGGGGFGGEGFGGGFGFGGFGEFECGFEFEGECG=BAG9(?FCCDE*(;=EEFG44*1486C9E((:@3;9CC97C:<D0(:C?BBF4>)57-)-,2)2--(((*).181124,.22..(--,,-39:>)4;>9(.)22*-:)
@M02996:162:000000000-B87FG:1:1103:19822:14402 2:N:0:CCTAAGAC+AAGGAGTA
GACTACCGGGGTATCTAATCCTGTTTGCTCCCCACGCTTTCGTGCATGAGCGTCAGTACAGGTCCAGGGGATTGCCTTCGCCATCGGTGTTCCTCCGCATATCTACGCATTTCACTGCTACACGCGGAATTCCATCCCCCTCTACCGTACTCTAGCCATGCAGTCACACAGGCAGTTCCCAGGTTGAGCCCGGGGATTTCACCTCTGTCTTGCATAACCGCCTGCGCACGCCTTACGCCCCGTAATTCCGATTAACGCTTGCACCCTACGTATTTCCGCCGCTGCTCGCACGTCGTTCAC
+
CCCCCGFGDGGGCEFGGCFGGGGGGGGE<EFDFGGCFECDG7FFGGGGFFGGGGGDGGGGGGGGGGGGGEC@ADFGFFGGGGGGGG7FFGGGGGFFGGGG>;=DDFGGDGGFGFGFFDFCCEGGGGGGGGGGGFGCFFFEGDFFGGFF?EFFC3=DD@CFGGFCFCCF,@4AFADFCC>F,@*4@9=E>FGF?EC@@C=E*<;BFFE79;@<AFEF3<D6E,(6=(.(//,(24)5:1:>(441.-:<::5:0(6:-,--4C2291(.8(..3+))-4(,-413-.)-4(49,(122((.
@M02996:162:000000000-B87FG:1:1103:29380:14815 2:N:0:CCTAAGAC+AAGGCGTA
GACTACTAGGGTATCTAATCCTGTTTGCTCCCCACGCTTTCGTGCATGAGCGTCAGTACAGGTCCAGGGGATTGCCTTCGCCATCGGTGTTCCTCCGCATCTCTACGCATTTCACTGCTACACGCGGAATTCCATCCCCCTCTACCGCACTCTAGCCATGCAGTCACAAATGCAGTTCCCAGGGTGAGCCCGGGGATTTCCCAGCTGTCTTGCCTACCCGCCTGCGCACCCTTTACGCCCAGTACGTCCGCTTCACGCTTGCACCCTACGTCTTACTGCGTGTGCTGGACAGTCTTTCGC
+
CCCCCGGGGGDF8,FGF,AEFFGFGGGGGFCEECFGD;@D<FGGEGAF9FFFCEEG<@FECFGFEGEFEC:@,FEC?FGGGGGCF>EFGGGFFGGFCD7C+=FF9FGGGDEFFGG,E:@DDC<?+C:+:DFFFGGG?46CCA*==F:+:@>F>,=,DF,+8@5<66:@66>FF+<AACC;C8+:DD)9:4@)*:79ACA41C=)()(078CE4691(2;:7;?(3(6,/*/6CEEE@?C*31:>*,.474)-(-6>.(-((/))2(,,44.,*2)))))(((,-)).(,.),.)+03)-(
@M02996:162:000000000-B87FG:1:1103:29365:14827 2:N:0:CCTAAGAC+AAGGAGTA
GACTACTAGGGTATCTAATCCTGTTTGCTCCCCACGCTTTCGTGCATGAGCGTCAGTACAGGTCCAGGGGATTGCCTTCGCCATCGGTGTTCCTCCGCATATCTACGCATTTCACTGCTACACGCGGAATTCCATCCCCCTCTACCGTACTCTAGCCATGCAGTCACAAATGCAGTTCCCAGGTTGAGCCCGGGGATTTCACATCTGTCTTGCATAACCGCCTGCGCACGCTTTACGCCCAGTAATTCCGATTAACGCTTGCACCCTACGTATTACCGCGGCTGCTGGCACGTAGTTAGC
+
CCCCCGGGGGGGGCGGGCEGFGGGFGGGGGFFEGGGGGGGFGGGGGGGGGGGCGGGGGGGFFGGGGGGFCCFFGGGFGGGGGGCCEFGGGGGGGGFGGGGGFGGFGGGGGGGGGGGFDFFGFFGDFDDFGFGGGF;D@@GGA5EGF><DEFFGGFGGGG6FFFGGFG,=8BFFFGGFFEGGFGGFFFG@CGF?@GA2DAEEFFC@6?08BCE*;985CF@CBD613925C>17(7;@?C5?<:A*446C4)4:?2:-----/))031:B2.53364-,1334,30)4:6<7?../2<66<
@M02996:162:000000000-B87FG:1:1103:26449:15122 2:N:0:CCTAAGAC+AAGGAGTA
GACTACAGGGGTATCTAATCCTGTTTGCTCCCCACGCTTTCGTGCATGAGCGTCAGTACAGGCCCAGGGGATTGCCTTCGCCATCGGTGTTCCTCCGCATATCTACGCATTTCACTGCTACACGCGGAATTCCATCCCCCTCTGCCGTACTCTAGCCTTGCAGTCACAAAGGCAGTTCCCAGGTTGAGCCCGGGGATTTCACCCCTGTCTTGCAAAGCCGCCTGCGCACGCTTTACGCCCAGTAATTCCGATTAACGCTCTCACCCTACGTATTACCGCGGCTGCTGGCACGTCGTTAGC
+
CCCCCGGGGGGGGGGGGGGGGGGFGGGGGGGGGGGGGFGGGGFGGGGFFFGGGGGGGGGGF?FGEGGGGGGGGGGFAFGGGGGGGGCFEGGGDGGGDGGGGFFGGGGGGGGGGGGCE>FDFEDCEGGGDFGGGGGGGFDGDDFDFGFFBEDFEFGFFFFGGG?FEEF;F6FACA9@?:;C@C@@DG5,:4@9DA*6>CAECGF(6?B@BFFFFFEA3<D,/3:;@,:,=8717:AA??GD6384/.).:4),,-)2,((((24.>6?3?B4233))-,-((-1(-8:,32414,22*(()
@M02996:162:000000000-B87FG:1:1103:5230:15159 2:N:0:CCTAAGAC+AAGGAGTA
GACTACTGGGGTATCTAATCCTGTTTGCTCCCCACGCTTTCGTGCATGAGCGTCAGTACAGGCCCAGGGGATTGCCTTCGCCATCGGTGTTCCTCCGCCTATCTACGCATTTCACTGCTACACGCGGAATTCCATCCCCCTCTGCCGTACTCTAGCCTTGCAGTCACAAAGGCAGTTCCCAGGTTGAGCCCGGGGATTTCACCTCTGTCTTGCAAAGCCGCCTGCGCACGCTTTACGCCCAGTAATTCCGATTAACGCTCGCCTCCTACGTATTACCGCGCCTGCTGGTCCGTCGTTAAC
+
CCCCCGGGGGGGGGGGGFEGGGGFGGGGGGGGGGGGGGGGGGGGGGGGGGGGGGGGFFGGGGGGFGFGGGGDGGGGFGGGEGGGGCFGGGGGGGGGGG,CFFGGGGGGGDGGGFFEG:DFFFFEGGGGGGFFEGFGGGGGGAFGGFBFBEFFGGGGGFGGGG5@<9F7C38?FFGGFGCFCBC9>*5@8CDBFFGA@FFFEA>7B65><>GEEA?147C@56;@FB>3:*1/94<A,(2:12590.-6>:)(-,):--,-3/,(9:?BB(,)+2).)--((((-(()(,-5(.(*2*(()
@M02996:162:000000000-B87FG:1:1103:23464:15205 2:N:0:CCTAAGAC+AAGGAGTA
GACTACCCGGGTATCTAATCCTGTTTGCTCCCCACGCTTTCGTGCATGAGCGTCAGTACAGGTCCAGGGGATTGCCTTCGCCATCGGTGTTCCTCCGCATATCTACGCATTTCACTGCTACACGCGGAATTCCATCCCCCTCTACCGTACTCTAGCCATGCAGTCACAAATGCAGTTCCCAGGTTGACCCCGGGGATTTCACATCTGTCTTGCATAACCGCCTGCGCACCCTTTACGCCCAGTAATTCCGATTAACGCTTGCACCCCACGTATTACAGCGGTCGCTGCCCGCTAGTTAGG
+
CCCCCGFGGGGGGGGGGEFGGGGGGGGDGFGFEFGBFFEGGGGGGFGEFFGFGGGGGEA@C,BFGGGGGG:=FFGGAFGGG,CFFEGBFGGGGGGF+FFEEFGGG?FGGGGGGFF,E:=DDFFE6=F7CGGGGGDFF,@EGFFAF9=6@EFFCFGFC8E8DGFGF*=FG@EFEFGCFGEF9@CF,*0,34@8*:95@FFFFGF<@66/9A8>4*81089(=((301115*6(05C<02?>F6(6*6)6*2<B13)2(-1,-><4*((,((((3+.-.))((,(,(-,(.(((((/20-)(
@M02996:162:000000000-B87FG:1:1103:4256:15222 2:N:0:CCTAAGAC+AAGGAGTA
GACTACACGGGTATCTAATCCTGTTTGCTCCCCACGCTTTCGTGCATGAGCGTCAGTACAGGCCCAGGGGATTGCCTTCGCCATCGGTGTTCCTCCGCATATCTACGCATTTCACTGCTACACGCGGAATTCCATCCCCCTCTGCCGTACTCTAGCCTTGCAGTCACAAAGGCAGTTCCCAGGTTGAGCCCGGGGATTTCACCTCTGTCTTGCAAAGCCGCCTTCGCACGCTTTACGCCCAGTAATTCCGATTAACGCGCGCACCCTTCGTCTTACATCGGCTGCTCGCACGTTGTTAGC
+
CCCCCGGGGGGGGGGGGDFEGGFGGFGGGFFGCFFGGGGFGGGGGGFGGFGCGGGGGGGGGGGDFGGGFFFGFGGGDFDFGGGEGCFGEGGFFFGGGGGGDFFGGGGGGEFGGGG<E:?DDEFGGGGFFFFGFGFDFGGDGFFGGFBC?EF@>FGFFGDDGFAD:CFGGGGFFFGGFGEGFGF@FFEGFGGADFC@DGFFCFF*/;@*8BC@=6?+(;C623/(//227*2(/()6((:C(25945)40()(--6:(-((,97092(((4.(226.)).(--41())((-494(/2;46)
@M02996:162:000000000-B87FG:1:1103:23344:15342 2:N:0:CCTAAGAC+AAGGAGTA
GACTACCAGGGTATCTAATCCTGTTTGCTCCCCACGCTTTCGTGCATGAGCGTCAGTACAGGCCCAGGGGATTGCCTTCGCCATCGGTGTTCCTCCGCATATCTACGCATTTCACTGCTACACGCGGAATTCCATCCCCCTCTGCCGTACTCTAGCCTTGCAGTCACAAAGGCAGTTCCCAGGTTGAGCCCGGGGATTTCACCTCTGTCTTGCAAAGCCGCCTGCGCACGCTTTACGCCCAGTAATTCCGATTAACGCTCGCACCCTACGTATTACCGCCGCTGCTGGCACGTAGTTAGA
+
CCCCCGGGGGGGGGGGF@FFGGGGGGGGGGGFGGGGGGGGGGGGGGGGFGGGGGGGGGGGGGGGGGGGGGG>EGFGEFGGGFGGGGFFGGGGGGGGEGCFEFGGGGGGEGGGGGGFA>FGGEFGCCCEEFGGGEDFDFDED>F8FF>@5EFDCFGCFCFFGGBFG@F9E,3AFFGGFGFGA8;<@F@CC?FBFFD9@FFEEGF@=;=?CFFE:=C+7CG9=:?7?.:.=*6(716A??ECFF>9766>::8(816C----->99DFF(.4(.02-6---(,4479B20133<8:8;<)5)
@M02996:162:000000000-B87FG:1:1103:23362:15348 2:N:0:CCTAAGAC+AAGGAGTA
GACTACCAGGGTATCTAATCCTGTTTGCTCCCCACGCTTTCGTGCATGAGCGTCAGTACAGGCCCAGGGGATTGCCTTCGCCATCGGTGTTCCTCCGCATATCTACGCATTTCACTGCTACACGCGGAATTCCATCCCCCTCTGCCGTACTCTAGCCTTGCAGTCACAAAGGCAGTTCCCCGGTTGAGCCCGGGGCTTTCACCTCTGTCTTGCTAAGCCGCCTTCGCCCCCTTTAGCCCCAGTCATTCCGATTCACGCTACCACCCCTCGCATTCCCGCCGCGTCTGGCATGACGTTAGC
+
C@CC@FC<FGGGCGGGFAFCFGGGGGGFGFDFEGGGGG7DFEEGGGGGGGGGG@GED@FGGFGGEGE,CFGGGGGG9FGGFFECDCFF,6FFADCFCFFFGFGGGGGGGG=FA;B<F=F8BE8EE7C@:BEFFG@EGEDEC=*2A,16:CFFC9D98D,+8=?CD5CFGG668FCEFCCF,*44**:97FG)95)(0<A>4;>==4519AG7)+)1687(2.((.(((2*((084)))2:?(()*-))2()4846*,.(-(*.471(((4(,/2-..44((,(,(--(4().),21*(()
@M02996:162:000000000-B87FG:1:1103:24463:15416 2:N:0:CCTAAGAC+AAGGAGTA
GACTACCCGGGTATCTAATCCTGTTTGCTCCCCACGCTTTCGTGCATGAGCGTCAGTACAGGCCCAGGGGATTGCCTTCGCCATCGATGTTCCTCCGCATATCTACGCATTTCACTGCTACACGCGGAATTCCATCCCCCTCTGCCGTACTCTAGCCTTGCAGTCACAAAGGCAGTTCCCAGGTTGAGCCCGGGGATTTCACCTCTGTCTTGCACAGCCGCCTGCGCACGCTTTACGCCCCGTAATTCCGATTACCGCTCCCACCCTACGTATTACCGCGGCTGCTGGCCCGTACTTAAC
+
CCCCCFFGGDDEGGGGDFFGGGGFCGGAFFFGEEFGGGFDF7FGEGGGCFGGGGFCEEFGGGG@FG?@GCF@EEFGFGGGG@CEGGEFFGGGGFFGCEGGGBEFGGGGGGGFC9<FG:FDD9FEC@F+F:EGAE=DGDGECAFA8FBE58DDEEFGGCF+@E?FGEFFG68?E5?7CGEGD872>CCC>;@4?>9(-,A7CGF@=4)*18DEFF3=84D(26((((((2*,(13:401:*(-415().05;6(,)*(--((1(.9(8(4?,)+3.-6(,(-4((-344-(41-2*2+)))
@M02996:162:000000000-B87FG:1:1103:3084:16526 2:N:0:CCTGAGAC+AAGGAGCA
GACTACTCGGGTATCTAATCCTGTTCGCTACCCGTACTTTCGTGCCTCAGCGTCAGTTAAAGCTTAGTAGGCTGCCTTCGCCATTGGCGTTCCGTCCGATATCTATGCATTTCACCGCTACACCGGGAATTCCGGCTACCTCTACTTCACTCAAGAAAAACAGTTTCAAGCGCAGGCACCCAGTTGAGCCGACAGATTTCACGCCGGACTTGATTGCCCGCCTACGCACCCTTTACACCCAGTAAATCCGGACAACGCGCGATCCCTCCGACTTACGGCGGTTGCGGGGCCGAAGTTAGC
+
CCCCCG9FGGGGGGGGFCGGGGGGC-C=FCCFFG87CFAFFGGGGGGGGFGGGGGGG96C,CF,,,CF,6,:,AFFF,9DF,@,,@F,8BFF,,,,6@FE+:FFG,CEFFFDFGFGG>@6=C<=>++8+AEGF@+6+6=D+8+@+,*99EDFGGG,6,1=C??DD9FED,,35@DC9,:*@B@<ECC@@@84*:7)1D>**5//(262059)7+)+)20/*./8@?90>C:1776.6<FEF:34=>><0(08(-(1,,,-(),-*4011(((*1..(4(,0(,-2((((-((((22+))-
@M02996:162:000000000-B87FG:1:1103:8831:16597 2:N:0:CCTAAGAC+AAGGAGTA
GACTACCCGGGTATCTAATCCTGTTTGCTCCCCACGCTTTCGTGCATGAGCGTCAGTACAGGCCCAGGGGATTGCCTTCGCCATCGGTGTTCCTCCGCATATCTACGCATTTCACTGCTACACGCGGAATTCCATCCCCCTCTGCCGTACTCTAGCCTTGCAGTCACAAAGGCAGTTCCCAGGTTGAGCCCGGGGATTTCACCTCTGTCTTGCAAAGCCGCCTGCGCACGCTTTACGCCCAGTAATTCGTATTAACGCTCGCACCCTACGTATTCCGGCCGCGCCTGGCACTGAGTTGAC
+
CCCCCFCFGGGGGGGGGFGGGGGFGGGGGGGCFGGGGGGGGGGGGGGGGGCGGGGGGGGGGGGGGGGGGGDFCCFGFFGGGFGEGGGFGGGGGGGGGFGGGDCGGGGGGGGCBFF?EDDGFFGGDGGDGGFGFFGGFDDCGFFFGF5+@E5=EFFDGGGGGG?F@AFGEEFFGFGGFGA>FFGGFGEF84=2@ED=>FFFEG30-*8?CFGF);CA@DD;E622=69>E:93CB>4(4:C?FF<*-)6*.)(.5)2(-,-,1395<<(((,)33))((((--((,(,((()((-+33)-)
@M02996:162:000000000-B87FG:1:1103:6299:16603 2:N:0:CCTAAGAC+AAGGAGTA
GACTACCGGGGTATCTAAGCCTGTTTGCTCCCCACCCTTTCGCTCCTCAGCGTCAGTTACGGCCCAGAGATCTGCCTTCGCCATCGGTGTTCTTCCTGATATCTGCGCATTCCACCGCTACACCAGGAGTTCCAATCTCCCCTACCGCACTCTAGTCTGCCCGTACCCACTGCAGGCCCGAGGTTGAGCCTCGGGTTTTCACAGCCGAAGCGACAAACCGCCTACGAGCTCTTTACGCCCAATAATTCCGGAAAACGCTTAGTCCCTGTGTATTACCTCGGCGCCTGGCACTTGGTTCAC
+
CCCCCGGGGGGGGGGGFCGGGGGFGGGGFGFGGGGEFGGGGGG@FGGGGGGGEEGGFGGGGGGGGG8EEEFGGFGGFGGGGGGCDCFCF=FFFGGFGGGGFFD=AFGGGGE,<EFGE=>CDEFGGGGFB?FFGGF;D=@E613@=F5:?CAFGGFF88AFFE>>E8C6@ED59?FGF9:?BCE:<FEGFG6>9AG9@:?<?GC*9)-,../,,8158CC0*6((48?:5::97)).(,2>1(4)964:::53((.7(,-((*..2.3)))))33)))..,,((,((((,,)())+02)))
@M02996:162:000000000-B87FG:1:1103:6291:16619 2:N:0:CCTAAGAC+AAGGAGTA
GACTACCGGGGTATCTAAGCCTGTTTGCTCCCCACCCTTTCGCTCCTCAGCGTCAGTTACGGCCCAGAGATATGCCTTCGCCATCGGTTTTCTTCCTGATATCTGCGCCTTCCACCGCTACGCCAGGAGTTCCAATCTCCCCTACCGCCCTCTAGTCTGCCCTTACCCACGGCAGGCACGAGGGTGAGCCTCGGTTGTTCACAGCGGACGCGACAAACCGGCTCCGAGCTCTTTACGCCCAATAATACCGGTTAAAGATTGACCCCTACGTGATACGCCCGTGACTGTCACGTAGGTCGG
+
CCCC,<C@CCEGEGBFDDE<EFFFF9FEFE,9BFCC,C,CF@:,CFGGGGGGFEEFFCG97CEC+CFEFEFAEAFFEC9A?BC:DCEB,?C9>?AEE<9,<+@@ECEDG+899,5481*6++8@6CE+C==>;EFD+,3,=0*+6,)3*+**,8=<AE;8,,*,,)@:E6**503:@,7**4***95,6,,88?*-,CA3)5))4).36=)417,)(**(*-,((,((**).2-4:4(2/86<06<).0,:(-(.0-))-)0))2-(((-.(**.)((-((,(((.).)64((,*2<)((
@M02996:162:000000000-B87FG:1:1103:13632:16828 2:N:0:CCTAAGAC+AAGGAGTA
GACTACTCGGGTATCTAATCCTGTTTGCTCCCCACGCTTTCGTGCATGAGCGTCAGTACAGGCCCAGGGGATTGCCTTCGCCATCGGTGTTCCTCCGCATATCTACGCATTTCACTGCTACACGCGGAATTCCATCCCCCTCTGCCGTACTCTAGCCTTGCAGTCACAAAGGCAGTTCCCAGGTTGAGCCCGGGGATTTCACCTCTGTCTTGCAAAGCCTCCTGCGCACCCCTTACGCCCCGTAATTCCGATTAACGCTCGCACCCTACGTCTTCGCGCCGCTGCTGGCACGTCGTTAGC
+
CCCCCCFGGGGGGGGGGFFGGGGFFGGGGFDDFGGGGGGGGGGGGGGGGGGGGG@FGGGGGEFFGGGGGGGDECGFAFFGGGGGGGGGGGGFFGGFGGGGGFFGGGGGCCEGGGFF;DFBCEGGCGGEE7FFFGGFGGGG6>FGGGFFEGFFGGGGGGGGGGB@DCGGGGG?FF+@+<AGBDF<BFEGEGGFAD>@2<A88C@35A>?CBG4*A4@EGG(;66=;9>95*((254;;;>5(7425()-2403:0-:,-(--9(-7(3(.-.(22)(-3-(-4-36?:??<24.(::*41)
@M02996:162:000000000-B87FG:1:1103:13652:17180 2:N:0:CCTAAGAC+AAGGAGTA
GACTACAGGGGTATCTAATCCTGTTTGCTCTCCACGCTTTCGTGCATGAGCGTCAGTACAGGCCCAGGGGATTGCCTTCGCCATCGGTGTTCCTCCGCATATCTACGCATTTCACTGCTACACGCGGAATTCCATCCCCCTCTGCCGTACTCTAGCCTTGCAGTCACAAAGGCAGTTCCCAAGTTGAGCCCGGGGATTTCACCTCTGTCTTGCAAAGCCGCCTGCGCACGCTTTACGCCCAGTAATTCCGAGTAACGCTCGCACCCCACGTATTACCGCGGCTGCTGGCACGTAGTTAGC
+
CCCCCFFGFGFG@FFGFCFGFGGGFFFEFFFFGGGGGGCEFGGCGFFGGGGGGGGGGGGGGDGGGGGGGGGDFGGGFGGGGGDGFG:CFGGGF?FGGGCEGFFFGGCFEE?FGGCEE:?9DC<EC+C+8FEDB,EDFGGGGAFFFFACBGFFDFGGG8DD?29>D*=924D*@6CFFGC7,,4,7=7?@?FF>**>>7*8>>E;BFBEFFGFF6>16CFF=3((69>37=9(*634(2:7::244-<4*4)(-,):----,993)3(,(,((32.)-(-(,,490).,,4??1.*20.).
@M02996:162:000000000-B87FG:1:1103:13640:17199 2:N:0:CCTAAGAC+AAGGAGTA
GACTACAGGGGTATCTAATCCTGTTTGCTCTCCACGCTTTCGTGCATGAGCGTCAGTACAGGCCCAGGGGATTGCCTTCGCCATCGGTGTTCCTCCGCATATCTACGCATTTCACTGCTACACGCGGAATTCCATCCCCCTCTGCCGTACTCTAGCCTTGCAGTCACAAAGGCAGTTCCCAGGTTGAGCCCGGGGATTTCACCTCTGTCTTGCAAAGCCGCCTGCGCCCGCTCTCCCCCCAGTCACTCCGATTAACGCTCGCACCCTACGTATTACAGCGGCTGCTGGCTCGTCGGTGTC
+
CCCCCGGGGGGGGGGGGGGGGGGFGGGFFFGGGGGGEGEFGGGGGGGGGGGGGGGGGGGGA@EDGGGGGGGGGGGFFFFGEFEGG6BFCFEGFFGGGGEGGFGGGGGGGGGGGGGAFDFGGEGGGGG7FFFGGF;EG?DEGFFFGC>=:=0=@F7FGGCFCGFFGDFAF?FFGFGFFEEG,@*47;@134DA9BGFFFAE?FB:B6BEC>CE@FE=(20(2.,2;>;6:*39)/).((1>(4.)7)449(7(,(4D(,(--999C?F???4.0254)..(-2,(().3,(.--(/*2(,)
@M02996:162:000000000-B87FG:1:1103:5768:17316 2:N:0:CCTAAGAC+AATGAGTA
GACTACTAGGGTATCTAATCCTGTTTGCTCCCCACGCTTTCGTGCATGAGCGTCAGTACAGGCCCAGTGGATTGCCTTCGCCATCGGTGTTCCTCCGCATATCTACGCATTTCACTGCTACACGCGGAATTCCATCCCCCTCTCCCGTACTCTAGCCTTGCAGTCTCAAAGGCAGTTCCCAGGTTGAGCCCGGGGATTTCACCTCCGTCTTGCAAAACCGCCTGCGCACCCTTTACGCCCCGTCATTCCGATCAACGCTCGCACCCTACGTATTACCGCGGCTTCTGGCACGTATTTAGC
+
CCCCCGF9FGGGGGGGGGGGGGGGGGGGGGGGGEGGGGGGGGGG,,C,BEFGGGGGFGA,CEECEGG,9,,9,=EFAGGGGGG7,@FF7CEFFGGG:CFEGFFGGGGGGGGGGGG<C:D=DEF+>CCFEGGGCGF;+,@>8>D,=A>>9CFD>A+D=9F6@=FF,*?D=FA5DFD7+@C+3,157+:78CC)9**05FFCFG:B=)0-:FD:=FC+(2C(:23(6((.:*6=256>(,2:(((-7(-6::04(-5C--,-396>C<6081.)03)))2(,((((.-)5:3<0..+30)).
@M02996:162:000000000-B87FG:1:1103:5749:17321 2:N:0:CCTAAGAC+AAGGAGTA
GACTACTAGGGTATCTAATCCTGTTTGCTCCCCACGCTTTCGTGCATGAGCGTCAGTACAGGCCCAGGGGATTGCCTTCGCCATCGGTGTTCCTCCGCATATCTACGCATTTCACTGCTACACGCGGAATTCCATCCCCCTCTGCCGTACTCTAGCCTTGCAGTCACAAAGGCAGTTCCCAGGTTGAGCCCGGGGATTTCACCTCTGTCTTGCAAAGCCGCCTGCGCACGCTTTACGCCCAGTAATTCCGATTACCTCTCGCACCCTCCGTCTTACCCCGGCTGCTGGCACGGATTTCGC
+
CCCCCGGGGGGGGGGGFCFGGGGGGGGGGGEGGGDGGEDFGGGGGGGGGGGGGGGGGGGGGGGGGGGGGGGCE?FGFGGFGFGGGGFGGGGGBBGFGGGGDDCDFGGGGEFGCCFFF>?DCFGGGG7:FDFGCFFGGCDG8);@DFAEDEFFGG@FFGG?D?5B,9FFGCFFDA>FFGEGC>*9<DFFEGGB55?9@7ACCCBBD=379AGEEFFF24C974126.69=?>?*1)66?EC104<FA2:0584:?A:-.)18*,11:6(-,.(/*)),(--((,-(.)5(481((*23)(2
@M02996:162:000000000-B87FG:1:1103:24050:17375 2:N:0:CCTAAGAC+AAGGAGTA
GACTACCAGGGTATCTAATCCTGTTTGCTCCCCACGCTTTCGTGCATGAGCGTCAGTACAGGCCCAGGGGATTGCCTTCGCCATCGGTGTTCCTCCGCATATCTACGCATTTCACTGCTACACGCGGAATTCCATCCCCCTCTGCCGTACTCTAGCCTTGCAGTCACAAAGGCAGTTCCCAGGTTGAGCCCGGGGATTTCACCTCTGTCTTGCAAATCCGCCTGCGCACGCTTTACGCCCAGTAATTCCGATTAACGCTCTCACCCTCCGGATTCCCGCCGCCTCTGTCACGTAGTTAGC
+
CCCC@FCGGGGGCGGGCAFGGGGGGGGFGCDD@FGGGGEFGGGGGFFF,FFGGGGGGGGGFGGGGGGGGDGDDFFGFFEGCFEGGGGFCFEGGGFGGGDE7FEGFGGGG6FFGECFF8FDFEFEEEF7BFGGGGFGGGGGGABGCFFFEE5DD=9DFEG6CGFGFAG;CGGF6A>C@FCFDE5AFC:?:7@)@ADF@GFC>CB@BA@??FC4>F;+*2*,:66?@0765/.6>(9;13?5:(5)*-).05541()2(,-((2--14?((((-22)),43,4;(,4(.)6544(.**2.44
@M02996:162:000000000-B87FG:1:1103:24048:17398 2:N:0:CCTAAGAC+AAGGAGTA
GACTACCAGGGTATCTAATCCTGTTTGCTCCCCACGCTTTCGTGCATGAGCGTCAGTACAGGCCCAGGGGATTGCCTTCGCCATCGGTGTTCCTCCGCATATCTACGCATTTCACTGCTACACGCGGAATTCCATCCCCCTCTGCCGTACTCTAGCCTTGCAGTCACAAAAGCAGTTCCCAGGTTGAGCCCGGCGATTTCACCTCTGTCTTGCAAACCCGCCTGCGCACGCGTTACGCCCAGTAATTCCGCTTTACGCTCGCACCCTACGTTCTACGGCGACTCGTGGCCGGTGTTTATA
+
CCCC,ECFFGGG@FFGGCGGGGGGGGGFGFFF7CFGGGGGFEGGGFGGGGGGGGGGGGGGGFGGGDGGGGGFEFAFFFCGGGGGG8FFFFFGGGGGGGGGE?D@9FGD,@FEE@9BFDFFGCF+BFG7B7FGGGGFFGDGDAFGGF=F??DFCF7<@8A+6=DC6*DFF6,5639,?CCG,@*2>DE?59*=>*3(/*2/997=>6)**+=*86*:(29:E.,,8.3(2*6(91:6012*28?492)60,)4-()*,-(--/39918126.(*/-)(((4(-2((,(44(((-,21*)-)
@M02996:162:000000000-B87FG:1:1103:15060:17569 2:N:0:CCTAAGAC+AAGGAGTA
GACTACTAGGGTATCTAATCCTGTTTGCTCCCCACGCTTTCGTGCATGAGCGTCAGTACAGGCCCAGGGGATTGCCTTCGCCATCGGTGTTCCTCCGCATATCTACGCATTTCACTGCTACACGCGGAATTCCATCCCCCTCTGCCGTACTCTAGCCTTGCAGTCACAAAGGCAGTTCCCAGGTTGAGCCCGGGGATTTCACCTCTGTCTTGCAAAGCCGCCTGCGCACGCTTTACGCCCAGTAATTCCGATTAACGCTCGCACCCTACGTATTACAGCGGCTGCTGGCACGTAGTTAGC
+
CCCCCGGGGGGGFGGGFFFGGGGGGGGGGGGGGGGGGGGGGGGGGGGGGGGGDGGGGGGGGGGGGGGGGGGDGGGGFGGGGGGGFGFFEGGGGFGGDGGDGFGGGGGGGGEGGGGEG>FFGEGDGGGGGFFFGG8;FGGGGFFGGGA@?E?FCFGFGFFGGGFCDEGGGGFFGFG7@FCGGEF@FF@G@CGFFFGF2DAEEG=BDA:*9CGEFFF6@CG>E6;(36;>C/4(214>?6:E:BBAF926::)8:B<F--,(-117D6(,34.,02).)..(,(,23::??3<3..229-..
@M02996:162:000000000-B87FG:1:1103:13119:17595 2:N:0:CCTAAGAC+AAGGAGTA
GACTACCAGGGTATCTAATCCTGTTTGCTCCCCACGCTTTCGTGCATGAGCGTCAGTATTGGCCCAGGGGGCTGCCTTCGCCATCGGTATTCCTCCACATCTCTACGCATTTCACTGCTACACGTGGAATTCTACCCCCCTCTGCCATACTCTAGCCCGCCAGTCACAAATGCAGTTCCCAGGTTAAGCCCGGGGATTTCACATCTGACTTAGCGGACCGCCTGCGCACGCTTTACGCCCAGTAATTCCGAGTAACGCTTGCCCCCTTCGTATTCCCTCGTCTTCCGGCCCGTAGTTAGC
+
C9CCCGGGGGGGGGGG9EFGGGGGGGGGGGGEGGGGGGEGGGGGGGGGGGGGGGGGGGGGGGGFGGFGGGGFGGGG9FGGGGGGFEFFFGFGECFFGGGFFDFGGGGGGCCFGGFCE:DDFCFEFCEGGGGGGGGGGGGGGFFFGGDF?FBFCFGGGGGGGGBCC@GFFFGFGFGD?EEGGFG9FFAA*@EAFFDB9EAEFG??@64*1;C=:FFFBDD4732(36;7=/729(4422:C?::<*696D2)(424;(,-,85(,123(44..03.6)).,(-.())(-4((,-,212.).
@M02996:162:000000000-B87FG:1:1103:8374:17618 2:N:0:CCTAAGAC+AAGGAGTA
GACTACCCGGGTATCTAATCCTGTTTGCTCCCCACGCTTTCGTGCATGAGCGTCAGTACAGGTCCAGGGGATTGCCTTCGCCATCGGTGTTCCTCCGCATATCTACGCATTTCACTGCTACACGCGGAATTCCATCCCCCTCTACCGTACTCTAGCCATGCAGTCACAAAGGCAGTTCCCAGGTTGAGCCCGGGGATTTCACCTCTGTCTTGCATAACCGCCTGCGCACGCTTTACGCCCAGTAATACCGGTTAACGCTTGCACCCTACGTATTAGCGCGGCAGCTGGCACTTAGTTACC
+
CCCCCGGGGGGGGGGGGFFFGGGFFFGGGGEFFGGGGFGGGGGGGGGGGGGGGGGGGGGGGGGGGGGGGGGEEFGGFFGGGGGGGGDGFEEGEFFGGGGGGFGGGGGGGGGFAFGFFD??DEFEGGGGGGG9DFCFGGGGG=FGGGAFFGFDFFF<FGGFDGFFEEGFGGFFGFGGF7AFEF?9@FEGECG45>DB2@FFCDEEB*)*/1=@EFC=@FC9=:23,.627:2(916<F::>634<9))-2-)(-()2((--,1),7:?0:<4.+3)).((-((,-((.2?B),)-0+0)))
@M02996:162:000000000-B87FG:1:1103:8376:17637 2:N:0:CCTAAGAC+AAGGAGTA
GACTACCCGGGTATCTAATCCTGTTTGCTCCCCACGCTTTCGTGCATGAGCGTCAGTACAGGTCCAGGGGATTGCCTTCGCCATCGGTGTTCCTCCGCATATCTACGCATTTCACTGCTACACGCGGAATTCCATCCCCCTCTACCGTACTCTAGCCATGCAGTCACAAAGGCAGTTCCCAGGTTGAGCCCGGGGATTTCACCTCTGTCTTGCATAACCGCCTGCGCCCCCTTTACGCCCAGTAAGTCCGGTTAACGCTTGCACCCTACTTCTTACCGGCGCTGCTGGCCAGTAGTTCGC
+
CCCCCGGFGGGGGGGGGGGGGGGGGGGGGGGGGGGGGGGGGGGGGGG9FGGGGGGEGGGGGGGC9EF,CCEEF<FFFFGGDGGGGGGGGGGFDFA=+BFGGFD@FFGGGGGGGFFDF5BDFBF@EEC7FFGGGFF@FDFED=BCFFB=DCFF;FGGG9=8DFFFG<CGGF6?CFG:8CAC4DE<FG@C@EEFF>*(5CAEFG339FE<C>70>=*B4982>6<<;:9(2*,1724-(-:C33:)9..)24.43040(,(-(*).9321,)))3364((((---(4))(2:(()-+326((
@M02996:162:000000000-B87FG:1:1103:8358:17637 2:N:0:CCTAAGAC+AAGGAGTA
GACTACCCGGGTATCTAATCCTGTTTGCTCCCCACGCTTTCGTGCATGAGCGTCAGTACAGGTCCAGGGGATTGCCTTCGCCATCGGTGTTCCTCCGCATATCTACGCATTTCACTGCTACACGCGGAATTCCATCCCCCTCTACCGTACTCTAGCCATGCAGTCACAAAGGCAGTTCACAGGTTGAGCCCGGGGATTTCACCTCTGTCTTGCATAACCGCCTTCGCACGCTTTACGCCCAGTAATTCGCATTAACGCTTGCCCCCTCAGTATCACTCTGCCTGCTGGGCCTGAGTTAGC
+
C@CCCGGGGGGG+CED9=CFEGFFGGGFGF@@@FG>@C7FFGGGGGGGFFFEGEGGGGGGGGGGGGGGGGGG8FGGDAGGGGGGGGGGGGEFFEGGGGGG7CDFFFGGGDGCGGG<EDF8DEDEGECC7FEF9AEECDDGCABGGFBF?C5@@CF=@@,8D@?>60C9CBC0DADGFG*<7=,4@CCG@FFAB*/92,;?CG=3(*0108:*8A8B48D6=3((/3(,2*,/:;92((:>32(.1694*()((.-2(((-,14)12(14()-3+-)))).),).3>>3(,((((2<@--)
@M02996:162:000000000-B87FG:1:1103:27357:17877 2:N:0:CCTAAGAC+AAGGAGTA
GACTACAGGGGTATCTAATCCTGTTTGCTCCCCACGCTTTCGTGCATGAGCGTCAGTACAGGCCCAGGGGATTGCCTTCGCCATCGGTGTTCCTCCGCATATCTACGCATTTCACTGCTACACGCGGAATTCCATCCCCCTCTGCCGTACTCTAGCCTTGCAGTCACAAAGGCAGTTCCCAGGTTGAGCCCGGGGATTTCACCTCTGTCTTGCAAAGCCGCCTGCGCACGCTTTACGCCCAGTAATTCCGATTAACGCTCGCACCCTACCTATTACCGCCGCCTCTGACCCGTAGTTAGC
+
@CCCCGGGGGGGEGFFFFFGGGAFEFGFEFFGFFGGGGGGGGGGGGGDGGGGGGGGGGGGGGGGGGGFEC7FFGFFCAGFGGGGGG:FFGGGGGGGCCCFG<>FGGGGG6FGF,C5@:BCF@F=BFGFG7=DBFGGGGGGC>D?FFAC*+5@FB?GFGEFDGFFCCFDFFGFFAGFCG@C9D74>C@7=CFFE5*62:877F>=DFE??ADEEFE+54<3C6D;?6:6>:98C6<A::CEFFBF65.4*5)-(-6:((((-12331,04(.)3+-..(,((((((.)))(((.3*2<)).
@M02996:162:000000000-B87FG:1:1103:27374:17881 2:N:0:CCTAAGAC+AAGGAGTA
GACTACAGGGGTATCTAATCCTGTTTGCTCCCCACGCTTTCGTGCATGAGCGTCAGTACAGGCCCAGGGGATTGCCTTCGCCATCGGTGTTCCTCCGCATATCTACGCATTTCACTGCTACACGCGGAATTCCATCCCCCTCTGCCGTACTCTAGCCTTGCAGTCACAAAGGCAGTTCCCAGGTTGAGCCCGGTGATTTCACCTCTGTCTTGCACAGCCGCCTGCGCACGCTTTACGCCCAGTAATTCCGATTACCGCTCGCACCCTACGTATTACCGCGGCTGCTGACACGTAGTTAGC
+
CCCCCGCFGGGGDGGGGGDGGGGGGGGGGGGGDGGGGGGGGGGGGGGGGGGGGGGGGGGCCGFCEGGG>EG7@FFGGGGGGGGGGGGGGGGGDGGGGCFGGFGGGGGGGGGGGGGCF:D?F9FEGGGGCBFGCFGGF==E6=FDGCA=AGFFCFGGG8=DDGAFEAFG9FCFF5CC;:EGF8CCFGEFEDC/?*92>BFFEGFFDFFF?F8*8=*4(2*8=6?7?,:(2377D(;>;:CE?1,)1-4425<(43)*-(,(,1(,1332144)336-)42-44(41).)344<4(/2:.64
@M02996:162:000000000-B87FG:1:1103:5315:17943 2:N:0:CCTAAGAC+AAGGAGTA
GACTACCGGGGTATCTAATCCTGTTTGCTCCCCACGCTTTCGTGCATGAGCGTCAGTACAGGCCCAGGGGATTGCCTTCGCCATCGGTGTTCCTCCGCATATCTACGCATTTCACTGCTACACGCGGAATTCCATCCCCCTCTGCCGTACTCTAGCCTTGCAGTCACAAAGGCAGTTCCCAGGTTGAGCCCGGGGATTTCACCTCTGTCTTGCAAAGCCGCCTGCGCACGCTTTACGCCCAGTAATTCCGGTTAACGCGCCACCCCTCAGTCTTCCCTCTGCCTCTGGCACGTAGTTCGC
+
CCCCCGGGGGGGCGGGG9FGGGGFGFGGFFC@BFGGGGGFGGGGGGGGGGGGGGFGGGGGGFGEGGGGGDEGGGGGFGGGGE,CEGFEGGGGFFGGEGEGGFGGGGGEEGGGGGGGD3?=DCFEGG7@>FCDF8EGGGGGDAFGFGAB>EFDG3:C?FFGGGA,@AGGF8DA>>;FFG*;BC54DD=<:?;>*9C>2C=EEF7.58@CC@@).8;6(0;6=60=;(:(22,(*-4:12:::6()*))-2,)-,,)*,(,(()(,1180(..-+3)).).(.).)),.344>24(:::6-(
@M02996:162:000000000-B87FG:1:1103:5292:17945 2:N:0:CCTAAGAC+AAGGAGTA
GACTACCGGGGTATCTAATCCTGTTTGCTCCCCACGCTTTCGTGCATGAGCGTCAGTACAGGCCCAGGGGATTGCCTTCGCCATCGGTGTTCCTCCGCATATCTACGCATTTCACTGCTACACGCGGAATTCCATCCCCCTCTGCCGTACTCTAGCCTTGCCGTCACAAAGGCAGTTCCCAGGTTGAGCCCGGGGATTTCACCTCTGTCTTGCAAAGCCGCCTGCGCACGCTTTACGCCCAGTAATTCCGATTAACGCTCGCACCCTACGTATTACCGCGGCTGCTGGCACGTCGTTAGC
+
CCCCCGGGGGGGGGFGFDGGGGGFGFGGGGFDFGGGGFEDGFGGGGGGFGGGGGGGGGGGGGGGGGGGGGGGFGGFFGGGGGECDEF?FGEFGFFGDGGEGFGGGFFFGDGGGGFFE>FFCDFEDFF+@FFGFGGF6DFGGDFGGE@FDGFBFFFCGCFGF60@C=D9CGGFGFDEFGCG9FFCFGB6@9D>E;82>FFCCAE<?A;?38:4>67F1*06C:;@@FF(121(/4<<1(1>:3?<*)-):4)-889F(,(--1((1-((43(.32).)-2(4((--0)4((.1,(*2*-(.
@M02996:162:000000000-B87FG:1:1103:7614:18019 2:N:0:CCTAAGAC+AAGGAGTA
GACTACTCGGGTATCTAATCCTGTTTGCTCCCCACGCTTTCGTGCATGAGCGTCAGTACAGGCCCAGGGGATTGCCTTCGCCATCGGTGTTCCTCCGCATATCTACGCATTTCACTGCTACACGCGGAATTCCATCCCCCTCTGCCGTACTCTAGCCTTGCAGTCACAAAGGCAGTTCCCAGGTTGAGCCCGGGGATTTCACCTCTGTCTTGCAAAGCCGCCTGCACACGCCTTACGCCCAGTCATTCCGATTACCGCCCGCACCCTACGTATTACCGCGGCTTCTGGCACGGTGTTCGC
+
CCCCCGGGGGGGGGGGFEFGGGGGGGGGGGFFGGGGGGGGGGGGGGGGGGGGGGGGGGGGGGGGGGGGGGGEGGGGAFGGDCEGGGGGGGGFGGGGGGGGEFGGGGGGGGGGGGEEG>FGFGGCGGDEGGGGGGGGGFFGDAFGGGFGDG?9@F7,@CGGGGFBFEGGCF:FGADGFEEGF@ACCC@CCGGBFFGFDCFFFGEE5;BCCAC44*68;774262=F@EEE*6(2:=4(,:C((,)1).5:(0(12)*--(-(),,96?(41(.33.660490((((..2:()(((211)-,
@M02996:162:000000000-B87FG:1:1103:7610:18037 2:N:0:CCTAAGAC+AAGGAGTA
GACTACTCGGGTATCTAATCCTGTTTGCTCCCCACGCTTTCGTGCATGAGCGTCAGTACAGGCCCAGGGGATTGCCTTCGCCATCGGTGTTCCTCCGCATATCTACGCATTTCACTGCTACACGCGGAATTCCATCCCCCTCTGCCGTACTCTAGCCTTGCAGTCCCAAAGGCAGTTCCCAGGTTGAGCCCGGGGATTTCACCTCTGTCTTGCAAAGCCGCCTGCACACGCTTTACGCCCAGTAATTCCGTTTAACTCTCGTCCCCCAAGTATTCTAGCGCCTGCTGGCACGTAGTTATC
+
86ABA66CC@+6=,BD<,CCC<FFGGF;BF8D,CC@FE@DAB@FFEF<E=<@FFE@6<;F<8<,::6C@C7@9,CAFFGGGGDFE8,66B=;,99=>FDF@+@FFGG>BCGFCGG<=:D@F>?EGG7:FDF=,C;F8FG86)@2=A)8<@FFG;=9,3=+,,38:)9DECFA?ADGAC5F3,@<>FC6:@@9ADGF9<A**5>E9ABFEF7>869@4**,2,(6(,67/*6;C@4)((//4(()*.:A:()),(.:)).,(*-(1((((.-.3+-))))-(-14(()((.8:..*2+))-
@M02996:162:000000000-B87FG:1:1103:15752:18432 2:N:0:CCTAAGAC+AAGGAGTA
GACTACAAGGGTATCTAATCCTGTTTGCTCCCCACGCTTTCGTGCATGAGCGTCAGTACAGGCCCAGGGGATTGCCTTCGCCATCGGTGTTCCTCCGCATATCTACGCATTTCACTGCTACACGCGGAATTCCATCCCCCTCTGCCGTACTCTAGCCTTGCAGTCACAAAGGCAGTTCCCAGGTTGAGCCCGGGGATTTCACCTCTGTCTTGCAAAGCCGCCTGCGCACGCTTTACGCCCAGTCATTCCGATTAACGCTCGCACCCTACGTATTACCGCGGCTGCTGGCCCGTATTTAGC
+
CCCCCGGGGGGGGGGGGEFGGGGGGFGGGGGFGFGGGGEGFEGGGGGFGGGGGGGGGGGGGGGGGGF<FGCGCFFGFFGGGGGGGGCFCCFGGGGFGGDGGFGGGGGGGGGGGGFA9:DFGFF?EFGGEFCFFGGGGGGGG@FECF>@@EFFDGGGGGGGGGFFGEGCGGCFFFGGFFEGCCEC:CCGCCD@95CADGF?EGEFF63@?A:E=FCF2CGFG463=99(2/2(1(65?BGG?1:)96<DGF3?:?4*--.-(919C?113(,)23.:)(24(((-4)).(319918+<)..
@M02996:162:000000000-B87FG:1:1103:18969:18446 2:N:0:CCTAAGAC+AAGGAGTA
GACTACACGGGTATCTAATCCTGTTTGCTCCCCACGCTTTCGTGCATGAGCGTCAGTACAGGCCCAGGGGATTGCCTTCGCCATCGGTGTTCCTCCGCATATCTACGCATTTCACTGCTACACGCGGAATTCCATCCCCCTCTGCCGTACTCTAGCCTTGCAGTCACAAAGGCAGTTCCCAGGTTGAGCCCGGGGATTTCACCTCTGTCTTGCAAAGCCGCCTGCGCACGCTTTACGCCCAGTAATTCCGATTAACGCTCGCACCCTACGTATTACCGCGGCTGCTGCCACGTCGTTAGC
+
CCCCCGGGGGGGGGFGFFGGGGGGGGGGFFEGGGGGGGGFGGGGGGGGGGGGGGGDGGGGGGGGGGGGGGGCEFGGGGGGGGGGGGGGGGGFGGGGCGFG7DFGGGGGGGEFGGGFG>FFGFFGGFG@FFGGGFFGGGGGGFFFGFFGFGFFGGGGGGGGFGFCC<GF?D,;EACFFF@GBFG?C7=9>CFB>>D>DDAC/>B:BFF<5BG*5A32.9C>E38@F3>;=*4(12AA16CE(45<*.)6:8)2(4-:--((-)(-932048.5+369--(-4,(-37?)(271:0*/*(,5
@M02996:162:000000000-B87FG:1:1103:23317:18663 2:N:0:CCTAAGAC+AAGGAGTA
GACTACCCGGGTATCTAATCCTGTTTGCTCCCCACGCTTTCGTGCATGAGCGTCAGTACAGGCCCAGGGGATTGCCTTCGCCATCGGTGTTCCTCCGCATATCTACGCATTTCACTGCTACACGCGGAATTCCATCCCCCTCTGCCGTACTCTAGCCTTGCAGTCACAAAGGCAGTTCCCAGGTTGAGCCCGGGGATTTCACCTCTGTCTTGCAACGCCGCCTGCGCACGCTTTACGCCCAGTAATTCCGATTTACGCTCGCACCCTACGTATTACCGCGGCTTCTGGCACGTAGTTATC
+
CCCCCGFGGGGGEGGGGGGGGGGGGGGGGGCFFGGGGGGGGGGGGGGGGGGGGGGGGGGGGGGGGGGGGGGGFGGGGGGGGFGGGECGGGGGGFGGGGCFGFGGGGGGGGGGGGGGGDFF?EDEGGG@FGGGGGGGGGGGGAF8DF=@@E?FEFGGFEFGGGFFGFGGGFFFGFGGFGE56DCFGG9,3=D2?>D9@FFFFB@:B6>@EFGEEFF)1<D>5338?99>D83(115>11:*:FF<4:9>C58,4(.:--(,,1(478?(.4,)3<)).4((-4,((...2?<0..*2<6.)
@M02996:162:000000000-B87FG:1:1103:23333:18676 2:N:0:CCTAAGAC+AAGGAGTA
GACTACCCGGGTATCTAATCCTGTTTGCTCCCCACGCTTTCGTGCATGAGCGTCAGTACAGGCCCAGGGGATTGCCTTCGCCATCGGTGTTCCTCCGCATATCTACGCATTTCACTGCTACACGCGGAATTCCATCCCCCTCTGCCGTACTCTAGCCTTGCAGTCACAAAGGCAGTTCCCAGGTTGAGCCCGGGGATTTCACCTCTGTCTTGCAACGCCGCCTGCGCACGCTTTACGCCCAGTAATTCCGATTAACGCTCGCACCCTACGTATTACCGCCGCTGCTGGCACGTAGTTAGC
+
CCCCCGGGGGGGGGGGGFFFGGGGGGGGGFFGGGGGGGGGGGGGGGGGGGGGGGGGGGGGGGGGGGGGGGGGGGGGGGGGGGGGGGFFGGGFFGGGGGGGGFGGGGGGGGGGGGGEG>DFFE=EEGGGGGGGGGGGGDDEDAFFGGAF>EFFFGGGGFCGGGA@CADFGG6AFFGGFAAFFGFFGGCCCGEABEGFDGFEFG=>BA>?CFGEEFE).:D6=64;?7>9=*7(71<:14CE<F:AFBA<C>)(-46?--.-49;9<6::2445+2.548,(4((43234:(,(48/20)))
@M02996:162:000000000-B87FG:1:1103:8391:18790 2:N:0:CCTAAGAC+AAGGAGTA
GACTACCAGGGTATCTAATCCTGTTTGCTCCCCACGCTTTCGTGCATGAGCGTCAGTACAGGCCCAGGGGATTGCCTTCGCCATCGGTGTTCCTCCGCATATCTACGCATTTCACTGCTACACGCGGAATTCCATCCCCCTCTGCCGTACTCTAGCCTTGCAGTCACAAAGGCAGTTCCCAGGTTGAGCCCGGGTATTTCACCTCTGTCTTGCAACGCCGCCTGCGCACGCTTTACGTCCAATCATTCCGATTACAGCTCGCACCCTACGTATTACAGCGTCAGCTGGCCCGTCATTAGC
+
CCCCCFFGGGGGGGEGFFGGGGGGGGFGGFFGEGGGGGDGGGGGGGGGGGGGFEFGGGGGGGGDCGGGGGGG8FABEFFFDGGEFGFCFGGGGGDF>FCEFFGGGGGGDEGE@FEG9:DDD9F+BC7=FFFFFEDBDFFECAD8DD5@?GFFFFFGFFD+@D+:D*CDEFF569+@+=EFFFF,>CCE@6@59?*)0,1>6>>@=;;**1=*8*9)5551=,/(/,(2/3,(*().(,2C())(0.-4>()(,4)*).,)(143<<:03(..+3)-),),(,,()5.(((-4,(**+-.(
@M02996:162:000000000-B87FG:1:1103:8369:18794 2:N:0:CCTAAGAC+AAGGAGTA
GACTACCAGGGTATCTAATCCTGTTTGCTCCCCACGCTTTCGTGCATGAGCGTCAGTACAGGCCCAGGGGATTGCCTTCGCCATCGGTGTTCCTCCGCATATCTACGCATTTCACTGCTACACGCGGAATTCCATCCCCCTCTGCCGTACTCTAGCCTTGCAGTCACAAAGGCAGTTCCCAGGTTGAGCCCGGGGATTTCACCTCTGTCTTGCAAAGCCGCCTGCGCACGCTTTACGCCCAGTACTTCCGATTCACGCTCGCCCCCTACGTCTTACCGCGGCTGATGGCCAGTGTTTCTC
+
CCCCCGGGGDCGGFFGG@FGGGFFGFFGGGFGCCGGGGGFGGGGGGGGGGGEGGEGGFGGGGGEGGGGGGDF<FCFFFGGGGGGFGEGGGGGDGGGGGGGGBFC;CGGGGGGGGEEG:D8@9FEGGGDF=ADEFGFFGFEDAF?DFB@5CFFFGFGGGGDEEDFDFGD6FDFCFDEF;CF@75<:7@,:?G=DE4>2<*9<CE@BAE?EFDE4A?8>F40=(621399C*(/514>?::*(844*)--2404:4.:(.(-77((94021((.21.)(-(,(((-(4680,((.)+2*)))
@M02996:162:000000000-B87FG:1:1103:8385:18809 2:N:0:CCTAAGAC+AAGGAGTA
GACTACCAGGGTATCTAATCCTGTTTGCTCCCCACGCTTTCGTGCATGAGCGTCAGTACAGGCCCAGGGGATTGCCTTCGCCATCGGTGTTCCTCCGCATATCTACGCATTTCACTGCTACACGCGGAATTCCATCCCCCTCTGCCGTACTCTAGCCTTGCAGTCACAAAGGAAGTTCCCAGGTTGAGCCCGGGGATTTCACCTCTGTCTTGCAAAGCAGCCTGCGCACGCCTTACGACCAGTACTTCCGCTGAACGCCCGCCCCCTACGTATTGACGCAGCTGCTGGCACGTAGTTAGC
+
C@CCCEF<FGGG,8FGCCEGFGFFFDGGGFCFEGECFCC@FFFFGGGGGCFFGEGGGGGEEFFC@GGGGGGGCGGG,AFGEEE7@=FFGGEGDCCGEFEEEF>89CDFE>@DD9C?E=?8@@F=+8C:FCFGFFGGGEEGCAFGFF5@5AF9;EF,@EGG<F5865BFGGG5,*5<+,5CD@@<>FEC5CD5BA*-)<?@*47328>?C8C=41/4(0*/2(/((.3:*=9(2,7;0(::22<A4))-*(04((,2((((-)(-1-(3((.,++))),(,((((..)23,)(.(220..)
@M02996:162:000000000-B87FG:1:1103:15265:19813 2:N:0:CCTAAGAC+AAGGAGTA
GACTACTAGGGTATCTAATCCTGTTTGCTCCCCACGCTTTCGTGCCTGAGCGTCAGTACAGGTCCAGGGGATTGCCTTCGCCATCGGTGTTCCTCCGCATATCTACGCATTTCACTGCTACACGCGGAATTCCATCCCCCTCTACCGTACTCTAGCAATGCAGTCACAAAGGCAGTTCCCAGGTTGAGCCCGGGGATTTCACCTCTGTCTTGCATAACCGCCTGCGCTCCCTTTACGCCCAGTAATTCCGATTAACGCTTGCACCCTCCGTCTTACCGCGGCTGCTGGCACGTAGTTCTC
+
CCCCCGG@FFEGGGGGGEFGGGGGGGGGGGFGGGGGGDEGGGDGG,E<EA,CFEFGGA@<CFGGGGGC:+644AEFFFCGGGGC8CFCGFEFFFFG7,@CFFGGGGGGGGGGGGG,C89DDCF=+@>CGFGGGF;==@DEDFF,D9>+0@?DG=DF,,6+8E8C,0B,@@DFGF7CFGECCDEFF7@CCCD)397)0@AEEF;5>;7*/4:>B*74*;FB5:@,=2:(/*63:4)962CE4::692:AFF74(4<C----49)8C<6(,24.2264(4(-(4996?2:?F<:(3*;<).)
@M02996:162:000000000-B87FG:1:1103:20659:20041 2:N:0:CCTAAGAC+AAGGAGTA
GACTACTCGGGTATCTAATCCTGTTTGCTCCCCACGCTTTCGTGCATGAGCGTCAGTACAGGCCCAGGGGATTGCCTTCGCCATCGGTGTTCCTCCGCATATCTACGCATTTCACTGCTACACGCGGAATTCCATCCCCCTCTGCCGTACTCTAGCCTTGCAGTCACAAAGGCAGTTCCCAGGTTGAGCCCGGGGATTTCACCTCTGGCTTGCAAAGCCGCCTGCGCACGCTTTCCGCCCAGTAATTCCGATTAACGCTCGCACCCTACGTCTTACCGCGGCTGCTGGCACTTACTTATC
+
CCCCCGGGGGGGDGGGGCFGGGGGGGGGGG<FFGGGGGGGGGGGGGGG9FGGGGGGGGGGGGGGGGGGGGG7EFFF,?>DEFGGFE?F=6FGGFFGGGCFGFGFGGGGGGGAFGFEG:<?B><@E7>CGGGGGADAFG@C?=FAFFA+:@FFGF7<AAFGFGFFFEFFCC:?:CDCCGFFBD5@FF@G:@F5*:*-5<?*>FF:267)0;*-6FFC39C2*.6643235*32>0)-30;:?024*6:::2),2(6C(-,-497(933(.,((2;)-,,44(-(46),.1(.().+23)-)
@M02996:162:000000000-B87FG:1:1103:20649:20055 2:N:0:CCTAAGAC+AAGGAGTT
GACTACTCGGGTATCTAATCCTGTTTGCTCCCCACACTTTCGAGCATGAGCGTCAGTAAATCCCCAGCGGACTGCCTTCGCCATCGGTGTTCTTCCTCATATCTACGCATTTCACCGCTACACCCGGCATTCCATTTCCCCCTGCCCTATCCTAGCCTAACAGTCACAGCTGCAGTTCCGGGGTTGAGCCCCGGTATTTTACAGCCTGCTTGCAACGCCGCCTGCGCACCCTTTACGCCCAGTACTTCCCATCAACGCTTTACCCCTTCGTATTACCGCCGCTGCTGGCACGAAGTTTAC
+
CCCCCG,EGGGGGG<FEDGGGGGGGGGGG,;CF-@,BEEGFF,FFGGGGGGEGG@8FF9;6,BFFGG<+++48AFFFGGGGGGGGGBF:FGF;FEF9,9C,?FG,EFGGEE,EFG9E:AGDEF,4@F+@FFFE4,,+,76+:@D6=8DD,+;,CD36,,+8A+CD*+,,,,5=AFC?;C++4@@:75A:EE=>B*75F:*9C5*0)((0;F9B**)(/:67637?(4(1/2:<BDF01>E1(()*.5-0(/)().0--(((*))2-(((-.423644(,(----4:4((.33,(*/3)--
@M02996:162:000000000-B87FG:1:1103:14992:20495 2:N:0:CCTAAGAC+AAGGAGTA
NNNNNNNNNNNNNNNNNNNNNNNNNNNNNNNNNNN
+
###################################
@M02996:162:000000000-B87FG:1:1103:16168:20568 2:N:0:CCTAAGAC+AAGGAGTA
GACTACTAGGGTATCTAATCCTGTTTGCTCCCCACGCTTTCGTGCATGAGCGTCAGTACAGGCCCAGGGGATTGCCTTCGCCATCGGTGTTCCTCCGCATATCTACGCATTTCACTGCTACACGCGGAATTCCATCCCCCTCTGCCGTACTCCAGCCTTGCAGTCACAAAGGCAGTTCCCAGGTTGAGCCCGGGGATTTCACCTCTGTCTTGCAAAGCCGCCTGCGCACGCTTTACGCCCAGTCATTCCGATTAACGCTCGCACCCTACGTATTCCCGCTGCTGCTGCCACGTATTTAGC
+
C@CCCFGGGGFGFGGGECCFGGGGGFFGGG<CCEGGGGGGGGGGGGGG9FFFGGGGGGGGFGGCEG8EGG:CEEEFFGGGGFGGGECGFGEGCGEF@FGE:DFFFFGGGGGGGFFCD:DDFCE=BFG7CDGGFGGDFFFGDAFCFAACBGFF,,0DEDF6BC?F=*C72D6ACADGFGCD,8@<FG5EC9D5>D*4(?A?<=BEDA)08BG=:?:4.2>6:3???(76/*6;5:)6328=015)*646:20,4(-2-,(--5(19442((.533).)-((--48).,)(,.34(2<C))-
@M02996:162:000000000-B87FG:1:1103:24908:20591 2:N:0:CCTAAGAC+AAGGAGTA
GACTACACGGGTATCTAATCCTGTTTGCTCCCCACGCTTTCGTGCATGAGCGTCAGTACAGGCCCAGGGGATTGCCTTCGCCATCGGTGTTCCTCCGCATATCTACGCATTTCACTGCTACACGCGGAATTCCATCCCCCTCTGCCGTACTCTAGCCTTGCAGTCACAAAGGCAGTTCCCAGGTTGACCCCGGGGATTTCACCTCTGTCTTGCAAAGCCGCCTGCGCACCCTTTACGCCCAGTAATTCCGATTAACGCTCGCACCCTACGTATTACCGCGTCGGCGGTACAGTGGTTAGC
+
CCBCCEFGGGGG7FGFFFEFGGGFG@F9EFF<FFFFGGGDF7FEGGFGGGGGGGG>FCGDGGG:@CE@7@C,EFGGEGGFCBFGGGEBBFGGAFGF@FGGGFGGGFFGDGGGGGG9E:B?D9<ED=F+FFGGGFE@?FFGD806ADA+<>?D>EGGG==D<F53,0=FG?DAEAGG+,0;=@5FFD8,3EG2*9?9@DF<5AB*71098@+.4A;837>(7:66<39;E51(2:45((2*(.5-9<).2583:?<F-((-(132<((,43.,00.)-(,4--,(((-((-6).)*+1)()
@M02996:162:000000000-B87FG:1:1103:24925:20600 2:N:0:CCTAAGAC+AAGGAGTA
GACTACACGGGTATCTAATCCTGTTTGCTCCCCACGCTTTCGTGCATGAGCGTCAGTACAGGCCCAGGGGATTGCCTTCGCCATCGGTGTTCCTCCGCATATCTACGCATTTCACTGCTACACGCGGAATTCCATCCCCCTCTGCCGTACTCTAGCCTTGCAGTCACAAAGGCAGTTCCCAGGTTGAGCCCGGGGATTTCACCTCTGTCTTGCAAAGCCGCATGCGCACGCTTTACGCCCAGTACTTCCGTATAACGCACGCAACCTAAGGATTACTGCGGCTGCTGGCCCGTAGCTAGC
+
-@CC@FEFGGGGGGGGGEEFGGGGGGGGAC<8CGGGG7FDCFGGDGFGGGGGGGGGGGGGGGGGGGGGGGGGG?FGFGGG>FFEGEGFGGGGGFDEFGGEGFF8;EFGGE@FADBDEDFFCE8ECFGFGGGFDGGFGFFGGDFGGGF::@?FGGGFGCFGGGFF?EGFGGGFGFDCC7;2>D>9:?@@8,=5BFGF>:AE8FBFD=3>/:D=@A?FFGG9C01;;BD15:.,132),1:*(.,6*)652,)(.462-((,,1((14??2(()3+..-.)(-((-(,)(((-,,(**+.,(
@M02996:162:000000000-B87FG:1:1103:15214:21207 2:N:0:CCTAAGAC+AAGGAGTA
GACTACTCGGGTATCTAATCCTGTTTGCTCCCCACGCTTTCGTGCATGAGCGTCAGTACAGGCCCAGGGGATTGCCTTCGCCATCGGTGTTCCTCCGCATATCTACGCATTTCACTGCTACACGCGGAATTCCATCCCCCTCTGCCGTACTCTAGCCTTGCAGTCACAAAGGCAGTTCCCAGGTTGAGCCCGGGGATTTCACCTCTGTCTTGCAAAGCCGCCTGCGCACGCTTTACGCCCAGTAATTCCGATTAACGCTCGCACCCTACGTATTACCGCGGCTGCTGGCACGTAGTTAGC
+
CCCCCGGGGGGGEGGGGEFGGGGGGGGGGGFGGGGGGGGGGGGGGGGGGGGGGGGGGGGGGGGEGGGGGGGEGGGGGGGGGGGGGGGGGGGGGGGGGGGGEFGGGGGGGGGGGGFFGDFGFFFEGEGFGGGGGGGGGFGEGAFGGGFEEGFFG,=CFGGGGFF=89FFFGGFGFDGFFEGDFCEGGFG8:@755CB>FFF<C>BDA:5@FFEFFCFFGGB:4,10((,1/6174)6<?DG148594A>:47608:D(,,--9;>D?6:<3.)33664:430--4:??0(48((.*23)..
@M02996:162:000000000-B87FG:1:1103:20396:21363 2:N:0:CCTAAGAC+AAGGAGTA
GACTACTGGGGTATCTAATCCTGTTTGCTCCCCACGCTTTCGTGCATGAGCGTCAGTACAGGCCCAGGGGATTGCCTTCGCCATCGGTGTTCCTCCGCATATCTACGCATTTCACTGCTACACGCGGAATTCCATCCCCCTCTGCCGTACTCTAGCCTTGCAGTCACAACGGCAGTTCCCAGGTTGAGCCCCGGGATTTCACCTCTGTCTTGCAAATCCGCCTGCACACGCTTTACGTCCAGTAATTCCGCTTAACGCTCGCACCCTTCGTATTCCGGACGCTGTTGGCACGTACTTAGC
+
CCCCCGCGGGGGGGGGGCFGGGGGGGGFGEEFEEG:FGGGGDGGGGGGDFGGGGCFGGEGD@FEGGG@CG7,BFGGFGGGGGGGGGFFDGGGAGGGGDEG?DFGGGGGGGGGGGGCGDDFGEEA>FGGEGGGGE8A?,@C==FF+A88:@9D,,=3132=@FFCE5:,<+5<EFGCFGFC3D7@FD)A>FD)39?29CA<?F:>596*9CG<A4)+)2C37668=(6)2*.(23)1(,2:(84514:9:8)-,4)*-,((-976C3((((..*+)6,(((-,(-(,.4:>>?1(*/36)6
@M02996:162:000000000-B87FG:1:1103:14530:21507 2:N:0:CCTAAGAC+AAGGAGTA
GACTACAGGGGTATCTAATCCTGTTTGCTCCCCACGCTTTCGTGCATGAGCGTCAGTACAGGTCCAGGGGATTGCCTTCGCCATCGGTGTTCCTCCGCATATCTACGCATTTCACTGCTACACGCGGAATTCCATCCCCCTCTACCGTACTCTAGCCATGCAGTCACAAAGGCAGTTCCCAGGTTGAGCCCGGGGATTTCACCTCTGTCTTGCATAACCGCCTGCGCACGCTTTACGCCCAGTAATGCCGATTAACGATTGCACCCTACGTATTACCGCGGCTGCGGGCAAGTAGTTAGC
+
CCCCCGGGGGGGEGGGFFFGFGEFFFGGFFEGGGGGGGGFGGGGGGGGGGGGDEEGFGFGGGFGFEGGGGGGGGGGFGGGGFGGGCC8FCFFGGGGEFEFEFFCC5DFEC@FCCC@@:BCCDBEGCFDCFDG9D,=DFGGG=FGGF@+:C?FFFG<1DDGFD?C69?FFCBFFA;@+@CDBDC@,;CGF6D8?B9:>EFE5>>=BA>*9=C8>F?FEFF>=4(/0:;B=C;1*6E)2(::,:74=4)5*-7((-4?-(-((2..2-18(,,.0+.6)--741(43(-44904).3++.4-
@M02996:162:000000000-B87FG:1:1103:14475:21558 2:N:0:CCTAAGAC+AAGGAGTA
GACTACCCGGGTATCTAATCCTGTTTGCTCCCCACGCTTTCGCGCCTCAGCGTCAGTTACTGTCCAGTAGACCGCCTTCGCCACTGGTGTTCTTCCTTATATCTACGCATTTCACCGCTACACAAGGAATTCCGTCTACCTCTCCAGCACTCAAGAGATACAGTTTCAAGTGCAGTTTATGAGTTAAGCCCAGAGATTTCACACCGGACTTGCATCACCGCCTACGCGCCCTTTACACCCAGTAAATCGGGATAAAGCTTGCCACCTACGTATTACCGCGGCGGCTGGAACGGAGTTAGCG
+
CCCCCGFGGGGGGGGGGCFFFGGGGGGEFFF@FCGFGFGGGEGGGGGGGGGGEGGGFFGEFGGG8<FGFDFGAFGGGGGGGGGEFEFFFECGFGGGF,9FFFGDGCFEGGGGFDFFE:<DDGFC=EEFEDFF=DD=FFGG?DFCC;5A;E*;8FDA8===CED<D;+@E=,?E@BA?AC+3@BC,?;AC66=*:DC7@@<;7>C5*1):A>@*9>+)2;/45(65@25>C99F;C)7=FG1=E779<?*/04(4<*)))..*(6*3(5:4(,0+.:)4-2,((--,4(,436(-2**.-)(
@M02996:162:000000000-B87FG:1:1103:22683:21709 2:N:0:CCTACGAC+AAGGAGCA
GACTACCGGGGTATCTAATCCTGTTTGCTACCCACGCTTTCGTGCCTCAGCGTCAGTTAGCGTCCAGTAAGCCGCCTTCGCCACTGGTGTTCCTCCTAATATCTACGCATTTCACCGCTACACTAGGAATTCCGCTTGCCTCTACGCGACTCAAGAACTACAGTTTCAAATGCAGTTCAGGGGTTGAGCCTATGGATTTCACATCAGACTTGCAATCCCGCCTACGCACCCTTTACACCCAGTAAATCCGGACAACGCTTGCCACCTACGAATTACCGCGGCTGCTGGCACGTAGTTAGC
+
CCCCCGG7FEGGGGGGGDGGGGFCFFGGG,CFFGG+FFGGGG6DFFGGGFGGFEGGFG,,,88?FGG6EFGGGGGGEGGGGBF=FFFFFEFGGCGC,CDFGBEFGFFGDECFGGGGEA>6?EF,,CFFFCFGDFE>G+D>DD5,?:)+3@@D,DFEF,,=@FA@CE+3,@;BCBCABC*+3@@93@CGFE16+@7CAA477E<7>+177;+7>F4+8CC>=59(58>(=:;14@C<C@F*3(/7363?04>6(441-(((-*.6*4:,52(.1*.-.-,(--(,404:?F)2(.;C+.))
@M02996:162:000000000-B87FG:1:1103:9452:21753 2:N:0:CCTAAGAC+AAGGAGTA
GACTACTGGGGTATCTAATCCCGTTTGCTACCCACGCTTTCGTGCATGAGCGTCAGTACAGGCCCAGGGGATTGCCTTCGCCATCGGTGTTCCTCCGCATATCTACGCATTTCACTGCTACACGCGGAATTCCATCCCCCTCTGCCGTACTCTAGCCTGGCAGTAACAAAGGCAGGTCCAAGTTTGAGCCCGGGGATTTCACCTCTGTCATGCAAAGCCGCCTGCGCACGCTTTAGGCCCAGTAATTCGGATTAACGTCTGCCCCGGACGTATGACGCAGACTGCGGGGAACAAGTTGGAG
+
CCCCCFCEGGGGGGGG@ADF<,CFF@FGG9CFE<,@FC@@FF@FFFGGGGFCFGDEEEE<F,6@FGFGC7@7@E<ECA@AC,8,=CB,BBCFGG9G744,6+@,=5@@C6?9EA,5C:DDDFE@=FB=C+5;@;;,=88C6:?,+3)30@FFCAF@8=,8D@5:,*+9<@3:,;:*3,137@2,7;**8,*-3?728FF*7B**/*)1/+20/97@;D*.*.(,(6((*/-39(:)22AE(:(-*-))*..-(..2-(((-0..*(((,((,2*.),((-(())((,((((((.0++-(,,
@M02996:162:000000000-B87FG:1:1103:11547:22044 2:N:0:CCTAAGAC+AAGGAGTA
GACTACTGGGGTATCTAATCCTGTTTGCTCCCCACGCTTTCGTGCATGAGCGTCAGTACAGGCCCAGGGGATTGCCTTCGCCATCGGTGTTCCTCCGCATATCTACGCATTTCACTGCTACACGCGGAATTCCATCCCCCTCTGCCGTACTCTAGCCTTGCAGTCACAAAGGCAGTTCCCAGGTTGAGCCCGGGGATTTCACCTCTGTCTTGCAAAGCCGCCGTCTCACGCCTTACGCCCATTACTTCCGATTATCGCTCGCCCCCTACTATTTTCCTCGGCGGTCGGCCAGACTTTCGC
+
CCCC<FGGGGGGGGFGGEFGGGGFGGCFFDCF:F@@FEGGGGGGGFGGDGGGGGGGGGGGDGFCFGGCFGGGGGGFFGGCEEGGDEEBFFGCFFGGGGGEE+@DFEEEEEC?FFCAF8F?CEFCEGCCGGGG=FGC?>@@CADFGD=FEE?DFGGA89,+,@;DFEGGGC6;FA>C?CE5EGGCF>E,0,@5AE>=@,6/99**/1)//1=4*2*1;;<(*6(.((/)+*/(;6).-:E5(().1)-6:40:1-)2(-.(()(,1(--4)))02)-)6.(((((--((--(((-+32)4(
@M02996:162:000000000-B87FG:1:1103:11573:22049 2:N:0:CCTAAGAC+AAGGAGTA
GACTACTGGGGTATCTAATCCTGTTTGCTCCCCACGCTTTCGTGCATGAGCGTCAGTACAGGCCCAGGGGATTGCCTTCGCCATCGGTGTTCCTCCGCATATCTACGCATTTCACTGCTACACGCGGAATTCCATCCCCCTCTGCCGTACTCTAGCCTTGCAGTCACAAAGGCAGTTCCCAGGTTGAGCCCGGGGATTTCACCTCTGTCTTGCAAAGCCGCCTGCGCACGCTTTACGCCCAGTAATTCCGATTAACGCTCGCCCCCTACGTATTACCACGGCTGCTGTCACATGGTTACC
+
C@CCCFGGGGGGGGGGGCFFGGGGGGGFGFEFFGGGGGGFGGGGGGGGGGGGGGGGGGGGAFGGGGGGGGGG<EDFEFG@FG7F@E:FGGCGGGGGGGCFEFGGGGGGDGFGGGC@E>DDG@F+C:E7FGGGFGGFC?FGGDFEFFFC>GFFG=DGGFFDCGFB:CFGGG?A6*=CA,;;@>EF,;@68C4:?*;-5FFEEGE@BAFC7@FB4?:A1<DFE66;3:@01/21*3)<1(:C<B4:1)-674)-8<<C---,(/-(933404.3:+.64),--4(,(28)).)).)*3+))-
@M02996:162:000000000-B87FG:1:1103:11557:22059 2:N:0:CCTAAGAC+AAGGAGTA
GACTACTGGGGTATCTAATCCTGTTTGCTCCCCACGCTTTCGTGCATGAGCGTCAGTACAGGCCCAGGGGATTGCCTTCGCCATCGGTGTTCCTCCGCATATCTACGCATTTCACTGCTACACGCGGAATTCCATCCCCCTCTGCCGTACTCTAGCCTTGCAGTCACAAAGGCAGTTCCCAGGTTGAGCCCGGGGCTTTCACCTCGGGCTTGCCAAGCCGCCTTCGCACCCTTTACGCCCATGACTTCCGATTAACGCTCGCACCCTACGTCTTACCGCGGCTTCTGGCACGTAGTTAGC
+
CCCCCGGGGGGGGGGGGGGGGGGGGGGFGGFGGGGGGGGGGGGGGGFGGGGGGGGGGGGGGGGGGGGGGGGGGGGGGGGGGFGGGGCGGGGGGGGGGGCFGFGGGGFGGEGGGGGGFDFGF@DEGGFGGDFGGGGFFGGGGDFGGFB:9=DFFGGGGGGGFF5:36FGFGG5@?DGFGEGCDCEC98,3@D=ABG(6=6>?9@*-)(((:C(()/0(1:2:63(//3;5*,(24)<B6CE(((./:ABF?8?60)*,-((-179D2((.(.(2;))(-((,,,(.)).8:3(43*2<)..
@M02996:162:000000000-B87FG:1:1103:17748:22712 2:N:0:CCTAAGAC+AAGGAGTA
GACTACCAGGGTATCTAATCCTGTTTGCTCCCCACGCTTTCGTGCATGAGCGTCAGTACAGGTCCAGGGGATTGCCTTCGCCATCGGTGTTCCTCCGCATATCTACGCATTTCACTGCTACACGCGGAATTCCATCCCCCTCTACCGTACTCTAGCCATGCAGTCACAAAGGCAGTTCCCAGGTTGAGCCCGGGGATTTCACATCTGTCTTGCATAACCGCCTGCGCACGCTTTACGCCCAGTCATTCCGATTAACGCTTTCCCCCTACATATTACCGCGGCGGCTGCTACGTAGTTGTC
+
CCCCCFFFGGGGGGGGGAFFFGGFGGGGGGCEFGGGGDGGGFGGGGGGGGGGGGGGGGFGGDFFGGGCGDGGGGGGFCGGGCFFD=CGEGGGGGGGGGGGDDAFGGGGGGGGGFFFGDDFDEEGEGGGGGCFEFGGGGGGDFFGGGAF?EDFGGGG?FGGGGFGG5=FGFB*@A9FFF7:>@@CCDC6)@4::?9A>C*2;9*/.+985==4*288=D42:34;?F@@C81(:1.7<0:7:3,)16647204(44:----(*.59610,()-23)..-((,(((---()).(..21+)).
@M02996:162:000000000-B87FG:1:1103:17736:22725 2:N:0:CCTAAGAC+AAGGAGTA
GACTACCAGGGTATCTAATCCTGTTTGCTCCCCACGCTTTCGTGCATGAGCGTCAGTACAGGTCCAGGGGATTGCCTTCGCCATCGGTGTTCCTCCGCATATCTACGCATTTCACTGCTACACGCGGAATTCCATCCCCCTCTACCGTACTCTAGCCATGCAGTCACAAAGGCAGTTCCCAGGTTGAGCCCGGGGATTTCACCTCTGTCTTGCATAACCGCCTGCGCACGCTTTACGCCCAGTACTTCCGATTAACTCTTGCACCCTCCGTATTACCGCGGCTGCTGGCACGTATTTAGC
+
CCCCCGGGGGGGGGGGGFFGGGGGGGGGGGDFCFGGGEEFGGGGGGGGGGFGGGGGGGGGGGGGGGGGGGGGGGGGEFGGGGGGGGGGGGDFFGGGGG7F=FFGGGGGGGGGFFEAG>DFFEFEGGGGFGGGFGGGGDGGG=FGGGAF?EFFGGGGGGGFGGFFFEFGGFGF@FCFFFEGG?ECFGEGECGF5@G))?ACAE@EDF3*8AC>EAEF@DC=E60??@73:C@?36;CD?CE0:>2*...2851:6.:)).-5:28D:?0,3-4:<:))-(-(4((3408(,5:,(03<.))
@M02996:162:000000000-B87FG:1:1103:10628:22840 2:N:0:CCTAAGAC+AAGGAGTA
GACTACAGGGGTATCTAATCCTGTTTGCTCCCCACGCTTTCGTGCATGAGCGTCAGTACAGGCCCAGGGGATTGCCTTCGCCATCGCTGTTCCTCCGCATATCTACGCATTTCACTGCTACACGCGTAATTCCATCCCCCTCTGCCTGACTCTAGCCTTGCAGTCACAAAGGCAGTTCCCAGGTTGAGCACGGTGAATTCACCTCTATCTTACACAGCCGCCTGCGCACGCGTTACGGCCTGTAATACCGATTATATCTCTCACCCTATATATTACAGCCTGTGCGCGCACGTAGTACGT
+
CCCCCGFGGDGGGGFGFAEGGGGGGGGGGGCF,EF:F@@<FCCFGFFFGGGFGGGGDGGGC,6@FE8EECFCF@DGFFFF:BCFEG,CFGGGCFFGGEGEG7DC9<DFE6CA<E9<@3+6=D?6BC@@=?<DFDA,6@?EC>FDD,*8*,<@,8?DED9+,@:D=*==,66:=C+5BC*CFFF7,3=<C,@=?3*)*,+3;,665***2=C*1+*95C*(40((/(((/33.14(,6(1:(8444))-2(02-()*).)-)*--1.(,)-).03).)))(((.))-((-3991.*2+)-(
@M02996:162:000000000-B87FG:1:1103:19713:22990 2:N:0:CCTAAGAC+AAGGAGTA
GACTACACGGGTATCTAATCCTGTTTGCTCCCCACGCTTTCGTGCATGAGCGTCAGTATTGGCCCAGGGGGCTGCCTTCGCCATCGGTATTCCTCCACATCTCTACGCATTTCACTGCTACACGTGGAATTCTACCCCCCTCTGCCATACTCTAGCCATCCAGTCCCCAATGCAGTTCCCAGGTTAAGCCCGGGGATTTCACATCTGTCTTACAGGACCGCCTGCGCACGCCTTACGCCCAGTAATTCCGATTAACGCTTGTACCCTACGTATTACCGTGTCCGCTGGCGCGTAGTTATC
+
C9BCC8CFFGGGECGFECFEGGFEGFGGGG<C@FGEF@CC<FGGGGGGGGGGGGGGGGGGGGGFFGGD7+CFGGGGGGGGGGGGFCCG8FEFCGGGGGGGEFCF,,@FEGGGGF9EG:?D?4B@=F@?BFGFGF49D@=ED>FGGFB,9=?+,EFDG,,6@DF33)6,@6>ACFFAAFEG,D+@>@=FFF5:09>:)@*49CE76BECCACC*00/59C>=.2=<;((2=((28)(4322,(,.1-)-*(044()2(---3*).24<??14.00).-1(..,.(-,-((((24(22<)).
@M02996:162:000000000-B87FG:1:1103:19698:23000 2:N:0:CCTAAGAC+AAGGAGTA
GACTACACGGGTATCTAATCCTGTTTGCTCCCCACGCTTTCGTGCATGAGCGTCAGTATTGGCCCAGGGGGCTGCCTTCGCCATCGGTATTCCTCCACATCTCTACGCATTTCACTGCTACACGTGGAATTCTACCCCCCTCTGCCATACTCTAGCCCGCCAGTCACAAATGCCGTTCCCAGGTTAAGCCCGGGGATTTCACATCTGTCTTAGCGGACCGCCTGCGCACGCCTTACGCCCAGTAATTCCGATTAACGCTTGCACCCTCCGTCTTACCGCGGCTGCTGGCACTGAGTTCGC
+
CCCCCGGGGGGGGGGGFFFGGADFEGGGGGDFFGGGGGDGGGGGGGGGGGGGGGGGFGGGFGGGGGG7CCFFGGCGFGGGGFFGGCCF8CEGEGGGFGGGFFGGGGGGGGFGGGGDEBFFDEEEFGGGBFFGFGGGGGGGGFFGGGFGFGFFGGGGDFEGGDDFF@FGEGGF7*=:*A@?,@@EGGBGAAFBBBG>2F6??E45@FE?<+=CCF(5(9<;C27?06>>C83(267:?(1:,43)96A>:25:?0<7-(--,1),*334((,,22).((-(--7145),2:2((-2+35(4
@M02996:162:000000000-B87FG:1:1103:17148:25005 2:N:0:CCTAAGAC+AAGGAGTA
GACTACCAGGGTATCTAATCCTGTTTGCTCCCCACGCTTTCGTGCATGAGCGTCAGTACAGGCCCAGGGGATTGCCTTCGCCATCGGTGTTCCTCCGCATATCTACGCATTTCACTGCTACACGCGGAATTCCATCCCCCTCTGCCGTACTCTAGCCTTGCAGTCACAAAGGCAGTTCCCAGGTTGAGCCCGGGGATTTCACCTCTGTCTTGCAAAGCCGCCTGCGCATGCTTTACGTCCAGTAAGTCCGCATACCGCTCGCACCCTACGTATTACCGCGTCTGCTGGCACGTACTTTGT
+
CCCCCFFGGGGGCGGGFEFFGGGFFGGGGGF@CFGGGGGFGGGGGGGGGGGGGGGGGGGGGGGEEGFGGGDEEGGGEFGGGGEFGDFGGGGGGGGGGDGGDFGGGGGGEGGGGGGFG>DDDEECGGDFGDFGGGGGGGGE>>FEFGAF:CFFGFGFFFFFFGFFGFGCF6DF6::FFG7;4D5?9*0ACGE>*9?)-66<EG:5@FB*8:CEEF*85CG>=63;06((*364CE)76(82,46)*).6:(.((()2--((,1-9C:1:12(50+.))(-,(,,(24)43?>6:0*2<)))
@M02996:162:000000000-B87FG:1:1103:17131:25014 2:N:0:CCTAAGAC+AAGGAGTA
GACTACCGGGGTATCTAATCCTGTTTGCTCCCCAGGCTTTCGTGCATGAGCGTCAGTACAGTCCCAGGGGACTGCCTTCGCCATCGGTGTTCCTCCGCATATCTACGCATTTCACTGCTACACGCGGAATTCCGTCCCCCTCTGCCGTACTCTAGCCTTGCAGTATCAGAGGCAGTTCCCAGGTTGAGCCCGGCGATTTCCCCTTTGACTTACAATGCGCCCTGCTGCGCCTTTACGCCCATGAATCCCGATGAAGCTCCGCCCCTCTGTCTTTCCGCCGGCTGCTGGACAGTGTTTTAC
+
CCCCCG,6@FFG@FFGGFGGG9FEF<EGG9EDC-,CFFGFGGC<FFFGGGGGECECF,,6E6,:EFGG7@:+,AFECFGGGFGCEGFFGGFGGGGG@,@FEEAFGGGGG>CFGFF9C:DDD@E+@@CCEFAD>,6,0@=BDAF=+@)@@GFFGG?,8@,+8@9@,*?D,:,9CFC11,*3731479=,:,=59*1-/<?*91-((2.))3+)/97+.;)(2(((///3**(,94)),,1:(,,21)).240(().*)))(,*((/(3().))++).(-((((-,(5,,(4)()-03*,.-
@M02996:162:000000000-B87FG:1:1103:17147:25024 2:N:0:CCTAAGAC+AAGGAGTA
GACTACCAGGGTATCTAATCCTGTTTGCTCCCCACGCTTTCGTGCATGAGCGTCAGTACAGGCCCAGGGGATTGCCTTCGCCATCGGTGTTCCTCCGCATATCTACGCATTTCACTGCTACACGCGGAATTCCATCCCCCTCTGCCGTACTCTAGCCTTGCCGTCACAAAGGCAGTTCCCAGGGTGAGCCCGGGGATTTCACCTCTGTCTTGCAAAGCCGCCTGCGCACGCTTTGCGCCCAGTAATTCCGATTGACGCTCGCACACTACGTATTACCGAGGCGGCTGGGCCGTTATTATC
+
C@CCCFF<FDGG8@FFF,CCEDEFGGGFFGFFEGGGGDCFECEGFGGGGFGGGGEEGGGGGGGGEFGGGGCFFGGG<FEGEBFEEEGGGGGGAEFGGDFFGFGDGGDC,>?EFFAEG:B=@,B=BFG>=B@DF;F8D>DGGFFGDA>><EDFDFFE@D8+,,*8:=D9<D,ACA6@FE<F,@A*FDBDCG5:*?DB?GA5?A@*9A>58CF49*9155;950,60606581(*-))40/5:?4)*6<A740-1(.2.(---),4).((,1.)3+)).((-(,((,-(((((,-(**3-)6
@M02996:162:000000000-B87FG:1:1104:24979:2811 2:N:0:CCTAAGAC+AAGGAGTA
GACTACCAGGGTATCTAATCCTGTTTGCTCCCCACGCTTTCGTGCGTGAGCGTCAGTACAGGCCCAGGGGATTGCCTTCGCCATCGGTGTTCCTCCGCATATCTACGCATTTCACTGCTACACGCGGAATTCCACCCCCCTCTGCCGTACTCTAGCCTTGCAGTCACAAAGGCAGTTCCCAGGTTGAGCCCGGGGATTTCACCTCTGTCTTGCACAGCCGCCTGCGCACGCTTTACGCCCAGTAATTCCGATTAACGCTCGCCCCCTCCGTATTACCGCGGCTGCTGGCACCTAGTTTAC
+
CCCCCGGGGGGGGGGGGGGGGGFFGGGGGGGGGGGGGGGGGGGGGEEEGGGGGGGGGGGGGGGGGGGEGGGGCGGGGGGGGGGCFGGGGGGGFFGGGEGGGGGGGGGGGGFGFFFCG:FFFFFEDGD@FFGGGGG?8BEGGDFFGGFGGGFGGGGFGACCCGFGG;C<FGGFGF>FBGEFF8FDEFFF3DCACFC297C?7FAEFCE).;CE9F)984F@C12=D(449*-(0-6:-(:EFBFFDA<<:77:104C--,-(1(,:;233(((23).4290(-,(-,).-(.(0)+33)).
@M02996:162:000000000-B87FG:1:1104:22624:2819 2:N:0:CCTAAGCC+AATGAGTA
GACTACTGGGGTATCTAATCCTGTGTGATACCCGCACTTTCGAGCCTCAGCGTCAGTAGCAGACTGGAGAGATGCCTTCGCAATCGGAGTTCTGCGTAAGATCTAAGCATGTCACCGCTACACGACAGATTCCAGCAACGGCATGTGAAGTCCAGGCCGCCAGGTTCAACGGCGCGGGACGGGTGGGGCACAGGCTAGTAACCGAGGACTAAAGGCACGGCCAGCGCACCCTGAAAACCAAAAAAAGGGGGAGAAGGCCGGGACGCCCGTGAACACGGGGGCGGCGGAACGGAAAAGAGGG
+
B@A<BFA,;@@8@,;,;6,C6<@6,=CE,,;;,8@@++,,,@,@6+,@6A6@6,@,,,,C,,:,,6C969,4,AC,6,4A7,64,9@,>,,,9,,688?,99,,4CE<D,,,,9,,8:*==:,@@:++9,,,9,,@D,,++)*++,53+,4+,36ADE6++19+,*=,<,@9+0*4/*))*1*4**)*/*3,*)/()**))+),(1(2(*9),/))0**(:(,(-(,4(*(-)(..).+*-((-9,((*,)((0(*((.-,)-(*(((,-((*+),(-(,-(,(-((,(((-).**0-((-
@M02996:162:000000000-B87FG:1:1104:23106:2870 2:N:0:CCTAAGAC+AAGGAGTA
GACTACTGGGGGAGCTAATCCTGTTTGCTCCCCACGCTTACGTGCATGAGCGTCAGTACAGGCCCAGGGGAGTGCCTTCGCCATCGGGGGTCCTCCGCATATCTACGCATATCACGGCTACACGCGGAATGCCATCCCCCTCTGCCGGACTCTAGCCGGGCAGGCACAAAGGCAGTTCCAAGGTGGAGCCAGGGGAGTTCACCGCGGGCTAGAAAAGCCGCCGGCGCACGCGGTACGCCCAGTAATTCCGAGTAAAGCGAGAAACCACGGGAGAACAGCGGGAGAAGGGAGGGAGGGGGGG
+
B<@C@<<CADD+8++,66,,,,;,,<CB9,,,,C+@+8,,,9;C9@,B<E9@+,@C<C,CCEBBB@CFGCDE4AA9,,9A:,>8@=@+7+++9,@<CB@+8+,,8,646++,,4,88=*===,6+@=@B@,,,<,10D*@*)0;;9@*3=**,25,1**/*/8**,><>;2<*8>*;+)++?C+2*0:1=+/281-(/*).+3(()-36)*..99)//*-/((((,(4(*4(),-,4,**2:4:*)))*.13,0)*..-(-)((*.(((-(,**.4(4((((,-((.,(,(-7.;/*((((
@M02996:162:000000000-B87FG:1:1104:23126:2874 2:N:0:CCTAAGAC+AAGGAGTA
GACTACTGGGGTATCTAATCCTGAGTGCTCCCCACGATTTCGTGCATGAGCGTCAGGACAGGCCAAGGGGAGTGCCTTCGCCAGCGGAGGGCCTCCGCAGATCTAAGCATGTCACGGCTACACGCGGAATTCCAGCACCCTCTGCCGTACTCTAGCCTTGCAGGCACAAAGGCAGTTCCCAGGTGGAGCACGGGGATGGCACCTCGGACTGGCAAAGCGGCCAGCGCACGCTTTAAGCCGAGTAAATCGGGACAACGCTCAGCCGCTGCGGAAAACCGCGGCTGCAGGCACGGAGAGCGGG
+
@<A<@,,;@EC+8,,,66,,<,;,,<C9,,,,,;+@+,,,,;6C:9,B<=,@+,8@,CCEFEE4,CCDEDE+@9:,,,9A,86+,@:+8++,64,A88>+@+,,9,9,9,,5,9,8>596=:4=@BCC:+,,,8,1+@,++)567,3839*+8=:,1,,56<;,*1*5;BFC,AC,+22@;DC,,48/(*6/4856(**/3+6,(*/(6)*/(;/209)-*-(-(-,(35(()()).),*.3-,:))-*,)(().*-((,(*).*-(((-(-**.((-.-2(((-(,.(42:)0:*/((((
@M02996:162:000000000-B87FG:1:1104:8496:2941 2:N:0:CCTAAGAC+AAGGAGTA
GACTACAGGGGTATCTAATCCTGTTTGCTCCCCACGCTTTCGTGCATGAGCGTCAGTACAGGTCCAGGGGATTGCCTTCGCCATCGGTGTTCCTCCGCATATCTACGCATTTCACGGCTACGCGGAAAATTACACCCCCCTCCCCTATACTCTCCCCGTGCGAACAAAAGCAGGTCTCCCGGGTTGCGCCCGGAGATTTCCCCTCTGTCACACACAAGCCGCGGCGCAGGCTGTGCGCCGCAACACCGCGTAACGCACTCTCACCACCCATTTCCGACGCGCGGCGGACACAGCTATCCGG
+
CCCCCGGGGGGGDGCFE<FAFGFFCGEDDEE<@FGGGGC@FEFFEGGCFGFCCECGGFGGGGGGGGGGCCE7?FFDAAFDEC8FFECCFCE,@@FEFG6C@EFGFGEGEE:D99<,@1:DF:C6+4+6,4,,4@DGDGCGG)*6+3*,2@C+8,+,++1+6***;)*,4,,*,*1,+=.3*4*/**)*8*1.=37((7+99C;@(9).)++)(7())*/(2-(39(4((*(.0((.,4+*((,(*(((),17()(/(--,)2)4:38,(((.++.,((((-(-(((((4((())3++5((,
@M02996:162:000000000-B87FG:1:1104:8476:2941 2:N:0:CCTAAGAC+AAGGAGTA
GACTACAGGGGTATCTAATCCTGTTTGCTCCCCACGCTTTCGTGCATGAGCGTCAGTACAGGTCCAGGGGATTGCCTTCGCCATCGGTGTTCCTCCGCATATCTACGCAGTTCACGGCTACGCGCAATTCCATCCCCCCCTACCGTACGCTGGCCATGCAGGCACAAAGGCAGACACCAGGTTGTGCCCGGGGATTTTACCTCTGTCTTGCATAACAGCCTGAGCACGCGTTACGCCAGGGACGTCCGCTTAACGCTTGCGCCCTCCGACGTGCGGTGGCCGCGGGACGGCAATAAGCCGG
+
B8BCCFEGFEDC;F9@,65B,CCCFGGCD@,CCFDF7@CFBCFFGEGFE<CC::FEFCFGGGGGGGG8EEGFGGFFF99DC@8FEEGFEFFAF9EF@CG7F8>EBFF7,+4C5@C,@)3===+@++++,,,86,=88>+@D50+680>+::++3+,1,4,7,*8D:;EC:,31*,4/=7AED6=*4;,7;C=C5*,)22/)577)+///;>8):)0/09(*((.,)4-(*-,.23(((**((((*(((1,*(./,1-(,(-9,-*((,(,((**(((-(,((((-(((((,())++3)((-
@M02996:162:000000000-B87FG:1:1104:8487:2959 2:N:0:CCTAAGAC+AAGGAGTA
GACTACAGGGGTATCTAATCCTGTTTGCTCCCCACGCTTTCGTGCATGAGCGTCAGTACAGGTCCAGGGGATTGCCTTCGCCATCGGTGTTCCTCCGCATATCTACGCATTTCACTGCTACACGCGGAATTCCACCCCCCTCTCCCGCACTCTAGCCATGCAGTCACAAAGGCAGTTCCGAGGTTGAGCCCGGGGATTTCACCTCTGCCTTGCAAACCCGCCTGCGCACGCTTTACGCCCAGTACCTGCGTTTAACGGTTGCACCCTGCGGTATACCGGCGCCGGCGGGCAGTGATTGAC
+
CCCCCGGFGGGFCFDEEEFFEGFFGGGFGCFFFGGGGGCCFEGGGFGFF,CB@FGGG9E<EGFGGGG,@@C7=EFGFGFGGFEC@=CCEEEEFEGG7=CC@FFGCDFGGG>FAFC,C:;DD,B4B>=@FEF9EC,@+C8EG5?+0,*+6@BDC,2@,,,,,,5:58=79>,0564CFGE51B**,49,.=>2EE:27+>C)<A4;*6))073(/)1)*2.*4,3:99-780(51))(-2:(((.0).)9(1(-))2(-(((*)4*4-(((-(**.).,,(((,-3(-,(46()/++0)))
@M02996:162:000000000-B87FG:1:1104:11649:3912 2:N:0:CCTAAGAC+AAGGAGTA
GACTACACGGGTATCTAATCCTGTTTGCTCCCCACGCTTTCGTGCATGAGCGTCAGTACAGGCCCAGGGGATTGCCTTCGCCATCGGTGTTCCTCCGCATATCTACGCATTTCACGGCTACACGCGGAATTCCATCCCCCTCTGCCGTACTCTAGCCTTGCAGGCACAAAGGCAGTTCCCAGGTTGAGCCCGGGGATGGCACCTCTGGCTGGCAAAGCCGCCTGCGCACGCGTTACGCGCAGAAAGTCCGATTAACGCTCGCACCCGACGGATAACCGCGGCGGCGGGACGGGAGGGAGCG
+
@@A,@C@CBCD+@,,<66,56EC,,CCF,6,,,C@@68,,;@C<BC@<EDFC+:@C<EEFGGG,FEEGDDG,=?@E,,>?B,=,@CC8?6,,@,C?FFC,?,,39CB@C++,,95:4:*=?CBEDE@CB>,3;D,@DDEE6:6=DD?6=6*=@D<EF,,:3??,5=F@CEGC8?E4+EAFDDC2,4995DD-=5C@2**70>0((*6.;**,6AEFFDC4>6,/.317(*,-0(,,-3*2(2((2(.)2-1,(0.:--(,-)(-*4(4(,((**-).((,,(,,44(2(4(-008C541((
@M02996:162:000000000-B87FG:1:1104:11665:3919 2:N:0:CCTAAGAC+AAGGAGTA
GACTACACGGGGATCTAATCCTGGTTGCTCCCCACGCTTTCGTGCATGAGCGTCAGTACAGGCCCAGGGGAGTGCCTTCGCCATCGGTGTTCCTCCGCATATCTACGCATTTCACGGCTACACGCGGAATTCCATCCCCCTCTGCCGTACTCTAGCCCTGCAGTCACAAAGGCAGTTCCCAGGTTGAGCCCGGGGAATGCACCTCTGGCTTGCAAAGCCGCCGGCGCACGCGTTACGCCCAGTAAGACCGGAGAGAGCTCGGACCAGACGGATTACCGCGGCAGCGGGCCCGAGATACGG
+
C@C@@@CEBED+@,<<66;,C<@,6C8E,,69,C+@:6,,58C@BC9<C?FC@@CB6E@FFG@FFEE7@@F7@EA9,,@?F,,BDCC,84,,@,=<@74=@3,99CE7B++5,AA:6=*=8A4@ECCF++,3@:,386DC=8*=FEE83@*+8>CFF,,4>?9350=E<DF3:?E9A?AFF;8,6197)5;5:;D>(20))0/(3*/);*/(3;?8F4;,=9((,-4(,*(-0((-,(*/-,.)2)).2()((0(*-(.)()((2((.(4,-**,..4(,,-(--(,(((-,))**+)((
@M02996:162:000000000-B87FG:1:1104:8265:3994 2:N:0:CCTAAGAC+AAGGAGTA
GACTACTAGGGTATCTAATCCTGTTTGCTCCCCACGCTTTCGTGCATGAGCGTCAGTACAGGTCCAGGGGATTGCCTTCGCCATCGGTGTTCCTCCGCATATCTACGCATTTCACTGCTACACGCGGAATTCCATCCCCCTCTACCGTACTCTAGCCATGCAGTCACAAAGGCAGTTCCCAGGTTGAGCCCGGGGATTTCACCTCTGGCTTGCATAACCGCCTGCGCACGCTTTACGCCCAGTAATTCCGATTAACGCTTGCACCCTAGGTATTACGGAGGCTGCTGGGCCGGAGTTCGC
+
CCCCCGFFFGGFCFCFCDFEFGEFGFFGGAFFCGGGGCCEFFGGGGGFFEFFCCFEFGGGGGGGGGFFGGG=FEFGC;?BCCEFGGEFEFFCDFGGGGCG>F98EE>FGEFF<F<,C:FFGFFGDGEGCGG9EF;@DGGGGFF=GFAADEFCFFFGGFGGGGF,@DGGGGGGGAEGFGFFGGFDFGFF:F>8CBGFDFFFCG=>B4B)6DFBDF?F4??(26(,,61(,136>@<343*8(33ADF9625*(47<*-,---*5<??(((,-)20).(((,-14(,,54(4,()0*2*)-4
@M02996:162:000000000-B87FG:1:1104:8260:4013 2:N:0:CCTAAGAC+AAGGAGTA
GACTACTAGGGTATCTAATCCTGTTTGCTCCCCACGCTTTCGTGCATGAGCGTCAGTACAGGTCCAGGGGATTGCCTTCGCCATCGGTGTTCCTCCGCATATCTACGCATTTCACGGCTACACGCGGAATTCCATCCCCCTCTACCGTACTCTAGCCATGCAGTCACAAAGGCCGTTCCCAGGTTGAGCCCGGGGATTTCACCTCTGTCTTGCATAACCGCCTGCGCACGCCTTACGCCCAGTAATTCCGATTAACGCTTGCACCCTCGCTATTACCGCGGCTGGTGGCACGTAGTTAGC
+
CCCCCGFEFGGF8E@D@6CBAADFCAGFGDCDGGGEGE;8@FGGGFGDFFGGGEGGGGGGGGGGFGGGGEGECEGGGAFGGGCBE=CCEFEAFDFGGGEDCC9EEFDECECGG@E,8:@?DFFGGGGGCGGFEE;DFG?ED8?D9D?DD+:7E9DFGG8=D8+:==CFFGFF:*419A@AFFGDEEFFF8:7*97>(6?4*,8*566*9:DFEFEFFCC>56(,=7((21((043(-,21,44<7>2<7(/(-062---(,*.8?:(((((,/3)62<((,--,(,.31:?0)01*3))-
@M02996:162:000000000-B87FG:1:1104:15859:4685 2:N:0:CCTAAGAC+AAGGAGTA
GACTACTGGGGTATCTAATCCTGTTTGCTCCCCACGCTTTCGTGCATGAGCGTCAGTACAGGTCCAGGGGAGTGCCGTCGCCATCGGGGGTCCTCCGCATATCTACGCATGTCACGGCTACACGCGGAATTCCAGCCCCCTCTACCGTACTCTAGCCATGCAGGCACAAAGGCAGTTCCCAGGGTGAGCCCGGGGAGTTCACCGCTGGCTGGCATAACCGCCGGCGCACGCGTTACGCCCAGTAAGTCCGAGTAACGCGTGCACGCGACGCATAACCGCGGCGGCGGGCACGGGGGGAGAG
+
CCC@CF9CCFD+@,,6;6,@,C@,,@CE996C7C6@+6,,,8C@BF,@CBEC6@:C;EFFGGGGGDEFC@F+@?FF+@+@@8@,@@=+=+++9,C=FD=+@+,,9C>>66+558,8489>D93CC>CCC=,3EG,@DB3@+:*ACGD@9C*5,7=AFG7:5<4,4<FFGGGF58C4=<CFCC8*6/0:;CB3EBGF04*1.;8(2)4(34*,2@7:?4*-:1(,-39698148,--2:**(.5)2)).*-)--).*-(,--1,)*-4---((**)..-(3((((-,,2((44))15*42((
@M02996:162:000000000-B87FG:1:1104:15876:4697 2:N:0:CCTAAGAC+AAGGAGTA
GACTACTGGGGGATCTAATCCTGTTTGCTCCCCACGCTATCGTGCATGAGCGTCAGTACAGGTCCAGGGGAGTGCCTTCGCCATCGGTGTGCCTCCGCATAGCTACGCAGGTCACGGCTACACGCGGAAGGCCAACCCCCTCTACCGTACTCTAGCCATGCAGGCACAAAGGCAGTTCCCAGGGTGAGCCCGGGGAGGTCACCCCGGGCTGGCATAACAGCCAGAGCACGCGTGACGCGCAGGAAGGCGGGTGAAAGCTTGCACCCCAGGGAGGACCGGGGCGGCTGGGCAGAGGGGAAG
+
@<A@<,;E@CC+@,,,66,;6,C,,<CE,C,,,;+8+,,,,8;@,C,6;AC@+,@B<CEFGGGCFDFGDDC+@?9E,4DA?8=,A@@88,,9@,@EGE=,?+4,9E>+>++459,848*6=::C8BCCC3+>@D,@=@+@+0;CC>@+04*+87=>?F7<@F9,5);:EGGD,;>19:/9;C:/,//=(5B5C:5>(*2(.+.(.)(-39*-0<)6*00-*4(,(,25(*(-.1<(-3*1(-9<G((()-)((05*..)).*..*((-((-(**-,(--(17(-((-3(4(3))***-((
@M02996:162:000000000-B87FG:1:1104:11906:4796 2:N:0:CCTAAGAC+AAGGAGTA
GACTACCGGGGTATCTAATCCTGTTTGCTCCCCACGCTAGCGTGCATGAGCGTCAGTACAGGTCCAGGGGAGTGCCGTCGCCATCGGTGGTCCACCGCATATCTACGCAGTTCACGGCTACACGCGGAATTCCAGCCCCCGCTACCGTACTCTAGCCATGCAGGCACAAATGCAGGTCCCAGGTGGAGCCCGGGGATGGCACAACTGGCGTGCAGAACCGCCTGCGCACGCGGTAGGCCCAGTAAATCCGATGAAAGCTGGGCCCCGACGTAGTACAGGGGCTGCGGGGACGGAGGGAGCG
+
B@B@<6@@CED+8,,,665,C@@6,<C;,,;,,C:@7,,+;7B@@C@<@AFE+@@@,CFFGGFCGCEA:CE+8?A?+8>8@884@==,?+4,@,9AFC:+?+4,,C>=>++,,AC,65*==F,@>=@@=3,8@E=DG@@E+:*=C@@6;@*27@=ECG7:>F9,4:?E7C5=,8C,;67FCC@,,/:?BEG3=><;(491,+(((25(4)*315)1<<*423--(-,4(*(()(-((),242.62))6*(*(-15*..)).*((14--3-(,**))))((-(-,-(,((-,4078**((((
@M02996:162:000000000-B87FG:1:1104:11926:4802 2:N:0:CCTAAGAC+AAGGAGCA
GACTACCGGGGTATCTAATCCTGTTTGCTCCCCACGCTTTCGTGCATGAGCGTCAGTAGAGGACCAGGGGATTGCCTTCGCCATCGGAGTTCCTCCGCATATCTACGCATTTCACGGCTACACGCGGAATTCCACCCCCCTCTCGCGTAATCAAGCCATGCAGGAACAAAGGCAGTTCCCAGGGTGGGCCCGGGGATTGACCGCAGGCCTTGCATAACCGCCTGGGCCCGCGTTAGGCCCAGAAAGTCGGATAAACGGTGGACACCTAGGACAAGCCGCGGCGCCGGGACAGAGGGGAGAG
+
CCCCCF8@@ED+@,C,;C,A<E@;,CCA<,6C@-@6@,6,;@69B@9,CEFE:7B:96,9C6,:D@E8,+6,A?CF,,EBF,@?ACC,8,,4>,C,+4C,@+==@,>4@4+5?@?,6:*=DDEE8+:C>3,;FA,6=+8=@)*++8<8**05,73>F:,@>E9,4:@FGGCFD9?4=C5*,2C*,*)*/C:.2)73(40))+(-(1((-*0,.9)//**,1,-,((.(,*(4)(-((.,*,40(>(..*,/((/.*-(((-1(,:,(,).).**(.4911((((((,-(((3))***-(((
@M02996:162:000000000-B87FG:1:1104:11919:4818 2:N:0:CCTAAGAC+AAGGAGTA
GACTACCGGGGTATCTAATCCTGGTTGCTCCCCACGCTTTCGTGCATGAGCGTCAGTACAGGTCCAGGGGATTGCCTTCGCCATCGGTGTGCCTCCGCATATCTACGCATGTAACGGCTACACGCGGAATGCCAGCCCCCTCTACCGTACTCTAGCCATGCAGGCACAAATGCAGTTCCCAGGTGGAGCCCGGGGAGTGCACAGCTGTCTTGCATAACAGCCGGCGCACGCGTGACGCCCAGGAATGCCGGGTAAAGCTTGCACCCTACGGAATACCGCGGCGGCAGGCACGGGGGAGGCG
+
B@BC@<@@CED6@,,,;6,@@E@,;C@E,,,:,C@@+8,,;8C@@CA@CACC+,@B@FGGGGGFEEEFDGG,:A@<,,9AB,6,@CD,?,,9>,@FGEB:?8,,CF@@=++5,958==58==BE7@CC>+,,=D,@DGG7+19?F>A80@*+3@CFGG7@<4>,;8FC9F,5,3E7@:EFGFF,,13;>*D/=6C@(*07/0>(2*6)7+2/7;)1/;*4A?(,-316282(04:221*2(((-9)))*,)((0(*.)...*).*3(.(4-(*2,..4,114-(4(3,(32,0)2**(,-,
@M02996:162:000000000-B87FG:1:1104:6942:5096 2:N:0:CCTAAGAC+AAGGAGTA
GACTACTCGGGTATCTAATCCTGTTTGCTCCCCACGCTTTCGTGCATGAGCGTCAGTACAGGCCCAGGGGATTGCCTTCGCCATCGGTGTTCTTCCGCATATCTACGCATTTCACTGCTACACGCGGAATTCCATCCCCCTCTGCCGTACTCTAGCCTTGCAGTCACAAAGGCAGTTCCCAGGTTGAGCCCGGGGATTTCACCTCTGTCTTGCAAAGCCGCCTGCGCAAGCTTTACGGCCAGTGAGTCCGGTTGACGGTCGCCCCCGAGGTATTACCGCGGCGACTGGGCCGTAGTTAGA
+
CCCCCGEECEEF:@<F@,@A<@@EFEFF9CCCFGDEDC7CFCFEGDFCC;CC@FFGFGGGGGGGDG@FGGE7AEECCFFGEGCEE6C,B?EDD<EGG:+:FFDFGDFCCEEG9@<,@*BDDFFGBCF7:FGFGG8=FGFGG5DGF@@@C8DFFGG>EDEFC8?E6A:7FGCC6*@CC7CFGG>D9@97)D*5?BDA@GFE7C7*(*018=CEE491;<C9=,68039B(1(/19>3<(1:(,))2)66*(/(-).*((-,,)((*4((((-.33.56(4919((,(2((((-))//3)))
@M02996:162:000000000-B87FG:1:1104:6958:5107 2:N:0:CCTAAGAC+AAGGAGTA
GACTACTCGGGTATCTAATCCTGTTTGCTCCCCACGCTTTCGTGCATGAGCGTCAGTACAGGCCCAGGGGATTGCCTTCGCCATCGGTGTTCTTCCGCATATCTACGCATTTCACGGCTACACGCGGAATTCCATCCCCCTCTGCCGTACTCTAGCCTTGCAGTCCCAAAGGCAGTTCCGAGGTTGAGCCCGGGGCTTTCACCCATGGCTTGCAAAACCGCCTCGCCACGCTTTACGCCCCGTAATCCCGATTGACGCTCGCACCCTACGGATTACCGCCGCTGCTGGCACGTAATTAGC
+
C@CCCGD,B@EFCC@F,;F9FECFFFGAFFFFFCF+@8@FEEE<CFG9E=C@@CEGF<,C@C8@:6C6::F,AAFGGCFFGEEGC?C?8BF9DFF9,4@FCFDGAF>+8CCEDFG,>158=EE++8>@+FDD;,,,666@0:F+=C>++@DDCD?C,,@@F,9@80+,53,;,9?FAF7*6*1=DF4?>DF97?4(-@FA?G=((*/(6DG@8FE+)22:53((((-(-*,,.2))-188(4-(1-).731(().2--(-(/((1,((,(-(2*)..80(24(4,)..-(5()02*0.43
@M02996:162:000000000-B87FG:1:1104:25805:5355 2:N:0:CCTAAGAC+AAGGAGTA
GACTACCGGGGTATCTAATCCTGTTTGCTCCCCACGCTTTCGTGCATGAGCGTCAGTACAGGCCCAGGGGATTGCCTTCGCCATCGGTGTTCCTCCGCATATCTACGCATTTCACTGCTACACGCGGAATTCCATCCCCCTCTGCCGTACTCTAGCCTTGCAGTCACAAAGGCAGTTCCCAGGTTGAGCCCGGGGCTTTCACCTCTGTCTTGCAAAGCCGCCTGCGCACCCCTTACGCCCAGTAATTCCGATTAACGCCCGCACCCTACGTATTACAGCGGCTGCTGGCACGTAGTTAGC
+
CCCCCGFGGGGGGGGGGGGGGGFFGGGGFGGGGGGGGGGFFCGGGGGGGGGGGGGGGGGFFGGGGGGGGGGGGGGGGGGGGDCGF@FFEGGGGFGGGGGGGGGGGGGGGGGGGGGGG:<+?FEEDGFGGFGGFGGGFCDEG8DDGFFFGGFGGA7FGCE?FFFFF6CAFFFGGFGFFGFFGFF<EGFC4@E9E>G((4C:CFEBD7;EEGG4<8;=6<G(16630(((4/-(08???:ED1352*6:9F47-(04:(,((4916E((,,,,,03)..).(-4-(,44(((4(.);;9.)-
@M02996:162:000000000-B87FG:1:1104:7173:5482 2:N:0:CCTAAGAC+AAGGAGTA
GACTACCCGGGTATCTAATCCTGTTTGCTCCCCACGCTTTCGTGTATGAGCGTCAGTACAGGCCCAGGGGATTGCCTTCGCCATCGGTGTTCCTCCGCATATCTACGCATTTCACTGCTACACGCGGAATTCCATCCCCCTCTGCCGTACTCTAGCCTTGCAGTCACAAAGGCAGTTCCCAGGTTGAGCCCGGGGAATTCACCTCTGTCTTGCAAAGCCGCCTGCGCACGCTTTACGCCCAGTAATTCCGATTAAAGCTCGCACCCTAGGGATAACCGCGGCTGCTGGCCCTGAGTTAGC
+
CCCCCGFECFGF@<BF@6EE,CCCCEFFC@CFFG>C7C7,FCFD;CFCEEFGGCEEFGGGGGGEGGFGGGG,AEFFAFGGFFCFDE@?F:F;>FFGGGDDC,;@E9DC>B:,,4,,C1?BDFBE7>CB@:FCAF==FGCGD>DGGD?3=C9=CCFGFFGGG65@@AGCFGFFDAECCFEFDE>,:8CEE@F@E>D2(68*7<3*5*.*9+:@3AEA;CD623/61@BF9804<?).41*:2<?2*..)*51(-.-*...)4992C?63((((2*.)(-((-(-(().4((-()0:<<.:-
@M02996:162:000000000-B87FG:1:1104:7183:5502 2:N:0:CCTAAGAC+AAGGAGTA
GACTACCCGGGTATCTAATCCTGTTTGCTCCCCACGCTTTCGTGTATGAGCGTCAGTACAGGCCCAGGGGATTGCCTTCGCCATCGGTGTTCCTCCGCATATCTACGCATTTCACTGCTACACGCGGAATTCCATCCCCCTCTGCCGTACTCTAGCCTTGCAGTCACAAAGGCAGTTCCCAGGTTGAGCCCGGGGATTTCACCTCTGTCTTGCAAAGCCGCCTGCGCACGCTTTACGACCAGTAATTCCGATTAACGCTCGCACCCTACGTATTCCAGCGGCGGCGGGCACGAGGTTAGG
+
CCCCCGCEFGGFCG9FCCA<CCCEAFEEC<FDFGGGGGDFEFGG;CFAEEGEEDGEFFFGGDGGGGGGGCC,EEFGFFFGGEECACC8BFCBAFG@>FC7,?;AEC@C6B7F9EF<@8DDDAFECECF:FGCEF=DFFGGC>?6FFFCDEFFCDFGGEGFCCFF,0DCEFGGGFCCFC7CDGGECFFF@,>5;@9@=FF?CFF>76:578=83F?@FFG(:6347;>@953352:<<(::91)6*)).*(134).:-.-(-/3978?(,,(.3+).)659>((-(((-02:?))2*2.((
@M02996:162:000000000-B87FG:1:1104:5085:5635 2:N:0:CCTAAGAC+AAGGAGTA
GCTACACGGGTATCTAATCCTGTTTGCTCCCCACGCTTTCGTGCATGAGCGTCAGTACAGGCCCAGGGGATTGCCTTCGCCATCGGTGTTCCTCCGCATATCTACGCATTTCACTGCTACACGCGGAATTCCATCCCCCTCTGCCGTACTCTAGCCTTGCAGTCACAAAGGCAGTTCCCAGGTTGAGCCCGGGGATTTCACCTCTGTCTTGCAAAGCCGCCTGCGCACGCTTTTCGCCCAGTACTTCCGATTACCGCTCCACCCCCCAGTAGTACTGCGGCTGCTTGCACGTAGTTCGCC
+
CCCCCFFGGGGCEFF,=EEFFGEEGGGGFCCFFGGGFFFFEE@FFFDCFFGFEGGG9FGGGGGCEDFGGGGGGGFFEEFGGFBFC=B:CEFGGGEGGGG7@9DDGFGGEGGGFGGFF=FFFG7=B@CFGFGGF==FDFECDBFGGEF:CCFG>FGGGGGFFFFCF7=<FCBFC*@A6CEFG@D,@DFCCGG=CEGF2F8>?F@7369@E7+05A<FFC7:1(6;((,21812:))-3,;*4.6)0642/(*2:?4/-,(((*(-1((((.).0+..).(,-((-)))(..,487*20(,3
@M02996:162:000000000-B87FG:1:1104:5070:5645 2:N:0:CCTAAGAC+AAGGAGTA
GCTTCCCGGGTTTCTAATCCCGTTTGCTCCCCCCGCTTTCGTGCATGAGCGTCAGTTCAGGCCCTGGTGATTTCCCTCGCCATCGGTGTTTCTCCGCATTTCTTCGCCTTTCTCTGCTACACCCTGAATTTCATCTCCCTCTTCCGTACTCTAGCCTTGCCGTTACCAAAGCCATTCCCAGGTTGAGCCCGGGGCTTTTACCTCGTGCTTGCCAAGCCCCACTCGCCCGCTTTACGCCCAATTATTCCTATTCACTGTCGCCACCCACCGTGTACTGGCTGCGCTGGCACGTCTTTTGCC
+
8-6,,,,8CF:,66;,<C,C,,;CECAE,C@C7+6++BFA:69B,@,6,A6@,8@C,66C,<F7,C@,,C6,,5C,@,64@,8,1CB,BB,CE,98++++,+4,9+8+4@F,,9,<=*+66:,@6,,,C@,C,,7,3664+)+?9@F,++++,,+3,6,,8+*+61+@,,4+3*,@C70*,+343D*,)53)4**//6*/*>8B2/(/(=4(7=5A:C3(*((/:((/.8(/)./381:*(())2))-*)2.:=6*)))((1(3:((-(,((2*.)).,.(,,-(,(((4(.))*32)).
@M02996:162:000000000-B87FG:1:1104:14662:5703 2:N:0:CCTAAGAC+AAGGAGTA
GACTACCAGGGTATCTAATCCTGTTTGCTCCCCACGCTTTCGTGCATGAGCGTCAGTACAGGTCCAGGGGATTGCCTTCGCCATCGGTGTTCCTCCGCATATCTACGCATTTCACGGCTACACGCGGAATTCCATCCCCCTCGACCGTACTCTAGCCATGCAGGCACAAAGGCAGTTCCCAGGTTGAGCCCGGGGATTTCACCTCTGGCTTGCATAACCGCCTGCGCACGCGTTACGCCCAGGAATTCCGATTAACGCTGGCACCCGACGGATAACCGCGGCGGCTGGACGGAGGGTGCG
+
CCC?CFFCEEG6@,A96C,@CE@C@FEF9@CFBEFCC,,,B@ECCD@<CDEE+B@C;CEGGGGGGADFEDG,AEFF,4>DCB>@DCC,?,,AE,CFGG:,?,>,@F@@=,,9?99:>:3=DC<CE@CCE+,=EF,@DGFCD>*@DG?@?E*9C>5@CGF?<<<,CCGGGGGD@FG9BF<>EFC,219?>DF5EBGB(,*0/<=.3*6)/**38=):FFG32:(/320215(4>1--2,8::2(39..):.*(,..2-(,(,14.28(--4(-**.539,(,4(,,,,4(.(,))2:*(((
@M02996:162:000000000-B87FG:1:1104:16093:5769 2:N:0:CCTAAGAC+AAGGAGTA
GACTACACGGGTATCTAATCCTGGTTGCTCCCCACGCTTTCGTGCATGAGCGGCAGTACAGGCCCAGGGGAGTGCCTTCGCCATCGGTGGTCCGCCGCATATCTACGCAGTTCACGGCTACACGCGGAATTCCAGCCCCCTCTGCCGTACTCTAGCCTTGCAGGCACAAAGGCAGTTCCCAGGGTGAGCCCGGGGATGTCACCTCGGGCTTGCAAAGCCGCCGGCGCACGCGTGACGCCCAGTAATTCCGATGAACGCTCGCACCCGACGGAGGACCGAGGCGGCGGGGACGGAGGGAGCG
+
B@A@@CCFBED6@,,,;6,5,;;,,;@E,CC,@C@@+,,,;@F@CFAACDFC++@CCFFGGGG7FEEGDGE:@??F,E9?BB=4@@C8?+44@+@FGEC+8+>,@ED:>++,97,46:*==?BEECCBB+,>DG9?6C8:=0*=CGA5;43:,7=@E,,5><?3=>FFF>D9,?E,=,8=CDE*2/56>FF6E>C1(**/97;/3*69>D*-:FB?FC4374(2499>98-(0((-,(**33(.2)))2.1((160,,(--)-4*4(,---4**-(,-(-3((-((-2(-31)01**-,,(
@M02996:162:000000000-B87FG:1:1104:24467:6096 2:N:0:CCTAAGAC+AAGGAGTA
GACTACTGGGGTATCTAATCCTGTTTGCTCCCCACGCTTTCGTGCATGAGCGTCAGTACAGGTCCAGGGGATTGCCTTCGCCATCGGTGTTCCTCCGCATATCTACGCATTTCACTGCTACACGCGGAATTCCATCCCCCTCTACCGTACTCTAGCCATGCAGTCACAAAGGCAGTTCCCAGGTTGAGCCCGGGGATTTCACCTCTGTCTTGCATAACCGCCTGCGCACGCCTTACGCCCAGTAATTCCGATTAACGCTTGCCCCCTACCTATTACCACGGCTGCTGCCACGGAGTTAGC
+
CBCC8FGGGGDGCFGGFFFGGGEFGGDFGGGGGGGEGGGGGEGGGGGGFFGEGGGGGGGGGGGGGGGGGGGGGFFGGGGGGGGGGGEGGGGGGFGGGGGGGGGGGGGGGGGGGGGGG:DFFFEEGGGGGGGGGGGGGDDGGFFGGF*ADGFGG==;FFGFFGFGCDGGGDEFFAEGFGFF9FGCDF5@>DFBGF492DCCEGFFD85/@:C@E6C>B<D@C66?F2:195:(2;<;BFGE6?>97A4<F?*-(56:,-,-17(,:1,,((.-33)69)2-(,-,38),(45()0*22)-)
@M02996:162:000000000-B87FG:1:1104:24301:6467 2:N:0:CCTAAGAC+AAGGAGTA
GACTACCCGGGTATCTAATCCTGTTTGCTCCCCACGCTTTCGTGCATGAGCGTCAGTACCGGCCCAGGGGATCGCCTTCGCCATCGGTGTTCCTCCGCATATCTACGCATTTCACTGCTCCACGCGGAATTCCATCCCCCTCTACCGTACTCTAGCCATGCAGTCACAAATGCAGTCCACAGGTTGAGCACGGGGTTTTCACATCTGTTTTGCATACCAGCCTGCGCACGCTTTCCGCCCGGTAATCCCGATAACAGCTCCCCCCCAACGTATCACAGCGCTTGTTGGCACTTATTTAGC
+
C@CCCF,CFCGECFGFGFFFGG<FFAFFGGGGGGG7FFEFF7FGGGGDF<,@CFF:F,6,,++8@F,F,++8,@C:FFGGGG7:AE,B=FFG;FGG>+=@CDDGGGFG6BFAFFE,E:D+6,B+64:+3AFE,@8B8C6@+:FG7C?FGCFF;@=,,@C?,A?FE*BEFGGGGF,2*,**,>5>94?<7,251))(0C5<<F//)2/))32(7:1+*;*)*65,(((.213?)())-2>5-(-,*6)691/3(),0),.)(/((22(((-,(3*-.)..((((((-((.3<()*<<94-)
@M02996:162:000000000-B87FG:1:1104:20638:6474 2:N:0:CCTAAGAC+AAGGAGTA
GACTACAGGGGTATCTAATCCTGTTTGCTCCCCACGCTTTCGTGCATGAGCGTCAGTACAGGCCCAGGGGCTTGCCTTCGCCATCGGTGTTCCTCCGCATATCTACGCATTTCACTGCTACACGCGGAATTCCATCCCCCTCTGCCGTACTCTAGCCTTGCAGTCACAAAGGCAGTTCCCAGGTTGAGCCCGGGGATTTCACCTCTGTCTTGCAAAGCCGCCTGCGCACGCCTTACGCCCAGTAATTCCGATTAACGCTCGCACCCTACGTATTACCGCGGCTGCTGGCCCGGTGTTAGC
+
CCCCCGGGGGGGGGGGGGFGGGGGGGGGGGFGGGGGGGGGGGGGGGGGGGGGGGGGGFG,EFGGGGG,CF+@FGGGGGGGGGGGGCFFGGGGEFGGFGGGGGGGGGGGGGGGFGEEG>FGGGG8EGGGGGGGG;DEDGGGGAFDFGFFGGAFGGGGGGGGFGFFGFFFF8E6CAEFBFFF9;CDFFFEEGGFGEC5=FGFFGFFBFB8>DGEBF?6AFF6E@8?D9;26*4(8:<?:6EE?BFF*:4<::7B:D:7--44,/-4>8:?F3(5:3-691(,-,-4<B30-(,4).22;444
@M02996:162:000000000-B87FG:1:1104:24285:6478 2:N:0:CCTAAGAC+AAGGAGTA
GACTACCCGGGTATCTAATCCTGTTTGCTCCCCACGCTTTCGTGCATGAGCGTCAGTACAGGTCCAGGGGATTGCCTTCGCCATCGGTGTTCCTCCGCATATCTACGCATTTCACTGCTACACGCGGAATTCCATCCCCCTCTACCGTACTCTAGCCAAGCAGTCACAAATGCAGTTCCCAGGTTGAGCCCGGGGATTTCACATCTGTCTTGCATAACCGCCTACGCACGCCTTACTCCCAGTAATTCCGATTAACACTTGCCCCCTACGTATTACCCGCGCTTCTGGCACGGCTCTACG
+
CCCC@FFFGGGG7,CFDEFFGGGGFGGEFFFGEGCCFGG<FFGGGGGGFCGGGGGGEGGGGGGGGGGFGG@CEFFFFGGFCCEGF8B?FBFFEFGFGGDF:=BFGGDCECEGGGGGGDFC?=,+>FEGFCCEGGGGGGGEG5:DFDDFFEFGGFFGCF,@<7?D68<F,@C8D+EFCCEAF,D:@:A,::>593;@(?87*>?E=BCEECG=E688AFGF*6;((/6613,(.,47)-<@(.5);5<B>714154C)()-)*()2433:,.)32-422((-((-(-)52(),))2*3.)-
@M02996:162:000000000-B87FG:1:1104:24304:6490 2:N:0:CCTAAGAC+AAGGAGTA
GACTACCCGGGTATCTAATCCTGTTTGCTCCCCACGCTTTCGTGCATGAGCGTCAGTACAGGTCCAGGGGATTGCCTTCGCCATCGGTGTTCCTCCGCATATCTACGCATTTCACTGCTACACGCGGAATTCCATCCCCCTCTACCGTACTCTAGCCATGCAGTCACAAATGCAGTTCCCAGGTTGAGCCCGGGGATTTCACATCTGTCTTGCATAACCGCCTGCGCACGCTTTACGCCCAGTAATTCCGAATAACGCTTGCACCCTACGTATTACCGCCGGTGCTGGCACGTAGTTCGC
+
CCCCCGGGGGGG7FGGGGGFGGGGGGGGGGGGGGGGGGGGGGGGGGGGGGGGGGGGGGGGFGFFFGGG:FFCFGFGGGGGGGGGGEFFGGGGGCDFGGGGGFGGGGCEGGGGGGGFGDDDCEFGGEGCFFGGGGFAFECGGFFGGGAEDEFG@,2DG9F,@FBGGAFGDBACCFEGFGEF9;DACFFEEGGF:9*)6FGECFCF=D;EEFGE4?C+8?F17;6<D9F;;B;0:?C>:6E>6(4)2-6<7:*(,.67(--,49)4:2(.31,42366)3--7(((,3.34()(0)*2+)(-
@M02996:162:000000000-B87FG:1:1104:20639:6491 2:N:0:CCTAAGAC+AAGGAGTA
GACTACAGGGGTATCTAATCCTGTTTGCTCCCCACGCTTTCGTGCATGAGCGTCAGTACCGGCCCAGGGGCTTGCCTTCGCCATCGGTGTTCCTCCGCATATCTACGCATTTCACTGCTACACGCGGAATTCCATCCCCCTCTGCCGTACTCTAGCCTTGCAGTCACAAAGGCAGTTCCCAGGTTGAGCCCGGGGAGTTCACCTCTGTCTTGCAAAGCCGCCTGCGCACCCTTTCCGCCCAGTAATTCCGCTTAACGCTCGCCCCCTACCGATTACCGCCGCTTCCGTCACGTCGTTAGC
+
CCCCCGGGGGGGGGGGGFEGGGGGGGGGGFFFGGGECGGGFFFGGGGFGGGGGGGGGGG<:CFGGGG77++@E@FGGGGDEFEGFECFFGGGGGGG7FFECDFGGGGGEEEGGGGFF>F@F?ECCEECGFGGGFEEGGFGDAFFGGFFGCF?CEFGGGFFCGFFEAFC,3DDGFEGCGFF,@@FGGACEGFAEDD((=;C*<=@;;)99C;AF4?+)29,=.((((4,(*-().)6:?DE?48)0-4<>(*-4).2--,-(1(,:;082(((12-5)(-(-,,(().5(2,(0.*2*-,.
@M02996:162:000000000-B87FG:1:1104:17782:6565 2:N:0:CCTAAGAT+AAGGAGTA
GACTACCCGGGTATCTAATCCTGTTTGCTCCCCACGCTTTCGTGCATGAGCGTCAGTACACGTCCAGGGGCTTGCCTTCGCCATCGGTGTTCCTCCTCATATCTACGCATTTCACTGCTACACGCGGAATTCCATCCCCCTCTACCGTACTCTAGCCCTGCAGTCACAAATGCAGTTCCCAGGTTGAGCCCGGGGATTTCACATCTGTCTTGCATAACCGCCTGCGCACGCTTTACGCCCTGTAATTCCGGTTAACGCTTGCACCCTACGTATTACCTCGGCTGCCGGCCCGTATTTAGC
+
CCCCCGGFFGGGGGGGGFFGGGGGGGGGGGFFGGEGGGGGGGEGG,E,E<FFGGGGG,C<,BEFGGG,8@+4,@FFGGGGGGGCEEEFGGEGGGGG,BFGGGGGGGGGGGGGGGF9E:D?FCF@8FFGGGGGGD@3=8@CGDF+=>:FFGFGFADGG,==DFF<8*=DF>,5EFGGFG@936:DF@@C8FG5;>G=@GDCCG**7BC47B84B48+12;(=7@01(661*6/8:<A60?E(43):.:<C7)-7).:-,,--1).:16((-.)2346<).-,-(-1(,(((((0)2+<-.)
@M02996:162:000000000-B87FG:1:1104:5104:6840 2:N:0:CCTAAGAC+AAGGAGTA
GACTACCGGGGTATCTAATCCTGTTTGCTCCCCACGCTTTCGTGCATGAGCGTTAGTACAGGCCCAGGGGATTGCCTTCGCCATCGGTGTTCCTCCGCATATCTACGCATTTCACTGCTACACGCGGAATTCCATCCCCCTCTGCCGTACTCTAGCCTTGCAGTCACAAAGGCAGTTACCAGGTTGAGCCCGGGGATTTCACCTCTGTATTGCAAAGCCGCCTGCGCACGCTTTACGCCCAGTACTTCCGATTCACGCGCGCCCCCCACGTGTTACCGCGGCTTCTGGAACGTAGTAAGC
+
CCCCCGFFGGGGGGGDCCFFFFFGGFFEFCC@CE:F7CFFFGGFEFFFC,CFGG7:FFGCEGGGCFFCFG@FFGDGEGGDEGGG,@BCFEGFCE9FFGGGEFGAFFDEB6CFGCEFFDFGGG=EEE7@FF@E9=FFGGCED)??FC5@D6:FG98FGFCFCF9>@AGFGGCFC6*11,3<53*@DFF671>=>B42-,97/,055267)23<EAC+)2;:5,8@003.3:94@B2)1288:,5<*)).:(/-(*)*.,(-(1((1,(,,4((32.).21(,41((.-))((-)02/+)-)
@M02996:162:000000000-B87FG:1:1104:5122:6841 2:N:0:CCTAAGAC+AAGGAGTA
GACTACCGGGGTATCTAATCCTGTTTGCTCCCCACGCTTTCGTGCATGAGCGTTAGTACAGGCCCAGGGGATTGCCTTCGCCATCGGTGTTCCTCCGCATATCTACGCATTTCACTGCTACACGCGGAATTCCATCCCCCTCTGCCGTACTCTAGCCTTGCAGTCACAAAGGCAGTTCCCAGGTTGAGCCCGGGGATTTCACCTCTGTCTTGCAAAGCCGCCTGCGCACGCTTTACGCCCAGTCATTCCGATTCACTCTCTCACCCTACGTATTACCGCCGCTGCTGGCACGTATTTCGC
+
CCCCCGGGGDGG;FFGGGFGGGGFGGGFGFFFGGGGGGGGGGGDGGGGGGGGGGGGGGGGGGGGGGGGGG7:FGGGGGGGEGGGGGEGGGGGFFGGGGDGGGGGGGGGGGGGGGFGF8FFFGGDGDCCEFGFFGGFFDFEGFFGGF>FDEFGDF?GG9A,<EAD,*5EC>F>CFCGFGEFFC5:EGA,6DD4C>G92CF?8FFEB447<FG>E=;;8886>:;<<@>;9:233425:?>C((5)2<AAC:51(*-2)...)08<C?6:64,.304466-(,(3442,.2244.0+++),-
@M02996:162:000000000-B87FG:1:1104:10506:7054 2:N:0:CCTAAGAC+AAGGAGTA
GACTACAGGGGTATCTAATCCTGTTTGCTCCCCACGCTTTCGTGCATGAGCGTCAGTACAGGCCCAGGGGATTGCCTTCGCCATCGGTGTTCCTCCGCATATCTCCGCATTTCACTGCTACACGCGGCCTTCCATCCCCCTCTGCCGTACTCTAGCCTTGCCGTCACAAAGGCACTTCCCACGCTGATCCCGGCGATTTCACCTCTGTCTTCCACAGCCGCCTGCGCACGCCTTGCGCCCCCACTATCCGATTAAGGCCCCACCCCTCGGCTTCACCACTCCTGCGCCCACGTCTTTCGC
+
C<CC<F8FF>@FG8BE<<A;@FFCCFGGC9,,,;+@+B,9CBF@CGGGGGFGC7CEFGGFEGF7@CF,B++,AEFC9FGGDC7FFC,BFFCFD9EA7C@F@F>;9FE>+=F,,45,45=36?F6C>==++5,@8:D8EEGGFF??B?@+@<=AD+@@A@,5,3@@=D7@>C*,0,13@@A9,**1=*,1>:)1)2((*/7)+;72;4<CF7..A)6)><6=6062(--(/-(.(),49>/((((*(-)*-*,38)*),.((1(-22:(((((**).))-.(().(---((--0.0;+<:6
@M02996:162:000000000-B87FG:1:1104:8329:7434 2:N:0:CCTAAGAC+AAGGAGTA
GACTACCGGGGTATCTAATCCTGTTTGCTCCCCACGCTTTCGTGCATGAGCGTCAGTACAGGCCCAGGGGACTGCCTTCGCCATCGGTGTTCCTCCGCATATCTACGCATTTCACCGCTACACTCGGAATTCCATCCCCCTCTTCCGTACTCTAGCCTTGCAGTCTCAAAGGCAGTTCCCAGGTTGAGCCCGGGGATTTCACCTCTGTCTTGCAAAGCCGCCTGCGCTCCCTTTACGCCCCGTAATTCCGATTAACGCTCACCCCCTACGTATTACTGCGGCTGCTGGCACGTATTTCGC
+
CCCCCGGGGGGG@FGGAEEFFGGGGGGGFE@DEGGEGGGFGGGGG,B6@FGGGGGGG<<@,CBFFGG7BC++4AFFFGGFEFE,1CFGGEGGGGGG=F:F7DGGGGGGGGGGFGG,+1<6=CF,8A?F:?DGFG,=06@CDAF+=,:D+@DFE=7D,,=38@+@,0?ECA,=DF61@;;03;8D@CFF@F3)*/37>GDE?G:BBCB/8@>*>**4/02(*.,(3:0(/*/3;4)1(,:?(98931).:(*-,0.;--(,(24(24>B:?.)30.6)6)((,(-,)).2143)7+39-11
@M02996:162:000000000-B87FG:1:1104:8322:7452 2:N:0:CCTAAGAC+AAGGAGTA
GACTACCGGGGTATCTAATCCTGTTTGCTCCCCACGCTTTCGTGCATGAGCGTCAGTACAGGCCCAGGGGATTGCCTTCGCCATCGGTGTTCCTCCGCATATCTACGCATTTCACTGCTACACGCGGAATTCCATCCCCCTCTGCCGTACTCTAGCCTTGCAGTCACCAAAGCAGTTCCCAGGTTGAGCCCGCGGATTTCACCTCTGTCTTGCAAAGCCGCCTGCGCACCCTTTACGCCCAGTAATTCCGATTAACGCTCGCACCCTACGTATTCCCGCGGCTGCTGGCACGTATTTACG
+
C?CCCGGGGGGGEGFGGFFGFGFFGGGGGFFFGGGEEEGGGGGGGGG<FGGGGGGGGAGDFGFFGGG@FEGCEFFFFGGGGGG7,@FGGGGGGGGGGGGGGCFGFGFGGGGGGGG,E:DDFFF>GGDCDFGGCCD,=EFEC892=BB>CCFGFFFGGGCCF6:>:*B3EC,;?AFFFGEADFFGGGFGEGGF*/)8>FFE<F3@@;=C?FF3>A?8FD7;563(69>(,*-(7494(-:??0:<76<6:(118@)7(-4,,74>C??(3(,)33).41910(4-134(-(5:.50<C>)(
@M02996:162:000000000-B87FG:1:1104:13092:8666 2:N:0:CCTAAGAC+AAGGAGTA
GACTACCAGGGTATCTAATCCTGTTTGCTCCCCACGCTTTCGTGCATGAGCGTCAGTACAGGTCCAGGGGATTGCCTTCGCCATCGGTGTTCCTCCGCATCTCTACGCATTTCACTGCTACACGCGGAATTCCATCCCCCTCTACCGTACTCTAGCCATGCAGTCACAACTGCAGTTCCCAGGTTGAGCCCGGGGATTTCACATCTGTCTTGCCTAACCGCCGGCTGCCGCCTTACGCCCAGTAATTCCGGTTAACGCTTTCACCCTACGTATTTCCGCGGCTGCTGGCACGTAGTTAGC
+
CCCCCGGFGCFGEEG<A@FECFGFFGGFGFCFDGGGGGGGGGGGGGGGGGGGGGGGGFGDFGGGGGGCGEDEGFGGGGFFEFEGFEFC@FDC@CEF7F:C+=;FCD7FEGDGGGECG:DDFCFEGG@@BFFEGGGGGGFED@FFFF>FCEFGGAFGG,@,@,+,@6D3@+@9EFGGFFEA,,3,@,;FEGG=*9?@)?@77C<EE=*198CBF)1168?>E,(,4(((/1((03<01(2:(((.2)66C(),4))*-----2.6C?(4:(,.+0)-.80177,4().402)-00*1+)))
@M02996:162:000000000-B87FG:1:1104:13087:8686 2:N:0:CCTAAGAC+AAGGAGTA
GACTACCAGGGTATCTAATCCTGTTTGCTCCCCACGCTTTCGTGCATGAGCGTCAGTACAGGTCCAGGGGATTGCCTTCGCCATCGGTGTTCCTCCGCATATCTACGCATTTCACTGCTACACGCGGAATTCCATCCCCCTCTACCGTACTCTAGCCATGCAGTCACAAATGCAGTTCCCAGGTTGAGCCCGGGGATTTCACATCTGTCTTGCATAACCGCCTGCGCACGCTTTACGCCCAGTAATTCCGATTAACGCTTGCACCCTACGGATTACCGCGGCTGCTGGCACGTAGTTAGC
+
CCCCCGGGGGGGFFGGGGGGGGGGGGGFGGFGGGGGGGGFG>F@FGGGCGGGGGGGG<FD@EGGGGG8FEEFGGGGGGGGGGGGFG@FFGGGGGGGBFGE7DFCAFGGGGGGGGGFG:DFFEBCGGD>>FGGGGGGGGGGGDFGGG>FGGFGGGGGGGGFFGFFFDDF=FFFFFGGFGFFEDDEFF>C@GGBGFDA9CFAAFFEF74/>DGBEF<+4965E>@@03649133>@4C<;BC?B4>:6<A78*4?D<>-,,--13??<F,4:(,2/5<<0(((-411??(18<65)*;:-66
@M02996:162:000000000-B87FG:1:1104:22334:9009 2:N:0:CCTAAGAC+AAGGAGTA
GACTACTGGGGTTCTAATCCTGTTTGCTCCCCACGCTTTCGTGCATGAGCGTCAGTACAGGCCCAGGGGATTGCCTTCGCCATCGGTGTTCCTCCGCATATCTACGCATTTCACTGCTACACGCGGAATTCCATCCCCCTCTGCCGTACTCTAGCCTTGCAGTCACAAAGGCAGTTCCCAGGTTGAGCCCGGGGATTTCACCTCTGTCTTGCAAAGCCGCCTGCGCACGCTTTACGCCCAGTACTTCCGATTAACGCTCGCCCACTACGTATTAACGCGGCTGCTCGCCCGTAGTTGGCCG
+
C9CC@FGGGGGFCFF,;CF@E@CCCFE9F,6B<@BFCGDG7C<FFF,CFFGGFGGGGGCFCFFGEDGCFEDECFEFGFDC:BCGDEC7CFGGGGGGGEEDADFDECECECFGGDCGG;9==9+@8C@@F=FEEGGGGFCCDFFDD>:@=@DFF;DGFA8@FDC<,>F@CDGGGECF=ECFDFG9,39,:F>44@)-59+8<>*7388>CG8>5B=FFFD1C?;131:698(8)6)411:*44<)06921(9<1*.*((-.(1:,1((.(4.6+3)-4-(-4((-).-((24,).*30(.)(
@M02996:162:000000000-B87FG:1:1104:22343:9024 2:N:0:CCTAAGAC+AAGGAGTA
GACTACTGGGGTTCTAATCCTGTTTGCTCCCCACGCTTTCGTGCATGAGCGTCAGTACAGGCCCAGGGGATTGCCTTCGCCATCGGTGTTCCTCCGCATATCTACGCATTTCACTGCTACACGCGGAATTCCATCCCCCTCTGCCGTACTCTAGCCTTGCAGTCACAAAGGCAGTTCCCAGGTTGAGCCCGGGGATTTCACCTCTGTCTTGCAAAGCCGCCTGCGCACGCTTTACGCCCAGTAATTCCGATTAACTCTCGCACCCCACGTATTACCGTGGGCGCTTGCACCTATTTACCCG
+
CCCCCFGGGGGGFFF,6EFFFCCFFCF9F;98@CCGCFFGGGFGGC<@FFGGGEFG<FGEFFGGGGG@FEGGGEFGFFCGECCFEEC=FGGFGGGDGFGCFCFGGCEGGEGGFEFEF;<@=ECE7CC7FGFEGGFGGGGDGFFGGB?>CFFGD9@FGGFC@,<@,:2@:88CFEGG?F@FCDDF>GFGDGEAD>DF=F>CCC3B=8@EFC+8@FF;FC<;G?(,(..:>C6(8:5416:*(5<9><B2*412:*.*...-(1(-:(422:.)<+..-4(-((-,(((,.)(()/+32)-5(
@M02996:162:000000000-B87FG:1:1104:20441:9026 2:N:0:CCTAAGAC+AAGGAGTA
GACTACCCGGGTATCTAATCCTGTTTGCTCCCCACGCTTTCGTGCATGAGCGTCAGTATTGGCCCAGGGGGCTGCCTTCGCCATCGGTATTCCTCCACATCTCTACGCATTTCACTGCTACACGTGGAATTCTACCCCCCTCTGCCATACTCTAGCCCGCCAGTCACAAATGCAGTTCCCAGGTTAAGCCCGGGGATTTCACATCTGTCTTAGCGGCCCGCCTGCGCACCCTTTACGCCCAGTACTTCCGATTAACGCTTGCACCCTCCGTATTACCGCGGCTTCTGTCACGTTGTTCGC
+
CCCCCGGGGGGGGGGGGEFFGGGGGGGGGGGGGGGGGGGGGGGGGGGGGGGGGGGGGFGGCCFFGEF,BFECGGGGGGGFGGGGGEFFCGGGGGGF,BEFGGGGGGGGGGGGGGGCFDF?D?A>EEFCFFFGGGGGGGGGGFFADGBFGGFFE>DFGGGGGGA@C<@;@,@CFF7FFFEFD>DFGG+@:FGBEF759EF?EF?CECCE?GGE4?(007:3C6/316:19*4(.8<44<EG(48>*.-6C0*4:<<C(---473?GF?0:9-.236))(-((--(.9.).)6(0)122)-(
@M02996:162:000000000-B87FG:1:1104:26823:9219 2:N:0:CCTAAGAC+AAGGAGTA
GACTACCAGGGTATCTAATCCTGTTTGCTCCCCACGCTTTCGTGCATGAGCGTCAGTACAGGCCCAGGGGATTGCCTTCGCCATCGGTGTTCCTCCGCATATCTACGCATTTCACTGCTACACGCGGAATTCCATCCCCCTCTGCCGTACTCCAGCGATGCAGTCACAGATGCAGTTCCCAGGTTGAGCCCGGGGATTTCACAACGGTCTTACATCACCGCCTGCGCACGCTTTACGCCCAGTAATTCCGATTACCCCTTGCACCCTACGTATTCCGGCGCATGCTGGCCCTGTGTTTGC
+
CCCCCGGGGGGGGGGGGFGGGGGGG,CEFGFFGGGGGGGGGGGGGFFGFGGGGGGGGGGGGGFGGGGGGGG7FFFGGGGGGCEGFGFFGGGGGGGGGGGGGGGGGFGGGGGGGGG<FDDDFFGEC:FCEGGGGGCFGFGGGABDFGEFCEFGGGGGC6DEEGFGGAGGG,3=FFGGFGFFFGF?,@9FCGGB7AC=DGFE4CE=516(/>D??F)+22;,:3(,,(,((*-3>::9(,:83?45*6)4::*34>)*(,-((24<C?01,-.)3+)-((-4(((,)--,(.(,0030*(,.
@M02996:162:000000000-B87FG:1:1104:11679:9234 2:N:0:CCTAAGAC+AAGGAGTA
GACTACAAGGGTATCTAATCCTGTTTGCTCCCCACGCTTTCGTGCATGAGCGTCAGTACAGGCCCAGGGGATTGCCTTCGCCATCGGTGTTCCTCCGCATATCTACGCATTTCACTGCTACACGCGGAATTCCATCCCCCTCTGCCGTACTCTAGCCTTGCAGTCACAAAGGCAGTTCCCAGGTTGAGCCCGGGGATTTCACCTCTGTCTTGCAAAGCCGCCTGCGCACGCTTTACGCCCAGTAATTCCGATTAACGCTCGCACCCTACGTATTACCGCGGCTGCTGGCACGTAGTTAGC
+
CCCCCGGGGGGGGFGGGFGGGGGGGGGGGGFGGGGGGGGGGGGGGGGGGGGGGGGGGGGGGGGGGGGGGGGGGGGGGGGGGGGBDECFFGGGGGGGGGGGGGGGGGGGDGGGGGFGGDFGGGGGGGGGGGGGGGAAFGEGGFFGGGFEDGFGGGGGGGGGGGBEDEGGG8FFGFGGFGFFDGECFGFGFGGA;DGFAGGFFF>BDGFFFGGEFFFFFGG6C>@?<9;9>CB?B?FFFFGGF:2>FA<BC3*16:)*---,(1-4=6<?B1()3364)-((.-44(734?()47)229).6
@M02996:162:000000000-B87FG:1:1104:11696:9240 2:N:0:CCTAAGAC+AAGGAGTA
GACTACAAGGGTATCTAATCCTGTTTGCTCCCCACGCTTTCGTGCATGAGCGTCAGTACAGGCCCAGGGGATTGCCTTCGCCATCGGTGTTCCTCCGCATATCTACGCATTTCACTGCTACACGCGGAATTCCATCCCCCTCTGCCGTACTCTAGCCTTGCAGTCACAAAGGCAGTTCCCAGGTTGCGCCCGGGGATTTCCCCTCTGTCTTGCAAAGCCGCCTGCGCACGCTTTCCGCCCAGTAATTCCGATTAACTCTCTCACCCTACGTATTCCCCCGACTGCTTGCACGTACTTGAC
+
C@CCCFF9FFGGFCFGFCFAFDFFFGGG<D@CCGGGGGGFFEG8FGGFGGGGGGGGGGGGGGFDCGGGDG7FFGFGFFGFEGG,@EFFGGGGFGGGGGGD:=DEFGGG,@CFFCFFFDFFCCBCEG7=:FFF,@EDFDFEGDFFGGFECEFD9F=F@AFGF?5E=0@99ECDDFECAFFFGGCGGG*1::4)49C@(<;C*,705;)1>::;<A;605*4C678;(6,117156440(AC(44)0-6-0(*-(0)0)...)2-)/4676,.5+0)))(--(,-1.)).-),45)**+..,
@M02996:162:000000000-B87FG:1:1104:11681:9254 2:N:0:CCTAAGAC+AAGGAGTA
GACTACAAGGGTATCTAATCCTGTTTGCTCCCCACGCTTTCGTGCATGAGCGTCAGTACAGGCCCAGGGGATTGCCTTCGCCATCGGTGTTCCTCCGCATATCTACGCATTTCACTGCTACACGCGGAATTCCATCCCCCTCTGCCGTACTCTATCCTTGCAGTCACAAAGGCAGTTCCCAGGTTGAGCCCGGGGATTTCACCTCTGTCTTGCAAAGCCGCCTGCGCCCCCTTTACGCCCCATAATTCCGATTACCGCCCGCACCCTACGTATTCCACCGCCTGCTGGCACGGAGTTCAC
+
CCCCCGGFGGGGAFEGDFFECFGGGGGEFFEFGGGGGGGGGGGGGGGGGGGGGGFGGGGGGDGGGDGGECFGEFFGGFGGEGGGGEFFGGGGFGFFFGGG7DGGGGGGCEGGGGGDEDFCCFFGGGGEFGC@@DFDDFGGGFF+AFDB6?0=CF+CE,@,DC03@=FGGCFGGFDGFGFAD35@C@*4:EE)=4;)0F8>?F3*-;6*1:8*8=:886;07.,/3(./6*((05<>1(:?(((.264.0.140;)0((((-/((:(((.((.+<)..-.-((((..8(-,3())22C)))
@M02996:162:000000000-B87FG:1:1104:16059:9706 2:N:0:CCTAAGAC+AAGGAGTA
GACTACTGGGGTATCTAATCCTGTTTGCTCCCCACGCTTTCGTGCATGAGCGTCAGTACAGGCCCAGGGGATTGCCTTCGCCATCGGTGTTCCTCCGCATATCTACGCATTTCACTGCTACACGCGGAATTCCATCCCCCTCTGCCGTACTCTAGCCTTGCAGTCACAAAGGCAGTTCCCAGGTTGAGCCCGGGGATTTCACCCCTGTCTTGCAAAGCCGCCTGCGCACCCCTTACCCCCAGTCATTCCGATTCACGCTTGCACCCTTCTTATTCCGGCGGCTGCTGGCACGTTTTTACC
+
CCCCCG<FGFGGGGGGGFFGGGGGGGGFFGFFFGGGGGGGGGFGGCFAEGFDGGGGGGFGGGGFGGGFCF:4?EFGGGGGGGDF?EFFGGGFFGFG7?FF7FFGGGGGGGGFGGG9F:D=BEF+=>EG:FGGGFC;+6DGGAF?F9?@CEFG;9+F?,6@@=;D?A+EGFEFGFGFF7;?,6:DCEFG@DD0*9CA@EGEEG@(8C207@DF4*/+28C(=64((46,3*4(0:70(.:C>:4)2.4.251(-*)*,.,(,1))24,(())-33)..(-47--1074(((.(0)2*1.))
@M02996:162:000000000-B87FG:1:1104:20119:9822 2:N:0:CCTAAGAC+AAGGAGTA
GACTACCGGGGTATCTAATCCTGTTTGCTCCCCACGCTTTCGTGCATGAGCGTCAGTACAGGCCCAGGGGATTGCCTTCGCCATCGGTGTTCCTCCGCATATCTACGCATTTCACTGCTACACGCGGAATTCCATCCCCCTCTGCCGTACTCTAGCCTTGCAGTCACAAAGGCAGTTCCCAGGTTGAGCCCGGGGATTTCCCCTCTGTCTTGCAAAGCCGCCTGCGCACCCTTTACGCCCAGTAATTCCGATTAACGCTCGCACCCTACGTATTACCGCGGCTCGTGGCACGTATGTAGC
+
C@CCCGGGGGGGEFGGE@EFGGGGGCEFGFFFFGGGGGCFGGFGGGGGAFGGCFGEGG9@FGC@EGGGGGE:AFFG9FGGGGGGFE=CFFGGFFGGGGEFFGGFFGGGGGGFGGGAE>@DF:FCECEFFGGGGGEDFFFGGFFGGGFGGGFGAFFGGEGGF60@DECFGFGGGFG@FGC>ECFCFGAF@<E>E>D>(<FE*ADD@<@19CGF9*9AACGFC73=?BB30*33)44::?EE(.:9?)64>:1,3)5:-((-(1(,2444:,.43365--,-44(,(-8<9:<?77+0<.62
@M02996:162:000000000-B87FG:1:1104:23319:9966 2:N:0:CCTAAGAC+AAGGAGTA
GACTACCGGGGTATCTAATCCTGTTTGCTCCCCACGCTTTCGTGCATGAGCGTCAGTACAGGCCCAGGGGATTGCCTTCGCCATCGGTGTTCCTCCGCATATCTACGCATTTCACTGCTACACGCGGAATTCCATCCCCCTCTGCCGTACTCTAGCCTTGCAGTCACAAAGGCAGTTCCCAGGTTGAGCCCGGGGATTTCACCTCTGTCTTGCAAAGCCGCCTGCGCACGCCTTACGCCCAGTAATTCCGATTAACGCTCGCACCCTACGTATTACCGCGGCTGCTGGCACGTTGTTAGC
+
CCCC<FFFGGGEFFFFCC@@@@CEAFGFF,CD@FCGGEGG<CGGFFGG9FFDGGEEFGGGGGGGGGGGGGGGGGGGGGGGCCEGEG:C@FEGGGGGGE7FEDFFGGGGGCFFE=AAE>@DD,AC8CFFFFGGCGGGGGGEDADFFFAFDGFFBFCFGGGGFGFF8AGFGGGGDFG?+@AAEFDDFFAFB@D=>DDB=7D?CEB3@DFFEGGAFFFFF*<3=303;6;9;C9(7:<>24:8BBFFG4)524/:B).0----41(-:361,(.)33-69?(((--((87:<0)17)1;;).4
@M02996:162:000000000-B87FG:1:1104:27369:10026 2:N:0:CCTAAGAC+AAGGAGTA
GACTACCCGGGTATCTAATCCTGTTTGCTCCCCACGCTTTCGTGCATGAGCGTCAGTACAGGCCCAGGGGATTGCCTTCGCCATCGGTGTTCCTCCGCATATCTACGCATTTCACTGCTACACGCGGAATTCCATCCCCCTCTGCCGTACTCTAGCCTTGCAGTCACAAAGGCAGTTCCCAGGTTGAGCCCGGGGATTTCACCTCTGTCTTGCAAAGCCGCCTGCGCACGCTTTACGCCCAGTAATTCCGATTAACGCTCGCACCCTACGTATTACCGCTGCTGCTGGCACGTAGTTAGC
+
CCCCCGGGGGGGGGGGFFFGGEGFGGGFGGEFEGGGGEGGGGGGGGGGGGGGGGGGGGGGGGGGGGGFFGGGGGGGGGGGGFDGFEEGGGGGFGEGGGGGGGGGGGGGGGGGGGFFGDFDFEFGGGGGGGGGGGGFGGGGGFFGGGDFCEFGGGGGGGGGGGFGGEFGEGGGGFGGFCEFCEFAFFFGE@FA>DD@=FFECF>BF?>EFGFFFFFFFGG(=:FF01;96*4(08A><BEG<6,<:6A4:49:1>40,(--(713C?<(.3..3<<<623---.4<27>:2765.*23:.-
@M02996:162:000000000-B87FG:1:1104:27351:10035 2:N:0:CCTAAGAC+AAGGAGTA
GACTACCCGGGTATCTAATCCTGTTTGCTCCCCACGCTTTCGTGCATGAGCGTCAGTACAGGCCCAGGGGATTGCCTTCGCCATCGGTGTTCCTCCGCATATCTACGCATTTCACTGCTACACGCGGAATTCCATCCCCCTCTGCCGTACTCTAGCCTTGCAGTCACAAAGGCAGTTCCCAGGTTGAGCCCGGGGATTTCACCTCTGTCTTGCAAAGCCGCCTGCGCACGCTTTACGCCCAGTAATTCCGATTAACGCTCGCACCCTCCGTATTACAGCGGCTGCTGGCACGTAGTTTGC
+
CCCCCGGGGGGGGGGGGFGGGGGGGFGGGGGEEGGGGGGGGGGGGGGGGGGGGGGGGGGGGGGGFGGGGG7FDGGGGGGGGGGGFGC?FFFFFGGGGGGGGGGGGGGGGGGGGGGFGDFGFFFGGGECCFGFGGGGFGGGGAFGGGEFGGFGGGCFFGGGGGFFF6CEE,:CGFGGFGEFEGGGCCFC@FG9?DD2@FGECFF32C@?CFD@9FE=A<C:EB7;;@@@98;(<<BAB<GG:04AD:B::89(-7):(----/,7E6<03(-(23.4).5430(-:4:(41<BF)*2+)6:
@M02996:162:000000000-B87FG:1:1104:23124:10187 2:N:0:CCTAAGAC+AAGGAGTA
GACTACACGGGTATCTAATCCTGTTTGCTCCCCACGCTTTCGTGCATGAGCGTCAGTACAGGCCCAGGGGATTGCCTTCGCCATCGGTGTTCCTCCGCATATCTACGCATTTCACTGCTACACGCGGAATTCCATCCCCCTCTGCCGTACTCTAGCCTTGCAGTCACAAAGGCAGTTCCCAGGTTGAGCCCGGGGATTTCACCTCTGTCTTGCAAAGCCGCCTGCGCACGCTTTACGCCCAGTAATTCCGATTAACGCTCGCCCCCTACGTATTACCGCGGCTCCGTGCACGTGGTTCGC
+
CCCCCGGGGGGGGGGGGFGFGGFFGGGGGFCCBFGGGGGGGGGGGGGGGGGGGEGGGGGGGGGGGGGGGGGDGGGGGGGGGGGGGGFFGEGEGGGGGGGEFFECGGGGCEGGGFFDF>DDFFGGGGDFGGGGF;FGGGGGGAFGGGFGGGFGGGGGFFGGFDFGGBGGG8DFCFGFF:;?=FGFGGFGEDE:4@DFDFGE<C3*52>EEGGFE=?1=<F4:1;<(((,.=7(0:>AB?>8(3:A*-).779,254?---((/(-:9>6:6.533.)-(--(,-((-(-(,4:7)8;8:(3
@M02996:162:000000000-B87FG:1:1104:8167:10684 2:N:0:CCTAAGAC+AAGGAGTA
GACTACTCGGGTATCTAATCCTGTTTGCTCCCCACGCTTTCGTGCATGAGCGTCAGTACAGGCCCAGGGGATTGCCTTCGCCATCGGTGTTCCTCCGCATATCTACGCATTTCACTGCTACACGCGGAATTCCATCCCCCTCTGCCGTACTCTAGCCTTGCAGTCACAAAGGCAGTTCCCCGGTTGAGCCCGGGGATTTCCCCTCTGTTCTGCAAAGCCGCCTGCGCACGGCTTCCGCCCAGTAATTCTGATTACCTCTCGCACCCTCCGTATTGCCGCGGTTGGTGGCCGTTAGTTAGC
+
CCCCCGGGGGGGCFGGFFGGEGGGGFFGGG@DEGGGGGGFGEGGGGGGGGGGGGGGGGGGFGGGEEFGDGGCFCDFFGGFGFEFG>CFCFFGFFFFGGGG7=DDFGGGDEFFFCEFF:16?,B=7FGGEF8=EF;==8DED>BFFDA>>C?DCD9DDCD,,=:=@>FF6EFGFFGGFCEF,55;B>AE>DC>E5455F;<*:33;CE))+;)9AE+;>*./677?962(*((0-()-2::-48A>A).*.0)6*)*)))(,/(4:4<(((,(0+)))((-,(--,(,,.(((0)2<+).-
@M02996:162:000000000-B87FG:1:1104:8148:10694 2:N:0:CCTAAGAC+AAGGAGTA
GACTACTCGGGTATCTAATCCTGTTTGCTCCCCACGCTTTCGTGCATGAGCGTCAGTACAGGCCCAGGGGATTGCCTTCGCCATCGGTGTTCCTCCGCATATCTACGCATTTCACTGCTACACGCGGAATTCCATCCCCCTCTGCCGTACTCTCGCCTTGCAGTCACAAAGGCAGTTCCCAGGTTGAGCCCGGGGATTTCACCTCTGTCTTGCACAGCCTCCTGCGCACGCCTTACCCCCAGTAATTCACATTCACGCCTGCACCCTCCTGATTACGCCGGTTCTAGGCCATTCGTTTGC
+
CCCCCFEFGGGGGGGGGFFFGFEFGGCGGFFF@FEGGGGGFGFGGGGDGGFGGGGGFAFGGDGGEC@F:FC,4=@FFGGGGGG@8ECGGGDFEFCFGGDEGCFGGGGGGGGGEAEAE:D=DFF4CE7FGF@FFD=DFFDGGAFFFC?8=EFD,3++@=E3<?*@3*=D6DC=C5*1+<76,6*5>@A60,1)*3)0-@FEFF*5>83/8=C)7=)8)/C(*/,/6(6,4*((0877(.8*,(,)0).6*)2).1)2(,(,-9((2(,4,()-+0).(,(,,((())))(,((1*22*(()
@M02996:162:000000000-B87FG:1:1104:8177:10702 2:N:0:CCTAAGAC+AAGGAGTA
GACTACTCGGGTATCTAATCCTGTTTGCTCCCCACGCTTTCGTGCATGAGCGTCAGTACAGGCCCAGGGGATTGCCTTCGCCATCGGTGTTCCTCCGCATATCTACGCATTTCACTGCTACACGCGGAATTCCATCCCCCTCTGCCGTACTCTAGCCTTGCAGTCACAAAGGCAGTTCCCAGGTTGAGCCCGGGGATTTCACCTCTGTCTTGCAAAGCCGCCTGCGCACGCGTTACGCCCAGTAATTCCGAGTAACGCTCGCACCCTACGCATTACCTCGGCTGCTGTCACGTAGTTAGC
+
CCCCCGGGGGGFGGGGGGGFGGGGGDEEFFEFEGGGGGFFGGGGGGGGGGGDGGGGGGGGDFGGGGGFEGGGGGFFGGGGGGGGFGFFCFEFGGFGDGGDGGGFGGGG>EFGGGGDF*<BCFF8EDECGGFFDGGGGGGGGFFAFFBFDGFGGGGGFAAFFEFFCEG,@>8?FF>FFGEF>@@<>,0,0@E@C*C>9FC<?F=BDC:?CGGFE*41);D@76:DF6966*6,0-8??08:03,)26<::5*(-0.:(-((-1-7C??0.((,/2)625>?3-((-..-.6<0.)*2<4)4
@M02996:162:000000000-B87FG:1:1104:21937:11845 2:N:0:CCTAAGAC+AAGGAGTA
GACTACAAGGGTATCTAATCCCGTTTGCTCCCCCAGCTTTCGTCCCTCACTGTCAAAGCTGTTCTGGTAAACTGCCTTCGCCATAGGTCGTCCCTCGAGGATTACAGGATTTCACCCCTACCCCCGAAGTACGGTTTACCTCTCCCAGTCCCAAGCTTGCCGGTCTCCCGTAGACGCCTTAAGGTTACGCCTGAAGATTTCCCCACAGACCTAACACTCAAGCCACGACCGCTTTAAACCCTATAATAGTGTCAATCACTCGATCAACGTGTTTTCCCGCCGCGTCGCGCGCCGGTCGTC
+
CCCCCGG,CFGGGGGGGGGEF@:<FFGGGC<DF::FGGDGGGG;CFGEG8,6CF,,;,,;F9@FFCFGGGGGDFDFFGGGGGG:,ACFA:FFE@,E+,6+@8=,>,,9@FGGGGG,,1@D=4B84F+@=A,@+@DEGGFG?DFD+E??+@*==EF+ADGDD69F8==31+@C>B91*+:*,,,,,3928CG5**2**@2*:,1):*:))33>=)5;6*;(<>5(-78(,362>1,11)?*1(/)21.1;)+14*)2..,..*,(2,).(-,.00(-))(-(--(-((-(,(()0*2:(-,
@M02996:162:000000000-B87FG:1:1104:23089:11865 2:N:0:CCTAAGAC+AAGGAGTA
GACTACTCGGGTATCTAATCCTGTTTGCTCCCCACGCTTTCGTGCATGAGCGTCAGTACAGGCCCAGGGGATTGCCTTCGCCATCGGTGTTCCTCCGCATATCTACGCATTTCACTGCTACACGCGGAATTCCATCCCCCTCTGCCGTACTCTAGCCTTGCAGTCACAAAGGCAGTTCCCAGGTTGAGCCCGGGGATTTCACCTCTGTCTTGCAAAGCCGCCTGCGCACGCTTTACGCCCAGTAATTCCGATTAACGCTCGCACCCTACGTATTACCGCGGCTGCTGGCACGTAGTTAGC
+
CCCCCGGGGGGGGGGGGFFFGGGGGGGGGGC<FFGGGGGFGDGGGGGGDFGFEGEGGGGGGGGGGGGGGGGGFGGGGGGGGGGGGGFGGGGGGGGGGGGGGGGGGGFGGGGGGGGCF:DDGAFCDGGGGGGGGA8D=?EGD@FFGGEGDEFGCDGGGGGGFDDFFEGGGGGGFAEGBGEFDFGEFGAGEFGBG>C@9CD?CFE5225>CGGEFFCFFCG07081?;99@=9(<<2AF?EG:??>><:>C?3(4557-(-,49(3>?<3:<,.2364)-(---466370(,)270*13.62
@M02996:162:000000000-B87FG:1:1104:26382:11894 2:N:0:CCTAAGAC+AAGAAGTA
GACTACACGGGTATCCAATCCTGTTTGCTCCCCACGCTTTCGAGCATGAGCGTCAGTACCGGCCCAGTGGATCGCCTTCGCCATCGGTGTTCCTCCTCATATCTACGCATTTCACTACTACACTCGGAATTCCATCCACCTCTGCCGTACTCTAGCCTTACAGTCACCAAAGCAATTCCCAGGTTGAGCCCAGGGATTTCACCTCTGTCTTGCAAATCCGCCTGCGCACCCCTTACGCCCAGTAACTCCGATTAACGCTTGCCCCCTACGTATTACCGCGGCTGCTGGCAAGTAGTTCAC
+
CCCCCGGFGGGGEGG9DAFGFGGGGGGFGFDFDGGGGGGGGG,CF7F<E,C@CEGGG<,9,@:FEGGC,,,9,8BFEFFFGG,,@@CGBFEDFGGG<,ABF@FFGGGGGDEGGFFE,5<@CAF8,AFFEEGGF;,,+,6@+:96A9@F+=?FGG8A,@,,@2;F=5+,@D,0@*,@ACE*88DDF,;FCGE)7?>):EGFFG*:@*)*:=:6AA*++4C=*06>=29(5*3(0(3;7;C8;;=CC)7406)(,74:,--((1(.229123.)33)6)-2-1((--))(4()(1*+33))-
@M02996:162:000000000-B87FG:1:1104:26369:11909 2:N:0:CCTAAGAC+AAGGAGTA
GACTACACGGGTATCCAATCCTGTTTGCTCCCCACGCTTTCGTGCATGAGCGTCAGTACAGGCCCAGGGGATTGCCTTCGCCATCGGTGTTCCTCCGCATATCTACGCATTTCACTGCTACACGCGGAATTCCATCCCCCTCTGCCGTACTCTAGCCTTGCAATCACAAAGGCAGTTCCCAGGTTGAGCCCGGGGATTTCACCTCTGTCTTGCAAAGCCGCCTGCGCCAGCTTTACGCCCAGTAATTCCGATTAACGCTCCCACCCTACGTATTACCGCGGCTGCTTTCCCGTATTTAGC
+
CCCCCGGGGGGGEFDFFFFFFFGFFGGFGFAFGFGGGGEDFGGGGFFFGGGGGEEGGGGGFGGEEEFC>FGGG<FGGGGGGGDGFECF,BFEFGFGCEDFGGB=EFGECEFGFFFGG:?@C=B6>F+@FGGGGFFADEFGDDF+=F*F88*68E?,@@F6F6+@@=FEF6@@C*:,1=EF93DFG,;@CGGF5*C=(@FC<F7*-*7/9C=4>FCA85727>;;<B;11*(.064<((2::(.)0)64:(*-,067((-,(*((/2:?B0..23).6:02(4,4()))--)-00*3+)).
@M02996:162:000000000-B87FG:1:1104:26388:11912 2:N:0:CCTAAGAC+AAGGAGTA
GACTACACGGGTATCCAATCCTGTTTGCTCCCCACGCTTTCGTGCATGAGCGTCAGTACAGGCCCAGGGGATTGCCTTCGCCATCGGTGTTCCTCCGCATATCTACGCATTTCACTGCTACACGCGGAATTCCATCCCCCTCTGCCGTACTCTAGCCTTGCAGTCACAAAGGCAGTTCCCAGGTTGAGCCCGGGGATTTCACCTCTGTCTTGCAAAGCCGCCTGCGCACGCTTTACGCCCAGTAATTCCGATTAACGCTCGCACCCTACGTATTACCGCGGCTGCTGGCACGTAGTTAGC
+
CCCCCGGGGGGGGGGGFEFFGGGGFGGGGGFGGGGGGGGGFGGGGGGGFGGGGGGGGGGFCGGGGGGGGGGGFGGGGGGGDFGGF6?FFGEGGGGGGGGGEGGAFGGG68BFGFGFG>B?DE@ECFGGEGGGGGGGFGGGGAFFFGFFDG??DEFE?EFGGGFGCBGGG6@FGFGFFGEFFEGGFG5CCF:=GFG92CC?CCEFFCBE8D@EEF?FFG*(26:;?91;>:6(03<<<:C>6?>275><:41,:@):(-(,-1-4*8:??1(523694237(--,(::.(..(0)229)).
@M02996:162:000000000-B87FG:1:1104:24533:12091 2:N:0:CCTAAGAC+AAGGAGTA
GACTACTAGGGTATCTAATCCTGTTTGCTCCCCACGCTTTCGTGCATGAGCGTCAGTACAGGTCCAGGGGATTGCCTTCGCCATCGGTGTTCCTCCGCATATCTACGCATTTCACTGCTACACGCGGAATTCCATCCCCCTCTACCGTACTCTAGCCATGCAGTCACAAAGGCAGTTCCCAGGTTGAGCCCGGGGATTTCACCTCTGTCTTGCATAACCGCCTGCGCACGCCTTACGCCCAGTAATTCCGATTAACGCTTGCACCCTACGTATTACCGCGGCTGCTGGCACGGAGTTAGC
+
CCCCCGGGGGGGGGGGGFGGGGGGGGGGGGDFGGGGGGGGGGGGGGGGGGGGGGGGGGGGGGGGGGGFGGGGFGGGGGGGGGGGGGGGGGGGGGGGGGGEEGGAFFGGGGGGGGGEG:=BFFFE8@FFGGGG9DCD?FFGG=BGGFEGGGFGFGGGGGGGGGFGGFGGG8=FDFGGFGFFBFGFGGFEEGG>EFGFDGFAEGEEB*;*9CF:EFE8B6D>?6;@F;B(3*6(.2=@@7CCBF()0-4::771<>6:-,-(,>?F6:<70-.,3<<>D0;164736>>42.),))**2).6
@M02996:162:000000000-B87FG:1:1104:27163:12414 2:N:0:CCTAAGAC+AAGGAGTA
GACTACCAGGGTATCTAAGCCTGTTTGCTCCCCACCCTTTCGCTCCTCAGCGTCAGTTACGGCCCAGAGATCTGCCTTCGCCATCGGTGTTCTTCCTGATATCTGCGCATTCCACCGCTACACCAGGAGTTCCAATCTCCCCTACCGCACTCTAGTCTGCCCGTACCCACTGCAGGCCCGAGGTTGAGCCTCGGGTTTTCACAGCAGACGCGACAAACCGCCTACGAGCTCTTTACGCCCAATAATTCCGGAGAACTCTTGCCCCCTACGTATTCCTGCGGCTCCTGGCCGTGTGTTAGC
+
C<CCCGFGGGGGGGGGFFGGGFGGGGCFGFC@CGGGGCDDGGGFGGGGGGGDFGGGGGGGGGGGGDGGGGGGGFGGCFGGEFGGD6C6?=CGGGGGGF9,;=EGCCECEE@<FFGGG=BGDFFFGGC7FGGGDEGCG9DEF=FGGGDGDC>D=FDGGGGGF?>F686D8+,CFF?CBC>BBEEECFFF@GF@7?4))19AED?BBCB=:CC5(>05=9:>72:?DD:?>*)614)--,:C1((.2)6<:(1(()(*))..-:5)2((((,.)2+).))59(--((,.52((-)022*)..
@M02996:162:000000000-B87FG:1:1104:27147:12425 2:N:0:CCTAAGAC+AAGGAGTA
GACTACCAGGGTATCTAAGCCTGTTTGCTCCCCACCCTTTCGCTCCTCAGCGTCAGTTACGGCCCAGAGATCTGCCTTCGCCATCGGTGTTCTTCCTGATATCTGCGCATTCCACCGCTACCCCAGGAGTTCCAATCTCCCCTACCGCACTCTAGTCTGCCCGTACCCACTGCAGGCCCGCGGTTGAGCCTCCGGTTTTCACAGCAGACGCCACACACCGCCTACGAGCTCTTTACGCCCAATCATTCCGGATAACGCTTGCGCCCTCCGTATTACCGCGCCTGCTGGCACGTCGTGCGC
+
C<CCCGFEGGGG<FEGDCBFGGEEFFCEFFDFCFGGGGGGGEGEGEEG<FGGGGGGFGGGGGGFFFGGGGGGGFDFGGGGGG@CDEFFECEGGGGGAA==FDFGCAGGC>:<AEFGG196=,BD@E+?FEEEFGADFCFF6=F?FGFC+=A=336F9DFFCD*@+=DG?8FGEFCC9E>E**:5>C4?)::5,3992FGFECC4=6:B399((:@)8CG;C9,2@;:395:47)6AF0C5(-,19444*()(4)66--,,(/(3:301,-(.2<:5)-34((--(()(,.,(73112((2
@M02996:162:000000000-B87FG:1:1104:27163:12432 2:N:0:CCTAAGAC+AAGGAGTA
GACTACCAGGGTATCTAAGCCTGTTTGCTCCCCACCCTTTCGCTCCTCAGCGTCAGTTACGGCCCAGAGATCTGCCTTCGCCATCGGTGTTCTTCCTGATATCTGCGCATTCCACCGCTACACCAGGAGTTCCAATCTCCCCTACCGCACTCTAGTCTGCCCGTACCCACTGCAGGCCCGAGGTTGAGCCTCGGGTTTTCACAGCAGACGCGACAAACCGCCTACGAGCTCTTTACGCCCAATCATTCCGGATAACGCTTGCGCCCTACGTATTACCGCGGCTGCTGGCACGTAGGTAGC
+
CCCCCGGGGGEGGGGGGGGFGGGGGGGGGGFGGGGGGGGGGGGCGGGGGGGGGGGGGGCGGDGEGGGGGGGGGFFGGGGGGGGGGGGGGFGGGGGGGGFFGGGGGGGGGGGGFFGGG>BDDFFGGGGEGFFGFFGGDEFDD>FFGGFGDEFGGGGFGGGGGGBGGFGF8CFFGFGGDG>>*@E>BFFGED><EAGDADGC?@CBF6=(55?@FBB;ACGBE>??17?:>*5)*6AFBBCE?:4(26:<>8)(4>A>--(-4914:;9:64.43366<B>69332:?5:B0?B:F**3.).
@M02996:162:000000000-B87FG:1:1104:28918:12491 2:N:0:CCTAAGAC+AAGGAGTA
GACTACACGGGTATCTAATCCTGTTTGCTCCCCACGCTTTCGTGCATGAGCGTCAGTACAGGCCCAGGGGATTGCCTTCGCCATCGGTGTTCCTCCGCATATCTACGCATTTCACTGCTACACGCGGAATTCCATCCCCCTCTGCCGTACTCTAGCCTTGCAGTCACAAAGGCAGTTCCCAGGTTGAGCCCGGGGATTTCACCTCTGTCTTGCAAAGCCGCCTGCGCACGCTTTACGCCCAGTAATTCCGAGTAACGCTCGCACCCTACGGATTACCCCGGCTGCTGGCACGTAGTTAGC
+
CCCCCFGGGGGGDGFGGGGGGGGFGGFGGGFGGGGGGGGGGFFGGGFGGGGGGGGGGGGGGFGGGGGGGEGGGAEFGGGGGGEFF>?FFGEGGFGGDGGGGGGGGGGGGGGGGGGFGDDDDFGCGG>@CFGGC;DFGGDEDDFDGGFG6EFDEFGGGGFCFGFGF<FGGGGFGF7EFA;*,@D<DCFFFGG=*:D@FGGE?FBEFGE5?C>5EFEF49CBGF;1?6>91*2(06AFF?GD:BB<7.5<C0*(-..*-(((-149C??7:((-/2)))(((-(-4<3)(4()-))22:<22
@M02996:162:000000000-B87FG:1:1104:23082:12635 2:N:0:CCTAAGAC+AAGGAGTA
GACTACAAGGGTATCTAATCCTGTTTGCTCCCCACGCTTTCGTGCATGAGCGTCAGTACAGGCCCAGGGGATTGCCTTCGCCATCGGTGTTCCTCCGCATATCTACGCATTTCACTGCTACACGCGGAATTCCATCCCCCTCTGCCGTACTCTAGCCTTGCAGTCACAAAGGCAGTTCCCAGGTTGAGCCCGGGGATTTCACCTCTGTCTTGCAAAGCCGCCTGCGCACGCTTTACGCCCAGTAACTCCGATTAACGCTCGCACCCTACGTATTACCGCGGCTGCGTGCACGTATTTAGA
+
CCCCCFGGGGGGGGGGGGGGGGGGGGGFFFFGGGGGGGGGGGGGGFFGGGGGGGGGGGGGGGGGGGFG7FGEGGGGGGGGGG7FFG:CF:CADFGGGGGGDGGGGGGGGGGGGGGDFDFDG@FCEGGGGGGGFFFFFFGGGFBGFFFFCEFG@DDGFFGGFGFGDEGFG6D6DFGGFC@FFCF,>CA7:FF9E*C=A@FCC9BF>C@*8=D:=F48;8C;5:61?171,*3/)4<A1(:C(8(6C)-623)-(7:C-,--.1(458?((((,33..)-((,42(4(,-38)(0)+0+.))
@M02996:162:000000000-B87FG:1:1104:17563:12715 2:N:0:CCTAAGAC+AAGGAGTA
GACTACTGGGGTATCTAAGCCTGTTTGCTCCCCACCCTTTCGCTCCTCAGCGACAGTTACGGCCCAGAGATCTGCCTTCGCAATCGGTGTTCTTCCTGATATCTGCGCATTCCACCGCTACACCAGGAGTTCCAATCTCCCCTACCGCACTCTAGTCTGCCCGTACCCACTGCAGGCCCGAGGTTGAGCCTCGGGTTTTCACAGCAGACGCGACAAACCGCCTACGAGCCCTTTACGCCCAATAATTCCGGATAAACCTTGCCCCCTACTGATTCCCCGCGCTGCTGGCCCCTCGTTTGC
+
CCCCCFGGGGGGGGDFFFFFGGGGGGGFGGADFGGGGFFGGGGBFGGGGGGGGGGGGGGGGGGGGGGGGGGGGGGGGGGGGCEFEFFFFBFGGGGGGGGGGGGGGGGGGCFFGFGGG:@=DGGGGGGGGFGGCFFCD@=EGADGGGFFDG?DFCFGC@9FGEB@+>GGGGEFGFGC>E>DB>CCFGFGEGC4CAC92FFCEG<EFG:3:8C(65(2=DG957/11-3(4*4.7)))4,:C??007A))05<14>9*)..)-2..:9;:03))33).4(,(--(((.5200(())*22(()
@M02996:162:000000000-B87FG:1:1104:17576:12729 2:N:0:CCTAAGAC+AAGGAGTA
GACTACTGGGGTATCTAAGCCTGTTTGCTCCCCACCCTTTCGCTCCTCAGCGACAGTTACGGCCCAGAGATCTGCCTTCGCAATCGGTGTTCTTCCTGATATCTGCGCATTCCACCGCTACACCAGGAGTTCCAATCTCCCCTACCGCACTCTAGTCTGCCCGTACCCACTGCAGGCCCGAGGTTGAGCCTCGGGTTTTCACAGCAGACGCGACAAACCGCCTACGAGCTCCTTACGCCCAATAATTCCGGATCACGCTTGCGCCCTACGTCTTACCGCCGCTGCTTGCACGTAGTTAGG
+
CCCCCEGGGGGGCFGGGFGGGGGGGGGGGFEFGGGGGGGGFEGCFGGGFGGEFDFGGGGGGGGGGGFGGGCFFAFGGGGGGFGGFGGFGGGEFGGGGGGGGGGGGGGGGEEGFFGGG@EGGCFGGGGFEGGGFGGGGBFGGFFCGGFG6EBFEFFGGGGGG?:8+:CGFEEDFFCDAEA5B@EECG>C>GC@EB40:FGF?G48@F=D:/:(6B9:5CD:E;D?B?<1(*.()))2(4?C(235*).6>>306).C,.-,(1(-24>74,.(2/).446(143(-)).4<?6))//<..(
@M02996:162:000000000-B87FG:1:1104:17178:12984 2:N:0:CCTAAGAC+AAGGAGTA
GACTACTCGGGTATCTAATCCTGTTTGCTCCCCACGCTTTCGTGCATGAGCGTCAGTACAGGTCCAGGGGATTGCCTTCGCCATCGGTGTTCCTCCGCATATCTACGCATTTCACTGCTACACGCGGAATTCCATCCCCCTCTACCGTACTCTAGCCATGCAGTCACAAAGGCAGTTCCCAGGTTGAGCCCGGGGATTTCACCTCTGTCTTGCATAACCGCCTGCGCACGCTTTACGCCCAGTAATTCCGATTAACGCTTGCCCCCTACGTATTCCCGCGGCTGCTGGAACGGCGTTAGC
+
CCCCCGGGGGGGGGGGGGGGGGGGGGGGGGGGGGGGGGGGGGGGGGGGGGGGGGGGGGGGGGGGGGGGGGGGGGGGGGGGGGGGGCFFDFGGGGGGGGGGGGGGGGGGGDGGGGGGGDFGFGFEDGGGGCFGFGGGGGGGGDF?FGFGGGFGFFGGGGGGGGFFDDGGGGFGGFGGFGFFGGGGGGFGFGF5EECBAFGFCFEEDC@E?GGFFFF>FGF>GFFD;>F03B9(:DEFFBGD?FB>CABD>>142>4*,----1(.:6>:(-,533)64642,4,,4).(.(.(0)/::--)
@M02996:162:000000000-B87FG:1:1104:6026:13145 2:N:0:CCTAAGAC+AAGGAGTA
GACTACCAGGGTATCTAATCCTGTTTGCTCCCCACGCTTTCGTGCATGAGCGTCAGTACAGGCCCAGGGGATTGCCTTCGCCATCGGTGTTCCTCCGCATATCTACGCATTTCACTGCTACACGCGGAATTCCATCCCCCTCTGCCGTACTCTAGCCTTGCAGTCACAAAGGCAGTTCCCAGGTTGAGCCCGGGGATTTAACCTCTGTCTTGCAAAGCAGCCTGCGCACGCCTTCCGCCCAGGACTTCCGATTAACGCTCGCACCCTACGAATTACAGCGGCTGGTGGCACGGAGTTAAC
+
CCCCCGGGGGGGGGGGGGGGGGGGGGGGGGFGDFGGGGGGFFGGGGGGGGGGGGGCFGGG9FFGGGGFDGGGCFGGGFGAFEEEDCBCEGEFCFEFGGCFGGGFFGGEGGGGGGGGC5<=@DFEGGGGGFEE>EGE+D@B>>DFFFFFDGFFB,+C8,@=>?DFFFGFG3,=DA@C8F;*7,@@BCF,)@FAC>GA2F**1>=>>C:188C8BFFA62*(2/5((((.6*.(2;)(/4CE6((-*576::7:BE2C,-,-,/49=<(..(((22-5.)5(---2(,4(4,4())/22.)-
@M02996:162:000000000-B87FG:1:1104:6009:13146 2:N:0:CCTAAGAC+AAGGAGTA
GACTACCAGGGTATCTAATCCTGTTTGCTCCCCACGCTTTCGTGCATGAGCGTCAGTACAGGCCCAGGGGATTGCCTTCGCCATCGGTGTTCCTCCGCATCTCTACGCATTTCACTGCTACACGCGGAATTCCATCCCCCTCTGCCGTACTCTAGCCTTGCAGTCACAAAGGCAGTTCCCAGGTTGAGCCCGGGGATTTCACCTCTGTCTTGCAAAGCCGCCTGCGCACGCTTTACGCCCAGTAATTCCGATTAACGCTCGCACCCTACGTATTACCGCGGCTGCTGGCACGTAGTTAGC
+
@-CCCCCCFC@CE8F9E9@FE,CF<9CEFG,,BFGG7CEGECFGEGGG,EFCFCBCFGFFD<FEEGFF:CFC<4A?FF94@FC@FECFFFGGCGGGGE:F+BFFGGF>C6CEFEBCC:B@D9BCECG7F:FGGGGFC,6@D5DFG@AC+=*+6>+3AFA@FE+:@C:ACDC6,;:FF:;AFE:3@E5C@G*875742,;4CFE=B;3/8DGF=A*=457:*21016634*,(0(6<::>>:08)*64675*467<C(--,-714C?FBF2(.+3.-)34(-,(43),(-(,47)2;+6AB
@M02996:162:000000000-B87FG:1:1104:13320:13165 2:N:0:CCTAAGAC+AAGGAGTA
GACTACTAGGGTATCTAATCCTGTTTGCTCCCCACGCTTTCGTGCATGAGCGTCAGTACAGGCCCAGGGGATTGCCTTCGCCATCGGTGTTCCTCCGCATATCTCCGCATTTCACTGCTACACGCGGAATTCCATCCCCCTCTGCCGTACTCTAGCCTTGCAGTCCCAAAGGCAGTTCCCAGGTTGAGCCCGGGGCGTTCACCTCTGTCTTGCAAAGCCGCCTGGCCCCCCTTTACGACCAAGAACTCCGATTCACGCTCGCCTCCGACTCATTACGCCGGCCTGCGGCCCGTGTTTTGC
+
C9CCCF@CFFGGFFGGG9FGGGEFAFGGGGC8CFGGGDEGGEGDGGGGGGGGGGGGGCFGGCFCEDFFCE@CCGGGGCFGGCEFFEB6?FGEF9EF>@@ED=ED,9>FGGD9D9,AE8+6=EE8C:==CFFGCF,7?=@B>=6+=C9366<DFB?E83=,8@+BD)CG?,,=@A+51CCF=BC3,59?@FGFG*9)(49:;FE@763<6:+)/*9;2*2,=6<(((((,*,(0:))((/2(((.2().9(/41*.:(.,,-1((24-(-(-)33.)(((((((-,(((((,(.)2*2,..
@M02996:162:000000000-B87FG:1:1104:13303:13174 2:N:0:CCTAAGAC+AAGGAGTA
GACTACTAGGGTATCTAATCCTGTTTGCTCCCCACGCTTTCGTGCATGAGCGTCAGTACAGGCCCAGGGGATTGCCTTCGCCATCGGTGTTCCTCCGCATATCTACGCATTTCACTGCTACACGCGGAATTCCATCCCCCTCTGCCGTACTCTAGCCTTGCAGTCACAAAGGCAGTTCCCAGGTTGAGCCCGGGGATTTCACCTCTGTCTTGCAAAGCCGCCTGCGCACGCTTTACGCCCAGTAATTCCGCTTAACGCTCGCACCCTACGCATTACCGCGGCTGCTGGCACGTAGTTAGC
+
CCCCCGGGGGGGFGGGGGGGGGGGGGGGGGGGGGGGGGGGGGGGGGGGFFGGGGGGGGGGGGGGGGGGGGGGGGGGGGGGF@EFGGFGGGGGGGGGGGGGGGGGGGGGGGGGGGGFG:FFGEFEGG7CGGGGGGGFGFFGGAFFFBBC6EFF@FFGGGGGGGFBDDGGGFGGGFGFFGFF9E8@EGFGFGG>*:45)?FCCGFBBFFFFGGFFFECFGF:C><D;9;60*3/5125??GG:??FF6>DC:*,(7)2-----979=?<BB62122.<B?>(1797:084?B<(8.;/C-).
@M02996:162:000000000-B87FG:1:1104:20549:13347 2:N:0:CCTAAGAC+AAGGAGTA
GACTACACGGGTATCTAATCCTGTTTGCTCCCCACGCTTTCGTGCATGAGCGTCAGTACAGGCCCAGGGGATTGCCTTCGCCATCGGTGTTCCTCCGCATATCTACGCATTTCACTGCTACACGCGGAATTCCATCCCCCTCTGCCGTACTCTAGCCTTGCAGTCACAAAGGCAGTTCCCAGGTTGAGCCCGGGGATTTCACCTCTGTCTTGCAAAGCCGCCTGCGCACGCTTTACGCCCAGTAATTCCGATTAACGCTCGCACCCTACGTGTTACCGCGTCTCCTGGCACGTAGTTCAC
+
CCCCCGGGGGGGGGGGGCFFGGGGGGGGGGGGEGGGGGGGGGGGGGGGGGGGGGGGGGGGGGGGGGGGGGDGGGGGGGGGGFEFGG@FFGGGGGGGGGGGGGGADFGGCEGGGGFBF8DDF,EGEEECGGFGFDFGFDFECAFCGGFGGGF=88+FGGGFGGA=:>FGG8FGGFGGF7AACDGEFG6CEGG>GFGFFGD48BE39*7@EGGFFA7+)224=6(1;10(.*-(04:<1:EE?B8)2:A97:9347)*,-,-43(4:(,3,-((32)-)-49(-(,-.:7<?2(0)*2+6)-
@M02996:162:000000000-B87FG:1:1104:6623:13702 2:N:0:CCTAAGAC+AAGGAGTA
GACTACTCGGGTATCTAATCCTGTTTGCTCCCCACGCTTTCGCGCCTCAGCGTCAGAACCGGACCAGACAGCCGCCTTCGCCACTGGTGTTCTTGCGAATATCTACGAATTTCACCTCTACACTCGCAGTTCCGCTGTCCTCTTCCGGTCTCAAGCCAATCAGTATCGAAGGCCATTCCGTGGTTGAGCCACGGGCTTTCACCCTCGACTAAATCAGCCGCCTACGCGCCCTTTACCCCCAGTGCTTCCGGGCCACGCTAACCCCCTTCGTATTACCTCCGCTTGTTGGACGGAGTTAGC
+
CCCCCGGGGGGGFGGGGEFFGFGGGGGGGGDFFGGGGGGGGGGGGGGGGGGGGGGFFGGGGGGGGGGGGGGGGGGGGGGGGGGGGGCF8FFGEFGGGEGGGGGGGGGGGCFGGGGGF56=DFGFGGGG7FFDEGGEGGGGGEFGGGFFGCBGAF?GGGGF>CFFGCGCCDED>F7EAFE>8@C@>1AFBF,5*:C9@CFEFGEB-2,:9:8=@FE**2C6C.,3@36,2:9,8?D4),2:62,)0)).*()(,)-*--(-(244C;(32:((23).4)),-(,((()(().-.08;;-.)
@M02996:162:000000000-B87FG:1:1104:4276:13710 2:N:0:CCTAAGAC+AAGGAGTA
GACTACCAGGGTATCTAATCCTGTTTGCTCCCCACGCTTTCGTGCATGAGCGTCAGTACAGGCCCAGGGGATTGCCTTCGCCATCGGTGTTCCTCCGCATATCTACGCATTTCACTGCTACACGCGGAATTCCATCCCCCTCTGCCGTACTCTAGCCTTGCAGTCACAAAGGCAGTTCCCAGGTTGAGCCCGGGGATTTCACCTCTGTCTTGCACAGCCGCCTGCGCACGCTTTCCGCCCAGTCATTCCGATTAACGACCGCACCCTACGTATTCCCGCGGCGGCTGGTCCGTAGTTAGC
+
CCCCCGGGGGGGFGGGGCEFGGGGGGGGGGEFGGGGGEGGGGGGGGGGFGGEGGGGGGGGGDGEGGGGGGGDFGGGGGGGGGGGGGGGGGGGGGFGGGGGGGGGGGFGGEEGGGGDG8DDFFG>ECGBFDFGGFGCGGGGGAFFGGFGDD?FGGDFGGGGGGFDDCGFFFGGGFGGFGFFGFGEFGFGFGGBGFGA@G=5*=@BFGF??FGEEF3AFD<32667;(7>981(0:)6018:(35)26)6:(/,(0.2(((--1(-78<140.)33)))(,41(,---(,(),9<0/;+46)
@M02996:162:000000000-B87FG:1:1104:6607:13712 2:N:0:CCTAAGAC+AAGGAGTA
GACTACTCGGGTATCTAATCCTGTTTGCTCCCCACGCTTTCGCGCCTCAGCGTCAGAACCGGACCAGACAGCCGCCTTCGCCACTGGTGTTCTTGCGAATATCTACGAATTTCACCTCTACACTCGCAGTTCCGCTGTCCTCTTCCGGTCTCAAGCCAATCAGTATCGAAGGCCATTCCGTGGTTGAGCCACGGGCTTTCACCCTCGACTAAATCAGCCGCCTACGCGCCCTTTACGCCCAGTTATTCCGAACAACGCTAGCCCCCTTCGTATTACCGCGCGTGATGGCCCGCAGTTAGC
+
CCCCCGGGGGGGGGGGGEFFGGGGGGGGGGFFEGGGGGGGGGGGGGGGGGGGGGGGEFGGGGGGFGGGGGGGGGGGGGGGGGGGGGGEFFEGFGGGGGGG@FGGGGGGGFGGGGGGD8D?FFFGFGGGGEFGGGGGGGGGGFFGGGF7=CDGGGGFG@FFFFFFGAGGGGGCE59CFCEFDFDFGD?F=G?<CFGFFGGFFF=D=D@FBD:@FF<66<<0536;127>BDB9FF)610>E:14)*655*,1(-)./--(--247>69(.,.(22.4)4(-((-(((.,(((()0*2066)
@M02996:162:000000000-B87FG:1:1104:26354:13846 2:N:0:CCTAAGAC+AAGGAGTA
GACTACTGGGGTATCTAATCCTGTTTGCTCCCCACGCTTTCGTGCATGAGCGTCAGTACAGGCCCAGGGGATTGCCTTCGCCATCGGTGTTCCTCCGCATATCTACGCATTTCACTGCTACACGCGGAATTCCATCCCCCTCTGCCGTACTCCAGCGATGCAGTCACAGATGCAGTTCCCAGGTTGAGCCCGGGGATTTCACAACTGTCTTACATCCCCGCCTGCGCACCGTTTACGCCCAGTAATACCGGTTAACGCTTGCACCCTACGTATTTCCGCGGATGCTGGCACGTAGTCAGC
+
CCCCCFGGGGGGGFFFE<FAEFGEGGGGGF@DCGFGCE@DDFGGGGGGGGGGGGGGGGGGGGCCGGGGGEGGGGGGA9FGGGGGGGGGGGGGGGGGGGGCFFDDGGGGGDGGFGA?E:=DCCEEGGGCC@FFDF;DF@8>CAFGGGFGGGFGGGGGCE?EFF5@CAFF9,@:A9F:8CEFGG>@93;1:FGB4:C@=<6@CCEEDCE*4=+*)2)+)*:(=4(62,(62*(,04(-24::?B:-*-).2()-())*-(-.4/5<::?B?(.42+).)(-(3-,,..-5:??,)0CE+)).
@M02996:162:000000000-B87FG:1:1104:26330:13846 2:N:0:CCTAAGAC+AAGGAGTA
GACTACTGGGGTATCTAATCCTGTTTGCTCCCCACGCTTTCGTGCATGAGCGTCAGTACAGGCCCAGGGGATTGCCTTCGCCATCGGTGTTCCTCCGCATATCTACGCATTTCACTGCTACACGCGGAATTCCATCCCCCTCTGCCGTACTCCAGCGATGCAGTCACAGATGCCGTTCCCAGGTTGAGCCCGGGGATTTCACAACTGTCTTACATCACCCCCTGCGCACGCTTTACGCCCAGTAATTCCGATTAACGCTTACACCCTACGTATTACAGCGCCTGCTGGCCCGGTGTTAGC
+
C@CCCGGGGGGGGGGGGGFGGGFGGGFEEEEFEGGGGEEGGGGGGGGGGFGGGGGGGGGFGGGGGGGG>FGGFAFGGFGFEGGGFGFGGGDGGGGGCGGG7=EGEFGGGCFDGDEFE:??DEFEC@FCGFGGCEGFFGGGD=D8DE5@DGDFFFFD=@FAFG+E<CGFE,@FF?5C>GFFEGGGGC>F@DG=5>C9=EFECE@3@8;6)7:CFA)1/;*(2.(67:0(6811.35616:?(38<*)).259(4>20----(2.<?912::3533.4))51((-4(48::((-))2;;44A
@M02996:162:000000000-B87FG:1:1104:22328:14140 2:N:0:CCTAAGAC+AAGGAGTA
GACTACCAGGGTATCTAATCCTGTTTGCTCCCCACGCTTTCGTGCATGAGCGTCAGTACAGGCCCAGGGGATTGCCTTCGCCATCGGTGTTCCTCCGCATATCTACGCATTTCACTGCTACACGCGGAATTCCATCCCCCTCTGCCGTACTCTAGCCTTGCAGTCACAAAGGCAGTTCCCAGGTTGAGCCCGGGGATTTCACCTCTGTCTTGCAAAGCCGCCTGCGCACGCTTTACGCCCAGTAATTCCGATTAACGCGCGCCCCCTCCGTATTACCTGGGCTGCTGGCACGTATTTAGC
+
CCCCCGGGGGGGFGFGGFFEGGGGGGGFGGGGGGGGGGGGGGGGG<FFCFDFGGGGGCCEFGGGGGGGFE7@4=EGGGGGGGE7=EFGEGGFGGGGGCEGGGGFGGGGGGGGGGG,E:FGGFG>EGCFFFDGGFDC8>@C>AFCFC@=CE?DE,=AEGGGGGFG@8GGGCGGGFGGFFAAFGDDFCF7>EFAGEG25FGFECB=2*7*9C8*>6?8;8;3=;<((.3(.*4(::))(,::1:49*6<<*5*-456:--((,/((23,(,--48<))4))(-,,2(,54:(26).+3<:))
@M02996:162:000000000-B87FG:1:1104:22305:14153 2:N:0:CCTAAGAC+AAGGAGTA
GACTACCAGGGTATCTAATCCTGTTTGCTCCCCACGCTTTCGTGCATGAGCGTCAGTACAGGCCCAGGGGATTGCCTTCGCCATCGGTGTTCCTCCGCATATCTACGCATTTCACTGCTACACGCGGAATTCCATCCCCCTCTGCCGTACTCTAGCCTTGCAGTCACAAAGGCAGTTCCCAGGTTGAGCCCGGGGATTTCACCTCTGTCTTGCAAAGCCGCCTGCGCACCCCTTACGCCCAGTAATTCCGCTTAACGATCGCACCCTACGTATTACCTCGGCTGCTGGCCCGTATTTAGC
+
CCCCCGGFGGGGGGGFGGFFFGGFGFGGGGFFGGGGGGGGGGGGGGGGGFGGEGGGGGGGGGGGGGFFGGGEFGGGGGGFGFGGGGGGGGGGGGGGGGGGDDFGGGGGGEEFGGGGG:DFDFGGGGGGGGFGGFGGGGGGG@FFGGFGGGFDGGGCGGF8@FFDCCCGFEFFFFGGFGEFGGGGGFA11@E5EAD==FGCEGF=BFE19DF=EF?F6;F4=6/679999*,(28?F<:EE6126>)6<>?*-(06D-(,.-131:6:02:.2006:2).4((,-43,(-(,(00*3<)..
@M02996:162:000000000-B87FG:1:1104:27476:14236 2:N:0:CCTAAGAC+AAGGAGTA
GACTACTCGGGTATCTAATCCTGTTTGCTCCCCACGCTTTCGAGCATGAGCGTCAGTACAGGCCCAGGGGATTGCCTTCGCCATCGGTGTTCCTCCTCATATCTACGCATTTCACCGCTACACGCGGAATTCCACCCCCCTCTGCCGCACTCTAGCTCTGCAGTCACCAATGCAGTTCCCGGGTTGAGCCCCGGGATTTCCCCTCTGTCTTGCACTGCCGCCTGCGCACCCTTTACGCCCATTACATCCGGCTAACGCTCGCACCCTACGATTTCCCTCGGCTGCCTGCACGTAGTTCAC
+
CCCCCGGDGGGGGGGGGFFFGFGGGGFEFGDFGGGGGGGEFE,CF@G9FFGGGGGGGFE@,E,@FGG7:C+,4AFFGGGGGGG:1CFGGGGC@FGG8,,CFFGGGGGGGEGGDFG,@1:=CEF>+C@EGGFGCF8,+3@E+1:+=3*+3@AC8EB9,;,,8E>8,*5,@B,;8CAG6C;A*>>=>=9<>FC(*:5(6<9?)03,62/.9>FE<4)+)2;(518??06(2/3.7.6>(3C:(.))*-)-241(-84C(-(((1(4C:((((((*2)53),-81((-()),4:0).223<44
@M02996:162:000000000-B87FG:1:1104:19028:14247 2:N:0:CCTAAGAC+AAGGAGTA
GACTACCGGGGTATCTAATCCTGTTTGCTCCCCACGCTTTCGTGCATGAGCGTCAGTACAGGCCCAGGGGATTGCCTTCGCCATCGGTGTTCCTCCGCATATCTACGCATTTCACTGCTACACGCGGAATTCCATCCCCCTCTGCCGTACTCTAGCCTTGCAGTCACAAAGGCAGTTCCCAGGTTGAGCCCGGGGATTTCACCTCTGTCTTGCAACGCCGCCTGCGCACGCTTTACGCCCAGTAATTCCGATTAACGCGCGCACCCTACGTATTACCGCGGCGGCTGGCACGTAGTTAGC
+
CCCCC<AFGFGG7<FGFEDDFGGGGGGGGF<FCFGDEGECFGGCG8FG9DFGGGCGGGGGGGGGGGGGGGGCFGGGFGGGGGDGGD7FFGEGF<FGGGGDF?E8EEGGGGGGFGGFFD?BDCFCGDEGFDFGGGFADED7CAFFGGB@>@:=@><EDFGGG,5:<@FFGFFDFF>?=;EF9DC:E6@CBGF>C*:(5<=?CFFFFGF?EGG;>89).:D0C9D??63,3:9<BF<A:6>>6?BF*<A:05*48B>G-,((-149C??B64.,324)6:911(---((-4(5,.)*/+)))
@M02996:162:000000000-B87FG:1:1104:27461:14250 2:N:0:CCTAAGAC+AAGGAGTA
GACTACTCGGGTATCTAATCCTGTTTGCTCCCCACGCTTTCGTGCATGAGCGTCAGTACAGGCCCAGGGGATTGCCTTCGCCATCGGTGTTCCTCCGCATATCTACGCATTTCACTGCTACACGCGGAATTCCATCCCCCTCTGCCGTACTCTAGCCTTGCAGTCACAAAGGCAGTTCCCAGGTTGAGCCCGGGGATTTCACCTCTGGCTTGCAAAGCCGCCTGCGCACCCTTTACGCCCAGTAATTCCGATTAACGCTCGCACCCTACGTCTTACACCGGCTGCTGACACGGATTTAAC
+
CCCCCGGGGGGGEGGGGFFFGGGGGGGGGGCFFGGGGGGGGGGGGGGGGGGGGGGGGGGGGGGGGGGGGGGGGGGGGGGGGFGGGGGFGGGGGGGGGGGE@CFEGGGGG>FGGGGGG:9=DFFGGGGGCFDGFF8=DDFGGAFGFGEFGGAGFFGFGFGGGGFGCBGGGGGGGFGGFF@FEFFE:DAFEGDAGBG==FDFF,73>;B3);F>?A?648F@C72;D@F>@*/(0:9B0:EGFB()264)2.1-:>4:--,,-/30::0(41(.2;65)).--((4343)(,)-)0**0)).
@M02996:162:000000000-B87FG:1:1104:19012:14258 2:N:0:CCTAAGAC+AAGGAGTA
GACTACCGGGGTATCTAATCCTGTTTGCTCCCCACGCTTTCGTGCATGAGCGTCAGTACAGGCCCAGGGGATTGCCTTCGCCATCGGTGTTCCTCCGCATATCTACGCATTTCACTGCTACACGCGGAATTCCATCCCCCTCTGCCGTACTCTAGCCTTGCAGTCACAAAGGCAGTTCCCAGGTTGAGCCCGGGGATTTCACCTCTGTCTTGCAAAGCCGCCTGCGCACGCTTTACGCCCAGTAATTCCGATTAACGCTCGCACCCTACGTATTACCGCCGCTGCGGGCACGTAGTTAGC
+
CCCCCGGGGGGGGGGGGGGGGGGGGGGGGFGGDGGGGGGGGGGGGGGGGGGGGGGGGGGGGGGGGGGFGGGGGGGGGGGGGGGGGGFFGGGGGGGGGGGGGGGGGGGGEGEGGGGGG>FDFEBEEEGGGFGFGGGGGGGGGFFGGGB>DEDDFFGGGGCFGFFFEEGGGGGC5*CFFFEF9FGFCDAF=FC>9?C@2FGF<CE:>>;7?FGFFA4;ACD:CBDF@3;:>87851)406CEF04>DA26::CBFF>:,-((-1,-:6(,3(.,+3)-)44(-4-,6((,76<6))/2+)..
@M02996:162:000000000-B87FG:1:1104:27477:14259 2:N:0:CCTAAGAC+AAGGAGTA
GACTACTCGGGTATCTAATCCTGTTTGCTCCCCACGCTTTCGTGCATGAGCGTCAGTACAGGCCCAGGGGATTGCCTTCGCCATCGGTGTTCCTCCGCATATCTACGCATTTCACTGCTACACGCGGAATTCCATCCCCCTCTGCCGTACTCTAGCCTTGCAGTCACAAAGGCAGTTCCCAGGTTGAGCCCGGGGATTTCACCTCTGTCTTGCAAAGCCGCCTGCGCACGCCTTACGCCCAGTAATTCCGATTAAAGCTCGCAGCCTACGGATTACCGCGGCTGCTGCCACGTAGTTCGC
+
CCCCCGGGGGGGGGFGEFAFFGFCGEDGGFEFEGGDC@FFGGGGGGGGGFGGGGGGGGGGGGFEEGFGGDCCEGGGGFGG7FGGGEB8BCFGGGDFDFEFGGGFFFFFE6:EEFADE6=DFDFGGGGCFGFGFGCFG@FGG=6?CDD@=EDFAAF9DFFGFDFF?0:@E8,CDAEGFAAF>D:<@DAG5CC7;?DB@AC8CF=>BFB*1=:44;41)2*(1.,80(373:((01<B662:4::9F<B>2:914362.)..(9((*(40(((,*1.-)343,,-4().)().,.)123)34
@M02996:162:000000000-B87FG:1:1104:19222:14274 2:N:0:CCTAAGAC+AAGGAGTA
GACTACTGGGGTATCTAATCCTGTTTGCTCCCCACGCTTTCGTGCATGAGCGTCAGTACAGGCCCATGGGATTGCCTTCGCCATCGGTGTTCCTCCGCATATCTACGCATTTCACTGCTACACGCGGAATTCCCTCCCCCTCTGCCGTACTCTAGCCTTTCCGTCACAAAGGCAGTTCCCAGCTTGAGCCCGGGGACTTCACCTCTGTCTTGCCAAGCCCCCCGCGCCCGCTGTACGCCCAGTAATTCCGATTTCCCCCCGCCCCCTCCGCATTACCCCGCCCTGCTGCCCGTATTTAGC
+
C<CC@FEFGGEG>FGGCFGGGCFGGGGFGFFFCFGGGGDCG,FF@F<CEFFDFG,@FGEDG@DEDC,CECEBA,AEFDDFCFGGFG:B@CGFFFEGGGEGCFG,EFEFEGG9<;5<E:D=@9=EC:B4@FFCF,EDGGEGGDF6DF>B8EDDFF+DE9=,C,38@>D7F?,3:;+5=EEF34,46,;C@FF=C>C)(488<F73(*87<F:4*)0/)/:0:2,(479((*(-)-6-:68:-..)*))-2(*43))*).,--969EF13?2(-*2).6.-4(-((((..)(.,0)*+0)-)
@M02996:162:000000000-B87FG:1:1104:19203:14275 2:N:0:CCTAAGAC+AAGGAGTA
GACTACTGGGGTATCTAATCCTGTTTGCTCCCCACGCTTTCGTGCATGAGCGTCAGTACAGGCCCAGGGGATTGCCTTCGCCATCGGTGTTCCTCCGCATATCTACGCATTTCACTGCTACACGCGGAATTCCATCCCCCTCTGCCGTACTCTAGCCTTGCAGTCACAAAGGCAGTTCCCAGGTTTAGCCCGGGGATTTCACCTCTGTCTTGCAAAGCCGCCGGCGCACGCTTTACGCCCAGTAATTCCGATTAACGCTCGCCCCCTACCGATTCCCGCCGCTTCTGGCCGCTCGTTCAC
+
C@CCCFGGGGGGFGGGFFFGGFCFFGGGGFFF@GGGGGGGGGGGDGGGDFFGEGECGGGFCF8=@CFGEC+FCG9FFGFGDCCGGGGGGGGGDGGFEEF,CCD8EFGGG6?FFFGAF5B69FEEG@GCCCF9EED;F,@CGAFCF@9@+AFFG;=FGG83@9;CEEFC,>,=@9?CAFEFD,5<@,*@9FG@54;)6FC/*<3;BCE5>CCFFA41)*231:(,:>>9>59(.46<1(88687):-697:1(-7<7--(--1(-2-4((((-*2-.<?7((-((-))-40(())22/((.
@M02996:162:000000000-B87FG:1:1104:19225:14293 2:N:0:CCTAAGAC+AAGGAGTA
GACTACTGGGGTATCTAATCCTGTTTGCTCCCCACGCTTTCGTGCATGAGCGTCAGTACAGGCCCAGGGGATTGCCTTCGCCATCGGTGTTCCTCCGCATATCTACGCATTTCACTGCTACACGCGGAATTCCATCCCCCTCTGCCGTACTCTAGCCTTGCATTCACAAAGGCAGTTCCCAGGTTGCGCCCGGGGATTTCCCCGCTGTCTTGCAAGTCCGCCCGCGCACGCTTTACCCCCCGTACTTCCACTTACATCTCGCCCCCTCCGTCTTCTCGCGGCGCCGGTCACTGGTTTCAC
+
[truncated: 4,284,233 more chars]
