# Supplementary material for: Long-term storage of feces at −80 °C versus −20 °C is negligible for 16S rRNA amplicon profiling of the equine bacterial microbiome
Source: PeerJ. 2021 Mar 9;9:e10837. doi: 10.7717/peerj.10837 (PMC7953882; doi:10.7717/peerj.10837)
Supplement: Supplemental Information 34 [file peerj-09-10837-s034.fastq]

@M02996:162:000000000-B87FG:1:1101:7580:2120 1:N:0:TCGACGTC+TTTCTCCG
CCTACGGGAGGCAGCAGTGAGGAATATTGGTCAATGGGCGAGAGCCTGACCCAGCCATGTCGCGTGGAGGAATAAGGTTCTCTGTTTCTTAACCTCTTTTTTCCGGGGCATAAATTGCGTCTCTCCTCCCTTATTGCACCTACCCTGCCTATCAGCCTCCGCTCCCTCCTTTCCATCCGCCGCGGTCCTTCTCCGGATGCTATCGTTCTCCTGATTTCTTGGGTTTACATGCTCCTTAGGCTTTCTTTCAATTCTCTTGTCACATCCCGTTCCTCCTCTCCGTTACTTCCTTTTATCTTTT
+
CCCCCBFF)1)=6======,;;,;CCFGE9CFEFEE8ECF+66+CFF@E,;EAEG7:,:6<CDEEG+,,BB,,6<F,,,,CFCG,<C,5,:,,,:9,:CB,@,,,+4+++,,,,,,,,+8++8,:84,,6,8,4@,,,,,,,8,A,6,,,,36,3=,,+:+0+++4,3+,,,+@3;E,:*1*:**3*)4,:,,+=54:))+++)*28)88C+*+2++)1;+,*/28++9++)9),).66*(*,))*/.:))1).)-)3*-)*)6)40()(*((.**).)(.)-)(()).-.56)).*)).)
@M02996:162:000000000-B87FG:1:1101:9649:2414 1:N:0:TCGACGTC+TCTCTCCG
ACTACGGGCGGCAGCAGTGGGGAATGTTGGACAATGGGCGCAAGCCTGATCCAGCCATGCCGCGTGCGGGAAGAAGGCCTTCGGGTTGTAAACCGCTTTTGTCAGGGAAGAAAAGGTTCTGGCTAATACCCGGGACTCATGACGGTACCTGAAGAATAAGCACCGGCTAACTACGTGCCAGCAGCCGCGGGAAGACGTAGGGGGCAAGCGTGAATCGGAATAACTGGGCGGAAAGCGTGCGCAGGCGGTGAGGCAAGACAGAGGGGAAAGCCCCGGGCTCAACCGGGGAAAGGGCTTGGGG
+
88ABC>51)117886;;<;;;78@;C<CC@FCAC9CDDEB@@BBDC8CDCCECA::@CCEC88>+>B>FD@FE@AEFGF5,,B@EE=C+AABAFCC@B+8C:CFBEF@EGFCFGGGC=D9EFGFFGFGGFGGECE@8DF=FCFGGEFEG,?DFGFD,>:CD8=:FEE*=CE9CBE2<C5:?:AA:7CCDE)::):6<1>FCC*7*9@F>:1*171:9:<D)+0909<5?E)79B:04(0*-1-8707;)(-042:??6DB2744092:@15(3?<C5((-5?11((4993(,4(4,0(-14
@M02996:162:000000000-B87FG:1:1101:9645:2431 1:N:0:TCGACGTC+TCTCTCCG
GCTACGGGCGGCAGCAGTGGGGAATGTTGGACAATGGGCGCAAGCCTGATCCAGCCATGCCGCGGGCGGGAAGAAGGCCTTCGGGTTGGAAACCGCTTTTGTCAGGGAAGAAAAGGTTCTGGCTAATACCCGGGACTCAGGACGGGACCTGAAGAAAAAGCACCGGCTAACTACGTGCCAGCAGCCGCGGGAATACGGAGGGTGGAAGCGGTAATCGGAATTACTGGGCGGAAAGCGTGCGCAGGCGGGTAGGCAAGACAGAGGGGAAATCCACGGGCGCAACCTGGGAACTGCCTTTGTG
+
-886@?588))8888;;<;;;78@,C,,CCF<E<6CADFCFCCCF@@CA6CE@A,:=<CF,>@>+>@>@DCEE<DFFFF8,3BCDBBF+=3=@FGGEF<DF:DFCGDCCGFCGGGG@3D<FGGFFGGGGGGGGGGG7CF,?C8FE*=7B*=FGGGG*=5<*98CCGD5C@F::<E0A:5<CCF>CFDGGG):8.A9>*977D/7*9@F45)2)70?C6<>5+2:99CC1@7@69<:9,5/414>7.;7)(()47<?1*2.8?7:(2938)2.)5>C:((4,0(.(444.54)52:)*).).
@M02996:162:000000000-B87FG:1:1101:20198:3199 1:N:0:TCGACGTC+TCTCTCCG
GCTACGGGGGGCAGCAGTGGGGAATGTTGGACAATGGGCGCAAGCCTGATCCAGCAATGCCGCGTGCAGGAAGAAGGCCTTCGGGTTGTAAACTGCTTTTGTCAGGGAAGAAATCCGTGGGGGTAATACCTCGAAGGGATGACGGTACCGGAAGAAGAAGCACCGGCTAACTACGGGCCAGCAGCCGCGGTAAGACGGAGGGTGCGAGCGGTAATCGGAATTACTGGGCGGAAAGCGGGCGAAGGCGGCTTGGCAAGAGAGAGGGGAAAGCCCCGGGGTGAACCAGGGAAAGGCCATGGGG
+
-88AC:5985187884:<:9978=,:,,9<F?AAEDCCBC>=@CF@,E=,5<E8:B=<?E588>+8B=FG=CD=DEFFF@,<FCD,8@*==;,@FGF,,@F>FGBFDEDGGCF,?@*4*=FG7<FFGGGGCGCFGGGEG7CFGGGGFAE*:ECECD<@C@A6;:CEE*:@F7CC=*?C>=C95:;*95C=/:C*<+5*/5/9*7*10<)5)*10/*987C3+3:+9FF:>)<;BB4;05)-)-065@>7(()4.4?FG*825---436>(9:(2>C.(((-06?(818:6((.8,()).42
@M02996:162:000000000-B87FG:1:1101:7271:3400 1:N:0:TCGACGTC+TCTCTCCG
CCTACGGGTGGCAGCAGTGGGGAATATTGGACAATGGGCGAAAGCCTGATCCAGCCATGCCGCGTGGGTGAAGAAGGTCTGCGGATTGTAAAGCACTTTAAGTTGGGAGGAAGGGCAGTAAGCTAATACCTTGCTGTTTTGACGTTACCGACAGAATAAGCAACGGCTAACTCGGTGCCAGCAGCCGCGGGAATACAGAGGGTGCAAGCGGTAATCGGAATTACTGGGCGTAAAGCGCGCGGAGGTGGTTTGTTAAGGTGGAGGTGAAAGCCCCGGGCTAAACCGGGGCACTGCATCCAAA
+
8BCCCBA980)=;=8;=<;;;8BCFGGGGGFGGGFGGFGFFFFFCFFGGF@CFCE,CFFGFFEFFF+=FE?FFFEGGEFG,<CF>CFFFFGF??FFFDFFGFE?FGGE?F==FEE7A@6??FGAEG,:,A;5=F,B;,=D,CCF=DF=EE6CCGFG,@=B92,@BC>CAECF7*@:CCGCCDF?:CD49C)=?AGGFD>AFG5>:CF8::):<>F:D:<7>C0*<=CF(79)416*237)4)(.407<9225(.>)-+:8?)(-,,.)94*(-28C;2(()9(,(-43(-(,4)))*(,.6
@M02996:162:000000000-B87FG:1:1101:7281:3416 1:N:0:TCGACGTC+TCTCTCCG
CCTACGGGTGGCAGCAGTGGGGAATATTGGACAATGGGCGAAAGCCTGATCCAGCCATGCCGCGTGTGTGAAGAAGGTCTTCGGATTGTAAAGCACTTTAAGTTGGGAGGAAGGGCAGTAAGCTAATACCTTGCTGTTTTGACGTTACCGACAGAATAAGCACCGGCTAACTCTGTGCCAGCAGCCGCGGTAATACAGAGGGTGCAAGCGTTAATCGGAATTACTGGGCGTAAAGCGCGCGTAGGTGGTTTGTTAAGTTGGATGTGAAAGCCCCGGGCTCAACCTGGGAACTGCATCCAAA
+
88BCCBF580)====;=<=;;88BFFGGGGGGGGGGGGGGGGGGGGGGGGFFGFAFFGGGGGGGCC6CFGGGGGFGGGCFFEGGGGGGFFFGFGGGGGGGGGEFFGGGGGGGGGGEGGFGGGGGGGGGGGGGGGGGFFGGDEGGGGFGGGGCEGFG,EFGGGGGGGGCEGGGGCGGGGGGGGFFGGGGGGDGC>FGBDFFFDCEEGFFFFDC3:=1>?GGFDGGGFCFDF9;BBAF>>577/4BF9FBD63B??FFFF7<B@2>799AFAD??(7C@>0(597??B?:?:40<?>BB04?A
@M02996:162:000000000-B87FG:1:1101:22590:3440 1:N:0:TCGACGTC+TCTCTCCG
ACTACGGGTGGCAGCAGTGGGGAATGTTGGACAATGGGCGCAAGCCTGATCCAGCCATGCCGCGTGCGGGAAGAAGGCCTTCGGGTTGTAAACCGCTTTTGTCAGGGAAGAAAAGGTTCTGGCTAATACCCGGGACTCATGACGGTACCTGAAGAATAAGCACCGGCTAACTACGTGCCAGCAGCCGCGGTAATACGTAGGGTGCAAGCGTTAATCGGAATTACTGGGCGGAAAGCGTGCGCAGGCGGTTATGCAAGACAGAGGTGAAATCCCCGGGCTCAACCGGGGAAGTGCCTTTGGG
+
-88A@58)0)1=;8=;;<=;;8886;,CECF@CA@ACDFC@FFCG@CFC6<@EECCEEDF@CEB@CGGFDDEFCDEFGGF,AFCEEGG:ECCCFGGGECGGEGEDFDE8FFCFGGG:AD9FFG<AFGFGGGGEFEG,DFFGGGGGGGGG,EFGG9C,@CFEGEGGGGGD;D,2?E,D:=CFFAFEFGGGE5*::E?=*2.9C6=:CFF3.*//78CC:<C<+9C+9FC?<)7,7(77-7/3)->07>>)(-*6-6<4:9>:52?41.)=2:053;>:(-44=24(4;6(4(.44).0).34
@M02996:162:000000000-B87FG:1:1101:15711:3564 1:N:0:TCGACGTC+TCTCTCCG
GCTACGGGAGGCTGCAGTGGGGAATGTTGGACAATGGGCGCAAGCCTGATCCAGCAATGCCGCGTGCAGGAAGAAGGCCTTCGGGTTGTAAACTGCTTTTGTCAGGGAAGAAATCCTGGGGGTTAATACCTCGAAGGGAGGACGGTACCTGAAGAAGAAGCACCGGCTAACGACGGGCCAGCAGCCGCGGTAAAACGTAGGGGGCGAGCGGTAATCGGAATAACTGGGCGTAAAGCGTGCGCAGGCGGCGGGGCAAGACAGAGGTGAAATCCCCGGGCCCAACCGGGGAACTGCCGTGGGG
+
-8A?C?=>511==;8;;==6;8@@CCC<EEFCCCFAEFFC@@BEG8<EE,CFFECEA<ACF@@B6@BCGFDGFDFFFFEE89DCG?:F:<?EEEFGA99FF,CF?EC<EFGFF<A=,,,ACF4+AEFFGF9FCGGGGGG+8>FGGCECF,DFGFG8,@CEEFEDEGG8E8D*;CE*4=5458;5<><DGG)=8+=9=*;57>*5*9;>D5)//70:D159)++209E<6@/<??<*4(0*-),79;B>9(()-4;107D:?5>:)-6?7)2(5:BD>(((4>BB07B>>2-).)((0-442
@M02996:162:000000000-B87FG:1:1101:20288:3695 1:N:0:TCGACGTC+TCTCTCCG
ACTACGGGAGGCTGCAGTGGGGAATGTTGGACAATGGGCGCAAGCCTGATCCAGCAATGCAGCGTGCAGGAAGAAGGCCTTCGGGTTGTAAACTGCTTTTGTCAGGGAAGAAATCCGTTGGGTTAATACCTCGAAGGGATGACGGTACCGGAAGAAGAAGCACCGGCTAACTACGTGCCAGCAGCCGCGGAAAAACGAAGGGGGCGAGCGGTAATCGGAAGAACTGGGCGGAAAGCGTGCGCAGGCGGCTTGGCAAGACAGAGGGGAAAGCCCGGGGCCAAACCGGGGAACGGCCTGTGGG
+
-8@ACA>@5:1==;=;;;;;;7866CC<CCF<@@9@ACCC@B@CCD<ED;C9CACCCCCF,:9@,88@FD@@ECECEFE<,,CDE:,@8??ACBFFC,<CFAFFDFFCCFFFG,A=+4,8A=+4AFFGGGEAAFFE8BE,@FFGGGC8F+CEGGF@,@+33=6@CEG+@8C,=D:4D5*@476>=*;/;C)=*)4=>)*.71*.*9>>).1/17*2>151)*+2+107055549204(0*,)-;0)0-)-(.3773,622(),(4--3:(23:(78:((-,58260924:(,303())..-
@M02996:162:000000000-B87FG:1:1101:21998:4639 1:N:0:TCGACGTC+TCTCTCCT
ACTACGGGTGGCAGCAGTGAGGAATATTGGACAATGGGCGCAAGCCTGAAGCAGCGAAGCAGCGTGCAGGAAGACGGCCCTAGGGGTGGAAAACTGCATCTGCCGGGGAAAAAAGGGACCCACGCGTGGGTGATTGCCGGTACCACGAGAATAAGGAAGCGCTAATACCGCGCCAGCAGCCGCGGTAATACGGAAGGACTGAGCGTTAAGCGGACGTAGTGGGTATAAAGGGAGCGTAGGGGGAAGTGGAAGTCAGCCGTCAAATCGCGCAGCGCAACTGCGACCAGCGGTTGAAACTGCA
+
88AACD=5=00==8==;==,;;;CCEAFG?,ECACAEFFE+@CCGCFFF<-CFFC+@6@+,::@8B6,:CB,BA,BB+66,,,9E7B+:+:?,BF<,,9,,C,,@CC7C7,6AF++36+3+AF7+@+3C++3@,,3@,*@@*3,,,4***12,,2:,,*,1)*4*5,;,1*=)*3=1*;=1/).8>CDFFGGC@5:)*>)9*<):908)**2/))19:4/)2:)+0+*-/*7(-(8(479(),0-50,*.47,..-)2),4.(6).(,.,32(()/0,.55)((,(4(9--(-4).*).))
@M02996:162:000000000-B87FG:1:1101:21004:5106 1:N:0:TCGACGTC+TCTCTCCG
CCTACGGGTGGCAGCAGTGGGGAATGTTGGACAATGGGCGCAAGCCTGATCCAGCCATGTCGCGTGCGGGAAGAAGGCCTTCGGGTTGGAAACCGCTTTTGTCAGGGAAGAAAAGGTTCTGGCTAATACCCGGGACTCATGACGGTACCGGAAGAAGAAGCACCGGCTAACGACGTGCCAGCAGCCGCGGGAAAACGGAGGGGGAAAGCGGGAATCGGAATGACTGGGCGGAAAGCGTGCGCAGGCGGGGAGGCAAGACAGAGGGGAAATCCCCGGGCGCAAACGGGGAAGTGCCGTGGGG
+
8886@?=5>01;;8=;;==6;88@,CC<CCFCAACCFDEB@@CCF@CED,CFFA:CA9C9<::@6@B@EDCECCDFGFG9,9D@DB?F+A?DBFGGF7+BF9FECGG@CFGCFGGG,AF,CEG8FFCEGF8FCFCE,@E,CFGGG7F8E+BGGGDF6DDCCD@DFEG4C8D*:BC*:5CC8:8A<DDGDG)CE)2*<*9><D*7*9>F?57*7>76<?DG5+0:+9=<2D<DBF?86(71732:>576)(-)4:?:?E*32).4(,4:F)2,3:<>:(-,7B(4((49(4(..24()(-(-
@M02996:162:000000000-B87FG:1:1101:8415:5135 1:N:0:TCGACGTC+TCTCTCCG
CCTACGGGTGGCTGCAGTGGGGAATTTTGGACAATGGGCGCAAGCCTGATCCAGCAATGCCGCGTGCAGGAGGAAGGCCTTCGGGTTGTAAACTGCTTTTGTCAGGGAAGAAATCCTTTGGGTTAATACCTCGAAGGGATGACGGTACCTGAAGAATAAGCACCGGCTAACTACGTGCCAGCAGCCGCGGTAATACGTAGGGTGCGAGCGTTAATCGGAATTACTGGGCGTAAAGCGTGCGCAGGCGGCTTTGCAAGACAGAGGTGAAATCCCCGGGCTCAACCTGGGAACTGCCTTTGTG
+
88ABCB=5:00====;===;;88BECFFGGGGGGGGGGGGGGGGGGGGGGGGGFFFGGGGGFGEFGGGGGGGGGGGGGGGGGGGGGGGGGGGGGGGGGGGGGGGGGGFEGGGGGGGGGGGGD?FGGGGGGGGGGGGGGGGGGGGGGGGGGGCGGGG9EDFGGGGGGGGGEGGGGGFGGGGGGFFGGGGGGGG=AGGFGGFGCEFCGFEB;9A<FCCGDGDFFEGF?GGFFGFFFFFBFFD9)4D>EEBG0>6>BFFBGGFFFF?2:FF?AG>??EE@>48<FFFF0:?B:424<<?*.6).
@M02996:162:000000000-B87FG:1:1101:24859:5275 1:N:0:TCGACGTC+TCTCTCCG
CCTACGGGTGGCAGCAGTGGGGAATTTTGGACAATGGGCGCAAGCCTGATCCAGCAATGCCGCGTGCAGGAAGAAGGCCTTCGGGTTGTAAACTGCTTTTGTCAGGGAAGAAATCCTTTGGGTTAATACCTCGAAGGGATGACGGTACCTGAAGAATAAGCACCGGCTAACTACGTGCCAGCAGCCGCGGTAATACGTAGGGTGCGAGCGTTAATCGGAATTACTGGGCGTAAAGCGTGCGCAGGCGGCTTTGCAAGACAGAGGTGAAATCCCCGGGCTCAACCTGGGAACTGCCGTGGTG
+
ABCCCE>581)========;;888CCFGGGGGGGGGGGGGGGGGGGGGGGGGGFGGGGGGGGGGGGGGGGGGGGGGGGGGGGGGGFGEGGGGGGGGGGGGGGGGGFGFFGGGGGGGGGGGGGEGGGFFG=,CCGFGEGGGGGGGGGGGGGGGGGGGGGGGGGFGGDDCGGFGGGGGGFGFGGFFGGGDDGD:EAG7?FGFGDGEGGFFFF7EGFFGGFGGFGGGGFDFF@G>:?BF9BB9453<6>>9)(4?A>B<<C<:?)42:<)51)*.)4<E>>0<?F??FB??::47,4?(7(3?:
@M02996:162:000000000-B87FG:1:1101:24859:5296 1:N:0:TCGACGTC+TCTCTCCG
CCTACGGGTGGCAGCAGTGGGGAATTTTGGACAATGGGCGCAAGCCTGATCCAGCAATGCCGCGTGCAGGAAGAAGGCCTTCGGGTTGTAAACTGCTTTTGTCAGGGAAGAAATCCTTTGGGTTAATACCTCGAAGGGATGACGGTACCTGAAGAATAAGCACCGGCTAACTACGTGCCAGCAGCCGCGGTAATACGTAGGGTGCGAGCGTTAATCGGAATTACTGGGCGTAAAGCGTGCGCAGGCGGCTTTGCAAGACAGAGGTGACATCCCCGGGCTCAACCTGTGAACTGCCTTTGTG
+
8ACCCE>5:1);;88=;==;;888CCFFFEGGGGGGGGGFGGGEGGGGGGGGFFFGFGGGGGDEEGGFGGGGCFGGFGGGGGFCGGGGGGGCFGGGGFGGFGGGFGGGGDGFGGGGDFGGCFFGGGEFGGGGGGGG>@FGGGGG7EFEGDAFDGFGGGGGGFGE<EEDGGGGGG5CFGGEFFFAGGGGCGGG8FGGFG46D*008DFFFFDGDFFGG?3>FFD7?B6C6DD38()8>?)14D;34>>;D9BFA62.):<2(7.(5?F)@B6?FFE579967???B?5,56<>BBF2B26A0
@M02996:162:000000000-B87FG:1:1101:23902:5524 1:N:0:TCGACGTC+TCTCTCCG
CCTACGGGGGGCAGCAGTGGGGAATGTTGGACAATGGGCGCAAGCCTGATCCAGCCATGCCGCGTGCGGGAAGAAGGCCTTCGGGTTGTAAACCGCTTTTGTCAGGGAAGAAAAGGTTCTGGCTAATACCCGGGACTCATGACGGTACCTGAAGAAGAAGCACCGGCTAACTACGTGCCAGCAGCCGCGGGAAGACGTAGGGTGCAAGCGGTAATCGGAATTACTGGGCGTAAAGCGTGCGCAGGCGGGGATGCAAGACAGAGGTGAAATCCCCGGGCTCAACCGGGGAACGGCCGAGGTG
+
-8AAC?=91108888::<:9:8??B:C?FFGFFAFGFGFCCCCCFFAEECFCEFADDEBFGB@B3@CCEEDGGECFGFF,,CFDEBBF*@;@?FGE::+><FGGGGFDFEFGGGGDG,?,?CA+?CCFGFFGDGGG+BC2CFFGC8@;A+<;EFGF+<CGGGCCEDE*:CF+CFE6CFFGGCFFFFD3CE):C.A;7*9;CD275<@=7:)17>7:D?DD3+2:+8C<6@)5:?D8447*-)-7;>B;)(4)4:<9AE4:?@?:.4<<F2052?;C:9((5=7:46B1-4-(-1(()(-(-
@M02996:162:000000000-B87FG:1:1101:16954:5736 1:N:0:TCGACGTC+TCTCTCCG
ACTACGGGAGGCTGCAGTGGGGAATGGTGGACAATGGGCGCAAGCCTGATCCAGCAATGCGGCGTGCAGGAAGAAGGCCTACGGGTTGGAAACTGCTTTTGACAGGGAAGAAATCCGGGGGGGGAATACCTCGAAGGGATGACGGTACCTGAAGAAGAAGCACCGGCGAACGACGTGACAGCAGCCGCGGGAAGACGAAGGGTGCGAGCGCTAATCGGAAGGACTGGGCGGAAAGCGTGCGCAGGCGGCGTGGCAAGACAGAGGGGAAAGCCCCGGGCGCAACCCGGGAACTGCCTTTGGG
+
86,AC@5:)108;;,6=;=,6@@@66,,C@E@666@EF<@8@@:@,6@E,-,69CC6:6@+68@+@,=FC@<E<=EE?BE,,,BC>4@+?<?A,,?,95=?+9CAB?AFGFFF,E,6++8=F**22:FFFGF;;8EEGG*;ECEDCFG9<@8<@C8+<0::72/18=8C8?*9CC/;*/0<17:*1519/)/*)200)/7<C*<8C>D>5)/)867>83>)*0*+0CC<>)54(4)3(8*-)(81)7>D((029:7?7*,,82<(-4<51*(4(7553(,379<(9>344(..).)*).(-
@M02996:162:000000000-B87FG:1:1101:21142:5807 1:N:0:TCGACGTC+TCTCTCCG
CCTACGGGTGGCAGCAGTGGGGAATGTTGGACAAGGGGGGCAACCCTGATCCAGCAATGCCGCGGGTGTGAAGAAGGCCTGCGGGTTGTAAAGCACTTTTGTCCGGAAAGAAAACGCCGGGGTTAATACCCGTGGCGGATGACGGTACCGGAAGAAGAAGCACCGGCTAACTACGGGCCAGCAGCCGCGGGAAGACGGAGGGGGCAAGCGTGAATCGGAAGTACTGGGCGTAAAGCGGGCGCAGGCGGTCCGCAAAGACAGAGGTGAAAGCACCGGGCGGAACCTGGGAACTGCAGTTGGG
+
-88?AA55:01=;88;;==;;78@6C66CCG<AC,@CCCD@==?FC,:B:C,=A:A=,?A,8+>+66>@>@AE<>BFFE<+>>:<3*>*33<<?CF:,,8?>DF>C@:CFGCFFFFFCG*=F4*=CFGGGGGCGEGGGG*:@FEGGGGG;:?CEFF+<CE?<;*:C=*::E+:<E*::*:1*07*1>CDC):C):@@*555>*7*1<F)7**179*7:5C3+30<9014>))4:>69(7/-1,)-0791((74(42:CC:?F04)36<F27(4(885(((-8,,24<??,-.4).31).(-
@M02996:162:000000000-B87FG:1:1101:21135:5830 1:N:0:TCGACGTC+TCTCTCCG
ACTACGGGTGGCAGCAGTGGGGAATGTTGGACAATGGGGGCAACCCTGATCCAGCAATGCCGCGTGTGTGAAGAAGGCCTGCGGGTTGTAAAGCACTTTTGTCCGGAAAGAAAACGCCGTGGTTAATACCCGTGGCGGAGGACGGTACCGGAAGAAGAAGCACCGGCTAACTACGGGCCAGCAGCCGCGGGAATACGGAGGGTGGAAGCGGGAATCGGAATGACTGGGCGGAAAGCGGGCGCAGGCGGGCCGCGAAGACAGAGGGGGAAACCCCGGGGTGAAACGGGGAACGGCAGTGGGG
+
68AACA0):)1=;8=;;==6678B66<EACFFDCFAD@@C@BDCFCDEC:<,CA:C@CCF,@@B+@,9:C@CFFFEFFFA,4@BC:?FBE<@<EFGG,5CDF?E=C@=@FGGFGFGGEG@FG++9FDE=DEG@FGGGGG*CCECF8DBDBEEGG8E,AC2,;C>FEE*:EG+C?E*=7E571;50;CCCE3E8)2+8*953D*<*9/)7.)*1.09C?3C)+22+9CD(5<B>>?)4(.)4),03.79)-,74(469C4:25:(0((48(24137C:(-,,0-54?:>9<--4(4()(.22
@M02996:162:000000000-B87FG:1:1101:7689:5854 1:N:0:TCGACGTC+TCTCTCCG
CCTACGGGTGGCAGCAGTGGGGAATTTTGGACAATGGGCGCAAGCCTGATCCAGCAATGCCGCGTGCAGGAAGAAGGCCTTCGGGTTGTAAACTGCTTTTGTCAGGGAAGAAATCCTTTGGGTTAATACCTCGAAGGGATGACGGTACCTGAAGAATAAGCACCGGCTAACTACGTGCCAGCAGCCGCGGTAATACGTAGGGTGCGAGCGTTAATCGGAATTACTGGGCGTAAAGCGTGCGCAGGCGGCTTTGCAAGACAGAGGTGAAATCCCCGGGCTCAACCTGGGAACTGCCTTTGGG
+
8ACCC>D=>0)========;;888CCFFGGGGGGGGGGGEGGGGGGGGGGGGGFFFFFGGFGGGFGGGGGEGGGGGGGGGGGGGGFGFFGGGGGGGGGGGGCFGGGGGGGGGGGGGGGGGGGGGGGGGGGGGGGGGGGGGGGGGGGGEGFGGGGGG9FGGGGGGGGGGGGGGGGGGGGGGGGFFGGGGGGGDE=GFAD8?DGCECDBB3>>*C8ACFDGGF6FFGFGGFDGEFF>F9:DC717>BEFFG0097AA>DFFBFFB:7:<?6>D088>E>>4<<FF?2:B:18-,5??D7--(4
@M02996:162:000000000-B87FG:1:1101:10428:6279 1:N:0:TCGACGTC+TCTCTCCG
ACTACGGGTGGCAGCAGTGGGGAATTTTGGACAATGGGCGCAAGCCTGATCCAGCAATGCCGCGTGCAGGAAGAAGGCCTTCGGGTTGTAAACTGCTTTTGTCAGGGAAGAAATCCTTGGGGTTAATACCTCGAAGGGATGACGGTACCTGAAGAATAAGCACCGGCTAACTACGTGCCAGCAGCCGCGGGAATACGTAGGGTGCGAGCGGTAATCGGAATGACTGGGCGGAAAGCGTGCGCAGGCGGCTTGGCAAGACAGAGGTGAAATCCCCGGGCTCAACCGGGGAACTGCCTTCGGG
+
88@BC?85:01====;==;;;88B;6<;@:FFDECADFFEEFEEGG@CF<EFFEEFFDDFGEB@8@FEFFDGGFGGGGG<EFGDEBBF=EEEFGGGGF9FFFGGFGFEFGGGG?FFEB<FFG>+AFFGGGFGGEGEGGG88DFGGGFEG,@,BFB@3EDEGFGGGGG*ADGCGFG>FGCF9DFF=FGGGG)::)=FF0*ACG:8/:>BF>)2/<=FG?GG@+2C:7FDBF<>9BBF>17949389>74C(-.3?F)309:?).4)-6?F2:>?BFDB6(8?FB?079B;4-).8()*)-,-
@M02996:162:000000000-B87FG:1:1101:26364:6344 1:N:0:TCGACGTC+TCTCTCCG
CCTACGGGTGGCTGCAGTAGGGAATCTTCCGCAATGGACGAAAGTCTGACGGAGCAACGCCGCGTGAACGATGAAGGCCTTCGGGTCGTAAAGTTCTGTTGTTAGGGAAGAACAAGTACCGTTCAAATAGGGCGGTACCTTGACGGTACCTAACCAGAAAGCCACGGCTAACTACGTGCCAGCAGCCGCGGTAATACGTAGGTGGCAAGCGTTGTCCGGAATTATTGGGCGTAAAGCGCGCGCAGGCGGTTTATTAAGTCTGATGTGAAATCTCCCGGCTCAACCGCGAGCGGCCATTGGG
+
8ACCCE=951)=========;8;CFFGGGGGGGGGGGGGGCGGEGGGGGGGCFFGFGGGEGGGEFGGGGGGGGGGGGGGGGGFGGGGGGGGGGFGAFEFGAAFGGGGGGGGGGGGGGGFGGGGGGGGGGGFGFGGGGGGGGGCGGGEFEFFDGGGGGGGGFFDFGGCEECFGGDGGGGGG?FFFFGGGD73*=>FFFGGFGDD=EC>FFFCGC>EFGFGDBGFGGFGGF4<DF:?FFFFD374)37<;G9>386<>>GG>A?))5:42@:75))*20134872:?1034(-4>;496)).(
@M02996:162:000000000-B87FG:1:1101:8514:6766 1:N:0:TCGACGTC+TCTCTCCG
CCTACGGGAGGCAGCAGTGGGGAATTTTGGACAATGGGCGCAAGCCTGATCCAGCAATGCCGCGTGCAGGAAGAAGGCCTTCGGGTTGTAAACTGCTTTTGTCAGGGAAGAAATCCTTTGGGTTAATACCTCGAAGGGATGACGGTACCTGAAGAATAAGCACCGGCTAACTACGTGCCAGCAGCCGCTGTAATACGTAGGGTGCGAGCGTTAATCGGAATTACTGGGCGTAAAGCGTTCGCAGGCGGCTTTGCAAGACAGAGGTGAAATCCCCGGGCTCAACCTTGTACCTTCCTTTGTG
+
88ACCA1>1008=88;====;88,CFFGGGGGGFDFFFFFGGEFGGGGGGGGGGFDFFGGGGEGGGGFGG:=<FGGGGGGGGGGGGGGGGEGGFGGGGFFFGGGGGGGFD,=AFGGFGGGCEGFGGEFFFGGG7EE7@FGGFGGCCECFFG?8DA8>,6@BFFGGGE6CDFGGGE>69@FFGA4DGGG*=C9>AED;C*0/*:6:D?>:A75*8:CF;8*.<ACEC?F@@D5(-)79()98C:59>B61739846)4AF((054?<A??A::4?EGB0187*4:7)6-))))),.)1))),
@M02996:162:000000000-B87FG:1:1101:8523:6786 1:N:0:TCGACGTC+TCTCTCCG
CCTACGGGAGGCAGCAGTGGGGAATTTTGGACAATGGGCGCAAGCCTGATCCAGCAATGCCGCGTGCAGGAAGAAGGCCTTCGGGTTGTAAACTGCTTTTGTCAGGGAAGAAATCCTTTGGGTTAATACCTCGAAGGGATGACGGTACCTGAAGAATAAGCACCGGCTAACTACGTGCCAGCAGCCGCGGTAATACGTAGGGTGCGAGCGTTAATCGGAATTACTGGGCGTAAAGCGTGCGCAGGCGGCTTTGCAAGACAGAGGTGAAATCCCCGGGCTCAACCTGGGAACTGCCTTTGTG
+
8ACCCEAA=8)=========;88BFFFFGGGGGGGGGGGGGGGGGGGGGGGGGGFGGGGGGGGGGGGGGGGGGGGGFGGGGGGGGGGGGGGGGGGGGGGGGGGFGFGGGGGGGGGGGGGGCEGGGGECFFGGEFFE7C@FEGGGEEGGGGGFGGGGGGGGGGGGGGGGGGGGGGGGGGGGGGFFGGGGGCG:EF7FFGDFDGG>EGFFFFGGGFFGGFGD>FFGGFGF?DDBF0<FB?DG>D;FBFFFGFFFFBB:ACG7?FF?::AFF>DB?BDGF01:2?FFF<03(54:??7>@AD63
@M02996:162:000000000-B87FG:1:1101:13157:6904 1:N:0:TCGACGTC+TCTCTCCG
CCTACGGGAGGCTGCAGTGGGGAATTTTGGACAATGGGCGCAAGACTGATCCAGCAATGCCGCGTGCAGGAAGAAGGCCTTCGGGTTGTAAACTGCTTTTGTCAGGGAAGAAATCCTTTGGGTTAATACCTCGAAGGGATGACGGTACCTGAAGAATAAGCACCGGCTAACTACGTGCCAGCAGCCGCGGTAATACGTAGGGTGCGAGCGTTAATCGGAATTACTGGGCGTAAAGCGTGCGCAGGCGGCTTTGCAAGACAGAGGTGAAATCCCCGGGCTCAACCTGGGAACTGCCTTTGTG
+
68CC=9:=51)=========;888EFGGGGGGGGGGGGGGGGGG,FFGGGGGGGGGGGGGGGGGGGGGGGGFGGGGGGGGGGGGGGGGGGGGGGFGGGGGGGGGGGGGGGGGGGGGGGGGGEGGFGEFFGGGGC8CECGGGGGDEEGGGGGDGGGGGGGGGGGGGGGGGGGGGGGGGGGGGGFFGGGGGGGCGFGGFGGFCDFBEDBBDFGGGFFGGFGGFGGGC*CF?FGD:?AFFFDD>DF@BEEBGFFFFAA:729:?FFFFFF<?>CBDBEEDB9<?@BB>?BBB??02<BF98<).
@M02996:162:000000000-B87FG:1:1101:13173:6914 1:N:0:TCGACGTC+TCTCTCCG
CCTACGGGAGGCTGCAGTGGGGAATTTTGGACAATGGGCGCAAGCCTGATCCAGCAATGCCGCGTGCAGGAAGAAGGCCTTCGGGTTGTAAACTGCTTTTGTCAGGGAAGAAATCCTTTGGGTTAATACCTCGAAGGGATGACGGTACCTGAAGAATAAGCACCGGCTAACTACGTGCCAGCAGCCGCGGTAATACGTAGGGTGCGAGCGTTAATCGGAATTACTGGGCGTAAAGCGTGCGCAGGCGGCTTTGCAAGACAGAGGTGAAATCCCCGGGCTCAACCTGGGAACTGCCTTTGTG
+
88ACCB==51)====;====;88BFGGGGGGGGGGGGGGGGGGG8FFGGGGGGGGGGGGGGGGGGGGGGGGGGFGGGGGGGGGGGGGGGGGGGGGGGGGGGGGGGGGFGEGGGGGGGGGG@:FF=FE5EFGGGG?EECFGEGGCEEGGGGFGFGGGGFGGGGGGGCEGGGGGGGGGFGGGGGFFGGCGGGG>EFFF;D6AD?FDGDF>DFGGDFFGGFGGFFFGGFGGFEGBF6AFF?FD9DBFFFD9D>BFABB6<:F(85,,)()284:>?BBGE;(47F??0(444442<?BFFBFB,
@M02996:162:000000000-B87FG:1:1101:17472:7262 1:N:0:TCGACGTC+TCTCTCCG
CCTACGGGTGGCAGCAGTGGGGAATTTTGGACAATGGGCGCAAGCCTGATCCAGCAATGCCGCGTGCAGGAAGAAGGCCTTCGGGTTGTAAACTGCTTTTGTCAGGGAAGAAATCCTTTGGGTTAATACCTCGAAGGGATGACGGTACCTGAAGAATAAGCACCGGCTAACTACGTGCCAGCAGCCGCGGTAATACGTAGGGTGCGAGCGTTAATCGGAATTACTGGGCGTAAAGCGTGCGCAGGCGGCTTTGCAAGACAGAGGTGAAATCCCCGGGCTCAACCTGGGAACTGCCTTTGTG
+
8ABCCF>5800===8;===;;88BFGGGGGGGGGGGGGGGGGGGGGGGGGGGGGGGGGGGGGGGGGGGGGGGGGGGGGGGGGGGGGGGGGGGGGGGGGGGGGGGGGGGGGGGGGGGGFGFGDGGFGEFGGGGGGEEEGGGGFGCCCGGGGDGGGG=D=FGGGGGCCCG9EGGGGGGCGGGGGFFGGGGGGG5CFGGFDFFGGGAGGFAEFGGD>AGG0DCFGGGGFGGF@GE?F<F9?BD1D9)6B;9GFFFFDA-5:7?B?:(44>?=:DBFF>EF>3?2?BFF0<<2840.5?>FA><(
@M02996:162:000000000-B87FG:1:1101:17463:7279 1:N:0:TCGACGTC+TCTCTCCG
CCTACGGGTGGCAGCAGTGGGGAATTTTGGACAATGGGCGCAAGCCTGATCCAGCAATGCCGCGTGCAGGAAGAAGGCCTTCGGGTTGTAAACTGCTTTTGTCAGGGAAGAAATCCTTTGGGTTAATACCTCGAAGGGATGACGGTACCTGAAGAATAAGCACCGGCTAACTACGTGCCAGCAGCCGCGGTAATACGTAGGGTGCGAGCGTTAATCGGAATTACTGGGCGTAAAGCGTGCGCAGGCGGCTTTGCAAGACCGAGGTGAAATCCCCGGGCTCAACCTGGGAAGTGCCTGTGTG
+
88AC8@)):));====;==;;888;FFFGGGGGGGGGGGFEGFGGGGGGGGGGGFFGGGGGGGEFGGGGGEGGGGGGGGGGGGGGGGGGGFFFGGGGGGGGGGFGFGGGGGGGGGGGGGGGCFGGGEAFCGGDFGGGGGGGDFD7>FEGGGFGGDDFGGGGGGGD6EE6DGGGGG9FG:9ECFFCFGGG55:?FGG;FCA4CFDED>:>A)*2);FC0DDFFFGGF+1(0/5(3<=3<;59C()(..7D9644><><C<((.-4<145/6::0:DEFB1:5/.42:<(..(.4A<D*676,
@M02996:162:000000000-B87FG:1:1101:15173:7700 1:N:0:TCGACGTC+TCTCTCCG
CCTAGGGGAGGCTGCAGTGGGGAATTTTGGACAATGGGGGCAACCCTGATCCAGCCATGCCGCGTGCGGGAAGAAGGCCTTCGGGTTGTAAACCGCTTTTGTCAGGGAAGAAATCCTTTGGGCTAATAACTCGGAGGGATGACGGTACCTGAAGAATAAGCACCGGCTAACTACGTGCCAGCAGCCGCGGTAATACGTAGGGTGCAAGCGTTAATCGGAATTACTGGGCGTAAAGCGTGCGCAGGCGGTTATGCAAGACAGATGTGAAATCCCCGGGCTCAACCTGGGAACTGCATTTGTG
+
88BC,@D8:)0====;=====888CEFFGGGGGGGGGGGGGGGGGGGGGGGGGFGGGGGGGGGGGGGGGGGGGGGGGGGGGGGGGGGGGGGGGGGGGGGGGGGGGGGGGGGGGGGGGGGG8CFGFGEDFGGGG:>CGDGGDGGGGGGGGGG7DFDFGGGGGGGGEGGG5DGGFGGGGGGGGGFFGGDGGD5CEF9CFGFFGGGFGGFFFEDGDFFGGFCGFGGFGBGFFFG@<:2@9BB>373@BFF>C>?FFFF<AA4,8)645:<AFA7>?FFEDF1<<=<?B?<3,813825<7:260
@M02996:162:000000000-B87FG:1:1101:4041:7746 1:N:0:TCGACGTC+TCTCTCCG
CCTACGGGCGGCAGCAGTGGGGAATTTTGGACAATGGGCGCAAGCCTGATCCAGCAATGCCGCGTGCAGGAAGAAGGCCTTCGGGTTGTAAACTGCTTTTGTCAGGGAAGAAATCCTTTGGGTTAATACCTCGAAGGGATGACGGTACCTGAAGAATAAGCACCGGCTAACTACGTGCCAGCAGCCGCGGTAATACGTAGGGTGCGAGCGTTAATCGGAATTACTGGGCGTAAAGCGTGCGCAGGCGGCTTTGCAAGCCAGAGGTGAAATCCCCGGGCTCAACCTGGTAACTGCCTTTGTG
+
8BCCCEF>)1)8888;6<;;;888EFGGGGGGGGGGGGGGGGGGGGGGGGFGGFFFFAFGGGGGGGGGFG?FFGGGCFGGGGGGGGGGGGGGGGFGGGGGGFEGFFGGGGCFGFGFGGGGGGGGGGFFGGGGEGGGDCCF@FFGGEGGGGF,@:DFGFFAFFGGG>EGE;FFFG5FB?FFGFA6FFDDC*>ECC7CAC4AD*A3CDFFE>DGC@FDF(7*<C9FG?6*43DB?:<FFB59379>1B>4C>>F<2-6-**,.746?B<<F>FB)35*0(,1)*.8(.:(6))64<:2=)6..
@M02996:162:000000000-B87FG:1:1101:21992:7988 1:N:0:TCGACGTC+TCTCTCCG
CCTACGGGGTGCAGCAGTGGGGAATTTTGGACAATGGGCGCAAGCCTGATCCAGCAATGCCGCGTGCAGGAAGAAGGCCTTCGGGTTGTAAACTGCTTTTGTCAGGGAAGAAATCCTTTGGGTTAATACCTCGAAGGGATGACGGTACCTGAAGAATAAGCACCGGCTAACTACGTGCCAGCAGCCGCGGTAATACGTAGGGTGCGAGCGTTAATCGGAATTACTGGGCGTAAAGCGTGCGCAGGCGGCTTTGCACGACAGAGGTGAAATCCCCGGGCTCCACCTGGGAACTGCCTTTGTG
+
68CC@?51:8)========;;888CEFGGGGGGGGGGGGGGGGGGGGGGGGGGGGGGGGGGGGGGGGGGGGGGGGGCGGGGGGGGGGGGGGGGGFFGGGGFGGFGGGGGEEBAEFGDFGGD:FGFFEFGGGGEE8E+B8DCFFFEGGGGGG8D93=E8FGGFGG@EEG>FGGGGGFCFGGGF>FFGGDDGG>EFFGFGGFGCGEEDFEFFGGDFFGF0>3<@CFG4+12>D5::AF9?EC9<;59B54D;(9A>F)-2969?2:8?)4=>DB?FFE>>0<(<<FF?B0452477227<<A1
@M02996:162:000000000-B87FG:1:1101:21976:7996 1:N:0:TCGACGTC+TCTCTCCG
CCTACGGGGGGCAGCAGTGGGGAATTTTGGACAATGGGCGCAAGCCTGATCCAGCAATGCCGCGAGCAGGAAGAAGGCCTTCGGGTTGTAAACTGCTTTTGTCAGGGAAGAAATCCTTTGGGTTAATACCTCGAAGGGATGACGGTACCTGAAGAATAAGCACCGGCTAACTACGTGCCAGCAGCCGCGGTAATACGTAGGGTGCGAGCGTTAATCGGAATTACTGGGCGTAAAGCGTGCGCAGGCGGCTTGGCAAGCCAGAGGTGAAATCCCCGGGCTCAACCTGGGAACTGCCTTTGGG
+
-8BC@>=):5)8888::<:::88BEFGGGGGGGGGGGGGFFGGGGGGGGGGGGGGGGGGGDFFG+@FGGGGGGGGGGGGGGGGGGGGGGGGGGGGGGGGGGGGGGCGGGGGFFGGGGGGGG>EFCGB@CFGGGGGGEDGGGFFFGGGGGGGFGGGGGGGGGGGGGDEGGGGGGGCFFGGGGGFFGGDGDGG8CFGGFGGFGDGFDDFFFFGGGFFGGFGDFEFGGFCC?DDF?BAF>FFD9>9D;3)4<6>)3:?23*134@<BBFFF@ADB??FG@0(4>?:1(008?>:7??7?FDA((
@M02996:162:000000000-B87FG:1:1101:21656:8012 1:N:0:TCGACGTC+TCTCTCCG
CCTACGGGTGGCAGCAGTGGGGAATTTTGGACAATGGGCGCAAGCCTGATCCAGCAATGCCGCGTGCAGGAAGAAGGCCTTCGGGTTGTAAACTGCTTTTGTCAGGGAAGAAATCCTTTGGGTTAATACCTCGAAGGGATGACGGTACCTGAAGAATAAGCACCGGCTAACTACGTGCCAGCAGCCGCGGTAATACGTAGGGTGCGAGCGTTAATCGGAATTACTGGGCGTAAAGCGTGCGCAGGCGGCTTTGCAAGACAGAGGTGAAATCCCCGGGCTCCACCTGGGAACTTCCTTTTGG
+
8ACCCA85=))========;;88BEEGGGGGGGGGGGGGGGGGGGGGGGGGGGFEFEFGGGGGGGGGGGGGGGGGGFGGGGGGGGGGGGGFGGGFGGGGGGGGGGGGGFGFE?FGGGGGG?FGGGGEFGGGGEGFG+8DGGFGFGGFGGGGGGGGGGGGGGGGGECEGGGGGGGGGFFFGGGFFGG4D>EG:EFGGFGGFD5F:?D35>>DGDFFGGFGDFGGGGFGGFEGFFFFFFFDDBG9D>FFFGF6?AAA42*9?<F?(,4<)96DBFFEG@9(4(9<0(2:(,(-.).5<8<2)(
@M02996:162:000000000-B87FG:1:1101:16031:8254 1:N:0:TCGACGTC+TCTCTCCG
CCTACGGGAGGCAGCAGTGGGGAATTTTGGACAATGGGCGCAAGCCTGATCCAGCCATGCCGCGTGCGGGAAGAAGGCCTTCGGGTTGTAAACCGCTTTTGTCAGGGAAGAAAAGGTTCTGGTTAATACCTGGGACTCATGACGGTACCTGAAGAATAAGCACCGGCTAACTACGTGCCAGCAGCCGCGGTAATACGTAGGGTGCAAGCGTTAATCGGAATTACTGGGCGTAAAGCGTGCGCAGGCGGTTATGCAAGACAGAGGTGAAATCCCCGGGCTCAACCTGGGAACTGCCTTTGTG
+
8ACCCD85=)1=======;;;888CFFGGGGGGGGGGGGGEGGGGGGGGGGGGFF@FGGGGGGGFEGGGGGGGGGGEGGGGGGGGGGGGGFGGGGGGGGGGGGGGGGGDGGGGGGGGGGGGFGGGGEDFGGDCFEFGGGGGCGGGGGGGGGCFFGGGGCFGGGFFEEGGGGGGGGG6FCFGGFFGGGGGGGGGF?FFGGFG<CEGGFFFFGDGFFGGFGCFGG7FFC<?>55:BAFFFFD3/452<5;D9<F>AF9A:CBFF7:?6A716F?:<@EB>3149?8(4<?F?:?F?:BF)6..
@M02996:162:000000000-B87FG:1:1101:14738:9026 1:N:0:TCGACGTC+TCTCTCCG
CCTACGGGTGGCAGCAGTAGGGAATCTTCCGCAATGGACGAAAGTCTGACGGAGCAACGCCGCGTGAACGATGAAGGCCTTCGGGTCGTAAAGTTCTGTTGTTAGGGAAGAACAAGTACCGTTCAAATAGGGCGGTACCTTGACGGTACCTAACCAGAAAGCCACGGCTAACTACGTGCCAGCAGCCGCGGTAATACGTAGGTGGCAAGCGTTGTCCGGAATTATTGGGCGTAAAGCGCGCGCAGGCGGTCTCTTAAGTCTGATGTGAAATCTCGCGGCTCAACCGCGAGCGGCCATTGGG
+
8ACCCDA=810=======;<;8;CFGGGGGGGGGGGGGGFFGGGGGGGGGGGGFFGGGGGGGGGGGGGGGGGGGGGGGGGGGGGGGGGGGGGGGGGGGGGGGGGGGGGGGGGGGGGGGGGGGGGGFFGGGGED>EGGGGGGGGGGDEFGGG@DGGGGGGGFGGGGGGGGGGGGGGGGGGGGGFFGGGGGGGCCDGGFGGFF*=AEGFFFFCGGFFGGFG75;??FF?C?FGFFF6FA>>531,59BE>39>DFBB>4<FFFFBA))-6940))6>5<BB1:F?:<;FF1(4(4;F064:5(
@M02996:162:000000000-B87FG:1:1101:14727:9041 1:N:0:TCGACGTC+TCTCTCCG
CCTACGGGTGACAGCAGTAGGGAATCTTCCGCAATGGACGAAAGTCTGACGGAGCAACGCCGCGTGAACGATGAAGGCCTTCGGGTCGTAAAGTTCTGTTGTTAGGGAAGAACAAGTACCGTTCAAATAGGGCGGTACCTTGACGGTACCTAACCAGAAAGCCACGGCTAACTACGTGCCAGCAGCCGCGGTAATACGTAGGTGGCAAGCGTTGTCCGGCATTTGTGGGCGTAAAGCGCTCGCCTGCGGTCGCTTAAGTCTGGTGTGAAATCCCCGGGCTCAACCGCGATCGGCCCTTGGA
+
8ACCCB00:0)=<==;======;;CFGGGGGGGGGFFAFGGGGEFGFGGGGGGGFGGGGGGFGGGGGGGFFGGGFGGFGGFGGGGGGGGGF<,FFGGGGG,FGGG<FFFFGBFGCFFFGGGGEGGF;FFGC<@F8EEGGGGGFGGCAFEGG=DFFFC8>DF?EGGGGGGGFGFFCEEGGGFFFAFFG)7>CC=597AD4*>5+;8D5AFF3E*.7DC6<)7?9*+12*(5).(4:6)()*-)()(054)4373:?:9FGA29(.(4166)>4(,)1.4>;(*,33(17-((-814(.:3()
@M02996:162:000000000-B87FG:1:1101:14356:9114 1:N:0:TCGCCGTC+TCTCTCCG
CCTACGGGTGGCAGCAGTGAGGAATATTGGTCAATGGACGCAAGTCTGAACCAGCCATGCCGCGTGCAGGAATAAGGCCCTATGGGTCGTAAACTGCTTTTGTGGTGGAGCAATAAGTCGTACGTGTACGGCGATGAGAGTACATCACGAATAAGCATCGGCTAACTCCGTGCCAGCAGCCGCGGTAATACGGAGGATGCAAGCGTTATCCGGATTTATTGGGTTTAAAGGGTGCGTAGGCTGTGGTCCAAGTCAGGGGTGAAAGCCCGGAGCTCAACTCCGGAACTGCCTTTGAGACTGG
+
88BCCF=5:))======<;;;;;;EFGGGGGGGGGGGGGGGGGGGGGGGGGGGFFCFFGGGGGGGGGGFGGFGGGGGGGGFGGGGDGGGGGGGGGFCGGGFCFGEGGECGGGGGGGDFFGG?FGGEEEGG>C83@BF,DCGCGGGG8EEG>FGDEGGGGGEGE8DFFG7CEC*DFGFDFGGGFFGG7D8@G:?A5C)7*=FFC5E7>EFFF=CBDGC7:DFGG<EEFGB4C580173<@D27?52@789,4@AA:AFFDB073)404:D>DBF<@C?052)87(,4.).2.47<2().45:
@M02996:162:000000000-B87FG:1:1101:3579:9157 1:N:0:TCGACGTC+TCTCTCCG
CCTACGGGAGGCAGCAGTGGGGAATATTGCACAATGGGCGAAAGCCTGATGCAGCAACGCCGCGTGAGGGACGACGGCCTTCGGGTTGTAAACCTCTTTTAGCAAGGAAGAAGCGAAAGTGACGGTACTTGCAGAAAAAGCGCCGGCTAACTACGTGCCAGCAGCCGCGGTAATACGTAGGGCGCAAGCGTTATCCGGAATTATTGGGCGTAAAGAGCTCGTAGGCGGTTTGTCGCGTCTGCTGTGAAAACCCGAGGCTCAACCTCGGGCCTGCAGTGGGTACGGGCAGACTAGAGTGCGG
+
ACCCCDF==0)====;====;888CFGGGGGGGGGGGGGGGGFGGGGGGGGGGFFGGGGGGGGGCFGGGGGGGGGGGGGGGGGGGGGGGGGGGGGGGGGGGGGGGGGGGGGGGGG>FGGGGGGGGGGGGGGCFGFGGGGG@ECFGGGDGEGFGFEFGDGGGGGCFFEEEGGEGGGGGCEFEDABEDGGGGCEGFGGDG7>GGGFGGFFFFGEDFFGF:GGE8CCE47D,8<DFFF@>>FG::>FA?=>G97DB>>B>E9:)=:B2::?E0C0,(0<*5:<>1)-776>F0(4546796)-4
@M02996:162:000000000-B87FG:1:1101:27649:9423 1:N:0:TCGACGTC+TCTCTCCG
CCTACGGGAGGCAGCAGTGGGGAATTTTGGACAATGGGCGCAAGCCTGATCCAGCAATGCCGCGTGCAGGAAGAAGGCCTTCGGGTTGTAAACTGCTTTTGTCAGGGAAGAAATCCTTTGGGTTAATACCTCGAAGGGATGACGGTACCTGAAGAATAAGCACCGGCTAACTACGTGCCAGCAGCCGCGGTAATACGTAGGGTGCGAGCGTTAATCGGAATTACTGGGCGTAAAGCGTGCGCAGGCGGCTTTGCAAGACAGAGGTGAAATCCCCGGGCTCAACCTGGGAACTGCCTTTGTG
+
88CCCE)880)==8==;===;888EFGGGGGGGGGGGGGGGGGGGGGGGGGGGGGGFGGGGGGGGGGGGGGGGGGGFGGGGGGGGGGGGGGFGGGGGGGFGGGGFGGGGGGGGGGGGGGGGFFGGGGGGGGGG>EEDCGGGGGGGGGDFFGGGGGGCFDGGGCFFGGGGGGGGGGGGGGGGGFFGFGDGGGGGFGGFFFFGGC>EGDFF><5D:ADGFGC>FGFFFGGBFG;?F>FFFFD6>><9>B>GBBFFA<4>FF?FFF2:1<<FB728::C:>>?FFF1(,((,.-8<>7)14>A4
@M02996:162:000000000-B87FG:1:1101:2811:9494 1:N:0:TCGACGTC+TCTCTCCG
CCTACGGGGGGCAGCAGTGGGGAATTTTGGACAATGGGCGCAAGCCTGATCCAGCAATGCCGCGTGCAGGAAGAAGGCCTTCGGGTTGTAAACTGCTTTTGTCAGGGAAGAAATCCTTTGGGTTAATACCTCGAAGGGATGACGGTACCTGAAGAATAAGCACCGGCTAACTACGTGCCAGCAGCCGCGGTAATACGTAGGGTGCGAGCGTTAATCGGAATTACTGGGCGTAAAGCGTGCGCAGGCGGCTTTGCAAGACAGAGGTGAAATCCCCGGGCTCAACCTGGGAACTGCCTTTGTG
+
88A@CBD51)088884:<:::@8C=FCEGGG<EGFGFGG@F:EEGGGGGGFGCFFGGGGDGGGGFGDFFEG@FGGGGFGGFGGGGGGGE=;A;FFCFCGGFFACFGGGFFGCE9FGGGGFGGDGFGG;FGGGG=FEGGGGGCEGEGGCFFGGGGGCFEFGCCCA8CEGE<FGFGGFFFGEGGF@FGDGGEDEEFGC59C;GDC@59;D@DD53:F7F:*>>FGCCFCCBFGB:?FFFFB549373).4<>FFBFF<2:F7,0514<FFB:>:3(7:@>(,4/4??<6(..4:B?:7F2<60
@M02996:162:000000000-B87FG:1:1101:13922:9647 1:N:0:TCGACGTC+TCTCTCCG
CCTACGGGAGGCAGCAGTGGGGAATTTTGGACAATGGGCGCAAGCCTGATCCAGCCATGCCGCGTGCGGGAAGAAGGCCTTCGGGTTGTAAACCGCTTTTGTCAGGGAAGAAAAGGTTCTGGTTAATACCTGGGACTCATGCCGGTACCTGAAGAATAAGCACCGGCTAACTACGTGCCAGCAGCCGCGGTAATACGTAGGGTGCAAGCGTTAATCGGAATTACTGGGCGTAAAGCGTGCGCAGGCGGTTATGCACGACAGAGGTGAAATCCCCGGGCTCAACCTGGGAACTGCCTTTGTG
+
8BCCCE@BA1)=========;88BF@GGGGGGGGGGGGGGGGGGGGGGGGGGGGGDFEGGGGGGGGGGGGCGGFGGGGGGGGGGGGGGGGGGGGEGGGGGGFGGGGGGGGGGGC:CGGFGGFFGGADFGGFFC+>>D@D<=,@FFEEEGGCCBGGFEGC,@FGGGGEGDFGECG>FEGGFGGFFGGGG559*:A7@>GGF3CFFG4AAFEDE<FFGG<377CFGGFGGFFD5:1<@;?DD1>>D>:799>:FBFF2(*9;17:::?B24:D::078>>9?7@::??:8004:??:BFBDD(
@M02996:162:000000000-B87FG:1:1101:13901:9649 1:N:0:TCGACGTC+TCTCTCCG
CCTACGGGAGGCAGCAGTGGGGAATTTTGGACAATGGGCGCAAGCCTGATCCAGCCATGCCGCGTGCGGGAAGAAGGCCTTCGGGTTGTAAACCTCTTTTGTCAGGGAAGAAAAGGTTGTGGTTAATACCTGGAACTCCTGACGGTACCTGAAGACTAAGCACCGGCTAACTACGTGCCAGCCGCCCGGTTACTACGTGTAGTGCAAGCGTTAATCGGAATTACTGGGCGTCAATCGTGAGCAGGCGTGTAGGCAAGACAGCTCAGAACTCCCGTGGCCCCACCTGGGAACGTCTGTCGTG
+
8ACCCF0:5:)====;====;88BE,EFGD8FGFGGFGGG:FGGGGGGG<FGGGG,E@FGGGGG@F7FGGGGGGGGGCGGGGGG+EFGGGCFGG8FGGGG9,CFE?FFGGGGGG8+4E,8+@FBCA@EA,77,,,3,6,,@AEE+BE8FF9B8,33,,3>B:DG>>7E:F67BF592*4,4***42))1*)1+11+2>*)*216+++8))**2)1:3,**23+29=C41@))3()*,45*(*).(7)3)4(*))).-*0(())))(5<.)*.3()*)(,((),,((4((.,((((,1)(((
@M02996:162:000000000-B87FG:1:1101:13916:9666 1:N:0:TCGACGTC+TCTCTCCG
CCTACGGGAGGCAGCAGTGGGGAATTTTGGACAATGGGCGCAAGCCTGATCCAGCCATGCCGCGTGCGGGAAGAAGGCCTTCGGGTTGTAAACCGCTTTTGTCAGGGAAGAAAAGGTTCTGGTTAATACCTGGGACTCATGACGGTACCTGAAGAATAAGCACCGGCTAACTACGTGCCAGCAGCCGCGGTAATACGTAGGGTGCAAGCGTTAATCGGAATTACTGGGCGTAAATCGTGGGCATGCGGTTATGCAAGACCGAGGGTAAATCCCCGGGCTCAACCTGGGAACTGCCTTTGTG
+
ACCCCB888)0=========;888CFGGGGGGGGGGGGGGGGGGGGGGGGGGGFGGGGGGGGGGGGGGGGGGGGGGGGFGGGGGGGGGGGGGGGCFGGGGGGGGGGGGGGGGGGFEFGGGGCGGGGCFGFG9DBFF8EGGGGGGGGGEGGGGFFGGGGGGGGGGFEGDEFGGGGGGGGGGGFFFGGGGGGGG=A?FFGG:CDGFGFCFFEG5CFFGGFDGFGFGGFDGFFD380)14:7*(94).7<0>64?9.64<*72()3(((.5@<FFDFFGF1014=?FF?B:42-,.47>FA44(
@M02996:162:000000000-B87FG:1:1101:21312:9959 1:N:0:TCGACGTC+TTTCTCCG
CCTACGGGTGGCAGCAGTGGGGAATTTTGGACAATGGGCGCAAGCCTGAACCAGCCATGCCGCGTGCGGGAAGAAGGCCTTCGGGTTGTAAACCGCTTTTGTCAGGGAAGAAAAGGTTCTGGTTAATACCTGGGACTCATTACGGTACCTGAAGAATTAGCACCGGCTAACTACGTGCCAGCAGCCGCGGTAATACGTAGGGTGCAAGCGTTAATCGGAATTACTGGACGGAAAGCGTGCGCAGGCGGTTATGCAGGGCAGAGGTGAAATCCCCGGGCCCAACCTGGGAACTGCCTTTGTG
+
8ACCCBDB51)=======;;;8,8E,EFGG8FFFGGGGFGCFG:FGGGG,EFGFGGGGGGGGGGGGDGGGG:FGGGGGG@FD<FGGGCFBFFCF=:4CFGGGGDFFG7=+,AF4F:A?FD5A857<CC><=9DG=,@==,,7E=+8@:@EC,DC;,,,5D:+,3351*448C7F8C>FG9<C>FDGD<55:*3;<+:CFAC7E5/*885)2**:A+83355@7:C*+*(73)461)((0*()(84>@612??AB>).*1(4<2,.46865*(,37>5>,,(0-4(403.4(4<7(4/.654
@M02996:162:000000000-B87FG:1:1101:16060:10027 1:N:0:TCGACGTC+TCTCTCCG
CCTACGGGCGGCAGCAGTGGGGAATTTTGGACAATGGGCGCAAGCCTGATCCAGCAATGCCGCGTGCAGGAAGAAGGCCTTCGGGTTGTAAACTGCTTTTGTCAGGGAAGAAATCCTTTGGGTTAATACCTCGAAGGGATGACGGTACCTGAAGAATAAGCACCGGCTAACTACGTGCCAGCAGCCGCGGTAATACGTAGGGTGCGAGCGTTAATCGGAATTACTGGGCGTAAAGCGTGCGCAGGCGGCTTTGCAAGACAGAGGTGAAATCCCCGGGCTCAACCTGGGAACTGCCTTTGTG
+
8ACCCFF=)0)8888;;<;;;888EFFGGGGGGGGGGGGGGGGGGGGGGGGGGGGGGGGGGGGGGGGGGGGGGGGGGGGGGGGGGGGGGGGGGGGGGGGGGGGGGGGGGGGGGGGGGGGGGGEFGGFGGGGGGGGGGGGGGGGGGEGEGGGFFGGGGGGGGGGGGGGGGGGGGEGGGGGGGGFFGGGGGGDEGFGGFFGFGGF>EDDEFFGGGFFGGFGGFGGGGFGF:EGFBBFF7?D99CBDBFFFDFFFADA)8*9:<:?(,8>BBACBFBEE@B6<?6?<?B?44?42822)94)).
@M02996:162:000000000-B87FG:1:1101:13828:10251 1:N:0:TCGACGTC+TCTCTCCG
CCTACGGGTGGCAGCAGTGGGGAATTTTGGACAATGGGTGCAAGCCTGATCCAGCCATGCCGCGTGCGGGAAGAAGGCCTTCGGGTTGTAAACCGCTTTTGTCAGGGAAGAAAAGGTTCTGGCTAATACCCGGGACTCATGACGGTACCTGAAGAATAAGCACCGGCTAACTACGTGCCAGCAGCCGCGGTAATACGTAGGGTGCAAGCGTTAATCGGAATTACTTGGCGTAAAGCGTGCGCAGGCGGTTATGCAAGACAGAGGTGAAATCCCCGGGCTCAACCTGGGAACTGCCTTTGTG
+
8BCCCF=51))====;===;;888CFGGGGGGGGGGGGGGGGFGGGGGGGGGGGGGFGGGGGGGGGGGGGGGGGGGEFGGGGGGGGGGGGFGGGGGGGGGDFFGGGGGGGGFFGGGGGGGGGGGGGEFFFGGGGGEGGGGGGGGGGGGGFFGGGGGGGGGGGGGGGGGGFGGGGGGFGGGGGFFGGDCGCDB8FFEFGGFD:EBDGFFFFCEG3@C543>>FCFG*A<BED:(:<=9BF547(047>>C>B466<6<CF7:5(-31<B*6:734B:>>6?2=:::<2:,.3),).47<9-(
@M02996:162:000000000-B87FG:1:1101:17707:10297 1:N:0:TCGACGTC+TCTCTCCG
CCTACGGGTGGCAGCAGTGGGGAATTTTGGACAATGGGCGCAAGCCTGATCCAGCAATGCCGCGTGCAGGAAGAAGGCCTTCGGGTTGTAAACTGCTTTTGTCAGGGAAGAAATCCTTTGGGTTAATACCTCGAAGGGATGACGGTACCTGAAGAATAAGCACCGGCTAACTACGTGCCAGCAGCCGCGGTAATACGTAGGGTGCGAGCGTTAATCGGAATTACTGGGCGTAAAGCGTGCGCAGGCGGCTTGGCAAGACAGAGGTGAAATCCCCGGGCCCAACCTGGGAACTGCCTTTGTT
+
8ACCCFF=>))==8=====;;88BFEGGGGGGGGGGEGGGEGGGGGGGGGGGGGGEFGGGGGGGGGGGGGGGGGGGGGGGGGGGGGGGGGGGGGGGGGGGGGGGGGGGGEGGGGGGGGGGG>FDFFEGGGFFGGGGGEGGGGGGGGGGGGGGGGGGGGFGGGFGCEGE:ECC7FGGGGGGFGAFGGGGGGGGGFGGFGFF<DG::D3:AEDGGFFGGFGDFGF7F4CC?DGB22)14:@7(),79D)4/-6)(.5<?*2(2.4:43ADF<:7:33:7;(--0(:740415-.771)04:6(
@M02996:162:000000000-B87FG:1:1101:2267:10426 1:N:0:TCGACGTC+TCTCTCCG
CCTACGGGAGGCAGCAGTGAGGAATATTGGTCAATGGGTGCAAGCCTGAACCAGCCATCCCGCGTGAAGGACGACTGCCCTATGGGTTGTAAACTTCTTTTGTATAGGGATAAACCTACCCTCGTGAGGGTAGCTGAAGGTACTATACGAATAAGCACCGGCTAACTCCGTGCCAGCAGCCGCGGTAATACGGAGGGTGCAAGCGTTATCCGGATTTATTGGGTTTAAAGGGTCCGTAGGCGGACTTATAAGTCAGTGGTGAAAGCCTGTCGCTTAACGATAGAACTGCCATTGATA
+
8ACCCFF>5:)=8=======;;CFFGGGGGGGGGGGGGGGGGGGGGGGGGGGGGGGGGGGGGGGGGGGGGGGGGGGGGGGGGGGGGGGGGGGGGGGGGGFGGGGGGGGGGGGGGGFGGGGGGGGGGFGFGGGGGGGGFGGGGGGGGGGFGDFFGGGGGGGGGGEGGGGGGGGGGGGGGGGGGFFGGGGGDFGCDGGFGGFGGGFGGDFFFDGGBFGG)CFFGGGGBCCEFGFDFFFFFEC314)4>FFGFFFBADDFGGFFFFBFF7?><D?:<F;BFFBBD?B<AA7<:8AAF)6/
@M02996:162:000000000-B87FG:1:1101:2247:10428 1:N:0:TCGACGTC+TCTCTCCG
CCTACGGGAGGCAGCAGTGAGGAATATTGGTCAATGGGTGCAAGCCTGAACCAGCCATCCCGCGTGAAGGACGACTGCCCTATGGGTTGTAAACTTCTTTTGTATAGGGATAAACCTACCCTCGTGAGGGTAGCTGAAGGTACTATACGAATAAGCACCGGCTAACTCCGTGCCAGCAGCCGCGGTAATACGGAGGGTGCAAGCGTTATCCGGATTTATTGGGTTTAAAGGGTCCGTAGGCGGACTTATAAGTCAGTGGTGAAAGCCTGTCGCTTAACGATAGAACTGCCATTGATA
+
88AC,:=A>)0=8=8;==;=;;;CECEFGGGGGGGGGGGFFCEGGFGGGGFGFF@DCCEFEC@CCFFFFGFFEB@FGGGGGGDDGGGGGGGFGCGGGFGGGGGGG?,CFGGGGGGFGFEFGGGGD88CFDC=CEFFGGGGGGGGGGCFGGGGGGGGF8CEGDGGGCFFG@DF>CFFCGGFGGFEEGGGGGFCC*;C>DGD8CFAEC>3=67ADEFGGFCCCFC5*:+;>=D:@11),4BG)/,.4<?):469<AAF29C9:B2AA:7><<7:(4>?=4?:?>B44.)..()66A<-*
@M02996:162:000000000-B87FG:1:1101:2280:10440 1:N:0:TCGACGTC+TCTCTCCG
CCTACGGGAGGCAGCAGTGAGGAATATTGGTCAATGGGTGCAAGCCTGAACCAGCCATCCCGCGTGAAGGACGACTGCCCTATGGGTTGTAAACTTCTTTTGTATAGGGATAAACCTACCCTCGTGAGGGTAGCTGAAGGTACTATACGAATAAGCACCGGCTAACTCCGTGCCAGCAGCCGCGGTAATACGGAGGGTGCAAGCGTTATCCGGATTTATTTGGTTTAAAGGGTCCGTAGGCGGACTTATAAGTCAGTGGTTAAAGCCTGTCGCTTAACGATCGAACTGCCCTTTATA
+
8ACCCDF)1)0====;====;;;;CFGGG?FGGFGGGGGDGGGGGGGGGGGGGGGGFGGGGGGEGGGGGGGGGGGGGGGGGGGGGGGGCFGGGGGGGGGGGGGGGFGFGGGGGGGGGGGFGGGGGDF78EBE>FGGGGGGFGGGGGGGGGGGCFGCGGGGDGGGGEEGGGGFGGG6DGC?E7AF5CCGGCG8C>5*:C5?DDCF5CD35CG5DEFD=<FGAGCCCAF:4FG3336086B*5/-03)9):<F6:6A4A:DA(/)64<0:).>(26@;?<3:?),(.4<24:((.4).0
@M02996:162:000000000-B87FG:1:1101:3390:11050 1:N:0:TCGACGTC+TCTCTCCG
CCTACGGGTGGCTGCAGTGGGGAATCTTGCACAATGGGCGAAAGCCTGATGCAGCGACGCCGCGTGGGGGATGAAGCATCTCGGTGTGTAAACCCCTTTCGATTCGGACGAATGCCCGCAAGGGAGTGACGGTACGGATATAAGAAGCCCCGGCTAACTACGTGCCAGCAGCCGCGGTAAGACGTAGGGGGCCAGCGTTGTTCGGAATTACTGGGTGTAAAGGGTTCGTAGGCGGTGCGGCAAGTTGGGAGTGAAATCTCTGGGCTTAACCCAGAGGCTGCTTCCAAAACTGCTGTGGTCG
+
88BCCED)1))===8;===;;88BEDFGGGGGGGGGGGGGGGGGGGGGGGGGGFFGEGGGGFGG@FGGGG>FGGGGGGGGGGGGGGGGFFFGGGGGGGGGGGGGGGGGGFFGGGDFGGGG7FFGGGEECGEGGGGGEEGGGGGGGGGCDGGGGGGGGGGGGGGGFFFF5@F=DG=EE>=CGGA>;DGGGGG>EEGC>D>:7DGFGD:FFFFGGFFGGBGGFGFGG>CD?>GF>F>D>FFGF7()6FF0<3:EBF9>A?769=7:::?:*.>1145;>?1?6<>A4>4<:05<DDFF<(,.-
@M02996:162:000000000-B87FG:1:1101:3415:11056 1:N:0:TCGACGTC+TCTCTCCG
CCTACGGGTGGCTGCAGTGGGGAATCTTGCACAATGGGCGAAAGCCTGATGCAGCGACGCCGCGTGGGGGATGAAGCATCTCGGTGTGTAAACCCCTTTCGATTCGGACGAATGCCCGCAAGGGAGTGACGGTACGGATATAAGAAGCCCCGGCTAACTACGTGCCAGCAGCCGCGGTAAGACGTAGGGGGCCAGCGTTGTTCGGAATTACTGGGTGTAAAGGGTTCGTAGGCGGTGCGGCAAGTTGGGAGTGAAATCTCTGGGCTTACACCAGAGCATACTTCCAAAACTGCTGTGCTCG
+
88BCC5=90)0===8;==;;;88BCEFGGGGGGGGGGGGGGGGGGGGGGGGGGGGGGGGGGGGGGGGGGGDFFGGGGGGGFGFFGGGGGGGGGGGGGGGGGGFGGGGGGGGGGFGGGGGGG>FGGGE<FGG:C<B@BEEEDFG<CFEGGGGC=@EGFEGGGGG7:FF9:FGGGGGGDCEECFFB*9CDC>):CB=FEDGF<DFDEG@FFF79*9>C*,7:*+:*A>GGBF372((8((>9399FBF=?>0<71<44>C><AF013:?>)):42(02)))).16<BFFFFF7><58<)66<(
@M02996:162:000000000-B87FG:1:1101:12871:11117 1:N:0:TCGACGTC+TCTCTCCG
CCTACGGGAGGCTGCAGTGGGGAATTTTGGACAATGGGCGCAAGCCTGATCCAGCAATGCCGCGTGCAGGAAGAAGGCCTTCGGGTTGTAAACTGCTTTTGTCAGGGAAGAAATCCTTTGGGTTAATACCTCGAAGGGATGACGGTACCTGAAGAATAAGCACCGGCTAACTACGTGCCAGCAGCCGCGGTAATACGTAGGGTGCGAGCGTTAATCGGAATTACTGGGCGTAAAGCGTGCGCAGGCGGCTTTGCAAGACAGAGGTGAAATCCCCGGGCCCAACCTGGGAACTGCCTTTGGG
+
8ACCCB0:800====;===;;888FEGGGGGGGGGGGGGGGGGGGGGGGGGGGGGGGGGGGGGGGGGGGGGGGGGGGGGGGGGGGGGGGGGGGGGGGGGGGGGGGGGGGGGGGGGFGGGGGGEGGGFEGGFFE@FGGGGGGGGGGGGGGGFGGGGGGGGGGGGGGGGGGGGGFGGGGGGFGGFFGFDGDG?:CFFGFGGFDGGFGGEE>DCEGFFFFFGGFGFCFFGF0BGFBFA46?D*,)4>47>9>;;FFAABFC<((..34(4<FAC?:47CD;(4:7(40280:((.5<8?*5-(,
@M02996:162:000000000-B87FG:1:1101:19485:11201 1:N:0:TCGACGTC+TCTCTCCG
CCTACGGGGTGCAGCAGTGGGGAATTTTGGACAATGGGCGCAAGCCTGATCCAGCAATGCCGCGTGCAGGAAGAAGGCCTTCGGGTTGTAAACTGCTTTTGTCAGGGAAGAAATCCTTTGGGTTAATACCTCGAAGGGATGACGGTACCTGAAGAATAAGCACCGGCTAACTACGTGCCAGCAGCCGCGGTAATACGTAGGGTGCGAGCGTTAATCGGAATTACTGGGCGTAAAGCGTGCGCAGGCGGCTTTGCAAGACAGAGGTGAAATCCCCGGGCTCAACCTGGGAACTGCCTGTGGG
+
88CCCEF5=>1========;;88BCFFGGGGGGGGGGGGGGGGGGGGGGGGGGGGGGGFFGGGGGGGGGGGGGGGGFFGGGGGGGGGGGGGGGGGGGGGGGGGGGGGFGGGGGGFGGCFCFGGGGGFFGFFGGGFE@CDFGGGGFEGEACFGEGGFFGGGGGGGGGGGGCFGGGCFFFGGGGFFF>?DGGGD=FGG4DF4CCGFGGFFFFGEGAACG;*95FG7?667?ED)326B96)12905;ED>GB>FFFF5AGGB?F?B?0><7>>(545C5;482=1?21(-((-244(3*.5((
@M02996:162:000000000-B87FG:1:1101:19469:11213 1:N:0:TCGACGTC+TCTCTCCG
CCTACGGGGGGCAGCAGTGGGGAATTTTGGACAATGGGCGCAAGCCTGATCCAGCAATGCCGCGTGCAGGAAGAAGGCCTTCGGGTTGTAAACTGCTTTTGTCAGGGAAGAAATCCTTTGGGTTAATACCTCGAAGGGATGACGGTACCTGAAGAATAAGCACCGGCTAACTACGTGCCAGCAGCCGCGGTAATACGTAGGGTGCGAGCGTTAATCGGAATTACTGGGCTTAAAGCGTGCGCAGGCGGCTTTGCAAGGCAGAGGGGAAATCCCCGGGCTCCACCCGGGAACGGCCTTTGGG
+
8A@CCEF:>A)8888::<:::@BFFFGGGGGGGGGGGGGGGG7FGGGGGGGGGFFGFGGGFGGGGGGGGGGGGGGGGGGGGGGGGGGGGGGGGGEFGGGGGGGGGFGGGGBFFFGGGGGGGGGEFEFCFFFGEEEGGGGGCFDEGEFGGGGGG99CFGGGGGGGGGGGGGGC7<;FFGGFFGFFGGCDCGC8==E+<CD5CGFBGGFEFEGED>60>:CDFGC7+9<5()106<A666<7(/(01>D2/3(0.4:9<**(-04:(32384:,44:87((-(97,(,22,-4((((-044((
@M02996:162:000000000-B87FG:1:1101:27079:11372 1:N:0:TCGACGTC+TCTCTCCG
CCTACGGGAGGCAGCAGTGGGGAATTTTGGACAATGGGCGCAAGCCTGATCCAGCAATGCCGCGTGCAGGAAGAAGGCCTTCGGGTTGTAAACTGCTTTTGTCAGGGAAGAAATCCTTTGGGTTAATACCTCGAAGGGATGACGGTACCTGAAGAATAAGCACCGGCTAACTACGTGCCAGCAGCCGCGGTAATACGTAGGGTGCGAGCGTTAATCGGAATTACTGGGCGTAAAGCGTGCGCAGGCGGCTTTGCAAGACAGAGGTGAAATCCCCGGGCTCAACCTGGGAACTGCCTTTGTG
+
-8ACCD=88))=========;88BEEFGGGGGGGGGGGGEGGGGGGGGGGGGGFFGGGGGGGGGGGGGGGGGGGGGGGGGGGGGGGGGGGGGGGGGGGGGGGGGGGGGGGGGGGGGGGGGGGGGGGEFGGGGGGGGGGGGGGGGGGGEGGGGGGGGGGGGGGGGGGGGGGGGGGGGFGGGGGFFGGGGGGGEEFGGFGGFGGGFGGFFFF>EDFFGGFGDFFFGGFGFBFGBFBBFFFBC9>9>9@>;D64?4AADFCGFFFFF369??AC?0:EEFF012?<?4<10(423<?07F24<7
@M02996:162:000000000-B87FG:1:1101:3470:11477 1:N:0:TCGACGTC+TCTCTCCG
CCTACGGGTGGCTGCAGTGGGGAATTTTGGACAATGGGCGCAAGCCTGATCCAGCCATGCCGCGTGCGGGAAGAAGGCCTTCGGGTTGTAAACCGCTTTTGTCAGGGAAGAAAAGGTTCTGGTTAATACCTGGGACTCATGACGGTACCTGAAGAATAAGCACCGGCTAACTACGTGCCAGCAGCCGCGGTAATACGTAGGGTGCAAGCGTTAATCGGAATTACTGGGCGTAAAGCGTGCGCAGGCGGTTATGCAAGACAGAGGTGAAATCCCCGGGCTCAACCTGGGAACTGCCTTGGTG
+
88ABCEF)1))==8=;;==;;@BB@FFGGGGGC<<EFGGGGGGGGGGGGGDGFE8C<FGGGGEFFCFFEGGGGFGGGGGGGGGGGGGGGFFFFFEGFGFFFF,CFCGGGGGGGGGGEAFGGFBAFGFGGGGFGEFCFGGGGGGGGGGGGGG@FGGFFGGGGGGEGGGGGGGGGGGFGGFGGDFFGDDDGGDEGFGGFCDFGDGFEGFFFDDEGFCGG?GC3CCFGFGGFFCEF:BF;<>C999@>@D>7>?BAABAFDG>?F???FA<=>>>7?FGB60:??:(51?174,57<?27,5<-
@M02996:162:000000000-B87FG:1:1101:28820:11525 1:N:0:TCGACGTC+TCTCTCCG
CCTACGGGCGGCAGCAGTGGGGAATTTTGGACAATGGGCGCAAGCCTGATCCAGCCATGCCGCGTGCGGGAAGAAGGCCTTCGGGTTGTAAACCGCTTTTGTCAGGGAAGAAAAGGTTCTGGCTAATACCCGGGACTCATGACGGTACCTGAAGAATAAGCACCGGCTAACTACGTGCCAGCAGCCGCGGTAATACGTAGGGTGCAAGCGTTAATCGGAATTACTGGGCGTACAGCGTGCGCAGGCGGTTATGCAAGACAGAGGTGAAATCCCCGGGCTCAACCTGGGAACTGCCTTTGGT
+
88AC@?0):0)8888;;<;;;88BFFGGGGGGGGGGFGGGGGGGGGGGGGGGGGGGGGGGFGGGFEGGGGGGGGGGGGGGGGGGGGGGGGGGGGGGGGFGGGD<FGGGGGGGGG@F7CFGGGGGGFC@FFFFECEGDEGGEFG>:BFEBFGG6FFG;;CFFGGG**?=EGGGGGEGGGGG6CFFGGDGGGCEG?FGFGF:DGGBCFFFFB1:3767D(7DFFFDC*AF0)7>(4>FB()*4<2@>F>>G08*<).6>*548F??72<86<:?D0BC>;><B417,.3(..())4,468),(
@M02996:162:000000000-B87FG:1:1101:28843:11534 1:N:0:TCGACGTC+TCTCTCCG
CCTACGGGCGGCAGCAGTGGGGAATTTTGGACAATGGGCGCAAGCCTGATCCAGCCATGCCGCGTGCGGGAAGAAGGCCTTCGGGTTGTAAACCGCTTTTGTCAGGGAAGAAAAGGTTCTGGCTAATACCCGGGACTCATGACGGTACCTGAAGAATAAGCACCGGCTAACTACGTGCCAGCAGCCGCGGTAATACGTAGGGTGCAAGCGTTAATCGGAATTACTGGGCGTAAAGCGTGCGCAGGCGGTTATGCAAGACAGAGGTGAAATCCCCGGGCTCAACCTGGGAACTGCCTTTGTG
+
68ACCE1)81)8888;;<;;;88BFFGFGGGGGGGGGGGGGGGGGGGGGGGGGFFGGGGGGGGGGGGGGGGGGGGFGGGGGGGGGGGGGGGGGGGGGGFGGGF9FGGGGGGGGGGGGGGGGGGGGGFGGGGGGEGCGGGGGGGGGGG7DGGGCFBFGGGGGGFGGGGGGCEGGGGGG=FGFGFFGGGGGGDEEFGGFGD7DGGFDG@FF@D=DFFFF:5CFGGCFFGGFDC7:?A4610/4)4>>>B9976?<2.<>**(.0,4)(6>4523,4>GD031)6:(43:?133)))4287<<?
@M02996:162:000000000-B87FG:1:1101:13632:11555 1:N:0:TCGACGTC+TCTCTCCG
CCTACGGGTGGCAGCAGTGGGGAATTTTGGACAATGGGGGCAACCCTGATCCAGCCATGCCGCGTGCGGGAAGAAGGCCTTCGGGTTGTAAACCGCTTTTGTCAGGGAAGAAATCCTTTGGGCTAATAACTCGGAGGGATGACGGTACCTGAAGAATAAGCACCGGCTAACTACGTGCCAGCAGCCGCGGTAATACGTAGGGTGCAAGCGTTAATCGGAATTACTGGGCGTAAAGCGTGCGCAGGCGGTTATGCAAGACAGATGTGAAATCCCCGGGCTCAACCTGGGAACTGCATTTGTG
+
88CCCB1)=))========;;888;FFFGGGGGGGGGGGGGGGGGGGGGGGGGGGGGGGGGGGGGGGGGGGGGGGGGGGGGGGGGGGGGFFFGGGGGGGGGGGGGGGGGGGGGGGGGGFGGGGGGGFGGGGGGGGGEGGGGGGGGGGGGGGDGGGGCFGGGGGGGGGGGGGGGGGGGGGGGGFFGGGGGGGGGFGGFGFFGGGFGFBBFFGGGFFFFBGGFGGGGFGGFFC><?<FFFFDBG9D9@@>>>?FF<<B<=441.<AB<)59<?3818E570:3?<?F03?B??08?24@A)).
@M02996:162:000000000-B87FG:1:1101:6428:11591 1:N:0:TCGACGTC+TCTCTCCG
CCTACGGGCGGCAGCAGTGGGGAATTTTGGACAATGGGCGCAAGCCTGATCCAGCAATGCCGCGTGCAGGAAGAAGGCCTTCGGGTTGTAAACTGCTTTTGTCAGGGAAGAAATCCTTTGGGTTAATACCTCGAAGGGATGACGGTACCTGAAGAATAAGCACCGGCTAACTACGTGCCAGCAGCCCCGGGAATACGTAGGGTGCGAGCGTTAATCGGAATTACTGGGCGTAAAGCGTGCGCAGGCGGCTTTGCAAGACAGAGGTGAAATCCCCGGGCTCAACCTTGGAACGGCCTTTGTG
+
8ACCCEFA)008888;;<;;;88BFEFGGGFGGGGGGGGGDGGGGGGGGDGGGGGGFEGGGGGGGGGGGGCFGGGGGGGFGGGGGGGGGGGGGG,FFDGFFGF?FFFFFGGGG<=<,F,,,F=FFF9EE>C,63=@+@F=EGAF7CGEGFF7,3@CGD>=32DDG514:EGGGGGGFCC9CGA6:**/)*)*3;<+:;>A57CE8D3>5><E*0*:C0*9@F:F7F6D(0>>:?>62?E9173B(<79C01@<>:)47*475284:A?96*,8()?>>6<>FB22)6:?27(-((2)-663
@M02996:162:000000000-B87FG:1:1101:15116:11929 1:N:0:TCGACGTC+TCTCTCCG
CCTACGGGAGGCAGCAGTGGGGAATTTTGGACAATGGGCGCAAGCCTGATCCAGCAATGCCGCGTGCAGGAAGAAGGCCTTCGGGTTGTAAACTGCTTTTGTCAGGGAAGAAATCCTTTGGGTTAATACCTCGAAGGGATGACGGTACCTGAAGAATAAGCACCGGCTAACTACGTGCCAGCAGCCGCGGTAATACGTAGGGTGCGAGCGTTAATCGGAATTACTGGGCGTAAAGCGTGCGCAGGCGGCTTTGCAAGACAGAGGTGAAATCCCCGGGCTCAACCTGGGAACTGCCTTTGTG
+
8ACCCD:):)1=8=======;888CFGGGGGGGGGGGGGFGGGGGGGGGGGGGGGGGGGGGGGGGGGGGGGGGGGGGGGGGGGGGGGGGGGGGGGGGGGGGGGGGGGGGGGGGGGGGGGGGGGGGGGGGGGFGGGGGGGGGGGGGGGGG9EEFGGGGGGFFGGGGGGDGGGGGGGGGGGGGGFFGGGGGGGGGFGGFDGFGCGFEGFEFEDGGFAFG0DGFGDGGFGF?FGFFFFF9:BC>C>BFEFFGBF6ABF9ACD::?BB?B>?7<C>??FGFF>BFFFBFFFFFB3??F:<@<<A1
@M02996:162:000000000-B87FG:1:1101:21640:12199 1:N:0:TCGACGTC+TCTCTCCG
CCTACGGGAGGCAGCAGTGGGGAATTTTGGACAATGGGGGCAACCCTGATCCAGCCATGCCGCGTGCGGGAAGAAGGCCTTCGGGTTGTAAACCGCTTTTGTCAGGGAAGAAATCCTTTGGGCTAATAACTCGGAGGGATGACGGTACCTGAAGAATAAGCACCGGCTAACTACGTGCCAGCAGCCGCGGTAATACGTAGGGTGCAAGCGTTAATCGGAATTACTGGGCGTAAAGCGTGCGCAGGCGGTTATGCAAGACAGATGTGAAATCCCCGGGCTCAACCTGGGAACTGCATTTGTG
+
8ACCCDFA)1)===8=====;888CEGGGGGGGGGGGGGGGGGGGGGGGGGGGGGGGGGGGGGGGGGGGGGGGGGGGGGGGGGGGGGGGGGGGGGGGGGGGGGGGGGGGGGGGGGGGGGGGEGGGGGFGGGGGGGGGDGGGGGGGGCEEGFGGGGGGGGFCGGGGDGGGGGGGGGGGGGGGGFFGGGGGGGGGF?EFFGFGGGFC<FFFEDDDFFGC3DGFGFGGFGGBBDDFFFF>?;C7C>59<>>57:BB>:AF=F><FF>-:AAF9C??<DEF6,4<?:8?FF?0.-,,))-9):A0
@M02996:162:000000000-B87FG:1:1101:29358:12558 1:N:0:TCGACGTC+TCTCTCCG
CCTACGGGGTGCAGCAGTGGGGAATTTTGGACAATGGGCGCAAGCCTGATCCAGCAATGCCGCGTGCAGGAAGAAGGCCTTCGGGTTGTAAACTGCTTTTGTCAGGGAAGAAATCCTTTGGGTTAATACCTCGAAGGGATGACGGTACCTGAAGAATAAGCACCGGCTAACTACGTGCCAGCAGCCGCGGTAATACGTAGGGTGTGAGAGTTAATCGGAATTACTGGGCGTAAAGCGTGCGCAGGCGGCTGTGCAAGACAGAGGTGAAATCCCCGGGCTCAACCTGGGAACTGCCTTGGTG
+
8ACCC>1:10)8;======;;88BFGGGGGGGGGGGGGGFFGGFFGGGGGGGGGFGGGGGGGGGGGGGGGDGFGGGEFGGGGGGGGGGGGGGGGGGGGGGGGFGGGGGGGGGGGGGG<FFGGGGGGGGGGGFCCEEGGGGEEFGGGGGGGGCFGGGGGFGGD@@BEDGGGGGGGGGGCFEGGAFGFGGGGDCEFGFFCFFGGGEEGFF+=CFGFFCC?GDFGFGGFCD?EGF1:>F9:>57/75>FFF<;(7425:AEGB?5:?>BFFF>:52:DEB9>F?@?F((38148)5?429).>8
@M02996:162:000000000-B87FG:1:1101:5332:12657 1:N:0:TCGACGTC+TCTCTCCG
CCTACGGGTGGCAGCAGTGGGGAATTTTGGACAATGGGCGCAAGCCTGATCCAGCAATGCCGCGTGCAGGAAGAAGGCCTTCGGGTTGTAAACTGCTTTTGTCAGGGAAGAAATCCTTTGGGTTAATACCTCGAAGGGATGACGGTACCTGAAGAATAAGCACCGGCTAACTACGTGCCATCAGCCGCGGTAATACGTCAGGTGCGAGCGTTAATCGGAATTACTGGGCGTAAAGCGTGCGCAGGCGGCTTTGCAAGACAGAGGTGCCATACCCTGGCTCAACCTGGGAACTGCGTTT
+
88A=C5>58));=88=;==;;8886;EFGGGGGGGGFGGGGGEGGGGGGGGGGF,CEGEGCEC:@FGGGGGGGFGDGGFEEGFGGFGGGFFFFFCGGFGGDGFGGGG7ECGFGGGGGF9EFFCCFFGGGGGG==E=CEGGGGGG@BFCDFFG8FFGGFCF,+7,C++37,6@>ECFDGCA,;?A?*;C3*)4A89CF0*)22+)>7=))2)2:877D(/*:8+2017>()/.(4:=(45D;GF3>3)2C((92:4.8=F(,)(4)().9)*(4(*20:2?)=03(.(,(.-474(-)-
@M02996:162:000000000-B87FG:1:1101:18187:12682 1:N:0:TCGACGTC+TCTCTCCG
CCTACGGGAGGCAGCAGTGGGGAATTTTGGACAATGGGGGCAACCCTGATCCAGCCATGCCGCGTGCGGGAAGAAGGCCTTCGGGTTGTAAACCGCTTTTGTCAGGGAAGAAATCCTTTGGGCTAATAACTCGGAGGGATGACGGTACCTGAAGAATAAGCACCGGCTAACTACGTGCCAGCAGCCGCGGTAATACGTAGGGTGCAAGCGTTAATCGGAATTACTGGGCGTAAAGCGTGCGCAGGCGGTTATGCAAGACAGATGTGAAATCCCCGGGCTCAACCTGGGAACTGCATTGTGG
+
8BCCCBDB)1)=====;===;88B<EFEGGGGGFGGGGGGGGGGGGGGGGGGGGGGGGGGGGGGGGGGGGGGGGGGGGGGGGGGGGGGGGFGGGGGGGGGGGGGGGGBFGGGGGGGGGGGGFFCGGGGFGFFEFEDGBEGGGGGGGGEGFGCFGGGGGGGGGGGGEGGGGGG:EGGDFFGFGFFGGCDDGGGGFFDFC4A<DGFGGFFFFDED:FGG:CDFCF>CFG::3DF??2=>?ED9<>@BBE>D7066269AFG:?5>AF9A<F>FFFBFE599?</4<0:04::2433.67)-)(
@M02996:162:000000000-B87FG:1:1101:18181:12700 1:N:0:TCGACGTC+TCTCTCCG
CCTACGGGAGGCAGCAGTGGGGAATTTTGGACAATGGGGGCAACCCTGATCCAGCCATGCCGCGTGCGGGAAGAAGGCCTTCGGGTTGTAAACCGCTTTTGTCAGGGAAGAAATCCTTTGGGCTAATAACTCGGAGGGATGACGGTACCTGAAGAATAAGCACCGGCTAACTACGTGCCAGCAGCCGCGGTAATACGTAGGGTGCAAGCGTTAATCGGAATTACTGGGCGTAAAGCGTGCGCAGGCGGTTATGCAAGACAGATGTGAAATCCCCGGGCTCAACCTGGGAACTGCATTTGTG
+
8ACCCA@A51)8==8=====;88BCFGGGGGGGFGGGGGGGGGGGGGGGGGGGGGGGGGGGGGGGGGGGGGGGGGGGGGGGGGGGGGGGGGGGGGGGGGGGGGGGGGGGGGGGGGGGGGGGGGGGGGGGGGGGGGGGGGGGGGGGGGCFAFGCFGGGGGGGGGFGGGGGGGGGGGGGGGGGGFFGGGGGGCGDCFGFFFFGGGFGGFFFFCGGFFFGFGGFGGGG@C9:E3BB?>?>FEC75774>EB7;FFFFFFB=C:3769<AFBFAG::?EGD324>FFB>?B6:84322<4@<9<<
@M02996:162:000000000-B87FG:1:1101:11091:12871 1:N:0:TCGACGTC+TCTCTCCG
CCTACGGGAGGCAGCAGTGGGGAATTTTGGACAATGGGCGCAAGCCTGATCCAGCAATGCCGCGTGCAGGAAGAAGGCCTTCGGGTTGTAAACTGCTTTTGTCAGGGAAGAAATCCTTTGGGTTAATACCTCGAAGGGATGACGGTACCTGAAGAATAAGCACCGGCTAACTACGTGCCAGCAGCCGCGGTAATACGTAGGGTGCGAGCGTTAATCGGAATTACTGGGCGTAAAGCGTGCGCAGGCGGCTTTGCAAGACAGAGGTGAAATCCCCGGGCTCAACCTGGGAACTGTCTTTGTG
+
8ACCC>8=:))====;====;88BEFGGGGGGGGGGGGGGGGGGGGGGGGGGGGGGFGGGGGGGGGGGGGGGGGGGGGGGGGGGGGGGGGGGGGGGGGGGGFEFGGGGGGGGGGGGGGGGGGGGGGGGGGGGGGGGGGCGGGGGGEGGGGGGGGGGGGG>ADFGDGGGGGGGGGGGFD>FGGFFGGGGGG4EGFGGFGGFGCG>=DFF5AGGGFFFG6DGFGGDCFGF?DCBBFA?>?)*()4;05<>GF>@<<AA207>75:<)(44*4;7:4BE>136?=:?77:(33(22)6<=<2)(
@M02996:162:000000000-B87FG:1:1101:26199:12901 1:N:0:TCGACGTC+TCTCTCCG
CCTACGGGAGGCAGCAGAGGGGAATTTTGGACAATGGGCGCAAGCCTGATCCAGCAATGCCGCGTGCAGGAAGAAGGCCTTCGGGTTGTAAACTGCTTTTGTCAGGGAAGAAATCCTTTGGGTTAATACCTCGAAGGGATGACGGTACCTGAAGAATAAGCACCGGCTAACTACGTGCCAGCAGCCGCGGTAATACGTAGGGTGCGAGCGTTAATCGGAATTACTGGGCGTAAAGCGTGCGCAGGCGGCTTTGCAAGACAGAGGTGAAATCCCCGGGCTCAACCTGGGAACTGCCTTTGTG
+
88CCCA8A51)========:8888CEGGGGGGGGGGGGGGGGGGGGGGGGGGGFFGGGGGGGGGGGGGGGGGGGGGGGGGGGGGGGGGGGGGGGGGGGGGGGGGGGGGGGGGGGGGGGGG8CFGGGGFGGGGEGDGGGGGGGGEGGGGGGGGGGGGGGGGGGGFGCGEGFGGGGGGGFGGGGFFGGGGG=DCEFGGFGCAGGGFGGF3BDGG58CCDFGGFGGGGFGGBFGFF?DFFFF37C>D9D:1C1>@AAA28CGFF?>:BF<?F>C::6DEFFFF?FBB(.(24:6>?F??93<B<
@M02996:162:000000000-B87FG:1:1101:10932:13084 1:N:0:TCGACGTC+TCTCTCCG
CCTACGGGGCGCAGCAGTGGGGAATTTTGGACAATGGGCGCAAGCCTGATCCAGCCATGCCGCGTGCGGGAAGAAGGCCTTCGGGTTGTAAACCGCTTTTGTCAGGGAAGAAAAGGTTCTGGCTAATACCCGGGACTCATGACGGTACCTGAAGAATAAGCACCGGCTAACTACGTGCCAGCAGCCGCGGTAATACGTAGGGTGCAAGCGTTAATCGGAATTACTGGGCGTAAAGCGTGCGCAGGCGGTTATGCAAGACAGAGGTGAAATCCCCGGGCTCAACCTGGGAACTGCCTTTGTG
+
8ACCCB5==))8888;;<;;;888CEGGGGGGFGGGGGGGGGGGGGGGGGGGGGGGGGGGGGGGGGGGGGGGGGGGGGGGGGGGGGGGGGGGGGGGGGGGGGGGGGGGGGFGGGGGGGGGFGGGGGGGGDFGGGGGGGGGGGGGGGGECEGGEFGGGGGG?FGGDGGGGGGGGGGGGGGGGGFFGGGGD=GGGFGFFGGFGGGFGGFFFFGGGFFFG?GGFFFGGF6>?FDFF:<?92BD9)4;>FFFG;0F96:>AFF:?F?B>?BF=>F>:65:799?<6:?2:?:053:<B0<@3:>0
@M02996:162:000000000-B87FG:1:1101:6839:13581 1:N:0:TCGACGTC+TCTCTCCG
CCTACGGGTGGCAGCAGTGGGGAATTTTGGACAATGGGCGCAAGCCTGATCCAGCAATGCCGCGTGCAGGAAGAAGGCCTTCGGGTTGTAAACTGCTTTTGTCAGGGAAGAAATCCTTTGGGTTAATACCTCGAAGGGATGACGGTACCTGAAGAATAAGCACCGGCTAACTACGTGCCAGCAGCCGCGGTAATACGTAGGGTGCGAGCGTTAATCGGAATTACTGGGCGTAAAGCGTGCGCAGGCGGCTTTGCAAGACAGAGGTGAAATCACCGGGCTCAACCTGGGAACTGCCTTTTTG
+
88AB@A15:00====;===;;8BCCFGGGGGGGGGGGGGFGGFGGGGGGGGGGGFGFGGGGGGGGFGFGGGGGGGGGGGGFGGGEFGGGGFGGGFGGGFGGGGGGGG7=+EEFGGFGGGGGGGGFGEGGGGGDGGGGGGGGGGGGGGEGFGDFFGGGGCBE=D>CEGDEFGFGGDGGGGGGGFFG4*?>7DCEFGGFGFADGGFDGFEEFGGGFF7<<DG>C97A?G7,.18?F:FFFB76995755697;)42:5A7C0(.512:A285:)52BCD9B65*4:((4(,.308?87*2))(
@M02996:162:000000000-B87FG:1:1101:29414:13583 1:N:0:TCGACGTC+TCTCTCCG
CCTACGGGTGGCAGCAGTGGGGAATTTTGGACAATGGGCGCAAGCCTGATCCAGCAATGCCGCGTGCAGGAAGAAGGCCTTCGGGTTGTAAACTGCTTTTGTCAGGGAAGAAGTCCTTTGGGTTAATACCTCGAAGGGATGACGGTACCTGAAGAATAAGCACCGGCTAACTACGTGCCAGCAGCCGCGGTAATACGTAGGGTGCGAGCGTTAATCGGAATTACTGGGCGTAAAGCGTGCGCAGGCGGCTTTGCAAGACAGAGGTGAAATCCCCGGGCTCAACCGTGGAACTGCCTTTGTG
+
88CCCB=5:0)===8;===;;88BCFGGGGGGGGGGGGGGGGGGGGGGGGGGGGGGGGGGGGGGGGGGGGGGGGGGGGGGGGGGGGGGGGGGGGGGGGGGGGGGGGGGGGGGGGGFF<FFGEFGGGGGGFGGEFGDEGGGGGGGGGGGGGGGGGGGFGFEED6>FGGGGGGGGGGGGGGGGGFFGF4CGGGGG6BF?DCFCGGFGGFFEFGGGFF>F@GDFFGGFFGF?FDD6?AF9?D9;7;B;DE;D>F4AA:A<CG2?F3?24>??A:?B?BEB;9:>98?((.,25:)))()12<F0
@M02996:162:000000000-B87FG:1:1101:6841:13599 1:N:0:TCGACGTC+TCTCTCCG
CCTACGGGTGGCAGCAGTGGGGAATTTTGGACAATGGGCGCAAGCCTGATCCAGCAATGCCGCGTGCAGGAAGAAGGCCTTCGGGTTGTAAACTGCTTTTGTCAGGGAAGAAATCCTTTGGGTTAATACCTCGAAGGGATGACGGTACCTGAAGAATAAGCACCGTCTAACTACGTGCCAGCAGCCGCGGTAATACGTAGGGTGCGAGCGTTAATCGGAATTACTGGGCGTAAAGCGTGCGCAGGCGGCTTTGCAGGACAGAGGTGATATCCCCGGGCTCAACCTGGGAACTGCCATTGTG
+
8ACCC>A=:0)===8====;;88BFDGGGGEFGGGGG@EG@:FFCGGGG<FGGGGFGFGF,FGGGGGGGGGGGG8FGGGEGCCFG<F:BEEEB@AA?FGG9A,,BFF+FC8FF?EE9AA?,?@=FFEF;<EF=+,CBBDF+DFBF>?>3>@>E:3DFF9FDD88@,+:+,@E:F5CC>7:2<66:CC?C9?8*1C@?G=;GGF>CC3>58/A3>FF3;*78C<:C?+/8>D@B1467:DD>5751B@(53(03<A)(**3(746D:))0):546727938)64:33384.,,)32)=6<A6
@M02996:162:000000000-B87FG:1:1101:11507:13621 1:N:0:TCGACGTC+TCTCTCCG
CCTACGGGGGGCAGCAGTGGGGAATTTTGGACAATGGGCGCAAGCCTGATCCAGCAATGCCGCGTGCAGGAAGAAGGCCTTCGGGTTGTAAACTGCTTTTGTCAGGGAAGAAATCCTTTGGGTTAATACCTCGAAGGGATGACGGTACCTGAAGAATAAGCACCGGCTAACTACGTGCCAGCAGCCGCGGTAATACGTAGGGTGCGAGCGTTAATCGGAATTACTGGGCGTAAAGCGTGCGCAGGCGGCTTTGCAAGACAGAGGTGAAATCCCCGGGCTCAACCTGGGAACTGCCTTTGTG
+
ACCCCD>>=1)8888::<:::88BFFGGGGGGGGGGGGGGGGGGGGGGGGGGGGGGGGGGGGGGGGGGGGDGGGGGFFGGGGGGGGGGGGGGGGGGGGGGGGGFGGGGGGGGGGGGGGGGGGGGGGFGGGGGGGGGGGGGGGEFGGGEGGGGGFGGGGGGFGGGGGGGGGGGGGGGFGGGGGFFGGGGGGDEGFGGFGFFGGGFGGDF>>CCD3@FC:CDFGGFGFGGBFGFF?DFFBBDBDBD;>:9CBBFFFFBFFG>().44?AFF<:?DFEGB>3?B@B?3::28((5<822922<(
@M02996:162:000000000-B87FG:1:1101:15027:13635 1:N:0:TCGACGTC+TCTCTCCG
CCTACGGGTGGCAGCAGTGGGGAATTTTGGACAATGGGCGCAAGCCTGATCCAGCAATGCCGCGTGCAGGAAGAAGGCCTTCGGGTTGTAAACTGCTTTTGTCAGGGAAGAAATCCTTTGGGTTAATACCTCGAAGGGATGACGGTACCTGAAGAATAAGCACCGGCTAACTACGTGCCAGCAGCCGCGGTAATACGTAGGGTGCGAGCGTTAATCGGAATTACTGGGCGTAAAGCGTGCGCAGGCGGCTTTGCAAGACAGAGGTGAAATCCCCGGGCTCAACCTGGGAACTGCCTTTGTG
+
8BCCC>:5:))========;;888CFGGGGGGGGGGGGGGGGGGGGGGGGGGGGGGFGGGGGGGGGGGGGGGGGGGGGGGGGGGGGGGGGGGGGEGGGGGGGGGGEGGGDDEGGGGGCGGGGCFFGGFGFGGGGFGGGGGGGGGGGGEGFGGFGGFGGGFGGGGDGGGGGGGGGGGGGGGGGFFGGGGGGGGEFCFFGC)CDGFGGDEFFGGGFFGGFGGFGGGGFGGFFGFF6<=>FE3759>>:>B<994<A244*97358:,(474625>3>C7>282=7<:??(,5-,4<(4*56)(
@M02996:162:000000000-B87FG:1:1101:15009:13641 1:N:0:TCGACGTC+TCTCTCCG
CCTACGGGTGGCAGCAGTGGGGAATTTTGGACAATGGGCGCAAGCCTGATCCAGCAATGCCGCGTGCAGGAAGAAGGCCTTCGGGTTGTAAACTGCTTTTGTCAGGGAAGAAATCCTTTGGGTTAATACCTCGAAGGGATGACGGTACCTGAAGAATAAGCACCGGCTAACTACGTGCCAGCAGCCGCGGTAATACGTAGGGTGCGAGCGTTAATCGGAATTACTGGGCGTAAAGCGTGCGCAGGCGGCTTTGCAAGACAGAGGTGAAATCCCCGGGCTCAACCTGGGAACTGCCTTTGTG
+
8ACCCD@5:0)========;;88BFGGGGGGGGGGGFGGFGGGGGGGGGGGGGGGGGGGGGGGGGGGGGGGGGGGGFGGGGGGGGGGGGGGGGGGGGGGGGGGGGGGGGGGGGFFGGGGGGGGGGGGGGGGGGGGGGGGGGFGGGGGGGFGGGGGGGGGGGGFFGGG>EGGGGGGGGGGG?5AFGGGGGCDEGFFGFGGFGGGFGGFFFFG5D;=FGFGGFCGCFFGGBFDEF?BFBBE>3/7>9:79<9;45<A9B=F?FF:BFFFF@>G0??EE:>9136:1>?F???:05>:)9)6A2
@M02996:162:000000000-B87FG:1:1101:10857:13677 1:N:0:TCGACGTC+TCTCTCCG
CCTACGGGCGGCAGCAGTGGGGAATTTTGGACAATGGGCGCAAGCCTGATCCAGCAATGCCGCGTGCAGGAAGAAGGCCTTCGGGTTGTAAACTGCTTTTGTCAGGGAAGAAATCCTTTGGGTTAATACCTCGAAGGGATGACGGTACCTGAAGAATAAGCACCGGCTAACTACGTGCCAGCAGCCGCGGTAATACGTAGGGTGCGAGCGTTAATCGGAATTACTGGGCGTAAAGCGTGCGCAGGCGGCTTTGCAAGACAGAGGTGAAATCCCCGGGCTCAACCTGGGACCTGCCTTTGTT
+
8BCCC>0):0)8888;;<;;;888C@FFGGGGGGGGGGGGGGGGGGGGGGGGGGGGGGGGGGGGGGGGGGGGGGGGGGGGGGGGGGGGGGGGGGGGGGGGGGAFGGGGGGGGGGGGGGGGGGGGGGGGGFFFEGGGGGGGGGFGGGGEGGGGGGGGGGGGGFFGECCGGFFGGGGGGGGGGGFFGGGGGGGGGFFGFGGFGGG3CD=;7<9A9>FGGFDGFGG*<=+><3>B?B<*7<B3()459BB;>9BFAFFF>**415??FFA49AC>24>E;4(-8F?FBFB?F(((((..=)-5(
@M02996:162:000000000-B87FG:1:1101:26768:13859 1:N:0:TCGACGTC+TCTCTCCG
CCTACGGGGGGCTGCAGTGGGGAATTTTGGACAATGGGCGCAAGCCTGATCCAGCCATGCCGCGTGCGGGAAGAAGGCCTTCGGGTTGTAAACCGCTTTTGTCAGGGAAGAAAAGGTTCTGGCTAATACCCGGGACTCATGACGGCACCTGAAGAATAAGCACCGGCTAACTACGTGCCAGCAGCCGCGGTAATACGTAGGGTGCAAGCGTTAATCGGAATTACTGGGCGTAAAGCGTGCGCAGGCGGTTATGCAAGACAGAGGTGAAATCCCCGGGCTCAACCTGGGAACTGCCTTTGTG
+
8ACCCD88:8)8888::::::88BEEFFGGGGGGGGFGGGGGGGGGGGGGGGGFFGGGGGGGGGGGGGGGEGGGFGGGGGGGGGGGGGGGGGGGGGGGGGGGGGGGGGGGGGGGGGGGGGGGGGGGGGGGGGGGGGGGGGGGGEG*?EGGGFGGEGGGGGGGGGGGGGGGGGGGGGGGGGGGFFGGDGGGGCEFGGFGGFGGGFG4BFFFDGD>6>F?GGFGGGGFGGFFDFB15@>BFD>DBEFFD>99?FFFF)5:522?>::?FFFBCB?FFGFFB??F182324483>?B029<DD1
@M02996:162:000000000-B87FG:1:1101:26785:13866 1:N:0:TCGACGTC+TCTCTCCG
CCTACGGGGCGCTGCAGTGGGGAATTTTGGACAATGGGCGCAAGCCTGATCCAGCCATGCCGCGTGCGGGAAGAAGGCCTTCGGGTTGTAAACCGCTTTTGTCAGGGAAGAAAAGGTTCTGGCTAATACCCGGGACTCATGACGGTACCTGAAGAATAAGCACCGGCTAACTACGTGCCAGCAGCCGCGGTAATACGTAGGGTGCAAGCGTTAATCGGAATTACTGGGCGTAAAGCGTGCGCAGGCGGTTATGCAAGACAGCGGTGAAATCCCCGGGCTCAACCTGGGAACTGCCTTTGTG
+
8ACCCE)8:))8888;;;;;;88BCFFGGGGGGGGGFGGGGGGGGGGGGGGGGFGFGGGGGGGGGGGGGGGGGGGGGGGGGGGGGGGGGGGGGGGGGGGGGFFGGGGGGGGGGGGGFGGGGGGGGGEFFFGGGGGGFGGFCFGGGGG8FGGFGGGG?EB>D7,BEGECEGFFGGGFGGGGGGFFGGGGGGGE57AC52CFC<CECFFFFDDGD>?C7<GGFGG7C*<C?@DB?F2*-(0C4)(.4>>>C9:=>A>BBF<0()(44><)=<7::0>?>27<BF<FBB:?1.(55)8?F7<A1
@M02996:162:000000000-B87FG:1:1101:4330:14079 1:N:0:TCGACGTC+TCTCTCCG
CCTACGGGTGGCAGCAGTGGGGAATTTTGGACAATGGGCGCAAGCCTGATCCAGCAATGCCGCGTGCAGGAAGAAGGCCTTCGGGTTGTAAACTGCTTTTGTCAGGGAAGAAATCCTTTGGGTTAATACCTCGAAGGGCTGACGGTACCTGAAGAATAAGCACCGGCTAACTACGTGCCAGCAGCCGCGGTAATACGTAGGGTGCGAGCGTTAATCGGAATTACTGGGCGTAAAGCGTGCGCAGGCGGCTTTGCAAGACCGAGGTGAAATCCCCGGGCTAAACCTGGGAACTGCCTTTTGG
+
88ACC>>)80)=;=8;==;;;886CFGEGGGGGGGGFGGFC7CFGGGGGAFFFEFEFFGGGFEGFG7FFGDGGEGGFGGGGGGGGGGGGGGGGFGGGGGGGGF9EFGCFGGGGGGGFDFGF@FGGGFFG?EFE78EG>+>EGGGGGGECFGG=@;=DDGF9??F:CEEGCGGGGGGGCEF?FF>EFD4?EG5=>E??68ADGGDEGF35>D**57:F?*9@GGGGFGF0>D3((.*7<3*4)-<9B@>DF>F<46).**(,043:B22*-*,.4>279>()*.4(..-.4-)3>()9)-)3
@M02996:162:000000000-B87FG:1:1101:4346:14087 1:N:0:TCGACGTC+TCTCTCCG
CCTACGGGTGGCAGCAGTGGGGAATTTTGGACAATGGGCGCAAGCCTGATCCAGCAATGCCGCGTGCAGGAAGAAGGCCTTCGGGTTGTAAACTGCTTTTGTCAGGGAAGAAATCCTTTGGGTTAATACCTCGAAGGGATGACGGTACCTGAAGAATAAGCACCGGCTAACTACGTGCCAGCAGCCGCGGTAATACGTAGGGTGCGAGCGTTAATCGGAATTACTGGGCGTAAAGCGTGCGCAGGCGGCTTTGCAAGACAGAGGTGAAATCCCCGGGCTCAACCTGGGAACTGCCTTTGTG
+
68BCCEF9>0);=======;;8BC<FFGGGGGGGGGGGGGGGGGGGGGGGGGGGGGFGGGGGGGGGGGGGGGGGGGGGGGGGGGGGGGGGEGGGGGFGGGGGGGGGGGGGGGGGGGGGGGGGGGGGGGGGGGGGGGGGGGGGGGGGGEFGGGGGGGGGGGGGGGGGGGGGGGGGGGGGGGGGFFFGGGGGGGGFGGFGGFGGGFGD>DFFDEGFFGGDGC>GGGGFGGFFGFFFFFFFDC93789@@>GBFFA).62=F?B)4:206216:3>?BGF>F?DFFFFF::<887<2489<>:,
@M02996:162:000000000-B87FG:1:1101:4329:14097 1:N:0:TCGACGTC+TCTCTCCG
CCTACGGGTGGCAGCAGTGGGGAATTTTGGACAATGGGCGCAAGCCTGATCCAGCAATGCCGCGTGCAGGAAGAAGGCCTTCGGGTTGTAAACTGCTTTTGTCAGGGAAGAAATCCTTTGGGTTAATACCTCGAAGGGATGACGGTACCTGAAGAATAAGCACCGGCTAACTACGTGCCAGAAGCCGCGGTAATACGTAGGGTGCGAGCGTTAATCGGAATTACTGGGCGTAAAGCGTGCGCAGGCGGGTTTGCAAGACAGAGGTGAAATCCACGGGGTCAACCTGGGAACTGCCTTTGTG
+
88ACCDF5801;==8;===;;888;C<CFGGGGGGGGGGGGGGGGGGGEEEEGFCCEFGGGEGEFGGFGGGGGDGGGGGGGGGGGFGGGGGFGGGGGFGGFGAGGGG@EEGGGGGDCFGGGGGGGFFFFAEGEE@EGGGGGGGGEGF>ECFCFGGGGFGGGF6DFGGGDGGGGGGGGGGD6**3>CDDDE7CE6=,22;ADCGFEGFFED):*);7DD:DFGF7A@CC2>CB?:<49<E*414B>7:;)4:>6)).5:D>7?4<)(-)*.23)5>?@(9?6=)(472:::()).,,@2:).
@M02996:162:000000000-B87FG:1:1101:10892:14272 1:N:0:TCGACGTC+TCTCTCCG
CCTACGGGGGGCAGCAGTGGGGAATTTTGGACAATGGGCGCAAGCCTGATCCAGCAATGCCGCGTGCAGGAAGAAGGCCTTCGGGTTGTAAACTGCTTTTGTCAGGGAAGAAATCCTTTGGGTTAATACCTCGAAGGGATGACGGTACCTGAAGAATAAGCACCGGCTAACTACGTGCCAGCAGCCGCGGTAATACGTAGGGTGCGAGCGTTAATCGGAATTACTGGGCGTAAAGCGTGCGCAGGCGGCTTTGCAAGACAGAGGTGAAATCCCCGGGCTCAACCTGGGAACTGCCTTTGTG
+
8BCCCA8818)8888::<:::888BFGGGGGGGGGGGGGGGGGGGGGGGGGGGCGGFGGGGGGGGGGGGGGGGGGGGGGGGGGGGGGGGGGGGGGGGGGGGGFGGGGGGGGGEFG?CFFGGDFGGGGGGGGGGGDGGGGGGGGGGGGCFFGFFGGGGGGGGFGGGGGCGFGGGGGGFGGFGGFFGGGGG=CGCFGGFGGFGGGFDGFFFBCEGFFGGFGGFGGGGFGF?FG>??<?9B>D159<2<77DFB?AABFFCC?BF7:2:2<*6>>?<EE769??61:?F61::4:<>0372-.(
@M02996:162:000000000-B87FG:1:1101:11364:14620 1:N:0:TCGACGTC+TCTCTCCG
CCTAGGGGTGGCAGCAGTGGGGAATTTTGGACAATGGGCGCAAGCCTGATCCAGCAATGCCGCGTGCAGGAAGAAGGCCTTCGGGTTGTAAACTGCTTTTGTCAGGGAAGAAATCCTTTGGGTTAATACCTCGAAGGGATGACGGTACCTGAAGAATAAGCACCGGCTAACTACGTGCCAGCAGCCGCGGTAATACGTAGGGTGCGAGCGTTAATCGGAATTACTGGGCGTAAAGCGTGCGCAGGCGGCTTTGCAAGACAGAGGTGAAATCCCCGGGCTCAACCTGGGAACTGCCTTTGTG
+
8ACCCBD5:0)========;;88BEFGGGGGGGGGGGGGGGGGGGGGGGGGGGGGGGGGGGGGGGGGGGGGGGGGGGGGGGGGGGGGGGGGGGGGGGGGGGGGGGGGGGGGGGGGGGGGGGGGGGGGGGFGGGGGGGGGGGGGGGGGEGGGFGGGGGGGGGFGGGGGGGGGGGGGGGGGGGGFFGGGGGDGGGFGGFGGFGGGFGGFFFFGGGFFGGFGGFGGGFFEF?EGFFFFF;BBD759>>BFBGB>:AFA4<CDFFF?:??DF@>D???EGBB9B>FBB?F:34387?B12FFAB1
@M02996:162:000000000-B87FG:1:1101:16410:14773 1:N:0:TCGACGTC+TCTCTCCG
CCTACGGGAGGCTGCAGTGGGGAATTTTGGACAATGGGCGCAAGCCTGATCCAGCCATGCCGCGTGCGGGAAGAAGGCCTTCGGGTTGTAAACCGCTTTTGTCAGGGAAGAAAAGGTTCTGGTTAATACCTGGGACTCATGACGGTACCTGAAGAATAAGCACCGGCTAACTACGTGCCAGCAGCCGCGGTAATACGTAGGGTGCAAGCGTTAATCGGAATTACTGGGCGTAAAGCGTGCGCAGGCGGTTATGCAAGACAGAGGTGAAATCCCCGGGCTCAACCTGGGAACTGCCTTTGTG
+
88ACCEFAA0)8=;8=====;88@EFFGGGGGGGGGGGGGEGGGGGGGGGGGGGGGGGGGGGGGGGGGGGGGGGGGGGGGGGGGGGGGGGFFFGGGGGGGGGGGGGGGGEFGGGFGGFCCFFGGGGGGAFGGF7DCEGGGGGGGEE?BF9A@CGF?CGFCDGF,CEGGGGGGGGDGCGGGFGFFGFDDGDDED6:FFGGADCFDEFFFAE3:<A6:C?GG3A97A4?<6797:2<*3,)*-79@BFFFDFF429)6>C<(,0.45:))8)243(7C>213)18,8?:::4(5<?0)9<A4.
@M02996:162:000000000-B87FG:1:1101:28847:14936 1:N:0:TCGACGTC+TCTCTCCG
CCTACGGGGAGCAGCAGTGGGGAATTTTGGACAATGGGCGCAAGCCTGATCCAGCCATGCCGCGTGCGGGAAGAAGGCCTTCGGGTTGTAAACCGCTTTTGTCAGGGAAGAAAAGGTTCTGGCTAATACCCGGGACTCATGACGGTACCTGAAGAATAAGCACCGGCTAACTACGTGCCAGCAGCCGCGGTAATACGTAGGGTGCAAGCGTTAATCGGAATTACTGGGCGTAAAGCGTGCGCAGGCGGTTATGCAAGACAGAGGTGAAATCCCCGGGCTCAACCTGGGAACTGCCTTTGTG
+
88BCCD==>)0======<;;;88BEFFFGGGGGGGGGGGEFGGGGGGGGGGGGFGGGGGGGGEEFGGGGGGGGFGGGGGGGGGGGGGGGGGGGGGGGGGGGGGGGGGGGGGGGGGGGGGGGGGGGGFGGFGGGGGGGGGGGGFGGGGCFGGDFGGGGGGGGGGFGEGGGGGGGGGGGGGGGGFFGGGGGGGCEFGGFFF5CGGFCGFFFFDGGFFGGFGGFGGGGFGGBFD>:<4@92B34/47(:3392:=ABF476C?FF2:?BFFF>>:?:D8>92:?F01:7(4.5-828(,=AD>3
@M02996:162:000000000-B87FG:1:1101:19695:15089 1:N:0:TCGACGTC+TCTCTCCG
CCTACGGGGGGCTGCAGTGGGGAATTTTGGACAATGGGCGCAAGCCTGATCCAGCAATGCCGCGTGCAGGAAGAAGGCCTTCGGGTTGTAAACTGCTTTTGTCAGGGAAGAAATCCTTTGGGTTAATACCTCGAAGGGATGACGGTACCTGAAGAATAAGCACCGGCTAACTACGTGCCAGCAGCCGCGGTAATACGTAGGGTGCGAGCGTTAATCGGAATTACTGGGCGTAAAGCGTGCGCAGGCGGCTTTGCAAGACAGAGGTGAAATCCCCGGGCTCCACCTGGGAACTGCCTTTGTG
+
88BCCBAFB>)8888::::::88BFCFFGGGGGGGGFGGGGGGGGGGGGGGGGGGGGGGGGGGGGGEGGGGFGGGGFGGGGGGGGGGGGGGGGGFGGGGGGGFGGGGGGEFGFFGGGGGGGGGGG@BFGBFGGGFGGGFGGGFEDCFEGGGFGFGFFFGCFGGGGGGGGGGGGGDGGGGGGGFFGC7DDGGGGFGGFGG4DG?BDGDF:3>EDFFFG0<DFFGGGFGG?37BFFF@;FE<;5479379<1>FFFF6<=<31.51)()59:C7:?EGFB0-(9::7?0,.4,)),.)6<AA7
@M02996:162:000000000-B87FG:1:1101:28222:15655 1:N:0:TCGACGTC+TCTCTCCG
CCTACGGGGGGCAGCAGTGGGGAATTTTGGACAATGGGCGCAAGCCTGATCCAGCAATGCCGCGTGCAGGAAGAAGGCCTTCGGGTTGTAAACTGCTTTTGTCAGGGAAGAAATCCTTTGGGTTAATACCTCGAAGGGATGACGGTACCTGAAGAATAAGCACCGGCTAACTACGTGCCAGCAGCCGCGGTAATACGTAGGGTGCGAGCGTTAATCGGAATTACTGGGCGTAAAGCGTGCGCAGGCGGCTTTGCAAGACAGAGGTGAAATCCCCGGGCTCAACCTGGGAACTGCCTTTGTG
+
8ACCCEFAAB)8888::<:::888BFGGGGGGGGGGGGGGGGGGGGGGGGGGGGGGGGGGGGGGGGGGGGGGGGGGGGGGGGGGGGGGGGGGGGGGGGGGGGFGGGGGGGGGGGGGGGGGGGFGGGGGGGGFGGFGGGFGGGFFEEGCGGGGGGGFGGGGGGGGGGGGGGFGGGGGGGGGGGFFFGGGGGGGGFGGFGGFGGGFGGFFFFDGGFFGGBGDFGGGGFGGFFG><?DF08ED09277B59D9>FBFBF<CG??F81),6306:>:<BC>9;BBF027?(,(.-..)486<B<(
@M02996:162:000000000-B87FG:1:1101:5264:15872 1:N:0:TCGACGTC+TCTCTCCG
CCTACGGGTGGCAGCAGTGGGGAATTTTGGACAATGGGCGCAAGCCTGATCCAGCAATGCCGCGTGCAGGAAGAAGGCCTTCGGGTTGTAAACTGCTTTTGTCAGGGAAGAAATCCTTTGGGTTAATACCTCGAAGGGATGACGGTACCTGAAGAATAAGCACCGGCTAACTACGTGCCAGCAGCCGCGGTAATACGTAGGGTGCGAGCGTTAATCGGAATTACTGGGCGTAAAGCGTGCGCAGGCGGCTTTGCAAGACAGAGGTGAAATCCCCGGGCTCAACCTGGGAACTGCCTTTGTG
+
8ACCCBD9=0)========;;88BFGGGGGGGGGGGGGGGGGGGGGGGGGGGGFFGGGGGGGGGGGGGGGGGGGGGGGGGGGGGGGGGGGGGGGGGGGGGGGGGGGGCGGGGGGGGGGGGGGGGGGGGGGGGGGGGGGGGGGGGGGGGGGGFGGGGGGGGGGGGFGGGGGGGGGGGFGGGGGFFGGGGGGGCGFGGFGGFGGGFGGFDFFCEGFFGGFGGFDGGGFGGBFGFFB<49?@D>DB@BFFFGFFFFF<DDEGFFFB<>BF?F>?344B>@>FFFFBF?BB4:F?:??F?BABA2
@M02996:162:000000000-B87FG:1:1101:25245:16097 1:N:0:TCGACGTC+TCTCTCCG
CCTACGGGGTGCTGCAGTGGGGAATTTTGGACAATGGGCGCAAGCCTGATCCAGCAATGCCGCGTGCAGGAAGAAGGCCTTCGGGTTGTAAACTGCTTTTGTCAGGGAAGAAATCCTTTGGGTTAATACCTCGAAGGGATGACGGTACCTGAAGAATAAGCACCGGCTAACTACGTGCCAGCAGCCGCGGTAATACGTAGGGTGCGAGCGTTAATCGGAATTACTGGGCGTAAAGCGTGCGCAGGCGGCTTTGCAAGACAGAGGTGAAATCCCCGGGCTCAACCTGGGAACTGCCTGTGTG
+
88CCCB>58)0=;======;;888E<FGGGFGGGGGGGGGFGGGGGGGGGGGGGGFFGGGGGGGGGGGGGGGGGGGGGGGGGGGGGGGGGGGGGGGGGGGGG<FFCFFGGGGGGCBFGEFDECFFGFFGFGGGGGGGGGFDFGC@EGEGGGGGFC=ECDGGGFC+4@>+DFGGGGGG>>CFGAFCCDGDGDC=C7CFC44C5CEGGF533:=<FFGFFDDFGGCCFF425DBF?AF9F>931()-0825>96>6>A>*9?:FF02?><*6:4:-.1843,)1.441:6((-,,415*67A:
@M02996:162:000000000-B87FG:1:1101:5024:16196 1:N:0:TCGACGTC+TCTCTCCG
CCTACGGGAGGCAGCAGTGGGGAATTTTGGACAATGGGCGCAAGCCTGATCCAGCAATGCCGCGTGCAGGAAGAAGGCCTTCGGGTTGTAAACTGCTTTTGTCAGGGAAGAAATCCTTTGGGTTAATACCTCGAAGGGATGACGGTACCTGAAGAATAAGCACCGGCTAACTACGTGCCAGCAGCCGCGGTAATACGTAGGGTGCGAGCGTTAATCGGAATTACTGGGCGTAAAGCGTGCGCAGGCGGCTTTGCAAGACAGAGGTGAAATCCCCGGGCTCAACCTGGGAACTGCCTTTGTG
+
ACCCCAAF=))=8=======;88BEFGGGGGGGGGGGGGGGGGGGGGGGGGGGGGGGGGGGGGGGGGGGGGGGGGGGGGGGGGGGGGGGGGGGGGGGGGGGGGGGGGGGGGGGGGGGGGGGGGGGGEFGGGGGFGGD7@GGGGGGGGGGGGFGGGDFFGGGGGGGGGGGGGGGGGGFGGGGGFFGGGGGGDCGF@EFGGFGGGBEGF35ADGGFFGG@GGFGGGGFGGFFGF::9FB?BD>99>>B<9D9BFABFFF643::8??:<?F<C??:DEEFBFFFFF070,14442<:D@<B<.
@M02996:162:000000000-B87FG:1:1101:5002:16199 1:N:0:TCGACGTC+TCTCTCCG
CCTACGGGAGGCAGCAGTGGGGAATTTTGGACAATGGGCGCAAGCCTGATCCAGCAATGCCGCGTGCAGGAAGAAGGCCTTCGGGTTGTAAACTGCTTTTGTCAGGGAAGAAATCCTTTGGGTTAATACCTCGAAGGGATGACGGTACCTGAAGAATAAGCACCGGCTAACTACGTGCCAGCAGCCGCGGTAATACGTAGGGTGCGAGCGTTAATCGGAATTACTGGGCGTAAAGCGTGCGCAGGCGGCTTTGCAAGACAGAGGTGAGATCCCCGGGCTCAACCTGGGAACTGCCTTTGTG
+
8ACCCAD951)=8=8==<==;8@BEFFGGGGGGGGGDGGGGGGGGGGGGGGGGFFEFFGGFGFFFFGGFGFGGGGGGGGGGGGGGGGGGGGGGGGGGGGGGGGGGGGGGGGGGGGFGFGGGGGGGGFGGFGGEFFEEEGFGGGGGGGGGGGG?FFFGGGGGGGGGGGGGGGF78EGGGGGGFFFFFDDGG4:8CC7?GFFGGG>CGBE):<=3:AFG?DCFGFGGFGF:@7@:1<B7?B*494BF5E><>>))65<8CF70)53)1<(*)2..3>GB((()1:140(24:625)43=>>93
@M02996:162:000000000-B87FG:1:1101:25560:16330 1:N:0:TCGACGTC+TCTCTCCG
CCTACGGGTGGCAGCAGTGGGGAATTTTGGACAATGGGCGCAAGCCTGATCCAGCAATGCCGCGTGCAGGAAGAAGGCCTTCGGGTTGTAAACTGCTTTTGTCAGGGAAGAAATCCTTTGGGTTAATACCTCGAAGGGATGACGGTACCTGAAGAATAAGCACCGGCTAACTACGTGCCAGCAGCCGCGGTAATACGTAGGGTGCGAGCGTTAATCGGAATTACTGGGCGTAAAGCGTGCGCAGGCGGCTTTGCAAGACAGAGGTGAAATCCCCGGGCTCAACCTGGGAACTGCCTTTGTG
+
88BCCBA5=00=;======;;888CFGGGGGGGGGGGGGFGGGGGGGGGGGGGGGGGGGGGGGGGGGGGGCFGGGGGGGGGGGEGGGGGGGGGGGGGGGGGGGGGGGGGGGGGGGGGGGGGGGGGGGGGFGGGGGGGGGGGGGGDGGGGGGGGGGGGGGFGGGGGGGGGGGGGGGGGGGGGGFFGGGGGGGGDFGGFGGFDGGFGGFFEFGGGFFGG@GGFGGGFFGGFFGFFFFF;?FG39;87BFFD;>FFFBFFCFFFFBFFB<?FA:?B:BEBB6?<F?FBFF??7147<8?FBFF7
@M02996:162:000000000-B87FG:1:1101:14114:16462 1:N:0:TCGACGTC+TCTCTCCG
CCTACGGGGTGCAGCAGTGGGGAATTTTGGACAATGGGCGCAAGCCTGATCCAGCAATGCCGCGTGCAGGAAGAAGGCCTTCGGGTTGTAAACTGCTTTTGTCAGGGAAGAAATCCTTTGGGTTAATACCTCGAAGGGATGACGGTACCTGAAGAATAAGCACCGGCTAACTACGTGCCAGCAGCCGCGGTAATACGTAGGGTGCGAGCGTTAATCGGAATTACTGGGCGTAAAGCGTGCGCAGGCGGCTTTGCAAGACAGAGGTGAAATCCCCGGGCTCAACCTGGGAACTGCCTTTGTG
+
68BC8<8=)11=;==;;==;;88@FGDGGGFCFGGGGGGEEGCFGGGGGGGGGGFEGGGGGGGEFFGFGGCFFFGGGGGGGFGGGGGGGFGGGGGGGGFGGGGGGGGGGGGGGGFGGCGGGDGGGGGFE<@EEFGEGGG8EFEGFGE@EDFGCEEFEGGGFG?8@EEEGCGGGD5ADFFGGGFFFF?DDGCEEFF7?896DDF)=35B::DCCFFCG?DGFFGDGFGDFD<58<B@9:D3979E>D>;506@24:<ACDB?<:<716>?A0,53>ED>4?FF:(,46::>(5<?:?8.6).
@M02996:162:000000000-B87FG:1:1101:14106:16480 1:N:0:TCGACGTT+TCTCTCCG
CCTACGGGGGACAGCAGTGGGGAATTTTGCACAATGGGCGCAAGCCTGATCCAGCAATGCCGCGTGCAGGAAGAAGGTCTTCGGATTGTAAACTGCTGTTGTCAGGGAAGAAATCCTTTGGTTTAATACCTCGAAGCGATGACGGTACCTTGAGAATAACCACCGTCTAACTACTTGCCAGCACCCTCTGTGATACGTTGGGTAGGATAGTTAATCTGAATTATTGGGCATAAAGCGTGCGCAGGCGGCTTGGCTACACATAGTTGACATCCCCCGGCTCAACCTGTGAACTGCCGCTTTG
+
68AC=9)110)8::;;;<6;6888E,CFF-CFFEEAFFG77FFGGGGFGG<FGFGGF,:CCBG>GECG,F7,EFD8C4?FGG?F7=+BFFFCFF,ED,E<,A5:?AC7EFG,FA,,,5CF,,+:AACC9,@8+@63+3+,BD,+36++@;E,,,,5,@+,@++@CF>>9=D97>,@CE6,=@A*,;*;*,5,,4:,/**)2CE+4*2++;1=+8121)2;7C7+9++/()0;44>+36)86)7)(.)(119),3(.(+93)1-)).))*.9,(-)*)-4(.0(3(,).)-..4>:()-((-
@M02996:162:000000000-B87FG:1:1101:5348:16507 1:N:0:TCGACGTC+TCTCTCCG
CCTACGGGCGGCAGCAGTGGGGAATTTTGGACAATGGGCGCAAGCCTGATCCAGCAATGCCGCGTGCAGGAAGAAGGCCTTCGGGTTGTAAACTGCTTTTGTCAGGGAAGAAATCCTTTGGGTTAATACCTCGAAGGGATGACGGTACCTGAAGAATAAGCACCGGCTAACTACGTGCCAGCAGCCGCGGTAATACGTAGGGTGCGAGAGTTAATCGGAATTACTGGGCGTAAAGCGTGCGCAGGCGGCTTTGCAAGACAGAGGTGAAATCCCCGGGCTCAACCTGGGAACTGCCTTTGGG
+
8ACCCB>>5:)8788;;<;;;88BFEFGGGGGGGGGGGGG7FGGGGGGGEFGGFF@EAFGGGGGGG:FGGGGGGGGEFGGGGGGDGGGGFFFGGGFGFGED?FGGGGGGGGGGA;,>?FFFE=:FEFG;>B<@FGGGEFDEFGGGGG@FFFFDFGGFGGGGGEGGGDCECCCCEEGGGGFFFFFGFDDGGD8C6C>AGGFDGFF8C>B)8*+:7=:C?GD@<FD702<?ECD:65=72B531382)>6)4744>A<<E>::438,,).*6:4)-<E:>(4.9(,4??0(4(,.)44*.6((
@M02996:162:000000000-B87FG:1:1101:26348:16624 1:N:0:TCGACGTC+TCTCTCCG
CCTACGGGTGGCAGCAGTGGGGAATTTTGGACAATGGGCGCAAGCCTGATCCAGCAATGCCGCGTGCAGGAAGAAGGCCTTCGGGTTGTAAACTGCTTTTGTCAGGGAAGAAATCCTTTGGGTTAATACCTCGAAGGGATGACGGTACCTGAAGAATAAGCACCGGCTAACTACGTGCCAGCAGCCGCGGTAATACGTAGGGTGCGAGCGGTAATCGGAATTACTGGGCGTAAAGCGTGCGCAGGCGGCTTTGCAAGACAGAGGTGAAATCCCCGGGCTCAACCTGGGAACTGCCTTTGTG
+
8ACCCFA9=)1;===;==;;;88BEFFGGGGGGGGGGGGFBFGGGGGGGGGGGFEEFGGGGGGGGGGGGGGGGGGGGGCGGGGGGGGGGGGGGGGGGGFGGGGGGGGGGGGGGFFGFCEFGGGCFFEFGEFGEFGGGGGGGGGGGGGCGFGGGGGGGFFGGGGFGDGGEGGGGGGGGGGGGFFFCCDDGGCEG=FE?CD;CD6>;CEFFD)=C>ACFFGGF8EFC=CDBFDFFF<69?D349;:97>>70(049><A6927??::BFD?A*,41BG:>>3<=:0.::64>(8?B:<92<<:
@M02996:162:000000000-B87FG:1:1101:9089:17212 1:N:0:TCGACGTC+TCTCTCCG
CCTACGGGGGCAGCAGTGGGGAATTTTGGACAATGGGCGCAAGCCTGATCCAGCCATGCCGCGTGCGGGAAGAAGGCCTTCGGGTTGTAAACCGCTTTTGTCAGGGAAGAAAAGGTTCTGGCTAATACCCGGGACTCATGACGGTACCTGAAGAATAAGCACCGGCTAACTACGTGCCAGCAGCCGCGGTAATACGTAGGGTGCAAGCGTTAATCGGAATTACTGGGCGTAAAGCGTGCGCAGGCGGTTATGCAAGACAGAGGTGAAATCCCCGGGCTCAACCTGGGAACTGCCTTTGTGA
+
8ACCC>=)5)1888;;<66;888;CFFGGFGGGGGGGGGGGGGGGGG@FGG,:AFGGGGGGFFGGCGGE=@CAF,EEFGGGFGGGGGGGFEGGGGGGGFFGGGGGGGGG,ADEGGGFF9FFGGGGGGGGGGGDGDGGFGGGFEGGFCFGGGEFGGFFGFGGGDGDCEGGFCGGGGGGGGGDGFFC5DDCEC*@CFG=FF)7C5@C>FF>7DGGFFG7:C<F9?CG):<;BG:4><@:?EGFG;)4;)()-)/<>A),AF:1::>BF?2=AFF?2>8)4?<2?0,1180712),,4)*..4-
@M02996:162:000000000-B87FG:1:1101:21093:17383 1:N:0:TCGACGTC+TCTCTCCG
CCTACGGGAGGCTGCAGTGGGGAATTTTGGACAATGGGCGCAAGCCTGATCCAGCAATGCCGCGTGCAGGAAGAAGGCCTTCGGGTTGTAAACTTCTTTTTTCAGGGAAGAAATCCTTTGGGTTAATACCTCGAAGGGATTACGGTACCTGAAGAATAAGCACCGGCTCACTACGTGCCACCAGCCGAGGTGACACATAGGGTGCTCGCGTTGATCGCAATTACTTGGCGTACAGCGTGCGCAGTCCGCTTGGCAAGACCGAGATTAAATCCCTGTCCCTAACCTGTGCACGGCCTTTAGG
+
8ACCC>5581)=;=8;===,;@CFF8EFFFCFGGFF8EFE+@CGGFFGGDGGGGGCFGFFGGGGGGCDGGGGFGG88=E<FG,F7FGCF9FG,A,A5?EG94F,:,B4ACFFFGGC,5<,,+8@+A;CAFA?6?,+8+,3,6=<+@8E9E9>D,E,3=+,@CEGDC+:*E,,+@:;,@C9,9*;C*3*3/9*1)41/*21;686C7+)))/2):A+7(*28,++=+923>D8(3461(0*-73>(/)(),,)(.4)(*242)-(().5*)2(.))+),)).0,,48)5)).((-(-0))).
@M02996:162:000000000-B87FG:1:1101:21098:17400 1:N:0:TCGACGTC+TCTCTCCG
CCTACGGGAGGCTGCAGTGGGGAATTTTGGACAATGGGCGCAAGCCTGATCCAGCAATGCCGCGTGCAGGAAGAAGGCCTTCGGGTTGTAAACTGCTTTTGTCAGGGAAGAAATCCTTTGGGTTAATACCTCGAAGGGATGACGGTACCTGAAGAATAAGCACCGGCTAACTACGTGCCAGCAGCCGCGGTAATACGTAGGGTGCGAGCGTTAATCGGAATTACTGGGCGTAAAGCGTGCGCAGGCGGCTTTGCAAGACAGAGGTGAAATCCCCGGGCTCAACCTGGGAACTGCCTTTGTG
+
8ACCC>58811==;8;====;88CFGGGGGGGGGGGGGGGGGGGGGGGGGGGGFGGGGGGGGGGGGGGGGGGGGGGGGGGGGGGGGGGGGGGGGGGGGGGGGGGGGGGGGGGEGAFFFGGGGGGGGGGGGGGGGGGGGGGGGGGGGGGGGGGGGGGGGGGGFGGGGGGGGGGGGGGGGGGGGFFGGGGGGGGGFGGF=DFGGFFGGFFFFGGGFFFGDG<>CFGGFG50@G><?DFF6BD>C05;DE67(94<BF<B=C????F7:<D@:>8>8DGF911)7:?23:<?F:222:?FBF4(
@M02996:162:000000000-B87FG:1:1101:11033:17464 1:N:0:TCGACGTC+TCTCTCCG
CCTACGGGGTGCTGCAGTGGGGAATTTTGGACAATGGGCGCAAGCCTGATCCAGCAATGCCGCGTGCAGGAAGAAGGCCTTCGGGTTGTAAACTGCTTTTGTCAGGGAAGAAATCCTTTGGGTTAATACCTCGAAGGGATGACGGTACCTGAAGAATAAGCACCGGCTAACTACGTGCCAGCAGCCGCGGTAATACGTAGGGTGCGAGCGTTAATCGGAATTACTGGGCGTAAAGCGTGCGCAGGCGGCTTTGCAAGACAGAGGTGAAATCCCCGGGCTCAACCTGGGAACTGCCTTTGTG
+
88BCCE5=A5)==<=;===;;888EFGGGGGGGGGGGGGGGGGGGGGGGGGGGGGGGGGGGGGGGGGGGGGGGGGGGGGGGGGGGGGGGGGGGGGGGGGGGGGGGGGGGGGGECGGGGGGGDGGGGAAFGGGGGGGGDGFGGGGGGGGGGGGGGGGGGGGGGGGDGGDEFGGGGGGGFGGGGFFGGGGGGGGGFGGA=FFGGGFGGD33;GCC:F7C@GDFFFFFFGC:DGFF0<B>F33299@>EF>D6>FADA24>F2:FBFFFA<BAFF>:DC>97?FF:::4:04(-),5(,14.6,
@M02996:162:000000000-B87FG:1:1101:11015:17466 1:N:0:TCGACGTC+TCTCTCCG
CCTACGGGGGGCTGCAGTGGGGAATTTTGGACAATGGGCGCAAGCCTGATCCAGCAATGCCGCGTGCAGGAAGAAGGCCTTCGGGTTGTAAACTGCTTTTGTCAGGGAAGAAATCCTTTGGGTTAATACCTCGAAGGGATGACGGTACCTGAAGAATAAGCACCGGCTAACTACGTGCCAGCAGCCGCGGTAATACGTAGGGTGCGAGCGTTAATCGGAATTACTGGGCGTAAAGCGTGCGCAGGCGGCTTTGCAAGACAGAGGTGAAATCCCCGGGCTCAACCTGGGAACTGCCTTTGTG
+
8ACCCD=>=))8888::::::88BFFGGGGGGGGGGGGGGGGGGGGGGGGGGGGGGGGGGGGGGGGGGGGGGGGGGGGGGGGGEGGGGGGGGGGGGGGGFGGGGGGGGGGGGGGGGGGGGGGGGGGGFGGGGGGGGGGGFGGGGGGGGGGGGGGGGGGFFGGGGGGGGGFGFGGGGGGGGGGFFG4DGG55EGF?75CCFGDC@CGD>3>DGGFFFDFDDFFFGGFFG1)57<?FF>F@59C>;9BFFD>B))<B:A692:)5?B:D?F477::EGF978>42:2:?0(5-87?:?62:6(
@M02996:162:000000000-B87FG:1:1101:28216:17780 1:N:0:TCGACGTC+TCTCTCCG
CCTACGGGGGGCTGCAGTGGGGAATTTTGGACAATGGGCGCAAGCCTGATCCAGCAATGCCGCGTGCAGGAAGAAGGCCTTCGGTTTGTAAACTGCTTTTGTCAGGGAAGAAATCCTTTGGTTTAATACCTCGAAGGGATGACGGTACCTGAAGAATAAGCACCGGCTAACTCCGTGCCCGCAGCCGCGGTAATACGTAGGGTTCGAGCGTTAATCTGAATTACTGGGCGTAAAGCGTGCGCAGGCGGCTTTGCAAGACAGAGGTGAAATCCCCGCGCTCAACCTGCGCACTGCCTTTGTG
+
8ACCC5@=8)18888::::::888B<EGF:FGGGFGFFEEEGG@FFGFGGGGGGGGG9EFGFGGGGEDGGGGFGGF<C<FGG+@+@FCFGGGG;@FFEF<>F;CGFGGG*FFFGG@FFG;C3*=FEBFGEFFDDFG7EG<8BC@4;FEFCB9BC9CDC+7>CG8/*:8E+<+*<8C*=C*/95:89)9)*/2*/0<)**0*9C);/)7>3159<@G*6>C*<22<=+9?BG)32)=91<<(14.(<79D((04<6<-:<:(7,()44446C?F:.*.,(4(*..,((-(-(4424?*56A.
@M02996:162:000000000-B87FG:1:1101:4146:17993 1:N:0:TCGACGTC+TCTCTCCG
CCTACGGGAGGCTGCAGTGGGGAATTTTGGACAATGGGCGCAAGCCTGATCCAGCAATGCCGCGTGCAGGAAGAAGGCCTTCGGGTTGTAAACTGCTTTTGTCAGGGAAGAAATCCTTTGGGTTAATACCTCGAAGGGATGACGGTACCTGAAGAATAAGCACCGGCTAACTACGTGCCAGCAGCCGCGGTCATACGTAGGGTGCGAGCGTTAATCGGAATTACTGGGCGTCAAGCGTGCGCAGGCGGCTTTGCAAGACAGAGGTGAAATCCACGGGCTCACCCTGGGAACTGCCTTTGTG
+
68AB=@==5:18==8;====;888CCFGGGGGGGGGGGGGGGGGGGGGFEEEFEEEFFGGGGFEGGGFFFEFFFGGGGGGGGGGGG,:FFCFGGGGGGGGGGCFGGGDFE?FFGGGGGGGGGGGGCEFF8;?@?EEGEGCEGGGDGGGGGG8BFFGFFGGGGGGEGGDEGGFFCECFEFGGGF>FCCD?ED*AAGGA8?6CDF:=D)8>BGGC>FC<@C35@7CE@6C?FG)4:4642)*-)4>97>9DB(?A>442:F??F??4<92@6:?)8>ED;-43*,4:B?0282?7)8267A>:
@M02996:162:000000000-B87FG:1:1101:18774:18419 1:N:0:TCGACGTC+TCTCTCCG
CCTACGGGAGGCAGCAGTGGGGAATTTTGGACAATGGGCGCAAGCCTGATCCAGCAATGCCGCGTGCAGGAAGAAGGCCTTCGGGTTGTAAACTGCTTTTGTCAGGGAAGAAATCCTTTGGGTTAATACCTCGAAGGGATGACGGTACCTGAAGAATAAGCACCGGCTAACTACGTGCCAGCAGCCGCGGTAATACGTAGGGTGCGAGCGTTAATCGGAATTACTGGGCGTAAAGCGTGCGCAGGCGGCTTTGCAAGACGGAGGTGAAATCCCCGGGCTCAACCTGGGAACTGCCTTTGTG
+
8ACCCB===11=========;88BFFGGGGGGGGGGGGGGGGGGGGGGGGGGGGGGGGGGGGGGGGGGGGGGGGGGGGGGGGGGGGGGGGGGGGGGGGGGGGGGGGGGGGGGGGGGGGGGGGGGGGGGGGGGGGGGGGGGGGGGGGGGGGGGGGGGGFGGGGGGGGGGGGGGGGGGGGGGGGFFGGGGGGGGGFGGFGFFDDGFGGEFFDGGGFFGGFDGFGDGGFGGFBDD1:96>1)*,9(79BDBGFFFB>F2<:4(,89BFFF?94???<EGFB;FFFBB?::6(543<22?=2:.,
@M02996:162:000000000-B87FG:1:1101:24129:18458 1:N:0:TCGACGTC+TCTCTCTG
CCTACGGGTGGCAGCAGTGGGGAATTTTGGACAATGGGCGCAAGCCTGATCCAGCAATGCCGCGTGCAGGAAGAAGGCCTTCGGGTTGTAAACTGCTTTTGTCAGGGAAGAAATCCTTTGGGTTAATACCTCGAAGGGATGACGGTACCTGAAGAATAAGCACCGGCTAACTACGTGCCAGCAGCCGCGGTAATACGTAGGGTGCGAGCGTTAATCGGAATTACTGGGCGTAAAGCGTGCGCAGGCGGCTTTGCAAGACAGAGGTGAAATCCCCGGGCTCAACCTGGTAACTGCCTTTGTG
+
88CCCB88:)1========;;8BCFGGGGGGGGGGGGGGGGGGGGGGGGGGGGGGGGGGGGGGGGGGGGGGGGGGGGGGGGGGGGGGGGGGGGGGGGGGGGGGGGGGGFGGGGGGGGFGGGGGGGGGGGGGGGGGGDEGGGGGGGGGGGGGGGGGGGGGGGGGGGGGGGGGGGGGGGGGGGGFFGGGGGGG8EFGGFGGFGGGFGGF3>ADEDFFGGFDDFGFGGFGGFFD>:<BFBF>D9D>>B@@0D99FFFFFAFG7?FFFF?F2BA:>BFFG>B1:?*4:2,4()6<AA<?FF<AF?
@M02996:162:000000000-B87FG:1:1101:17216:18561 1:N:0:TCGACGTC+TCTCTCCG
CCTACGGGGGGCAGCAGTGGGGAATTTTGGACAATGGGCGCAAGCCTGATCCAGCAATGCCGCGTGCAGGAAGAAGGCCTTCGGGTTGTAAACTGCTTTTGTCAGGGAAGAAATCCTTTGGGTTAATACCTCGAAGGGATGACGGTACCTGAAGAATAAGCACCGGCTAACTACGTGCCAGCAGCCGCGGTAATACGTAGGGTGCGAGCGTTAATCGGAATTACTGGGCGTAAAGCGTGCGCAGGCGGCTTTGCAAGACAGAGGTGAAATCCCCGGGCTCAACCTGGGAACTGCCTTTGTG
+
8ACCCEAA>118888::<:::88BEFGGGGGGGGGGGGGGGGGGGGGGGGGGGFGGGGGGGGGGGGGGGGGGGGGGGGGGGGGGGGGGGGGGGGGGGGGGGGGGGGGGGGGGGGGGGGGGGGGGGGGGGGGGGFGGGGGGGGGGGGGGGGGGGGFGGGGGGGGGGGGGGGGGGGGGGGGGGGFFGGGGGGGGGFGGFGGFGGGFGCDFFFGGGFFGGFDDFEFFGFGGFFGFFFFF>FDD>51048D>C>F?AFFAFGG>275:?F<BFFFF?0BE>9(,5=7?><:04:4)5<B2=2:B2
@M02996:162:000000000-B87FG:1:1101:8822:18773 1:N:0:TCGACGTC+TCTCTCCG
CCTACGGGTGGCTGCAGTGGGGAATTTTGGACAATGGGCGCAAGCCTGATCCAGCAATGCCGCGTGCAGGAAGAAGGCCTTCGGGTTGTAAACTGCTTTTGTCAGGGAAGAAATCCTTTGGGTTAATACCTCGAAGGGATGACGGTACCTGAGGAATAAGCACCGGCTAACTACGTGCCAGCAGCCGCGGTAATACGTAGGGTGCGAGCGTTAATCGGAATTACTGGGCGTAAAGCGTGCGCAGGCGGCTTTGCAAGACAGAGGTGAAATCCCCGGGCTCAACCTGGGACCTGCCTTTGTG
+
88CCCBA580)========;;8BCGGGGGGGGGGGGGGGGGGGGGGGGGGGGGGFGGGGGGGGGGGGGGGGGGGGGFGGGGGGGGGGGGGGGGGGGGGGGGGGGGGGGGGGGGGGGGGGGGGGGGGFGGGGGGFGGGGGGGGGGGGGGGGGGGGGGGGGGGGGGGGGGGGGGGGGGGGGGGGFFGGGGGGGEEFGGFGG;DGGFGD>DBEDEGFFGF@DGFEFGGFGF6>DE:?AFB?FG93734<;9CB>6<AFADEG:::????AFF<D:?:EG:((,464<??034(-,4:??FBBA.
@M02996:162:000000000-B87FG:1:1101:12076:19114 1:N:0:TCGACGTC+TCTCTCCG
CCTACGGGCGGCAGCAGTGGGGAATTTTGGACAATGGGCGCAAGCCTGATCCAGCCATGCCGCGTGCGGGAAGAAGGCCTTCGGGTTGTAAACCGCTTTTGTCAGGGAAGAAAAGGTTCTGGCTAATACCCGGGACTCATGACGGTACCTGAAGAATAAGCACCGGCTAACTACGTGCCAGCAGCCGCGGTAATACGTAGGGTGCAAGCGTTAATCGGAATTACTGGGCGTAAAGCGTGCGCAGGCGGTTATGCAAGACAGAGGTGAAATCCCCGGGCTCAACCTGGGAACTGCCTTGGTG
+
8ACCC505:))8888;;<;;;88BCFGGGGGGGGGGGGGFFGGGGGGGGGFGGFCFFGGGGGGGGGGGGGGGGGGGGGGGGGGGGGGGGGGGGGGGGGGGGGFGGGGCFFGGGGGGGGGGGGGGGGGGGGFCGGGEGGGGGGGG@EGGGGGGD:9DFGG9C?FGFGDC7,?=CCEGFDGGGGFFGGGGGGDCEFGGFFGFGGG>GCF4<DDE*7=FC:GGFD9>FF<D6BDFFF28;<3C-993-08>CB?F5<D<2*7(.0.2,3)5?AF?5,>?)(((.9123?114:32))(,9)(.4
@M02996:162:000000000-B87FG:1:1101:12089:19132 1:N:0:TCGACGTC+TCTCTCCG
CCTACGGGCGGCAGCAGTGGGGAATTTTGGACAATGGGCGCAAGCCTGATCCAGCCATGCCGCGTGCGGGAAGAAGGCCTTCGGGTTGTAAACCGCTTTTGTCAGGGAAGAAAAGGTTCTGGCTAATACCCGGGACTCATGACGGTACCTGAAGAATAAGCACCGGCTAACTACGTGCCAGCAGCCGCGGTAATACGTAGGGTGCAAGCGTTAATCGGAATTACTGGGCGTAAAGCGTGCGCAGGCGGTTATGCAAGACAGAGGTGAAATCCCCGGGCTCAACCTGGGAACTGCCTTTGTT
+
8ACCCD1):))8888;;<;;;88BFGGGGGGGGGGGGGGGGGGGGGGGGGGGGFGGGGGGGGGGGGGGGGGGGGGGFGGGGGFGGGGGGGGGFGGGGGGGGGGGGGGGGGGGGGGGGGGGGGGGGGGGGGGEGGGGGGGGGFGGGGGEGGFGGGGGGGGGGFGGGGGGGGGGGGGGGGGGGGFFGGDDGGGGGFCG@FFFGDGFGDFFFEGGGF=GGFG:739>E??FBD<@08>FFFBD>C>@0:>959<FDD2<<**(.046:FFD@AF0:6BG:3,486<::?FFF4-4<44<925<(
@M02996:162:000000000-B87FG:1:1101:27873:19377 1:N:0:TCGACGTC+TCTCTCCG
CCTACGGGAGGCAGCAGTGGGGAATATTGCACAATGGGCGAAAGCCTGATGCAGCAACGCCGCGTGAGGGACGACGGCCTTCGGGTTGTAAACCTCTTTTAGCAAGGAAGAAGCGAAAGTGACGGTACTTGCAGAAAAAGCGCCGGCTAACTACGTGCCAGCAGCCGCGGTAATACGTAGGGCGCAAGCGTTATCCGGAATTATTGGGCGTAAAGAGCTCGTAGGCGGATTGTCGCGTCTGCTGTGAAAAACCGAGGCTCAACCTCTGGCCTGCAGCGGGTATGGGCAGACTAACGTGCGG
+
68ACC>A):51===8;==;;;8,8;CFGF9FGFFGGGGGGGGGGGGGGGGFFGGGFFGGGGGGG@CGGGGGCFGGGGCGGGF+84BF7B?FFDGGG<EEGG8FFF8FFG8443=+>7C3C<DA+>F@7D9;FFFGGGGGEC6BCCEGED?FFGACDD*9;C<,2<A*=*:CE*CE+1=+:5CFF*5>/7:1;E>FGF3*)10<497*0>)):9<=**4>>5/7***7>(5*89<(5,-5940.06<F2:4(73(,,35733?(4:1)54?*)4(73),(-45)((.3(--.).).-.,,(-
@M02996:162:000000000-B87FG:1:1101:23150:19539 1:N:0:TCGACGTC+TCTCTCCG
CCTACGGGAGGCTGCAGTGGGGAATTTTGGACAATGGGCGCAAGCCTGATCCAGCAATGCCGCGTGCAGGAAGAAGGCCTTCGGGTTGTAAACTGCTTTTGTCAGGGAAGAAATCCTTTGGGTTAATACCTCGAAGGGATGACGGTACCTGAAGAATAAGCACCGGCTAACTACGTGCCAGCAGCCGCGGTAATACGTAGGGTGCGAGCGTTAATCGGAATTACTGGGCGTAAAGTGTGCGCAGGCGGCTTTGCAAGACAGAGGTGAAATCCCCGGGCTCAACCTGGGCACTGCCTTTGTG
+
88ACC>A==01=;=8=====;88BEFGGGGGGGGGGGGGEGGFGGGGGGGGGGGFFFGGGGGGGGGGGGGGGGGGGFGGGGGGGGGGGGGFGGGGGGGDGGGGGGGGGGGGGGGGGGGGGGCGEGGGFEFGGGGGGCEEGGGGG7EFEGEFGFGGGGGFAFCDECGGGGGGGGGGGGGGGGGFFGFDGGGGGGFGGFDCFGGFFGGD55>CCDFFGGFGGFGGGGFGC(>DDB?DF>4?C499D1B53>;>?<)64)*9:??7?B?A4=<7(8:BCBB>??6(2((.4(.-30),4*-))(
@M02996:162:000000000-B87FG:1:1101:3823:19644 1:N:0:TCGACGTC+TCTCTCCG
CCTACGGGTGGCAGCAGTGGGGAATTTTGGACAATGGGCGCAAGCCTGATCCAGCCATGCCGCGTGCGGGAAGAAGGCCTTCGGGTTGTAAACCGCTTTTGTCAGGGAAGAAAAGGTTCTGGTTAATACCTGGGACTCATGACGGTACCTGAAGAATAAGCACCGGCTAACTACGTGCCAGCAGCCGCGGTAATACGTAGGGTGCAAGCGTTAATCGGAATTACTGGGCGTAAAGCGTGCGCAGGCGGTTATGCAAGACAGAGGTGAAATCCCCGGGCTCCACCTGGGAACTGCCTTTGTG
+
8ACCCF))101====;===;;CFFFFGGGGGGGFGGGGGGGGGGGGGGGGGGGGGGGGGGGGGGGGGCGGGGGGGGGGGGGGGGGGGGGGGGGGGGGGDFGGGGGGGFGGGGECFGGGGGGGCFGGEFGGGFGGGGGGGGGGGGGGGEFGGGGGGGFGGGGGCF@EGCGGGGGGGGCFGGGGFFGGGGGGGGGFGGFGG:<3CBGGFBFEGGG>FGG<CDFFGDGFGG?DGF?:9B9?EGB<>7>FBF5>?FFFF<BGG07@:1??FB4):(54>EDB>?(<::<F?FB7223,()9)6:(
@M02996:162:000000000-B87FG:1:1101:3811:19658 1:N:0:TCGACGTC+TCTCTCCG
CCTACGGGTGGCAGCAGTGGGGAATTTTGGACAATGGGCGCAAGCCTGATCCAGCCATGCCGCGTGCGGGAAGAAGGCCTTCGGGTTGTAAACCGCTTTTGTCAGGGAAGAAAAGGTTCTGGTTAATACCTGGGACTCATGACGGTACCTGAAGAATAAGCACCGGCTAACTACGTGCCAGCAGCCGCGGTAATACGTAGGGTGCAAGCGTTAATCGGAATTACTGGGCGTAAAGCGTGCGCAGGCGGTTATGCAAGACAGAGGTGAAATCCCCGGGCTCAACCTGGGAACTGCCTTTGTG
+
88BCCB80:01=;==;===;;888;EFGGGGGGGGGGGGFFEGFGGGGGGFFGCCDEFGGFGGGFFGGGGGGGFGGGGGGGGGGEGGGGGFFGGGGGGGGGGEAFGGGGGGGGGGEGGGGGGDEFGCGFDFGGGGG?FGGGGGGGGG:EGGGGGGFFFFGFGFGGGGGGGGGCFGGGGGFGFFFGFGGGGGCE=FGFFGFGGFFGGFFFF>C*=C@>?CDF8FDGFGGFE3:<FA4965D7<>B95>;C9<4924<AG4?FFF?>?A?7);(4->EEF037F??B?:0(53)322)9)663
@M02996:162:000000000-B87FG:1:1101:10580:20004 1:N:0:TCGACGTC+TCCCTCCG
CCTACGGGAGGCTGCAGTGGGGAATTTTGGACAATGGGGGCAACCCTGATCCAGCAATGCCGCGTGTGTGAAGAAGGCCTTCGGGTTGTAAAGCACTTTTGTCAGGAAAGAAAACGCCGGGATTAATACCCGTGGCGGATGACGGTACCGGAAGAATAAGCACGGTCTAACGACGTGCCCGCAGCCGCTGCAAATTGTAGGGTTCAAACGTTAATGTGAATGACTTGGCGTAAATCGTGAGCAGGCGGGCCGCTAAACCAGATGTCAAATCCCCGGGCTGACCATAGGGCGTGCATGTGAT
+
8ACCC>:=51)=========;868C<FEFGGGFGGGEG;FFGGDGGGGGGGGGFG@F<EFGGGGFGFGFGFGGGDF,E6EFGGD7AFGGGGGGG<FG<FE?EG,FF<FGGFFGG=C+CE+6+3A:<E937,C=:@C++3+4383>6*6EG*5**>4,<8>??G*7:58<F<**:C7CCE*:3>.**))/*)+0+1+***/*>7)/*9*9>F*0)**0.**1+3:F*3*8D954()*-4>*(*.)-.)(),(.4>(3)09(())-))))16*(),.*)-42(0()))))(((-,444*.6-)
@M02996:162:000000000-B87FG:1:1101:24992:20244 1:N:0:TCGACTTC+TCGCTCCG
CCTACGGGAGGCAGCAGTGGGGAATATTGGACAATGGGCGCAAGCCTGATCCAGCCATGCCGCGTGCGGGAAGAAGGCTTTCGGTTTGTAAACCGCTTTTGTCAGGGAATAAAACTTTCTTGCTGATACCTGGGACTCATGACGGTAGCTGGAGACGAAGCACCGGCTACCTACGTCCCAGCAGCCACGGTGATACCTAGGGTTCAAGCGTTAATCTGAATTACTGGGCGTAACGGGTGCGCAGGCGGTTAGTCAATACAGAGCGGGAATCCCCCGGCTCAACCGGGGAACGGCCTGTTTT
+
8BCCCEABF01====;==6=;88CF6EFG9FGGGGGGG8F:FG:FFGGGG<FGFFCC,EFF:FGGG7FFGGGGGGG<8,CFGGG4+BFGGGGGG+CFFF,5AB?FGGGF,F,7,,,C<<B?5C,,,85,,,,68=33>@5,>DC:3D+3,@,>,,+3+++5CG:*@7C9,?C+?;=,4:,<46)C**2?79**1=4)2:AFCG)/++3*8*::=+;+)1+1?+1::?FD:))4(()--812/(59@0(1(-.).)))+94)*.((((-0.977:5*.4((.*4.4(((((,(-471)6)6(
@M02996:162:000000000-B87FG:1:1101:14922:20378 1:N:0:TCGACGTC+TCTCTCCG
CCTACGGGTGGCAGCAGTGGGGAATTTTGGACAATGGGCGCAAGCCTGATCCAGCCATGCCGCGTGCGGGAAGAAGGCCTTCGGGTTGTAAACCGCTTTTGTCAGGGAAGAAAAGGTTCTGGTTAATACCTGGGACTCATGACGGTACCTGAAGAATAAGCACCGGCTAACTACGTGCCAGCAGCCGCGGTAATACGTAGGGTGCAAGCGTTAATCGGAATTACTGGGCGTAAAGCGTGCGCAGGCGGTTATGCAAGACAGAGGTGAAATCCCCGGGCTCAACCTGGGAACTGCCTTTGTG
+
88BCCB>):0)===8;===;;88BEFFFGGGGGGGGGGGEGGGGGGGGGGGGGFFFGGGGGGFGGGGGGGGGGFGGGGGGGGGGGGGGGGGGGGGGGGGGGGGGGGGFGGEGGGGGGGGGGGGGGGGGGGGGFFDGGGGGGGGGGGEEFGGGGGGGGGGGGGCGGGGGGGGGGGGGGGGGGGFFGFDGGGGEEFGGFGGFGGGFGGFFFFDEGFFGGBDGFGGGGFGGFFGFFFF613@5479>>@EF<>FBDFF)3*924???4?48=<DBB:EGF(-6<7?B2(:0(.4,,).,9<A:,
@M02996:162:000000000-B87FG:1:1101:6589:20672 1:N:0:TCGACGTC+TCTCTCCG
CCTACGGGAGGCAGCAGTGGGGAATTTTGGACAATGGGCGCAAGCCTGATCCAGCAATGCCGCGTGCAGGAAGAAGGCCTTCGGGTTGTAAACTGCTTTTGTCAGGGAAGAAATCCTTTGGGTTAATACCTCGAAGGGATGACGGTACCTGAAGAATAAGCACCGGCTAACTACGTGCCAGCAGCCGCGGTAATACGTAGGGTGCGAGCGTTAATCGGAATTACTGGGCGTAAAGCGTGCGCAGGCGGCTTTGCAAGACAGAGGTGAAATCCCCGGGCTCAACCTGGGAACTGCCTTTGTG
+
88CCC>8=50188==;====;CBFGGGGGGGGGGGGGGGFGGGGGGGGGGGGGFFGFGGGGGGEFGGGGGGGGGGGFGGGGGGGGGGGGGGGGGGGGGGGGGGGGGGGGGGGFGGGFGGGGGGGGGGGGGGGGGGGGGGGGGGGFGGEGGGFGGGGGGGGGGGGGGGGGGGGGGGGGGGGGGFFGGGGGGGGGFGGFGGFGGGFGGFDBFGGGFFGGFGGFGGGGFG:?BGFF?2F>FEG69;77>BFD;;FAAA4AGGFF)8?33>?FBF???DG>;BFFFBFBBFB?:4:<???=):A3
@M02996:162:000000000-B87FG:1:1101:22788:20711 1:N:0:TCGACGTC+TCTCTCCG
CCTACGGGGTGCAGCAGTGGGGAATTTTGGACAATGGGCGCAAGCCTGATCCAGCAATGCCGCGTGCAGGAAGAAGGCCTTCGGGTTGTAAACTGCTTTTGTCAGGGAAGAAATCCTTTGGGTTAATACCTCGAAGGGATGACGGTACCTGAAGAATAAGCACCGGCTAACTACGTGCCAGCAGCCGCGGTAATACGTAGGGTGCGAGCGTTAATCGGAATTACTGGGCGTAAAGCGTGCGCAGGCGGCTTTGCAAGACAGAGGTGAAATCCCCGGGCTCAACCTGGGAACTGCCTTTGTG
+
-8ACCB:51)18;==;===;;888;CCFGGGGGGGGGGGGGGGGGGGGGGGGGFGGFGGGGGGGGGGGGGGGGGGGGGGGGGGGGGGGGGGGGGGGFGGGGGCGGGGGFCFGGGGGDFFGGGGGGDFGGGGGCFGEGGG<8EGGDEF7BDG,=,DDGGGGGGFGGGGG:DGGGGGGGGGGGGFFGGGGGGGGC8F7FGGFGGGEGGFFFDDGG>7FG?CGFF9>CFGGBEDF08:?><@C317D05>;GBFFFAADBFGBFF?6?B2<9::?72>E@;>?>F?:>?:<??4?D?()9<:..
@M02996:162:000000000-B87FG:1:1101:22771:20725 1:N:0:TCGACGTC+TCTCTCCG
CCTACGGGGGGCAGCAGTGGGGAATTTTGGACAATGGGCGCAAGCCTGATCCAGCAATGCCGCGTGCAGGAAGAAGGCCTTCGGGTTGTAAACTGCTTTTGTCAGGGAAGAAATCCTTTGGGTTAATACCTCGAAGGGATGACGGTACCTGAAGAATAAGCACCGGCTAACTACGTGCCAGCAGCCGCGGTAATACGTAGGGTGCGAGCGTTAATCGGAATTACTGGGCGTAAAGCGTGCGCAGGCGGCTTTGCAAGACAGAGGTGAAATCCCCGGGCTCAACCTGGGAACTGCCTTTGTG
+
88BCCB8@>818888::<:::@BFGGGGGGGGGGGGGGGGGGGGGGGFGGGGGGGGGGGGGGGGGGGGGGGGGGGGGGGGGGGGGGGGDGAFGGGGGGGGGGGGGGGFGGGGGGGGFGFFGGGGGFGCGGGDEGGGGGGGG?GGGGGEGGG7?FGGGFGGGGGGGGGGGGGGGGGGFGGGGGFFGFDGGGGGGFGGFFG4DDEEGGEF55)*15@C*8CDFGG>7@FC?BGFFBAFF6351/2<9DE9DFF4.<ABFEDBFFBFF62<*6*8:?>CB>1:?9:72:44,510).44*.5).
@M02996:162:000000000-B87FG:1:1101:7828:21510 1:N:0:TCGACGTC+TCTCTCCG
CCTACGGGTGGCTGCAGTGGGGAATTTTGGACAATGGGCGCAAGCCTGATCCAGCAATGCCGCGTGCAGGAAGAAGGCCTTCGGGTTGTAAACTGCTTTTGTCAGGGAAGAAATCCTTTGGGTTAATACCTCGAAGGGATGACGGTACCTGAAGAATAAGCACAGGCTAACTACGTGCCAGCAGCCGCGGGAATACGTAGGGTGCGAGAGTTGAGCGGAATTACTGGGCGTAAAGCGTGCGGAGGCGGCTTGGCAAGACCGAGGTGACGTGCCCGGGCTCAGCGTGTGAAATGCATTTGTG
+
88ABC@58=01;=8=;===;;@BBCFCGFGFFEFGGGGEFCCEGEFFGFFEGFFFEDGGGFC6@FFFFFGEGGGGGGGB<=FCEGAFFGEFGGGFFCFFFFE@FGFE<FFGGFFG,,9?AEEF+A5CEEBB564>EEEGFGGGGGGD@8;@DEFDF,=DGED>,@CCG,>FGGGGGFEEAFGFA:;DDD*)44)<>?07)17*03>>D8;0++3)2).99)2::CFGF?FD56(.944;*()-7>5;>D(.)-4<)4*0(-0-3-4A))-*,28<C>9((5),((-,-6..4<44)1.6:3
@M02996:162:000000000-B87FG:1:1101:7853:21512 1:N:0:TCGACGTC+TCTCTCCG
ACTACGGGTGGCTGCAGTGGGGAATTTTGGACAATGGGCGCAAGCCTGATCCAGCAATGCCGCGTGCAGGAAGAAGGCCTTCGGGTTGTAAACTGCTTTTGTCAGGGAAGAAATCCTTTGGGTTAATACCTCGAAGGGATGACGGTACCTGAAGAATAAGCACCGGCTAACTACGTGCCCGCAGCCGCGGTAATACGTAGGGTGAGAGCGTGCATCGGAATTACTGGGCGTAAAGCGTGGGAAGGCGGCGTGGCAAGACAGAGGTGACATCCCCGGGCTCAACCTGGGAACTGCATTTGTG
+
88AAC>)0=10=68=;=;=;;88B6<CFCGGGFGGGG@FFCBCFEDGGGAEGFFCFFFEEC7@ECGCFCFEGGGFGFGGFGGFGGFFC@E@E<EFGGGGFGGFAFCFFGGGG8FFFFE9AFG@F=,CEFEE,@CFGEBF8@BEF=BD8E;9DFDD@9AFF9=@@FGGGC,DC+>8CFG5,*95@E9DDG59:*+4,:>95C5*:*;CFA>)**2+3:;DC)32:FFFF0BD;12<*-4<)(*.765;91(-)(1.)-2*(.54<4<94*.*((-5?)2((5/(.4:((,.(.482<6)6:(
@M02996:162:000000000-B87FG:1:1101:7200:21817 1:N:0:TCGACGTC+TCTCTCCG
CCTACGGGAGGCTGCAGTGGGGAATTTTGGACAATGGGCGCAAGCCTGATCCAGCAATGCCGCGTGCAGGAAGAAGGCCTTCGGGTTGTAAACTGCTTTTGTAAGGGAAGAAATCCTTTGGGTTAATACCTCGAAGGGATGACGGTACCTGAAGAATAAGCACCGGCTAACTACGTGCCAGCAGCCGCGGGAATACGTAGGGTGCGAGCGTTAATCGGAATTACTGGGCGTAAAGCGTCCGCAGGCGGCTTTGCAAGACAGAAGTGCAATCCCCGGGCTCAAACACGGAACTGCCGGTGTG
+
8ACCCB:):018;=8===6=;8BCFGGGGGGGGGGGGGFFGGGGGGGGGGGGGGGGGGGGGGGGGGGGGGGGFGFGGGGFFGGEEA:CCAFFCFFFEF?FFG,CFGFFFGFGGG9?;5CFFDGGFFFFGFGGGGGGGGGGGGGGGGGEGGGDGFGGGGGGFG>EC:+@CFB7FCGGF>@EFFFF8*;CDE):=AC9>GFFDGFEGGFF)8<C<5*29<G5<E7*09FD1><>B:AFFFFC9C0765541,3@A:B4<:5.1)).62).662,83)?53(-5=)5((-6034?<?0()--,-
@M02996:162:000000000-B87FG:1:1101:9032:22023 1:N:0:TCGACGTC+TCTCTCCG
CCTACGGGAGGCAGCAGTTGGGAATTTTCGACAATGGGCGCAAGCCTGATCCAGCAATGCCGCGTGCATGAAGAAGGCCTTCGGGTTGTAAACTGCTTTTGTGAGGGAAGAAATCCTTTGGGTAAGACCTCGAACAGATGACGGTACCTGAAGAACAAGCACAGGCTTACTACGTGACAGCAGCCCCCGGAATACGTAGGGTGCGAGAGGTCATCGGAAATACTGGGCCGAAAGCGTCCGAGCGCGGCTTGGGCAACAAAGGGAGAAAACCCCAGGCTGAACCTCGGAACTTCCTTTGTGA
+
88AC@9@B5:188=8===,=6+;CF@FF,+CF@@FF?C@CC@FGFFGGFD9FGFGFF,CF<C@FE78<,,B<FEGF,?A=F@,B@FGE,AEC9F,:FFFEFC,5C,++A==ECE,A;<<,,+8,6,CC:A4++?,+683?,,8@++6,,,3,,>D,@DD@8+,6,51,487,+4@9,:,2:D*3;*3****4*;<42*;)5C*5/*0)0)***31*/6*)2,274)**())0(((0,())()()-))(/2().8((,0*((04.,(.4)(*-(()*)(,(.)-((-41,,)-.).)*))(-
@M02996:162:000000000-B87FG:1:1101:9051:22035 1:N:0:TCGACGTC+TCTCTCCG
CCTACGGGGGGCAGCAGTGGGGAATTTTGGACAATGGGCGCAAGCCTGATCCAGCAATGCCGCGTGCAGGAAGAAGGCCTTCGGGTTGTAAACTGCTTTTGTCAGGGAAGAAATCCTTTGGGTTAATACCTCGAAGGGATGACGGTACCTGAAGAATAAGCACCGGCTAACTACGTGCCAGCAGCCGCGGTAATACGTAGGGTGCGAGCGTTAATCGGAATTACTGGGCGTAAAGCGTGCGAAGTCGGCTTTGCAAGACAGAGGTGAAATCCCCGGGCTCACCCTGGGAACTACCTTGTTT
+
8ACCCDA=)))88889:<:::888BEFFF7FGGFGGGGGGGGCFGGGGGGGGGGFGGGGGGGGGGGECGG7><FFGFGEGGDFGEGGEGFF@FF9FGFGGFGGGGGC>FCFGGGGFGG?,?CF*FFBFG7C:CFFC*;7<@CEFF8CGGECEGCFGGF7C?C>;8:C?ED@FGGGGGGGG6<?FG47C5=>*;@FC.9CFC<F)1)..8>CEG>4>D:G<>8+?F6CF<@G56(6?BF)9(*(8,=>;562:):493F<:0)(1,:2,16F()48CD>>(4*3(4.,,,((3)4,,1).6(
@M02996:162:000000000-B87FG:1:1101:8780:22550 1:N:0:TCGACGTC+TCTCTCCG
CCTACGGGCGCGCAGCAGTGGGGAATTTTGGACAATGGGCGCAAGCCTGATCCAGCAATGCCGCGTACAGGAAGAAGGCCTTCGGGTTGTAAACTGCTTTTGTCAGGGAAGAAATCCTTTGGGTTAATACCTCGAAGGGATGACGGTACCTGAAGAATAAGCACCGGCTAACTACGTGCCAGCAGCCGCGGTAATACGTAGGGTGCGAGCGTTAATCGGAATTACTGGGCGTAAAGCGTGCGCAGGCGGCTTTGCAAGACAGAGGTGAAATCCCCGGGCTCAACCTGGGAACTGCCTTTGT
+
8ACCCF)0:0)88888;;<CFGD@FGGFGGGGGGGGGGGGGGEGGGGGGGGGGFGGGGGGGGGGFGGGGGGGGFGGGGGGGGGGGGGGGGGGGGGGGGGGGGGGGGGGGFGGGGGGGGGGGGGGGGGGGGFGGGGGEGGGGGGGGDGGEFGGGGGGGGGGADEFGGGGGGGGGGGEGGGGGGAFGGCGGCCCCEGGFGGFGDGFA<DFDFGEDFFGGFGGFCGGGFGFFFDBB0:B>175399B>339DB>E(5<BBFG?FFBB:8?AF<7)()0:817-8F<7(5:2:<>6>?<B*64>-
@M02996:162:000000000-B87FG:1:1101:8762:22560 1:N:0:TCGACGTC+TCTCTCGG
CCTACGGGCGGGCAGCAGTGGGGAATTTTGGACAATGGGCGCAAGCCTGATCCAGCAATGCCGCGTACAGGAAGAAGGCCTTCGGGTTGTAAACTGCTTTTGTCAGGGAAGAAATCCTTTGGGTTAATACCTCGAAGGGATGACGGTACCTGAAGCATAAGCCCCGGCTAACTAGGTGCCAGCAGCAGCGGCAATACGTAGGGTGCGAGCGTTAATCGGACTTACTGGGCGTAAATCGTGCGCAGGCGGCTTTGCAAGCCAGAGGGTAAGTCACGGGGCTACACCGGCGACCTGACTTTGT
+
88BC8501)))88868;;<;;;@,8C6CFGGGGG8CACGFG+C:B7DFGFFGFEEFFECF@EFGGGGGEFCF,:BBBFGGGGFDGG8FGE,<EFEFGEEEGG@EFGGGCF=F<>;DGFGGGCFG7<EGD,3,<FECEGGEEG,@F>ECCG;D,??,?9DGG7,**==E=EG68,,0?,<*AC)=6C*9C*/*/)=@4*;=CC*.;3758>DG*)7CF6D3):0*<7:*(.170(-*)-8D?C()()0-96>).424<91(,5(43((.))*-64)*0-420))((((((-(,,(..*6.9-
@M02996:162:000000000-B87FG:1:1101:23355:23135 1:N:0:TCGACGTC+TCTCTCCG
CCTACGGGCGGCAGCAGTGGGGAATTTTGGACAATGGGCGCAAGCCTGATCCAGCAATGCCGCGTGCAGGAAGAAGGCCTTCGGGTTGTAAACTGCTTTTGTCAGGGAAGAAATCCTTTGGGTTAATACCTCGAAGGGATGACGGTACCTGAAGAATAAGCACCGGCTAACTACGTGCCAGCAGCCGCGGTAATACGTAGGGTGCGAGCGTTAATCGGAATTACTGGGCGTAAAGCGTGCGCAGGCGGCTTTGCAAGACAGAGGAGAAATCCCCGGGCTCAACCTGGGAACTGCCTTTGTG
+
8ACCC>A=:)18888;;<;;;@BFFGGGGGGGGGGGGGGGGGGGGGGGGGGGGGGGFGGGGGGGGGGGGGGGGGGGGGGGGGGGGGGGGGGGGGDGGGGGGGGGGGGGGGGGGGGGGGGGGGGGGFFFGGGGGGGGGGGGGGGGGGGEGFGFBFFGDEDFFGGGGGEGGGGGFGGGGGGGGGA4CC4C<E5EGF7@FFD45DGEEDEF>B):7FFGG?9C:ECGGF6F009>?0)99?>311389>B9CB0?>AA2)**4:58(24:??:C>D15CB>(-5?0:?(24454).2<39<A>0
@M02996:162:000000000-B87FG:1:1101:23785:23467 1:N:0:TCGACGTC+TCTCTCCG
CCTACGGGCGGCTGCAGTGGGGAATTTTGGACAATGGGCGCAAGCCTGATCCAGCAATGCCGCGTGCAGGAAGAAGGCCTTCGGGTTGTAAACTGCTTTTGTCAGGGAAGAAATCCTTTGGGTTAATACCTCGAAGGGATGACGGTACCTGAAGAATAAGCACCGGCTAACTACGTGCCAGCAGCCGCGGGAATACGTAGGGTGCGAGCGTTAATCGGAATTACTGGGCGTAAAGCGTGCGCAGGCGGCTTTGCAAGACAGGGGTGAAATCCCCGGGCTCAACCTGGGAACTGCCTTTGTG
+
8ACCCF)15118888;;;;;;@BFFGGGGGGGGFGGGGGGGGGGGGGGGGGGGGFGFGGGGGGGGGGGGGGEFGGGGCFGGGGFCFGGEFGGGGGGGFFGGGFGGGGGGGGFFFGCGGCFFGCEFFGGGFGGEGGEE7BFDGACEGECG,>@CFGGGG@@FDFF@CCCEFGGGFGF>FGGGGF)4CC<CC)3CFFG>6CFC3:@=DBED71:*0079:D3)CEF<=CF?@D34()1-8@*-)-.4))4790@<A<>AGG:7)(-(,(.@9*.:1@>73--3=:?(,(4,5,5547)8)).4
@M02996:162:000000000-B87FG:1:1101:24297:23591 1:N:0:TCGACGTC+TCTCTCCG
CCTACGGGTGGCAGCAGTGGGGAATTTTGGACTATGGGCGCAAGCCTGATCCAGCAATGCCGCGTGCAGGAAGAAGGCCTTCGGGTTGTAAACTGCTTTTGTCAGGGAAGAAATCCTTTGGGTTAATACCTCGAAGGGATGACGGTACCTGAAGAATAAGCACCGGCTAACTACGTGCCAGCAGCCGCGGTAATACGTAGGGTGCGAGCGTTAATCGGAATTACTGGGCGTAAAGCGTGCGCAGGCGGCTTTGCAAGACAGAGGTGAAATCCCCGGGCTCAACCTGGGAAATGCCTGTGTG
+
88BCCEFA=11====;==;;;88BFFGGGGGGGGGGGGGEGGGGGGGGGGGGGFFGFGGGGFFGGGGGGGGFGGGGGGGGGGDFGGGGGGGGFGGGFGFGGGB<FGGGGGGFGGAFGGGGGGFGFGEEGEDEC4@EDGFFDFGGCEGC,EEEFFFGG8=,@FD8FGC>+@DGGGGGFCGGGGFFDGGGGGD:EFGG40;A/>C>CD>A3A:E5ACDD152.<ECEF6<8>DB?B5*43>*()479)89)39FDDA527*,88.322><66*.8<BE>920<*48(.30(5()).)-*.5-.
@M02996:162:000000000-B87FG:1:1101:6898:23952 1:N:0:TCGACGTC+TCTCTCCG
CCTACGGGGCGCTGCAGTGGGGAATTTTGGACAATGGGCGCAAGCCTGATCCAGCAATGCCGCGTGCAGGAAGAAGGCCTTCGGGTTGTAAACTGCTTTTGTCAGGGAAGAAATCCTTTGGGTTAATACCTCGAAGGGATGACGGTACCTGAAGAATAAGCCCCGGCTAACTACGTGCCAGCAGCCGCGGTAATACGTAGGGTGCTAGCGTTAATCGGAATTACTTGTCGTAACGCGTGCGCAGGCGGCTATGCAAGACTGAAGTTAAATCCCCGGGCTCAACCTCGGAACTACCTTTTTG
+
-8BCCD)81))8888;;;;;;8BFGGGGF:EEFGFGDGGGGGGCGGGGGGGGFFGGGGFGGGEGGGGEEFEGDCFEDFFFFG+B>FGEEE?FGG9<?EFFDFGGGGD@FEGEGGF=?5EC<+6@+CDDFGEF6CD>CCE@+@B+3B6+EF9FGBF8FGDCA**@<*::72DGCF;CCFGG,:AAFG)5):>ED@C?386)1*28E*1+28::D:7CGFGCFC7*+*+*.09)(,(0(-8*,99)())(1-(*)).))**).9))-)6)*)*,5(020((-,0.(((-(-(,)).(.94),,
@M02996:162:000000000-B87FG:1:1101:8866:24689 1:N:0:TCGACGTC+TCTCTCCA
CCTACGGGGGGCAGCAGTGGGGAATATTGCACAATGGGCGAAAGCCTGACGCAGCAACGCCGCGTGAGGGAAGACGGCCTTCGGTTTGTAAACCTCTTTTATCAAGGAAGAAGCGAAAGTGACGGTACTTGCAGAAAAAGCGCCGTCTCACTACGTTCCAGTAGCCGCGGTAATGCGCAGGGCTACAGCTGTACCCCGAATTATTTAGCGTAACGTGATTATAAGCGTTTTGTAGTCTCTTCCGTTAAATCCCGACGTCCACCCTTGTGCCTCCAGGAGCAACCAGCAACGTAGTATCCAT
+
8ACCC>:))))8788,:<4::+88BBEF<EAFGGG9EDFGDDFFGGGFF,8B@FFFGGEGEEG=CFGEC>F,@,D*+3@CGGCF*CFGGGCCG8>FGFFG9,,@BF8FCFDG,<1<F7FC9,?*4<C*7FCF+,+?CE7*;*/*/8:/;<C+32****2A9?:++<:****/9::+/*1:55>)*****+*3<*30)1).5*2/+*19F)9A/0)*/(***22*?4*C(.*)()-1)-/*)*)))/)4*))04,(((*1((63((((-/)2).,)3)(((().((((.(((-((-)*))))
@M02996:162:000000000-B87FG:1:1101:8852:24704 1:N:0:TCGACGTC+TCTCTCCG
CCTACGGGCGGCAGCAGTGGGGAATATTGCACAATGGGCGAAAGCCTGATGCAGCAACGCCGCGTGAGGGACGACGGCCTTCGGGTTGTAAACCTCTTTTAGCAAGGAAGAAGCGAAAGTGACGGTACTTGCAGAAAAAGCGCCGGCTCACTACGTGCCAGTAGCCGCGGTAATACGTAGGGCGCAAGCGTTATCCGGAAGTTTTGGGTGTAAAGCGCTCGTGGGCGGGTTGTCGGGTCTGCTGTAGAAACCCGAGGCTAAAACTCGGGCCTGCAGGGGGTACGGGCAGACTAGTGGGGTG
+
ACCCCB18)1)8888;;<;;;88BFGGGG@EGGFGGGGGGEGGGGGGGGF<FFFGGGGGGGEFGFGGDGGG+CFCFFCEFGFEGDFGGDDFFGCGGGGGGFGCEF,DD<FFFGF:F7FF@=,FGGF@:@CD>9@3@FEG:D>CB7B=**64,6<BA6*9C<*B+<EGGGGE*:9++;23:EDF:2)/1*AD8*)+3799))221<D35).9?CFF*70C*72**:.:C(0*7-)4)(.00(*.9)**.*6:74,((4*1).0.)))--50)--10+)-49;<2261((-,4.)(..)1((-
@M02996:162:000000000-B87FG:1:1101:12320:25158 1:N:0:TCGACGTC+TCTCTCCG
CCTACGGGAGGCAGCAGTGGGGAATTTTGGACAATGGGCGCAAGCCTGATCCAGCAATGCCGCGTGCAGGAAGAAGGCCTTCGGGTTGTAAACTGCTTTTGTCAGGGAAGAAATCCTTTGGGTTAATACCTCGAAGGGATGACGGTACCTGAAGAATAAGCACCGGCTAACTACGTGCCAGCAGCCGCGGTAATACGTAGGGTGCGAGCGTTAATCGGAATTACTGGGCGTAAAGCGTGCGCAGGCGGCGTGGCAAGACAGAGGTGAAATCCCCGGGCTACAACTGGGAACTGCCGTGGTG
+
88A?@?55:11=66=;;==;;888CFFFGGGGFGGGGGGGGGGGGGGGGGGGGFFEEGGGGGGFCF7DFG:FGGGGFFGGCFGGGFGGGGGGGGGGGGGFGGGFGFGGGGGGGGFFGCFFCEFEFGFFAFGEAFEC+@=DEGCF7EF=D,DFFGFF9EFGGFG,CEGCCGFG8FGFFFGGFGFAEGGGGED*?8,58CFFDCF8?C:5>A)=*8+;9(/:@+<FF=+5:)>)-(4@6?E541()-731713)42(81:52()5:43-,*)*.)-7C>>((./).4(:6,.()2)4(0(42-
@M02996:162:000000000-B87FG:1:1101:12340:25160 1:N:0:TCGACGTC+TCTCTCCG
CCTACGGGAGGCAGCAGTGGGGAATTTTGGACAATGGGCGCAAGCCTGATCCAGCAATGCCGCGTGCAGGAAGAAGGCCTTCGGGTTGTAAACTGCTTTTGTCAGGGAAGAAATCCTTTGGGTTAATACCTCGAAGGGATGACGGTACCTGAAGAATAAGCACCGGCTAACTACGTGCCAGCAGCCGCGGTAATACGTAGGGTGCGAGCGTTAATCGGAATTACTGGGCGTAAAGCGTGCGCAGGCGGCTTTGCAAGACAGAGGTGAAATCCCCGGGCTCAACCTGGGAACGTCCTTTGTG
+
88BCCD)==0)==8=;====;+8BEFGGGGGGGGGGGGGGGGGGGGGGGGGGGFCEEFGGGGGGGGGGGGGGGGGGGGGGGGGGGGGGGGGGGGGGGGGGGGGFGFGFGGFGGGGGFCGGGGGGGGFGGFFFGFFGGGGGGGGGGGGGGGGGFGGGGGGGGGGCGGGGGCGFFGGGGGGGGGFFGGGDGEGCEFGGFGGAGGC558B>>>8AC:7+2:DCFGGFGFGF?EGE??2*-4<<3)459579DF>FB4>45*74284:824)9628?:>>:97?)72(,40(,((--(,4*646,
@M02996:162:000000000-B87FG:1:1102:20725:1896 1:N:0:TCGACGTC+TCTCTCCT
CCTACGGGTGGCAGCAGTGGGGAATTTTGGTCAATGGGCGCAAGCCTGATCCAGCAATGCCGCGTGCAGGATGAAGGCCTTCGGGTTGTAAACTTCTTTTTTCAGGGAAGTAATCCTTTGGGCTTATACCTCGTTGCTATGACGGTACCTGAAGAACAAGCACCGGCTACCTACGTCCCAGCAGCCTCGTCTATACGTCGCGTGCGTGCGTTTATCGGATTTACTTGCCGTATAGCGTGCCCAGCCGGCTTTGCCAGCCTCACGTTCACTCCCCCGCCTCCACCTGCCACTTTCCTTTGT
+
CCCCCG=515)=;=8==E@EFGECF,<F96-CC-CFF8CFC7B7,CEE@<CF9FG,66C6CCGGGGE7,:?,:9,C8669CF,B+:?+B,9<C9,99<E?,84,,,:+<:,5,59,5,,,,+,6,,8,8545+++,+,,5,,7++8+8@=,,,,,6,,6,6=3@+++3+,35,4*4,44,,4*0,1,=***,1+,2)2*))24/8**0*.*1)0;+*.*).7+1>*<+4)1)())*(-05(0)((0)()((0)4)*)**())(,.()(1-3..()1)-,,()00(.(().).)64.*))-
@M02996:162:000000000-B87FG:1:1102:20705:1905 1:N:0:TCGACGTC+TCTCTCCG
CCTACGGGTGGCAGCAGTGGGGAATGTTGGACAATGGGCGCAAGCCTGATCCAGCAATGCCGCGTGCAGGATGAAGGCCTTCGGGTTGTAAACTGCTTTTTTCAGGGAAGAAATCCTTTGTGTTAATACCTCGAAGGGATTACGGTACCTGAAGAACAAGCACCGGCTAACTACGTCCCAGCAGCCGCGGTAATACGTATGGTGCGAGCGTTAATCTGAATTACTGGGCGTAAAGCGTGCGCAGGCGCCTTTGCAAGACACAGGTGAACTCCCCGGCCTCAACCTGTGAACTGCGTTTTT
+
BCCCCD=5:5)=;8=;;CCDFGFGG,CF9;-CFGFFG8CFDCE::FFFGCEFEFGCECECEFGGGGG7,CF,9CFG,=CCFG,BBBC+B,:CE?,:A?E?,84,:,:+A+,,,:9=A<,,,,,6,,8,7EB<++,++6,8,,8++8+@E;,,,,6=,,6,>D8E:+53+,6@,<8@,4*3@97C@5*=**1*6+,2/2*+2*>+0**2)81**2::1.1++7<2>+>*2;<)(()2--7)-*((()8(/((1::)*)*2()0((.(*)*.0,32)*)-(2()05(.)))-*)).(-)((-
@M02996:162:000000000-B87FG:1:1102:16204:2062 1:N:0:TCGACGTC+TCTCTCCT
CCTACGGGGGGCAGCAGTGGGGAATGTTGGACAATGGGCGCAAGCCTGATCCAGCCATGCCGCGTGCGGGAAGAAGGCCTTCGGGTTGTAAACCGCTTTTGTCAGGGAAGAAAAGGTTCTGGCTAATACCCGGGACACATGACGGTACCTGAAGAAGAAGCACCGGCTAACTACGTGCCAGCAGCCGCGGTAATACGTAGGGTGCAAGCGGTAATCGGAATTACTGGGCGGAAAGCGGGCGCAGGCGGTTAGGCAAGACCGAGGTGAAATCCCCGGGCTCAACCTGGGAACAGCGTTTGTG
+
ACCCCDA9=0188889C<CCFDDEAEGGGGFGGGGGGGGGGGGEGGGGGGGGGEBFFGGFGEFEFGGECEECGFGGGGGGGGFGGGGGGFFGGGFEFGGGFFCFFGGGGGGGGGCFFFFCFFGF9:?FGGF:C7CFGGGF9EC8EGGGG77@<9EF+<FCGF6CEGE55<8C?CECFFGFFFGFGF*CEE):C*0A:C=)1107??FBF>)2/):>D65@5+0:<=FE:>5:(46*4(0)-2-,4>7>)(,),8)7?**(.)34-3/,9:C:B0585(,4267:0(((.,.(.,(-.(-(.
@M02996:162:000000000-B87FG:1:1102:20130:3024 1:N:0:TCGACGTC+TCTCTCCG
CCTACGGGTGGCAGCAGTGGGGAATGTTGGACAATGGGCGCAAGCCTGGTCCAGCAATGCCGCGTGCAGGAAGAAGGCCTTCGGGTTGTAAACTGCTTTTGTCAGGGAAGAAATCCTGTGGGTTAATACCTCGAAGGGATGACGGTACCTGAAGAAGAAGCACCGGCTAACTACGTGGCAGAAGCCGCGGTAAGACGTAGGGGGCGAGAGGGAATCGGAATGACTGGGCGTAAAGCGTGCAGAGGCGGCTGGGCAAGACAGAGGTGAAATCCCCGGGCTCAACCTGGGAAGTGCCGGTGGG
+
BCCCCGA9A51=;8=;;=CCFEEECCFFGFGGFCEDFFC@@BCCGGCE@;-CCECCDECF<@@@@B6CFFEGFFFGEBFGCGGDC?FFFDEFFDGGD9AFF<FGAFFDFGGFG,=E,,5:FG++AFEGGFGGEGGGGGG@CEGGG=FEF;@EFFGF=EDFGFDF@EE+CCC7FE>,@*44:*991;CEEG/B:*BFE*CFDG*=*:CB)5**/8*9F658.+3:+9=F<E)08:A*4(004+63:>B9D(()-:::<GG255:?33=29:+5>0955((-4?F).2<?FB).526()--(-
@M02996:162:000000000-B87FG:1:1102:21777:3246 1:N:0:TCGACGTC+TCTCTCCG
CCTACGGGTGGCAGCAGTGGGGAATGTTGGACAATGGGCGCAAGCCTGATCCAGCAATGCCGCGTGCAGGAAGAAGGCCTTCGGGTTGTAAACTGCTTTTGTCAGGGAAGAAATCCTTGGGGTTAATACCTCGAAGGGATGACGGTACCTGAAGAAGAAGCACCGGCTAACTACGTGCCAGCAGCCGCGGCAAAACGTAGGGTGCGAGCGCGAATCGGAAGTACTGGGCGGAAAGGGTGCGGAGGCGGCTTGGCAAGACAGAGGTGAAATCCCCGGGCTCAACCGGGGAAGTGCCGGTGGG
+
BCCCCD05=00====;CCC@DDECFEEGGGGCFCFFFGF@@@C@FFGGGEFFEFCEDEEGE@FC7C@CFFCFGGGGGGGGCCEDEB?C,CEEC<<FCFCFGAFFAFFDFEFEGAEFB9,:AF++AAEFG@FGBCEEGDFFCBFECCFEG,@DEFFG>EFB@?DE:E6*43>,@C>,>8@E?7CC<=C>EE):**58:FFAC53=5>C595)*/897C15>)+20+9654@)8>B?*3(0.3*-497B9>,(0::?437:>FF2:)492=)0.8?DD),(,.9@:(9>973),44),),-13
@M02996:162:000000000-B87FG:1:1102:25034:3338 1:N:0:TCGACGTC+TCTCTCCG
CCTACGGGAGCAGCAGTGGGGAATTTTGGACAATGGGCGCAAGCCTGATCCAGCAATGCCGCGTGCAGGAAGAAGGCCTTCGGGTTGTAAACTGCTTTTGTCAGGGAAGAAATCCTTTGGGTTAATACCTCGAAGGGATGACGGTACCTGAAGAATAAGCACCGGCTAACTACGTGCCAGCAGCCGCGGTAATACGTAGGGTGCGAGCGTTAATCGGAATTACTGGGCGTAAAGCGTGCGCAGGCGGCTTTGCAAGACAGAGGTGAAATCCCCGGGCTCAACCTGGGAACTGCCTTTGTGA
+
ACCCCC88=:1==;;====EFEGGGFGGGGGGGGGGGGGGGGBFGFFCCEGGFEFFCF<FFGGGGEFFGFGGGG8FFGGGFFGGGGCFFGGGGCFFGGGGGGGGGGFFG<FGGGGGGGGGGGGGGGGGGFGGGG>EEGGGGGGGGGGGCEFDGG?GGGGFGGGEGGGGGGGGGGGFGGFGGGFFGGGGGGDGGGGCFGFEGGGEGCGEDDGGGFG7CDGFFFGGGFGG>DCE(<ACBFFFFE9(9>@9CBBF<4<F<EC?FFF?:<FBFFGFF;GCB6?<8?F??::(8:982<>21447)
@M02996:162:000000000-B87FG:1:1102:18576:3810 1:N:0:TCGACGTC+TCTCTCCT
CCTACGGGTGGCAGCAGTGAGGAATATTGGTCAATGGGCGGGAGCCTGAACCAGCCAAGTAGCGTGAGGGAAGAAGGCCCTACGGGTTGTAAACCTCTTTTGTCGGGGGATAAAAAAGACCACGTGAGGGCTGTTGAAGGTACCGGTGGAATAAGGACCGGCTAATTCCGTGCCAGCAGCCGCGGTAATACGGAGGGGCCGAGCGTTATCCGGACTTATTGGGTTTAAAGGGTGCGCAGGCGGGCGGCAAAGTCAGCGGTAAAATCGCGGAGCGCAACTCGAGAACGGGGGTGAAACCGGG
+
BCCCCDA5>00=,8=;C=CFEFFCCEFFGGFDCCCEF,C@++8@+B<CEFFFEECCDFFFEEEB6BFCFGD,?A4CFGGG7AFEEGC?@??BFGF<FE<FDF4C7+6=+C3>FG,,+33@F7>C+@,@FF6,*34@@EGGCFG,>C1>EFFCGGF69:5<8C*CF,>@FCCFEGFCFCCFFCC7E:EGCFDGDG5?)))07CEEGGC>*9::DB//0-019CE7858C<BCE2<FD(4<B;E6(,)0()4:@).:FD5C(0<>>)3)(.-:76(1:<3.22..)(49((,04;1841(-20
@M02996:162:000000000-B87FG:1:1102:23535:3827 1:N:0:TCGACGTC+TCTCTCCG
CCTACGGGTGGCAGCAGTGGGGAATGTTGGACAATGGGCGCAAGCCTGATCCAGCAATGCCGCGTGCAGGAAGAAGGCCTTCGGGTTGTAAACTGCTTTTGTCAGGGAAGAAATCCTTGGGGGGAATACCTCGAAGGGATGACGGTACCGGAAGAAGAAGCACCGGCTAACGACGTGCCAGCAGCCGCGGTAATACGGAGGGGGCGAGCGGGAATCGGAATGACTGGGCGGAAAGCGAGCGCAGGCGGCTTGGCAAGACAGAGGTGAAATCCCCGGGCTCGACCGGGGAAGTGCCGGTGGG
+
ACCCCC85=50=;8=;C<CCFDCE<CFFEFFECACDFCFC::B@CFCED69CDECCECCE,@@@6@CFGFEFGGFGGGGA,ECDEB:F7E?C?CF9:A,CF,@@EGGGGGFGG,CE,,,:AB8*>CCFCFCA:=CEGDG,BFFED*=*9*:CEGGC+?FGE632:C=*C<A:ECC*;CCCCCGF6>=5CD188*<AF*7>DD*7*:5:)7)*1729><D>)0<:<=;50@)79>?93(7)-*(-37797-(0402=:6*5?F?0.493=-+(.(985(-4,5)52392-4).<26()-4(-
@M02996:162:000000000-B87FG:1:1102:23545:3842 1:N:0:TCGACGTC+TCTCTCCG
CCTACGGGTGGCAGCAGTGGGGAATGTTGGACAATGGGCGCAAGCCTGATCCAGCAATGCCGCGTGCAGGAAGAAGGCCTTCGGGTTGTAAACTGCTTTTGTCAGGGAAGAAATCCTTTGGGGTAATACCTCGAAGGGAGGACGGTACCTGAAGAAGAAGCACCGGCGAACTACGTGCCAGCAGCCGCGGTAATACGTAGGGGGCGAGCGTTAATCGGAATGACTGGGCGTAAAGCGTGCGCAGGCGGCTTGGCAAGACAGAGGTGAAATCCCCGGGCTCAACCGGGGAACGGCCTGTGGG
+
8ACCCDA5:0)=;8=;C=CEFGEE@CFFEFG<A@EDCFGEFCCEFF<EFEFGEECEAEEFE@CC7C@DGFDGGGFGFFDG?FGDGF7CBAACFEEGF<,CFFFEEFFFGEGGE?FF9,,CFE++8EEFGB>FCFGGDGG+@EGGG+@6E,@EFGFF8EFFG?>>FGE*?EG,DFE7CCFCFC?FCCEDGE/:;+>CF=DFGG*>5CDB<;)*1>:7C?DD3+<:+9CFBF)<<BBC>15)4*499<B97(()-5<?FGF?5)3:4:=?B4+3::<E>0,,5?4;(319>B.(463().4(-
@M02996:162:000000000-B87FG:1:1102:14520:3941 1:N:0:TCGACGTC+TCTCTCCG
CCTACGGGTGGCTGCAGTGGGGAATGTTGGACAATGGGCGCAAGCCTGATCCAGCAATGCCGCGTGCAGGAAGAAGGCCTGCGGGTTGTAAACTGCTTTTGTCAGGGAAGAAATCCTTTGGGTTCATACCTCGAAGGGATGACGGTACCGGAAGAAGAAGCACCGGCTAACTACGTGCCAGCAGCCGCGGGAAGACGTAGGGGGGGAGCGTTAATCGGAATTACTGGGCGTAAAGCGTGAGAAGGCGGCGTGGCACGAAAGAGGTGAAATCCCCGGGCACAACCGGGGAACTGCCGTTGTG
+
6A@CCC1):50;=8=;CCCDFDC@,C<,CAF@<<@@CF8@8@@@F,6CC,C-:96CC,@<C8+@+@B@FD:EFACCCFFA,,7@E8BF:F<AF,BF<,,=EBBEAFFFDFG<B,CFFF,CFG++,AEFEED9@FFGGGGACGFGGDE>D+BEEGFFCGGCE7@DEGG8CDF,>,>,>D*549?D,,4*:CCGC*<9B*:=DG5<*/15C:///827><DD)+30+1CC(8173?9>3(7)(+-360>67(,7427*,2*(00.2)4@27)0,.(98:((-.7)0-46>6,0).201)--(-
@M02996:162:000000000-B87FG:1:1102:14532:3954 1:N:0:TCGACGTC+TCTCTCCG
CCTACGGGTGGCTGCAGTGGGGAATGTTGGACAATGGGCGCAAGCCTGATCCAGCAATGCCGCGTGCAGGAAGAAGGCCTTCGGGTTGTAAACTGCTTTTGTCAGGGAAGAAATCCTTTGGGTTAATACCTCGAAGGGATGACGGTACCTGAAGAAGAAGCACCGGCTAACTACGGGCCAGCAGCCGCGGGAAGACGGAGGGTGCGAGCGGTAATCGGAATTACTGGGCGGAAAGCGTGCGCAGGCGGCTGGGCAAGACAGAGGGGAAATCCCCGGGGTCAACCGGGGAACTGCCTTTGGG
+
ACCCCDA9A58==8=;CCEFFDEE@FEAEFFGCD@CCDFB@CCEFF8ED@CCCECECEDFAB@B6@CDFFEFGDFGFGGG8FGGGBCFEFAECFGGGGAFGFFGDGFEGGGFF<FFC<,CFG64DFDGGGGGGGGGGGG,CFGGGGGGG9EGGFEC,@DDFC@DGGG+CFGCFGE*@EG>C?CC:FGGGG3BB*A8B*9>7C3:*:7735)2)<*:F?5B)+0:0=GC08779;?C9(7.3*2377<;3(()403FFF64758?(9:?@)<3::DDB(--4=7<11799?.)4)3)*).(-
@M02996:162:000000000-B87FG:1:1102:14521:3971 1:N:0:TCGACGTC+TCTCTCCG
CCTACGGGTGGCTGCAGTGGGGAATGTTGGACAATGGGCGCAAGCCTGATCCAGCAATGCCGCGTGCAGGAAGAAGGCCTGCGGGTTGTAAACTGCTGTTGTCAGGGAAGAAATCCTTGGGGGTAATACCTCGAAGGGATGACGGTACCTGAAGAAGAAGCACCGGCTAACTACGTGCCAGCAGCCGCGGGAAGACGTAGGGGGCGAGCGGGAATCGGAATGACTGGGCGGAAAGCGTGCGCAGGCGGCGTGGCAAGACAGGGGTGAAATCCCCGGGCTCAACCGGGAAACTGCCGTGGGG
+
ACCBCD>580)=;8=;C6C<ECEBCFEFCDFDE<CEFCFC@:8@CD,EE,C9CCC@@,@CC6@@6@CDEDCEE=EECFGG7F:EE+CF+F?B5,,CE,,CF=FFFGFCFGGE<,AA?,,AF7+3@,CFG>9AEFG>EEGCGGGGGGGGG,>DCFAC8DFFE>D@FEG5A,?@7?:,>C7;?CCF6CEGGG)C8*ACB*:=CD*.:>D>5<)*/0*9C:<@)+0:+7;5:E)<;9:>1(.0-*-473B>C03731:*4C6:7),737@74.<()(1852(45?F5(7>0267)6).(.(-,4
@M02996:162:000000000-B87FG:1:1102:18481:3973 1:N:0:TCGACGTC+TCTCTCCG
CCTACGGGAGGCAGCAGTGGGGAATGTTGGACAATGGGCGCAAGCCTGATCCAGCAATGCCGCGTGCAGGAAGAAGGCCTTCGGGTTGTAAACTGCTTTTGTCAGGGAAGAAATCCTTTGGGGTAATACCTCGAAGGGATGACGGTACCTGAAGAAGAAGCACCGGCGAACTACGTGCCAGCAGCCGCGGTAATACGTAGGGTGCGAGCGTAAATCGGAAGAACTGGGCGGAAAGGGTGCGCAGGCGGCTTGGCAAGACAGAGGTGAAATCCCCGGGGGCAACCGGGGAACGGCCGTGGGG
+
AAC?CDA===8=88=;C=CDFDECCC<<EDFEC<CCCFFB@C@CF@<ED@CC@A:C@@@FF@@@7@BCFFEGGFFFFEGC,AFDEE8F,?ACEFFGG9<CFEGGEFDDFGGGG<FFA<,CFG++@EFGGFEGGGGGGGG8EGGGGBB8E,EFGGFF8EDDC078<EC*@>E8<EE,>F7=CDCC=CEEGG)B8+>9>0;FDG*8*>C:95)*/7*:91<>)*2209CC0@3>F6B*8(7.4*-9>@EB5(-7<?F@6764?:>F,-939-+8)3CD>((,4>>:(79;9:)--(-(.(3,3
@M02996:162:000000000-B87FG:1:1102:18501:3974 1:N:0:TCGACGTC+TCTCTCCG
CCTACGGGAGGCAGCAGTGGGGAATGTTGGACAATGGGCGCAAGCCTGATCCAGCAATGCCGCGTGCAGGAAGAAGGCCTTCGGGTTGTAAACTGCTTTTGTCAGGGAAGAAATCCTTTGGGGTAATACCTCGAAGGGATGACGGTACCTGAAGAAGAAGCACCGGCTAACTACGGGCAAGCAGCCGCGGTAATACGTAGGGTGGGAGCGTTAATCGGAATTACGGGGCGGAAAGCGTGCGAGGGCGGCTTGGCAAGGAAAGAGGGAAATCACCGGGGCAGACCCGGGAAATACCCATGGG
+
8ACBC8185:08=88;;CCCCD@@@EEEGFGFC<9CDDFB@@BCFD,CECC<FA9C@,CE<@:B6@BEGC:FFAAFECFGC<FEG88=,EEDFFFGGC9FG?FG?FFCFGGCFCEE<,9CF>++8ADGGGGGGFFEGCGCCEGGGGG7,,EFGGD83@8=8;3@@EGGGGGA=,>*>**199?C,:?ECG)B:+,+00;A<D88*:;555)1*8+:C:5>)+00*):5(5))44<5((004/((()0-)(()-:<F(*0()0,40170))+).,1:)((((0))((-3(4)))))(*((.(
@M02996:162:000000000-B87FG:1:1102:18370:4309 1:N:0:TCGACGTC+TCTCTCCG
CCTACGGGTGGCAGCAGTGGGGAATGTTGGACAATGGGCGCAAGCCTGATCCAGCAATGCCGCGTGCAGGAAGAAGGCCTTCGGGTTGTAAACTGCTTTTGTCAGGGAAGAAATCCTTGGGGTGAATACCTCGAAGGGATGACGGTACCGGAAGAAGAAGCACCGGCTAACGACGGGCCAGCAGCCGCGGGAATACGTAGGGGGGGAGCGGGAATCGGAATGACGGGGCGGAAAGCGGGCGAAGGCGGCGTGGCAAGAAAGAGGTGAAAGCCCCGGGGTCAACCTGGGAAGTGGCTGGGGG
+
ACCCCDA5@08=;8=;CCECFDEECCC,CCFEC@<CCDCB@CCCC<<EECCF@A:C@6C<C@@@8@B@FFEGGFFGFFG8,?DEDBBF,?<ECFFGE,BFCACFEEFEFEFFF5==9,,AFF+6DFFFG=BFCFGGGGG,CEGGGCFCF+@CEGCE6BFE,978>E@4CD8*A78*:?*;7*;8,4:5CE<E>*>+7*97<C*7*:9.).)//7*2913>)+<**585(737>>?*4(7)-*-,3)597-(59076:6*8?.1:)-85@4*.2(98:(((.6*)(.:,.5))))-1)(476
@M02996:162:000000000-B87FG:1:1102:14883:4648 1:N:0:TCGACGTC+TCTCTCCG
CCTACGGGTGGCAGCAGTGGGGAATGTTGGACAATGGGCGCAAGCCTGATCCAGCCATGCCGCGTGCGGGAAGAAGGCCTTCGGGTTGTAAACCGCTTTTGTCAGGGAAGAAAAGGTTCTGGGTAATACCTGGGACGCATGACGGTACCTGAAGAAGAAGCACCGGCTAACTACGTGCCAGCAGCCGCGGGAATACGTAGGGGGAAAGCGTGAATCGGAATTACTGGGCGGAAAGCGTGCGCAGGCGGGTAGGCAAGACAGAGGTGAAAGCCCCGGGCGAAACCGGGGAACTGCCTTGGGG
+
AACCCD=51)1=;8=;;=CCFGECEF<DECFD@A@CCDEB@CCEF@8CE,9C@ACCC<EF@@@B+@CBEDDDEAEEFFGGDFGDGEFF?D<BCFFGF7+CEBBEEGGFGGFCFGGGF,F<FG,,CFCGGGGGGGGG7EF:EGGGGGG7E9EGFGGC,@9C>;@DFGG;CFG7FFB,>A*<<:CC=CCEGG)=8*>9A6CADD*85=C>C71//8::>?<@8+22+9C5357@B>?*4-503219>>>;),-)38?FBG6::?:?7:@?F422:0CC5((((8>)(799B<0)5),)*53(3
@M02996:162:000000000-B87FG:1:1102:8909:4719 1:N:0:TCGACGTC+TCTCTCCG
CCTACGGGTGGCAGCAGTGGGGGATATTGCGCAATGGGGGAAACCCGGACGCAGCAACGCCGCGGGAAGGAAGAAGGTTTTCGGATTGGAAACTTCTGTTCATAGGGAAGAAAAAAATGACGGGACCGAAGGAGCAAGCCACGGCTAACTACGTGCCAGCAGCCGCGGTAATACGAAGGGGGCAAGCGTTGGCCGGATTTACTGGGTGGAAAGGGCGCGTAGGCGGGGAGGCAAGGCAGCCGGGAAATACCGAGGCGCAACGGCGGGGCTGCGAGGGAAACTGCAAAGCTGGAGTAGCGGG
+
68A=C=55=0:,;8=@E<C<<EC68CC,CCF:768CDC:C@C<EF7+@@@B+@B6CE,C@+47>+8=CEC<8A4BFC,:?<,@=:+8D,5A<,::AAB,<F,8@BDEFCEDAFGGDE73>BCG*@FG*>FEE>FDF:C7=FGGGC88CFBC7CC>*3C7CB<38FEE=2/;09+2*2;5*15)//25:1*9*39EGFD<*0:098=*7)7>9CFGGGFGB>E:9EBC*4)9)3:3*41>)(2110>@2F430,,9D9ED>>)(,49560(:(42)/04,8(*9*54)(())((4(./)-2(
@M02996:162:000000000-B87FG:1:1102:8899:4735 1:N:0:TCGACGTC+TCTCTCCG
CCTACGGGTGGCAGCAGTGGGGGATATTGCGCAATGGGGGAAACCCTGACGCAGCAACGCCGCGTGAAGGAAGAAGGTTTTCGGAGTGTAAACTTCTGTTCTTAGGGAAGAAAAAAATGACGGTACCGAAGGAGCAAGCCACGGCTAACTACGTGCCAGCAGCCGCGGTAATACGAAGGGGGCAAGCGTGGGCCGGATTGACGGGGTGTAAAGGGCGCGTAGGCGGGGAGGCAAGTCAGTCGGGAAATACCGAGGCTCAACGTCGGGGCTGCGAGGGAAACGGCAAATCCAGAGTAGCGGG
+
8ABACC=5>05=;8=;C=EDCEDBBC,@CEE@@:BCCFDDCECCE@8EEFCBB>8CCEC:+>8>+8B=EFDCF<AFE9C?+@FC:+8E,??E,5:EBF,@F9<FEFGEFGFAFFGFC<DFDFG7FEF+@CGF:DBFFFGGGGGGGGEGGFGBE::=>CCDD06;CEGG14C+C+:*33:*/5)7/:CC=*>**1CEFD*)9C*58C97)0:<:FD5D(907?52?<E*357)4:<*6:=1):(3977):<002275(*3).),-49B97(:14()/.((.4;E5(31-)(*..(.-1.33(
@M02996:162:000000000-B87FG:1:1102:18033:4846 1:N:0:TCGACGTC+TCTCTCCG
CCTACGGGTGGCAGCAGTGGGGAATGTGGGACAAGGGGCGCAAGCCGGATCCAGCAAGGCGGCGGGCAGGAAGAAGGCCTTGGGGTTGTAAACGGCTTTTGTCAGGGAAGAAATCCTTGGGGGTAATACCTCGAAGGGAGGACGGTACCGGAAGAAGAAGAACCGGCAAACAACGGGCAAGAAGCCGCGGAAAAACGAAGGGGGGGAGCGTGAATCGGAATAACGGGGCGAAAAGGGTGCGAAGGCGGCTTGGCAAGACAGAGGGGAAAGCCCGGGGCCCAACGGGGGAACGGCCGGGGGG
+
AACBCC>5>0)=;88;C=CCF:B;CC<,C;E-@<,<CC@B7@6:F<+6@8@-6A9C<,<F+6+@+=64C=BDDA<D>DFD,,:=CC+C+@=D=+>FFDF,@3@@>DAC:>FEE7FD9,@FGG7*=CCFGF;9;FBFGEF*=E:FGEFEC*8E81B?+C*2+2;*:8:*:AC*;*:/;E**/0002*2*:E):8*2*7)*877*5*:95)7/*10**92<>.+2027C=2B)7628*3,004*,--)899((.4(4*,*2,0).48>E?>(*.3(985(((-7B)(4>143)(---()(-(-
@M02996:162:000000000-B87FG:1:1102:12121:5435 1:N:0:TCGACGTC+TCTCTCCG
CCTACGGGAGGCTGCAGTGGGGAATGTTGGACAATGGGCGCAAGCCTGATCCAGCCATGCCGCGTGCGGGAAGAAGGCCTTCGGGTTGTAAACCGCTTTTGTCAGGGAAGAAAAGGTTCTGGGTAATACCTGGGACTCATGACGGTACCTGAAGAAGAAGCACCGGCTAACTACGTGCCAGCAGCCGCGGTAATACGTAGGGTGCAAGCGGTAATCGGAATGACTGGGCGGAAAGCGTGCGCAGGCGGTGAGGCAAGACAGAGGTGAAATACCCGGGCTCAACCTGGGAACTGCCGGTGGG
+
ABCCCD=BA=0==;=;C=CCFDDC@E@<CAE@@<@CCCE@@CCEFD8EE@C<EA:CCECFFB@B+@CBEDDEGCDFGGGG8FFDDFFG+??AEFGGC7<EFAFGBFFFFGGDFGGG=AE<FF,,CDFGGGGGFGGG,DF<DGGGGEGCG9EEEGGF,@CFF078@CE8CEG7DF>,>DF9<;CF,:EGEG/BB+>FF7=FDG5==CGFC>)/1:1;>?DF.+2;+9CF:E<DBFF:>3584/39BBB>9(4)48?>?FF?FFF?44=<=4+6)4CC>0--56)<54?635)).4.()-416
@M02996:162:000000000-B87FG:1:1102:24822:5813 1:N:0:TCGACGTC+TCTCTCCG
CCTACGGGAGGCAGCAGTGGGGAATTTTGGACAATGGGCGCAAGCCTGATCCAGCAATGCCGCGTGCAGGAAGAAGGCCTTCGGGTTGTAAACTGCTTTTGTCAGGGAAGAAATCCTTTGGGTTAATACCTCGAAGGGATGACGGTACCTGAAGAATAAGCACCGGCTAACTACGTGCCAGCAGCCGCGGTAATACGTAGGGTGCGAGCGTTAATCGGAATTACTGGGCGTAAAGCGTGCGCAGGCGGCTTTGCAAGACAGAGGTGAAATCCCCGGGCTCAACCTGGGAACTGCCTTTGTG
+
BCCCC>8>98)=====CCCFGGGGGGGGGGGGGGGGGGGEEGGGGGGGGGGGGGFGGGGGGGGGFGGGGGFFGGGGGGGGGGGGGGGGGGGGGGGGGGGGGGGGGGGGGEGGFEFGGFGGFGFFGGFGGDFGGG@EGGGGGGGGCEG@FFEFGGDGGGGGGGFGDCCEGGGGGGGGG>7EFDGFGGGDC*1:BFGFAGGFD*5:CE>>389E<3CFGFGFFCEFG=CA?BGDF?5736584*-29>)293>4<<>=AFF?)).3?:*8*505:3CCB20-,7:820:8:>F?<?1)*-444
@M02996:162:000000000-B87FG:1:1102:24815:5832 1:N:0:TCGACGTC+TCTCTCCG
CCTACGGGAGGCAGCAGTGGGGAATTTTGGACAATGGGCGCAAGCCTGATCCAGCAATGCCGCGTGCAGGAAGAAGGCCTTCGGGTTGTAAACTGCTTTTGTCAGGGAAGAAATCCTTTGGGTTAATACCTCGAAGGGATGACGGTACCTGAAGAATAAGCACCGGCTAACTACGTGCCAGCAGCCGCGGTAATACGTAGGGTGCGAGCGTTAATCGGAATTACTGGGCGTAAAGCGTGCGCAGGCGGCTTTGCAAGACAGAGGTGAAATCCCCGGGCTCAACCTGGGAACTGCCTTTGTG
+
CCCCCD=A>=5=8=8=EFGGGGGGGGGGGGGGGGGGGGGGGGGGGGGGGGGGGGFFGGGGGGGGGGGGGGGGGGGGGGGGGGGGGGGGGGGGGGGGGGGGGGGGGGGGGGGGGGGGGFGGGGGGGGFGGGGGGGFGDGGGGGGGGGGEGGGGGGFGGGGGGGGGGGGGGGGGGGGGGGGGGGGGGGGGGGGGGGGGFGGFGGGFGGGFGBDGGFGGGDGFFGGGGFGFBFGFFFFC>BF>9:;BFFFFCBFFFFFFA6F:5;?FFBFBFAF?BFGGFB6?<7?>:2:::50.8<:B9AAB1
@M02996:162:000000000-B87FG:1:1102:8123:6401 1:N:0:TCGACGTC+TCTCTCCG
CCTACGGGCGGCTGCAGTGGGGAATTTTGGACAATGGGCGAAAGCCTGATCCAGCCATGCCGCGTGCAGGATGAAGGCCTTCGGGTTGTAAACTGCTTTTGTACGGAACGAAACGGTCTTTTCTAATAAAGAAGGCTAATGACGGTACCGTAAGAATAAGCACCGGCTAACTACGTGCCAGCAGCCGCGGTAATACGTAGGGTGCAAGCGGTAATCGGAATTACTGGGCGTAAAGCGTGCGCAGGCGGTGATGTAAGACAGTTGTGAAATCCCCGGGCTCCAACTGGGAACTTCATCTGTG
+
ACCCCD5):808888;;;CFGGEGGGGGGGGGGGFGGGFGGGGGGGGGGD<F6?EGFGGGGGGGGGGGGGGGGFGGGGGGGGGGGDCGGFGGGGFGAFGFDGGGFFEFGGGGGDGFFG7FFDGFGGGGGGGGGGGGGGFDGCFCF+@CFE?CGFFGCGCCGGGGGCCGCGGGGCEFGFGGGCGFFGGEGG1:B7++2;88CGF3CCFFC@):<)*2*4CEFGC*+1<:0)/86?AC6(7>251(-003530166A6:9<(.*6)6:7<=)+,)458@(,((0)9((5347;32<<)1).).
@M02996:162:000000000-B87FG:1:1102:8132:6422 1:N:0:TCGACGTC+TCTCTCCG
CCTACGGGCGGCTGCAGTGGGGAATTTTGGACAATGGGCGAAAGCCTGATCCAGCCATGCCGCGTGCAGGATGAAGGCCTTCGGGTTGTAAACTGCTTTTGTACGGAACGAAACGGTCTTTTCTAATAAAGAAGGCTAATGACGGTACCGTAAGAATAAGCACCGGCTAACTACGTGCCAGCAGCCGCGGTAATACGTAGGGTGCAAGCGTTAATCGGAATTACTGGGCGTAAAGCGTGCGCAGGCGGTGATGTAAGACAGTTGTGAAATCCCCGGGCTCAACCTGGGAACTTCATCTGGG
+
ACCCCC>8>5)8888;C;EFGGFGGGGGGGGGGGGGGGGGGGGGGGGGGGGGGFFGFGGGGGGGGGGGGGGGGGGGGGGGGGGGGGGGGGGGGGFGFGGGGGGGGGGGGGGGGGGGGGGGGGGGGGGGGGGGG8EGGGGGGGGGGGGGGGGGGGGGGGGGGFGGGGGECFGGFGGGGGGFFFGGGGGGGGGGGFGGFGGFGGGFGGGFGEDGGFGGGFDBFGCGGFFGBFD):BFG6:DEBEB99>>>DF?F><AFBCFBFFF<A?FA=2??:?GEBFFF?FFFB0:?4287<ADFFD2).
@M02996:162:000000000-B87FG:1:1102:8112:6430 1:N:0:TCGACGTC+TCTCTCCG
CCTACGGGCGGCTGCAGTGGGGAATTTTGGACAATGGGCGAAAGCCTGATCCAGCCATGCCGCGTGCAGGATGAAGGCCTTCGGGTTGTAAACTGCTTTTGTACGGAACGAAACGGTCTTTTCTACTAAAGAAGGCTAATGACGGTACCGTAAGAATAAGCACCGGCTAACTACGTGCCAGCAGCCGCGGTACTACGTAGTGTGCAAGCGTTAATCGGAATTACTGGGCGTAAAGCGTGCGCAGGCGGTGATGTAAGACAGTTGTGAAATCCCCGGGCGCAACCGTGGAACGTCATCAGTG
+
CCCCCD>>=)18888;;;;CFGGGGGCGGGGGGGGGGGFFFGBFFGGGGGGGGFGGFGGGGCGGFEFGGGGGGGGCGGFGGGGGGGGGGFEFGGGFGDFFGGFGCFCGGEFEGGGGGGGGGGGGF,@AGFDDFBDGGCFCFGEF@EG:EGFF7BEEFFFCFGGGGGGEEFGGA?=EGFF9,*8?CF5=5=<EC>GGEGGF7DGFGFFAFEDEG3FFC:C>FCC7C@F*3>)<<24?>:B:(77;9EE6)((94<A/)+3(7?<2:(7<7:<.5:3:0(--9DFF>?:>-4)(4?:?6).6-
@M02996:162:000000000-B87FG:1:1102:9372:6694 1:N:0:TTGACGTC+TTTCTCCG
CCTACGGGAGGCAGCAGTGGGGAATATTGGTCAATGGGCGCGAGCCTGACCCAGCCACGTCGCGTGCAGGAAGAAGGCTCTCCGGGTTTTAACTTCCTTTTAGTGGGAAGAGTAGAAGGCACTGCCTCTCGTATTAGCCACACCTTCCTACGTGCCACCGGCTACGTTCGTCCCTGCGTCCCCGGCCTTATCCGGATTTCCTGCGTTTTCCGGGCTTATTGCCTGTAACGCAAGCCTCGGCTGGACTTTATGGCCTTGGTCCATGCACGGCGTTCAACCCTGTCCTTCTTTGGTGCTTGTG
+
CCCCCGDA)1)======CC,FCFGGCGGGG@FFGGGG,FF+6FG:FGGGFFGGFG,E,F,66@FGG7FGGC,9F<FCFF,CF,@C+F+++CF<,C9,CEF,,,,,9E,?4,4,7,,CB,6,:,654,74,+6@F,,,3,5,,+@,,,333,+38+5E,;+@C+6>*3,@3@*A*,,,*1****/*/**4,+,,**18>*+1+3)?E*)*3*:D))9C0?*=++*+1++-7)7(4(*(())(/-((01):4)9)((*.0+)/)))).*))(/,(-/+1)214)0).)).--1.(.()*).(.
@M02996:162:000000000-B87FG:1:1102:11659:6849 1:N:0:TCGACGTC+TCTCTCCG
CCTACGGGTGGCAGCAGTGGGGAATTTTGGACAATGGGCGCAAGCCTGATCCAGCAATGCCGCGTGCAGGAAGAAGGCCTTCGGGTTGTAAACTGCTTTTGTCAGGGAAGAAATCCTTTGGGTTAATACCTCGAAGGGATGACGGTACCTGAAGAATAAGCACCGGCTAACTACGTGCCAGCATCCGCGGTAATACGTAGGGTGCGAGCGTTAATCGGAATTACTGGGCGTAAAGCGTGCGCAGGCGGCTTTGCAAGCCAGAGGTGACATCCCCGGGCTCAACCTGGGAACTGCCTTTGTG
+
@CCCCD=5:5);=88==CEFGGGGGGGGGGGGGGGGGGGGGGEGGGGGGGGGGFGGGGGGGGGGGGGGGGGGGGGGGGGGGGGGGGGGGGEFGGGGGGGGGGGFG<EDECEGGFGGGFGFE7CFDBC:EFFGGE8=BEFFBDFEECFGGGCDBFFGFFDFGGGG@CEG6BFGDCEEFGFF?DGGFGCEGCDBEFFF;8*):*<);EDEGFDE3>FGC;D3FGCFGF65<D9)239F9BFF1C99(<:9DFFFBA9@A*A0>)4<??F)96<:?B3E>B>:<FF@??68145:??B<954<.
@M02996:162:000000000-B87FG:1:1102:27414:6866 1:N:0:TCGACGTC+TCTCTCCG
CCTACGTGTGGCAGCAGTGGGGAATATTGGACAATGGGGGAAACCCTGATCCAGCGACGCCGCGTGTGTGAAGAAGGCCTGCGGGTTGTAAAGCACTTTTAGTGGGGATGAAATGTGCAGGGCTAACACCTCTGCATTTTGACCTAACCCACAGAAAAAGCACCGGCTACCTCTGTGCCAGCAGCCGCGGTAATACAGAGGGTGCAAGCGTTAATCGGAATTACTGGGCGTAAAGCGTGCGTAGACGGTTACATAAGTCGGGTGTTACAGCCCCGGGCTCAACCGGGGAATTGCATTCGAG
+
CCCCCG118889===;CCEEGGFGGGFGGGGGGGGFGGGGGGGGGGGGGGFGGFGGGGCGGGGFFFGGGGAFGFGGGGGGGGGGGFGGGGGGGGGGGGGFFGEFGGGGGGEAF<FGGGGGGGGGFFGGGG,>DFEDC9FDF@;FGGGGGGGGGGCFCGFCGDDEG5CCC,?9A?8CE?FGGGGGGGCGEGDGGG?F8F>AFDEBCEFFGD2C*<F7DFCD>C7>77<:?@G>:0):(-737*(2847:D:0)4<6=6<31>5274(9)94<((-1:>(-4<F54,3749:)4>A4AF)4)(
@M02996:162:000000000-B87FG:1:1102:27400:6877 1:N:0:TCGACGTC+TCTCTCCG
CCTACGGGTGGCAGCAGTGGGGAATATTGGACAATGGGGGAAACCCTGATCCAGCGACGCCGCGTGTGTGAAGAAGGCCTGCGGGTTGTAAAGCACTTTTAGTGGGGATGAAATGTGCAGGGCTAACACCTCTGCATTTTGACCTAACCCACAGAAAAAGCACCGGCTAACTCTGTGCCAGCAGCCGCGGTAATACAGAGGGTGCAAGCGTTAATCGGAATTACTGGGCGTAAAGCGTGCGTAGACGGTTACATAAGTCGGGTGTGAAAGCCCCGGGCTCAACCTGGGAATTGCATTCGAG
+
ACCCCGA=@5)=====CCFGGGGGGGGGGGGGGGGGGGGGGGGGGGGGGGGGGFFGGGGGGGGGFGGGGGFGGGGGGGGGGGGGGGGGGGGGGGGGGGGGGGGGGGGGGGGGGGGGGGGDGGGGGGGGGGGGGFGGGGGGGGGGGGFFGEGGGGGGGGGGGGGGGGGGGGGGGGGFGGGGFGGGGGGGGGGGGGGGFGFFGGGFGGGFGFDEGFGGGFGFFGGGGFGGFFDFFFAGFFFFFG?B?FFBGFFFFAA4>EC?:B19B:@:F<F?BBGGEF>FFFFFF:?1<4777ADFFDF).
@M02996:162:000000000-B87FG:1:1102:27413:6889 1:N:0:TCGACGTC+TCTCTCCG
CCTACGGGTGGCAGCAGTGGGGAATATTGGACAATGGGGGAAACCCTGATCCAGCGACGCCGCGTGTGTGAAGAAGGCCTGCGGGTTGTAAAGCACTTTTAGTGGGGATGAAATGTGCAGGGCTAACACCTCTGCATTTTGACCTAACCCACAGAAAAAGCACCGGCTAACTCTGTGCCAGCAGCCGCGGTAATACAGAGGGTGCAAGCGTTAATCGGAATTACTGGGCGTAAAGCGTGCGTAGACGGTTACATAAGTCGGGTGTGAAAGCCCCGGGCTCAACCTGGGAATTGCATTCGAG
+
CCCCCGD=@00;======CFGGFGGGGGGGGGGGGGGGGGGGGGGGGGGGGGGFFGGGGGGGGGGGGGGGGGGGGGGGGGGGGGGGGGGGGGGGGGGGGGGGGGGGGGGGGGGGGGGGGG?FGGGGGGGGGGGGGGGFGGGGGGGGGGGGGGGGGFFFGGGGGGGGGGGGGGGGGGGGGFGGGGGGGGGGDCGGGGFGDFGGGFGGGFFFGGGFGGG?GBFGGGGFGG?EGFF3>FBFFF>EB;B6BBG?<FDDB@)<C:@EFBBF@BFAC:<?DGBB><?F?FFFFB??F:BFFFFFAF4
@M02996:162:000000000-B87FG:1:1102:10084:7299 1:N:0:TCGACGTC+TCTCTCCG
CCTACGGGTGGCTGCAGTGGGGAATTTTGGACAATGGGCGCAAGCCTGATCCAGCAATGCCGCGTGCAGGAAGAAGGCCTTCGGGTTGTAAACTGCTTTTGTCAGGGAAGAAATCCTTTGGGTTAATACCTCGAAGGGATGACGGTACCTGAAGAATAAGCACCGGCTAACTACGTGCCAGCAGCCGCGGTAATACGTAGGGTTCGAGCGTTAATCGGAATTACTGGGCGTAAAGCGTGCGCAGGCGGCTTGGCAAGCCAGAGGTGAAATCCCCGGGCTCCACCTGGGAACTGCCTTTGTG
+
-ACC?C=5800=;==;CECFGGGGGGGGGGGGGGEGGGGGGGEGGGGGGGGGGFFFFFGGGFFGGGGGGGEGGGFGGFGEFGGG7FGGGGGGGFCFGGGGGGFGFFGGEC<BFGGGGGGGFEFGFGF9FADGDF8FCGCFDGGCCCDBFGG@FGFFE,DGCCDG:CCGCEFGGGD76:*5@FFCFG;EEEDC:D@FFGF;:505**;5C>DG3:::>0DB>FFCC=<CBDG8(34C0:35(:47;B3-/,4)(..9:5:(08:(,-/4/)+4715:>(23(94;:7(3,...))449)).(
@M02996:162:000000000-B87FG:1:1102:10074:7314 1:N:0:TCGACGTC+TCTCTCCG
CCTACGGGTGGCTGCAGTGGGGAATTTTGGACAATGGGCGCAAGCCTGATCCAGCAATGCCGCGTGCAGGAAGAAGGCCTTCGGGTTGTAAACTGCTTTTGTCAGGGAAGAAATCCTTTGGGTTAATACCTCGAAGGGATGACGGTACCTGAAGAATAAGCACCGGCTAACTACGTGCCAGCAGCCGCGGTAATACGTAGGGTGCGAGCGTTAATCGGAATTACTGGGCGTAAAGCGTGCGCAGGCGGCTTTGCAAGCCCGAGGTGAAATCCCCGGGCTCAACCTGGGAACTGCCTTTGTG
+
ACCCCGD>@5)=====CFFFGGGGGGGGGGGGGGGGGGGGGGGGGGGGGGGGGFGFGGGGGGGGGGGGGGGGGGGGGGGGGGGGGGGGGGGGGGGGGGGGGGGGGFGGGGGGGGGGGGGGGDGGGGEEFFGGGGGGGGGGGGGGGEGGGGGFGGGGGGGGGGGGGGEG>FGGCGGGFGGGFFGGGGGGGGGEG74BAGGFD*=>==3=DFGDGFGGGFC3FGGGDB@EB3576?>>2?F:9746;5@>C>FFAFFF<**(0049207,7<3:?<DGE>(37FFF?(4<0().43<?FBAA1
@M02996:162:000000000-B87FG:1:1102:18829:7351 1:N:0:TCGACGTC+TCTCTCCG
CCTACGGGAGGCTGCAGTGGGGAATTTTGGACAATGGGCGAAAGCCTGATCCAGCCATGCCGCGTGCAGGATGAAGGCCTTCGGGTTGTAAACTGCTTTTGTACGGAACGAAACGGTCTTTTCTAATAAAGAAGGCTAATGACGGTACCGTAAGAATAAGCACCGGCTAACTACGTGCCAGCAGCCGCGGTAATACGTAGGGTGCAAGCGTTAATCGGAATTACTGGGCGTAAAGCGTGCGCAGGCGGTGATGTAAGACAGTTGTGAAATCCCCGGGCTCAACCTGGGAACTGCATCTGTG
+
ACCCCGD9@>:8===;CCFGGGGGGGGGGGGGGGGGGGGGGGGGGGGGGGGGGFGGGGGGGGGGGGGGGGGGGGGGGGGGGGGGGGGGGGGGGGGGGGGGGGGGGGFGGGGGGGGGGGGGGGGGDFEFGEFFGGGGGGGGGGGFEGGGGGGGG?FFFGGGGGGGGGGGDGGGGGGGFGCFFGCGFG>EGGGCCF@;)8DFGDEDGGDFFD>CCFFGGFC>>C<FGFEC?>C;?FFG9:>79>;B>>B>C9?79A>BDAFFF?>>DF@<*:08??DGB06:>6?FB?FF75).4<A4=:A4.
@M02996:162:000000000-B87FG:1:1102:19898:7368 1:N:0:TCGACGTC+TCTCTCCG
CCTACGGGGGGCAGCAGTGGGGAATTTTGGACAATGGGCGCAAGCCTGATCCAGCAATGCCGCGTGCAGGAAGAAGGCCTTCGGGTTGTAAACTGCTTTTGTCAGGAAAGAAATCCTTTGGGTTAATACCTCGAAGGGATGACGGTACCTGAAGAATAAGCACCGGCTAACTACGTGCCAGCAGCCGCGGTAATACGTAGGGTGCGAGCGTTAATCGGAATTACTGGGCGTAAAGCGTGCGCAGGCGGCTTGGCAAGACAGAGGTGAAATCCCCGGGCTCAACCTGGGAACTGCCTTTGGG
+
@CCCCGFFFB)8888:CFFGGGFGGGGGGGGGGGGGGGGGGGGGGGGGGFGGGFFGFGGGGGGGGGGGGGGGGGGGGGGGGGGGGGGGGGGGGGGGGGGGGGGGGG?FGGGGGGGGGGGGGGEFGGEFGGGGGGGGDGGG@FGGEGGGGGGCFGEGGGGGGGGGGGGGGGGGGGGCC5EGGGGGGGGGGGGGGFFGFGGFDGGF8>DBGB9ACFGGGFGFFFFFFFFGFD<BFBA7((75-1-907@><>B56>B@:0*357:?)-98@<CF??DGB0(33?FF02<:3803<?F?=<4(,
@M02996:162:000000000-B87FG:1:1102:19902:7386 1:N:0:TCGACGTC+TCTCTCCG
CCTACGGGAGGCAGCAGTGGGGAATTTTGGACAATGGGCGCAAGCCTGATCCAGCAATGCCGCGTGCAGGAAGAAGGCCTTCGGGTTGTAAACTGCTTTTGTCAGGAAAGAAATCCTTTGGTTTAATACCTCGCAGGGATGACGGTACCTGCAGAATAAGCACCGGCTAACTCCGTGCCAGCAGCCGCGGTAATACGTAGGGTGCGAGCGTTAATCGGATTTACTGGGCGTAAAGCGCGCGCAGGCGTCTTTGCATGACAGAGGTGAAATCCCCGGGCTCAACCTGGGACCTGCCTCTGTG
+
ACCCCD)>):)=6====C,=CF@FG@FFA7<FFFFGGGGG:BCEGGGGG9CF9CC<EDGGAFGGFGGCGGGDFGGGFGGGGG7FGGGGGGGGGG<FGAFG,EEFGA,AFGC=:?EE,@F<F,+:?AC@F=E?6++++8+8+@:7=BDGBF,,@FFDBA9>E8EGGGGG5@FGFDGGGGGCCFGGGGCCE5?C;FCFFGCA<*55C=DFGEGD<):FF?D)8C+CGFFFFFGF?067((0<1/4(4)8(90,*6:4*.+<)?5:?BBF276<:2:3:)-(42*75((((4()4184<)()--
@M02996:162:000000000-B87FG:1:1102:22472:7675 1:N:0:TCTACGTC+TCTCTCCG
CCTACGGGTGGCAGCAGTGAGGAATATTGGTCAATGGGCGAAAGCCTGAACCAGCCAAGTAGCGTGCAGGATGACGGTCCTATGTGTTGTAAACTTCTTTTGTCGGGGAAAAATCAGAGGGTCGTGTCCCTTTTTGCTAGTACCCCTTGAATAAGGACCGGCTAATTCCGTGCCAGCAGCCGCGGTAATACGGAAGGTCCGAGCGTTATCCGGATTTATTGGGTTTAAAGGGTGCGTAGGCGGTCTTTTAAGCGAGTGGTTAAATGTAGTCGCTCAACTCGTGCCCGCCAGTGATACTGGG
+
CCCCCG>=@8)====;=CCEFGFGGGGGGGGGGGGGGGGG++@FGGGGGGGGGGGGGGGG,EFGGGCFGGGGGE,C@6,6CEGG?,CFGGGGGGG9FFFG9,454++@++,9B84,,5C<C:EEF@,FGGGG?,CFF,,8CE,,,+@,8>8FGGGGG,?EGGGEF,EFGGGGGGEGGGGGGGGGGGGEGGGFCD*=);CAD)=AEGGFGAGGG><DF5@A6FGGGF6?2=F:,,4D(4@:5/4-3)9<F>?62((04*56)16<A)9)/-+-4?*:?3-)(.)812((-1)),))-*)-4(
@M02996:162:000000000-B87FG:1:1102:20832:7758 1:N:0:TCGACGTC+TCTCTCCG
CCTACGGGGGGCAGCAGTGGGGAATTTTGGACAATGGGCGCAAGCCTGATCCAGCAATGCCGCGTGCAGGAAGAAGGCCTTCGGGTTATAAACTGCTTTTGTCAGGGAAGAAATCCTTTGGGTTAATACCTCGAAGGGATGACGGTACCTGAAGAATAAGCACCGGCTAACTACGTGCCAGCAGCCGCGGTAATACGTAGGGTGCGAGCGTTAATCGGAATTACTGGGCGTAAAGCGTGCGCAGGCGGCTTTGCAAGACAGCGGTGAAATCCCCGGGCTCAACCTGGGAACTGCCTTTGTG
+
CCCCCGA=>9)8888:CFFFGGGGGGGGGGFGGGGGGGGGGGGGGGGGGGGGGGGGGGGGGGGGGGGGGGGGGGGGGGGGGG?EGGG7FGGGGGFGGGGGGGGGGGGGGGGGFGGGGGGGGDGGGFBFFGGGGBEGCGFGGGFG@EFEFGF8CFFGEGCFGGGGGDGGEGGG?FGGFGGGGGGGGGGGGGGCEG+<FFFFD<FEGGG@GFGGGFGDGFG3>E+:9?F=?BGF<6<>2?B@F79F0B@>C>F4>B974CF4;)4><(>2=:CB?FCE@>9:<@FFF0:<:404??:?72::.
@M02996:162:000000000-B87FG:1:1102:10253:7763 1:N:0:TCGACGTC+TCTCTCCG
CCTACGGGTGGCTGCAGTGGGGAATTTTGGACAATGGGCGCAAGCCTGATCCAGCCATGCCGCGTGCGGGAAGAAGGCCTTCGGGTTGTAAACCGCTTTTGTCAGGGAAGAAAAGGTTCTGGCTAATACCCGGGACTCATGACGGTACCTGAAGAATAAGCACCGGCTAACTACGTGCCAGCAGCCGCGGTAATACGTAGGGTGCAAGCGTTAATCGGAATTACTGGGCGTAAAGCGTGCGCAGGCGGTTATGCAAGACAGAGGTGAAATCCCCGGGCTCAACCTGGGAACTGCCTTTGTG
+
ACCCCGD==5)====;CEFGGGGGGGGGGGGGGGGGGGGFGGGGGGGGGGGGGGGGGGGGGGGGGGGGGGGGGGGGGGGGGGGGGGGFGGGGGGGGGGGGGGGGGGGGGGGGGGGGGGGGGGGGFFEFGGGCE@8FGGGGDGGECCFGGGGFGGGGGGGGGGGGGGGG5FFGGGGGFGGGGGGGGGGGGGDECFGGFGGFDDGDGG76CBDEDFFGF?DBFEFFFFFGFFDD2<>G9?FFBEFF9EFFG0:FBAAFA6:25F?0>?63@AF>?BGDDF9?2=FFFF?<727:??BB=4<A2
@M02996:162:000000000-B87FG:1:1102:20817:7766 1:N:0:TCGACGTC+TCTCTCCG
CCTACGGGCGGCAGCAGTGGGGAATTTTGGACAATGGGCGCAAGCCTGATCCAGCAATGCCGCGTGCAGGAAGAAGGCCTTCGGGTTATAAACTGCTTTTGTCAGGGAAGAAATCCTTTGGGTTAATACCTCGAAGGGATGACGGTACCTGAAGAATAAGCACCGGCTAACTACGTGCCAGCAGCCGCGGTAATACGTAGGGTGCGAGCGTTAATCGGAATTATTGGGCGTAAACCGTGCGCAGTCGGCTTTGCAAGACAGAGGTGAAATCCCCGGGCTCAACCTGGGAACGGCCTTTGGG
+
ACCCCGA=)))8888;;EEAFGGGGFGGGG9FFGGGGFGEFDFGFGGGGAFGGFFCFFGEFFGGGGGGGGGFGGGGGGGFGGFGGGG7A@FGFE<FAFGG<F<BCBF@F:8E=FCGGAFD,86>DEC:C<DC++,@>BFG8FG7<EFGFGC,DA;?F,=FF7DFC81:*22>,<CC6C7;48DD@?CE*5888CE2>GC)8CGE=5*0)8/*/8CD515.589*38<A07>BB6)*(-704:(--08;9?>4<6<*)0:(7?7?7(=,*.0.54<?51(4)1<)4,14,45407(()-.((
@M02996:162:000000000-B87FG:1:1102:23870:7871 1:N:0:TCGCCGTC+TCTCTCCT
CCTACGGGTGGCAGCAGTGGGGAATATTGCGCAATGGGCGAAAGCCTGACCCAGCAACGCCGCGTGAAGGAAGAAGGCCCTCGGTTTGTAAACTTCTTTTATCAGGGACGAAAAACGCGACACTTGCCGATGAATCAGCCACGACCAACTACCCGCCAGCCGCCGCGCTAAGTAGGAGGCGGCAATCGTTCTGCGGTTTTGGTTGTTATAAAGGCCGCGTCGGTGTGGATGCAAGGCAGGTGTAATCTCTATGGCATTTCCTCATCAACTTCAGTTACAGTTGTACTCGTTTGCTGGCGAG
+
CCCCCD>5==)=6=8;CEFFGGGGGGGGG<8F@FGGGGGGGGGGGGGGG,-CCFF,:CFGGGGGGGF,,C8FFFGG,B,,CFEG4?FFGGGG?,CFGDGAF9FGGGGGFGGF+C,+++@++++3,,,,+8+@FG9,5,>3,@****36CC8,2,44>EDG5CE*F58*2:*++++++5>**)//*++*2***+***)1*7*)*)2/*****+*1*1)(97)/:/*);C-005-4)*(4@3.+.))**.0.)0),,))++-9*)6:2*.<)+)))2+*6),)*1*.)-)(.)(,)).)(4,,
@M02996:162:000000000-B87FG:1:1102:21522:8452 1:N:0:TCGACGTC+TCTCTCCG
CCTACGGGTGGCAGCAGTGGGGAATTTTGGACAATGGGCGCAAGCCTGATCCAGCAATGCCGCGTGCAGGAAGAAGGCCTTCGGGTTGTAAACTGCTTTTGTCAGGGAAGAAATCCTTTGGGTTAATACCTCGAAGGGATGACGGTACCTGAAGAATAAGCACCGGCTAACTACGTGCCAGCAGCCGCGGTAATACGTAGGGTGCGAGCGTTAATCGGAATTACTGGGCGTAAAGCGTGCGCAGGCGGCTTTGCAAGACCGAGGTGAAATCCCCGGGCTCAACCTGGGAACTGCCTTTGTG
+
ACCCCDA=>5)===8=CFCFGGGGGGGGGGGGGGGGGGGGGGGGGGGGGGGGGGGGFGGGGGGGGGGGGGGGGGGGGGGGGGDGGGGGGGGGGGGGGGGGGGGGGFGGGGFFGGGGGGGGFEGGGGEEFFGGGEEGEGGGGGG=FEGGGGG8DGGGGFGGGGGGGGGGGGGGDFGGGGGGGGGGGGGGGGGCEG9FFGCADCGFGGGFGFGGDFGGGFDEFFFGGFGG25CBBFAG1?EF>:9;>FEBGFFFFF>6<CF(.<96<67<16<?FFGGF>>FFFF@:BB:::7>D?7?FFF<(
@M02996:162:000000000-B87FG:1:1102:26857:8812 1:N:0:TCGACGTC+TCTCTCCG
CCTACGGGTGGCTGCAGTGGGGAATTTTGGACAATGGGCGCAAGCCTGATCCAGCAATGCTGCGTGCAGGAAGAAGGCCTTCGGGTTGTAAACTGCTTTTGTCAGGGAAGAAATCCTTTGGGTTAATACCTCGAAGGGATGACGGTACCTGAAGAATAAGCACCGGCTAACTACGTGCCAGCAGCCGCGGTAATACGTAGGGTGCGAGCGTTAATCGGAATTACTGGGCGTAAAGCGTGCGCAGGCGGCTTTGCAAGACAGAGGTGAAATCCCCGGTCTCAACCTAGGAACTGCCTTTGTG
+
@CCCCG9=>)0;===;=;CEFCGGGGGGGGG9FGGGFGGGEGEGGGGFGFGGCFFFCFGGGGGGGGGGGGGGFGGGEFGGGGCFEGGGEGGFGGGGFGGEFGGFGGGGGCFGGGGGGGG<AEE@FGGGGGGGGGGG+>:FGFGE7CEEBFDDGGGCGGGGGGDF:CEGGGGGGGGGGGGG?FGGGGGDGGG5EGCFFG46*2A5EEDB5A5EGFGCC6<3A79@FFC7=EGB(:AGFFEE6C9>>EB976;F<AA427C2??>FFBF2FAEBFFG*)-3<BF:F7(.(35@?7>72=<AA3
@M02996:162:000000000-B87FG:1:1102:26870:8828 1:N:0:TCGACGTC+TCTCTCCG
CCTACGGGTGGCTGCAGTGGGGAATTTTGGACAATGGGCGCAAGCCTGATCCAGCAATGCTGCGTGCAGGAAGAAGGCCTTCGGGTTGTAAACTGCTTTTGTCAGGGAAGAAATCCTTTGGGTTAATACCTCGAAGGGATGACGGTACCTGAAGAATAAGCACCGGCTAACTACGTGCCAGCAGCCGCGGTAATACGTAGGGTGCGAGCGTTAATCGGAATTACTGGGCGTAAAGCGTGCGCAGGCGGCTTTGCAAGACAGAGGTGAAATCCCCGGGCTCAACCTGGGAACTGCCTTTGTG
+
ACCCCGA5>5)==8=;CCFGGGGGGGGGGGGGGGGGGGGGGGGGGGGGGGGGGFEFFGGGGGGGGGGGGGGGGGGGGGGGGGGGGGGGGGGGGGGGGGGGGGGGGGGGGGGGGGGGGGGGGGGGGGGGGGGGGGGGGGGGGGGGGGGGGGGFGGGGGGGGGGGGGGGGGGGGGGGGGGGG?FGGGGGGGGDGGGGGFGGFGGGDGGDEGE<EDFGGGFGDFGGGGFCFDFGF:8):9?EF>E>BBFFFGF>FFFF@DEF7@F?FFFB?FAFBF?GGEBFFFFF@??B:08>)),.4@))62
@M02996:162:000000000-B87FG:1:1102:8100:8856 1:N:0:TCGACGTC+TCTCTCCG
CCTACGGGTGGCAGCAGTGGGGAATTTTGGACAATGGGCGCAAGCCTGATCCAGCAATGCCGCGTGCAGGAAGAAGGCCTTCGGGTTGTAAACTGCTTTTGTCAGGGAAGAAATCCTTTGGGTTAATACCTCGAAGGGATGACGGTACCTGAAGAATAAGCACCGGCTAACTACGTGCCAGCAGCCGCGGTAATACGTAGGGTGCGAGCGTTAATCGGAATTACTGGGCGTAAAGCGTGCGCAGGCGGCTTTGCAAGACAGAGGTGAAATCCCCGGGCTCAACCTGGGAACTGCCTTTGTG
+
ACCCCGA5>5:;======CFGGGGGGGGGGGGGGGGGGGGGGGGGGGGGGGGGFFGGGGGGGGGGEGGGGGGGGGGGGGGGGGGGGGGGGGGGGGGGGGGGGGGGGGGGGGGFGGGGGGEGGGGGGGFFGFGGGGGGGGGGGG@FGD8EEGGGGFGGGGGGGGGGGGGGGGFFFEGGGGGGGGGGGCEGGGGCCFGFGFADGGDGGGFGEDCDFFGGFG>FGFGGFGGBDGFF?>>217>9GFB>7BFDBB?BFD?2:C::0448?F??<<58:DG@B13<?4;:(46.557423,=>>D1
@M02996:162:000000000-B87FG:1:1102:7028:8980 1:N:0:TCGACGTC+TCTCTCCG
CCTACGGGTGGCAGCAGTGGGGAATTTTGGACAATGGGCGCAAGCCTGATCCAGCAATGCCGCGTGCAGGAAGAAGGCCTTCGGGTTGTAAACTGCTTTTGTCAGGGAAGAAATCCTTTGGGTTAATACCTCGAAGGGATGACGGTACCTGAAGAATAAGCACCGGCTAACTACGTGCCAGCAGCCGCGGTAATACGTAGGGTGCGAGCGTTAATCGGAATTACTGGGCGTAAAGCGTGCGCAGGCGGCTTTGCAAGACAGAGGTGAAATCCCCGGGCTCAACCTGGGAACTGCCTTTGTG
+
ABCCCD58>08=;88=;=EFGGGGGGFGGGGGGGFDDGFFGGGGGGGGCGGGGGGGFGGGGGGGGGGGGGGGGGGGGGGFEFFGGGGGGGEFGCGGGGGGGGGGGGGCFEGGGGGGGGGFAFEDGGGFGGFGEGCFGGGGGGGGGGG=FGGGGGGGGGGGGGFBFD>C@CGG7CGGF>GGGGGFD7EGEGGG58CCFGCFDGG>EGG3539ACFGFF?5>FCFGGFG=?BD7:1<F0?B@>D;>BEE()(4?AFBB-::27F?(43?<7>EFF?D><93<7*.5::0:0,0448(47)).,
@M02996:162:000000000-B87FG:1:1102:2844:9086 1:N:0:TCGCCGTC+TCTCTCCT
CCTACGGGGGGCAGCAGTAGGGAATTTTGGGCAATGGGGGCAACCCTGACCAAGCGACGCCGCGTGAAGGATGAAGGCCTTCTGGGTTGAAACTTCTTTTTTTAGGGGAGAATACATGGGCCCGTGTAGGCACCTGAGTGTATACTAGGTTAAAATAACGGCTCGCCTAACGCCATGCCAGCAGGCGCTATAATGCATAGGTGGCAAGCCTTGTTCTGATTGGTTTGGCGGGAGGGACGCGGAGTCGGCAGGTCAGGTGGGGAGTGTAGGCGCTGGGCTCAACCCGTGCCGTTCGTACTGA
+
ACCCCD>=)018688::C,EDGCCF,,C,4CFGGGGGFCGCGG@4FFGGGE@CAD+B+@F=FGGGGFF,@F<FF,@D7C:FC,FF8F**,@F,,,3;,@,,**8@,8*=C*<,,,,7?+*=*<*4*4<,,+72<C?;03++<+++0<+++02+00+32*;*)*2***/:+0**1**2+++2*97******/+02++*2?*92938**0*)2+21*:*)**9:6:F7;:,<))((-9((8.-*((-9@>32(7.).<?2+(0)(--4*-*-+(((1*0(.()1))----(,08(((-)(().
@M02996:162:000000000-B87FG:1:1102:28637:9299 1:N:0:TCGACGTC+TCTCTCCG
CCTACGGGAGGCTGCAGTGGGGAATTTTGGACAATGGGCGCAAGCCTGATCCAGCAATGCCGCGTGCAGGAAGAAGGCCTTCGGGTTGTAAACTGCTTTTGTCAGGGAAGAAATCCTTTGGGTTAATACCTCGAAGGGATGACGGTACCTGAAGAATAAGCACCGGCTAACTACGTGCCAGCAGCCGCGGTAATACGTAGGGTGCGAGCGTTAATCGGAATTACTGGGCGTAAAGCGTGCGCAGGCGGCTTTGCAAGACAGAGGTGAAATCCCCGGGCTCAACCTGGGAACTGCCTTTGGG
+
ACCCCD885)0===8;=CFFFGGGGGGGGGGGDGGGFGGEEGCFDFGGGGFGGFCFGGGGFGDCFGCCFGCFFGGGGGGGGGGGGGGGGDFFGDGGG9EFGGFGGGGGFFFEFFEF<FGFGDGGGGGFGGGFBFBFEECGGEEGCEB@EGF8=FD=9EDFGG?GCED>EGGGGGGGGGGGGGGGFF95CDDEEGGCFC46CGGBEGGFGECE7:FGFFCE5FFGGFCGFEDB<:9F6:EEBC;B;BEFD>>F>AAF>C*474035:F>F<<5?:DD797??FF>(4?:(..,.24.*-6(3
@M02996:162:000000000-B87FG:1:1102:28625:9316 1:N:0:TCGACGTC+TCTCTCCC
CCTACGTGACGCTGCAGTGGGGAATTTTGGACAATCGGCGCAAGCCTGATCCAGCAATGCCGCGTGCAGGAAGAAGGCCTTCGGGTTGTAAACTGCTTTTGTCAGGGAAGAAATCCTTTGTGTTAATACCTCGAATGGATGACGGTACCTGAAGAATAAGCACCGGCTAACTACGTGCCAGCAGCCGCGGTAATACGTTGGGTGCGAGCGTTAATCGGAATTACTGGGCGTAAATCGTGCTCAGGCGGCTTTGCAAGACACAGTTGAAATCCCCGCGCTCAACCTTGGAACTTCCTTTGTT
+
BCCCCD58D)),8=8;;=;CF7@CE@,CC@-CEFF,,,@+@@:+D@EGCFAFFG?EEAFGFGD6C@F@F,,E,F,E8BCFFFF7+BF7FBA?FA,CF<EEEFF,,,?7<4E,AFFF?FF<,4AFG9EFFGDG+@C,>,7E,8C:+@DCGF,3,,@=9DF9EACF+6CC7FFGFG*@::1,@C97DG*;4/2B8C7;4F*)2)4.;1*)/8DE*:@F13*)=F?F@*+/1.9:(4):185>(36((.)(9;9FAB29)2:())(-.)*.1)+.8?)*04(49?F>:2-2.6784.-:4)).,
@M02996:162:000000000-B87FG:1:1102:3517:9531 1:N:0:TCGACGTC+TCTCTCCG
CCTACGGGGGGCAGCAGTGGGGAATTTTGGACAATGGGCGCAAGCCTGATCCAGCAATGCCGCGTGCAGGAAGAAGGCCTTCGGGTTGTAAACTGCTTTTGTCAGGGAAGAAATCCTTTGGGTTAATACCTCGAAGGGATGACGGTACCTGAAGAATAAGCACCGGCTAACTACGTGCCAGCAGCCGCGGTAATACGTAGGGTGCGAGCGTTAATCGGAATTACTGGGCGTAAAGCGTGCGCAGGCGGCTTTGCAAGACAGAGGTGAAATCCCCGGGCTCAACCTGGGAACTGCCTTTGTG
+
CCCCCGD5:@)8888:CCFGGGGGGGGGGGGGGGGGGGGGFGGGFFGGGGGGGFFFFFGGFFFGFGGGGGGGGGGGGGGGGGGGGGEGGGGGGFGFFFGGGGGGGGGGGGGFFGGGGGGGGGGGGGGGFGGGGGGGGGGGGGGGGGGEGGGGGGGFGGGGGGGFGGGGGGGGGGGGGGGGGGGGCEGGGGDEEFGGFGGFGGG@DEGFGECCD@C:DFGFFGGFGFGGBD<BBFA79:E5424;>EFB790@AFFFFEE?FFF?FF47F4<:?FGGF6>FFF5>3?<:4875?DB7@AFA?
@M02996:162:000000000-B87FG:1:1102:4786:9597 1:N:0:TCGACGTC+TCTCTCCG
CCTACGGGTGGCAGCAGTGGGGAATTTTGGACAATGGGCGCAAGCCTGATCCAGCAATGCCGCGTGCAGGAAGAAGGCCTTCGGGTTGTAAACTGCTTTTGTCAGGGAAGAAATCCTTTGGGTTAATACCTCGAAGGGATGACGGTACCTGAAGAATAAGCACCGGCTAACTACGTGCCAGCAGCCGCGGTAATACGTAGGGTGCGAGCGTTAATCGGAATTACTGGGCGTAAAGCGTGCGCAGGCGGCTTTGCAAGACAGAGGTGAAATCCCCGGGCTCAACCTGGGAACTGCCTTTGTG
+
ABCCCGF=>0)=;==;C=EFGGGGGGGGGGGGGGGGGGGGGGGGGGGGGGGGGGFFFFGGGFGGGGGGGGFGGGGGGGGGGGGGGGFGGGGGGGGGAFGGGGGGGGGGGGGGGGGGGGGGGGGGGGEFGGGFGGGGGGGGGGGGGGGEGGGDGGGGGGGGGGFGGGGGGGGGGGGGGGGGGDFGFGDEGGGGGGGEFGGFGDGFGGCAGF<EGFDGGFDDFGGGGFGGFFGEFFDC>?EB;>;>>>D>CBF4<B>FFGF?FF?:?BFB?)35?BG8<9;:)6<>8?F:0:<7?B:>FAB2,
@M02996:162:000000000-B87FG:1:1102:4074:9795 1:N:0:TCGACGTC+TCTCTCCG
CCTACGGGTGGCAGCAGTGGGGAATTTTGGACAATGGGCGCAAGCCTGATCCAGCAATGCCGCGTGCAGGAAGAAGGCCTTCGGGTTGTAAACTGCTTTTGTCAGGGAAGAAATCCTTTGGGTTAATACCTCGAAGGGATGACGGTACCTGAAGAATAAGCACCGGCTAACTACGTGCCAGCAGCTGCGGTAATACGTAGGGTGCGAGCGTTAATCGGAATTACTGGGCGTAAAGCGTGCGCAGGCGGCTTTGCAATACAGAGTGGAAATCCCCGGGATCAACCTGGGAACTGCCTTTGTG
+
CCCCCG=5>50=======CFGGGGGGGGGFGGGGGGGGGGGGGGGGGGGGGGGFGGFFGGGGGGGGECEFGGGGGGGGGGGGGGGGGGGGGGGGFGGGGGGGGGGGGGGGGFFGGGGGGGGGGGGGEFG8=FE7EEGGCFEF=F+@DEFFGGFGGCGECFFGGEFGGGGGGGGGGGGFFAFGCCFCFG5CGECFFFFG4ADDGFGGGBGFGEDFGC3?35::CDGAF5=EGFB<AGF?>8459>>E@9G>F@A421)3AABF?)),927<C:22/C510:<6)84,:(:383820<9)6<<
@M02996:162:000000000-B87FG:1:1102:26263:9959 1:N:0:TCGACGTC+TCTCCCCG
CCTACGGGAGGCAGCAGTGGGGAATTTTGGACAATGGGGGCAACCCTGATCCAGCAATGCCGCGTGTGTGAAGAAGGCCTTCGGGTTGTAAAGCACTTTTGTCCGGAAAGAAAACGTCGTGGTTAATACCCGTGGCGGATGACGGTACCGGAAGAATAAGCACCGGCTAACTACGTGCCAGCAGCCGCGGTAATACGTAGGGTGCAAGCGTTAATCGGAATTACTGGGCGTAAAGCGTGCGCAGGCGGTCCGCTAAGACAGATGTGAAATCCCCGGGCTTAACCTGGGAACGGCATTTGTG
+
@BC<BDA98))88=8==CCEFGGEGGGGGGFFGGGGGGGGFGGGGDFGGGFGGFFGFFGGGGGGFGGGGGGGGGGGFGGFGGGGGGGGGGGGGGGGGGGGGFGGGGBFFGGGGGGGFFEEFGDDFGEFFF8FEFGGGGDEEGGGGEGCGEGCC7CGFFG@EF>>5@::CGGGG?EGGGC?C<FFGGGE=E31:C7?8FGFCDGEC<DFF<>EDF:DFFD3)A?GC485<BG@(8)>18D77*479>;;D9>E;:(7:CC?FF>DFA@:=:33,4CE@>>:2=B*.124(.)(-((-0666(
@M02996:162:000000000-B87FG:1:1102:22329:10131 1:N:0:TCGACGTC+TCTCTCCG
CCTACGGGAGGCAGCAGTGGGGAATTTTGGACAATGGGCGCAAGCCTGATCCAGCCATGCCGCGTGCGGGAAGAAGGCCTTCGGGTTGTAAACCGCTTTTGTCAGGGAAGAAAAGGTTCTGGTTAATACCTGGGACTCATGACGGTACCTGAAGAATAAGCACCGGCTAACTACGTGCCAGCAGCCGCGGTAATACGTAGGGTGCAAGCGTTAATCGGAATTACTGGGCGTAAAGCGTGCGCAGGCGGTTATGCAAGACAGAGGTGAAATCCCCGGGCTCAACCTGGGAACTGCCTTTGTG
+
CCCC>D=AA8)8====C<EEFGGGGGGGGFFGGGGGGDGGGGGGFGGGGGGGGFGGGGGGGGGGFGGGGGGGGGGGGGGGGEFGGGGGGGGGGGFGGGGGGGGGGGGFGGGGFGGGGGGGGGGGGGEGGGFGGFGFGGGGFGGGGGGEGGGFGGGGGGGGGFFGGGGE>FGGFGGGFGGGGGGGGGGGEGGEGGCC5CF:5CFEGFCFGDGEDFGGDFGFFGFGG4@EBFGDFFFDBBFB9>;9;DFFGF<FFFFFF6F0<78?:<=4@AC(5?DC>934?F)>3813488837?7=7>A0
@M02996:162:000000000-B87FG:1:1102:22932:10278 1:N:0:TCGACGTC+TCTCTCCG
CCTACGGGTGGCAGCAGTGGGGAATTTTGGACAATGGGCGCAAGCCTGATCCAGCAATGCCGCGTGCAGGAAGAAGGCCTTCGGGTTGTAAACTGCTTTTGTCAGGGAAGAAATCCTTTGGGTTAATACCTCGAAGGGATGACGGTACCTGAAGAATAAGCACCGGCTAACTACGTGCCAGCAGCCGCGGTAATACGTAGGGTGCGAGCGTTAATCGGAATTACTGGGCGTAAAGCGTGCGCAGGCGGCTTTGCAAGACAGAGGTGAAATCCCCGGGCTCAACCTGGGCACTGCCTTTGTG
+
CCCCCD@=A8)======CEEGGGGGGGGGGGGGGGGGGGGGGGGGGGGGGGGGGGFFGGGGGGGGGGGGGGGGGGGGGGGGGGGGGGGGGGGGGGGGGGGGGFGGGGFGGGFGGGFGGGGGGFEFGFGGGFGGEFGGGGGGGGGGGGGGGGGGGGCGGGGGFEGGGGEGGGG9FGGGGGGFFDGGGGGGGGEGGGGFGGADGGBEC<BGEDGGFGGGFCE>EGGGFGG?FG36:9>,2>>4179;>E9:>FFAAA48:E:55:6:2@7=5+8)4C:>9(4?FFF4:04(478:B?F@AA<2
@M02996:162:000000000-B87FG:1:1102:22914:10279 1:N:0:TCGACGTC+TCTCTCCG
CCTACGGGTGGCAGCAGTGGGGAATTTTGGACAATGGGCGCAAGCCTGATCCAGCAATGCCGCGTGCAGGAAGAAGGCCTTCGGGTTGTAAACTGCTTTTGTCAGGGAAGAAATCCTTTGGGTTAATACCTCGAAGGGATGACGGTACCTGAAGAATAAGCACCGGCTAACTACGTGCCAGCAGCCGCGGTAATACGTAGGGTGCGAGCGTTAATCGGAATTACTGGGCGTAAAGCGTGCGCAGGCGGCTTTGCAAGACAGAGGGGAAATCCCCGGGCTCAACCTGGGAACTGCCTTTGTG
+
ACCCCD=>:5)==88=CEFGGGGGGGGGGGGGGGGGFGGFFGGFGGGGGFGGGFFGGGGGGGGGGGGGGGGGGGGGGGGGFGGGGGGGGGGFGGGGFDGGGGGGGGGGGGGGGGGGGGGGGGGGGGGGGGGGEFGGGGGGGGGGGGFEGGGGGGGGGGGFGGFGGGDGGGGGGCGGGGGGGGGGGFDEEEGGGCFFFGGFGDGFGGC8C>>CC:FGFDGFFCGGFBCFFEGEFFDFB:DD;57>9DE>D>>FF<2/)*::??:?(4.8)6<(2(7*04-329)5(,31.4045<:<*5<:3
@M02996:162:000000000-B87FG:1:1102:24850:10518 1:N:0:TCGACGTC+TCTCTCCG
CCTACGGGGGGCAGCAGTGGGGAATTTTGGACAATGGGCGCAAGCCTGATCCAGCAATGCCGCGTGCAGGAAGAAGGCCTTCGGGTTGTAAACTGCTTTTGTCAGGGAAGAAATCCTTTGGGTTAATACCTCGAAGGGATGACGGTACCTGAAGAATAAGCACCGGCTAACTACGTGCCAGCAGCCGCGGTAATACGTAGGGTGCGAGCGTTAATCGGAATTACTGGGCGTAAAGCGTGCGCAGGCGGCTTTGCAAGACAGAGGTGAAATCCCCGGGCTCAACCTGGGAACTGCCTTTGTG
+
ACCCCGAFBF18888CFGGGGGGGGGGGGGGGGGGGGGGGGGGGGGGGGGGGGGFFFGGGGGGGGGGGGGGGGGGGGGGGGGGGGGGGGGGGGGGGGGGGGGGGGGGGGGGFFGGGGGGGGGCGGGFGGGGGGGGGGGGGGGGGDGGCGGGGGGGGGGGGGGGFGGDGGGGGGGGGGGGGGGGGGGGGGGGG5DGGFFGFGGGFDEGFGECED>GGG:*8>GGGGFGF<ED3<?DG>B5)4509>>BBD>9FFB9FACF>F52::?F<F><?:<G>DB>:2?FFB0<:<?@7<<0792463
@M02996:162:000000000-B87FG:1:1102:24867:10527 1:N:0:TCGACGTC+TCTCTCCG
CCTACGGGGGGCAGCAGTGGGGAATTTTGGACAATGGGCGCAAGCCTGATCCAGCAATGCCGCGTGCAGGAAGAAGGCCTTCGGGTTGTAAACTGCTTTTGTCAGGGAAGAAATCCTTTGGGTTAATACCTCGAAGGGATGACGGTACCTGAAGAATAAGCACCGGCTAACTACGTGCCAGCAGCCGCGGTAATACGTAGGGTGCGAGCGTTAATCGGAATTACTGGGCGTAAAGCGTGCGCAGGCGGCTTTGCAAGACAGAGGTGAAATCCCCGGGCTCAACCTGGGAACTGCCTTTGTG
+
ABCC>C:=@A)8888:CFGGGGGGGGGGGGGGGGGGGGGGGGGGGGGGGGGGGFFGGGGGGGGGGGGGGGGGGGGGGGGGGGGGGGGGGGGGGGGGGGGGGGGGGGGGGGGGGGGGGGFGGGEGGGFFGGGGGGGCGGGGEGGGGGGCCCFFGGGGGGGGGGFGGGGGGGGGGGGGGGGCFFGGGGEGGGDCCGGGFG=FDDC>GGGEGF<ECFGGGFGBFGGGGFGF?EC><FBGBFF>9EBF>>>9GFFFFFFFAFGFFF8:7<F)94<4::D>B>BFFF@F4:?645737?F7=.::2
@M02996:162:000000000-B87FG:1:1102:17625:10897 1:N:0:TCTACGTC+TCTCTCCG
CCTACGGGTGGCTGCAGTGGGGAATTTTGGACAATGGGCGCAAGCCTGATCCAGCAATGCCGCGTGCAGGAAGAAGGCCTTCGGGTTGTAAACTGCTTTTGTCAGGGAAGAAATCCTTTGGGTTAATACCTCGAAGGGATGACGGTACCTGAAGAATAAGCACCGGTTAACTACGTGCCAGCAGCTGCGGTAATACGTAGGGTGCGAGCGTTAATCGGAATTACTGGGCGTAAAGCGTGCGCAGGCGGCTTTGCAAGACAGAGGTGAAATCCCCTGGCTCCAACCGGGAACTGCCTTTGTG
+
ACCCCGAAF88=;=8=CEFEGGGGGFGGGGGGGGGGGGGG@CGGGGGGG9FGGGG8EDF,CFFGGGGGGGGCGGEGGGGCFF<FFEGCFCFGC<5C9FFG,AFFDCFCCFFFGB;CEE?<=768=EEAFF484+4@8+:<3BF@C33>=F,8D9BDDBDFF8:8<++++8,7,@BF8CF9,?CCF,1997*>:7@,);*)8908***)/:)27)C780*8;FG+A7C*6ADB:?)02,<.-1-31).,549:394=)22(.)((.(0,/)+.3:*2068?0?)9((4,(-0)53,./.6).
@M02996:162:000000000-B87FG:1:1102:25444:11183 1:N:0:TCGACGTC+TCTCTCCG
CCTACGGGATGCAGCAGTGGGGAATTTTGGACAATGGGCGCAAGCCTGATCCAGCAATGCCGCGTGCAGGAAGAAGGCCTTCGGGTTGTAAACTGCTTTTGTCAGGGAAGAAATCCTTTGGGTTAATACCTCGAAGGGATGACGGTACCTGAAGACTAAGCACCGGCTAACTACGTGCCAGCAGACGCGGTAATACGTAGGGTGCGAGCGTTAATCGGAATTACTGGGCGTAAAGCGTGCGCAGGCTGCTTTGCAAGCCAGAGGTGCAATCCCCGGGCTCAACCTGGGAACTGCCTTTGTG
+
@CCC8C=>>));;==;;CCFGGGECGGGGGGGGGGGGGGGGGGGGGGGFFGGDECF8EE?FFEGFFGGGGFFGCEF@FGGGGGCGGFDEGGGGFGGGGGGGGGFGEFBFGGGEFF8FFCCGEBFF9CEFGGFGF8F7EGGGGG>+@8+EFCF,:3,7>DEFG>FEGGGEGGFFFGGCGGAFGF53A5?EE/448,B58D6CCC)=ED>DDGCG>FFG@3>>G+1;78E?>G:2?4C6<))-*3;9E).9.:=>4)1-**(7)(,4(/,*53381<:>>06)*)8,4,4.,04)345*-6.(
@M02996:162:000000000-B87FG:1:1102:25429:11198 1:N:0:TCGACGTC+TCTCTCCG
CCTACGGGAGGCAGCAGTGGGGAATTTTGGACAATGGGCGCAAGCCTGATCCAGCAATGCCGCGTGCAGGAAGAAGGCCTTCGGGTTGTAAACTGCTTTTGTCAGGGAAGAAATCCTTTGGGTTAATACCTCGAAGGGATGACGGTACCTGAAGAATAAGCACCGGCTAACTACGTGCCAGCAGCCGCGGTAATACGTAGGGTGCGAGCGTTAATCGGAATTACTGGGCGTAAAGCGTGCGCAGGCGGCTTTGCAAGACAGAGGTGAAATCCCCGGGCTCAACCTGGGAACTGCCTTTGTG
+
ACCCCD>=588======CFGGGGGGGGGGGGGGGGGGGGGGGGGGGGGGGGGGFFFFGGGGGGGGGGGGGGGGGGGGGGGGGGGGGGGGGGGGGGGGGGGGGGGGGGFGGGGGGGGGGGGGGGGGGGGGGGGGGGGGGGGGGGGGGGCFGFGGGGGGGGFFFEGFDGGGGGGGGGGGGGGGGGGGGGGGGGEGGGFFGGFGGGAGGGFGE<EDFGGFFGFFGGGGFGGBEGFFFFC9B@B9EB>B><9DBB?BF>64:*377::?:@??<08?BGGFF9?7FFF?(:6,57542:2=<D<1
@M02996:162:000000000-B87FG:1:1102:27499:11293 1:N:0:TCGACGTC+TCTCTCCG
CCTACGGGTGGCAGCAGTGGGGAATTTTGGACAATGGGCGCAAGCCTGATCCAGCAATGCCGCGTGCAGGAAGAAGGCCTTCGGGTTGTAAACTGCTTTTGTCAGGGAAGAAATCCTTTGGGTTAATACCTCGAAGGGATGACGGTACCTGAAGAATAAGCACCGGCTAACTACGTGCCAGCAGCCGCGGTAATACGTAGGGTGCGAGCGTTAATCGGAATTACTGGGCGTAAAGCGTGCGCAGGCGGCTTTGCAAGACAGAGGTGAAATCCCCGGGCTCAACCTGGGAACTGCCTTTGTG
+
ACCCCD5)=))=;====CFFGGFEEFFGGGGGGGGGGGGGGGGGGGGGGGGGGFFGGGGGGGGGGGGGGGGGGGGGGGGGGGGGGGGGGGDFGGGGGGGGGGFFFGGGGGGGGGGGC?FFGCFGGGGGGGGGGGGGCBD@CFGGGGGBFFFGGGGGFGGGGGGGGGGGGGGGGGGGGGGGCCFGGGGGEGGGGGGE>CF)CC@3CGGFGFDEDFFGGDGFFF?FC?EF<EG@BFAC613)359>>FFFDBFFFAABFG=7FFFFF:@,=A?043CE@BFB??@F?(3((().<>BBFBBA3
@M02996:162:000000000-B87FG:1:1102:12292:11469 1:N:0:TCGACGTC+TCTCTCCG
CCTACGGGGTGCAGCAGTGGGGAATTTTGGACAATGGGCGCAAGCCTGATCCAGCCATGCCGCGTGCGGGAAGAAGGCCTTCGGGTTGTAAACCGCTTTTGTCAGGGAAGAAAAGGTTCTGGCTAATACCCGGGACTCATGACGGTACCTGAAGAATAAGCACCGGCTAACTACGTGCCAGCAGCCGCGGTAATACGTAGGGTGCAAGCGTTAATCGGAATTACTGGGCGTAAAGCGTGCGCAGGCGGTTATGCAAGACAGAGGGGAAATCCCCGGGCTCAACCTGGGAACTGCCTTTGTG
+
ACCCCGA8:))8==;=CFFGGGGGGGGGGGGGGGGGGGGGGGGGGGGGGGGGGFGGGGGGGGGGGGGGGGGGGGGGGGGGGGGGGGFGGGGGGGGGGEGGGGFGGGGGGGEFGGGGGGGGGGGGGGEGGAEFGGGGGGGGGGGGGGGGGCCFFGGGGGGGGGGGGGGGGGGGGGGGGGGGGGGGFGGGGECEGFGGFFGFGGGFDDGFGD*><@GFGFDE@GGFF=CC<BG3:BAD9<78427;>>>;74:FAFA?A:=3?@??(-<2@B<:?<GGEF602?4>?FBF?:),,,(41394:
@M02996:162:000000000-B87FG:1:1102:12479:11475 1:N:0:TCGACGTC+TCTCTCCG
CCTACGGGGGGCTGCAGTGGGGAATTTTGGACAATGGGCGCAAGCCTGATCCAGCAATGCCGCGTGCAGGAAGAAGGCCTTCGGGTTGTAAACTGCTTTTGTCAGGGAAGAAATCCTTTGGGTTAATACCTCGAAGCGATGACGGTACCTGAAGAATAAGCACCGGCTAACTACGTGCCAGCAGCCGCGGTAATACGTAGGGTGCGAGCGTTAATCGGAATTACTGGGCGTAAAGCGTGCGCAGGCGGCTTTGCAAGACAGAGGTGAAATCCCCGGGCTCAACCTGGGAACTGCCTTTTTG
+
ACCCCGAA>507888:CFFGGGFGGGGGGGGGGGGGGGGGGGGGGGGGGGGGGGGGFGGGGGFGGGGGGGGGGGGGGGGGGGGGGGGGGGGGGGGGGGFGFFFFGGGGGEFGGGGGGCGGGGGFGGGGGGGGGGGGGGGGGGGGGGGGGGGGGGGGGGGGGGGGGGGGGGGGGGGGGGGGGGGGGGGGGG7?EFGGFFGFGGGFGGG@DDCCDFGGFFGFFFGGGFGGFFGFBFFGFF>B7/499:D>C>06<FBFF:C:?@?88?F)9:9:B:GGE9,4<6;>>BF0?404<?BB4)))-
@M02996:162:000000000-B87FG:1:1102:15345:11482 1:N:0:TCGACGTC+TCTCTCCG
CCTACGGGGGGCAGCAGTGGGGAATTTTGGACAATGGGCGCAAGCCTGATCCAGCAATGCCGCGTGCAGGAAGAAGGCCTTCGGGTTGTAAACTGCTTTTGTCAGGGAAGAAATCCTTTGGGTTAATACCTCGAAGGGATGACGGTACCTGAAGAATAAGCACCGGCTAACTACGTGCCAGCAGCCGCGGTAATACGTAGGGTGCGAGCGTTAATCGGAATTACTGGGCGTAAAGCGTGCGCAGGCGGCTTTGCAAGACAGAGGTGAAATCCCCGGGCTCAACCTGGGAACTGCCTTTGTG
+
ACCCCG8>AA)8888:CFFGGGGGGGGGGGGGGGGGGGGGGGGGGGGGGGGGGFFFGGGGGGGGGGGGGGGGGGGGGGGGGGGGGGGGGGGGGGGGGGGGGGGGGGGGGGGGGGGGGGGGGGG:FGGGGGGGGGGGGGGGGGGGGGGGGFGGFGGGGGGGGGGGGGGGGGGGGGGGGGGFFGGGGGGEGGDEGGGFFGGFGGGFDEDEGFCEG>:DGFGFFFFFFFGGFFGFFFFGFFF39C>9>BD>DF964<<@A6:?F:??0:F?FFC??49E@B14<??FFFB::5)442:2924.1
@M02996:162:000000000-B87FG:1:1102:21511:11527 1:N:0:TCGACGTC+TCTCTCCG
CCTACGGGTGGCAGCAGTGGGGAATTTTGGACAATGGGCGCAAGCCTGATCCAGCAATGCCGCGTGCAGGAAGAAGGCCTTCGGGTTGTAAACTGCTTTTGTCAGGGAAGAAATCCTTTGGGTTAATACCTCGAAGGGATGACGGTACCTGAAGAATAAGCACCGGCTAACTACGTGCCAGCAGCCGCGGTAATACGTAGGGTGCGAGCGTTAATCGGAATTACTGGGCGTAAAGCGTGCGCAGGCGGCTTTGCAAGACAGAGGTGAAATCCCCGGGCTCAACCTGGGAAATGCCTTTGTG
+
BCCCCDA5=5)=====CEFGGGGGGGGGGGGGGGGGGGGGGGGGGGGGGGGGGFGGGGGGGGGGGGGGGGGGGGGGGGGGGGGGGGGGGGGGGGGGGGGGGGGGGGGGGGGGGGGGGGGGGGGGGGGGGGGGGGGGGGGGGGGGGGGGGGGGGGGGGGGGGGGGEEGGGGGGGGGGGGGGGGGGGGGGGGGGGGGGFGGFGGGFGGGFGFDGGFGGGFG>FGGGGFGGFFGFFFFGFFFF>E>FFFDFGFFFFFFFFCGFFFFFFF=>@ACBDFGGFFFFFFFFB0?FF2)-)-56@>B53
@M02996:162:000000000-B87FG:1:1102:23524:11977 1:N:0:TCGACGTC+TCTCTCCG
CCTACGGGTGGCAGCAGTGGGGAATTTTGGACAATGGGCGCAAGCCTGATCCAGCAATGCCGCGTGCAGGAAGAAGGCCTTCGGGTTGTAAACTGCTTTTGTCAGTGAAGAAATCCTTTGGGTTAGTACCTCGAAGGGATGACGGTACCTGAAGAATAAGCACAGGCTAACTACGTGCCAGCAGCCGCGGGAATACGTAGAGTGCGAGCCTTAATTGGAATTACTGGGCGTAAAACGTCCGGAAGCCGGTTTGCAAGACAGAGGTGAAATCCCCGGGCTTCACCTGGGAACTTCCGTTGTG
+
ACCCCDFA=5)======<;6CFGGG8FF<:@FGFGGG<FG@FFG<FGGG<66FFF<FCGGGGGGGGEGGGGCGGGGGGGGGGGGGGGGGGGG<FFFGGGGGGCG<,CFFGGG=?,,CA,?FF4C<,8EE<6FEE8==+6=3,8+=>6+8393D,3@9,=>9=>,,@4,,@,<97>ECDFFF*?C,C7:19)*=*,20866/;FF@7*)))2<*/:+26*@AF9;C+>E?@<541)03())(*((-))4)40<0)448:=(8.43>?*5*)0,)(9*0((((1965?((((0,4).(0,44,
@M02996:162:000000000-B87FG:1:1102:23519:11995 1:N:0:TCGACGTC+TCTCTCCG
CCTACGGGTGGCAGCAGTGGGGAATTTTGGACAATGGGCGCAAGCCTGATCCAGCAATGCCGCGTGCAGGAAGAAGGCCTTCGGGTTGTAAACTGCTTTTGTCAGGGAAGAAATCCTTTGGGTTAATACCTCGAAGGGATGACGGTACCTGAAGAATAAGCACCGGCTAACTACGTGCCAGCAGCCGCGGTAATACGTAGGGTGCGAGCGTTAATCGGAATTACTGGGCGTAAAGCGTGCGCAGGCGGCTTTGCAAGACAGAGGTGAAATCCCCGGGCTCAACCTGGGGACTGGCTTTGGG
+
8BCCCDA5=50=;=8;CCFGGGGG@FGGGGGGGFGGGGGGGGGGGGGGGGGGGGFGGGGGGGGGGGGGGGGGGGGGGGGGGGGGGGGGGGCEFFGGGGGGGGGGGGGGGGGGGGGGFGGGGGEGDGGGCGGGGGGGGGGGGGGGGGG>FFGGFFCFFGGGGGGFCEDCEGGGGGEGCEFGGGFDCFGGGD)4CCACFCFFDGFB?EGFGD7=D>F7/:GEF6CF7=8F?D<3:BA:33@<4/449759D99:A<>FFF6:FFBBDF4?F9C?7?GGF09??F?F?B?:(-),8(,.752((
@M02996:162:000000000-B87FG:1:1102:20531:12278 1:N:0:TCGACGTC+TCTCTCCG
CCTACGGGAGGCAGCAGTGGGGAATTTTGGACAATGGGCGCAAGCCTGATCCAGCCATGCCGCGTGCGGGAAGAAGGCCTTCGGGTTGTAAACCGCTTTTGTCAGGGAAGAAAAGGTTCTGGCTAATACCCGGGACTCATGACGGTACCTGAAGAATAAGCACCGGCTAACTACGTGCCAGCAGCCGCGGTAATACGTAGGGTGCAAGCGTTAATCGGAATTACTGGGCGTAAAGCGTGCGCAGGCGGTTATGCAAGACAGAGGGGAAATCCCCGGGCCCAACCTGGAAACTGCCTTTGGG
+
ACCCCD=@A5)===8=CFFGGGGGGGGGGGGGGGGGFGGGGGGGGGGGGGGGGFGGGGGGGGGGGGGGGGGGGGGGGGGGGGGGGGGGGGGFGGGGGGGGGGGGGGGGGGGGGGGGGGGGGGGGGGGGGGGGGGGGGGGGGGGGGGGGGGGGGGGGGGGGGGGGGGGGGGGGGGGGGGGGGGGGGGGGGGGCEGGGFGGFGCFFGGGFGFCGGFGGGFGFFGFFFFG56BGFFFFGB:333E>B>:DBGB(*64:456C07.8:(,8879C7:4CGE((-4555(24(.-)))23>F2-((
@M02996:162:000000000-B87FG:1:1102:28021:12450 1:N:0:TCGACGTC+TCTCTCCG
CCTACGGGAGGCTGCAGTGGGGAATTTTGGACAATGGGCGCAAGCCTGATCCAGCAATGCCGCGTGCAGGAAGAAGGCCTTCGGGTTGTAAACTGCTTTTGTCAGGGAAGAAATCCTTTGGGTTAATACCTCGAAGGGATGACGGTACCTGAAGAATAAGCACCGGCTAACTACGTGCCAGCAGCCGCGGTAATACGTAGGGTGCGAGCGTTAATCGGAATTACTGGGCGTAAAGCGTGCGCAGGCGGCTTTGCAAGACAGAGGTGAAATCCCCGGGCTCAACCTGGGAACTGCCTTTGTG
+
8BCCCD5=5:)===8;CEGGGGGGGGGGGGGGGGGGFGGGGGGGGGGGGGGGFFGGGGGGGGGGGGGGGGGGGFGFFGGGGGGDGGGGGGFGGGGGFGGGGGGGGGGGGGGGGGGGGGGGGGGGGGGFFGGGGGGGGGGGGGGGGEFEGGGGGGGGGGGGGGGGGGGGGGGGGGGGGFFGGGGGGGGGGGGEGGGFFFFFC5E:EED:DFDED:DDC?DFFFGFGFGGFFGE6:AGFFFD4:;49B34507FD<278C=:?FBBD?8<F<+,53CEB>B??F?F:2<??:F:?BBB6)6<4
@M02996:162:000000000-B87FG:1:1102:15702:12450 1:N:0:TCGACGTC+TCTCTCCG
CCTACGGGAGGCTGCAGTGGGGAATATTGGACAATGGGCGCAAGCCTGATCCAGCCATGCCGCGTGAGTGATGAAGGCCCTAGGGTTGTAAAGCTCTTTCACCGGTGAAGATAATGACGGTAACCGGAGAAGAAGCCCCGGCTAACTTCGTTCCAGCAGCCGCGGTAATACTAAGGGGGCTAGCGTTGTTCGGATTTACTGGGCGTAAAGCGCACGTAGGCGGACTTTTAAGTCAGGGGTGAAATCCCAGAGCTCAACTCTGGAACTGCCTTTGATACTGGAAGTCTTGAGTATGGTAGAG
+
BCCCCD=988)8;=8=CC;CFGGGGGGGFFFGGGGGGGEFFFG@FGGGG@FEGGGFGGGGGGGGGGGGGGGGGG<FGFGEGGFGGEFC4,CF??,A?FFE995===@FGFFBFF;A,98+4A:EEE8F=+>=DAE@,=C3>8=+,@E;FEF8>D9988+@B7E*3@5:EF?,>C21DE*::*86C?**1*3183CCA7+1:CE)8C7>9=FECED5*,9768CD=5CF2748-:AG:(7)(*.-49):*)(0(..??6:<F7:<7())*4<434:<*..-4565)4).6))6-.)4@2.).
@M02996:162:000000000-B87FG:1:1102:28039:12455 1:N:0:TCGACGTC+TCTCTCCG
CCTACGGGAGGCTGCAGTGGGGAATTTTGGACAATGGGCGCAAGCCTGATCCAGCAATGCCGCGTGCAGGAAGAAGGCCTTCGGGTTGTAAACTGCTTTTGTCAGGGAAGAAATCCTTTGGGTTAATACCTCGAAGGGATGACGGTACCTGAAGAATAAGCACCGGCTAACTACGTGCCAGCAGCCGCGGTAATACGTAGGGTGCGAGCGTTAATCGTAATTACTTGGCGTAAAGCGTGCGCAGGCGGCTTTGCAAGACAGCAGTGAAATCCCCGGGCTCAACCGGGGAACGGCCTTTGTT
+
8ACC>D5)18>8;=8=CFFGCFGGGGGGGGGGFGGGFGGG@CEGGGGGGFFGGFE@CFGFGGFC@@FGFGGGGGFGGGCFEGGGGGGGGGFAFGGGGFGGGGGGGGG<EGGGCGEFFGGGGGGDGGEGFCFEEG8=BEGFGGG7FEG@DEGFGFGGGGFBCF,DBECEGGGGGCE?FCGCECFG,=EECCD8EGGGFG464?E>=EGFD35*:FFFD(95FGFFG*<<(<7)44<F>?@B0:9(48<9DF;;3AA@AFG())(.6>F>?AC7>?D8>0((8?.7((,4,-7((3(8?2)).
@M02996:162:000000000-B87FG:1:1102:15698:12469 1:N:0:TCGACGTC+TCTCTCCG
CCTACGGGAGGCTGCAGTGGGGAATATTGGACAATGGGCGCAAGCCTGATCCAGCCATGCCGCGTGAGTGATGAAGGCCCTAGGGTTGTAAAGCTCTTTCACCGGTGAAGATAATGACGGTAACCGGAGAAGAAGCCCCGGCTAACTTCGTGCCAGCAGCCGCGGTAATACGAAGGGGGCTAGCGTTGTTCGGATTTACTGGGCGTAAAGCGCACGTAGGCGGACTTTTAAGTCAGGGGTGAAATCCCAGAGCTCAACTCTGGAACTGCCTTTGATACTGGAAGTCTTGAGTATGGTAGAG
+
CCCCCC:>A=0===8;CCFGGGEGGFGGGGGGGGGGGGGGGGGGGGGGGGGGGGGGDGGGGGGGFGGGGGFGGGGGGGGGGGGGGGGGGGGGGGGGGGGGGGGGGGGGGGGGGGGGGGGGGGGGGGGDGGFFGGGGGGGGGGGGGGGGGGGGGGGGGGGGGGGGGGGGGGGGDFGGGGGGGGGGGGGGGGGDGCEGFGGFCCFFGGGFGFGGGFGGG?FEFGEDEFGGFFGFAABGB?FF>A>AAF@>CDF>0<BF2C<<47?A2?F?63A<AD>:F<AA:F4??BFA946<AFFF=<A)6
@M02996:162:000000000-B87FG:1:1102:28020:12470 1:N:0:TCGACGTC+TCTCTCCG
CCTACGGGAGGCTGCAGTGGGGAATTTTGGACAATGGGCGCAAGCCTGATCCAGCAATGCCGCGTGCAGGAAGAAGGCCTTCGGGTTGTAAACTGCTTTTGTCAGGGAAGAAATCCTTTGGGTTAATACCTCGAAGGGATGACGGTACCTGAAGAATAAGCACCGGCTAACTACGTGCCAGCAGCCGCGGTAATACGTAGGGTGCGAGCGTTAATCGGAATTACTGGGCGTAAAGCGTGCGCAGGCGGCTTTGCAAGACAGAGGTGAAATCCCCGGGCTCAACCTGGGAACTTCCTTTGTG
+
BCCCCG5>>)1===8===CFGGGGGGGGGGGGGGGGFGGGGGGGGGGGGGGGGFFGGGGGGGGGGGGGGGEGGGGGGGGGGGGGGGGGGGGGGGGGGGGGGGGGGGGGGGGGGGGGGGGGGGGGGGFGGGGG6FEGEGGGGGGGGGGGGGGFGGGGGFGGGFGFCDGGGGGGGGGFGGGFGGGGGGGGCGD8CFGGFGGFGGGDGED3C;DGGFGGGFGFFGGGG6FGFFGF::9FFF3>>G>B>@BFGFFFBD<F<FGFF?(:71@2BAF?B?GCD99?BF?F:(2(4505).56?2)4,
@M02996:162:000000000-B87FG:1:1102:18068:12747 1:N:0:TCGACGTC+TCTCTCCG
CCTACGGGAGGCAGCAGTGGGGAATTTTGGACAATGGGCGCAAGCCTGATCCAGCAATGCCGCGTGCAGGAAGAAGGCCTTCGGGTTGTAAACTGCTTTTGTCAGGGAAGAAATCCTTTGGGTTAATACCTCGAAGGGATGACGGTACCTGAAGAATAAGCACCGGCTAACTACGTGCCAGCAGCCGCGGTAATACGTAGGGTGCGAGCGTTAATCGGAATTACTGGGCGTAAAGCGTGCGCAGGCGGCTTTGCAAGACAGAGGTGAAATCCCCGGGCTCAACCTGGGAACTGCCTTTGTG
+
ACCCCD5=A>)==88=CFFGGGGGGGGGGGGGGGGGGGGGGGGGGGGGGGGGGGGGGGGGGGGGGGGGGGGGGGGGGGGGGGGGGGGGGGGGGGGGGGGGGGGGGGGGGGGGGGGGGGGGGGGGGGFGGGGGGGGGGGGGGGGGDGGEGGGFFGGGGGGGGGGGGGGDGGGGGGGGGGGGGGGGGFGGGGG5EGGGFGGFGGGFGGGFGFGGGFDFGFGAFFGGGFGGFFG@B?AG7?>7956B>EFBD>F6>ABFD6F3<<>FFFF2/.35:6)?79012FFF33048:>>FF:?FFFF:
@M02996:162:000000000-B87FG:1:1102:29091:12796 1:N:0:TCGACGTC+TCTCTCCG
CCTACGGGAGGCTGCAGTGGGGAATTTTGGACAATGGGCGCAAGCCTGATCCAGCAATGCCGCGTGCAGGAAGAAGGCCTTCGGGTTGTAAACTGCTTTTGTCAGGGAAGAAATCCTTTGGGTTAATACCTCGAAGGGATGACGGTACCTGAAGAATAAGCACCGGCTAACTACGTGCCAGCAGCCGCGGTAATACGTAGGGTGCGAGCGTTAATCGGAATTACTGGGCGTAAAGCGTGCGCAGGCGGCTTTGCAAGACAGAGGTGAAATCCCCGGGCTCAACCTTGGTACTGCCTTTGTG
+
CCCCCG>5=8)8==8==CFFGGGGGGGGGGGGGGGGGGGGGGGGGGGGGGDGGC<FFGGGGGEEFCFGGGGGGGGGGGGGGGGGGGGGGGGGGGGGGGGGGGFGGGGGGGGGFGGFGGGGG>GGG9CCFFGGE=FGDGGGGGGGGGGEGFGF>FFDGGGGGF8DGGGGGGGFG9EFFDG,9CGFDF>EEEG:CGC?FGGFGGCAGDGEGFCECFFFC?C>FGGFG?GFBFG:242C7?;<;:36>E:>>>BFFF4?DFGF4?:B0(*506<(5:CCDBFF?FFF:)62)./)-628FB<A0
@M02996:162:000000000-B87FG:1:1102:29076:12807 1:N:0:TCGACGTC+TCTCTCCG
CCTACGGGAGGCTGCAGTGGGGAATTTTGGACAATGGGCGCAAGCCTGATCCAGCAATGCCGCGTGCAGGAAGAAGGCCTTCGGGTTGTAAACTGCTTTTGTCAGGGAAGAAATCCTTTGGGTTAATACCTCGAAGGGATGACGGTACCTGAAGAATAAGCACCGGCTAACTACGTGCCAGCAGCCGCGGTAATACGTAGGGTGCGAGCGTTAATCGGAATTACTGGGCGTAAAGCGTGCGCAGGCGGCTTTGCAAGACAGAGGTGAAATCCCCGGGCTCAACCTGGGAACTGCCTTTGTG
+
CCCCCGA5>5)=;===CFFFGGGGGGGGGGGGG?CFFFGGGGGGGGGGGGGGGGGGGGGGGGGGGGGGGGGGGGGGGGGGGGGGGGGGGGGGGGGGGGGGGGGGGGG<FGDGGGGGGGGEF@FGGGFGGEGGGGGGGGGGGGGFFGGGGGGFGGGGGGGGGGGGDGGGEGGGGGGGGGGGGFGGFFGGCE5:EGGGFG6):DGDG5DEGFGGCAGGC?:BFGCGG6CGBBD:?(4:9?:37>6393>BGF9F<A:FAFGFFFF:B04<FFF7?B3C547?DFFF?<03.5>B4<?FFA2<(
@M02996:162:000000000-B87FG:1:1102:18717:12953 1:N:0:TCGACGTC+TCTCTCCG
CCTACGGGCGGCAGCAGTGGGGAATTTTGGACAATGGGCGCAAGCCTGATCCAGCCATGCCGCGTGCGGGAAGAAGGCCTTCGGGTTGTAAACCGCTTTTGTCAGGGAAGAAAAGGTTCTGGTTAATACCTGGGACTCATGACGGTACCTGAAGAATAAGCACCGGCTAACTACGTGCCAGCAGCCGCGGTAATACGTAGGGTGCAAGCGTTAATCGGAATTACTGGGCGTAAAGCGTGCGCAGGCGGTTATGCAAGACAGAGGTGAAATCCCCGGGCTCAACCTGGGAACTGCCTTTGTG
+
ACCCCG885808888;CCFGGGGGGGGGGGGGGGGGGGGGGGGGGGGGGGGGGFGGGGGGGGGGGGGGGGGGGGGGGGGGGGGGGGGGGGGGGGGGGGGGGGGGGGGGGGGGGGGGGGGGGGGGGGGGGGGGGGDGGGGGGGGGGGGEGGGGGGGGGGGGGGGGGGGGGGGGGGGGGGGGGGGGGGGGGGG5EGFGFGGFGGFFGFGFGFDGDFGGGFGFFFGGFFGGFF7DFFFG>FF>BEFFFFEF7;FFBFAFBGG?F?:BFB8?=<<>B?GGD>;?BFF:3:?B?:84?F:B?)6<:
@M02996:162:000000000-B87FG:1:1102:18718:12971 1:N:0:TCGACGTC+TCTCTCCG
CCTACGGGCGGCAGCAGTGGGGAATTTTGGACAATGGGCGCAAGCCTGATCCAGCCATGCCGCGTGCGGGAAGAAGGCCTTCGGGTTGTAAACCGCTTTTGTCAGGGAAGAAAAGGTTCTGGTTAATACCTGGGACTCATGACGGTACCTGAAGAATAAGCACCGGCTAACTACGTGCCAGCAGCCGCGGTAATACGTAGGGTGCAAGCGTTAATCGGAATTACTGGGCGTAAAGCGTGCGCAGGCGGTTAGGCAAGACAGAGGTGAAATCCCCGGGCTCAACCGTGGAACTGCCTTTGTG
+
BCCCCC)010)8888;;CDFGGGGGGGGGGGGGGGGGGGGGGGGGGGGGGGGGGGGGGGGGGGGFFGGGGEGEFGGGGGGGGGGGGGGGGGGGGGGGGGGGGGGGGGFGGFGGGGGGGGGGGGGGGEDFCGBDFFFGGGGGGGG>EFEGGGFGFFGFDGGGGGGGGEC*?FGGGGDGGGGGGDGGGGGGE58EFC957>>DG8>CDCBGFG517CFG<:>>CCFG?CF<DC>:?FG26@D>E>91>8972,)4:<F:CEFFFFB:2*)9<C0:09EE>>1<45;(,44(497<?4?98<<(
@M02996:162:000000000-B87FG:1:1102:19913:12981 1:N:0:TCGACGTC+TCTCTCCG
CCTACGGGTGGCTGCAGTGGGGAATTTTGGACAATGGGCGCAAGCCTGATCCAGCAATGCCGCGTGCAGGAAGAAGGCCTTCGGGTTGTAAACTGCTTTTGTCAGGGAAGAAATCCTTTGGGTTGATACCTCGAAGGGATGACGGTACCTGAAGAATAAGCACCGGCTAACTACGTGCCAGCAGCCGCGGTAATACGTAGGGTGCGAGCGTTAATCGGAATTACTGGGCGTAAAGCGTGCGCAGGCGGCTTTGCAAGACAGAGGTGAAATCCCCGGGCTCAACCTGGGAACTGCCTTTGTG
+
ACCCCG=5=51===8==CEFGGGGGFGGGGGGGGGGGGGGGGGGGGGGGGGGGGGGGGGGGGGGGGGGGGFGGGGGGGGGGGGGGGGGGFFGGGGFGFFGGGGGGGGFGGGGGGGGGFGGGGGGGGGGGFGFGGGGGGGGGGGGGGGGGGGGGGCGFGGGGGGGGGGGGGGGGGGGGGGGGGGFFGGGGGGGGGGG;6CACCFEEEGFGFGGCFCGGFGFFGGFGFGGBEGFFFFG>BFFB:6>F574<3>?A2<7>*:4?5(,48*5*5<540CGE918>FF5>?FF75782,.4/).62
@M02996:162:000000000-B87FG:1:1102:19936:12986 1:N:0:TCGACGTC+TCTCTCCG
CCTACGGGTGGCTGCAGTGGGGAATTTTGGACAATGGGCGCAAGCCTGATCCAGCAATGCCGCGTGCAGGAAGAAGGCCTTCGGGTTGTAAACTGCTTTTGTCAGGGAAGAAATCCTTTGGGTTGATACCTCGAAGGGATGACGGTACCTGAAGAATAAGCACCGGCTAACTACGTGCCAGCAGCCGCGGTAATACGTAGGGTGCGAGCGTTAATCGGAATTACTGGTCTTAAAGCGTGCGCATGCGGCTTTGCAAGACAGAGGTGAAATCCCCGGGCTCAACCTGGGAACTGCCTTTGTT
+
ACCCCG85>0);==86=CFFGGFGGGGGGCCGGGGGEGGGGGGGGGGGGGGGGGGGGGGGGGGGGEGGGGFGGGGGGGGGGGGGGGGGGGGFGGGGGGGGGGGGGDFFFGGGGGFFGGGGGFGG7FFGGFGGGF@FGGCFEDG>FGGEGGGGCFB=EDGDFGFGGGGGGGG7EFCFGGGGFG**DC?EE51CGFCGF=?)9<005=5><;DE*5:CD;3>FG9724<+)*2*:)):4:>737((-9>>GBF:><>6)*:?:47:4:=284C?::):04(4<47@0.24..)..),.=<5<.
@M02996:162:000000000-B87FG:1:1102:19917:13002 1:N:0:TCGACGTC+TCTCTCCG
CCTACGGGTGGCTGCAGTGGGGAATTTTGGACAATGGGCGCAAGCCTGATCCAGCAATGCCGCGTGCAGGAAGAAGGCCTTCGGGTTGTAAACTGCTTTTGTCAGGGAAGAAATCCTTTGGGTTAATACCTCGAAGGGATGACGGTACCTGAAGAATAAGCACCGGCTAACTACGTGCCAGCAGCCGCGGTAATACGTAGGGTGCGAGCGTTAATCGGAATTACTGGGCGTAAAGCGTGCGCAGGCGGCTTTGCAAGACAGAGGTGAAATCCCCGGGCTCAACCTGGGAACTGCCTTTGTG
+
BCCCCG=9=50==88==CFGGGGGGGGGGGGGGGGGGGGGGGGGGGGGGGGGGFFGGGGGGGGGGGGGGGGGGGGGGGGGGGGGGGGGGGGGGGGGGGGGGGGGGGGGGGGGGGGGGGGGGGGGGGGGGGGGGGGGGGGGGGGGGGGGGFGGGGGGGGGGGGFGGGDEGGGGGGGGFGGGGGGGGGGGGGDGGGGFFDD?DGC>EEGBCDGGGFFGG?GAFFGGG@CC<BCD?<A79BFE>5139:BBD>F4<BF7<GF7F<?<?FF?8<E>DFGGDFF6?6@>?BFF?55.8<??*4<B1
@M02996:162:000000000-B87FG:1:1102:5423:13366 1:N:0:TCGACGTC+TCTCTCCG
CCTACGGGTGGCAGCAGTGGGGAATTTTGGACAATGGGCGCAAGCCTGATCCAGCAATGCCGCGTGCAGGAAGAAGGCCTTCGGGTTGTAAACTGCTTTTGTCAGGGAAGAAATCCTTTGGGTTAATACCTCGAAGGGATGACGGTACCTGAAGAATAAGCACCGGCTAACTACGTGCCAGCAGCCGCGGTAATACGTAGGGTGCGAGCGTTAATCGGAATTACTGGGCGTAAAGCGTGCGCAGGCGGCTTTGCAAGACAGAGGTGAAATCCCCGGGCTCAACCTGGGAACTGCCTTTGTG
+
ACCCCD:5=));======EFGGGGGGGGGGGFGGGGGGGGGGGGGGGGGGGGGGGGGGGGGGGGGGGGGGGGGGGGGGGGGGGGGGGGGGGGGGGGGGGGGGGGGGGFGGGGGGGGGGGGGGDGGGEFFGGGGGGGEGGGGGGGGGGGGGGGGGGGGGGGGGFGGGGGGGGGGGGGGGGGGGGGGGGGGGDGGGGGFGGFGGGFGGGEGE7AC:FGFDGFFGGGFFGG?3D5:?AGBBBF9C913>DFGFFFDBA@DFGFFF?B?FFFF>CB?FGGD>;B?=?F786::>;????B42<A2
@M02996:162:000000000-B87FG:1:1102:18652:13653 1:N:0:TCGACGTC+TCTCTCCG
CCTACGGGCGGCAGCAGTGGGGAATTTTGGACAATGGGCGCAAGCCTGATCCAGCAATGCCGCGTGCATGAAGAAGGCCTTCGGTTTGTAAACCTCTTTCGTCAGGGAAGAAATCCTTTGTGTTAATACCTCGGAGGGATGACGGTACCTGAAGAATAAGCACCGTCTAACTACTTGCCCGCAGCCTCTCTAATACGTAGGGTTCTAGCGGTAATCGGAATTCCTGGGCGTACCACGTGCGCAGTCGGCTGTGCCAGACCCAGGTGTAATTCCCGGGCTGTACCGCGGAACTGTCTGTGTG
+
CCCCC685=0)8+88;;CEFGGCGG?FGG:EFGCFDFGGGGGG+DFGFGGAFFFGFG9FFFGGGGGG<5EFFGGGF,A4EFGFG+8BCFGGGG,,AE<E,4BFFGC<A?EF,BB,3?,:E@A3,,A@9,737>@8+6++8::3833:CG;,@,,533E+,@:E7>,;,1@DC9C,:D,41/97/*,,4,**+5:12.**):*<)3+:3+.)1:8+1*-9<.33:+*0::390(()234>)(:3-(0)3)4(706)93*2(.)1().*)*)+)-)1/.-4,(*19((-(,()52)-6*.-.3
@M02996:162:000000000-B87FG:1:1102:22725:13716 1:N:0:TCGACGTC+TCTCTCCG
CCTACGGGAGGCTGCAGTGGGGAATTTTGGACAATGGGCGCAAGCCTGATCCAGCAATGCCGCGTGCAGGAAGAAGGCCTTCGGGTTGTAAACTGCTTTTGTCAGGGAAGAAATCCTTTGGGTTAATACCTCGAAGGGATGACGGTACCTGAAGAATAAGCACCGGCTAACTACGTGCCAGCAGCCGCGGTAATACGTAGGGTGCGAGCGTTAATCGGAATTACTGGGCGTAAAGCGTGCGCAGGCGGCTTTGCAAGACAGAGGTGAAATCCCCGGGCTCAACCTGGGAACTGCCTTTTGG
+
ACCCCDA@5=0=;====CFGGGGGGGGGGGGGFFGFFGGGGGGGGGGGGGGGGFCFFGGGGGGGGGGGGGGGGGGGGGGGGGGGGGGGGGGGGGGGGGGGGGGGGGGGGGGGGFGGFGGGGGGGGGFFGGGFG?EFGDFGGGDGGGGEGGG>DF9FGGGGGGGGGGGGGGGGFGGGGGGGGGGGFGGGGGGEGFFGFGGFDGGFECCDGFGGGFGGGFGFFGFGG4CF?FG>??FG>FFDFC6B9>74931@A><7-**(5)(-),*4@6<8)4)?:((4>FF>,3<:387)))42BA26(
@M02996:162:000000000-B87FG:1:1102:22714:13733 1:N:0:TCGACGTC+TCTCTCCG
CCTACGGGAGGCTGCAGTGGGGAATTTTGGACAATGGGCGCAAGCCTGATCCAGCAATGCCGCGTGCAGGAAGAAGGCCTTCGGGTTGTAAACTGCTTTTGTCAGGGAAGAAATCCTTTGGGTTAATACCTCGAAGGGATGACGGTACCTGAAGAATAAGCACCGGCTAACTACGTGCCAGCAGCCGCGGTAATACGTAGGGTGCGAGCGTTAATCGGAATTACTGGGCGTAAAGCGTGCGCAGGCGGCTTTGCAAGACAGAGGTGAAATCCCCGGGCTCAACCTGGGAACTGCCTTTGTG
+
ACCCCGA==88====;CEFGGGGGGGGGGGGGGGGGGGGGGGFFFGGGGGFGGFGGGGGGGGGGGGGGGGGGGGGGGGGGGGGGGGGGGGGGGGGGGGGGGGGGGGGGGGFFGGGGCFGGGGEEGGGGFGFGGGGGGGGGGGGGGCFBFEGGGGGGGGGGGFEFFGGGGGGFF?EF,DFGGGGGGGGGGG5EGGFCFFF4C:@EEEDDGFGGC=DDGFGFF+A*<@8FB37;?BBDBFFD2E>,9@@>5((9A9)75EGFFFB<??F?@B<8:?GE>>13<4FF,4::8:88>?0)*45.,
@M02996:162:000000000-B87FG:1:1102:11958:13802 1:N:0:TCGACGTC+TCTCTCCG
CCTACGGGTGGCAGCAGTGGGGAATTTTGGACAATGGGCGCAAGCCTGATCCAGCAATGCCGCGTGCAGGAAGAAGGCCTTCGGGTTGTAAACTGCTTTTGTCAGGGAAGAAATCCTTTGGGTTAATACCTCGAAGGGATGACGGTACCTGAAGAATAAGCACCGGCTAACTACGTGCCAGCAGCCGCGGTAATACGTAGGGTGCGAGCGTTAATCGGAATTACTGGGCGTAAAGCGTGCGCAGGCGGCTTTGCAAGACAGAGGTGAAATCCCCGGGCTCAACCTGGGAACTGCCTTTGTG
+
CCCCCGA5>51;=====EFGGGGGGGGGGGGGGGGGGGGGGGGGGGGGGGGGGGGGEGGGGGGGGGGGGGEGGGGGGGGGGGGGGGGGGGGGGGGGGGGGGGGGGGGGGGGGGGGGGGGGGGGGGGGGGGGGGGGGGGGGG?FGGGGGGGGFFGGGGGGGGGGGEGGGGGGGGGGGGFFGGFGGGGGGGGGGGFGGAGGFGCGFGDDFDEGGDFGGGFGFFGCFGF8C?EGE?:AG>FFFFC>F9>D>DBBFFFAFFGFFFFBB?<F??>CBB<GGFB3:7FFF???44>>:?FFF64<A4
@M02996:162:000000000-B87FG:1:1102:11976:13810 1:N:0:TCGACGTC+TCTCTCCG
CCTACGGGTGGCAGCAGTGGGGAATTTTGGACAATGGGCGCAAGCCTGATCCAGCAATGCCGCGTGCAGGAAGAAGGCCTTCGGGTTGTAAACTGCTTTTGTCAGGGAAGAAATCCTTTGGGTTAATACCTCGCATGGATGACGGTACCTGAAGAATAAGCACCGGCTAACTACGTGCCAGCAGCCGCGGTAATACGTAGGGTGCGAGCGTTAATCGGAATTACTGGGCGTAAAGCGTGCGCAGGCGGCTTTGCAAGACAGAGGTGAAATCGCCGGGCTCAACCTGGGCACTGCCTTTGTG
+
ABCCC6:5850======C;,CFGGGGGGDGEGGGGGGGDFGGG@GGGGG<FFFFGGGEGGGEGGFGC=<FFEFGGGGGGGGGGGFGGGGGGGGFFFGDFGFGFFGGGDFEGGDDFC<F?FCCE+AFFGFE,AB+@+3@EGGGGGGGGGFFA>=:F8DGGFC7>EEGGG9FGFFGGGGGGGGGGGGGGGGEGGGGGGFGGFGGGFGGGFGBGG*8:DGFCEFFG>EFG5:>GD?F9*48<5(:9>>EFFGF6?<<668*A0))58::?<94?((-7:>24?>*0557(8(.0(.82<6))-(
@M02996:162:000000000-B87FG:1:1102:12198:14513 1:N:0:TCGACGTC+TCTCTCCG
CCTACGGGTGGCAGCAGTGGGGAATTTTGGACAATGGGCGCAAGCCTGATCCAGCCATGCCGCGTGCGGGAAGAAGGCCTTCGGGTTGTAAACCGCTTTTGTCAGGGAAGAAAAGGTTCTGGCTAATACCCGGGACTCATGACGGTACCTGAAGAATAAGCACCGGCTAACTACGTGCCAGCAGCCGCGGTAATACGTAGGGTGCAAGCGTTAATCGGAATTACTGGGCGTAAAGCGTGCGCAGGCGGTTATGCAAGACAGAGGTGAAATCCCCGGGCTCAACCTGGGAACTGCCGTTGTG
+
CCCCCD>51)0;;=====EFGGFGGGGGGGGGGGGGGGGGGGGGGGGGFGGGGFFGEGGGGGGFFGGGGGGGGGGGGGGGGGGGGGGGGGGGGGGGEGGGGFFGGGGFGGGGGGGGFGGGGGGGGFEFGFFGGGGFGGFGGGGGDGGGGGGFFGBDGFGCCC6D7EGGGGGGGGGGDFGGGGGGGGGCEGG>8DGGFGGFGGE>=ADFGFCE5>FGGFGFFGCCFFDG0@D38:DC927B7>313;B;DFFFFF9786=?FFB:,3@2@63:2:DEE>>?FFFF:3:?(.05<22(<31--
@M02996:162:000000000-B87FG:1:1102:12198:14533 1:N:0:TCGACGTC+TCTCTCCG
CCTACGGGTGGCAGCAGTGGGGAATTTTGGACAATGGGCGCAAGCCTGATCCAGCCATGCCGCGTGCGGGAAGAAGGCCTTCGGGTTGTAAACCGCTTTTGTCAGGGAAGAAAAGGTTCTGGCTAATACCCGGGACTCATGACGGTACCTGAAGAATAAGCACCGGCTAACTACGTGCCAGCAGCCGCGGTAATACGTAGGGTGCAAGCGTTAATCGGAATTACTGGGCGTAAAGCGTGCGCAGGCGGTTATGCAAGACAGAGGTGAAATCCCCGGGCTCAACCTGGGAACTGCCTTTGTG
+
BCCCCG>5:))====;=CFGGGGGGGGGGGGGGGGGGGGGGGGGGGGGGGGGGFGGGGGGGGGGGGGGGGEGGGGGGGGGGGGGGGGGGGGGGGGGGGGGGGGGGGGGGGGGGGGGGGGGGGGGGGGGGGGGGGGGGGGGGGGGGGGEGGGCGGGC9EGGGGFFGEGGGGGGGGGGFCFFGGGGGGGCCE98EC7B>DFFGGEFGEG=GECE3>CFGFGFFG7>7=CFFE<@1:<:48B:;:43;58999?FFF)@A*:45?8?FFF??4<:0?GGE96:>?FF:1(4480)454<F76<4
@M02996:162:000000000-B87FG:1:1102:18642:14601 1:N:0:TCGACGTC+TCTCTCCG
CCTACGGGTGGCAGCAGTGGGGAATTTTGGACAATGGGCGCAAGCCTGATCCAGCAATGCCGCGTGCAGGAAGAAGGCCTTCGGGTTGTAAACTGCTTTTGTCAGGGAAGAAATCCTTTGGGTTCATACCTCGAAGGGATGACGGTACCTGAAGAATAAGCCCCGGCTAACTACGTGCCCGCAGCCTCGGTAGTACGTATGGTGCGAGCGTTAATCGGAATTTCTGGGCGTAAAGCGTGCGCAGGCAGCTTTGCCAGACAGAGGTGAAATCCCCGGGCTCCACCTTGGCACTGCCTTTGTG
+
CC@CCC5A:))=;88;=CCEFGGGF<FFFEGGGGGDEEAC:FGC<FGGGGGGGG?8FFGGGGGGGG7FDGGFFF,,6BEFGG@F:EE@?A<,BF5E?CFFAG,BFEE<,CEF<,A?<BFG8@@F,FE,,:EFE@FC>+,=@,,8+@D+@EG8D:D,@@=BF+>E@+3@*@FF;CEFGFG,*/CCGF,14*:,*4<,/*2+;81+5**)75DGD:+:*4DEAC77>+3*,)9)41):(48B95((-5)-/42=<4)/,2:(.)(4:??2*.355:)*890(,<F5,))((,*4,2()*.66,
@M02996:162:000000000-B87FG:1:1102:18619:14606 1:N:0:TCGACGTC+TCTCTCCG
CCTACGGGTGGCAGCAGTGGGGAATTTTGGACAATGGGCGCAAGCCTGATCCAGCAATGCCGCGTGCAGGAAGAAGGCCTTCGGGTTGTAAACTGCTTTTGTCAGGGAAGAAATCCTTTGGGTTAATACCTCGAAGGGATGACGGTACCTGAAGAATAAGCACCGGCTAACTACGTGCCAGCAGCCGCGGTAATACGTAGGGTGCGAGCGTTAATCGGAATTACTGGGCGTAAAGCGTGCGCAGGCGGCTTTGCAAGACAGAGGTGAAATCCCCGGGCTCAACCTGGGAACTGCCTTTGTG
+
ACCCCG55=8)====;=CFGGGGGGGGGGGGGGGGGGGGGGGGGGGGGGGGGGFFGFGGGGGGGGGGGGGDGGGGGGGGGGGGGGGGGGGGGGGGGGGGGGGGGGGGGGGGGGGGGGGGGGGGGGGFGGGGFEGEEGGGGGGGGGGGGGGGFGGGGGGGGGGGGGGGGGGGGGGGGGGGGGGDCGGGGGGGGGGGGFGGFGGGFGGCEGFDEDFFFG?GFFGCGGFCGFFGFF6>DBFE>4C>BFEFBCBFFB>F4<:FB:.534282=>E??4DC>>0186F733:673))580<65264
@M02996:162:000000000-B87FG:1:1102:18629:14621 1:N:0:TCGACGTC+TCTCTCCG
CCTACGGGTGGCAGCAGTGGGGAATTTTGGACAATGGGCGCAAGCCTGATCCAGCAATGCCGCGTGCAGGAAGAAGGCCTTCGGGTTGTAAACTGCTTTTGTCAGGGAAGAAATCCTTTGGGTTAATACCTCGCAGGAATGACGTTACCTGAAGAATACGCACCGGCTAACTACGTGCCAGCAGCCGCGGTAATACGTAGGGTGCGAGCGTTAATCGGAATTACTGGGCGTAAATCGTGCGCAGTGTGCTTTGCAAGCCAGAGGTGAACTCCCCGGGCGCAACCTGGGAACATCCTTTGTT
+
8B@CC,)0)0);;=====EFEGGGGGGFGGDFFFGGFGGGGG+CFFGFGFGGFGCFFGGGGCCCC+BDFGGGFF8,CFGGGGGG+BFEFGDAEFFGGGGGGGGGG@<7BGGCGGGGGGGGFFGDF,@9;AEDE:CGG+8AEFGG3>B=ADDFFGGGGG+++7CCCEECE,DAA?5EC>7,2@C9@5;CCEDE*+,62;6;C7*2855.)89**.+38655F6+:+*+*(.9)-()22400(*((()1.04<*46A*-**.))40::B?*4:).(1:>>(263)722(((.)().4)=ABA.
@M02996:162:000000000-B87FG:1:1102:27076:15268 1:N:0:TCGACGTC+TCTCTCCG
CCTACGGGGGGCTGCAGTGGGGAATTTTGGACAATGGGCGCAAGCCTGATCCAGCAATGCCGCGTGCAGGAAGAAGGCCTTCGGGTTGTAAACTGCTTTTGTCAGGGAAGAAATCCTTTGGGTTAATACCTCGAAGGGATGACGGTACCTGAAGAATAAGCACCGGCTAACTACGTGCCAGCAGCCGCGGTAATACGTAGGGTGCGAGCGTTAATCGGAATTACTGGGCGTAAAGCGTGCGCAGGCGGCTTTGCAAGACAGAGGTGAAATCCCCGGGCTCAACCTCGGAACTGCCTTTGTG
+
ACCCCD8@=518888:EFGGGGGGGGGGGGGGGGGGGGGGGGGGGGGGGGFGGFFFFGGGGGGGGGGGGGGGGGGGGGGGGGGGGGGGGGGGGGGGGGGGGGGGGGGGGGGGGGGGGGGGGGGGGGFCFGGFGF@FGGGGGGGGGGGGG9FFGGGGGGGFGGBEEGGDGGGGGGGGGGGGGGGGFFGGGGGEGGGGFG=@GDG>GCDFGF9CD>GGG?GEFGGFGFFGFFG3:49F>FF34*496>59D27?B<2@<FGFF:><::F2F><:B<<CBF;?<@@F7(4:938??B:?*4AF2
@M02996:162:000000000-B87FG:1:1102:26891:15276 1:N:0:TCGACGTC+TCTCTCCG
CCTACGGGAGGCAGCAGTGGGAATTTTGGACAATGGGGGCAACCCTGATCCAGCAATGCCGCGTGTGTGAAGAAGGCCTTCGGGTTGTAAAGCACTTTTGTCCGGAAAGAAAACGCCGTGGTTAATACCCGTGGCGGATGACGGTACCGGAAGAATAAGCACCGGCTAACTACGTGCCAGCAGCCGCGGTAATACGTAGGGTGCAAGCGTTAATCGGAATTACTGGGCGTAAAGCGTGCGCAGGCGGTCCGCTAAGACCGATGTGAAATCCCCGGGCTTAACCTGGGACCTTCATTTGTGA
+
BCCCCG==>818==8;;EEFG?FGGGGGGGGFGFGGGGGCCFFFGGFGFFG<FACCAEGGEEGGGGGGGG9F9EFGGGCGFGGGGGEFGGGGGGGGGGGGGGGGGB7@EFGGGFGGGGGGGGCGGGGGGCEFGFCF8EFGGGEC:DEBECGEGGGGGGGFGGFGGEEGGGGGGGGGGGGGGFCFGGGGGECCCGFGAGDBGGGBGFDF<;<:FFGGG?GFFFGGC?CF>@<)3<29?F>EFG914>:9<B6D:B6:<E*45>:1>BFFFDF:?6<>B0<566?F<((.(-.)()66?)<:)
@M02996:162:000000000-B87FG:1:1102:4497:15398 1:N:0:TCGACGTC+TCTCTCCG
CCTACGGGTGGCAGCAGTGGGGAATTTTGGACAATGGGCGCAAGCCTGATCCAGCAATGCCGCGTGCAGGAAGAAGGCCTTCGGGTTGTAAACTGCTTTTGTCAGGGAAGAAATCCTTTGGGTTAATACCTCGAAGGGATGACGGTACCTGAAGAATAAGCACCGGCTAACTACGTGCCAGCAGCCGCGGTAATACGTAGGGTGCGAGCGTTAATCGGAATTACTGGGCGTAAAGCGTGCGCAGGCGGCTTTGCAAGACAGAGGTGAAATCCCCGGGCTCAACCTGGGAACTGCCTTTGTG
+
ACCCCG8):0)====;CCEFGGGGGGGGGGGGGGGGGGGGGGGGGGGGGGGGGFFGFGGGGGGGGGGGGGGGGGGGGGGGGGGGGGGGGGGGGGGFGGGGGGGGGGGDFEGGGGGGFGGGGGGGGGGGGGGGGEGGGGGGGGGGFGGEGGGGGGGEGGGGGGG?FEGGCFFGGGGGGGGGGGGFGGGGGGGGGGGGFGGFGGGFGDC3DFGGGFGGCDGFFGGGGFGGFEGF??AG9?EFBEF;BEFFGBFFFBA7<677FFBFFBF2B<<::?G8BB>F?FFF2?<?14<?2<<<FAFF7
@M02996:162:000000000-B87FG:1:1102:4489:15417 1:N:0:TCGACGTC+TCTCTCCG
CCTACGGGTGGCAGCAGTGGGGAATTTTGGACAATGGGCGCAAGCCTGATCCAGCAATGCCGCGTGCAGGAAGAAGGCCTTCGGGTTGTAAACTGCCTTTGTCAGGGAAGAAATCCTTTGGGTTAATACCTCGAAGGGATGACGGTACCTGACGAATAAGCCACGGCTAACTCCGTGCCAGCAGCCGCGGCAATACGTAGGGTCCTAGAGTTAATCGGAGTTACTGGGCGTAAAGGCTGCGCAGGCGGTTTGGCAAGACAGAGGTGTAGTCGCTGGGCTCAACCTAGGAACTGCCTTTGTG
+
CCCCCDD=>0)===8===CCFFFGGGGGGGGGCCFGGGGDCGGCGGGGGFGFFCF,EEG8FFFGGD,DFG>?FEEGGG@FGDCFGGC7FGFCC,5,,:BFBFGDFCF+EF<A,AA,,5EF8:4@DF@<F,@EEF?B@@F8+>FC+63+8@B,,63+36=FB+,8>863@>DF7C8:*843,/*;:?*=C5)*12>C:FF49*0)*+36*129++;+*(:)28+*2*3/(8<51(6*,.8)-*(-,))-)(()-,5*(*2,)0,,.(12*.+(4(**0.(()*00((.(.))..)()0...(
@M02996:162:000000000-B87FG:1:1102:13999:15729 1:N:0:TCGACGTC+TCTCTCCG
CCTACGGGCGGCAGCAGTGGGGAATTTTGGACAATGGGCGCAAGCCTGATCCAGCAATGCCGCGTGCAGGAAGAAGGCCTTCGGGTTGTAAACTGCTTTTGTCAGGGAAGAAATCCTTTGGGTTAATACCTCGAAGGGATGACGGTACCTGAAGAATAAGCACCGGCTAACTACGTGCCAGCAGCCGCGGTAATACGTAGGGTGCGAGCGTTAATCGGAATTACTGGGCGTAAAGCGTGCGCAGGCGGCTTTGCAAGACAGAGGTGAAATCCCCGGGCTCAACCTGGGAACTGCCTTTGTG
+
ACCCCGA>)1)8888;CFFGGGGGGGGGGGGGGGGGGGGGGGGGFGGGGGGGGGFGGGGGGGGGGGGGGGGGGGGGGGGGGGGGGGGGGGGGGGGGGGGGGGGGGGGGGGGGGGGGGGGGGGGGGGEFGGGGGGGGGGGGGGGGGGGCG,ECCGGGGGGGGGGGGGGGGGGGGGGGGGGGGGGGGGGGGGGGGFGGFCGACDGFDEGFDFDDGFGGG6C@FFGCGBFGBFGFFFFF9?E:;C>FFDB7C>19AFFFF:6478:?:B??BAA:?BGGF>BFFF:F?B??F375>?:>B2:..
@M02996:162:000000000-B87FG:1:1102:26759:16097 1:N:0:TCGACGTC+TCTCTCCG
CCTACGGGTGGCTGCAGTGGGGAATTTTGGACAATGGGCGCAAGCCTGATCCAGCAATGCCGCGTGCAGGAAGAAGGCCTTCGGGTTGTATACTGATTTTGTCAGGGAAGAAATCCTTTGGGTTAATACCTCGAAGGGATGACGGTACCTGAAGAATAAGCACCGGCTAACTACGTGCCAGCAGCCGCGGTAATACGTAGGGTGCGAGCGTTAATCGGAATTACTGGGCGTAAAGCGTGCGCAGGCGGCTTTGCAAGACAGAGGTGAAATCCCCGGGCTCAACCTGGGAACTGCCTTTGTG
+
ACCCCG=9@58====;CFFFGGGGGGGGGGGGGGGGGGGGGGGGGGGGGGGGGGGGGGGGGGGGGGGGGGGGGGGGGGGGGGGGGGGGGGAEFGGGGGGGGGGGGGGGCGGGGGGGGGGGGGEGGGGGGGGGGGGGGGGGGGGGGGGGGGGGFFGGGGGFGGGGGGGGGGGGGGGGGGGGGGGGGGGGGGDCGGGGFGGFGGGFGGGFGE:EDFGGG<DE>FGGGFGFFFGFB?FGFBFF;5909BDBG>B6<<B@BFC(7?7:?FF?FBC0:8CE>>3<BFFF4?6::?F??DFB6>FD:
@M02996:162:000000000-B87FG:1:1102:26810:16248 1:N:0:TCGACGTC+TCTCTCCG
CCTACGGGAGGCAGCAGTGGGGAATTTTGGACAATGGGCGCAAGCCTGATCCAGCAATGCCGCGTGCAGGAAGAAGGCCTTCGGGTTGTAAACTGCTTTTGTCAGGGAAGAAATCCTTTGGGTTAATACCTCGAAGGGATGACGGTACCTGAAGAATAAGCACCGGCTAACTACGTGCCAGCAGCCGCGGTAATACGTAGGGTGCGAGCGTTAATCGGAATTACTGGGCGTAAAGGGTGCGCAGGCGGCTTTGCAAGACAGAGGGTCAATCCCCGGGCTCAACCTGGGAACTGCGTTTGTG
+
ACCCCGDA=:>88===EFGGGGGGGGGGGGGGF@FFGGGGFEFGGGGGGFGGGGGGGGGGGGGEGGGGGGGGGGGGGGGGGGGCGGCEFFFGGGGGGGGGGGEFGCFEGEFGF9D<AEFGGGGDGGEFGGGCE:=CEGGFGGGGGGGGGGGFGFGFCFFGGF>FGGGGGGGGCF59>GGGGGGFGGGGGEGECFGFFC6?D:<)8CG3DEGEGFGCGDCDFGGGGFG=?FG>8:2*-47595476>>>51(9<4)0-**(75:<(()./-3.447*0234>F:F>?<2,(05<<(-),441
@M02996:162:000000000-B87FG:1:1102:26799:16267 1:N:0:TCGACGTC+TCTCTCCG
CCTACGGGAGGCAGCAGTGGGGAATTTTGGACAATGGGCGCAAGCCTGATCCAGCAATGCCGCGTGCAGGAAGAAGGCCTTCGGGTTGTAAACTGCTTTTGTCAGGGAAGAAATCCTTTGGGTTAATACCTCGAAGGGATGACGGTACCTGAAGAATAAGCACCGGCTAACTACGTGCCAGCAGCCGCGGTAATACGTAGGGTGCGAGCGTTAATCGGAATTACTGGGCGTAAAGCGTGCGCAGGCGGCTTTGCAAGACAGAGGTGAAATCCCCGGGCTCAACCTGGGAACTGCCTTTGTG
+
ACCCCG::=5==8=8=CEFGGGGGGGGGGGGGGGGGGGGGGGGGGGGGGGGGGFFGFGGGGGGGGGGGGFGGGGGGGGGGGGGGGGGGGGGGGGGGGGGGGGGGGGGGGGGGGGGGGGFGGGG>FGFEFGGGGGCGEGGGGGGGGGGEGGGGGG;FGGGGGGGGGGGGGGGGGGGFGGGGGFGFGGGGGGGEGGGFFGGFGGG>EGGDDFDEGFGGGDGDFGGGGFFG6>DBFBBFB?EF6>>B>@B>C9>FFFFBA=GFFFF:>B6<9:<:76CCDBBFFFFF>(3(4:5:??(8@AFA<
@M02996:162:000000000-B87FG:1:1102:2340:16676 1:N:0:TCGACGTC+TCTCTCCG
CCTACGGGTGGCAGCAGTGGGGAATTTTGGACAATGGGCGCAAGCCTGATCCAGCAATGCCGCGTGCAGGAATAAGGCCTTCGGGTTGGAAACTGCTTTTGTCAGGGAAGAAATCCTTTGTGTTAATACCTCGAAGGGATTACGGTACCTGAAGAATAAGCACCAGCTAACTCCGTGCCAGCAGCCGCTGTAGTACGTAGGATGCTAGCGTTAATCGGAAGTACTTGGCGGAAAGCGTGCGCAGGCGGCTTTGCAGTGCAGAGGTGAAATCCCCTGGCTCAACCTCGGAACTTGCTTTGTG
+
CCCCCG)5:8:;====CFF<EFGGG@FGGG9FDGGGGCFGCFGGGGGGG<FGFFFCFEFGGGGGGGGGGGGG,CEGGGGFF@<FF,87+,?CAF<<BFFGA=C5C,F<FG8AFF,,9,9A@BEEE9CFGBFGEGCE6BF,,8F3+@D@=;,6D>3,37=F9D,@,,48,3>@,5++4:+7C*;?5@C744;2,55;99FF4*D),414*2*/*0=@F2*).2+11+1+.8/5,(/0(-<.-*4,,))49(-9):<*.69.@=(()-*.*)+,58*/).3:3*))(((,-4>B-)66/43.1
@M02996:162:000000000-B87FG:1:1102:2342:16695 1:N:0:TCGACGTC+TCTCTCCG
CCTACGGGTGGCAGCAGTGGGGAATTTTGGACAATGGGCGCAAGCCTGATCCAGCAATGCCGCGTGCAGGAAGAAGGCCTTCGGGTTGTAAACTGCTTTTGTCAGGGAAGAAATCCTTTGGGTTAATACCTCGAAGGGATGACGGTACCTGAAGAATAAGCACCGGCTAACTACGTGCCAGCAGCCGCGGTAATACGTAGGGTGCGAGCGTTAATCGGAATTACTGGGCGTAAAGCGTGCGCAGGCGGCTTTGCAAGACAGAGGTGAAATCCCCGGGCTCAACCTGGGAACTGCCTTTGTG
+
CCCCCGA5:58==8===CFFGGGGGGGGGGGGGGGGGGGGGGGGGGGGGGGGGFFGGFGGGGGGGGGGGGGGGGFGGGGGGGGGGGGGGGGGGFGGGGGGGGGGGGGGGFFFGGGGGGFGGGGGGGFGGGGGGGFGEGECEFGGFBFEGGCEGGGGFFDFGF:FGGGEGGGGFGGGGGGGGGGGGGGGGGGGCFGFFFGFGDGFGGDADFDE*>FGGFGFFDFGGFGG:BDB??AG2?@)7>9>9>>>GBFFAAFFAFC47@:1>B=)94<(58DCB>>FFF?F?B66<45?D???156-,
@M02996:162:000000000-B87FG:1:1102:4256:16970 1:N:0:TCGACGTC+TCTCTCCG
CCTACGGGCGGCAGCAGTAAGGAATATTGGACAATGGGCGAAAGCCTGATCCAGCCATGCCGCGTGAAGGATTAAGGTCCTCTGGATTGTAAACTTCTTTTATTTGGGACGAAAAAAGGGAATTCTTTCCCACTTGACGGTACCAAGTGAATAAGCACCGGCTAACTCCGTGCCAGCAGCCGCGGTAATACGGAGGGTGCAAGCGTTATCCGGATTCACTGGGTTTAAAGGGTGCGTAGGCGGGTATGTAAGTCAGTGGTGAAATCTCGGAGCTTAACTCCGAAACTGCCATTGATACTAT
+
ACCCC6=5:5)8888;;CFGGGGGGGGGGGGGGGGGGGGGGGGGGGGGGGGGGGGGGGGGGGGGGGGGGGGGGGGGGGGGGGGGGGGGGGGFGGGGGGGGGGGGGGGGGGGDGGGGGGEGGGGGGGGGGGGGGGGGGGGGEGGGGGGGGGGGGGGGGGGGGGGGGGGGGGGEGGGGG6FGGGGGGGGGGGGGGGGGFGGFGGGFEGG@GFGGGEGGGFGFFCEDG>GGFFGFFF?GFB>D<:9BBBFFFBAFADF45?F:>FFAA9@A4?:6;<GFF4ABFFFFF9AF33999AD<9>B94
@M02996:162:000000000-B87FG:1:1102:4239:16975 1:N:0:TCGACGTC+TCTCTCCG
CCTACGGGCGGCAGCAGTAAGGAATATTGGACAATGGGCGAAAGCCTGATCCAGCCATGCCGCGTGAAGGATTAAGGTCCTCTGGATTGTAAACTTCTTTTATTTGGGACGAAAAAAGGGAATTCTTTCCCACTTGACGGTACCAAGTGAATAAGCACCGGCTAACTCCGTGCCAGCAGCCGCGGTAATACGGAGGGTGCAAGCGTTATCCGGATTCACTGGGTTTAAAGGGTGCGTAGGCGGGTATGTAAGTCAGTGGTGAAATCTCGGAGCTTAACTCCGAAACTGCCATTGATACTAT
+
BCCCCDA>>))8888;;CFFGGGGGGGGGGGGFGGGGGGGGGGGGGGGDFGGGFGGFFGGGGGGGGGGGGGGGFGGGGGGGGGGGDGFFGGFFGGGGGGGGGGGGGGGFGGGG@F@GGGGFGFGGGFGGGGGGGGFGGGGGGGGGGGGGGGGGGGFGGGGGGGGGGGGGGGGEG9?FGFGGGGDCECGGCGGGGEGFGGFGGGFGGGFGFFGGEGG=<GFFGGFGFGGFFGFBF?D?6B>?GB>FB@?GFFFFAFFFCFBFFFA>>B<FB:>BFFCF>BFBFFFFFFA?(9<AADF96::.
@M02996:162:000000000-B87FG:1:1102:21497:17153 1:N:0:TCGACGTC+TCTCTCCG
CCTACGGGGTGCAGCAGTGGGGAATTTTGGACAATGGGCGCAAGCCTGATCCAGCAATGCCGCGTGCAGGAAGAAGGCCTTCGGGTTGTAAACTGCTTTTGTCAGGGAAGAAATCCTTTGGGTTAATACCTCGAAGGGATGACGGTACCTGAAGAATAAGCACCGGCTAACTACGTGCCAGCAGCCGCGGTAATACGTAGGGTGCGAGCGTTAATCGGAATTACTGGGCGTAAAGCGTGCGCAGGCGGCTTTGCAAGACAGAGGTGAAATCCCCGGGCTCAACCTGGGAACTGCCTTTGTG
+
CCCCCG=5110=====CFFGGGGGGGGGGGGGGGGGGGGGGGGGGGGGGGGGGFGGFGGGGGGGGGGGGGGGGGGGGGGGGGGGGGGGGGGGGGGGGGGGGGGGGGGGGGGGGGGGGGGGGEBGGGGGGGGGGGGGGGGGGGGGGGGGGGGGGGCGGGGFGGGGCGGGGGGGGGGGGGGGGGGGGGGGGGGGGGGGFGGFGGGDEDCBGBDGGFGGGFGDFGGGGFGGFBGF::AGBFFF;:99>DFFDB0?BFBFF66050.1.3@>4<?:BFGDB>4?DFFF>B<622<8?FFF@AB91
@M02996:162:000000000-B87FG:1:1102:27494:17203 1:N:0:TCGACGTC+TCTCTCCG
CCTACGGGCGGCAGCAGTGGGGAATTTTGGACAATGGGCGCAAGCCTGATCCAGCCATGCCGCGTGCGGGAAGAAGGCCTTCGGGTTGTAAACCGCTTTTGTCAGGGAAGAAAAGGTTCTGGTTAATACCTGGGACTCATGACGGTACCTGAAGAATAAGCACCGGCTAACTACGTGCCAGCAGCCGCGGTAATACGTAGGGTGCAAGCGTTAATCGGAATTACTGGGCGTAAAGCGTGCGCAGGCGGTTATGCAAGACAGAGGTGAAATCCCCGGGCTCAACCTGGGAACTGCCTTTGTG
+
ACCCC>:>>5)8888;C<EFGGGGGGGGGGGGGGGGGGGGGGGGGGGGGGGGGFGGGGGGGGGGGGGGGGGGGGGGGGGGGGGGGGGGGGDFGGGGGGGGGGGGGGGGGGGGGGGGFGGGGGGGGGGGGGGGGGGGGGGGGGGCCGGEGGGGGGGGGGGGGGGGGGGGGGGGGGGGGGGFFGGGGGGGGGGGGGGGFGGFDGGFGCDFGDCGCFFCGFGFFGGGGFGGFFGFFFFD>FFFFC;>>FF>59?7<AFFFGGFFFF??:=2BA?>?BGGFFF<>6FFF?FF?88?FF?>F>A<4
@M02996:162:000000000-B87FG:1:1102:20820:17239 1:N:0:TCGACGTC+TCTCTCCG
CCTACGGGCGGCTGCAGTGGGGAATTTTGGACAATGGGCGCAAGCCTGATCCAGCAATGCCGCGTGCAGGAAGAAGGCCTTCGGGTTGTAAACTGCTTTTGTCAGGGAAGAAATCCTTTGGGTTAATACCTCGAAGGGATGACGGTACCTGAAGAATAAGCACCGGCTAACTACGTGCCAGCAGCCGCGGTAATACGTAGGGTGCGAGCGTTAATCGGAATTACTGGGCGTAAAGCGTGCGCAGGCGGCTTTGCAAGACAGAGGTGAAATCCCCGGGCTCAACCTGGGAACTGCCTTTGTG
+
CCCCCC:5:))8888;CFCFEGBGG8EFECFGGGGGGGGGCGGGGGGGGDFG9CFFGFGGEGGGGGDGGGGGGGGGGGGGGGGGGGGGGGGGGGCGGFGGEFBFGGGGGGGGFDE8FFGCFEFFGGGGGDGCEG8FCG:FGGG:FGGGGCEGGGGFCGG:CF:FFGGGGGGGG6EGGGGGGGGGGGGGGGGGGGGGFDDFG3C>5ECBGFGG*7FFFFGBFGGGGFGGFFGD?FA7>?BE>:;>>FDFD9>FF<<6>6*5?7::8:F>F9<:??GGF>91<?47((820.05>?(5*54..
@M02996:162:000000000-B87FG:1:1102:3609:17458 1:N:0:TCGACGTC+TCTCTCCG
CCTACGGGAGGCTGCAGTGGGGAATTTTGGACAATGGGCGCAAGCCTGATCCAGCAATGCCGCGTGCAGGAAGAAGGCCTTCGGGTTGTAAACTGCTTTTGTCAGGGAAGAAATCCTTTGGGTTAATACCTCGAAGGGATGACGGTACCTGAAGAATAAGCACCGGCTAACTACGTGCCAGCAGCCGCGGTAATACGTAGGGTGCGAGCGTTAATCGGAATTACTGGGCGTAAAGCGTGCGCAGGCGGCTTTGCAAGACAGAGGTGAGATCCCCGGGCTCAACCTGGGAAATGCCTTTGTG
+
@BCCCDA95=08==8;CCCEEGFGGDFGGGGGGFFGGGFFFFGGGGDGGGGGGCCEEGGGFGFFFGDFGGFGGFGFEBCFGFDEFEEFGEFFGGGGGGGGGGDGFGGGDEFGGGGGGGGGGGGGFCEFAAFABF8F+B@=C,AFEBB+8,@@F,6@=D7F,DFFFGGG7@EFFGGE8FCCFCFCGGGGGGGEE+>F:98FG<FFEEDD>::*9=FGF79)5+30A8EG::D>(4<74:>77*3378<>D;6?A))1<C6(0).8.4=(1593:?GEEF(3,*)74:18::)-4)5)*)-.(
@M02996:162:000000000-B87FG:1:1102:3632:17459 1:N:0:TCGACGTC+TCTCTCCG
CCTACGGGAGGCTGCAGTGGGGAATTTTGGACAATGGGCGCAAGCCTGATCCAGCAATGCCGCGTGCAGGAAGAAGGCCTTCGGGTTGTAAACTGCTTTTGTCAGGGAAGAAATCCTTTGGGTTAATACCTCGAAGGGATGACGCTACCTGAATAATAAGCACCGGCTAACTACGTGCCAGCAGCCGCGGTAATGCGTATAGTGCGAGCGTTAGTCGTGATTACTGGGCGTAAAGCGTGCGCAGGCGGCTTTGCAAGACAGAGGGGAAGTCCCCGGGCTCCACCTTGGAACTGCCTTTGGG
+
CCCCCDDF=8)=;===CCFFGGGGGFGGGGCGGGGGGGGGGGGGGGGGGGGGGFG<CAFGGGGGGGD<FGGGGGGGGCFGGGGG>FFGGGGGGGCFGGGC?=FGGGGGGGGG,A9A<FD?=@6FFDEA?FFFEG8+8@8,33,@+@EBEG,,3,7@,@+8E2DEF:8;?FGGGGEG,3@9?9CCFE=14/:*=C,20:?6*2<@CEC>CA)=*)3;C(*08<9C97?F?37;:?AG((87,:29()7(17>FA4:@)2*45)(((()-)5+6):C*<>12(0)083)3)-))),2)9))((
@M02996:162:000000000-B87FG:1:1102:3620:17473 1:N:0:TCGACGTC+TCTCTCCG
CCTACGGGAGGCTGCAGTGGGGAATTTTGGACAATGGGCGCAAGCCTGATCCAGCAATGCCGCGTGCAGGAAGAAGGCCTTCGGGTTGTAAACTGCTTTTGTCAGGGAAGAAATCCTTTGGGTTAATACCTCGAAGGGATGACGGTACCTGAAGAATAAGCACCGGCTAACTACGTGCCAGCAGCCGCGGTAATACGTAGGGTGCGAGCGTTAATCGGAATTACTGGGCGTAAAGCGTGCGCAGGCGGCTTTGCAAGACAGAGGTGAAATCCCCGGGCTCAACCTGGGAACTGCCTTTGTG
+
ACCCCDAA=80=;=8=CCFFGGGGGGGGGGGGGGGGGGGFFGFGGGGGGGFGGECEEFGGGFGGGGFFFGGGGGGFGFGGGGFGGGGGGGGGGGGGGGGGGGGGGGGEGGGGGGGGGGGGGGGGGGGGGFGFECFGGGFFGGGFFEG@DFGEGGGGFCDGAADCEEDGGGGGGGGGGGGGGGGGGGGGGGGEGCFGA8FFGDGFEE5>C>:=:>FFG@DD>EFGGFGGFDGE?FA77:ED9:;>9@BBDBBFDD<FAAE?F:??FB9<=A:(8:DGFF64>?:@?FFF<:0)4><B=AAD8
@M02996:162:000000000-B87FG:1:1102:5276:17775 1:N:0:TCGACGTC+TCTCTCCG
CCTACGGGTGGCTGCAGTGGGGAATTTTGGACAATGGGCGAAAGCCTGATCCAGCCATGCCGCGTGCAGGATGAAGGCCTTCGGGTTGTAAACTGCTTTTGTACGGAACGAAACGGTCTTTTCTAATAAAGAAGGCTAATGACGGTACCGTAAGAATAAGCACCGGCTAACTACGTGCCAGCAGCCGCGGTAATACGTAGGGTGCAAGCGTTAATCGGAATTACTGGGCGTAAAGCGTGCGCAGGCGGGGATGTAAGACAGTTGTGAAATTCCCGGGCTTAACCTGGGCACTGCATCTGTG
+
ACCCCGA=>8)=;==;==FFGGGGGGGGGEGGGGGGGGGGGGGGGGGGGGCGFFECFEGGGGGGGGGCEGGGGGGGFGFFGGGGGEFGGGGGGCAFFFGAFEGGGG@ECGGGGGCGGGGGGFGE<EEFAFGGGFGGFDD<F,7@E>8>EEGD3>AEE;:,ECF@FEGG7DGGDGGGGDFEEDG?CC**:5/*==,482?):DF>CCFFFB5:387;*37=5<@>E4EFB3).((-*-4B51:((-0.4)1(534)14+<(5?A4<,/6=6+).57C>99()177:??0(.0((44<*6<<4
@M02996:162:000000000-B87FG:1:1102:5297:17776 1:N:0:TCGACGTC+TCTCTCCG
CCTACGGGTGGCTGCAGTGGGGAATTTTGGACAATGGGCGAAAGCCTGATCCAGCCATGCCGCGTGCAGGATGAAGGCCTTCGGGTTGTAAACTGCTTTTGTACGGAACGAAACGGTCTTTTCTAATAAAGAAGGCTAATGACGGTACCGTAAGAATAAGCACCGGCTAACTACGTGCCAGCAGCCGCGGTAATACGTAGGGTGCAAGCGTTAATCGGAATTACTGGGCGTAAAGCGTGCGCAGGCGGTGATGTAAGACAGTTGTGAAATCCCCGGGCTCAACCTGGGAACTGCATCTGTG
+
ACCCC685:5)=;===C=CFGGGGGGGGGGGGGGGGGGGGGGGGGGGGFGGGGGGGGGGGGGGGGGGGGGGGGGGGGGGGGGGGGGGGGFFFGGGGGGGGGGGGGGGGGGEFGGGGGGGGGGGGGGFGGFAADDFGDGGGDGGGEEGGGGGGGCFGFGGFGGGG:CGGGGGGGGGFCFGGFCFGGGGG5EGEGGGGFGGFGGGFCEGAF>CEGFGGFDGDFGGGGFGGFFG@::9G>1)52C9>FDF6D9(=AAAFBGGFFFDAABF<9AF2::5:B(4:???F?:(47(803249FA6))
@M02996:162:000000000-B87FG:1:1102:5290:17793 1:N:0:TCGACGTC+TCTCTCCG
CCTACGGGTGGCTGCAGTGGGGAATTTTGGACAATGGGCGAAAGCCTGATCCAGCCATGCCGCGTGCAGGATGAAGGCCTTCGGGTTGTAAACTGCTTTTGTACGGAACGAAACGGTCTTTTCTAATAAAGAAGGCTAATGACGGTACCGTAAGAATAAGCACCGGCTAACTACGTGCCAGCAGCCGCGGTAATACGTAGGGTGCAAGCGTTAATCGGAATTACTGGGCGTAAAGCGTGCGCAGCCAGTGATGTAAGACAGTTGTGAAATCCACGGGCTCAACCTGGGAACTGCATCTGTG
+
CCCCCG:8:0)===8;C=FFFGGGGFGGGCFGGGGGFGFFFGGEGGGGGFFGDFFFFFGGGGGGGGEFGGGGGGGGGGGGGGGGDGGGGGGGGFGGGDFDEFF<FF=?=FGGGGGF:FEGFAD9EFFGFDEFEADDFCFGGCGG+8BEAEGEG8EFFGGGF+D@CECECFG7E?EC6@5FFC>*<7C7EE9C*8B,826;C93=DCGFGFDGGAFFFFGBFCA:;@GC0B>@??2:22>3(:>9(7).2<D=)64@>7E?5?)<>11.=A<4)85CD>9:36@F((4::?3).2<AB2<>2
@M02996:162:000000000-B87FG:1:1102:9222:18156 1:N:0:TCGACGTC+TCTCTCCG
CCTACGGGTGGCAGCAGTGGGGAATTTTGGACAATGGGGGCAACCCTGATCCAGCAATGCCGCGTGTGTGAAGAAGGCCTTCGGGTTGTAAAGCACTTTTGTCCGGAAAGAAAACGTCGTGGTTAATACCCGTGGCGGATGACGGTACCGGAAGAATAAGCACCGGCTAACTACGTGCCAGCAGCCGCGGTAATACGTAGGGTGCAAGCGTTAATCGGAATTACTGGGCGTAAAGCGTGCGCAGGCGGTCCGCTAAGACAGATGTGAAATCCCCGGGCTTAACCTGGGAACTGCATTTGTG
+
ACCCCD>9A5)=;==;;CEFGGGGGGGGGGGGGGGGGGGGGGGGGGGGGGGGGGGGGGGGGGGGFGGGGGGGGGGGGGGGGGGGGGGGGGGGGGGGGGGGGGGGGGGGDGGGGGGGGGGGGGGGGGGGGGGGGGGGGGGGGGGGGGGGGGGGEGGEGGGGGGGFEEGGGGGGGG5CFGGFGGGGGGGGGGGGGGGGFFGFGGGFGGGFGFGGGFGFGFGFFGGGGBC1(7DEF<<DBBFF>E>FFEF>GFBDF?>@DGGB?FAAFFFAFAFFDFGGF>F<BFFFF:?6137>BBBF?AB<(
@M02996:162:000000000-B87FG:1:1102:26654:18457 1:N:0:TCGACGTC+TCTCTCCG
CCTACGGGTGGCAGCAGTGGGGAATTTTGGACAATGGGCGCAAGCCTGATCCAGCAATGCCGCGTGCAGGAAGAAGGCCTTCGGGTTGTAAACTGCTTTTGTCAGGGAAGAAATCCTTTGGGTTAATACCTCGAAGGGATGACGGTACCTGAAGAATAAGCACCGGCTAACTACGTGCCAGCAGCCGCGGTAATACGTAGGGTGCGAGCGTTAATCGGAATTACTGGGCGTAAAGCGTGCGCAGGCGGCTTTGCAAGACAGAGGTGAAATCCCCGGGCTCAACCTGGGAACTGCCTTTGTG
+
CCCCC>:=>8)=;==;=CCEGGGGGGGGGGFGGGGGGGGFGGCGGGGGGGGGGGGGFFGFGGGGGGGGGGFGGGGGGGGGGGGGEFGEGGFFGFGFEGGGGGGGGGGGGG8FGGGGCFGGGG:FGGEFG8DDEEFGEGGGGGFFFGGGGGDCEFG8EFFGGGFGGGDCGGGGGGGFFGC9CFDG>FGGGGDGDGG9?CFA59<8AEDECB>EDFGGGFDFFGCCFFGG?DGF??<D48>>>C>0>>B>GB>?AAFF7CG?FF>1::*2=53,537?7>>6)94504::338>?B??F-<<(
@M02996:162:000000000-B87FG:1:1102:8606:18983 1:N:0:TCGACGTC+TCTCTCCG
CCTACGGTGGGCAGCAGTGGGGAATTTTGGACAATGGGGGCAACCCTGATCCAGCCATGCCGCGTGCGGGAAGAAGGCCTTCGGGTTGTAAACCGCTTTTGTCAGGGAAGAAATCCTTTGGGCTAATAACTCGGAGGGATGACGGTACCTGAAGAATAAGCACCGGCTAACTACGTGCCAGCAGCCGCGGCACTACGTATGGTGCAAGCGTTAATCGGAATTACTGGGCGTAAAGCGTGCGCAGCCGGTTTTGCAGAACCAATGGGACATCCCCGGGCTCAACCCGGGACCTGCATTTGTG
+
A@CCCC5551:6=88;,EFFGDFC,FFGGFFGE@FG?EGF+@,CFEGFDFGGGGGGGGGGDFGDGGGGGGFCEGGGEFFGGGFG+EFBCGGGGB=FGGD<9=5@?EFGGEGF,CEAFGFGCCFGGGFGGGGGGE+C8CFGEGG7FGGGEB9E,>DFGGGFD<,@B***;,?@<F>FCEFGF4DGFGEC:*)3**08)9*1;DFF++:7CED:>>GGG0C)7?CF+/85,5)78:9>((00-*41())-9,().):*)+*()),(((0:52<42(1:)(-47?::(-(44(0.,2.-*))6(
@M02996:162:000000000-B87FG:1:1102:8584:18994 1:N:0:TCGACGTC+TCTCTCCG
CCTACGGGGGGCAGCAGTGGGGAATTTTGGACAATGGGGGCAACCCTGATCCAGCCATGCCGCGTGCGGGAAGAAGGCCTTCGGGTTGTAAACCGCTTTTGTCAGGGAAGAAATCCTTTGGGCTAATAACTCGGAGGGATGACGGTACCTGAAGAATAAGCACCGGCTAACTACGTGCCAGCAGCCGCGGTAATACGTAGGGTGCAAGCGTTAATCGGAATTACTGGGCGTAAAGCGTGCGCAGGCGGTTATGCAAGACAGATGTGAAATCCCCGGGCTCAACCTGGGAACTTCATTTGTG
+
ACCCCG==:=)8888:CEEFGGEGGGGFGGGGGGGGGGGGGGGGGGGGGGGGGFEFFGGGGGGGGGGGGGGGGGGGGGGGGGGGGGGGGGGGGGGGGGGGGGGGGGGGGGGGGGGGGGGGGGGGGGGGGGGGGEGGGGGGGGGGGGGEGGGGGFGGGF>EECFGGGGGGGGGGGGGGGGGGGGGGGGDGGDEGFGGFCFFDDGFGCFFGF7EDFGGGFGFFFFFGFGGFFGFF?DGBBFB;=>>F@@>99?FBFFF<C63?FDAAFFBFFF??:5CB618?FFF:7:1,58)).-4@>BF0
@M02996:162:000000000-B87FG:1:1102:10431:19450 1:N:0:TCGACGTC+TCTCTCCG
CCTACGGGCGGCAGCAGTGGGGAATATTGGACAATGGGCGCAAGCCTGATCCAGCCATGCCGCGTGAGTGATGAAGGCCATAGGGTTGTAAAGCTCTTTCAACGGTGAAGATAATGACGGTAACCGTAGAAGAAGCCCCGGCTAACTTCATGCCAGCAGCCGCGGTAATACGAAGGGGGCTAGCGTTGTTCGGAATTACTGGGCGTAAAGCGCACGTAGGCGGATTGTTAAGTTAGGGGTGAAATCCCAGGGCTCAACCCTGGAACTGCCTTTAATACTGGCAATCTCGAGTCCGAGAGAG
+
ACCCCG0151)8888;CCFGGGFFGGGGGGGGGGGGGGGGGGGGGGGGGGGGGFFGFGGGGGGGFFGGGGGGGGGGGGGGGGGGGGGGGGGGGGGGGGGGGFFGGFGCGGGGGGDFGGGGGGGGGGGGGGGFGGGECFGGGGGGGFGGGGGGGGGGGGGGCCEGGGGGGGGGGGGEGGGG5CGGECGGGGGGGGEFFGGFDFFFGGG>3=FEC><DGFGFFGE3:)@A>FGF4<BG?4><;C<:9862*8(7?F?F?GGFFFFF>BF?6:<9)4C<74<)4)07>)4<:48<:AF>76>::
@M02996:162:000000000-B87FG:1:1102:27303:19614 1:N:0:TCGACGTC+TCTCTCCG
CCTACGGGGTGCTGCAGTGGGGAATTTTGGACAATGGGCGCAAGCCTGATCCAGCAATGCCGCGTGCAGGAAGAAGGCCTTCGGGTTGTAAACTGCTTTTGTCAGGGAAGAAATCCTTTGGGTTAATACCTCGAAGGGATGACGGTACCTGAAGAATAAGCACCGGCTAACTACGTGCCAGCAGCCGCGGTAATACGTAGGGTGCGAGCGTTAATCGGAATTACTGGGCGTAAAGCGTGCGCAGGCGGCTTTGCAAGACAGCGGTGAAATCACCGGGCTCAACCTGGGAACTGCCTTTGTG
+
CCCCCGA=>)1==<=;CEFDFFFGGGGGGGGGGGGFGGGFGGGGGGGGGGGGGFEFEEFGGGGFFGGFGGCGGGFGGFGGGGGGGGGGGGGGGGGGGFEGGGGGGGGGGCGGGGGGGFFGGGGG7FFGGGD?BF8FEGGFGGGGFGGBFAFBFGGGGGGCGGGGDEGGGGD7ECEGGCGFGGGGGDGE*:CEC7C,?6C;CDG>DE<)CD)=7FFFFDDAFGCCEFFG?<DB6<<>(())-/,-())4)316>A)9)2*(7)444-))0.3).,/2796:)9?FBF644..,).,)*5)-.
@M02996:162:000000000-B87FG:1:1102:11085:19763 1:N:0:TCGACGTC+TCTCTCCG
CCTACGGGGGGCTGCAGTGGGGAATTTTGGACAATGGGCGCAAGCCTGATCCAGCAATGCCGCGTGCAGGAAGAAGGCCTTCGGGTTGTAAACTGCTTTTGTCAGGGAAGAAATCCTTTGGGTTAATACCTCGAAGGGATGACGGTACCTGAAGAATAAGCACCGGCTAACTACGTGCCAGCAGCCGCGGTAATACGTAGGGTGCGAGCGTTAATCGGAATTACTGGGCGTAAAGCGTGCGCAGGCGGCTTTGCAAGACAGAGGTGAAATCCCCGGGCTCAACCTGGGAACTGCCTTTGTG
+
ABCCCC=8::)8888:CFFGGGGGGGGGGGGGGGGGGGGGGGGGGGGGGGGGGFFGFGGGGGGGGGGGGGGGGGGGFGGGGGGGGGGGGGGGGGGGGGGGGGGGGGGGGGGGGGGGGGGGGGGGGGGGGCGGGGGGGGGGGGGGGGGGGGGGGGGGGGGGGGGGGGGGGGGGGGGGGGGGGGGGGGGDGGGEGFFFFGFFGGGFGGGFGFGGG>GGGFGEFFGGFFGGFFGFBBAF>?EF7*799@FFGFFFAAA?AGGFF<?FFB??F90878DGFFBFBFFFB?F:B482<?279<A23
@M02996:162:000000000-B87FG:1:1102:27380:19826 1:N:0:TCGAAGTC+TCTCTCCT
CCTACGGGAGGCAGCAGTGGGGAATATTGCACAATGGGGGCAACCCTGATGCAGCGACGCCGCGTGAATGAAGAAGTATTTCGGTATGTAAAGCTCTTTCAGCAGGGAAGAAAATGACGGTACCTGCATAATAATCCCCGGCTAACTACGTGCCAGCAGCCGCGGTACTACGTCGGGGGCAAGCGTTATCCGGATTTACTGGGTGTTAAGGGAGCTTATACGGCACAGCAAGTCTGCAGTCAAATCTCGGGGCTTACCCCCTGGACTGCATTGGAAACTGTTGGACTTGAGTTCCGAAGGG
+
CCCCCG=5::)=,====CFAFG@FFGGGGDCGGGGGGF7C+@FCFFGGGFDGEFF+CBCCGGGGGGGDFGGGCG,FC@<CFGFGGFGFGCFDFFFGF?F,BEAFGGG<<@EA,A98AEC=FGGDG?,,C7@FGF,3,@FF786+@@E;DBD,@FGFF87<DD53514*=@DEE,47BEEE5:DDGGGGGGGGGG5CFFC=77C5=C*****09<7*99**987):>FFB@5FA<4D))90(0.6)*0)*,4>6>(0.<F?<)4(,4F?F)C<2)*<=<4.-0*)).<?2)0:).:8)(,3:
@M02996:162:000000000-B87FG:1:1102:8725:20313 1:N:0:TCGACGTC+TCTCTCCG
CCTACGGGAGGCTGCAGTGGGGAATTTTGGACAATGGGCGCAAGCCTGATCCAGCCATGCCGCGTGCGGGAAGAAGGCCTTCGGGTTGTAAACCGCTTTTGTCAGGGAAGAAAAGGTTCTGGTTAATACCTGGGACTCATGACGGTACCTGAAGAATAAGCACCGGCTAACTACGTGCCAGCAGCCGCGGTAATACGTAGGGTGCAAGCGTTCATCGGAATTACTGGGCGTAAAGCGTGCGCAGGCGGTTATGCAAGACAGAGGTGAAATCCCCGGGCTCAACCTGGGAACTGCCTTTTTG
+
8ACCCD=5=:)8====CFGGGGGGGGGGGGGGGGGGGGGGGGGGGGGGGGGGGFFGGGGGGFGEFGGGGGGGGGGGGGGGGGGGGGGGGG<EGGGGGGGGGGGGGGGGGEGFEGGGGGGGGGGGGGGGGGGFGFGFGGGGGGGGDGF@FFGGGGGGGGGFGGGGGGGDCFGGGGGG6DFGGGGGGGGEGG5EEGGGFG44CC8>GGGFF>*=88;@<?DFFGFFGFFGFFG)-()27()77:;B9857C91?<>>426C?F55<2:7)8:25?(9C>2,28?FF:BB0..74??8>F2),(
@M02996:162:000000000-B87FG:1:1102:8744:20318 1:N:0:TCGACGTC+CCTCTCCG
CCTACGGGAGGCTGCAGTGGGGAATTTTGGACAATGGGCGCAAGCCTGATCCAGCCATGCCGCGTGCGGGAAGAAGGCCTTCGGGTTGTAAACCGCTTTTGTCCGGGAAGAAAAGGTTCTGGTTAATACCTGGGACTCATGACGGTACCTGAAGAATAAGCACCGGCTAACTACGTGCCAGCAGCCGCGGTAATACGTAGGGTGCAAGCGTTGATCGGAATTACTGGGCGTAAAGCGTGCGCAGGCGGTTATGCAAGACAGAGGAGAAATCCCCGGGCTCAACCTGGGCACTGCCTTTGTG
+
CCCCCG>A5:0=6====C;CFGGGG8FFGGCFGGGGGEDFGGGD8FGGGCGGFFFGGGGGGGGGGG7>FGGGGGCFGGGFGF7FGFG+=,CFFGC@=FGG,A95B:C=CECFGG@@FDGFDA,7A,C:3,7>E7D:D=FB,EF=<@D3=EC,@>>:9,=F92,,5:*=*,6>,=*;,47,0/8C:/::*:9**1<<);C8CDC5*01=751:)8CC51*85<9*C4878>)08?6?9->5(/,(7@EFGFF=2<9*-0:4@?2((-0().0(519:)21:)9753?(3(4.:82.5*)).(
@M02996:162:000000000-B87FG:1:1102:8731:20330 1:N:0:TCGACGTC+TCTCTCCG
CCTACGGGAGGCTGCAGTGGGGAATTTTGGACAATGGGCGCAAGCCTGATCCAGCCATGCCGCGTGCGGGAAGAAGGCCTTCGGGTTGTAAACCGCTTTTGTCAGGGAAGAAAAGGTTCTGGTTAATACCTGGGACTCATGACGGTACCTGAAGAATAAGCACCGGCTAACTACGTGCCAGCAGCCGCGGTAATACGTAGGGTGCAAGCGTTAATCGGAATTACTGGGCGTAAAGCGTGCGCAGGCGGTTATGCAAGACAGAGGTGAAATCCCCGGGCTCAACCTGGGAACTGCCTTTGTG
+
CCCC?DABA5)======CEFGGEGGGGGGFGGGGGGGGGGGGGGGGGGGGGGGFFFFGGGGGGGGGGGGGGGGGGGGGGGGGGGEGGGGGGGGGGGGGGGGGGGGGGCGGFEG@FGGGGGGGGGGGGGGGGFGGGGFGGFDFGGGGG@FGGEGGGGGGGGGFG8C@>EGGGGGGGGGGG9CFGGGCEGGGDEEGF984DFGDGEGFGFGB:C>>7DGF<B>FFDGFFGFFCEB::?>BFB9>;>>F:6C13=4<>FFFC7F<?85<=?FA??71>:>>96?FF@?::::75:BF7)97AF1
@M02996:162:000000000-B87FG:1:1102:27011:20472 1:N:0:TCGACGTC+TCTCTCCG
CCTACGGGTGGCTGCAGTGGGGAATTTTGGACAATGGGCGCAAGCCTGATCCAGCAATGCCGCGTGCAGGAAGAAGGCCTTCGGGTTGTAAACTGCTTTTGTCAGGGAAGAAATCCTTTGGGTTAATACCTCGAAGGGATGACGGTACCTGAAGAATAAGCACCGGCTAACTACGTGCCAGCAGCCGCGGTAATACGTAGGGTGCGAGCGTTAATCGGAATTACTGGGCGTAAAGCGTGCGCAGGCGGCTTTGCAAGACAGAGGTGAAATCCCCGGGCTCAACCTGGGAACTGCCTTTGTG
+
ACCCCDD9=8)=;==;CFFGGGGGGGGGGGGGGGGGGGGGGGGGGGGGGGGGGFFGFGGGGGGGGGGGGGGGGGGGGGGGGGGGGGGGGGGGGGGGGGGGGGGGGFFDFDGGGGGGAFFGGGGGGGFGGFFGGFGGGGGGGGGGGEFBFGGDDGGGGGCGGGDFGGGGGGGGGFGGGGGGGFGGFGEGGGGGGGGGFGGFGDGFGG3):=1ADFGGGFGFFGGGGF?F:DGF:FD7;?DE>:;70>D9DFF)4>A42:C>@53?FF=>96<4:4CE>>><?@:F2(::44044747@<<A1
@M02996:162:000000000-B87FG:1:1102:12332:20477 1:N:0:TCGACGTC+TCTCTCCG
CCTACGGGGGGCAGCAGTGGGGAATTTTGGACAATGGGCGCAAGCCTGATCCAGCCATGCCGCGTGCGGGAAGAAGGCCTTCGGGTTGTAAACCGCTTTTGTCAGGGAAGAAAAGGTTCTGGTTAATACCTGGGACTCATGACGGTACCTGAAGAATAAGCACCGGCTAACTACGTGCCAGCAGCCGCGGTAATACGTAGGGTGTAAGCGTTAATCGGAATTACTGGGCGTAAAGCGTGCGCAGGCGGTTATGCAAGACAGAGGTGAAATCCCCGGGCTCAACCTGGGAACCGCCTTTGTG
+
BCCCCD8:>)18888:CFFGGGGFGGGGGGGGGGGGGGGGGGGGGGGGFGGGGGGGGGGGGGGGGGGGGGGGGGGGGGGGGGGGGGGGGGGGGGGGGGGGGGGGGGGDGGGGGGGGGGGGGGGGGGGGGGGFGGGGGGGGGGGGGGGGGGGGGGGGGGGGGGGGGGGGGGGGGGGGGGGGGGGGGGGGGGGGGGGGFGGFGGGFGGGFGFGGGFGGGFCEFGFGGFGGFFGFF:<FFFEEBGFB>>>7>>FFDFFBF6F:..5::?FFFBFFF?GGFB>FFFFF??FFB?8:>>9:38AD2
@M02996:162:000000000-B87FG:1:1102:12312:20487 1:N:0:TCGACGTC+TCTCTCCG
CCTACGGGGGGCAGCAGTGGGGAATTTTGGACAATGGGCGCAAGCCTGATCCAGCCATGCCGCGTGCGGGAAGAAGGCCTTCGGGTTGTAAACCGCTTTTGTCAGGGAAGAAAAGGTTCTGGTTAATACCTGGGACTCATGACGGTACCTGAAGAATAAGCACCGGCTAACTACGTGCCAGCAGCCGCGGTAATACGTAGGGTGTAAGCGTTAATCGGAATTACTGGGCGTAAAGCGTGCGCAGGCGGTTATGCACGACAGAGGTGAAATCCCCGGGCTCAACCTGGGAACCGCATTTGTG
+
AACCCG5):)18888:EFFGGGGGGGFGGGGGGGGGGGFEGGGGGGGGGGGGGGFGGGGGFFGGGGGGGGEGGGGGGGGGGGGGGGGFGFGGGGGGEFGGGGGGGGGFGG:FGF@FGGGGGGCFFGFGGGGEGFGGGGGG9EFG@EEEGGGGDGGGGGGGGGGGDEEGGGGFGGGGGGGGCFGGGFCGGGGG5FGGFFC:DD:BGCFFDEDCGFFGGFGFFEGGGFGGBFGE?BAGB<FE4*49;7>996?FFFF*(:59DFBBB?F7B.<:DBD?71(4<F?52:1428>(47(4069<0
@M02996:162:000000000-B87FG:1:1102:12324:20501 1:N:0:TCGACGTC+TCTCTCCG
CCTACGGGGGGCAGCAGTGGGGAATTTTGGACAATGGGCGCAAGCCTGATCCAGCCATGCCGCGTGCGGGAAGAAGGCCTTCGGGTTGTAAACCGCTTTTGTCAGGGAAGAAAAGGTTCTGGTTAATACCTGGGACTCATGACGGTACCTGAAGAATAAGCACCGGCTTACTTAGTGCCAGCCGCCGCGGTAAAACGTAGGGTGTAAGCGTTAATCGGAATTTCTTGGCGTAAAGCGGCCGGAGGCGGTTTTGGCAGACAGAGGGGAAATCCCAGGGCTCAACCTGGGAACCGCCTTTGTG
+
ACCCCD0>8=)8888:E<4CCGGGGFGGG+BFGGGGFFGG:FGG7FGGGAECGFFDFAGFGGGGGG:FEGG<FFGGGFEGDDDFEGGGGGGGFA>FGGFGFGCF<8FFGDGG,CCFCF<FGF,<2C@FCFCF8<+488FFCC<<:BC;9C+0<6+<E+?EDDCE>=E**<0C++2A9@F7<<*//>7::CC>?*+3)0*.19C)*9*/9)*/10CC*4355A+><6EG:7708?<03()0-*(,,0.47((0((,9(1:.0).(((03:>0,.)2;7((,4@)53(,((..40(4674<-4
@M02996:162:000000000-B87FG:1:1102:14372:20502 1:N:0:TCGACGTC+TCTCTCCG
CCTACGGGTGGCTGCAGTGGGGAATTTTGGACAATGGGCGCAAGCCTGATCCAGCAATGCCGCGTGCAGGAAGAAGGCCTTCGGGTTGTAAACTGCTTTTGTCAGGGAAGAAATCCTTTGGGTTAATACCTCGAAGGGATGACGGTACCTGAAGAATAAGCACCGGCTAACTACGTGCCAGCAGCCGCGGTAATACGTAGGGTGCGAGCGTTAATCGGAATTACTGGGCGTAAAGCGTGCACAGGCGGCTTTGCAAGACAGAGGTGAAATCCCCGGGCTCAACCTGGGAACTGCCTTTGTG
+
ACCCCD>980);==8;;CFFGEFGGFGFGGGGGGGGGGGGGGGGGGGGGGGGGFGGGGGGGGGGGGGFFGFFGGGGGGGGGGGGGFGGGGGGGGGGGGGGGGGGGGGFGGGG?FFGGGGGGGGGGGGGGFGGGGGDGED@EGGFDCFEGGGDFGGCGGGGDGGFGGGGGGGGGGGGGGGGGFGGGGGCEGGDGGGGFGGFGGGFGGGFGFGGGFFGG0C>FGFF?FFGFFGDBF<:4:EB<CA??FF>5(,68A4=AGG?FF>???F<?<:8?BDEE>9<?FFFB:<6?070<<<<?2><4
@M02996:162:000000000-B87FG:1:1102:21470:20566 1:N:0:TCGACGTC+TCTCTCCG
CCTACGGGAGGCTGCAGTGGGGAATTTTGGACAATGGGCGCAAGCCTGATCCAGCAATGCCGCGTGCAGGAAGAAGGCCTTCGGGTTGTAAACTGCTTTTGTCAGGGAAGAAATCCTTTGGGTTAATACCTCGAAGGGATGACGGTACCTGAAGAATAAGCACCGGCTAACTACGTGCCAGCAGCCGCGGTAATACGTAGGGTGCGAGTGTTAATCGGAATTACTGGGCGTAAAGCGTGCGCAGGCGGCTTTGCACTACAGAGGGGAAATCTCCGGGCTCACCCTGGGAACTGCTTTTGTG
+
CCCCCG>5>:)8;==;CFFFGGGGGGGGGGGGGGGGGGGGGGGGGGGGGGGGGFFEFFGGCFGGGGGGGGGGGGGGGGGGGGGGGGGGGFAEGGGGGGGGGGGGGGGFGGGG<BE?FGGGFDFFDFFFGFDFGCFE7CFGGGGGGGF@FDF,@FGCEGFBDDFEGGGGEFGGFGDGFGGFCDFGGGEEG59C58FGAG8)95@>5C*8C):ADFFFGDC0=F::+:+;,)9<??)23())(*(-(07694>6<9<*-+<)0/.4((72)4<)6)1*)(((4*)74(43(3.:),-.1524(
@M02996:162:000000000-B87FG:1:1102:21453:20568 1:N:0:TCGACGTC+TCTCTCCG
CCTACGGGAGGCTGCAGTGGGGAATTTTGGACAATGGGCGCAAGCCTGATCCAGCAATGCCGCGTGCAGGAAGAAGGCCTTCGGGTTGTAAACTGCTTTTGTCAGGGAAGAAATCCTTTGGGTTAATACCTCGAAGGGATGACGGTACCTGAAGAATAAGCACCGGCTAACTACGTGCCAGCAGCCGCGGTAATACGTAGGGTGCGAGTGTTAATCGGAATTACTGGGCGTAAAGCGTGCGCAGGCGGCTTTGCAAGACAGAGGTGAAATCCCCGGGCTCAACCTGGGAACTGCCTTTGTG
+
ACCCCD>>98)====;=CFFGGGGGGGGGGGGGGGGGGGGGGGGGGGGGGGGGGGGGGGGGGGGGGGGGGGGGGGGGGGGGGGGGGGGGGGGGGGGGGGGGGGGGGGGGGGGGGGGGGGGGDGGGGFEGGGGGGGGCEGGGGGGGGGEGGGFGGDGFGGGGGGGGGGGGGGGGGGGGGFGGGGGGGGGGGGEEGGGFGGFGGGFGGGFGFGGGFGFGFGFFGGGGFGG@3>>??FG9?FF>EF>BDD>DFFFBFA?2C*3<??<B??<F:<8??GCDF9B?FFFFF?84:5247:?*8<64
@M02996:162:000000000-B87FG:1:1102:4192:20639 1:N:0:TCGTCGTC+TCTCTCCT
CCTACGGGTGGCAGCAGTGGGGAATATTGGGCAATGGGCGCAAGCCTGACCCAGCAACGCCGCGTGAAGGAAGAAGGCTTTCGGGTTGTAAACCTCTTTTATCGGGGAAGAGTAGAAGACGGTACCCCTAGAATAAGCCACGGCTAACTACGTGCCAGCAGCCGCGGTAATACGTAGGTGGCAAGCGTTGTCCGGTTTTACTGGGTGTAAAGGGCGCGTAGCCGGGGTAGCAAGTCAGCTGTGAAATCTATGTGCTTAACCCGTAAACTGCATTTGATACTGTTTGTCTTGTGTGCTGGAG
+
ACCCCD))10);==8;==CEGGCGGCGGGGFAFCFGGGCF+CF+CFFGC<FFFFFEFFGGGGGGFFE,CE8FCC8ECFEFGGGGEGEGGGGFF8E<FA?,,,,+8FEC+:F,55C,,8=FFEEGFB,:++@F9,@;,EB<=B7C+@EGGGGGGF5:ECD7EFGDEGGGD7;E9C<CFG:6?F*;@5*1::5CGC=*)*2:CCGFGC9BFF77C:73)(10<5+1/5//,)*=<3<*)6/952364*1625)9)-5?AF?>*.((,().=9A<:)*39)6)661/)((...8)..4<74><?
@M02996:162:000000000-B87FG:1:1102:14291:20748 1:N:0:TCGACGTC+TCTCTCCG
CCTACGGGTGGCTGCAGTGGGGAATTTTGGACAATGGGCGCAAGCCTGATCCAGCAATGCCGCGTGCAGGAAGAAGGCCTTCGGGTTGTAAACTGCTTTTGTCAGGGAAGAAATCCTTTGGGTTAATACCTCGAAGGGATGACGGTACCTGAAGAATAAGCACCGGCTAACTACGTGCCAGCAGCCGCGGTAATACGTAGGGTGCGAGCGTTAATCGGAATTACTGGGCGTAAAGCGTGCGCAGGCGGCTTTGCAAGACAGAGGTGAAATCCCCGGGCTCAACCTGGGAACTGCCTTTGTG
+
ACCCCGF5>8)====;CFFGGGGGGGGGGGGGGGGGGGGGGGGGGGGGGGGGGFFFFGGGGGGGGGGGGGGGGGGGGGGGGGGGGGGGGGGGGGGGGGGGGGGGGGGGGGGGGGGGGGGGGGGGGGFGGFGGGGGGGGGGGGGGGGGGGGGGGGGGGGGGGGGGGDGGGGGGGGGGGGGGGGGGGGGGGGGGGGGGFGGFGGC3EGDFGFDEGFGGG@GFFGGGGFEFBFGFBFFC>BF>77279>EFGF9FFB)8AFG????::?F?=9:8??DE>>6B<*07((,4438:23:>BAA>2
@M02996:162:000000000-B87FG:1:1102:10417:20749 1:N:0:TCGACGTC+TCTCTCCG
CCTACGGGAGGCTGCAGTGGGGAATTTTGGACAATGGGCGCAAGCCTGATCCAGCAATGCCGCGTGCAGGAAGAAGGCCTTCGGGTTGTAAACTGCTTTTGTCAGGGAAGAAATCCTTTGGGTTAATACCTCGAAGGGATGACGGTACCTGAAGAATAAGCACCGGCTAACTACGTGCCAGCAGCCGCGGTAATACGTAGGGTGCGAGCGTTAATCGGAATTACTGGGCGTAAAGCGTGCGCAGGCGGCTTTGCAAGACAGAGGTGAAATCCCCGGGCTCAACCTGGGAACTGCATTTGTT
+
ACCC,@>5=818=====CFFGGGGGGGGGGGGGGGGGGGGGGGGGGGGGGGGGFEFFGGGGGGGGGFFGGCGGGGGGGGGGGGGGGGGGGGGFGGGGGGGGGGFGFGGGGGGGGGGGGGGGGEGGGGFGFF9BBEFGDFGEGGEGEDBDFG?FGGGGEGGGFG8FGGC6EDE9CCGGGGGFG>CGGGECEC8EFGC58=FGD<BCC<.8><EGFGGGFGFFG97FFGG?FGFF?4;7<>>9:247583)7>48<9@BE63FF:8)872@:0.8:DEE61:?F:F?B:0:(),44).9456(
@M02996:162:000000000-B87FG:1:1102:14284:20766 1:N:0:TCGACGTC+TCTCTCCG
CCTACGGGTGGCTGCAGTGGGGAATTTTGGACAATGGGCGCAAGCCTGATCCAGCAATGCCGCGTGCAGGAAGAAGGCCTTCGGGTTGTAAACTGCTTTTGTCAGGGAAGAAATCCTTTGGGTTAATACCTCGAAGGGATGACGGTACCTGAAGAATAAGCACCGGCTAACTACGTGCCAGCAGCCGCGGTAATACGTAGGGTGCGAGCGTTAATCGGAATTACTGGGCGTAAAGCGTGCGCAGGCGGCTTTGCAAGACAGAGGTGAAATCCCCGGGCTCAACCTGGGAACTGCCTTTGTG
+
CCCCCG85505===8CFFFGGGGGGGGGGGGGGGGGGGGGGGFFGGGGGGGGGFEFFGGGFGGGFGGGGGCGGGGGGGGGGGGGGGGGGGFFGGGGGGFGGGGGGGGGGGGGFGGFGGGGGEFGGGGGGGGGGGGGGGGGECEGGGG>EDD8DB>DFGGGGGGGGGGGGGGGGGGGGGGGGGGGGGGCGGCEEFGGFGGFGGGFEGGFGDGGG)@FGDGDFFGGGFGCBFGFF:>G0,>@759;65BBGF;@BBB*87C>F?7??F?24405:(9:<0,(4*)7?<(-(5044<:)75<5.
@M02996:162:000000000-B87FG:1:1102:16075:21394 1:N:0:TCGACGTC+TCTCTCCG
CCTACGGGTGGCTGCAGTGGGGAATTTTGGACAATGGGCGCAAGCCTGATCCAGCAATGCCGCGTGCAGGAAGAAGGCCTTCGGGTTGTAAACTGCTTTTGTCAGGGAAGAAATCCTTTGGGTTAATACCTCGAAGGGATGACGGTACCTGAAGAATAAGCACCGGCTAACTACGTGCCAGCAGCCGCGGTAATACGTAGGGTGCGAGCGTTAATCGGGATGACTGGGCGTAAAGAGGGGGCAGGCGGCTTTGCAAGACAGGGGGTAAATCCCCGGGATCAACCTCGGAACGTAGTTTGTG
+
8ACCCGD==00;;=8=CFFGGGDFD<FFGGGEFFGGGGGEFGGGGGGGGDFFFFFGGGGGFGGGFGGGCECFGGGGGGGGGGGGGGCECFAEFFGGAFGGGGEFGGGCFGGFFF9BAAFGGGG@FGEFGEGEGFGEEGGF8=EC+@DEF,@DFFFFDE7,@D6DFE6EEGDFAFGGGGGGFG>9D,**;C)=*=F,6C62:**)/2C5585=D>>+7()8)*+*36;54@5534-*((0)(*(-45>9C60@AA26)2:())-70(05B2<80:DC7(((4)))((,--4)((((416:1(
@M02996:162:000000000-B87FG:1:1102:14861:21403 1:N:0:TCGACGTC+TCTCTCCG
CCTACGGGTGGCAGCAGTGGGGAATTTTGGACAATGGGCGCAAGCCTGATCCAGCAATGCCGCGTGCAGGAAGAAGGCCTTCGGGTTGTAAACTGCTTTTGTCAGGGAAGAAATCCTTTGGGTTAATACCTCGAAGGGATGACGGTACCTGAAGAATAAGCACCGGCTAACTACGTGCCAGCAGCCGCGGTAATACGTAGGGTGCGAGCGTTAATCGGAATTACTGGGCGTAAAGCGTGCGCAGGCGGCTTTGCAAGACAGAGGTGAAATCCCCGGGCTCAACCTGGGAACGGCGTTTGTG
+
8ACBCD@5>51=;====CFGGGGFGGGGGGGGGGGGGGGGGGGGGGGGGGGGGFFFFFGGFGGGGGGGGGGGGGGGGGGGGGGGGGGGGGGGGGGGGGGGGGGGGGGGGGGGGGGGGGGGGGGGGGGGGGGGGGGGGGGGGGGGGGGEGGGCGGGGGGGGGGGGGGGGGGGGGGGGGGGGGGGGGGGGGGGGEFGGFGGAGGGAEGGEDFDGGFGGGFGDFCFGGFGGF@DE?FB*4-<:>=>BFFE>C>6FDFFF2768004<?B??@6<:??GGFB6:?@:FBBF?08>((4(4538:4
@M02996:162:000000000-B87FG:1:1102:16084:21409 1:N:0:TCGACGTC+TCTCTCCG
CCTACGGGTGGCTGCAGTGGGGAATTTTGGACAATGGGCGCAAGCCTGATCCAGCAATGCCGCGTGCAGGAAGAAGGCCTTCGGGTTGTAAACTGCTTTTGTCAGGGAAGAAATCCTTTGGGTTAATACCTCGAAGGGATGACGGTACCTGAAGAATAAGCACCGGCTAACTACGTGCCAGCAGCCGCGGTAATACGTAGGGTGCGAGCGTTAATCGGAATTACTGGGCGTAAAGGGTGCGCAGGCGGCTTTGCAAGACAGAGGTGAAATCCCCGGGCTCAACCTAGGAACGGCGTTTGTG
+
8ACBCDA5=8:==8=;CCFGGGG;AFGGGGGGGGGGGGGGGGGGGGGGGGGGGFFFFGGGGGGGGGGGGGGGGGGGGGGGGGGGGGGGGGGGGGGGGGGGGGGGGGGGGGGGGGGGGGGGGGGGGGFFGGGGGGGGGGGGGGGGGGGGG;EFCFGGGGGGGG6EGGGGGGGGGGGEGGGGGGGGGFEGGGG5:CCF88CFGDEB=E<>DDDGG3FFGFGFFGGGGFGGBFGF60)*,(777:99>FD>C19?AAF42*A?FF?F?B4>F42242CCB>9?397>78?14451(((-0(-42
@M02996:162:000000000-B87FG:1:1102:16089:21427 1:N:0:TCGACGTC+TCTCTCCG
CCTACGGGTGGCTGCAGTGGGGAGTTTTGGACAATGGGCGCAAGCCTGATCCAGCAATGCCGCGTGCAGGAAGAAGGCCTTCGGGTTGTAAACTGCTTTTGTCAGGGAAGAAATCCTTTGGGTTAATACCTCGAAGGGATGACGGTACCTGAAGAATAAGCACCGGCTAACTACGTGCCAGCAGCCGCGGTAATACGTAGGGTGCGAGCGTTAATCGGAATTACTGGGCGTAAAGCGTGCGCAGGCGGCTTTGCAAGACAGAGGGGAAATACCGGGGCTCAACCTAGGAACGGAATTTGTG
+
88A=>D>5518;6==;C=EFEECFC8EGGGGGGFGGGGGGGGGGGGGGGGGGGECCCFGGGFFC@FGGGGCEGGGGGGGGGGGGGGGGGGGFGGGGGGGGFGFFFFGGGGGGGGGGGGGGGGGGGGGGFBFGGG83=BDFC8EFF8EBD=DFFDC@DFGGFG?7FEGEGGGCDFGGGGGGGGGGGGGGGGGEE7EF:;CFDGGDGGGDGE:5:5D7C@GB3EEF7BFGFFGFB:A7-(7<>59>B>@>)236AAF48FF?7).-(47:8)0.)(1:>1(,.=:F0(81.60(1((()-...
@M02996:162:000000000-B87FG:1:1102:11960:21521 1:N:0:TCGACGTC+TCTCTACG
CCTACGGGAGGCTGCAGTGGGGAATTTTGGACAATGGGCGCAAGCCTGATCCAGCAATGCCGCGTGCAGGAAGAAGGCCTTCGGGTTGTAAAGTGCTTTAAGCAGGGAAGAAATCGTTGGGGTTAATACCTCAAAGGGATGACGGTAACGGAAGAATAAGCACCGGATAACTAAGTGCCAGAAGGCGAGGTAATACGAAGGGGGCGAGAGGGAATCGAAATGGCTGGGCGTAAAGGGAGCGCAGGCGGGGGGGCAAAGCAGAGGAGAAATCACCGGGCTGAAACGGGAGAGTGCCTGTGTG
+
ABCCCD:>5=:==;=CFFGGGGGGG@FGGGGGFGGGGG,F+@CCGGGGGGGGFFF,C<FFFFFECF:,CEFFGGGGCB,CFFGGG,BFFGGG995ECGG,,,CCFGGGGGGGG,9+,,4A=+8+65,C,,,,,8,736F8B=,+3368>++338@33E7=E:?:FCC:7EFCA,D;E,2@2300,4;575*,,+4,6*28CD*5*=D5)<D5C.**0(*8.0+2*0/7:5))-82*((8)-*4,4).1)(-)(((7,+*,0)4:((0,)-+).(1*.411(?**(2:8(-).65))7.5).
@M02996:162:000000000-B87FG:1:1102:17222:21636 1:N:0:TCGACGTC+TCTCTCCG
CCTACGGGAGGCAGCAGTGGGGAATTTTGGACAATGGGCGCAAGCCTGATCCAGCAATGCCGCGTGCAGGAAGAAGGCCTTCGGGTTGTAAACTGCTTTTGTCAGGGAAGAAATCCTTTGGGTTAATACCTCGAAGGGATGACGGTACCTGAAGAATAAGCACCGGCTAACTACGTGCCAGCAGCCGCGGTAATACGTAGGGGGCGAGCGTGAATCGGAATTACGGGGCGTAAAGCGTGGGAAGGCGGCTTTGCAAGACAGAGGGGAAATCCCGGGGCTAAACCTGGGAACGGCATTGGGG
+
8ABCCGD5==>8=8=;CFGGGGGEFEFGFGGFCEFFGGFFFCEGGGGGG<EFEFCDCAEFE@@F@FCCGGGGGGGGGFFGGGGGGFCGCFAE?FEFFCFEEA5AFFFDCGGGGF9A<<<FFG?+8BBEFADACEFGGGG8@EFFECD>C9DD@>DE9DDD,=@,@EEEEEEFEFGFG8CCFDCDF,?7EECC>+>,:88FDD*::>DE)</*9702987>7+<:*0C5-<)73:AGF?5)3*,4:.<9/((/5)4/-:*,75:?09>254+.8(9>@((,4=)024?::0.(4(-(*).,3
@M02996:162:000000000-B87FG:1:1102:18720:21963 1:N:0:TCGACGTC+TCTCTCCG
CCTACGGGTGGCAGCAGTGGGGAATTTTGGACAATGGGCGCAAGCCTGATCCAGCCATGCCGCGTGCGGGAAGAAGGCCTTCGGGTTGTAAACCGCTTTTGTCAGGGAAGAAAAGGTTCTGGTTAATACCTGGGACTCATGACGGTACCTGAAGAATAAGCACCGGCTAACTACGTGCCAGCAGCCGCGGTAATACGTAGGTTGCAAGCGTTAATCGGAATTACTGGGCGTAAAGCGTGCGCAGGAGGTTAGTCAGGAACGAGGTGAAATCCTCGGGCTCAACCTGAGACCTGCCTGTTGG
+
ACCCC>5)1)5=====EFFGGGEFGGGGGGGGGGGG8FGDGGGDGGGGGGGCG9@<FGGGFFG7FGGGGGGGGGFCGGGGFFFGGGGDGGFGGGGGGGGGCGGGGGGG8BGCFFFDE,FFGGF<DDEGGFCFF78F83@EGGGG7>F7@3,@;FFGGGGGF<B>::@EGGGFGGGG>FGC6CGFGG55?58**1@C3*2)125A5<CFC;:5D>@D*,9))30*0=6=:39)(,.:-3))(*((-))(9(.)).:/(3:,))-4<64<*)3.))1*)(7<DF4501(.4,),.0(4*.))(
@M02996:162:000000000-B87FG:1:1102:18735:21978 1:N:0:TCGACGTC+TCTCTCCG
CCTACGGGTGGCAGCAGTGGGGAATTTTGGACAATGGGCGCAAGCCTGATCCAGCCATGCCGCGTGCGGGAAGAAGGCCTTCGGGTTGTAAACCGCTTTTGTCAGGGAAGAAAAGGTTCTGGTTAATACCTGGGACTCATGACGGTACCTGAAGAATAAGCACCGGCTAACTACGTGCCAGCAGCCGCGGTAATACGTAGGGTGCAAGCGTTAATCGGAATTACTGGGCGTAAAGCGTGCGCAGGCGGTTATGCAAGACAGAGGTGAAATCCCCGGGCTCAACCTGGGAACTGCCTTTGTG
+
CCCCCGF91)1=====CCFGGGGGGGGGGGGGGGGGGGGGGGGGGGGGGGGGGFFFGGGGGGGGGGGGGG@FEFGGGGGGGGGGGGGGGGGGGGGGGGGGGGGGGGGG<FGGGGGGGGGGGG9FEGGGGGGGGGGGGGGGGGGGGGGEGGGGGGGGGGGGGGGGGGGGGGGGGGGGGGGFGGGGGGEGGGCEGGCCFCFFGGGD=FGFDD3>C>GGGFGFFGGGFFGGFF).1?FFBB@5;C>>;E>>),49<B>?4:FBF:41?<*8=A9:):G*743()*)842<?:408>?()9<9F7
@M02996:162:000000000-B87FG:1:1102:21757:22014 1:N:0:TCGACGTC+TCTCTCCG
CCTACGGGGGGCAGCAGTGGGGAATTTTGGACAATGGGCGCAAGCCTGATCCAGCAATGCCGCGTGCAGGAAGAAGGCCTTCGGGTTGTAAACTGCTTTTGTCAGGGAAGAAATCCTTTGGTTTAATACCTCGAAGGGATGACGGTACCTGAATAATAAGCACCGGCTAACTACGTGCCAGCAGCCGCGGTAATACGTAGGGTGCGAGCGTTAATCGTAATTACTGGGCGTAAAGCGTGCGAAAGCGGCTTTGCAATACAGTGGTGAAATCCCCGGGCTCAACCTTGTCACTGCCTCTGGT
+
AACCCD>>)))8888:CFFGGGGGGGGGGEGGFFGGFFGGGGGGGGGGGGGGGGGGGGGGGGGGGGGGGGGGGFFCGGGGGGFEDGGGGGGGGGCFGGGGGGCFGCFFGGGGGGG@FFGGGCFF7FFFG7CFEEGD78FC8CGGCC>CFC<<>,5AFCGGGGGG>DGGG6FG+CEGFGGCCCG*;CCCG59EEGGGFC4>5<C5E=3;DBGGGFG7>(*))3<*CBE5()C:8:<C13>)(*((-.04<>(94:27)<?>=*::A0889<C25:7?)3712=F4()).-.16>)4)).,))
@M02996:162:000000000-B87FG:1:1102:21762:22038 1:N:0:TCGACGTC+TCTCTCCG
CCTACGGGTGGCAGCAGTGGGGAATTTTGGACAATGGGCGCAAGCCTGATCCAGCAATGCCGCGTGCAGGAAGAAGGCCTTCGGGTTGTAAACTGCTTTTGTCAGGGAAGAAATCCTTTGGGTTAATACCTCGAAGGGATGACGGTACCTGAAGAATAAGCACCGGCTAACTACGTGCCAGCAGCCGCGGTAATACGTAGGGTGCGAGCGTTAATCGGAATTACTGGGCGTAAAGAGTGCGCAGGCGGATTTGCAAGACAGGGGTGAAATCCCCGGGCTCAACCTGGGACCTGCCTTTGTG
+
CCCCCG8580:=;===CCFGGGGGGGGGGEGFFFFGGGGGD@FFGGGGGGGGGFGFEFGGFGGCEFGFFG>FGGGGGGGGGGGGGGGGGFGGGFGGGGGGGG,:FDFEFGGGF?F@9AEF8FCFGGFFFGGF6:,C+8,ACGFF33D@FCEFGFGGGCFGGG6DCE>E+DFGGGGG>8CGGFGGGGGCE585EGC9)?F;7/CAEE<>C>DC*5++9155:FCFFF@*3)9<B<)*.69/31412)04)38=4<49>=F(7),7:(778532)8DEF;;<?*0737:,(().(0.8F<A-4
@M02996:162:000000000-B87FG:1:1102:20063:22109 1:N:0:TCGACGTC+TCTCTCCT
CCTACGGGCGGCAGCAGTGGGGAATTTTGGACAATGGGCGCAAGCCTGATCCAGCAATGCCGCGTGCAGGAAGAAGGCCTTCGGGTTTGTAACTTCTTTTGTTAGGGAAGAAATCCTTTGGATTAATACCGCTAAGAGATTACGGTACCTGAAGAATAAGCATCGGCTAACTACGTCACAGCCGCTACTGCAGTACGTAGGAGCGTAACGTTGATCGGAAGGACTTGGCGTGAGAGCTGGCGAGGCGTCTTGTCAGGGGTGAGATTAACTCGCTGGGCATGAACACTGAACTTGCTTCTTG
+
BCCCCG:>):)8888;CFF;EFGGG8FFGG9FFGGGG,FF:FGG@FGGG9FGGGGDG,F<FGGGGGGGGGGGGG8FG,FEFA+BG4C+4,CE<A,99EGGA=,E,BF8F:<AE,4,A,,:F,,5,,:AFF++++6@,3,3,CF<FGG7,,6,@,3,5,2@;+,3****42,,2<64,*1,5**:****,,+,,01,0**)8*0)*2*0*.***:D;*6*))*2*<=++,81)(,)0-)9.3*(,4))()((*..4*(**,7:()6)*-*)+(-(**04(((17*)(44))).6))./))).
@M02996:162:000000000-B87FG:1:1102:20063:22127 1:N:0:TCGACGTC+TCTCTCCG
CCTACGGGCGGCAGCAGTGGGGAATTTTGGACAATGGGCGCAAGCCTGATCCAGCAATGCCGCGTGCAGGAAGAAGGCCTTCGGGTTGTAAACTGCTTTTGTCAGGGAAGAAATCCTTTGGGTTAATACCTCGAAGGGATGACGGTACCTGAAGAATAAGCACCGGCTAACTACGTGCCAGCAGCCGCGGTAATACGTAGGGTGCGAGCGTTAATCGGAATTACTGGGCGTAAAGCGTGCGCAGGCGGCTTTGCAAGACAGAGGTGAAATCCCCGGGCTCAACCTGGGAACTGCCTTTGTG
+
BCCCCG5:@0)8888;CFFGGGGGGGGGGGGGGGGGGGGGGGGGGGGGGFGGGGGGGGGGGGGGGGGGGGGGGFGGGGGGGGGGGGGGGGGGGFFGGGGGGGGFGGGFFGGGGGGGGGCFG>FEFC@DFFGGGDFCEECFEGGGCEGGGFGFDFGFGCFGGGGFF:CGGGGGGGEFGGGF6CDDGG5C7*)*3:@EF6*)19=BEG<BDFDE3<:CD?CBFFGGGFEF1BDB6<<F6?D)-:>F(.749327<>BB26A4???14:F<*)<:>-)2)3(3)67557(4.,034>4<4).6:
@M02996:162:000000000-B87FG:1:1102:18559:22252 1:N:0:TCGACGTC+TCTCTCCG
CCTACGGGTGGCTGCAGTGGGGAATTTTGGACAATGGGCGCAAGCCTGATCCAGCAATGCCGCGTGCAGGAAGAAGGCCTTCGGGTTGTAAACTGCTTTTGTCAGGGAAGAAATCCTTTGGGTTAATACCTCGAAGGGATGACGGTACCTGAAGAATAAGCACCGGCTAACTACGTGCCAGCAGCCGCGGTAATACGTAGGGTGCGAGCGTTAATCGGAATTACTGGGCGTAAAGCGTCCGCAGGCGGCTTTGCAAGACAGAGTTGAAATCCCCGGGCTCAACCTGGGAAATGCCTTTGGG
+
ACCCCD85>))==8=;CEFFGGGGGGGGGGGGGGGGGGGGGGGGGGGGGGGGG:CFGGGGGGGGGGGGGGGGGGGGGGGGGGGGGFGGGGGGGGGGGGGDFFGGGGGGGGGGGFGG9FGGGD4@FGFGGFFFBCGGGGCFGGGGCEG79D9DDGDGGGF,>=8D7;EGGGGGGGEFFGGGGGGFGGGGDGGC:B@<)9*?DCFFGD*.5)/:<>D>FFGF3<9:<*+:<EC;<<AF(()0,*4>()07C076<D9*)*28)).)).*.86+5,3>>DF7(,=F)((.140)..6?)*-4((
@M02996:162:000000000-B87FG:1:1102:16680:22776 1:N:0:TCGACGTC+TCTCTCCG
CCTACGGTCGGCAGCAGTGGGGAATTTTGGACAATGGGCGCAAGCCTGATCCAGCAATGCCGCGTGCAGGAAGAAGGCCTTCGGGTTGTAAACTGCTTTTTTCAGGGAAGAAATCCTTTGGGTTAATACCTCGAATGGATGACGGTACCGGAAGAATAAGCACCGGCTAACTACGTGCCAGCAGCCGCGGGAATACGTAGGGTGCGAGCGATAATCGGAATTACTGGGCGTAAAGCGTGCGCAGGCGGCTTTGCCAGACAGAGTGGAAATCCCCGGGCTCCACCTGGGAAGTGCCGTTGTG
+
CCCCC=5)18)=86=;;CFGFGGGGGGGGGGGG@@FE8EFEGGCGEEFFDGGGBEGGGGFGGGGGG7CDFGGGGG?FGGGGEF=:FG+B9FFFGFDGGGG,+EFF?,+:?FBF9,???<EG7+@?FEFGGGGG78,8,DDDDFF+@D7B++=>:EGGGD=C?,@C>@C;@FGFGG?DDED6CGCC5/C5E)*8*3+09C)/79);=35)))215*25:3))3AC7*<*(8CBB:9762))4*4;>37>/30?7))/.2:(7??<)(*.?<E72-/:5((((0.8<:1(4().42<(7,43-
@M02996:162:000000000-B87FG:1:1102:16671:22792 1:N:0:TCGACGTC+TCTCTCCG
CCTACGGGCGGCAGCAGTGGGGAATTTTGGACAATGGGCGCAAGCCTGATCCAGCAATGCCGCGTGCAGGAAGAAGGCCTTCGGGTTGTAAACTGCTTTTGTCAGGGAAGAAATCCTTTGGGTTAATACCTCGAAGGGATGACGGTACCTGAAGAATAAGCACCGGCTAACTACGTGCCAGCAGCCGCGGTAATACGTAGGGTGCGAGCGTTAATCGGAATTACTGGGCGTAAAGCGTGCGCAGGCGGCTTTGCAAGACTGAGGTGAAATCCCCGGGCTCCACCTGGGAAATGCCTTTGTG
+
ACCCCD8==)08888;;CEFGGGGGGGGGGGGGGGGGGGGGGGGGGGGGGGGGFFGFGGGGGGGGGGGGGGGGGGGGGGGGGGGGGGGGGGGGGGGGGGGGGGGGGGGGGGGGGGGGGGGGGGGGGGGGGGGGGFGEDFFGGGGGGGGGGGGGGGGGGFFFGGGGGGGGDGGGGDGGGFGGGGGGGGGGGGGGGGGF67ADDGEGDD77B9ECFFFC63>@+A:+*+:(5731,.C><5)-2,435<>DFF?<9D4)**)))5<FFFF?9??22):>1(-,95:0(42.4))).).68<)(
@M02996:162:000000000-B87FG:1:1102:16687:22803 1:N:0:TCGACGTC+TCTCTCCG
CCTACGGGCGGCAGCAGTGGGGAATTTTGGACAATGGGCGCAAGCCTGATCCAGCAATGCCGCGTGCAGGAAGAAGGCCTTCGGGTTGTAAACTGCTTTTGTCAGGGAAGAAATCCTTTGGGTTAATACCTCGAAGGGATGACGGTACCTGAAGAATAAGCACCGGCTAACTACGTGCCAGCAGCCGCGGTAATACGTAGGGTTCGAGCGTTAATCGGAATTACTGGGCGTACAGCTTGCGCAGGCGGCTTTGCAAGCCCGGGGGACAATCCCCGGGGTAAACCTGGGAACGGCCTTTTGA
+
8ACCC85:@088888CCFGGGGGGGFGGGGGGGGGGGGFGGEDGGGGGGGGGGFGGFGGGGBFEFGGGGGDGGGGGGCFGGGGGGGGDEGF?EFGGGGGGGGCFFGGFG@FGGGG8AFFGGDGGGFFFFGFFC@FFGGFG@EGGGGGDDDCGGFGF9CCFCC3DCEGGGGGEGGGGFFGDFFFDECCCEG)38CCF>CC;95*)*2*8737CDF:DD<G)0:C:<FE*3517(-46)))0(*(-().,14(0))60)2*())-(((0-040(5(9*.(((.**7(.4(((.(-4466)))(
@M02996:162:000000000-B87FG:1:1102:18621:22837 1:N:0:TCGACGTC+TCTCTCCG
CCTACGGGTGGCAGCAGTGGGGAATTTTGGACAATGGGCGCAAGCCTGATCCAGCCATGCCGCGTGCGGGAAGAAGGCCTTCGGGTTGTAAACCGCTTTTGTCAGGGAAGAAAAGGTTCTGGTTAATACCTGGGACTCATGACGGTACCTGAAGAATAAGCACCGGCTAACTACGTGCCAGCAGCCGCGGTAATACGTAGGGTGCAAGCGTTAATCGGAAGTACTGGGCGTAAAGCGTGCGCAGGCGGTTATGCAAGACAGAGGGTAAATCCCCGGGCTCAACCTGGGAACTGCCTTTGTT
+
ACCCCG851))====;CFGGGGGGGGGGGGGGGGGGGGGGGGGGGGGGGGGGGGGGEGGGGGGGFFGGGGGGGGGGGGGGGGGGGGGFEGGGGGCEGGFGGGGGGGGGEFGGGGGGGGGGGC<F9FFGDFGGGDFGGGGGGFFGGGG8EF,DEFGG9;BBECFF7CGGGGFGFGEGGGGGGGGGGGGGGGGGGFD9>FFAGGGFGGGFGFDC*8:@C?<5)3<:+/AF?>).4<BGFF>DBE999@B>CB?FFBAFA6F80.4(,3)51:<:02DCB>BF7?F>((2(1.08??:>*4>4(
@M02996:162:000000000-B87FG:1:1102:18611:22852 1:N:0:TCGACGTC+TCTCTCCG
CCTACGGGTGGCAGCAGTGGGGAATTTTGGACAATGGGCGCAAGCCTGATCCAGCCATGCCGCGTGCGGGAAGAAGGCCTTCGGGTTGTAAACCGCTTTTGTCAGGGAAGAAAAGGTTCTGGTTAATACCTGGGACTCATGACGGTACCTGAAGAATAAGCACCGGCTAACTACGTGCCAGCAGCCGCGGTAATACGTAGGGTGCAAGCGTTAATCGGAATTACTGGGCGTAAAGCGTGCGCAGGCGGTTATGCAAGACAGAGGTGAAATCCCCGGGCTCAACCTGGGACATGCCTTTGTG
+
BCCCCGA9:))======CEGGGFGGGGGGGGGGGGGGGGGGGGGGGGGGGGGGEEFFGGGGFGGGGGGGGGGGGGGGGGGGGGGGGGGGGGFGGGGGGGGGGGGGGGGGCFGGGGGGGGGGGDEGGGGGGGGGGGGGGGGGGGGGGGBFGGGGFFGCGGGGGGGGGGGGGGGGGGGCFEFGFCFFGGGCGGGEGF+=6*;<DFECGGAC>>ED>FFF?DEFGF7C?8F::1<:?9*0:EB3:99(<BF598FADF7<:64F?4<F?=?B4<:?6>EE1464F)>B?:BB()-).,6@>A<,
@M02996:162:000000000-B87FG:1:1102:22359:23102 1:N:0:TCGACGTC+TCTCTCCG
CCTACGGGGGGCTGCAGTGGGGAATTTTGGACAATGGGGGCAACCCTGATCCAGCCATGCCGCGTGCGGGAAGAAGGCCTTCGGGTTGTAAACCGCTTTTGTCAGGGAAGAAATCCTTTGGGCTAATAACTCGGAGGGATGACGGTACCTGAAGAATAAGCACCGGCTAACTACGTGCCAGCAGCCGCGGTAATACGTAGGGTGCAAGCGTTAATCGGAATTACTGGGCGTAAAGCGTGCGCAGGCGGTTATGCAAGACAGATGTGAAATCCCCGGGCTCAACCTGGGAACTGCATTTGTG
+
BCCCCDAFFA)8888:CEFGGGGGGGGGGGGGGGGGGGGGGGGGGGGGGGGGGGGGGGGGGGGGGGGGGGGGGGGGGGGGGGGGGGGGGGGFGGGGGGGGGGFGGGGGGEFGGGGFGGGGGGGGCGFGGGGGGDEGDGGGGGGGGGGEGGGGGGGGGGGGGGGGGGGGDGFGGGGGGGGGGGGGGGGGGGGGGGGGFGFF57CBEFGFGFGGG>DGGBGFFFGGGFFGBFGFFBFFFFFF;CB>F>B>GFFFFFF=)6::FFFFA94<9AGFFBGG@;(4?F?FFFF??>F??<3<?2<53
@M02996:162:000000000-B87FG:1:1102:23130:23209 1:N:0:TCGACGTC+TCTCTCCG
CCTACGGGGGGCAGCAGTGGGGAATATTGGACAATGGGCGCAAGCCTGATCCAGCCATGCCGCGTGAGTGATGAAGGCCCTAGGGTTGTAAAGCTCTTTTATCCGGGACGATAATGACGGTACCGGAGGAATAAGCCCCGGCTAACTTCGTGCCAGCAGCCGCGGTAATACGAAGGGGGCTAGCGTTTCTCGGAATCACTGGGCGTAAAGGGCGCGTAGGCGGCGTTTTAAGTCGGGGGTGAAAGCCTTTGGCTCCACCACAGAATGGCCTTCTAGACTGGGACGCATGAGTATTGTATGG
+
AACCCC5))))8888::C<FFG>FGGGGGEDGGFGGGGGGGDCFGGGGGGGGGFFGFCGGGGGGGGGGGGGGGGGGGGGGGGCGFCFGGFGF,DFFFDFGGGFGGGGCE*>=FGGFGE<FFGCFCGGGGGG,<F@FBCFFCEC5CDGGG5C5CAF?FEF683:E5CGG?EEGG=EG5?CGCGCGG57*<9>>CCE>67FBG4EFEECDF4:7*5CDG05>FC53?7*:2*>FA43C045:37462?>:*5:9:>B).*::F4:>:<B:4(3)5)*+1)-)(7.)-1(-47/.-)).*6))(
@M02996:162:000000000-B87FG:1:1102:23148:23214 1:N:0:TCGACGTC+TCTCTCCG
CCTACGGGGGGCAGCAGTGGGGAATATTGGACAATGGGCGCAAGCCTGATCCAGCCATGCCGCGTGAGTGATGAAGGCCCTAGGGTTGTAAAGCTCTTTTATCCGGGACGATAATGACGGTACCGGAGGAATAAGCCCCGGCTAACTTCGTGCCAGCAGCCGCGGTAATACGAAGGGGGCTAGCGTTGCTCGGAATCACTGGGCGTAAAGGGCGCGTAGGCGGCGTTTTAAGTCGGGGGTGAAAGCCTGTGGCTCAACCACAGAATGGCCTTCGATACTGGGACGCTTGAGTAGGGTAGAG
+
CCCCCGA>:)08888CFCFGGGFGGGGGGGGGGGGGGGGGGGGGGGGGGGGGGEEDEEGGGGGEFGGGGGGGGGGGGGGGGGGGGGGGGGGGGGGGGGGGFGFGGGGGGFGGGGGFFGGGGGGGGGDGGGGGGGGFFFGGGDEEGGGGFGGGEGGFGGGDFGGGGGCEGGGGFGGGGGGGGFGGGGGGGGGEEGG87FGBFGGFGEGFGF7C<><DG>DB?EG3C>GG:FGF-54C9BDFFE>-6)809<BFB?FF?G::>..,54??53<5<:*+0(.::80)26:(,:F4.)--.(,)-
@M02996:162:000000000-B87FG:1:1102:6746:23407 1:N:0:TCGTCGTC+TCTCTCCG
CCTACGGGGGGCAGCAGTGAGGAATATTGGTCAATGGGCGCAAGTCTGAACCAGCCAAGTCGCGTGAAGGATGAAGGTCTTATGGATCGTAAACTGCTTTAGCGGTGGAGCAATAATCCGGACGCATACCGAGATGAGAGTACAACACGAATAAGGATCGGCTAACTCCGTGCCAGCAGCCGCGGTAATACGGAGGATCCAAGCGTTATCCGGATTTCTTGGGTTTAAAGGGTGCGTAGGCGGTGTTCCAAGTCAGGGGTTAAATACCGGTGCTCAACTCCGTCACTCCATTTAGTCTGGG
+
8ACCC6858>)8+88:CCFCEFGGGGGGGFEGGFGGG84C+CCF,CFFGGBFGFFFF8F,CFEEFG+BADF>AFGGGC,,CFFG8,F,@FFFGGG9EFFG9=<*@CFFFGGGEGGG,,,**5*4**6*,,=<::CGFCGC25F:,+2*4*3=;FF+?EGGGGGGG8C7EEG8:7FG58:*A)9DEEDEECF;ECEE:C*7*>C5;*97197ED>DD4):=49ECC>C?<FG5,(45(->B2*4((0.5*..166:=(*7:37)6))*5BB1((-0<??)2)050(4))()1))))-*..4:
@M02996:162:000000000-B87FG:1:1102:22825:23553 1:N:0:TCGACGTC+TCTCTCCG
CCTACGGGTGGCAGCAGTGGGGAATTTTGGACAATGGGCGCAAGCCTGATCCAGCAATGCCGCGTGCAGGAAGAAGGCCTTCGGGTTGTAAACTGCTTTTGTCAGGGAAGAAATCCTTTGGGTTAATACCTCGAAGGGATGACGGTACCTGAAGAATAAGCACCGGCTAACTACGTGCCAGCAGCCGCGGTAATACGTAGGGTGCGAGCGTTAATCGGAATTACTGGGCGTAAAGCGTGCGCAGGCGGCTTTGCACGACAGAGGTGAAATCCCCGGGCTCAACCTGGGACCTGCCTTTGGG
+
ABCCCDD==8)=;=8;CCFFGGEGGGGGGGGFGGGGGGCFFGGGGGGGGGGGGCEDEFGGE@BFFGGGGF@FGGFGGDFGGGGGGGGGGFDDCFGGGGGGGG5EEFGDDGGGGGGGGFGGFGFF7FFFGGFGC7EFEGEFEFGGGGGCFGGFGGGGGDDFGGGGGECECGGGEFGGGFCGFFGGGFEEEE<CEDGGFFFAGCFDCE8>CD<*9>DGG?C>FFG7@98:075>??DG>F>34:9BB3D0>09F)-<*31*43).(.(9<F9???:CG796(.9:<44:(1()4?:(5@2:((
@M02996:162:000000000-B87FG:1:1102:24089:23788 1:N:0:TCGACGTC+TCTCTCCG
CCTACGGGTGGCTGCAGTGGGGAATTTTGGACAATGGGCGCAAGCCTGATCCAGCCATGCCGCGTGCAGGAAGAAGGCCTTCGGGTTGTAAACTGCTTTTGTTAGGGGAGAAATACTTTGGGCTAATACCTCGAAGGGATGACGGTACCTGAAGAATTAGCCCCGGCTCACTGCGTGACAGCAGCCGCGGCAGTACGTACGGTGCGAACGCTAATTGACATTACTGGGCGTGAAGCGTGGGCAGGCGGCATGGCAAGACAGAGGTGATGTCCCCGGGCTCCACCGCGGCACTGCCTATGTG
+
CCCCCDAB)1)=;===CFF@FG@FG,FFGGGGGGGGGE,@8@FG8FGGGGGGGGG@FFGGGGGGGGCFGGDECEGGGGG<F,:CF<FCG<AF<5,?5FFG94,C5FF+8C+A8E4,CCF,A?,:?<C,97,CEC8@@EF,3DC+@EGGFE9,@,3,,,+@,+3+3+*3999<,@311=9;,33;,1=5:*)1**++02;)1><5/1/)1)9:10C**)*/*++2<*+2(>5)(-:9135),*.4())(9(().28*(*0,.54(:64)*.<:519:5-(-()))((-4(4)(52,)*)5.-
@M02996:162:000000000-B87FG:1:1102:24076:23806 1:N:0:TCGACGTC+TCTCTCCG
CCTACGGGCGGCTGCAGTGGGGAATTTTGGACAATGGGCGCAAGCCTGATCCAGCAATGCCGCGTGCATGAAGAAGGCCTTCGGGTTGTAAACTGCTTTTGTCAGGGAAGAAATCATTTGGGTTACTATCTCGAAGGTCTGACGGTACCTTAAGAATAAGCACCGGCTAACTACGTGCCAGCAGCCTCGGTACAACATAGGTTGCCAGCCGTTATCCGACATCCTGGGCGCTAAGCGTGGGACAGCGGCTCAGCATGAATGCGGTTCAGTCCCTCGGCTTCACCCGACGCACGCACTGTTT
+
@ACCC,18:=)8888;;;;;EC8BFCCFEGGFFGGGFDDCE@GGFGFCG<@E,=EF,6FFGFGEFGGG,F,CBFCF=<EEFF<::A=:F<,<F@,EFEFFFFCE5<E<8:=,,:4,8,:?,>+@F,8:,:6,3=BC7,,8@>,6>BCC9;,8,8;;,,5DFF>8>C849,62,=C=,;F?FFFGGG,C**/2*+,6)2+/2++.3++/*))1*)1++/*))2+*2/0*4)))4()*(-.)(*.(,.)(1((*())*)++)**-(-(0.*.3,5)*/)(((,*0*((((-(0(-,-()(.))
@M02996:162:000000000-B87FG:1:1102:24356:24038 1:N:0:TCGACGTC+TCTCTCCG
CCTACGGGTGGCAGCAGTGGGGAATTTTGGACAATGGGCGCAAGCCTGATCCAGCAATGCCGCGTGCAGGAAGAAGGCCTTCGGGTTTTAAACTGCTTTTGTCAGGGAAGAAATCCTTTGTGTTAATACCTCGAAGGGATGACGTTACCTGAAGAATAAGCCCCGTCTAACTACGTGCCAGCAGCCGCGATAATACGTACGGGGCGAGCGTGAATCTGAATGACTTGTCGTAAAGCGAGCGCAGGCCGCTTTGCAATACAGAGGTGAAATCCCCGGGCTCAACCCTGGAACTGCCTTTTTG
+
BCCCCGAA11)=6===CFFCFGGFG,EFFGCFGGGGFGGGGGEGGGGGFCFGFFEFGAG8FGGGGGGGGG>GGGFGGGGFG<CFG=F,=@E9EA,A?FFF,?FFCFF<F:,EGF9F9EEA9,9,7CCCF8=F6:=@84DFE8F:3>D@ED,,@3;83@+,@++>C8CF7EF,9ECF?EC,2<*CE7*=***6*+5<FGD):5*0:*))/:7*1<FD:9*96+0*<9E355*0(3)*((004/21(7)-97:)3))0)30.8*4-3(*)/.254,1*)44()/).(4(((.0)),()1)).-
@M02996:162:000000000-B87FG:1:1102:24366:24062 1:N:0:TCGACGTC+TCTCTCCG
CCTACGGGTGGCAGCAGTGGGGACTTTTGGACAATGGGCGCAAGCCTGATCCAGCAATGCCGCGTGCAGGAAGAAGGCCTTCGGGTTGTAAACTGCTTTTGTCAGGGAAGAAATCCTTTGGGTTAATACCTCGAAGGGATGACGGTACCGGAAGAATAAGCACCGGCTAACTACGTGCCAGCAGCCGCGGTAATACGTAGGGTGCGAGCGGTACTCGGAATTACTGGACGTAAAGCGTGTGTAGGCGGCCTTGCAAGCCCGAGGGTGAGTCCCGGGGCTCAACCTGGGGACTGCCTTTGTG
+
BCCCCDD=>81=;====CFGGGE+CCFGGGFFFGGGGGGGCFGGGGGGFEDGFFFDEFFGFGGFGGGGGGEGFEFGGGGGGGGGGGGGGGGEFGDFGEEFFGEFGGG7=FEFFGAEFCFGFGEEEFE@EEFGGC@F7EFGGGGGDEG+C+>+@F8,3@CGGC,8F6*@788EFGGFFG?CGGGGF>E5CEG*B+<+)0*5*:ABC558)8)A<)0*1,))7+9:+*<*4>*),-)*,8@)-*.).1)4)(-),(.*)**())-((-)-).268()/.1(()1))((3((-)(((()1526,
@M02996:162:000000000-B87FG:1:1102:9839:24266 1:N:0:TCGACGTC+TCTCTCCG
CCTACGGGTGGCAGCAGTGGGGAATTTTGGACAATGGGCGAAAGCCTGATCCAGCCATGCCGCGTGCAGGATGAAGGCCTTCGGGTTGTAAACTGCTTTTGTACGGAACGAAACGGTCTTTTCTAATAAAGAAGGCTAATGACGCTACCGTAAGAATAAGCACCGGCTAACTACGTGCCAGCACCCGCGGCAATACGGATGGTGCAAGCGGTAATCGGAATTACTGGGCGTAAAGCGTGCGCAGGCTGTGATGTAACACAGTTTTGAAATCCCTGGGCTCAACCTGGCAACTGCGTCTGAG
+
CCCCCGF=10)=;====CECFGGGGCFGGGGGGGGGGGGGGGGGGGGFGGGGFGGGFGGGGGGEGGDGGGE<FFFGCFAGGGFFGGGGGGGGGG<FGFGF,B,CFG7?CFFBGFF7FD:F95,5A9EFGFD<D8=:D@F9=FDC+=++@8FFGDE,9>:,@D,DFGGD;,>,;7EF>FFF?F741*=5:*)1*05+5**.CF;;9EC*85):<:FG3,955C7*<=C5:E5)(46D;?5>3/(-(7)37,:FA<>?-++()/-).(067-<7))0*).(229)0.(((()).()((0(-)-
@M02996:162:000000000-B87FG:1:1102:9837:24290 1:N:0:TCGACGTC+TCTCTCCG
CCTACGGGTGGCAGCAGTGGGGAATTTTGGACAATGGGCGAAAGCCTGATCCAGCCATGCCGCGTGCAGGATGAAGGCCTTCGGGTTGTAAACTGCTTTTGTACGGAACGAAACGGTCTTTTCTAATAAAGAAGGCTAATGACGGTACCGTAAGAATAAGCACCGGCTAACTACGTGCCAGCAGCCGCGGTAATACGTAGGGTGCTAGCGTTAATCGAAATTACTGGGCGTAAAGCGTCCGCAGGCGGTGATGTAAGGTAGGTGTGAAATCTACGGGCTCCACGTGTGAACTTGACCCGTG
+
ABCCCD)081);;=8=CCEFGG@FFCFGGGGGGGGGGGGGGGFGGGGGGGGGGGGGGGGGGGDCFGEGGGGGGGEGGGFGGGGGGFFGGGGGGGGGGGGGGGFAFG?@FGB?F>@?@FEFGGGCE,6:,,>?>FGGGG8FC9F@@EFGGDE@B,==D,<F9?C@FGDEGGFFCFGGG5@DCF*A::*=EG/**4,66*287<C>5+;;*82=*8:31(9:AF7:>@+7()1)((4:31))(/(,(.)-1,(9-:)/)++.1).5>1*.*.2)-.1/02((().)-((,..*..)))*((-,
@M02996:162:000000000-B87FG:1:1102:10313:24463 1:N:0:TCGACGTC+TCTCTCCG
CCTACGGAGCGCAGCAGTGGGGAATTTTGGACAATGGGCGCAAGCCTGATCCAGCCATGCCGCGTGCGGGAAGAAGGCCTTCGGGTTGTAAACCGCTTTTGTCAGGGAAGAAAAGGTTCTCGCTAATACCCGGGACTCATGACGGTAACTGAAGAATAAGCACCGGCTAACTACGTGCCAGCAGCCGCGGTAATACGACAGGTGCAAGCGTAAATCGGAATTACTGGGCATAAAGCGTGAGCAGGAGGTGATGCAAGACAGAGGTGAAATACCCGGGCTCAAACTGGGAACTACCATTAGG
+
CCCCCDA)1))=7===;CFFGG>@<CFFAFGGGGGF?CFFCEGGFGGGGFGGF?CCFFFDFGGGFCC@7FEGGGGG,BFGGG+B@GGGGG9FEGDGFGGG,B5:EFCFFCFFFEF7<?F97@+@FFG<F<D++8B+,3@B;@F:@E+*6>BFCCF?FGCF9:BCCCCEG@?FEC*:=CFGGCFGGG5>5:8*8;@C3*)):3C?66C*><7*1.:0/(1770::<B+*.)9;6<9C6:5)(<..3))(9()*.4.7)::?FF((.46396+)5./87630)9*9))(..4))))()/-)))
@M02996:162:000000000-B87FG:1:1102:10312:24481 1:N:0:TCGACGTC+TCTCTCCG
CCTACGGGGGGCAGCAGTGGGGAATTTTGGACAATGGGCGCAAGCCTGATCCAGCCATGCCGCGTGCGGGAAGAAGGCCTTCGGGTTGTAAACCGCTTTTGTCAGGGAAGAAAAGGTTCTCGCTAATACCCGGGACTCATGACGGTACCTGAAGAATAAGCACCGGCTAACTACGTGCCAGCAGCCGCGGTAATACGTAGGGTGCAAGCGTTAATCGGAATTACTGGGCGTAAAGCGTGCCCAGGCGGTTATGCAAGAACGAGGTGAAATCCCCGGGCCAAACCTGGGGACTGCCTTTGTG
+
<BCCCGA1:)08888:CCFGGGGEGGGGGGGGGFGGGGGFFGFGGGGGGGGGGFFFFGGGGFEGGGGGGGGGGGGGGGGGGGGGGGD@FCEFGGGGGGGGGGGGGGGFGDFGGGGGFGGGGGGGGGGGFF?FECCCFGGFFGGG5CECFGG8::CAGF7C?CFE?CC5:CFCEGGFGGFG6DC28A**:5/:8C7C.948CDF>EC:?F;7*10*27:DF>CGGFFCFBFD501:772@)(*..45)-),4BBFF=)**.))(--(15/6<7.-9C77(((0)8(,(-(-0,(.1)/.:),
@M02996:162:000000000-B87FG:1:1103:12263:1945 1:N:0:TCGACGTC+TCTCTCCG
CCTACGGGAGGCAGCAGTGGGGAATTTTGGACAATGGGCGCAAGCCTGATCCAGCAATGCCGCGTGCAGGAAGAAGGCCTTCGGGTTGTAAACTGCTTTTGTCAGGGAAGAAATCCTTTGGGTTAATACCTCGAAGGGATGACGGTACCTGAAGAAGAAGCACCGGCTAACTACGTGCCAGCAGCCGCGGTAATACGTAGGGTGCGAGCGTTAATCGGAATTACTGGGCGTAAAGCGTGCGCAGGCGGCTTTGCAAGACAGAGGTGAAATCCCCGGGCTCAACCTGCGAACTGCCTTTGTG
+
CCCCCD:==:0=88=;;=CCFGFFF,CFEC@GGGGGGGFFGFGEEGGGGGGGGFFFFEF<EEGGGGGFDGG8FFGGDEEEGGFGGFE@GAFGFEFCFFGE<F?9C8FCGC8EDEABEF99,+++4<C<AFA?E+8:C7,6+@A=:@6BFFC8,:DD,,=>DFCF@6>6*76@7D5DCCFF8?DCE9*@45)*6=7?)A44?CFEGE*:5:)2/8;7/17*7<:<@4@EFEDB)()29?577849093>:))/44)1)*:(..0(919))6:447)*13,3)/85(4(,,,,4354,/).)(
@M02996:162:000000000-B87FG:1:1103:15610:2072 1:N:0:TCGACGTC+TCTCTCCG
CCTACGGGAGGCAGCAGTGGGGAATGTTGGACAATGGGCGCAAGCCTGATCCAGCAATGCCGCGTGCAGGAAGAAGGCCTTCGGGTTGTAAACTGCTTTTGTCAGGGAAGAAATCCTTTGGGTTAATACCTCGAAGGGATGACGGTACCTGAGGAATAAGCACCGGCTAACTACGTGCCAGCAGCCGCGGTAATACGTAGGGTGCGAGCGTTAATCGGAATTACTGGGCGTAAAGCGTGCGCAGGCGGCTTGGCAAGACAGAGGTGAAATCCCCGGGCTCAACCTGGGAACTGCCTTTGTG
+
CCCCCD5:>=8=888;C=CCFDCCE,CFFFGGGGGGGGGFEFGC@FGGFGGGGFFFFGGFFEGGFFGGFGFAGFGGFFFFGGGGGGGEF9EFGFGEFGGFAFECECFEGGCFFFFFGCFA8:4F7FEEFFFAC@8@EC8ABGDGCGDEGF9:DFFGD?FFDFEGFEEC+D3@BFEEFG>F8CFCF>5EDE8:C+@CFC4?=DF:=5<>55)=9DFCF;C*0+:<<*C:>@>>38)*--7<7*-(-9>D:85)-22916F30.72/,6,6)*,4F@E794:<47)(.808(-).4()/-)..
@M02996:162:000000000-B87FG:1:1103:15597:2084 1:N:0:TCGACGTC+TCTCTCCT
CCTACGGGAGGCAGCAGTGGGGAATTTTGGACAATGGGCGCAAGCCTGATCCAGCAATGCCGCGTGCAGGAAGAAGGCCTTCGGGTTGTAAACTGCTTTTGTCAGGGAAGAAATCCTTTGGGTTAATACCTCGAAGGGATGACGGTACCTGAGGAATAAGCACCGGCTAACTACGTGCCAGCAGCCGCGGTAATACGTATGGTGCGAGCGTTAATCTGAATTACTGGGCTTCAACGGGGCGCAGGCGGCTTTGCAAGCCTGAGGTGAAATCCCCGGGCCCCACCTCGTAACGACATTTCGT
+
ABC?CD9AA:)88886;==@CDE@;,,CFEDGGFGGGGFFFGGGDFGGGCFGGGGGGFEFFEGGEGGGCGE8FFFGFBAEEFFGGGF:F9ACFFFAACFF,BA,B,BEGGDE,:AAE<@,A++@+5C,?A,5C7>:87,A7=>:FF6EG9,@,@DD,,=CCG8@+++3*335,DC@CC77<CFF61*:4*)*6+><4=8+42A9C59>).11*:;C1<@+377<?A+2:)1)16)*-(./3/-(-45>5)5)).)*.*:(0050/(9)-)0,2).*),((()-)((-(,((-((((*.)((
@M02996:162:000000000-B87FG:1:1103:15617:2088 1:N:0:TCGACGTC+TCTCTCCG
CCTACGGGAGGCAGCAGTGGGGAATGTTGGACAATGGGCGCAAGCCTGATCCAGCAATGCCGCGTGCAGGAAGAAGGCCTTCGGGTTGTAAACTGCTTTTGTCAGGGAAGAAATCCTTTGGGGTAATACCTCGAAGGGATGACGGTACCTGAGGAATAAGCACCGGCTCACTACGTGCCAGCAGCCGCGGTAATACGTAGGGTGCGAGCGTTAATCGGAATTACTGGGCGTAAAGCGTGCGCAGGCGGCCTGGCAAGACAGAGGGGAAATCCCCGGGCCCAACCTGGGAACGGCCTTTGGG
+
CCCCCC==>:0==88;;=CCFGEEE,CFFFFGFGGGGGGFGGGGFFGGGGGGGFFFGGGFFEGGGGGFGGGEGGGGGGGGGGGGGGGGGCEGGEFFGFGECF?EE?FFGGGFCFAFFFF9C7+@:FFFGGGGG7FDGGGGGDFGGGCGG99B>=DF@DFFGGFGE6C:*7@>:EC8:FFGFGFCC7=CD=):*+,;?ED475ABCGCBE>877*1:32CC>+:++/CFFECFE:D>9::9(/((47DB>)8)380666C:F@64567:(6*8:>@E<((-4)4>(,1284830-(-0).((
@M02996:162:000000000-B87FG:1:1103:15619:2106 1:N:0:TCGACGTC+TCTCTCCT
CCTACGGGAGGCAGCAGTGGGGAATGTTGGACAATGGGCGCAAGCCTGATCCAGCAATGCCGCGTGCAGGAAGAAGGCCTTCGGGTTGTAAACTGCTTTTGTCAGGGAAGAAATCCTTTCTTTTCCTACCTCGAAGGGATGACGGTACCTTAGCAATAAGCACCGCCTACCTACGTCCCAGCCGCCTCGGCAATACTTAGGGTTCGACCGTTAATCTGAATTACTTGCCTGAACGCGTGCCCGTGCCGCTTGTCAACACCGAGGTTAAATCCCCGCGCTCACCCTGGCAACTGCGTTTTTT
+
CBC?CC9@9:)8=88;CCECFGDC@;CEGF9FGGG,<CEFEG7B<DFFGGGGGFF<8CEC@BE@@CEF9FG8EFEF,B8CFFC?7FE7F,CFFF,5?EFE,B@,B,44<:,,4<,<AEE,,,,:,,9,A?D<++,44+3<+3E+73+@E9,,C,78,,=3>=8D+++++,47,@*@,@:@,7*387*=*1**4),?+1++,2C);*/).)27*76++)22;,31?+++91*)).(*(-.*(*(,,3)07)0888)*)+*()))()(*-).:(57)*12(((/,5((((.)-((.(,0((-(
@M02996:162:000000000-B87FG:1:1103:14647:2111 1:N:0:TCGACGTC+TCTCTCCT
CCTACGGGGGGGTGCAGTGGGGAATGTTGGACAATGGGCGCAAGCCTGATCCAGCAATGCCGCGTGCAGGAAGAAGGCCTTCGGGTTGTAAACTGCTTTTGTCAGGGAAGAAATCCTTTGGGGTAATACCTCGAAGGGATGACGGTACCTGAAGAACAAGCACCGGCTTTCTACGTGCCAGCAGCCGCGGCAATACGTAGGGTGCGAGCGTTAATCGGAATTACTGGGCGGAAAGGGTGTGCAGGCGGCTTGGCAAGCAAGAGGTGAAATCACCGGGCTACACCTGGGCACGGCGTTTGTG
+
CCCCCD>A88>+88+>DFFFGGFEB,@FFGGFGGGGGGCEBEF:CFGGGFGGGFF<F,<FFEFEFGEGGGE8FBFGG@FGGGGGGGGGGCFCGF:EGGGEGF7@C8C5CEDFC<98FF+<+8*:8<:C@G:<>5E?EG>*;CEG5AFEG77*<6<F*;50*2;AC****+3<<FC:0//2<CFF*2/178)*:)307<7*19:>*>9535)1/56*9:5/0+0++0+:50))022*(,))-+.6(,7>>)))-:<*,**.)081)-7<.6:),078<94((045(502(,-(-4,-.(-..
@M02996:162:000000000-B87FG:1:1103:14653:2128 1:N:0:TCGACGTC+TCTCTCCG
CCTACGGGGGGGTGCAGTGGGGAATGTTGGACAATGGGCGCAAGCCTGATCCAGCAATGCCGCGTGCAGGAAGAAGGCCTTCGGGTTGTAAACTGCTTTTGTCAGGGAAGAAATCCTTTGGGTTAATACCTCGAAGGGATGACGGTACCTGAAGAATAAGCACCGGCTATCTACGTGCCAGCAGCCGCGGTAATACGTATGGTGCGAGCGTTAATCGGAATTACTGGGCGTAAAGCGGGCGCAGGCGGCTTTGCAAGACAGAGGTGAAATCCCCGGGCTTAACCTGGGAACTGCGTTGGTG
+
8AC=CD=5855888BBDCFCFDEC8,<EEFFGGGGGGFFEGGFEGCFFGEFGE>@C<FGGEEFECEGFFCC<FCFGCFFGCFFGGGGCC7:AFFGGFFGG7CC7EDFDFEFGGFFGG?<7@>*;>FECGGGGGDFCED5;CFFGGGFEGE+;66<F+CFGGC;C>ED==<<:?FGFGGFFFDFFG5=GGG38C*:C>FF*:CFFDEC)07):<FFFG1CD>6:EFFGG@@53>0:7;055114460>>E))/5A>62:C?FF64/(9)6:C>::BC542,54<?9:?0:(3,4.(-)((((
@M02996:162:000000000-B87FG:1:1103:23977:2130 1:N:0:TCGACGTC+TCTCTCCG
CCTACGGGTGGCAGCAGTGGGGAATTTTGGACAATGGGCGCAAGCCTGATCCAGCAATGCCGCGTGCAGGAAGAAGGCCTTCGGGTTGTAAACTGCTTTTGTCAGGGAAGAAATCCTTTGGGTTAATATCTCGAAGGGAGGACGGTACCGGAAGAAGAAGCACCGGCCAACTACGTGCCAGCAGCCGCGGTAAGACGTATGGTGCGAGCGGTAATCGGAAATACTGGGATTAACGCGAGTGCAGGCGGCTTGTCAAGACACAGGAGGAATACCAGGGCTCAACTGTGCAACTTCCCGCTTT
+
<CCCCD8580)=;==;=CCFFGGF,CFGC+-FE9EFD8AFGDC+CDFFEF<CEEC@E@CFFEFEFE7CCEEGGFFGF,6C@FGGG<FGFEFDF,FAEFF<BFFDA8D7FCDG8?,AA?F9,:?C<,8,,,CE@,=:4+=+@=+:733@D76=3:DEDD?,>CE8FE>*5:6D6D*D:8CE>F4*86**5*)*421+:/:+:C=A>>C3)8)*191291<<)022+86*))001)(14(51,<).30.)5@@<(.)*)+20))08)-)4:)*.)*)**,.,54(*())).))5)).()(,((
@M02996:162:000000000-B87FG:1:1103:16521:2356 1:N:0:TCGACGTC+TCTCTCCG
CCTACGGGTGGCTGCAGTGGGGAATGTTGGACAATGGGCGCAAGCCTGATCCAGCAATGCCGCGTGCAGGAAGAAGGCCTTCGGGTTGTAAACTGCTTTTGTCAGGGAAGAAATCCTTTGGGTTAATACCTCGAAGGGATGACGGTACCTGAAGAAGAAGCACCGGCTAACTACGTGCCAGCAGCCGCGGGAATACGTAGGGTGCGAGCGTTAATCGGAATGACTGGGCGTAAAGCGTGCGCAGGCGGCGTGGCAAGACAGAGGGGAAATCCCCGGGCGCAACCAGGGAACGGCCGTTGTG
+
8ACBCD95>):;;8=;;=CADEEC,;;CCCFCCCECDFE@@CCCF<,CEC6@@A:CAFCF,@@B@@FEGFBDFCFGFGFC,AFDEFCG7FAE<BFDF9,EFFGGFGFFGGGGFEGG9E,CFG7+AFFGGFEFEFGGGGG,BBFGGFDBF,EGFEFC,@8>@?DFGGE+ACF,EFG,@@1@<<CDDFGGGE)B8.>CA2>GDD*:*=CB>:1*996CC?CD)+23<9855>/<>8<*93;*4/4;>>DB@)).49?F?EC>FFFB)4>:6);448;C5((-4>95((3:?(((-1-,)(---
@M02996:162:000000000-B87FG:1:1103:11132:3034 1:N:0:TCGACGTC+TCTCTCCG
CCTACGGGAGGCTGCAGGGGATGAGATACCCCGGTAGGCCGGGCTCTGATACACAGCTCCGAGCACACGAGACGCGACGTCAAATCGGATGCCGTCTGATGCTGGAAAAAAAAAAAAAAAAACAAAAAAGACAAGCACACAGAAGTACAATAAAAAAAGAATCAAACGCACCACAGAAGGAACGAAAAAAAGGACGTGAACACGAAAATGCGAGCAGACAGCATAACCACAAGTCACAACGCCCATAGATAAAGCACCACACCAGTATGACATAGACACCAGGCAAGCGATAACTGACTAA
+
68@=CC===::8;;=6;<@@C,B@FE96<;;67:8:@:;,66686:,69,C@E:C,6C,C@C@+8,::@:=>+8=@FGGG+6+,,:C++86,5@+8F+55CFF,4B<A?EFCEEG3++331**,6,2:**1,4,=,2,2,**5,,7+++++2+7+3*=/12+2+<2+**2/*2***:8+2*****/****)**0**)**120*)2**.*/0**))1*,0*)*2+0*++1)1.)))*))**(*(,(())**1/-6)9(:6()))4))*)))*).9/+*)(-()(0.12((-((()))*()),
@M02996:162:000000000-B87FG:1:1103:6985:3609 1:N:0:TCGACGTC+TCTCTCCG
CCTACGGGGGGCAGCAGTGGGGAATGTTGGACAATGGGCGCAAGCCTGATCCAGCAATGCCGCGTGCAGGAAGAAGGCCTTCGGGTTGTAAACTGCTTTTGTCAGGGAAGAAATCCTTTGGGGTAATACCTCGAAGGGATGACGGTACCTGAAGAATAAGCACCGGCTAACTACGTGCCAGCAGCCGCGGTAATACGTAGGGTGCGAGCGTTAATCGGAATTACTGGGCGTAAAGCGTGCGCAGGCGGCTTGGCAAGACAGAGGTGAAATCCCCGGGCGCAACCGGGGAACTGCCGTTGTG
+
CCCCCC8=1))8888:C9CFFGGEG?,EFGGFFFGGFGGGFFGFFGFGGEFFGFEFE<FE@CFCCC>DFEBFFGFGGGGGG9<FFGGF@FGFGGFGCF9>@FEGGGGGGGGFFCF7>FFFFG7:FGC@FFFGCFGGGGF>E+?CFGF;C9CFFGFC9B@FG7;;?EE5CFGDFCEEGGFFF3CFF5ECDGDEE*<@FCGGCDFBCG7>5>1:97@CDFGGF+::+9<CFEG@)2<:9B@93*39>>EFB)<)8:?9:AC2:0<6/448<)2(587EC0(4-0-0(311,3-).54(8(3(2
@M02996:162:000000000-B87FG:1:1103:6999:3626 1:N:0:TCGACGTC+TCTCTCCG
CCTACGGGGGGCAGCAGTGGGGAATCTTGGACAATGGGCGCAAGCCTGATCCAGCAATGCCGCGTGCAGGAAGAAGGCCTTCGGGTTGTAAACTGCTTTTGTCAGGGAAGAAATCCTTTGGGTTAATACCTCGAAGGGATGACGGTACCTGAAGAAGAAGCACCGGCTAACTACGTGCCAGCAGCCGCGGTAATACGGAGGGGGCGAGCGTTAATCGGAATTACTGGGCGTAAAGCGTGCGCAGGCGGCTTTGCAAGACAGAGGTGAAATCCCCGGGCTCAACCTGGGAACTGCCGTTGTG
+
ACCCCD=A5508888::<:EEG:FG,,CFC=FGGGGGGGG:FGEGGGGG?BBECF<EBEGDFGECF7FFGGCFGGGGGGGGGGGGGGGGGGFGGCFG,F9=F;BFGGGGEG,?7,,?;,@BC*=FGGGGCFGGBBFDGCCGG,=CGGGG99FGGG?BFGGF04;CCEEGGGGGFGFGGGGGGGGGGGGGGDGGFGG:*CDD3*0/:DFFFDE5/8FG?C5FCDFCFGFFECEFBFD>(7*4*4;>>FF@7>FBF>7A=F?4)049<@?AFC::>BGDF(3<?:F?F?<F?34<<,(0-4-,
@M02996:162:000000000-B87FG:1:1103:21370:3770 1:N:0:TCGACGTC+TCTCTCCG
CCTACGGGGGGCAGCAGTGGGGAATGTTGGACAATGGGCGCAAGCCTGATCCAGCAATGCAGCGTGCAGGAAGAAGGCCTTCGGGTTGGAAACTGCTTTTGTCAGGGAAGAAATCCTTTGGGATAATACCTCGAAGGGAGGACGGTACCTGAAGAAGAAGCACCGGCTAACTACGGGCCAGCAGCCGCGGGAATACGGAGGGTGCGAGCGGTAATCGGAAGGACTGGGCGGAAAGCGGGGGGAGGGGGCGGGGCAAGACAGGGGGGAAAGCCCAGGGCGCAACGGGGGAAGTGCCGGTGGG
+
6AC?CC85>=:78884CCECCDC:,B,,@@FAB=EBDCB>8=>BF74?=,C-?A,:??=B,8,=8>>@FDCCDCCFF>FDECFCE>+@+@<=>=CFF;FFG@FFCF@CCFGCF,DC@<,@FG,,?BCFG,7<;BCGGGG*CECFGCG7@+?FEFFC+58A8<4=CEE*;CE+<?85>**28327*2=ECE):*)3:;*997C*7*:CE<5)197/*>8CD)*02+0>57<)0744*3(0)4*443(0;7.))76>526*(0)03)4;:?(90-)085(((-)2)(43690(,4)),.(--2
@M02996:162:000000000-B87FG:1:1103:21366:3790 1:N:0:TCGACGTC+TCTCTCCG
CCTACGGGGGGCAGCAGTGGGGAATGTTGGACAATGGGCGCAAGCCTGATCCAGCAATGCCGCGTGCAGGAAGAAGGCCTTCGGGTTGTAAACTGCTTTTGTCAGGGAAGAAATCCTTTGGGTTAATACCTCGAAGGGATGACGGTACCGGAAGAATAAGCACCGGCTAACGACGTGCCAGCAGCCGCGGGAAGACGTAGGGTGCGAGCGGTAATCGGAATGACTGGGCGGAAAGCGTGCGGAGGCGGCGGGGCAAGACAGAGGTGAAAGCCCCGGGCGCAACCGGGGAACTGCCTTGGGG
+
8AC?C?>=55188889:<CCDECE?F?EEFGEFDGFGFGGFCCEF@8EE<?FDE:BAFEFF>C@6>FFGGCFGCFFFGGE,@FDDD@F>CCEFCFGG9CFGGGGEFGGEGGGGBFGED;FGG**@FFGGG9FEGGGGGG:EFGGG@EEC*=FGGGG+ACEF7;AEGG5EFG5CEG*;;F:C959ACE5>E)?:);8@:>C=D*58:D>)7)25<4:CB<C0+0<+1:C4>)<:38*7451-*-290>@D3)7>097260(0.93)4=<.)5:107>54(,77>5(7>,(-(.3).,*)..-
@M02996:162:000000000-B87FG:1:1103:19265:3904 1:N:0:TCGACGTC+TCTCTCCG
CCTACGGGTGGCAGCAGTGGGGAATGTTGGACAATGGGCGCAAGCCTGATCCAGCAATGCCGCGTGCAGGAAGAAGGCCTTCGGGTTGTAAACTGCTTTTGTCAGGGAAGAAATCCTTTGGGTTAATACCTCGAAGGGATGACGGTACCTGAAGAATAAGCACCGGCTAACTACGTGCCAGCAGCCGCGGTAAGACGTAGGGTGCGAGCGTTAATCGGAATTACTGGGCGTAAAGCGTGCGCAGGCGGCTGGGCAAGACAGAGGGGAAAGCCCCGGGCTCAACCTGGGAACGGCCGTGGGG
+
8AB?B?=5:)0=;8=;;=C@DEEC,CEEDFGEDCFADFFB@CEEFD<EE@EFGECFAFFGFEFC@CFFGGCFGGGGGGGFEDGDGFFG=@?CC?EGE?<FG8AFDFGFFGGGG9F@?<EFFG?:DEFFGF9FEGGGGGG=CFGGGEGGG;EGGGGF3EDDA=@8CEGEEFG9EGG,@DC<C?9C:CGEGG)BE*<<A7CF5:*8;=DDD:11:C7:F?DG5+2<+9?CFE)<D1<>9(5/4*,9>6BEF))0:6?FBGFFFFFF)-.8:,7<B5@C57--4??5(8:0,4--424()(-(-
@M02996:162:000000000-B87FG:1:1103:17871:4256 1:N:0:TCGACGTC+TCTCTCCG
CCTACGGGTGGCTGCAGTGGGGAATGTTGGACAATGGGCGCAAGCCTGATCCAGCAATGCCGCGTGCAGGAAGAAGGCCTTCGGGTTGTAAACTGCTTTTGTCAGGGAAGAAATCCTTTGGGGTAATACCTCGAAGGGACGACGGTACCGGAAGAAGAAGCACCGGCTAACTACGTGCCAGCAGCCGCGGGAATACGTAGGGTGCGAGCGTTAATCGGAATTACTGGGCGGAAAGCGGGCGCAGGCGGCTTGGCAAGACAGAGGGGAAATCCCCGGGCGCAACCCGGGAACGGCCGGTGGG
+
88@ABDA5>00=;8=;;=;@DDEE@;,,;<F<@@<@DFECFGEEFCCEE6CEDA:CCEAF,@@77@BDGCC@ECCFEGFECFGGDF,>4A??F<EGF,5,EFFEAFDFCGGCF<?A99,CFG+6@FDGG<,ECEEFGDG+CCGGG>D>C+>FEGFF:DCED7D@CCE*=DF,=FG,6;*48C688;CEDG)B@)>EF3>F7>:>*:CB5:)*9>/:C?<C5+:<<98=:@)<DF?59(593*47>9;>5))022>?:G=7).9:.-8?6)2337;>3((-3@(7(39944-(-1(()(-32
@M02996:162:000000000-B87FG:1:1103:20082:4427 1:N:0:TCGACGTC+TCTCTCCG
CCTACGGGAGGCTGCAGTGGGGAATGTTGGACAATGGGCGCAAGCCTGATCCAGCAATGCCGCGTGCAGGAAGAAGGCCTTCGGGTTGTAAACTGCTTTTGTCAGGGAAGAAATCCTTTGGGTTAATACCTCGAAGGGATGACGGTACCTGAAGAAGAAGCACCGGCTAACTACGGGCCAGCAGCCGCGGGAAGACGTAGGGGGCGAGCGGTAATCGGAATAACTGGGCGGAAAGCGTGCGAAGGCGGCGGGGCAAGACAGAGGTGAAATCCCCGGGCGCAACCGGGGAACGGCCGTGGGG
+
68A?CC5:=:88;;=;;=CADEDC,CC<CCFCA@CCCFC@@:@CDC,C@6C6@A:C@FAF@@@@8@B@FFDDFDFFGFF=,=FCEE,F?@<?<CFFF,,9E<EFBFCCCGGFG,CB,,,CFF++AFDFGC,EBFGGGGG,@DFGG@DCA,@FDFDE,@=DE8@8FGE+ACD,EDC3@@C8@/0987C?CG)BB)=8:*:CCD*:/><@>5)*19*:C?C>)+03+9?C4@)<DBF5;(7*4*-398BD:)))41>5?EC??5<?)4BD4)052)7>54((4>18(4499?4(2990)(--2
@M02996:162:000000000-B87FG:1:1103:9947:4585 1:N:0:TCGACGTC+TCTCTCCG
CCTACGGGGGGCAGCAGTGGGGAATGTTGGACAATGGGCGCAAGCCTGATCCAGCCATGCCGCGTGCGGGAAGAAGGCCTTCGGGTTGTAAACCGCTTTTGTCAGGGAAGAAAAGGTTCTGGCTAATACCCGGGACTCATGACGGTACCGGAAGAATAAGCACCGGCTAACTACGTGCCAGCAGCCGCGGTAATACGTAGGGTGCAAGCGTTAATCGGAATAACTGGGCGGAAAGCGTGCGCAGGCGGTTATGCAAGACAGAGGTGAAATCCCCGGGCGCAACCTGGGAACTGCCGTTGGG
+
8ABCCDA>>>08888:C<CCFGED<FCFBCFEDDEDFFFCFCEEF@AEE?CFFABBDEDF=>FB8>FCFEDDGCFFGFGFC9FDEF<F@BCCCFGGGFCEF<FFCFGCFGGGGGGGFFGGGGGFFGGGGGGGGGGGCGG9CGGGGGGGG*CEGGGC+<CDCFFFGEG*A?A+<AE0CCGCCC<C:AEEDG):;*CFF+9C=D2>/<FF>5**/9*:CBCD3+0<39EFFD5@EBFC;B@14247>6BD))7*6:AF<C78FFFB08?2A)::007><3(-4BB>0???:?4).81(0--(-
@M02996:162:000000000-B87FG:1:1103:15450:4881 1:N:0:TCGACGTC+TCTCTCCG
CCTACGGGCGGCAGCAGTGGGGAATGTTGGACAATGGGCGCAAGCCTGATCCAGCAATGCCGCGTGCAGGAAGAAGGCCTTCGGGTTGTAAACTGCTTTTGTCAGGGAAGAAATCCTTTGGGGTAATACCTCGAAGGGAGGACGGTACCGGAAGAAGAAGCACCGGCTAACGACGGGCCAGCAGCCGCGGGAATACGTAGGAGGGGAGCGGTAATCGGAATGACTGGGCGTAAAGCGTGGCGAGGCGGCTTGGCAAGACGGAGGTGAAAGCCCCGGGCGCAACCGGGGAACTGCCATGGGG
+
6A8ACC588108888;;<C<CEB@C;CEEF@<C<CDCFFC8:@CF7,CC:C<CACCACCE887>+>8CFFC<FBFFFFBBC,B?CA?F@A@@A<AF,,,AE,??AFD<<FEGG,AF,@,?=CC:>CCFFFF,>@@FDEG++>@BFGFGF*:>C>2,,2*<,;,>FD5*4,2*=8E*:C*:**28*1>CDG):/)<+5+>F7*2<*:C@35)2)19>C3595+02+055>@7)8,-7745)(*(--(.8<).8<?<6?F*()))4)-85<)038).*)4((279.(4267:(.).()*.,(,
@M02996:162:000000000-B87FG:1:1103:15436:4897 1:N:0:TCGACGTC+TCTCTCCG
CCTACGGGCGGCAGCAGTGGGGAATGTTGGACAATGGGCGCAAGCCTGATCCAGCAATGCCGCGTGCAGGAAGAAGGCCTTCGGGTTGTAAACTGCTTTTGTCAGGGAAGAAATCCTTTGGGTTAATACCTCGAAGGGATGACGGTACCGGAAGAAGAAGCACCGGCTAACTACGGGCCAGCAGCCGCGGTAAGACGTAGGGTGCGAGCGGTAATCGGAATTACTGGGCGGAAAGCGGGCGAAGGCGGCTTGGCAAGAAAGAGGTGAAAGCCCCGGGCTCAACCGGGGAACGGCCTTTGGG
+
AB<CCC888887888;;<CCFDC@,;,CC@FFAD<@EFF@CCFBFC8ECCCCCA9@@EDGC>>=4@FFGF?DF<AEFFFF8BDDG,BFB<BE<FBF9<,BFAFGEFFFFGGCF?FF9?5AFG+>FGDFGGFGEGFFGGG@EGGGGEF@F+@FEGGF,D>CF7>>F*C8;FF9BFG5CEC:C5CFFCGGGG)B:*>C:*997D651>C>57)2/99>FFDG5+2<+1<75>)>F6:*3(014*(-64;B3)774(57?G*(07>?08B?A)9(4)085((-5F071(4;;?((---())..4
@M02996:162:000000000-B87FG:1:1103:12959:5642 1:N:0:TCGACGTC+TCTCTCCG
CCTACGGGTGGCTGCAGTGGGGAATGTTGGACAATGGGCGCAAGCCTGATCCAGCAATGCCGCGTGCAGGAAGAAGGCCTTCGGGTTGTAAACTGCTTTTGTCAGGGAAGAAATCCTTTGGGGTAATACCTCGAAGGGATGACGGTACCTGAAGAAGAAGCACCGGCTAACTACGTGCCAGCAGCCGCGGGAATACGTAGGGTGCGAGCGTTAATCGGAATAACGGGGCGGAAAGCGTGCGAAGGCGGCGGTGCAAGACAGAGGTGAAATCCCCGGGCGCAACCGGGGAACTGCCTGGGGG
+
8ABACD=9>0);;8=;CCFFFGEEE,;EEDDEADFDFFFEEDDCFCDEFCCFDFFEEFFGG@@B7@BDFGDFGCFGFGCC8@FCE=?BBAEDA,EFF,,FFBFFDFGCFFGFFAFE,,:CEF+8CFCGGGEGCEGGGGGCEGGGEGFCG,@DFGEG,@DEF7@@@CG*@>D,EEG,>E7A:;?C1=CGGE)=1.>CF+CFCG28;=CB>>1//>9FFFD75+2<*<ECBE3@DF:46(714*4474>B>7).46?=AF=?F@??)4874:7?28;>34--2@9@(4;42:(,5)4)*(-(-
@M02996:162:000000000-B87FG:1:1103:7867:5737 1:N:0:TCGACGTC+TCTCTCCG
CCTACGGGTGGCAGCAGTGGGGAATGTTGGACAATGGGGGCAACCCTGATCCAGCAATGCCGCGTGTGTGAAGAAGGCCTTCGGGTTGTAAAGCACTTTTGTCCGGAAAGAAAACGCCGTGGTTAATACCCGTGGCGGATGACGGTACCGGAAGAAGAAGCACCGGCTAACTACGTGCCAGCAGCCGCGGTAATACGTAGGGTGCAAGCGTTAATCGGAATTACTGGGCGTAAAGCGTGCGCAGGCGGTCCGCTAAGACAGATGTGAAATCCCCGGGCTTAACCTGGGAACTGCATTTGTG
+
88CBCD=):0======CCFGGGGGG,CCFDFFGGGGFFGECFGGF@FGGGFFFFGGGCFG<@F@FC=CFFGGGGGGGGGGGFFEEFGGGGED?FFGGFFFGGGGGGDEGGGCGGGGGGEFGEA<FGGGGFGGGGGGGGGCEGGGEGGGGGGGEEFF,?9BE76DF=C=EGGGGGG=FGGGFFFGGFEEGGGEE=C772CGGDFEEEGFFF1ADF?>C:DGFCCE@?EFFF5BF?FG6?BC7:7>BBEBDE@EF<>@:?CB?F*6*5@9<<:440<CC>4,4FAF>?:0:?2?D25)84664
@M02996:162:000000000-B87FG:1:1103:16005:5783 1:N:0:TCGACGTC+TCTCTCCG
CCTACGGGGGGCAGCAGTGGGGAATGTTGGACAATGGGCGCAAGCCTGATCCAGCAATGCCGCGTGCAGGAAGAAGGCCTTCGGGTTGTAAACTGCTTTTGTCAGGGAAGAAATCCTTTGGGTAAATACCTCGAAGGGAAGAGGGTACCAGAAGAAAAAGCACCGGCTAACAACGAGCCAGCAGCCGCGGTAAGACGTAGGGGGCGAGCGGGAATCGGAAGGACGGGGCGGAAAGCGTGCGCAGGCGGCGGGGCAAGACAGAGGGGAAAGCCCGGGGCACAACCGGGCAAGGGCAGCGGGG
+
AACBCC9>5=18+88::<CCFEEE=,<<EDEFDCAEEF=>4@@:FF?EF,CFFABED?EF=>>C+>+=FECFGDEFFGDF8BFEGG:F*E=BFCFGF9@FA8@F>@CEFGGE8775;,,8FF*,,7CFG<,>:FGDGCF*84+*14?C<+2=BFFG*57::8B/:EE*;@0+3*:*::*0;7750*C:DGCEC6F?D75C=G*71>7DD.)*1)0996CC)*0*/585>B)<B>FG2(5/4*--(,7)7))029B)2=7())03.1<(((7,2)08)(,41)-.4(34((((-,,-)26(,
@M02996:162:000000000-B87FG:1:1103:16025:5788 1:N:0:TCGACGTC+TCTCTCCG
CCTACGGGGGGCAGCAGTGGGGAATGTTGGACAATGGGCGCAAGCCTGATCCAGCAATGCCGCGTGCAGGAAGAAGGCCTTCGGGTTGTAAACTGCTTTTGTCAGGGAAGAAATCCTTTGGGGTAATACCTCGAAGGGATGACGGTACCTGAAGAATAAGCACCGGCTAACTACGTGCCAGCAGCCGCGGTAAGACGGAGGGTGCGAGCGGTAATCGGAATGACGGGGCGTAAAGCGTGCGCAGGCGGCGTTGCAAGACAGAGGGGAAATCCCCGGGCTCAACCGGGGAACTGCCTGGGTG
+
68B?CG)8=5088889:<C@EEB=::5?ECF9=<BDFFFBCCCCD7,AA<BEEE?E??=F,>@>+>>BFFEFB=DD@FFFC9DEEFFF*D=BACDFG,;<F:FG>FFFFGGGG,@F;C,?CF7<FGGGGC;FCFGGGGGCECGGGGCBC+?FFFDC+?:BF:;;EEE=CCF?CGG;CCCC@C7<8ACCDG):C6CC>*5C=D*<8>C@75)21C*:F?<C5+2<*)857>1>BFD7>6593149B>EDD)0)-4<?A:68?.96)()4..23)88>C0((57:;0(-(-4,).8,.*(-(-
@M02996:162:000000000-B87FG:1:1103:20365:5822 1:N:0:TCGACGTC+TCTCTCCG
CCTACGGGGGGCAGCAGTGGGGAATGTTGGACAATGGGCGCAAGCCTGATCCAGCAATGCCGCGTGCAGGAAGAAGGCCTTCGGGTTGTAAACTGCTTTTGTCAGGGAAGAAATCCTTTGGGTTAATACCTCGAAGGGATGACGGTACCTGAAGAAGAAGCACCGGCTAACGACGGGCCAGCAGCCGCGGGAATACGGAGGGTGCGAGCGGTAAGCGGAATAACTGGGCGTAAAGCGTGCGAAGGCGGCGGGGCAAGACAGAGGGGAAAGCCCCGGGCGCAACCGGGGAAAGGCCGGTGGG
+
88B?C?=5:=087889:<CCDDD@4B5?@CGCACBDCDB>@@CCF<<BCBCCBA:A<ABF>>@>8>>DFF@CFCEFFFA>,3DCE>@C>====@EGF,,@F<FECFFFAFGCF,FF<,,?FE6*=FEGGG<ACFGGGGG+=B<FGCFEC+?CFCCEBE<CC6=;CEC*;<</:8E*?:*1:9CC;CECDG)12)3+8*1/:C/.*:CDB5)/1>*9C>CD)+*3098C5>)5<?>74-514*4>F<DE5)))49>5?=*,7)96)4<:3(2(4)7>5(((,735(362(4((,.14793-3
@M02996:162:000000000-B87FG:1:1103:24723:6200 1:N:0:TCGACGTC+TCTCTCCG
CCTACGGGCGGCTGCAGTGGGGAATTTTGGACAATGGGCGCAAGCCTGATCCAGCAATGCCGCGTGCAGGAAGAAGGCCTTCGGGTTGTAAACTGCTTTTGTCAGGGAAGAAATCCTTTGGGTTAATACCTCGAAGGGATGACGGTACCTGAAGAATAAGCACCGGCTAACTACGTGCCAGCAGCCGCGGTAATACGTAGGGTGCGAGCGTTAATCGGAATTACTGGGCGTAAAGCGTGCGCAGGCGGCTTTGCAAGACAGAGGTGAAATCCCCGGGCTCAACCTGGGAACTGCCTTTGTG
+
BCCCCD>=58)8888;;CEFGGFGGGGGGGGGGCGFGGGGGGGGGGGGGGGGGFFFFGGGGGGGGGGGGGFFGGGGGGGGGGGGGGGGGGGGGGGGGGGGGGGGGGGGGGGGGGGFFGGGGGEGGCFFGGGGGGFGGGGGGGGDFGGCGGGFGGFGGG8CDCEFGGGGCGGGGGGGGGGGGGGGGFGGG58C*;EGFFFFEGGFGGGFFFGGDGFGG<CC5FFGGFGGFFGD><BGB?BG;:(4>FFF35:4<B<63*>?FFFF@?42<ADB?FFGGF2?DFFF3:?FF??>B?1377A<1
@M02996:162:000000000-B87FG:1:1103:24704:6207 1:N:0:TCGACGTC+TCTCTCCG
CCTACGGGCGGCTGCAGTGGGGAATTTTGGACAATGGGCGCAAGCCTGATCCAGCAATGCCGCGTGCAGGAAGAAGGCCTTCGGGTTGTAAACTGCTTTTGTCAGGGAAGAAATCCTTTGGGTTAATACCTCGAAGGGATGACGGTACCTGAAGAATAAGCACCGGCTAACTACGTGCCAGCAGCCGCGGTAATACGTAGGGTGCGAGCGTTAATCGGAATTACTGGGCGTAAAGCGTGCGCAGGCGGCTTTGCAAGACAGAGGTGAAATCCCCGGGCTCAACCTGGGAACTGCCTTTGTG
+
CCCCCD1888)8888;;;CFGGGGGGGGGGGGGGGGGGGGGGGGGGGGGGGGGGGGGGGGGGGGGGGGGGGGGGGGGGGGGGGGGGGGGGGGGGGGGGGGGGGGGGGGGGGGGGGGGGGGGEEFGGFGGGGGGGGGGGGGGGGGGGGGGGGGGGGGGGGGGGGGGGGGG@FGGGGGGGGGFGGGGGGGGGG>EFGGFGGGGGGFGGGFFFDGGGFGGFGGFGFFGFFGFFGF@?<F;BEG9?96;BFE>D>FFFFFFFGFFFFFF?F2AAF:>>ECD;9?FF?FF?<??><BFD?<6>462
@M02996:162:000000000-B87FG:1:1103:24717:6219 1:N:0:TCGACGTC+TCTCTCCG
CCTACGGGCGGCTGCAGTGGGGAATTTTGGACAATGGGCGCAAGCCTGATCCAGCAATGCCGCGTGCAGGAAGAAGGCCTTCGGGTTGTAAACTGCTTTTGTCAGGGAAGAAATCCTTTGGGTTAATACCTCGAAGGGATGACGTTACCTGAAGAATAAGCACCGGCTAACTACGTGCCAGCAGCCGCGGTAATACGTATGGTGCGAGCGTTAATCGGAATTACTGGGCGTACAGCGTGCGCAGGCGGCTTTGCAAGCCAGAGGTGAAATCCCCGGCCTCAACCTGGGAACTGCCTTCTTG
+
ACCCC,:18>)8888;;;CEFGFGGFGGGGGGGGGGFGGGGGGGGGGGEFGGGGGGGGGGGGGGGGGGFGGGGGGGGGGGGGDEGGGGGGGEFGFGGGGG,B<AFGGGGGG8FFGGGGGGG+6@FCFFGFGGG+DCCDGGEGGG+@EEGG9FFFBCC;DFGCFGCEG:=BGGGG>FFGGFAF4*:FGGD*>E8;FGFFD1AC98AE<):>>E3>BC7(5*<C>EG*6:>39;34<F(4@C(*((49@3>@)0)649)**(0)7:FF4<)6748578)-(4467F7(8(((47<3BFF))))
@M02996:162:000000000-B87FG:1:1103:26106:6382 1:N:0:TCGACGTC+TCTCTCCG
CCTACGGGAGGCAGCAGTGGGGAATTTTGGACAATGGGCGCAAGCCTGATCCAGCAATGCCGCGTGCAGGAAGAAGGCCTTCGGGTTGTAAACTGCTTTTGTCAGGGAAGAAATCCTTTGGGTTAATACCTCGAAGGGATGACGGTACCTGAAGAATAAGCACCGGCTAACTACGTGCCAGCAGCCGCGGTAACACGTCGGGTGCGAGCGTTAATCGGAATTACTGGGCGTACAGCGTGCGCAGGCGGCTTTGCAAGACAGAGGTGAAATCCCCGGGCTCAACCTGGGGACTGCCTTGGTG
+
@<BC>?=A>:)===8;=CFFGGGGCEGGGGGFGGGGGGGEGGGGGGGGGGGG9EFGFFFFGGGGGGG,EF?FGFFGGGGGGGGGGGGDFCFGGFEGGGGFGGGGGGGGGGGGGFGCFAFDFEGGDGGFGFCFGEGG@GGDEFGE7FDGDA9FFF9D9,2:E+,@+CEG8<8DCFGG6:CAF>>3=FDE>CCEC*1,/0*/29;;*>CD:>5=D5*0/35D><DGF4<EF5C>)454>?:*48020(8B>5)9<44@<==(7?@(04*.6)24)00?)(-25=1.,,80(-4(((4>8)(),
@M02996:162:000000000-B87FG:1:1103:26109:6400 1:N:0:TCGACGTC+TCTCTCCG
CCTACGGGAGGCAGCAGTGGGGAATTTTGGACAATGGGCGCAAGCCTGATCCAGCAATGCCGCGTGCAGGAAGAAGGCCTTCGGGTTGTAAACTGCTTTTGTCAGGGAAGAAATCCTTTGGGTTAATACCTCGAAGGGATGACGGTACCTGAAGAATAAGCACCGGCTAACTACGTGCCAGCAGCCGCGGTAATACGTAGGGTGCGAGCGTTAATCGGAATTACTGGGCGTAAAGCGTGCGCAGGCGGCTTTGCAAGACAGAGGTGAAATCCCCGGGCTCAACCTGTGAACTGCCTTTGTG
+
CCCCCG:5>=0======CFGGGGGGGGGGGGGGGGGGGGGGGGGGGGGGGGGGGGGGGGGGGGGGGGGGGGGGGGGGGGGGGGGGGGGGGGGGGGGGGGGGGGGGGGGGGGGGGGGGGGGGGGGGGGGGGGGGGGGGGGFEGGGGGGGGGGGGGGGGGGGGGGGGGGDGGGGGGGGGGGGFFGGGGGGGGGGGFEFFGGDGGGFGGGFDEGGGGFFFDGGFGGGF4CFFEGFDBFGBFEC;GB>>FFFF>B?<ADBF:F?FFFFFFFFFDD(4@@CDB2:BFFF:?-5.66A?<?<F3244
@M02996:162:000000000-B87FG:1:1103:6463:6440 1:N:0:TCGACGTC+TCTCTCCG
CCTACGGGAGGCAGCAGTGGGGAATTTTGGACAATGGGCGCAAGCCTGATCCAGCAATGCCGCGTGCAGGAAGAAGGCCTTCGGGTTGTAAACTGCTTTTGTCAGGGAAGAAATCCTTTGGGTTAATACCTCGAAGGGATGACGGTACCTGAAGAATAAGCACCGGCTAACTACGTGCCAGCAGCCGCGGTAATACGTAGGGTGCGAGCGTTAATCGGAATTACTGGGCGTAAAGCGTGCGCAGGCGGCTTTGCAAGACAGAGGTGAAATCCCCGGGCTCAACCTGGGAACTGCCTTTGTG
+
ACCCCGFA==08======CFGGGGGGGGGGGGGGGGGGGGGGGGGGGGGGGGGGGGGGGGGGGGGGGGGGFGGGGGGGGGGGGGGGGGGGGGGGGGGGGGGGGGGGGGGGGGGGGGGGGGGGGGGGGGGGGGGGGGGGGGGGGGGGGGGGGGGGGGGGGGGGGGGGGGGGGG7CE:DGGGGGGGGGGGGGGDGFFFFGGGGGGFGGGFFDDGGGFGGFGGFGGCGFGGFFGFF?FG>FFD>:>FFBFFFFFFFFDFFAC?FFFF??FFF9C?FFFGGB>FFFFFFFFFFFFFFB?282:52
@M02996:162:000000000-B87FG:1:1103:13232:6694 1:N:0:TCGACGTC+TCTCTCCG
CCTACGGGTGGCTGCAGTGGGGAATTTTGGACAATGGGCGCAAGCCTGATCCAGCAATGCCGCGTGCAGGAAGAAGGCCTTCGGGTTGTAAACTGCTTTTGTCAGGGAAGAAATCCTTTGGGTTAATACCTCGAAGGGATGACGGTACCTGAAGAATAAGCACCGGCTAACTACGTGCCAGCAGCCGCGGTAATACGTAGGGTGCGAGCGTTAATCGGAATTACTGGGCGTAAAGCGTGCGCAGGCGGCTTTGCAAGACAGAGGTGAAATCCCCGGGCTCAACCTGGGAACTGCCTTTGTG
+
CCCCCGA>=51======CCFGGGGGGGGGGGGGGGGGGGGGGGGGGGGGGGGGFFFFGGGGGGGGGGGFGGGGGGGGGGGGGGGGGGGGGGGGGGGGGGGGGGGGGGGGGGGGGGGGGGDFCFGFFECFGGGG:EECCFGGDGGGFGGGGGGGGGGGGGGGGGGGDGGEFGGCFEECFGGGFGGGGGGGGGGEBCF4ACGGGG)3:C>:BDGDDFG3;DGFGGFC6FGFFGFBB2C>BE<3C0(-10<DB@?AA>?DCG0?F?8?B4?BAG?FFEGG>(839:FFB60(54???:<F<<:4
@M02996:162:000000000-B87FG:1:1103:3812:6899 1:N:0:TCGACGTC+TCTCTCCG
CCTACGGGAGGCAGCAGTGGGGAATTTTGGACAATGGGCGCAAGCCTGATCCAGCAATGCCGCGTGCAGGAAGAAGGCCTTCGGGTTGTAAACTGCTTTTGTCAGGGAAGAAATCCTTTGGGTTAATACCTCGAAGGGAAGACGGTACCTGAAGAATAAGCACCGGCTAACTACGTGCCAGCAGCCGCGGTAATACGTAGGGTGCGAGCGTTAATCGGAATTACTGGGCGTAAAGCGTGCGCAGGCGGCTTTGCAAGACAGAGGTGAAATCCCCGGGCTCAACCTGGGAACTGCCTTTGTG
+
ACCCCG:8=:)=8===CCFFFGEGGGGGFGGGGGGGGGGFGGFFGGGGGFGGGFGGGGGGGGGGGGGGGGGGGEFGGGGGGGGGGGGGGGDGGGGGGGGGFGGGGGGGGGG8EFFFGGGGFCCFFCFGGGGGGGGGGDCFGGGGGGGGGGGGGGGCFGGGGGGG7EGGGGGGFGGFGGGGGGGGGGDGGEGGGFGGFGF<C7E:EGGFFFGG58AD/67CFFGGGFGGFFGDFFFG9?E34871(2@7BED?B>9BF*:(75?0/(*.)6::)<@CC03()=:@((4((.-))54213)..
@M02996:162:000000000-B87FG:1:1103:13185:7134 1:N:0:TCGACGTC+TCTCTCCT
CCTACGGGTGGCAGCAGTGGGGAATTTTGGACAATGGGCGCAAGCCTGATCCAGCAATGCCGCGTGCAGGAAGAAGGCCTTCGGGTTGTAAACTGCTTTTGTCAGGGAAGAAATCCTTTGGCTTAATACCTCGAAGGGATGACTGTACCTTAAGAATAAGCACCGGCTAACTACGTGCCAGCAGCCGCGGTAATACGTAGGGTGCGAGCGTTAATCGTAATTACTGGGCGTAAAGCGTGCGCATGCTGCTTGGCGAGCCTGATGTGAAATCTCCGGGCTCACCCTGGGAACTGCCTTCGTG
+
CCCCCDA90:8=;==;EF,EAG@FGC,EC7<EGGGGGGGGEGGGGGGGGA@69CF6C@FF<FGGGGGGGGG<FFGGGGGGGGGGGGGGGGGGGG,FGAF=BFFFGGGGG+4?:,?EFF,BE,A,AAA<F,CF7+,++=,AB8=,8CDFGA,AE36,7>9FG?DFFCGGEGGF,3+@3:;EFFFFGGGGGECC74,?8<8DE4C4/**:8AGG31;@>,2*:F7<9+2:A;D>>B97-4;<1:9(44*9697*(.-)-*1(0.*69:6646:)61729;-:>/,<(:<6124>B>.<9)-(-
@M02996:162:000000000-B87FG:1:1103:24687:7405 1:N:0:TCGACGTC+TCTCTCCG
CCTACGGGAGGCAGCAGTGGGGAATTTTGGACAATGGGCGCAAGCCTGATCCAGCAATGCCGCGTGCAGGAAGAAGGCCTTCGGGTTGTAAACTGCTTTTGTCAGGGAAGAAATCCTTTGGGTTAATACCTCGAAGGGATGACGGTACCTGAAGAATAAGCACCGGCTAACTACGTGCCAGCAGCCGCGGTAATACGTAGGGTGCGAGCGTTAATCGGAATTACTGGGCGTAAAGCGTGCGCAGGCGGCTTTGCAAGACAGAGGTGAATTCCCCGGGCTCAACCTGGGAACTGCCTTTGTG
+
@ACCCG>>5:)8=8==CCFFGGGGGFGGGGGGFGGGGGGGGGGGGGGGGGGGGGGGGGGGGGGGGGGGGGBFGGGGGGGGGGGGGGGGGGGGGGGGGGGGGGGGGGGGGGGGGGGGGGGGGGGGGGGGGGGGGGGGGGGGGGGGGGGEGGGDGGGGGGGGGGGGGEGGGGGGGGGGGGGDFGGGGGGGGEGGGFGG?GFGGGGFGGGBFFCEGGFGGFGGFGGGGFGGFFGFFFA76135489;>9<BDEEFFDBFFCE0@FF?@B?84<*)37BEG07??FFFB,4:??(28)82@AA>0
@M02996:162:000000000-B87FG:1:1103:5181:7893 1:N:0:TCGACGTC+TCTCTCCG
CCTACGGGAGGCAGCAGTGGGGAATTTTGGACAATGGGCGCAAGCCTGATCCAGCCATGCCGCGTGCGGGAAGAAGGCCTTCGGGTTGTAAACCGCTTTTGTCAGGGAAGAAAAGGTTCTGGCTAATACCCGGGACTCATGACGGTACCTGAAGAATAAGCACCGGCTAACTACGTGCCAGCAGCCGCGGTAATACGTAGGGTGCAAGCGTTAATCGGAATTACTGGGCGTAAAGCGTGCGCAGGCGGTTATGCAAGACAGAGGTGAAATCCCCGGGCTCAACCTGGGAACTGCACTTGTG
+
ACCCCD08=0)8======CEFGGGGGGGGGGGGGGGGGGGGGGGGGGGGGGGGGGGGGGGGGGGGGGGGGGGGFGGGGGGGGGFGGGGGGGGGGGGGGGGGFGFEGGFFGGGGGGGFGGGGFGGAFFFGGGGCGGGGGGGGGGGGGGGGGG@8FGGGGGGCCCGD5CCEFFGGFCGGGE,<CGFGGGGGECEEAGC:G7FEGGFEFFFA:*CDFFGFFGGFCC<<46A@:55>?A73<DD>5,46;EEFBDF4))*.*2.75F6/,156):3)558539<<FBFF?:6:23278)(/.6),
@M02996:162:000000000-B87FG:1:1103:20042:8062 1:N:0:TCGACGTC+TCTCTCCG
CCTACGGGGGGCAGCAGTGGGGAATTTTGGACAATGGGCGCAAGCCTGATCCAGCAATGCCGCGTGCAGGAAGAAGGCCTTCGGGTTGTAAACTGCTTTTGTCAGGGAAGAAATCCTTTGGGTTAATACCTCGAAGGGATGACGGTACCTGAAGAATAAGCACCGGCTAACTACGTGCCAGCAGCCGCGGTAATACGTAGGGTGCGAGCGTTAATCGGAATTACTGGGCGTAAAGCGTGCGCAGGCGGCTTTGCAAGACAGAGGTGAAATCCCCGGGCTCAACATGGGAACTGCCTTTGTG
+
BCCCCD>=AA)8888::CEFGGFGGGGGGGGGGGGGGGGFGGGGGGGGGGGGGGFGGGGGGGGGGGGGGGCFGGGGGGGGGGGGGGGGGGGGGGGGGFGGFGGGGCFFGGGGFGGGGGGFGDEGFGFFGGGGGGGEGGFFGGGGDFFGGGF:CGGGGGGGGGGGEGGGGGGGFGGGGG5CFFC7FFCEDGG*8@?CFFGFGGFECEGFFFDEGGFFC?GGFC7CGFGFF>DFFBFG12>>98124;EBEFF6>BBF702(8<9(/-6444FB?>:EG;3:2*(1..(3484:75()15<:0
@M02996:162:000000000-B87FG:1:1103:9384:8586 1:N:0:TCGACGTC+TCTCTCCG
CCTACGGGAGGCAGCAGTGGGGAATTTTGGACAATGGGGGCAACCCTGATCCAGCAATGCCGCGTGTGTGAAGAAGGCCTTCGGGTTGTAAAGCCCTTTTGTCCGGAAAGAAAACGTCGTGGTTAATACCCGTGGCGGATGACGGTACCGGAAGAATAAGCACCGGCTAACTACGTGCCAGCAGCCGCGTTAATACGTAGGGTGCAAGCGTTAATCGGAATTACTGGGCGTAAAGCGTGCGCAGGCGGTCCGCTAAGACAGATGTGAAATCCCCGGGCTTAACCTGGGACCTGCATTTGTG
+
CCCCCGA55:)======EFGGGGGGFGGGEDFF<EFGGGGDGFGGCFA,:EFE:,C6F,EC@@@@CFGGGG<?FFF,FEFDAFGDG@CFGGCEFDBFGGG<BFFF=CFDFFGGGCCEE@FE:FGG9A<DEF+@@+>C@++8,8C7@+CCECB>@>3@F@C97F@F>::EFCB,8;C,C?9<550@7*3:*1B*;+;59;CE3:5=CD*57C57<6*9(*1>:*009<C45C<@0)2(3<<;G16(2@BDD>>((4)4CF:@)/6@<FA)6FF?385D9>B:*<4><?B?0,3(41AF-)).
@M02996:162:000000000-B87FG:1:1103:7827:8593 1:N:0:TCGACGTC+TCTCTCCG
CCTACGGGAGGCAGCAGTGGGGAATTTTGGACAATGGGCGCAAGCCTGATCCAGCCATGCCGCGTGCGGGAAGAAGGCCTTCGGGTTGTAAACCGCTTTTGTCAGGGAAGAAAAGGTTCTGGCTAATACCCGGGACTCATGACGGTACCTGAAGAATAAGCACCGGCTAACTACGTGCCAGCAGCCGCGGTAATACGTAGGGTGCAAGCGTTAATCGGAATTACTGGGCGTAAAGCGTGCGCAGGCGGTTATGCAAGACAGAGGTGAAATCCCCGGGCTCAACCTGGGAACTGCCTTTGTG
+
BCCCCG58>51===8;==CFGGGGGGGGGGGGGGGGGGGGGGGGGGGGGGGGGGGGGGGGGGGGGGGGGG7FFGGGGGGGGGGGGGGGGGGGGGGGGGGGGGGGGGGGGGGGGGGGGGGGGFGGGFFFGGGGGGGGGGGGGCGGGGGGGGGGGGGGGGGGGGGGGGGGGGGGGGGGGGGGGGGGGGDGGGGGGFGGFGGGGGGFGGGFFFGGGGFGGFGGFGGGGFFGFFGFFBBGFFFG9E;>FFFFFFFFFFFFFFGF5)7:F?=><ACBFFFEGB>BFFFF7????:4252:D=<>)(
@M02996:162:000000000-B87FG:1:1103:7821:8610 1:N:0:TCGACGTC+TCTCTCCG
CCTACGGGAGGCAGCAGTGGGGAATTTTGGACAATGGGCGCAAGCCTGATCCAGCCATGCCGCGTGCGGGAAGAAGGCCTTCGGGTTGTAAACCGCTTTTGTCAGGGAAGAAAAGGTTCTGGCTAATACCCGGGACTCATGACGGTACCTGAAGAATAAGCACCGGCTAACTACGTGCCAGCAGCCGCGGTAATACGTAGGGTGCAAGCGTTAATCGGAATTACTGGGCGTAAAGCGTGCGCAGGCGGTTATGCAAGACAGAGGTGAAATCCCCGGGCTCAACCTGGGAACTGCCTTTGTT
+
AACCCGA):>88==8;==EFGGG>FGGFGGGGGGGGGGGGGGGGGGGGGGGGGGGGGGGGGEGGFCFGGGGDGGFGGGGGGGGGGGGGGGGGGGGFEGGGEFGGCEGGGGGGGGDGGGGGGGGGGCFGGFGCCFGGGGGGGGGFEGGGGGGGGC,4@D7CFD@G@CGEE@EGGGCFBFFGFCGFGGGGGGG5CFDDFG=>C3CBGCFFFFGG5C6DF0C<F87<C6EG:B9>E1>F637C9G;96>E>:>EF)46@2**5??64<?F?)6*2507292(44/8F0(:0244:443.=5))(
@M02996:162:000000000-B87FG:1:1103:17180:8675 1:N:0:TCGACGTC+TCTCTCCG
CCTACGGGTGGCAGCAGTGGGGAATTTTGGACAATGGGCGCAAGCCTGATCCAGCAATGCCGCGTGCAGGAAGAAGGCCTTCGGGTTGTAAACTGCTTTTGTCAGGGAAGAAATCCTTTGGGTTAATACCTCGAAGGGATGACGGTACCTGAAGAATAAGCACCGGCTAACTACGTGCCAGCAGCCGCGGTAATACGTAGGGTGCGAGCGTTAATCGGAATTACTGGGCGTAAAGCGTGCGCAGGCGGCTTTGCAAGACAGAGGTGAACTCCCCGGGCTCAACCTGGGAACTGCCTTTGTG
+
8ACCCGAA=0);;===CEFFGGGGGGGGGGGGGGGGGGGGGGGGGGGGGGFFGFEFGGGGGGDGGGGGGGFGGGGGGGGGGGGGGGGGGGGGGGGGGFGGGGGGGGGGGGGFGGGGGFGG,=FGGGFFGGGGGEEG7FGGGGGCGGGCFGGCFF,=DGGGGFFGGDEGGGGGGGE8FG5EEFDGGGCGG=7588ECFCFGGGGFGCDEFFGG<CACF<CDFEF9C=?CF@3)8?BG66BD;896193<)8@:)2)1)2:,8<64)(0.)):)()7?<>;?)6:FB?:0:?:7B.(.*.:4,
@M02996:162:000000000-B87FG:1:1103:17197:8683 1:N:0:TCGACGTC+TCTCTCCG
CCTACGGGTGGCAGCAGTGGGGAATTTTGGACAATGGGCGCAAGCCTGATCCAGCAATGCCGCGTGCAGGAAGAAGGCCTTCGGGTTGTAAACTGCTTTTGTCAGGGAAGAAATCCTTTGGGTTAATACCTCGAAGGGATGACGGTACCTGAAGAATAAGCACCGGCTAACTACGTGCCAGCAGCCGCGGTAATACGTAGGGTGCGAGCGTTAATCGGAATTACTGGGCGTAAAGCGTGCGCAGGCGGCTTTGCAAGACAGAGGTGAAATCCCCGGGCTCAACCTGGGAACTGCCTTTGTG
+
CCCCCGF=>5)======CEFGGGGGGGGGGGGGGGGGGGGGGGGGGGGGGGGGGGGGGGGGGGGGGGGGGGGGGGGGGGGGGGGGGGEGGGGGGGGGGGGFGGGGFGGGGFFFGGGGGGGG+FEDFEAFGGGG>EF+FEGGGGGGGGGGGGGGGGGEDDFGGGGGGEECFGGFGCGFFGGGGGGGGCED8D>8FCFFG=CC*CDGGG:BEGG<FFGG?DDFGGGGBFGFDG>D?AG;BFD6?;F9>FFFFF:AAB9<7F?FFF?FFFF<BGFFFFGC93??F?>?FB?B(-8<34>B2464
@M02996:162:000000000-B87FG:1:1103:21990:8818 1:N:0:TCGACGTC+TCTCTCCG
CCTACGGGGGGCAGCAGTGGGGAATTTTGGACAATGGGCGCAAGCCTGATCCAGCAATGCCGCGTGCAGGAAGAAGGCCTTCGGGTTGTAAACTGCTTTTGTCAGGGAAGAAATCCTTTGGGTTAATACCTCGAAGGGATGACGGTACCTGAAGAATAAGCACCGGCTAACTACGTGCCAGCAGCCGCGGTAATACGTAGGGTGCGAGCGTTAATCGGAATTACTGGGCGTAAAGCGTGCGCAGGCGGCTTTGCAAGACAGAGGTGAAATCCCCGGGCTCAACCTGGGAACTGCCTTTGTG
+
CCCCCD>==8)8888::CFFGGGGGGGGGGGGGGGGGGGGGGGGGGGGGGGGGGGGGGGGGGGGGGGGGGGGGGGGGGGGGGGGGGGGGGGGGGGGGGFFGGGGGGGGGGGGGGGGGGGGGDGGCGFFGGGGG:?@EEGGGGGGGGGGGGGFGFGGFEFGGGGGGGEGEGGGFGGGGGGGGGGGGGGGGGGC?FGGFGFFGGFDEEGEBEGGDGFFG?G<FGDGGFGFFFGF3:<F>BFG9:>>FFFDFBE?<BF=A*C?FFF??6*5<AGFDFFGG>9?FFFFF??:44327545=AA>3
@M02996:162:000000000-B87FG:1:1103:21972:8821 1:N:0:TCGACGTC+TCTCTCCG
CCTACGGGTGGCAGCAGTGGGGAATTTTGGACAATGGGCGCAAGCCTGATCCAGCAATGCCGCGTGCAGGAAGAAGGCCTTCGGGTTGTAAACTGCTTTTGTCAGGGAAGAAATCCTTTGGGTTAATACCTCGAAGGGATGACGGTACCTGAAGAATAAGCACCGGCTAACTACGTGCCAGCAGCCGCGGTAATACGTAGGGTGCGAGCGTTAATCGGAATTACTGGGCGTAAAGCGTGCGCAGGCGGCTTTGCAAGACAGAGGTGAAATCCCCGGGCTCAACCTGGGAACTGCCTTTGTG
+
ABCCCG5=)00;;=8==CCCFGGGGGGGGGGGGGGGGGGGGGGGGGGGGGGGGGGGGGGGGGGGGGGGFGGGGGGGEGGGGGGGGGGGGGGGGGFFGGGGGGGGGFGFFDGGGGGGGGGGGCGGFFFEGFFGGGGG7F8B7DF7EFGEGFGGFEGFEG?FGGGGGGEEEGGGGGEFGD9FGGFGFFGGGGG>CFFGFGFFE5C>GCC)5>DGDDFFD?DDFGGGGFFF@DCB):2D0:B5;:939>:>EDDFFF:B<*C:F:<:F?FB<<F?>F:?CBF<DFFFF(44(84:><12*4<4.
@M02996:162:000000000-B87FG:1:1103:18027:9037 1:N:0:TCGACGTC+TCTCTCCG
CCTACGGGCGGCAGCAGTGGGGAATTTTGGACAATGGGCGCAAGCCTGATCCAGCAATGCCGCGTGCAGGAAGAAGGCCTTCGGGTTGTAAACTGCTTTTGTCAGGGAAGAAATCCTTTGGGTTAATACCTCGAAGGGATGACGGTACCTGAAGAATGAGCACCGGCTCACTACGTGCCAGCAGCCGCGGTAATACGTAGGGTGCGAGCGTTAATCGGAATTACTGGGCGTAAAGCGTGCGCAGGCGGCTTTGCAAGACAGAGGTGAAATCCCCGGGCTCCACCTGGGAACTGCCTTTGTG
+
BCCCCG5885)8888;;CFFGGGGGGGGGGGGGFGGFGGGGGGGGGGGGGGGGGGGGGGGGGGGGGGGGGGGGGGGGGGGGGGGGGGEGFGGGGGGGGGGFGGGGCFGGGGGFGGGGGGGGEEGGGFFGGGGGCFG7FFFDBF7CFGGGGGFGGG?FFGGGGGGGGG>*>CFGGGGGGGGGGGGGGGGGGGE@=EC>G4CCDGFGCG>EFDG5CFGG?CC>@F796CF@EG@>?DF>:ED>:319>>>>EF)<:<=A0=:F4?<??F364F7:FBGD>F?(?B517:?:(-584.5=ADF1
@M02996:162:000000000-B87FG:1:1103:18051:9038 1:N:0:TCGACGTC+TCTCTCCG
CCTACGAGCGGCAGCAGTGGGGAATTTTGGACAATGGGCGCAAGCCTGATCCAGCAATGCCGCGTGCAGGAAGAAGGCCTTCGGGTTGTAAACTGCTTTTGTCAGGGAAGAAATCCTTTGGGTTAATACCTCGAAGGGATGACGGTACCTGAAGAATGAGCACCGGCTCACTCCGTGCCAGCAGCCGCGGTAATACGTAGGGTGCGAGCGTTCATCGGAATTACTGGGCGTAACGCGTGCGCAGGCGGCTTTGCAAGACAGAGGTTAAATCCCCGGGCTCCACCTGTGAACTGCCTTTGTT
+
CCCCCG)08))==88;;FEFGGGGGGGFFCFGFEGGGGGEGGGGGGG@@EGGGFGGGG9FFGGGGGGFGGGFGGGGGGFGGGCFDEGDFFGGGGGGGFGG?FGAFB,4A7?F8CFFGCGCFEGG?CFCFFGG7+>F77,FEGF::F6EGF98EFGFF5ADE8@F@>EE*@C>,D5D:C>9?C>9:FEGD581=@;9)<0C=7EDGD*8.=DE*7=DC(9DFC:CG4CCF>G3@(->2>5C9:>(14)07>EF2<)1-*:(559()(*..<F?BFDCC>(3(9?;10).).6:<51882<6.
@M02996:162:000000000-B87FG:1:1103:4664:9042 1:N:0:TCGACGTC+TCTCTCCG
CCTACGGGTGGCAGCAGTGGGGAATTTTGGACAATGGGCGCAAGCCTGATCCAGCCATGCCGCGTGCGGGAAGAAGGCCTTCGGGTTGTAAACCGCTTTTGTCAGGGAAGAAAAGGTTCTGGTTAATACCTGGGACTCATGACGGTACCTGAAGAATAAGCACCGGCTAACTACGTGCCAGCAGCCGCGGTAATACGTAGGGTGCAAGCGTTAATCGGAATTACTGGGCGTAAAGCGTGCGCAGGCGGTTATGCAAGACAGAGGTGAAATCCCCGGGCTCAACCTGGGAACTGCCTTTGTG
+
ACCCCG>5:)1=======CFGGGGGGGGGGGGGGGGGGGGGGGGGGGGGGGGGGGGGGGGGGGGGGGGGGFGGGGGGGGGGGGGGGGGGGGGGGGGGGGGGGGGGGGGGGGGGGGGGGGGGGGGGGGGGGGGGGGGGGGGGGGGGGGEGGGFGGFFGGGGGGGGGGGGGGGGGGGGGGGGGGGGGGGGGGGGDFGGFGGGEGGFGGGFFB8EGGFGGFGDFGGGGFGFFFGFFFFGFFFG>CBBFFFFFFFFFFBFFFE0FFF068@?4<:>DFFGDF9??FBFFF?:1(4:D2:7@25>7
@M02996:162:000000000-B87FG:1:1103:18024:9057 1:N:0:TCGACGTC+TCTCTCCG
CCTACGGGCGGCAGCAGTGGGGAATTTTGGACAATGGGCGCAAGCCTGATCCAGCAATGCCGCGTGCAGGAAGAAGGCCTTCGGGTTGTAAACTGCTTTTGTCAGGGAAGAAATCCTTTGGGTTAATACCTCGAAGGGATGACGGTACCTGAAGAATGAGCACCGGCTAACTACGTGCCAGCAGCCGCGGTAATACGTAGGGTGCGAGCGTTAATCGGAATTGCTGGGCGTAAAGCGTGGGCAGGCGGCTTTGCAAGGCAGAGGTGAAATCCCCGGGCTCAACCTGGGAACGGCCTTTGTG
+
ACCCCG:8)808888;CE,CFGGGGGGGGGGGGGGGGGGGGGGGGGGGGCFGGFFFGGGGGGGGGGGGGGFGGGGGGGGGGGGGGGGGEGGGGGGGGGGGFGGGGGGGGGGGGGGGGGGGF7FFDFF@FFGGGGGEGDGFEGGGGGGEFDCCFDFGFECGFFGGCEEG>FGGGGGGFC=CF?FGFGGGGGG5C+1B)=**2>F:8EDFE@C5*96:7:CDFD49F=FE5))..8:*(,0)(*.61>EFEFE4344*)*/(87)8)(/4)4CB::BC76(-8?B7:7?:1.-(-,314<A:3
@M02996:162:000000000-B87FG:1:1103:18043:9059 1:N:0:TCGACGTC+TCTCTCCG
CCTACGGGCGGCAGCAGTGGGGAATTTTGGACAATGGGCGCAAGCCTGATCCAGCAATGCCGCGTGCAGGAAGAAGGCCTTCGGGTTGTAAACTGCTTTTGTCAGGGAAGAAATCCTTTGGGTTAATACCTCGAAGGGATGACGGTACCTGAAGAATGAGCACCGGCTAACTACGTGCCAGCAGCCGCGGTAATACGTAGGGTGCGAGCGTTAATCGGAATTACTGGGCGTAAAGCGTGCGCAGGCGGCTTTGCAAGACAGAGGTGAAATCCCCGGGCTCAACCTGGGAACTGCCTTTGTG
+
BCCCCG85:)18888;;CCCFGGGGGGGGGGGGGGGGGGGGGGGGGGGGGGGGGFGFGFGGGGGGGGGGGGGGGGGGGGGGGGGGGGGGGGFGGGFGGGGGGGFGCFGGEEGGGGGGGGG8:CFEGFBFFGGDF8C7FGGDFGF>CDGG99:E9DFGGGGGCGGD5ED5BFGGGGGGGGGGGGFGG=EGCD5CAFGFGGGE<FEGDC>DEGGDGFG:0CD@<CGG=FFFEG5><>G9?ED>?61;;DFFFF:2:A=2:CB@)91;:F)4:FB:<>EG29??68F7(:(.,-5>44<=<<6(
@M02996:162:000000000-B87FG:1:1103:20765:9157 1:N:0:TCGACGTC+TCTCTCCG
CCTACGGGTGGCTGCAGTGGGGAATTTTGGACAATGGGCGCAAGCCTGATCCAGCCATGCCGCGTGCGGGAAGAAGGCCTTCGGGTTGTAAACCGCTTTTGTCAGGGAAGAAAAGGTTCTGGTTAATACCTGGGACTCATGACGGTACCTGAAGAATAAGCACCGGCTAACTACGTGCCAGCAGCCGCGGTAATACGTAGGGTGCAAGCGTTAATCGGAATTACTGGGCGTAAAGCGTGCGCAGGCGGTTATGCAAGACAGAGGTGAAATCCCCGGGCTCAACCTGGGAACTGCCTTTGTG
+
ACCCCG:5=51====;;=CFGGGGGGGFGGGGGGGGGGGGGGGGGGGGGGGGGGGGGGGGGGGGGGGGGGGGGGGGGGGGGGGGGGGGGGGGGGGGGGGGGGGGGGGGGGGGGGGGGGGGGGGGGGGGGGGGGGGGGGGGGGGGGGGGGGGFGGGGGGFFGGGGGGGGGGGGGGGGGGGGGGGGGGGGGGCGEFGFFGGGGGGFGGGFFFGGGFFGGFGGFFGGFFFGFFGFFBFGBFFG9*4>6>EF37>6AABFFFFBFFF<9:FBAAFB?FEGDF>?FFFFFFF68:4?D>.59)6<8
@M02996:162:000000000-B87FG:1:1103:19418:9472 1:N:0:TCGACGTC+TCTCTCCG
CCTACGGGTGGCTGCAGTGGGGAATTTTGGACAATGGGCGCAAGCCTGATCCAGCAATGCCGCGTGCAGGAAGAAGGCCTTCGGGTTGTAAACTGCTTTTGTCAGGGAAGAAATCCTTTGGGTTAATACCTCGAAGGGATGACGGTACCTGAAGAATAAGCACCGGCTAACTACGTGCCAGCAGCCGCGGTAATACGTAGGGTGCGAGCGTTAATCGGAATTACTGGGCGTAAAGCGTGCGCAGGCGGCTTGGCAAGACAGAGGTGAAATCCCCGGGCTCAACCTGGGAACTGCCTTTGTG
+
ACCCCGAB@1)======CCFGGGGGGGFFGGGGGGGGGGGGGGGGGGGGGGGGGGGGGGGGGGGGGGGGGGGGGGGGGGGGGGGGGGGGGGGGGGGGGGGGGGGGGGGGGGGGGGGGGGGGGGGGGFGGGGGGGGGGGGGGGGGGGGBFF9FDGGGGGGGCDGGGGGGGGGGGGGGGGEEGGGGGGGCCGGEEAFGFFGGGDGEGGGADE3C5DFFFDDGF?*9CF?FFFGFFFFGBF@94*-39>FBFFE)3:?F:7F:57??;8984:FFF>>GG;1()9:F?FFF?:,4?44)05<<4
@M02996:162:000000000-B87FG:1:1103:10784:9801 1:N:0:TCGACGTC+TCTCTCCG
CCTACGGGGGGCTGCAGTGGGGAATATTGGACAATGGGCGCAAGCCTGATCCAGCCATGCCGCGTGAGTGATGAAGGCCTTAGGGTTGTAAAGCTCTTTTGTCCGGGACGATAATGACGGTACCGGAAGAATAAGCCCCGGCTAACTTCGTGCCAGCAGCCGCGGTAATACGAAGGGGGCTAGCGTTGCTCGGAATCACTGGGCGTAAAGGGCGCGTAGGCGGCCATTCAAGTCGGGGGTGAAAGCCTGTGGCTCAACCACAGAATTGCCTTCGATACTGTTTGGCTTGAGTTTGGTAGAG
+
CCCCCGAA>518888:CEGGGGGGGGGGGGGGGGGGGGGGGGGGGGGGGGGGGGFGGGGGGGGGFGGGGGGGGGGGGGGGGGGGGGGGGGGGGGGGGGGGGGGGGGGGGGGGGGGGGGGGGGGGGGGGGGGGGGGGGGGGGGGGGGGGGGGGGGGGGGGGGGGGGGGGGGGGFGGGGGGGGGGGGGGGGGGGGFGGFGGGGFGFGGGFFFGGGGFGG>GGFGGGGFGGFFFFFDFDFFFG;CBAD?F?FFFFFF?FFGFBF@F0?A??FFGF?F53>;AAAFFFFF??BFFFF4:?>4>AA
@M02996:162:000000000-B87FG:1:1103:10766:9807 1:N:0:TCGACGTC+TCTCTCCG
CCTACGGTGGGCTGCAGTGGGGAATCTTGGACAATGGGCACAAGCCTGATCCAGCCATGCCGCGTGAGTGATGAAGGCCTTAGGGTTGTAAAGCTCTTTTGTCCGGGACGATAATGACGGTACCGGAAGAATAAGCCCCGGCTAACTTCTTGCCAGCAGCCGCCGTCATACTAAGGGGCCTAGCGTTGCTCGGAATCACTGGCCGTAACGGGCGCGTAGGCGGCCATTCAAATCGGGGGTGAAAGCCTGTGGTCGTACCACCGATTTACTTTCCATACTCTTTGACTACAGTTTGGTGTGG
+
ACCCC6A)0))=====;E,;@CCFF<<F<-CFFGGGGGG8BFFGGGGGG,FGCFFG@9FF<CEG@FFGGGGFGADGGGGGG9EGFFGGGGEF,C,BEEG,:AFFDGGGGGGGCCF,5AF@CFEF?++@7,4?6ABAE+++68>@7>9,E,7>,8,@6FF7,+++@C**3@E,52>ECC*;*;;**4:CDDFEC>;*;:DGG4*;**:5):)*)/)/1-/***97?3@CB****,474935,2).4(.97*0).)().2A5)0<,)3.-6-*6)**<*.62644*))))())..6)-)(,(-
@M02996:162:000000000-B87FG:1:1103:19076:9900 1:N:0:TCGACGTC+TCTCTCCG
CCTACGGGTGGCTGCAGTGGGGAATATTGGACAATGGGCGCAAGCCTGATCCAGCCATGCCGCGTGAGTGATGAAGGCCTTAGGGTTGTAAAGCTCTTTTATCCGGGACGATAATGACGGTACCGGAGGAATAAGCCCCGGCTAACTTCGTGCCAGCAGCCGCGGTAATACGAAGGGGGCTAGCGTTGCTCGGAATCACTGGGCGTAAAGGGGGCGTAGGCGGCGTTTTAAGTCGGGGGTGAAAGCCGGTGGCTCAACCACAGAATGGCCTTCGAAACTGGGACGCTGAAGTATGGTAGAG
+
ACCCCG85=))=======CFGGGGGGGGGGGGGGGGGGGGGGGGGGGGGGGGGGFGGGGGGGGGFFGGGGGGGGGGGGGGGGGGGGGGGGGGGGGGGGGGGGGGGGGGGGGGGGGGGGGGGGGGGGGGGGGFFDFF8FGGGGGGGGFEGGGGGGGGGGGGGGGGBCEGGGGGGGGGGGEGE<DFGGGGGFGGGE=8FGDFF>F@GCDFFFGG)9)>C9GD=CC*?BGE:?C==)4D04@)4;462()7)8.5432@?G*-7).8?AF?B?G>)0)**()-5.242(---)5--46:*).).
@M02996:162:000000000-B87FG:1:1103:19099:9901 1:N:0:TCGACGTC+TCTCTCCG
CCTACGGGTGGCTGCAGTGGGGAATATTGGACAATGGGCGCAAGCCTGATCCAGCCATGCCGCGTGAGTGATGAAGGCCTTAGGGTTGTAAAGCTCTTTTATCCGGGACGATAATGACGGTACCGGATGAATAAGCCCCGGCTAACTTCGTGCCAGCAGCCGCGGTAATACGAAGGGGGCTAGCGTTGCTCGGAATCACTGGGCGTAAAGGGCGCGTAGGCGGCGTTTTAAGTCGGGGGTGAAAGCCTGTGGCTCAACCACAGAATGGCCTTCGATACTGGGGCGCTTGAGTATCGGAGAG
+
CCCCCG)810)=;==;=C;CFGGGGFGGGGGFFGGGDGEF>EGEGGGGGGGF@FEFFGGGGGGGGGGGGGGEGGGGFGFGGCFGCGGGGGGGGGGGGGGGGGGAFGGGEGG@FFGGCCFEEDFGCEG+@AFFAF9,@@F:=C:=DFGGFGGCDFFGGGGGGGC8@ECEGGFF*D*=EG58:CF<CEEGGGGEGFDGF7<CGGGFGGC@5*:ED<B))(9<=C57?7CC74<8?AB5105C(;24)3>@FF6)(,562?G0<F@?4.8(426:755+962524(8(,-4,()-)))()-3(-
@M02996:162:000000000-B87FG:1:1103:11271:10345 1:N:0:TCGACGTC+TCTCTCCG
CCTACGGGAGGCTGCAGTGGGGAATTTTGGACAATGGGCGCAAGCCTGATCCAGCAATGCCGCGTGCAGGAAGAAGGCCTTCGGGTTGTAAACTGCTTTTGTCAGGGAAGAAATCCTTTGGGTTAATACCTCGAAGGGATGACGGTACCTGAAGAATAAGCACCGGCTAACTACGTGCCAGCAGCCGCGGTAATACGTAGGGTGCGAGCGTTAATCGGAATTACTGGGCGTAAAGCGTGCGCAGGCGGCTTTGCAAGACAGAGGTGAAATCCCCGGGCTCAACCTGGGAACTGCCTTTGTG
+
BCCCCD8=A518=====CCFGGGGGGGGGGGGGGGGGGGGGGGGGGGGGGGGGGGGGGGGGGGGGGGGGGGGGGGGGGGGGGGGGGGGGGGGGGGGGGGGGGGGGGGGGGGGFGGGGGGGGGGGGGGGGGGGGGGGGGGGGGGGGGGEGGGDGGGGGGGGGGGGGGGCGGGGGGGGGGGGGGGGGGGGGGGGGFGGFGGGGGGFGGGFFFGG:CFGGFGGFDGGGFGGFFGFEFFG;<@>9?;>B>FFFFEFDFFFFGG?FFF:FFF>6<G>?FECDB6?DFFF::??B>0>???FFFFF0
@M02996:162:000000000-B87FG:1:1103:11276:10362 1:N:0:TCGACGTC+TCTCTCCG
CCTACGGGAGGCTGCAGTGGGGAATTTTGGACAATGGGCGCAAGCCTGATCCAGCAATGCCGCGTGCAGGAAGAAGGCCTTCGGGTTGTAAACTGCTTTTGTCAGGGAAGAAATCCTTTGGGTTAATACCTCGAAGGGATGACGGTACCTGAAGAATAAGCACCGGCTAACTACGTGCCAGCAGCCGCGGTAATACGTAGGGTGCGAGCGTTAATCGGAATTACTGGGCGTAAAGCGTGCGCAGGCGGCTGTGCAAGACAGAGGTGAAATCCCCGGGCTCACCCTGGGAACTGCCTTTGTG
+
CCCCCGA5)1)8===;=CCFGGFGGGGGGGGGGGGGGGGGGGGGGGGGGGGGGFEFFGGGGGGGGGGGGGGGGGGGGGGGGGGGGGGGGGGGGGGGGGGGFGGGGGGGGGGGGGGGGFFGGDEEGGFGGGGGGGGFGGEFGFGGGGGCFFGGGGGGGGGGGGG@GGGGGGGFGGGGGGGGGGFCFEEGG59EGFGGFGFCGGGFGG:DFD7EGGFGG8CDFFGCGFGGFFGFF?AGB<:57?0-3655>3)87A6BA=C:?FFBF:@<6AC>?FEGG>9?<*(8:?64:0-8<<7>44)6,
@M02996:162:000000000-B87FG:1:1103:14938:10415 1:N:0:TCGACGTC+TCTCTCCG
CCTACGGGTGGCAGCAGTGGGGAATATTGGACAATGGGCGAAAGCCTGATCCAGCAATGCCGCGTGAGTGATGAAGGCCTTAGGGTTGTAAAGCTCTTTTACCCGGGATGATAATGACAGTACCGGGAGAATAAGCTCCGGCTAACTCCGTGCCAGCAGCCGCGGTAATACGGAGGGAGCTAGCGTTATTCGGAATTACTGGGCGTAAAGCGCACGTAGGCGGCTTTGTAAGTTAGAGGTGAAAGCCTGGAGCTCAACTCCAGAATTGCCTTTAAGACTGCATCGCTTGAATCCAGGAGAG
+
ACCCCD>>100=======CEFGGGGGGGGGGGGGGGGGGGGGGGGGGGGGGGGGGGGGGGGGGGFGGGGGGGGGGGGGGGGGGGGGGGGGGGGGGGGGGGGGFGGGGGGGGGGFGGGGGGGGGGGGGGGGGGGGGGGGFGGGGGGGGGGGGGGGGGGGGGGGGGGGGGGGGGGGGGGGGGGGGGGGEGFGGGGFDFFGGGF;FFGGGFFFCGGGFGG?GGFGGGGE8?=@FF@>BCA<FG<28ADFFFFFFFFBBF>GGAFF@AFAF<A7F>A8=0?7AFFFFFFFB:3:?2-48<FFF?<
@M02996:162:000000000-B87FG:1:1103:22532:10422 1:N:0:TCGACGTC+TCTCTCCG
CCTACGGGTGGCTGCAGTGGGGAATATTGGACAATGGGGGCAACCCTGATCCAGCCATGCCGCGTGAGTGATGAAGGCCCTAGGGTTGTAAAGCTCTTTTGTGCGGGAAGATAATGACGGTACCGCAAGAATAAGCCCCGGCTAACTTCATGCCAGCAGCCGCGGTAATACGAAGGGGGCTAGCGTTGCTCGGAATCACTGGGCGTAAAGGGTGCGTAGGCGGGTTTTTAAGTCAGGGGTGAAATCCTGGAGCTCAACTCCAGAACTGCCTTTGATACTGAAGATCTTGAGTCCGGGAGAG
+
ACCCCGA5=0)======CEFGGGGGGGGGGGGGGGGGGGGGGGGGGGGGGGGGGGGGGGGGGGGGGGGGGGGGGGGGGGGGGGGGGGGGGGGGGGGGGGGGGGGGGGEGGGGGGGGGGGGGGGGGGGGGGGGGGGGGGGGGGGGGGGGGGGGGGGGGGGGGGGGGGGGGGGGGGGGGGGGGGGGGGGEGCFGGFGGFGGFFGGFGGD>3BGGFGFGD:GDFGGC:>CGFFGFFFAGB::C7;<<AFFFFFFF??>?2CC>?:7A5<FFD<FFA9*0*:AFFBFF>>A))::<A44>>9648
@M02996:162:000000000-B87FG:1:1103:14950:10429 1:N:0:TCGACGTC+TCTCTCCG
CCTACGGGTGGCAGCAGTGGGGAATATTGGACAATGGGCGAAAGCCTGATCCAGCAATGCCGCGTGAGTGATGAAGGCCTTAGGGTTGTAAAGCTCTTTTACCCGGGATGATAATGACAGTACCGGGAGAATAAGCTCCGGCTAACTCCGTGCCAGCAGCCGCGGTAATACGGAGGGAGCTAGCGTTATTCGGAATTACTGGGCGTAAAGCGCACGTAGGCGGCTTTGTAAGTTAGAGGTGAAAGCCTGGAGCTCAACTCCAGAATTGCCTTTAAAACTGCATCGCTTGAATCCAGGAGAG
+
ACCCCG:5>81======CEFGGFGGGGGGGGGGGGGGGGGGGGGGGGGGGGGGFFGGGGGGGGGGGGGGGGGGGGGGGGGGGGGGGGGGGGGGGGGGGGGGGGGGGGGGGGGGGGGGGGGGGGGGGGGGGGGGGGGGGGGGGGGGFGGGGGCEGGGGGGGGGGGGGGGGGGGGGGGGGGEFFDCEGGGFCCFGEEFFGGGGGGFGGGFFFFEDDBDGFGG@GGGGD8CFFCFF>FGBFFG?<?ADFFFFF@@?BBF7C?>FFF>?>F>BBGFFFF+:2)636:@2<BF?:85<).55::FF
@M02996:162:000000000-B87FG:1:1103:5438:10517 1:N:0:TCGACGTC+TCTCTCCG
CCTACGGGTGGCAGCAGTGGGGAATATTGGACAATGGGCGCAAGCCTGATCCAGCCGTGCCGCGTGAGTGATGAAGGCCCTAGGGTTGTAAAGCTCTTTTATCCGGGACGATAATGACGGTACCGGAGGAATAAGCCCCGGCTAACTTCGTGCCAGCAGCCGCGGTAATACGAAGGGGGCTAGCGTTGCTCGGAATCACTGGGCGTAAAGGGCGCGTAGGCGGCGGTTTAAGTCGGGGGTGAAAGCCTGTGGCTCAACCACAGAATGGCCTTCGATAATGGGACGCTTGAGTATGGGAGAG
+
CCCCCD85=0)=====;<=EFGGGGGFGGGGGGGGGFGGGGGGGGGGGGCFGGFGGGEGGFGGGBFGGGGGGGGGGGGGGGDGGGGFGGGGGGGGGGGGGGGEGGGGGGGGGGGGGGGGGGGGGGGCCFFFGGGGFFGGGGGGGGGGGCCFGEGGGGGFFGGEGGGDEGGFCFGG8CGGGDGDGEEECDFGGGFGGFGGDGGG>EGGFF?FGDGFG59DG?CD=E):5;?DFFA05(4)1428)-47?FFF?:<)9<F*3FFF(96822.7:?FF?*(4<AF:4761:?:2<).67)(4(-
@M02996:162:000000000-B87FG:1:1103:5458:10519 1:N:0:TCGACGTC+TCTCTCCG
CCTACGGGTGGCAGCAGTGGGGAATATTGGACAATGGGCGCAAGCCTGATCCAGCCGTGCCGCGTGAGTGATGAAGGCCCTAGGGTTGTAAAGCTCTTTTATCCGTGACGATAATGACGGTACCTGAGGAATAATCCCCGGCTAACTTCGTGCCAGCAGCCGCGGTAATACGAAGGGGGCTAGCGTTGCTCGGAATCACTGGGCGTAAAGGGCGCGTAGGCGGCGTTTTAGGTCGGGGGTGAAAGCCTGTGGCTCAACCACAGAATGGCCTTCGATACTGCGACGCTTGAGTATGTTAGAG
+
BCCCCD=@)1)=6=====CEFGCFFFFGGCEFGGGGGGGGEFGGGGGGCEFGGFGG@FGFFGGDFGE7FGGG?FFGGGGGGF<EGEG7F<EECFGF<EFGCGGFG7<B7F+@F7A?<A44@=FA,C?EC,8A=F,@9=FF+@7FDFGCD7@>8CC<88+@>++:>5:>,3?57,*=*4:?5;/6CEC*>+;C@>3BFCFD+*:4CGGE3*2C<).9D>)/9CC75<8E>=*0=<09((7>3*5.)()9099?6?FF7C66:F),)692?>=83.03946<))9B>BF(-.)).556=:4:8
@M02996:162:000000000-B87FG:1:1103:20466:10671 1:N:0:TCGACGTC+TCTCTCCG
CCTACGGGAGGCTGCAGTGGGGAATTTTGGACAATGGGCGCAAGCCTGATCCAGCAATGCCGCGTGCAGGAAGAAGGCCTTCGGGTTGTAAACTGCTTTTGTCAGGGAAGAAATCCTTTGGGTTAATACCTCGAAGGGATGACGGTACCTGAAGAATAAGCACCGGCTAACTACGTGCCAGCAGCCGCGGCAATACGTAGGGTGCGAGCGTTAATCGGAATTACTTGGCGTAAAGCGTGCGGAGGCGGCTTTGCAAGACAGAGGTGTAATCCCCGGGCTCAACCTGGGAACTGCCTTTGTG
+
CCCCCD0==1)===8==CCDFGGGGDFGGGDGGGGGGGGGGGGGGGGGGDGGGGGFGGGCGGGGGGGGGGGGGGGGGFFGGGCGGGGGGGGGGGBFFGGGFF?FCGGCFGCFGFGCGF<EGG+??FEFGGCF7CEFGG,33DFCEGG8DEF,@FE=FFDGGC8EFECC>AEG,BCF:FF,@?*C:ECE4*)14)1?5=09C5;.8:*)55)=CFF7965D>C*9E8<<4775;()0(,.*(*--7<:@37@6)6492*:2;@6670*54):::))//3((,6,781:0(((.)422*3).,
@M02996:162:000000000-B87FG:1:1103:14551:10887 1:N:0:TCGACGTC+TCTCTCCG
CCTACGGGGGGCAGCAGTGGGGAATTTTGGACAATGGGCGCAAGCCTGATCCAGCCATGCCGCGTGCGGGAAGAAGGCCTTCGGGTTGTAAACCGCTTTTGTCAGGGAAGAAACGGTTCTGGTTAATACCTGGGACTCATGACGGTACCTGAAGAATAAGCACCGGCTAACTACGTGCCAGCAGCCGCGGTAATACGTAGGGTGCAAGCGTTAATCGGAATTACTGGGCGTAAAGCGTGCGCAGGCGGTTATGCAAGACAGAGGTGAAATCCCCGGGCTCAACCTGGGAACTGCCTTTGTG
+
CCCCCG=A::)8888::CEFGGGGGGGGGGGGGGGGGGGGGGGGGGGGGGGGGGGGGGGGGGGGGGGGGGGGGGGGGGGGGGGGGGGGGGGGGGGGGGGGGGGGGGGGGGGGGGGGGGGGGGGGGGGGGGGGGGGGGGGGGGGGGGGGGGGGGGGGGGGGGGGGGGGGGGGGGGGGGGGGGGGGGGGGG?9EGFGGF?GGGGGFGGGFFFGGGGFGGFGGFGFGGFGGFF<DDBAF>?BC9C;39>:D;@@FFBFFFFF?F?91:?FFF<GFDFFEG;>BFFF@:<B?844:<77<?>AD7
@M02996:162:000000000-B87FG:1:1103:3664:11121 1:N:0:TCGACGTC+TCTCTCCG
CCTACGGGTGGCAGCAGTGGGGAATTTTGGACAATGGGCGCAAGCCTGATCCAGCCATGCCGCGTGCGGGAAGAAGGCCTTCGGGTTGTAAACCGCTTTTGTCAGGGAAGAAAAGGTTCTGGCTAATACCCGGGACTCATGACGGTACCTGAAGAATAAGCACCGGCTAACTACGTGCCAGCAGCCGCGGTAATACGTAGGGTGCAAGCGTTAATCGGAATTACTGGGCGTAAAGCGTGCGCAGGCGGTTATGCAAGACAGAGGTGAAATCCCCGGGCTCAACCTGGGAACTGCCTTTGTG
+
ACCCCD1):)==;=8;C=CFFF;FFGGFGGGGGGGGGGGFGGGGGGGGGGGGGFFFFGGGCFGGFFCFGGFGGEFGGGGGGGGGGGGGGGGGGGGGGGGGGGGGGGGGGGGGGGGGGGGGGGGGGGFGGGGGGDGGGFGGGGGGGGGGGGFGGGGCFGGGGGGGFGGGGGGGGGGFGGGGGGGGGGGDDGGDGFGGFGGC7C;AEFGFFFG5DGFGGBDC>C7FFFGGFFD>>?FC>BFC;G>>(9BE;BBFAA2@4762?FF66<@>A<:2>>@GD;61<@:FB0(4:?1>82:)74A42
@M02996:162:000000000-B87FG:1:1103:25179:11301 1:N:0:TCGACGTC+TCTCTCCG
CCTACGGGAGGCAGCAGTGGGGAGTTTTGGACAATGGGCGCAAGCCTGATCCAGCAATGCCGCGTGCATGAAGAAGGCCTTCGGGTTGTAAACTGCTTTTGTCAGGGAAGAAATCCAGTGGGTGAATACCTCGAAGGGATGACGGTACCTGAAGAATAAGCACCGGCTAACTACGTGCCAGCAGCCGCGGTAATACGTAGGGGGCGAGCGTTAATCGGAATTACTGGGCGTAAAGCGTGCGCAGGCGGCTTTGCAAGACAGAGGTGAAATCCCCGGGCTCAACCTGGTAACTGCCTGTGTG
+
ABCCCGAF581======F<EFGG+BEGG<F<FFGGGGGCF7FG@FGGGG9F<FFGGG9FGGGGGGGCG,EF9FFGGGCGGGGGGCFGGGGGGCF<FG9FF5FFGGGGFGEGGE5?A,,5C,B4++CFGA,454+,+++8DEGCFGGGEGG,F,>E,6EFGGGDFFGGGGGGGGGGGGGGGGGGGGGGGGGGGGFGGFGGFG**:E5DFFFDGG<*:FFGGF?F9CFGGFFGFFFF79BF*4809>FFFF3@)5)6BF**(8?/4??F?D>D())0:D>B(4?<F0,,,4))--.,.*.,)(
@M02996:162:000000000-B87FG:1:1103:12917:11522 1:N:0:TCGACGTC+TCTCTCCG
CCTACGGGAGGCAGCAGTGGGGAATTTTGGACAATGGGCGCAAGCCTGATCCAGCAATGCCGCGTGCAGGAAGAAGGCCTTCGGGTTGTAAACTGCTTTTGTCAGGGAAGAAATCCTTTGGGTTAATACCTCGAAGGGATGACGGTACCTGAAGAATAAGCACCGGCTAACTACGTGCCAGCAGCCCCGGTAATACGTAGGGTGCGAGCGTTAATCGGAATTACTGGGCGTAAAGCGTGCACTGGCGGCTTTGGAAGACAGAGGTGAAATCCCCTGGCTCCACCTGGGAACTGCTTTTGTG
+
BCCCCD>A5:0=8=====CFGGGGG8FFGGDGGGGGGGCFCGG@FGGGG9FGGGGGGCGGGGGGGGDGGGGGGGGGGGGGGGGGGGGGGGGGGG<FGGGGC4FFGGGG,FGGA<,A5C59,B?FG<4@;==B4FG@@F:>B,7F=FFCGGF,6,,3,E+@D=FGGDC+8FBFFGGGGC@CGG>?C,*1/*)4*1140A6C:*=>:E*;>59=*1+:<(**)7+=+;8E@B))8<D7,,5*(+).(().<@54<(.*(20.)0),/(*5):*8:)0CF6()(/48322,(4(524).926(,
@M02996:162:000000000-B87FG:1:1103:12899:11525 1:N:0:TCGACGTC+TCTCTCCG
CCTACGGGAGGCAGCAGTGGGGAATTTTGGACAATGGGCGCAAGCCTGATCCAGCAATGCCGCGTGCAGGAAGAAGGCCTTCGGGTTGTAAACTGCTTTTGTCAGGGAAGAAATCCTTTGGGTTAATACCTCGAAGGGATGACGGTACCTGAAGAATAAGCACCGGCTAACTACGTGCCAGCAGCCGCGGTAATACGTAGGGTGCGAGCGGTAATCGGAATTACTGGGCGTAAAGCGTGCGCAGGCGGCTTTGCAAGACAGGGGTGAAATCCCCGGGCTCAACCTGGGAACTGCCTTTGTG
+
ABCCCGA):))=======CFGGGGGFGGGGGGGGGGGGGFGGGGGGGGGGGGGFCFFFGGGGGEFGGGGGFGGGGGGGGGGGFGGGEFFGGGEGGGFCGGGGFGGGGFGGGGGGGEF9FFGGGGG9;FG8FFG7EGEEGGDGDFDGCCGGEFGGGGD9=FGFEGGGGGGGFFGGGGFGGGFGGGGG>EGGDGGFGGFFFFGDG)5:D5)))2)11;D6DGFCCC<@GG7)1.8(5F1273489;9>F@E3>).))1<6E:?)),.,75<2082778519(,9:573:?B(8?2<.)*)-64
@M02996:162:000000000-B87FG:1:1103:10765:11719 1:N:0:TCGACGTC+TCTCTCCG
CCTACGGGTGGCTGCAGTGGGGAATTTTGGACAATGGGCGCAAGCCTGATCCAGCAATGCCGCGTGCAGGAAGAAGGCCTTCGGGTTGTAAACTGCTTTTGTCAGGGAAGAAATCCTTTGGGTTAATACCTCGAAGGGATGACGGTACCTGAAGAATAAGCACCGGCTAACTACGTGCCAGCAGCCGCGGTAATACGTAGGGTGCGAGCGTTAATCGGAATTACTGGGCGTAAAGCGTGCGCAGGCGGCTTTGCAAGACAGAGGTGAAATCCCCGGGCTCAACCTGGGAACTGCCTTTGTG
+
CCCCCG>9>0);==8==CFGGGGGGGGGGGGGGGGGGGGGGGGGGGGGGGGGGFFGGGGGGGGGGGGGGGGGGGGGGGGGGGGGGGGGGGGGGGGGGGGGGGGGGGGGGGGGGGGGFGGGGGGGGGGGGGGGGGGGGCGGGGGGGGGEGGGGGGGFGGGGGGFFGGGGGGGGGGGGGGGGGGGGGGGGGGGDGFGGFGGGEGGFGGGFFFGEGGFGGDGGFGGGFFCGFDGFEFFGFFFG3:919>>BFFFFA>9FAFF?FFFFF?B<<FGFFFFGGB>FFFFF?1<B?524>?18BBBA:
@M02996:162:000000000-B87FG:1:1103:10779:11731 1:N:0:TCGACGTC+TCTCTCCG
CCTACGGGTGGCTGCAGTGGGGAATTTTGGACAATGGGCGCAAGCCTGATCCAGCAATGCCGCGTGCAGGAAGAAGGCCTTCGGGTTGTAAACTGCTTTTGTCAGGGAAGAAATCCTTTGGGTTAATACCTCGAAGGGATGACGGTACCTGAAGAATAAGCACCGGCTAACTACGTGCCAGCAGCCGCGGTAATACGTAGGGTTCGAGCGTTAATCGGAATTACTGGGCGTAAAGCGTGCGCATGCGGCTTTTCAAGACAGCGGTGAAATCCCCGGCCTCAACCTGGGATCTGCCTTTGTG
+
ACCC8D)8=0)====;=EFGGGDGFGGGFGGGGGGFFGGGGGGGGGGGFFGGGGGGGGGGGGGGGGGGGGGGGGGGGGGGGGGG>FFFG9<CFFFGGGGGFFGGA<D<F@FGGGF<FFGCGGGGGGGGGGGGG7ECEFFGGGGG@FFCF9,8@=F=BFFGGGGFGCEG8CFGGF*D8DEFFFGCGF5CDECCEFGG>CFGG*=)*:4AB>GGGCC@*85*5<+<CF65FED))-6C(4)*(24(-)))05>62:<75?F>))0,73><)6::?F5*)--83F?:2(2(8(-.)655F>>:3
@M02996:162:000000000-B87FG:1:1103:20112:12175 1:N:0:TCGACGTC+TCTCTCCG
CCTACGGGTGGCAGCAGTGGGGAATTTTGGACAATGGGCGCAAGCCTGATCCAGCAATGCCGCGTGCAGGAAGAAGGCCTTCGGGTTGTAAACTGCTTTTGTCAGGGAAGAAATCCTTTGGGTTAATACCTCGAAGGGATGACGGTACCTGAAGAATACGCACCGGCTAACTACGTGCCAGCAGCCGCGGTAATACGTAGGGTGCGAGCGTTAATCGGAATTACTGGGCGTAAAGCGTGGGCAGGCGGCTTTGCAGTACAGAGGTGGAATCCCCGGGCTCAACCTGGGAACTGCCTTTGTG
+
CCCCCG8=850=======;CFGGGG,EFG@GGGGGGGGGG7FGCGGGGGGEGGGGGGCGGGGGGGG@<EFFGGGGGCF@FGGGGGDGGGGGGGFDFGFG@FGFGGGGGGDGGFCF<F<?,A+?+CFEGG@GEGGGCC7:D88CFCCE=9,6=6,>,,7++6;E>C8;C8>D,7D546D7,>*77D,4CC:?**+14:0=FEGGFCC*88A8=9D:CF67>@62+0*<C5>7;)4.*(-0)4;849BB>B3@6>A<*)+26//706:)873C>4../)7(-8674,(.,(.,)54:568)60
@M02996:162:000000000-B87FG:1:1103:4461:12409 1:N:0:TCGACGTC+TCTCTCCG
CCTACGGGTGGCAGCAGTGGGGAATTTTGGACAATGGGCGCAAGCCTGATCCAGCAATGCCGCGTGCAGGAAGAAGGCCTTCGGGTTGTAAACTGCTTTTGTCAGGGAAGAAATCCTTTGGGTTAATACCTCGAAGGGATGACGGTACCTGAAGAATAAGCACCGGCTAACTACGTGCCAGCAGCCGCGGTAATACGTAGGGTGCGAGCGTTAATCGGAATTACTGGGCGTAAAGCGTGCGCAGGCGGCTTTGCAAGACAGAGGTGAAATCCCCGGGCTCAACCTGGGAACTGCCTTTGTG
+
CCCCCGF):0)6;866=CFFGGDEGGGGAFGG<@@6FGGGEB@FGCFFEFFDG=CFDEFFG@:BCFFEGFGF<9F8EFGGFFCFGGEGG9<EFFFEGFFGGGGGEFFFFGG<FAFGG<FAFFFEDGEFAEDFE@8:C:CC8DFC=FECGFCGFDFF9DDFF?FGCEEGG@>DADEGGGCA:DGCFFEGGG<ECF7EFGG455EEGGDDE>CEGFFG3<D3>CFGC?CC@8C>E?<C98B<>C9B14.5<>>F)4<*3*7:4)9678F?>9FF:F;:<9(43*4),343:3(,,.4)9)).(
@M02996:162:000000000-B87FG:1:1103:4439:12417 1:N:0:TCGACGTC+TCTCTCCG
CCTACGGGTGGCAGCAGTGGGGAATTTTGGACAATGGGCGCAAGCCTGATCCAGCAATGCCGCGTGCAGGAAGAAGGCCTTCGGGTTGTAAACTGCTTTTGTCAGGGAAGAAATCCTTTGGGTTAATACCTCGAAGGGATGACGGTACCTGAAGAATAAGCACCGGCTAACTACGTGCCAGCAGCCGCGGTAATACGTAGGGTGCGAGCGTTAATCGGAATTACTGGGCGTAAAGCGTGCGCAGGCGGCTTTGCAAGACAGAGGTGAAATCCCCGGGCTCAACCTGGGAACTGCCTTTGTG
+
BCCCCD=5>5);=88;==CFGGGGGGGGGGGGFGGGGGGGGGGGGGGGGGFGFFFGGGGGGGGGGGGGGGCGGGGGGGGGGGGGGGGGGGGGGGGGGGGGGGGGGGGGGGGGGGGGGGGGGGEGGGGGGGGGGGGGGGGGGGGGGGGGGGGGGGDGGGGGGGGGEGGGGGGGGGGGGGGGGGGGGGGGGDGCGFB;?GGCGGGFGGGFFEGG<DFGGFGDFECEGFGGFFG@E?<GFFFG>C>>FFFFEFFFFFA436=7@FF?F648<<C?:F@EGBF?DF:FF:?FF:?FFF0)82<A1
@M02996:162:000000000-B87FG:1:1103:2232:12785 1:N:0:TCGACGTC+TCTCTCCG
CCTACGGGAGGCAGCAGTGGGGGATATTGCGCAATGGGGGAAACCCTGACGCAGCAACGCCGCGTGAAGGAAGAAGGTTTTCGGATTGTAAACTTCTGTTCTTAGGGAAGAAAAAAATGACGGTACCTAAGGAGCAAGCCACGGCTAACTACGTGCCAGCAGCCGCGGTAATACGTAGGTGGCAAGCGTTGTCCGGATTTACTGGGTGTAAAGGGCGCGTAGGCGGGTATGCAAGTCAGTCGTGAAATACCGAGGCTCAACTTCGGGGCTGCGATTGAAACTGCAAATCTTGAGTATCGGG
+
ACCCCD:>5:)8==8===CEFGGGDGGGGFGGFEGGGGGGGGGGCGGGGACEF@@CF,@CCFFGFGGGGGFFGBFFGG9FGCFGCEGGGFFFGGGGCFEGCFGGFGGBFFECGFCEFFGGGGGGGGGGGGGG9EF@CFFFF@CFGGGGGGGGGGFC*?;DEG@CEECGGGGGG9B>CFGFFGG*>E=;D8DCB+;B.5*6?>9BGGG>DFGCFFB39(C7@EG?C>*27?7BBA7:59FFAE?FF-7B@B4;04;5<6<45@/)74B>F9<040<@52.48@<4<<445:A<<36:BDF9,
@M02996:162:000000000-B87FG:1:1103:2252:12791 1:N:0:TCGACGTC+TCTCTCCG
CCTACGGGAGGCAGCAGTGGGGGATATTGCGCAATGGGGGAAACCCTGACGCAGCAACGCCGCGTGAAGGAAGAAGGTTTTCGGATTGTAAACTTCTGTTCTTAGGGAAGAAAAAAATGACGGTACCTAAGGAGCAAGCCACGGCTAACTACGTGCCAGCAGCCGCGGTAATACGTAGGTGGCAAGCGTTGTCCGGATTTACTGGGTGTAAAGGGCGCGTAGGCGGGTATGCAAGTCAGTCGTGAAATACCGAGGCTCAACTTCGGGGCTGCGATTGAAACTGCAAATCTTGAGTATCGGG
+
CCCCCD>AA80=8=====CEFGGGGGGGGGDGGGGGGGGGGGGGGGGGGGEGGGGGGGGGGGGGGGGGGGGFGGFGG<F?FFGGGGGEGGGGGGGGGCGGGGGGGGGGGGFGGGGGDFGGGEEGDEDFGGGGGGG7EBFFGGDGGGGGFGFFEFGGGGGGGGGGEEE8=1CCFGGGFGGF@:FFCFGGG59C<6EGFGGG7CFFDGFBFFCGGG:DC9DGFGGFEBCEEFGFFFFG>>FFACBFF37FFB6>:;BFFG94?BFA><)36>D:9)<AC7).3@DFBAA9?2)-65:<=4:B0
@M02996:162:000000000-B87FG:1:1103:6235:12875 1:N:0:TCGACGTC+TCTCTCCG
CCTACGGGGGGCAGCAGTAGGGAATATTGCACAATGGGGGAAACCCTGATGCAGCAACGCCACGTGTGGGAAGAAGCATTTCGGTGTGTAAACCACTGTCGTGAGGGAATAATGCTGGACTTCGGCCGTGTAGTTTATACCTCAAAAGGACACAGCCTCACACCGCGCCCCGCCAGCCGCGGTAATACGAGGTGTGATGGCTGTGTTGTCAGTCTGTGCGCGTAGGGAGGGCTGGGGGGGCTGTACGCGCTGTCTGCAAAAAACGGGCCCCGCACCGCCCCCCTGCAGCCGTCCAGATTT
+
ACCCCD8=)1)8+88:CC:CFGGGGGGGGGCGGGGGGGCF=FF<=FGGGFFGGFF,EEGGGEGGGGFFGGCF:FGGGDDFFGCGGGEF<=FGFGGFCGGGGGFFGCG7FC:F,7;F,,,,3?<**<**1<,,,,,722,,5+CAC,++;9*+4+**3*2<*2+*****/****228/*:*:)))/+++*/1C2.+/*+***2102<*))**32:=0*)*1)/)>8>*6<)9))((/((0/(*-.)6)08))04)51-+3).)),.,)(,(/(,)8:)--(()()(,(()(((((-.0,6)
@M02996:162:000000000-B87FG:1:1103:17294:12896 1:N:0:TCGACGTC+TCTCTCCG
CCTACGGGAGGCAGCAGTGGGGAATATTGCACAATGGGCGAAAGCCTGATGCAGCAACGCCGCGTGAGGGACGACGGCCTTCGGGTTGTAAACCTCTTTTAGCAAGGAAGAAGCGAAAGTGACGGTACTTGCAGAAAAAGCGCCGGCTAACTACGTGCCAGCAGCCGCGGTAATACGTAGGGCGCAAGCGTTATCCGGAATTATTGGGCGTAAAGAGCTCGTAGGCGGTTTGTCGCGTCTGCTGTGAAAACCCGAGGCTCAACCTCGGGCCTGCAGTGGGTACGGGCAGACTAGAGGGCGG
+
BCCCCGD=5:)====;==CFGGGGGGGGGGGGGGGGGGGGGGGGGGGGGGGGGGGGGGGGGGGGFGGGGGGGGGGGGGGGGGGGGGGGGGGGGGGGGGGGGGGGGGGGGGGGGGGGGGGGGGGGGGGGGGGGGGGGGGGGGGGGGGGGGGGGGGGGGGGGGGGGGGGGGGGGGGGGGFGGGGGGGGGGGGGGGFGGFGGDGGGFFGGFFFGGGGFGGFGGF8DGGFGGBFGFFA?F>>B38<6:<BFFFFFFFBFF3:5:F=F<7:B?9>C::55C78??FF)7443(48::<862)--9>
@M02996:162:000000000-B87FG:1:1103:23420:13089 1:N:0:TCGACGTC+TCTCTCCG
CCTACGGGCGGCAGCAGTGGGGAATTTTGGACAATGGGCGCAAGCCTGATCCAGCAATGCCGCGTGCAGGAAGAAGGCCTTCGGGTTGTAAACTGCTTTTGTCAGGGAAGAAATCCTTTGGGTTAATACCTCGAAGGGATGACGGTACCTGAAGAATAAGCACCGGCTAACTACGTGCCAGCAGCCGCGGTAATACGTAGGGTGCGAGCGTTAATCGGAATTACTGGGCGTAAAGCGTGCGCAGGCGGCTTTGCAAGACAGAGGTGAAATCCCCGGGCTCAACCTGGGAACTGCCTTTGTG
+
ACCCC610:))8888;CEFGGGGGGGGGGGGGGGGGGGGGGGGGGGGGGGGGGFGGDFGGGGGGGGGGGGGGGGGGGGGGGGGGGGGGGGDGGGGFGGGGGGGGGGGCEFGGGGGGGGGGGGCFGGGGGFGGGGGGGGGGGGGGGGGGGGGGGFGGGCDBFGGGG*@EGGGGGGGGGEFGGGGGGGEDDGD5CAGGFGG4:8E>EGDBF@GGDF?CC?GDF3?FGFGG@DG354>D0(751C9B(,8<>@39AFF446C?FFF:?<F3)4?:2FFEGF;03?<>7<B:17::),(.82)64
@M02996:162:000000000-B87FG:1:1103:19943:13319 1:N:0:TCGACGTC+TCTCTCCG
CCTACGGGGGGCAGCAGTGGGGAATTTTGGACAATGGGCGCAAGCCTGATCCAGCAATGCCGCGTGCAGGAAGAAGGCCTTCGGGTTGTAAACTGCTTTTGTCAGGGAAGAAATCCTTTGGGTTAATACCTCGAAGGGATGACGGTACCTGAAGAATAAGCACCGGCTAACTACGTGCCAGCAGCCGCGGTAATACGTAGGGTGCGAGCGTTAATCGGAATTACTGGGCGTAAAGCGTGCGCAGGCGGCTTTGCAAGACAGAGGTGAAATCCCCGGGCTCAACCGGGGAACTGCCTTTGTG
+
BCCCCD:):>)8888::<EFGGGGFDFGGGGGGGGGFGGGGGGGGGGGGGGGGGGGGGGEFGGGGGGGGGEGGGGGGGGGGGGGGGGGGGGGGGGGGGGGGGGGGGGFGGGGFCDGCDFGF@C:<FFFGGGGGGGECFGGGGGGGGGEGGFBGGGF9CFGGGGGGGGEGGF7?FCCCGGGGGGFGGGGGGGE>@:CFGGFGGGFGGGDBECEDCFGGF:DFF>EFFGGFFGF>?2;2:@C9:(4>F:>>7BFFAB7<CF7?7@4)4=?A9C:BF@C5>,3<@B@(1622:4?<2?F9<>..
@M02996:162:000000000-B87FG:1:1103:15050:13373 1:N:0:TCGACGTC+TCTCTCCG
CCTACGGGAGGCAGCAGTGGGGAATTTTGGACAATGGGCGCAAGCCTGATCCAGCCATGCCGCGTGCGGGAAGAAGGCCTTCGGGTTGTAAACCGCTTTTGTCAGGGAAGAAAAGGTTCTGGCTAATACCCGGGACTCATGACGGTACCTGAAGAATAAGCACCGGCTAACTACGTGCCAGCAGCCGCGGTAATACGTAGGGTGCAAGCGTTAATCGGAATTACTGGGCGTAAAGCGTGCGCAGGCGGTTATGCAAGACAGAGGTGAAATCCCCGGGCCCAACCTGGGAACTGCCTTTGTT
+
ACCCCC@):)18=88;=CEFGEFEGFGFGGGGFGGGGGGGGGGGGGGGGGGGGFGGGGGGGGGGGGGFGGGGGGGGGGGGGGGGGGGGGGGGGGGGGGGGGGGGGGGGGGGGGGGGGGGGGGGFGGGEGGGGGGGGGGGGGGGGGGGGFFCDECFGGGGGFGFGGDGGGGGGFGGGGGGGGFGGGGGGGD5CEFGGFFGGGDGFGGGFFBDGGGFGC<DDFGGGF?FC5>DFDBFGFFFC7:09>FFBEFEFABFFFFG7??F<@FF?A9:>?FFGDF(,8FBB018<:>084<?<F)5-(
@M02996:162:000000000-B87FG:1:1103:27321:13654 1:N:0:TCGACGTC+TCTCTCCG
CCTACGGGTGGCAGCAGTGGGGAATTTTGGACAATGGGCGCAAGCCTGATCCAGCAATGCCGCGTGCAGGAAGAAGGCCTTCGGGTTGTAAACTGCTTTTGTCAGGGAAGAAATCCTTTGGGTTAATACCTCGAAGGGATGACGGTACCTGAAGAATAAGCACCGGCTAACTACGTGCCAGCAGCCGCGGTAATACGTAGGGTGCGAGCGTTAATCGGAATTACTGGGCGTAAAGCGTGCGCAGGCGGCTTTGCAAGACAGAGGTGAAATCCCCGGGCTCAACCTGGGAACTTCCTTTGTG
+
CCCCCC)8>51===8;=CCFGGGGFGGGFGGGGGGGGGGGGGGGGGGGGGGGGGGGGGGGGGGGGGGGGGFGGGGGFGGGGGGGGGGGGGGFGGGGGGGGGGGGGGGGGGGGFFGFFCGGGGFGGGFGGFGGGGEFG:FGGGGGCFGCFGGGGGGGGGGFGDFGEGGGDGGGGGGGGGGGGGGGGGGGGGGGEFGGFGGGGGGFGGGFFDGD3CFGGFGDFCGFGFGFFFG)8:<G>?BD2:79(4DEDFE?B941.7F:?F92?<F<A<C?>@>C<BF<</4)5::(1344-..)/6<D3
@M02996:162:000000000-B87FG:1:1103:27341:13657 1:N:0:TCGACGTC+TCTCTCCG
CCTACGGGTGGCAGCAGTGGGGAATTTTGGACAATGGGCGCAAGCCTGATCCAGCAATGCCGCGTGCAGGAAGAAGGCCTTCGGGTTGTAAACTGCTTTTGTCAGGGAAGAAATCCTTTGGGTTAATACCTCGAAGGGATGACGGTACCTGAAGAATAAGCACCGGCTAACTACGTGCCAGCAGCCGCGGTAATACGTAGGGTGCGAGCGTTAATCGGAATTACTGGGCGTAAAGCGTGCGCAGGCGGCTTTGCAAGACAGAGGTGACATCCCCGGGCTCAACCTGGGCACTGCCTTTGTG
+
8ACCCG8):5);==8;=EFGGGGGGGGGGGGGFGGGGGGG@FGFGGGGGFFGGFFGGGGGGGGGGGGGGGGGGGGGGGGGCGGGGGGGGFFFFFFGGGGGGGFGGGGGGGGGGG9FGGFGGEGGGGFFGGGBCEGGC@DFCFGGDGD=EGGFGFFFGGGGGGGCGDGDG7B;EFGGFGGGGGGGGGGCCCDCEAG?AGG**:E3CC<5):5C3*;DG;555FGCE@<F4:DBD(:>;?FG389BF9BB>F:F<<672::(<?F:73@))6*43;B?3(7:?4<)4038(.-42<8795663
@M02996:162:000000000-B87FG:1:1103:27321:13673 1:N:0:TCGACGTC+TCTCTCCG
CCTACGGGTGGCAGCAGTGGGGAATTTTGGACAATGGGCGCAAGCCTGATCCAGCAATGCCGCGTGCAGGAAGAAGGCCTTCGGGTTGTAAACTGCTTTTGTCAGGGAAGAAATCCTTTGGGTTAATACCTCGAAGGGATGACGGTACCTGAAGAATAAGCACCGGCTAACTACGTGCCAGCAGCCGCGGTAATACGTAGGGTGCGAGCGTTAATCGGAATTACTGGGCGTAAAGCGTGCGCAGGCGGCTTTGCAAGACAGAGGTGAAATCCCCGGGCTCAACCTGGGAACTGCCTTTGTG
+
CCCCCD=5=5)=======EFGGGGGGGGGGGGGGGGGGGGGGGGGGGGGGGGGGGGGGGGGGGGGGGGGGGGGGGGGGGGGG@FGGGGGGGGGGGGGGGGGGGGGGGGGGGGGGGGGFGGGGGGGGGGGGGGGGGGGGGGGGGGGGGGGGGGGGGGGGGGGGGFEGGGGGGGFGGGCGGGGGGGGGGGGGDGGFGGFGGGGGGFGGGFFFCCDGFGGDGGFGGGGFGGFFGFFF<F>:B<1CBFFFFFFFFFFB9F>FG0:FF?F?F?DFG?BFDED>0?>*,8??F01:B:B<.5@AF4(
@M02996:162:000000000-B87FG:1:1103:27339:13677 1:N:0:TCGACGTC+TCTCTCCG
CCTACGGGTGGCAGCAGTGGGGAATTTTGGACAATGGGCGCAAGCCTGATCCAGCAATGCCGCGTGCAGGAAGAAGGCCTTCGGGTTGTAAACTGCTTTTGTCAGGGAAGAAATCCTTTGGGTTAATACCTCGAAGGGATGACGGTACCTGAAGAATAAGCACCGTCTAACTACGTGCCAGCAGCCGCGGTAATACGTAGGGTGCGAGCGTTAATCGGAATTACTGGGCGTAAAGCGTGCGCAGGCGGCTTTGCAAGACAGAGGTGAAATCCCCGGGCTCAACATGGGAACTGCCTTTGTG
+
ACCCC655=))======CFEFGC@FGGGGGDFGGGGGCGGGGGGGGGGGGGGGFFFFFGFEEGEGGF@FGEGGFGGGGGFGGGGGGGGGGGGGGGFFFGGGGGGGGG7FFGFFGGGCFDF8=@CC<@EFFGGGG,:B7A=EDG@CGGGGFCFFGGGGGGFFFFGE,3D8CGGGGGFCGGCGFFDGGDGGEGGG8FGFFCCEGG45C*>A>DG5>AGC?C*8BFFEF<C4BDB3(-*4855(2379;E>BEF?A<<*)*:5:?F0?BB)<2DF?FFGC9,2<F1*..(-3(44?442=)64(
@M02996:162:000000000-B87FG:1:1103:5531:13720 1:N:0:TCGACGTC+TCTCTCCG
CCTACGGGTGGCAGCAGTGGGGAATTTTGGACAATGGGCGCAAGCCCGATCCAGCAATGCCGCGTGCAGGAAGAAGGCCTTCGGGTTGTAAACTGCTTTTGTCAGGGAAGAAATCCTTTGGGTTAATACCTCGAAGGGATGACGGTACCTGAAGAATAAGCACCGGCTAACTACGTGCCAGCAGCCGCGGTAATACGTAGGGTGCGAGCGTTAATCGGAATTACTGGGCGTAAAGCGTGCGCAGGCGGCTTTGCAAGACAGAGGTGAAATCCCCGGGCTCAACCTGGGAACTGCCTTTGTG
+
CCCCCGA9510;;8=6==CFFGGGGGG,<FGG<6C<FCF:CFGEFD,@+6:@ECCFFFGCCFCCFG@GFC@FGDFCFA<E<,4C:FB>FFCF?AFDB?FF?E?@<BB?FEGDFGGGGGGFFGE7D?EEG<=5BFDGCCFGGGFF=FF7DDBD8FGGGFGFFFFGGGGGGCFGGCCCFGFCG>FGDGE5C=CBCA;F:3*117C.*2/=AF7=/>*:<?35>CGF97C5))95>?4>9?:D9:19>FFEFFBFD<AFAG6:47:89<??BF???)7CDB9?BFB<?FF:854:<<:?=<D<8
@M02996:162:000000000-B87FG:1:1103:5552:13721 1:N:0:TCGACGTC+TCTCTCCG
CCTACGGGTGGCAGCAGTGGGGAATTTTGGACAATGGGCGCAAGCCTGATCCAGCAATGCCGCGTGCAGGAAGAAGGCCTTCGGGTTGTAAACTGCTTTTGTCAGGGAAGAAATCCTTTGGGTTAATACCTCGAAGGGATGACGGTACCTGAAGAATAAGCACCGGCTAACTACGTGCCAGCAGCCGCGGTAATACGTAGGGTGCGAGCGTTAATCGGAATTACTGGTCGTAAATCGTGCGCAGGCGGCTTTGCAAGACAGAGGTTAAATCCCCGGGCTCACCCTTGGACCTGCCTTTGTG
+
CCCCCG:5851;======CFFEGCGGGGGGGGGDGGGGGFGEGGGGGGGGGFGGGGFGGGFGGGFEGGGGGGGGGFGFFGGGEGGGGEGGFGFEFGGFGGGGGGGGGGGGGGGCFFFDFCFEGGGGGFCGGG+F6FEEFGGGGGGGGGGFGAFGGGGGFFGGGGCCGECGGGGGDEFGGGGGGFGFEEDE<*CFGGFGGGGGGFDEGBF>DCDGFCC?DG>FFFGFF+9><>FB)0,3)9,:29963>EFFFAA27-**...91/(9)64D::>>CG>FBD*,4((4(,)(.(,,5@7A<4
@M02996:162:000000000-B87FG:1:1103:10970:13868 1:N:0:TCGACGTC+TCTCTCCG
CCTACGGGAGGCAGCAGTGGGGAATTTTGGACAATGGGCGCAAGCCTGATCCAGCAATGCCGCGTGCAGGAAGAAGGCCTTCGGGTTGTAAACTGCTTTTGTCAGGGAAGAAATCCTTTGGGTTAATACCTCGAAGGGATGACGGTACCTAAAGAATAAGCACCGGCTAACTACGTGCCAGCAGCCGCGGTAATACGTAGGGTGCGAGCGTTAATCGGAATTACTGGGCGTAAAGCGTGCGCAGGCGGCTTTGCAAGACAGAGGTGAAATCCCCGGGCTCAACCTGGGAACTGCCTTTGTG
+
CCCCCG5=5818=====CCFGGEGGGGFGGGGGGGGGGGGEGGGGGGGGGGGGGGGGGGGGGGGGGGGGGBFFGGGFGGGGGGGGGGGGGGGGGGGGGGGGGGGGGGGGDGGGGGGGGGGGGGGGGGGGGGGGGGGGGGGGGGGGGGGGGGGGGGGGGGGGGGGGGGGGGGGGGGGGGGGGGGGGGGGGGGGDFGGFGGGGGGFGGGFFFGGDGFGGFDGFFFGGFGGFFGFFFFGFFFG>:>B>FFEFFFFA<>F2CF?F?FBF?F>AAF?DFFEDFB?DFFFFFFFF??:<<??FDA>1
@M02996:162:000000000-B87FG:1:1103:9320:14232 1:N:0:TCGACGTC+TCTCTCCG
CCTACGGGTGGCAGCAGTGGGGAATTTTGGACAATGGGCGCAAGCCTGATCCAGCAATGCCGCGTGCAGGAAGAAGGCCTTCGGGTTGTAAACTGCTTTTGTCAGGGAAGAAATCCTTTGGGTTAATACCTCGAAGGGATGACGGTACCTGAAGAATAAGCACCGGCTAACTACGTGCCAGCAGCCGCGGTAATACGTAGGGTGCGAGCGTTAATCGGAATTACTGGGCGTAAAGCGTGCGCAGGCGGCTTTGCAAGACAGAGGTGAAATCCCCGGGCTCAACCTGGGAACTGCCTTTGTG
+
BCCCCG>5@0)===8=CFFFGGGGGGGGGGGGGGGGGGGGGGGGGGGGGGGGGGFGGGGGGGGGGGGGGGGGGGGGGGGGGGGGGGGGGGGGGGGGGGGGGGGGGGGGGGGGGGGGGGGGGGGGGGGGGGGGGGGGGGGGGGGGGGGGGGGGGGGGGGGGGGGFGGGGGFFAFFGGGGGGGGGGGGGGGEGEGFGGFGGGGGGFGGGB>EDGDGFGGFGGFGDFGFEGF>C3B?BGFB574:9;FFDBEFF@ABF=766:@?FBF?FFBFGFD7BGD9B?FFF:?FFF??<B?7<)@<<63
@M02996:162:000000000-B87FG:1:1103:9304:14239 1:N:0:TCGACGTC+TCTCTCCG
CCTACGGGTGGCAGCAGTGGGGAATTTTGGACAATGGGCGCAAGCCTGATCCAGCAATGCCGCGTGCAGGAAGAAGGCCTTCGGGTTGTCAACTGCTTTTGTCAGGGAAGAAATCCTTTGGGTTAATACCTCGAAGGGATGACGGTACCTGAAGAATAAGCACCGGCTAACTACGTGCCAGCAGCCGCGGTAATACGTAGGTTGCGAGCGTTAATCGGAATTACTGGGCGTAAAGCGTGCGCCGGCGGCTTTGGAAGCCAGAGGTGAAATCCCCGGGCTCACACTGGGAACTGCCTTGGTT
+
ABCCC8:)=):,==8=CFFGDGFGGDGFGGFGGGGGDEGGGEEGGGGGGGGGFF@EFGFG@F@FFFGF9FCFGGGDECE<CFDEEFGCE,EFGGGGGGG@FFE9EFGGCCEF<FFFEFG9,=6?FFFFEGGGCEGE>@FFGGGGGGFEGC9@E9==ECDFFCFDDGGGGGFGGG*<EGGF67CFC77C>5?1BFGG5084E11=*7D>5:>55*;:5;GD@<:C7*<EF@GB5:<F9<5*-*((,3))005<2((*.*2455>?61*5:9>(.75*)--(4*)02<((486>>B?)8)()(
@M02996:162:000000000-B87FG:1:1103:26480:14484 1:N:0:TCGACGTC+TCTCTCCG
CCTACGGGAGGCAGCAGTGGGGAATTTTGGACAATGGGCGCAAGCCTGATCCAGCAATGCCGCGTGCAGGAAGAAGGCCTTCGGGTTGTAAACTGCTTTTGTCAGGGAAGAAATCCTTTGGGTTAATACCTCGAAGGGATGACGGTACCTGAAGAATAAGCACCGGCTAACTACGTGCCAGCAGCCGCGGTAATACGTAGGGTGCGAGCGTTAATCGGAATTACTGGGCGTAAAGCGTGCGCAGGCGGCTTTGCAAGACAGAGGTGAAATCCCCGGGCTCAACCTGGGAACTGCCTTTGTG
+
CCCCCG0:=))======CCFGGGGGGGGGGGGGGGGGGGGGGCFGGGGGGFGGGGGGFGGGGGGGGEDFGGGGGGGGGGGGGGGGGGGGGGGGFGGGGGFGGFFGGGGGGGG8AFCFFGFDCFEGGEFFGGGGGG@EGGEEGGGGGGBFGGGDFD8FGFGGGG?CEGEEGGGGGEGGGGGGGGGGGGGGGGECFGF6CGGCGGFGDDBFFDG3DFG:<DDFGGGG=8:>EGEF64FBBFD4/73;>>EDEEFAA)=7*2.7F6203=<4<F?>>@89>>FF6<;7((414,4581?9)46(
@M02996:162:000000000-B87FG:1:1103:8340:14545 1:N:0:TCGACGTC+TCTCTCCG
CCTACGGGAGGCTGCAGTGGGGAATTTTGGACAATGGGCGCAAGCCTGATCCAGCAATGCCGCGTGCAGGAAGAAGGCCTTCGGGTTGTAAACTGCTTTTGTCAGGGAAGAAATCCTTTGGGTTAATACCTCGAAGGGATGACGGTACCTGAAGAATAAGCACCGGCTAACTACGTGCCAGCAGCCGCGGTAATACGTAGGGTGCGAGCGTTAATCGGAATTACTGGGCGTAAAGCGTGCGCAGGCGGCTTTGCAAGACAGAGGTGAAATCCCCGGGCTCAACCTGGGAACTGCGTTTGTG
+
BCCCCD>=>))8==8===CFFGGGGFGGGGGGGGGGGGGGGGGGGGGGGGGGGGGGGGGGGGGGGGGGGGGGGGGGGGGGGGGGGGGGGGEGGGGGGGGGGGGGGGGGGGGGGGGGGGGGGGGGGGGGGGGGGGGGGEGGGGGGGGGGFGGGGGGGGGGGGFFGFGGGGGGGGGGGFGGGEGGGGGGGGGGGGFFF?CGGGGGFGGGFFFDGGGFGG<DGFGGGGFGGFFGFFFFGBFFG9:>9>9>EE>@FADF@DGG:F?F<;:9<:AF?B)7:C>0<?FB4(4::05:)55(-;0<F1
@M02996:162:000000000-B87FG:1:1103:29098:14690 1:N:0:TCGACGTC+TCTCTCCG
CCTACGGGTGGCTGCAGTGGGGAATATTGGACAATGGGCGCAAGCCTGATCCAGCCATGCCGCGTGAGTGATGAAGGCCTTAGGGTTGTAAAGCTCTTTTGTCCGGGACGATAATGACGGTACCGGAAGAATAAGCCCCGGCTAACTTCGTGCCAGCAGCCGCGGTAATACGAAGGGGGCTAGCGTTGCTCGGAATCACTGGGCGTAAAGGGCGCGTAGGCGGCCATTCAAGTCGGGGGTGAAAGCCTGTGGCTCAACCACAGAATTGCCTTCGCTACTGTTTGGCTTGAGTTTGGTAGAG
+
CCCCCGD9=5)=;=8==CEEGGGGGGGFGGFGFGGGGGGGGGGGGGGGGGGGGGGGGGGGGGGGGGGGGGGGGGGGGGGGGGFGGGGGGEFGGGGGGGGG<FGGGGGDGGGEFGGCFGGGGGDGDGCCE<AFFE9EGGGGGGGGFFFGGGGFGGGFGCGGGDEGEECCFF;F>;:E5CEE5CCFEEEC<>CCCDEGFGGFGFFFGG)>34:ED3@3D95CFGDEE5:EFFGFFF?5925D328))4>F5@?F6::F?6=?@FF2FAFF4<C><0)297,558<F<>:600).665(75426
@M02996:162:000000000-B87FG:1:1103:29115:14699 1:N:0:TCGACGTC+TCTCTCCG
CCTACGGGTGGCTGCAGTGGGGAATATTGGACAATGGGCGCAAGCCTGATCCAGCCATGCCGCGTGAGTGATGAAGGCCTTAGGGTTGTAAAGCTCTTTTGTCCGGGACGATAATGACGGTACCGGAAGAATAAGCCCCGGCTAACTTCGTGCCAGCAGCCGCGGTAATACGAAGGGGGCTAGCGTTGCTCGGAATCACTGGGCGTAAAGGGCGCGTAGGCGGGCATTCAAGTCGGGGGTGAAAGCCTTTGGCTCAACCACAGAACTGCCTTCGATACTGATTGGCTTGAGTTTAGTAGAG
+
BCCCCC88:8)=,=====CFFGGGGGGGGGDFGGGGGGGGGGCGGGGGG9FFCAE,CFGGGDGGFGGEEFG?FEFGGGDGGCGGGGGGGEEE,CFGGGGGF95,+CEGGG7FGGGCFGCDGFGGGD++@<FFFGFG,FGGGEEFFFG;CGGGGGFGGGGGFGGGGGGGGGGF*,BEG?C:5CFGGGG*5+2;BACG*CGGGFG58CGEF4:=3D8CD>DD@ED*:)2<?7DFF9311(7>322A22>/**0<:???BGF0<))()(1,486:<5;07769)*66((.4(8:64))-/.)-.
@M02996:162:000000000-B87FG:1:1103:27342:15312 1:N:0:TCGACCTC+TATCTCCG
CCTACGGGGGGCTGCAGTGAGGAATTTTCCGCAATGGGCGAAAGCCTGACGGAGCGACGCCGCGTGAGGGATGAAGGTTTTCGGATCGTAAACCTTTTTTATCAAGGAAAAAGGATAACATGCTAACCATATTATTTTGATGGTACTTATTGAATCAGCGCCGGCTAACTACGTGCCAGCAGCCGCGGTAATACGTAGGGGGCGAGCGTTCTCCGGTGTTACTGGGCGTAAAGAGCGTGTAGGCGTGTAGTTTAGTCGGGTGTGTATCCCTTCACCTCAACTGAGGAACTGGTCCTGAAAT
+
CCCCCD8818)8+88:::CEFGGGG,FF55?FGGGGGGGGBFGGGGGGG8-+B@F+@+@FFGGGFGGGGGGGGCGGF,,,@;<F:>**8,@F,?,,,8?F33,8@,<:FC2C::FFG@,228,22<242?C,<FG9+<2*?E6<+:<+00<0@9<+<0C**1*/**/+<++3/*2/AFGF*>F9C*28CG*++/C26:D*/7*)*2))0)***2)))(9D7+;:+7*:8.950).2-(7>(35)(,)0)1/9)).0:*:0.004).*)..944**+04(),@?94()(424(.))666)))
@M02996:162:000000000-B87FG:1:1103:5553:15509 1:N:0:TCGACGTC+TCTCTCCG
CCTACGGGTGGCTGCAGTGGGGAATTTTGGACAATGGGCGCAAGCCTGATCCAGCAATGCCGCGTGCAGGAAGAAGGCCTTCGGGTTGTAAACTGCTTTTGTCAGGGAAGAAATCCTTTGGGTTAATACCTCGAAGGGATGACGGTACCTGAAGAATAAGCACCGGCTAACTACGTGCCAGCAGCCGCGGTAATACGTAGGGTGCGAGCGTTAATCGGAATTACTGGGCGTAAAGCGTGCGCAGGCGGCTTTGCAAGACAGAGGTGAAATCCCCGGGCTCAACCTGGGAACTGCCTTTGTG
+
CCCCCD881816;==;=CCFGGEGGGGGGEGGGGGGGGGGGGGEFFGGGGFFGFGGGEGGGGGGGGGFGGGGGGGGGCAFGGGGEGGGGGGGGC9FGGGGGGFGGGGGGGGGGGGCEFGGDG+@FFDDFFFGEGGECGCFE=FG@FGCGG=3>9E==ED:9=FGGEEG>FGGGGGGGGGAFFDFFC>EGCDE7=B??F?<57:AGG:ABFDGGGFFG;GG>F>F?FCC5;DDF?BC6?F:48(4(77)7<)9A<>=7:C>47)(9<F<4:???)0*59>07=:>,310:40244877)4:,
@M02996:162:000000000-B87FG:1:1103:5534:15511 1:N:0:TCGACGTC+TCTCTCCG
CCTACGGGTGGCTGCAGTGGGGAATTTTGGACAATGGGCGCAAGCCTGATCCAGCAATGCCGCGTGCAGGAAGAAGGCCTTCGGGTTGTAAACTGCTTTTGTCAGGGAAGAAATCCTTTGGGTTAATACCTCGAAGGGATGACGGTACCTGAAGAATAAGCACCGGCTAACTACGTGCCAGCAGCCGCGGTAATACGTAGGGTGCGAGCGTTAATCGGAATTACTGGGCGTAAAGCGTGCGCAGGCGGCTTTGCAAGACAGAGGTGAAATCCCCGGGCTCAACCTGGGAACTGCCTTTGTG
+
CCCCCG>=:88,=88;CCFGGGFGGGGFGGGGGGGGGGGF:FFE@FGGGG@FGFFGGFGGGGGGFGGFGGGFGGGGGGFGGGGGGGGGGGGGGCGGGFFGGGGGGGGFGGGGGGGFGGGGGGFGGGFFFECFGGCCEFBFGGGGDGGCGGGGGGGGCFFFGGGGGGGGGGGGGGGGGEFFGGDCGEEGGGGCGFFFFGFDDDGAEGCBB><5DFFFGFCDF?FGG@3=F:DF33<73?FC,23;B0>5575)5<A4<EG?FFF<63F3:<C:)0<CD>>BF??>??:?744877?2@2<).
@M02996:162:000000000-B87FG:1:1103:2000:15581 1:N:0:TCGACGTC+TCTCTCCG
CCTACGGGAGGCAGCAGTGGGGAATTTTGGACAATGGGCGCAAGCCTGATCCAGCAATGCCGCGTGCAGGAAGAAGGCCTTCGGGTTGTAAACTGCTTTTGTCAGGGAAGAAATCCTTTGGGTTAATACCTCGAAGGGATGACGGTACCTGAAGAATAAGCACCGGCTAACTACGTGCCAGCAGCCGCGGTAATACGTAGGGTGCGAGCGTTAATCGGAATTACTGGGCGTAAAGCGTGCGCAGGCGGCTTTGCAAGACAGAAGTGAAATCCCCGGGCTCAACCTGGGAACTGCCTTTGTG
+
CCCCCD18:))88=====;CFGGGG@FGGGGGGGGGGGGGGGGGGGGGGGFFFFFGFFGGFCGGFGGFFGFFGGGGFGEGGGGGGGGGGFFFGFGFCAFFGGFFGGGGGGGGGGGGGGCE8E?EFFGGFGGGGGGGGBFG8DFGFCF=FFGFGGGGGG9FFFGF7>EEGGGGGGGGGGGFDCFF:FEDGCC:*BFFFFGGEGC>GGDDFFCECCFGC?G:FCFFC@0CFBGFB?FG7:D99:909FD@B@EF2))1)0>?5)).1)9:4AFF7:>*>>62<*()(.8-32(),,()03<),
@M02996:162:000000000-B87FG:1:1103:27014:15759 1:N:0:TCGACGTC+TCTCTCCG
CCTACGGGTGGCAGCAGTGGGGAATTTTGGACAATGGGCGCAAGCCTGATCCAGCCATGCCGCGTGCGGGAAGAAGGCCTTCGGGTTGTAAACCGCTTTTGTCAGGGAAGAAAAGGTTCTGGCTAATACCCGGGACTCATGACGGTACCTGAAGAATAAGCACCGGCTAACTACGTGCCAGCAGCCGCGGTAATACGTAGGGTGCAAGCGTTAATCGGAATTACTGGGCGTAAAGCGTGCGCAGGCGGTTATGCAAGACAGAGGTGAAATCCCCGGGCTCAACCTGGGAACTGCCTTTGTG
+
BCCCCG=):)0======CFGGGGGGGGGGGGGGGGGGGGGGGGGGGGGGGGGGFFGGGGGGGGGGGGGGGGGGGGGGGGGGGGGGGGGGGGGGGGGGGGGGGGGGGGGGGGGGGGGGGGGGGGGGGFFGGGGECEGGGGGGGGGGGGGGGGFFGGGGGGGGGGGGGGGGGGGGGGGGGGGGGGGGGGGGGGGGFGGFGGFG<FFGGGFFFGGGGFGGFGGFGGGFFGGFFDFEFFG>BBD6C>79F>E>DFFFF>FAFE7?:F?F:F?FFC72<BEGF>BFFFFFF?04.3,5<2,=>DB:
@M02996:162:000000000-B87FG:1:1103:21362:16385 1:N:0:TCGACGTC+TCTCTCCG
CCTACGGGTGGCTGCAGTGGGGAATTTTGGACAATGGGCGCAAGCCTGATCCAGCAATGCCGCGTGCAGGAAGAAGGCCTTCGGGTTGTAAACTGCTTTTGTCAGGGAAGAAATCCTTTGGGTTAATACCTCGAAGGGATGACGGTACCTGAAGAATAAGCACCGGCTAACTACGTGCCAGCAGCCGCGGTAATACGTAGGGTGCGAGCGTTAATCGGAATTACTGGGCGTAAAGCGTGCGCAGGCGGCTTTGCAAGACAGAGGGGAAATCCCCGGGCTAAACCTGGGAACTGCCTTTGTG
+
ACCCCD>==81=======CFGGGGGFGGGGGGGGGGGGGGGGGGGGGGGGGGGGGGFGGGGGGGGGGGGGGGGGGGGGGGGGGGGGGGGGGGGGGGGGGGGGGGGGGGGGGGGGGFGFGGGGGGGGGGGGGGGGGGGGGGGGGGGGGCEFEGGGGGGGGGGGGGGGGGGGGGGGCGGGGGGGGGGDGGDED=EFGFFCFFGGGFEGGBFF<ECDFGGFGGFFFFFFFGFBGFFFF74()*-*,7>7>D357:<)-9<:=??5??)3586AF757@GG>(()9:FFFFF:>32?<3>9<<6.
@M02996:162:000000000-B87FG:1:1103:10696:16504 1:N:0:TCGACGTC+TCTCTCCG
CCTACGGGAGGCTGCAGTGGGGAATTTTGGACAATGGGCGCAAGCCTGATCCAGCAATGCCGCGTGCAGGAAGAAGGCCTTCGGGTTGTAAACTGCTTTTGTCAGGGAAGAAATCCTTTGGGTTAATACCTCGAAGGGATGACGGTACCTGAAGAATAAGCACCGGCTAACTACGTGCCAGCAGCCGCGGTAATACGTAGGGTGCGAGCGTTAATCGGAATTACTGGGCGTAAAGCGTGCGCAGTCGGCTTTGCAAGACAGAGGTGAAATCCCCGGGCTCAACATAGGAACTGCCTTTGTG
+
@BCCCG0:)108;=8==CCFGGFEFFGGGGGGGFGGGGGFGGGGGGGGGFFFGE<FCFGGGGGGGGDGGGFFEFFGGGGGGGGGGGGGGGGCFDGG9FFFGGGGGFGFGGGGDGFGCCFFEBC@FFGGGFF<CFGGCF8=EFFFGGGEDFGGGGGGFGGGGGGCG6EEGGGBCGGFGFGGGGFF=;>EG=D*=>CB/<CFEGGFCGGF3=)5*9++7;D/5+:9+9C=5>C381:>130*-:4-(,0)7>564))*.:68?@F:F?F))6*5:5>EC06(8?:6().....)4,(,*.64.
@M02996:162:000000000-B87FG:1:1103:10690:16524 1:N:0:TCGACGTC+TCTCTCCG
CCTACGGGAGGCTGCAGTGGGGAATTTTGGACAATGGGCGCAAGCCTGATCCAGCAATGCCGCGTGCAGGAAGAAGGCCTTCGGGTTGTAAACTGCTTTTGTCAGGGAAGAAATCCTTTGGGTTAATACCTCGAAGGGATGACGGTACCTGAAGAATAAGCACCGGCTAACTACGTGCCAGCAGCCGCGGTAATACGTAGGGTGCGAGCGTTAATCGGAATTACTGGGCGTAAAGCGTGCGCAGGCGGCTTTGCAAGACAGAGGTGAAATCCCCGGGCTCAACCTGGGAACTGCCTTTGTG
+
ACCCCD=8>5)======CFFGGFGGFGGGGGGGGGGGGGGGGGGGGGGGGGGGFFGGGGGGFFFFGGGGGEGGGGGGGGGGGGGGGGGGGGGGGGGGGGGGGFGGGGGGGGGGGGGGFGGGGGGGGGGGGGGGGGGGGGGGGGGGGG@GFFGGGGGCGFGGGGGGGGGGGGGGGGGGGGGGGGGGGGGDGDGGFGGFGGGGGGFGGGFFF>CD<CDGFGGFGGGGFGG@DGEFFFG>?F<9*49B>FE@:E435<*8*A?57??7:@?AF>??>BEGB43<F(7:?FB22(.8>1<4<A:1
@M02996:162:000000000-B87FG:1:1103:10673:16529 1:N:0:TCGACGTC+TCTCTCCG
CCTACGGGAGGCTGCAGTGGGGAATTTTGGACAATGGGCGCAAGCCTGATCCAGCAATGCCGCGTGCAGGAAGAAGGCCTTCGGGTTGTAAACTGCTTTTGTCAGGGAAGAAATCCTTTGGGTTAATACCTCGAAGGGATGACGGTACCTGAAGAATAAGCACCGGCTAACTACGTGCCAGCAGCCGCGGTAATACGTAGGGTGCGAGCGTTAATCGGAATTACTGGGCGTAAAGCGTGCGCAGGCGGCTTTGCACGACAGAGGTGAAATTCCCGGGCTCAACCTGGGAACTGCCTTTGTG
+
AACCCC>A=8)=;====CCFGGGGGCCCGGGGGFGGGGGGGGGGGGGGGGEGEFFFFGGFCGGGGG7FGGGGGGGGGGGGGGGGGGGGGGGGGGGGGGGGGGFGGGGGGGGGGGCEFGGGG7?CFFGGFFCACGGGGDFGGFGG7>>C9EGCFCFFEGGGCD8>EDE6;FEGFGGGFGGGGFG>EG>ED?DEGFGF>FDCGGEDGGC>EF<EGG6FFFGGF?C9CF67>37@E367;?5*4*--1,083<3@B25/4:7374::?(8<<A*6)*78<61(.9(043<63(-582357))).
@M02996:162:000000000-B87FG:1:1103:25110:16630 1:N:0:TCGACGTC+TCTCTCCG
CCTACGGGGGGCAGCAGTGGGGAATTTTGGACAATGGGGGCAACCCTGATCCAGCCATGCCGCGTGCGGGAAGAAGGCCTTCGGGTTGTAAACCGCTTTTGTCAGGGAAGAAATCCTTTGGGCTAATAACTCGGAGGGATGACGGTACCTGAAGAATAAGCACCGGCTAACTACGTGCCAGCAGCCGCGGTAATACGTAGGGTGCAAGCGTTAATCGGAATTACTGGGCGTAAAGCGTGCGCAGGCGGTTATGCAAGACAGATGTGAAATCCCCGGGCTCAACCTGGGAACTGCATTTGTG
+
ACCCCG@AFA08888::EFGGGFGGGGGGGGGGGGGGGGGGGGGGGGGGGGGGGGGGGGGGGGGGGGGGGGGGGGGGGGGGGGGGGGGGGGGGGGGGGGGGGFGGGGFGGGGGGGGGGGGGGGGGGFGGGGGGGGGGGGGGGGGGGGCGGGGGGGGGGGGGGFGGGGGGGGGGGGGGGGGGGGGGGGGGGGG>FGGFGF4EGGEGGGFFFGGGGFFGFGDFGGGGFGGFF7@FFAGFFBD1CBF>B>:7>@FAAA?<>F:?5FAFFFBFF>?0)7CDB12<??:>?BB::2425<A*):A?
@M02996:162:000000000-B87FG:1:1103:28617:16650 1:N:0:TCGACGTC+TCTCTCCG
CCTACGGGCGGCAGCAGTGGGGAATTTTGGACAATGGGCGCAAGCCTGATCCAGCAATGCCGCGTGCAGGAAGAAGGCCTTCGGGTTGTAAACTGCTTTTGTCAGGGAAGAAATCCTTTGGGTTAATACCTCGAAGGGATGACGGTACCTGAAGAATAAGCACCGGCTAACTACGTGCCAGCAGCCGCGGTAATACGTAGGGTGCGAGCGTTAATCGGAATTACTGGGCGTAAAGCGTGCGCAGGCGGCTTTGCAAGACAGAGGTGAAATCCCCGGGCTCAACCTGGGAACTGCCTTTGTG
+
ACCCCC)8:)88878;CCFFGGGGGGCGGGFGGGFD@FGGGGGGGGGGCFFGGGGGFGGGEGGGGGGGGGDGGGGGFGGGGGFDGGFGGGGGGGGGGGGGGGFGGGGGGFGGGGGGGGFGGGFGFCFFGGGGEGGGDGGCC,@FFGGGFGC,><B,;FFGGG@FGE5CEGGGGGGGGGGC6DFGGGGGGGGDEFGGFFG4CDFAGCD)7>7:DFBFG:3C3C>:EFGFF@DEB(:73:E>7?>7>F>EF<>FFAFBDEC0?FFF@:=<4<7>7FE5<9>?)9?>,2(4.54:?<84*)664
@M02996:162:000000000-B87FG:1:1103:10942:17016 1:N:0:TCGACGTC+TCTCTCCG
CCTACGGGTGGCAGCAGTGGGGAATTTTGGACAATGGGCGCAAGCCTGATCCAGCAATGCCGCGTGCAGGAAGAAGGCCTTCGGGTTGTAAACTGCTTTTGTCAGGGAAGAAATCCTTTGGGTTAATACCTCGAAGGGATGACGGTACCTGAAGAATAAGCACCGGCTAACTACGTGCCAGCAGCCGCGGTAATACGTAGGGTGCGAGCGTTAATCGGAATTACTGGGCGTAAAGCATGCGCAGGCGGCTTTGCAGGACAGAGGTGAAATCCCCGGGCTCAACCTGGGAACTGCCTGTGTG
+
ACC=CG)0881;;==;==CFGGC@,CCFGGGDC@FDFGFFGDGEF@FG@ACE9FEGCFGGFGF6@CBCFF7EFFFGGGFGGGGDC=FCFGGGGFGGGCEEFF<CEEFCEFGGFED,,,CFFGG>FGGEF,F?CE8B8@=D=>ACFFFGG99BBFGF9@B9>DEF78EGGGCFFGGGCFGGGFCDFDCEGGC8:BC,)4?<?C63=:*:3)9=CDFGG?DC)<FCC=8C55C).8<7()1*,*-2(-75).76254*,*/(.0<:)(/544*.)0>E321?>FF4:7<1((-.))(3*6)..
@M02996:162:000000000-B87FG:1:1103:12002:17064 1:N:0:TCGACGTC+TCTCTCCG
CCTACGGGTGGCAGCAGTGGGGAATTTTGGACAATGGGCGCAAGCCTGATCCAGCAATGCCGCGTGCAGGAAGAAGGCCTTCGGGTTGTAAACTGCTTTTGTCAGGGAAGAAATCCTTTGGGTTAATACCTCGAAGGGATGACGGTACCTGAAGAATAAGCACCGGCTAACTACGTGCCAGCAGCCGCGGTAATACGTAGGGTGCGAGCGTTAATCGGAATTACTGGGCGTAAAGCGTGCGCAGGCGGCTTTGCACGACAGAGGTGAAATCCCCGGGCTCAACCTGGGAACTGCCTTTGTG
+
CCCCCGD=>50=;==;=CFEFEFFGGGGGDGFGGGGDGGGGGGGGGGGGGGGFFGGGGGGGGGGGGGGGGGGGGGGGGGGFE<FFFGGGGGGGGGGGFAFGGGGGFGGGGGGGCFGGGGGGEGGGGGGGGGGGGGGGGGGGGGGGGGCGGGGC,>=DDDEGGGGGGGGGGDFFGGGEGGF6DG*<CGGGGGEGFFC?FGGGGGFGGGF>EDG5CAFG(*9FGFFEFGF@EGF582:9?>*3246095::BB6ADF*(*/-0)9,92@)-.::?3>EC0(47FBF?BBF:.-55<<?6AAA2
@M02996:162:000000000-B87FG:1:1103:11999:17082 1:N:0:TCGACGTC+TCTCTCCG
CCTACGGGTGGCAGCAGTGGGGAATTTTGGACAATGGGCGCAAGCCTGATCCAGCAATGCCGCGTGCAGGAAGAAGGCCTTCGGGTTGTTAACTGCTTTTGTCAGGGAAGAAATCCTTTGGGTTAATACCTCGAAGGGATGACGGTACCTGAAGAATAAGCACCGTCTAACTACGTGCCAGCAGCCGCGGTAATACGTAGGGTGCGAGCGTTAATCGGAATTACTGGGCGTAAAGCGTGCGCAGGCGGCTTTGCAAGACAGAGGTGAAATCCCCGGGCTCAACCTTGGAACTGCCTTTGTG
+
ACCCCG=AA81=68===CCCFGEGG<FFGGFGGGGGGGGGGGGGGGGGGCGGGGGDFFGFCFGEGGEFFGGGGGFCGGG@F94CFEF==,CFD??@<FGGA=F?,EFCGGGGG9AFCCGGGC4?FGFDGGGGG7=FC=DF@FG7@F=EEGC,@C9=E=DFFG@F+35:3@;D<EEEFC99@57C>7?87>)4;6E?;GF4E7EEECDDBA/*>*;1*257>CG?G*<C>ED)>B<7(373,23-3(>>>>5?<A>6.0:,)77(917):B78:<5174,2)*,8().444.3<728*-6..
@M02996:162:000000000-B87FG:1:1103:3532:17166 1:N:0:TCGACGTC+TCTCTCCG
CCTACGGGGTGCAGCAGTGGGGAATTTTGGACAATGGGCGCAAGCCTGATCCAGCAATGCCGCGTGCAGGAAGAAGGCCTTCGGGTTGTAAACTGCTTTTGTCAGGGAAGAAATCCTTTGGGTTAATACCTCGAAGGGATGACGGTACCTGAAGAATAAGCACCGGCTAACTACGTGCCAGCAGCCGCGGTAATACGTAGGGTGCGAGCGTTAATCGGAATTACTGGGCGTAAAGCGTGCGCAGGCGGCTTTGCAAGACAGAGGTGAAATCCCCGGGCTCAACCTGGGAAATGCCTTTGTG
+
CCCCCD>0101=;==;===E8FEGGGGGGGGGGGGGGGGGGGGGGGGGFGEGGGGGGGGFFGGGGGGFGGGFGGGGGGGGGGGGGGGBFGGGGFFGGGGGGGGGGFGGGGGGGGGGGGGCF>?FFFFGCFGGGGGGGGGGGGGGGGFCG998DFDEGGGDFGGGEGGGGGGGGGGGGGGGGGFGFGGGG=1=CCCF5<C?:DGAEGG3;)>EGGFG*8CGFF=<C*CF>>>)7:>G;:B32*4126)7@).))6<BACFBFFF6@FFFF<GF75B:519:<F:>0,(1:0(69<B2/)6<4
@M02996:162:000000000-B87FG:1:1103:3507:17167 1:N:0:TCGACGTC+TCTCTCCG
CCTACGGGGCGCAGCAGTGGGGAATTTTGGACAATGGGCGCAAGCCTGATCCAGCAATGCCGCGTGCAGGAAGAAGGCCTTCGGGTTGTAAACTGCTTTTGTCAGGGAAGAAATCCTTTGGGTTAATACCTCGAAGGGATGACGGTACCTGAAGAATAAGCACCGGCTAACTACGTGCCAGCAGCCGCGGTAATACGTAGGGTGCGAGCGTTAATCGGAATTACTGGGCGTAAAGCGTGCGAAGGCGGCTTTGCAGACCTGAGGGTACATCCCCGGGCTCAACCTGGGAACTGCCTTTGTG
+
BCCCCG=81008688;;<EFGG@FGGGGGGGGGGGGGGGFFFGCFGGGCFGGGGGFFFGGFFFGGGGGGGEGGGCFGGEFGGFGGFGGGGGG9AEFGFGFFGFFGGGFGGG8EEEFFCFFGEFGGFCCDGG?BFG:ECFGE8DFGF?CFGF7DFF6E>CFGFB>>>EGGFGGFDEFGEGGFDGG8,CEDGD*=:@?>CDCEGGFGC*::@GG*78012C9>FGGCBGGFB5)88AC>6:<4*((41<>8;>;<)-*)*/)0473)(0)6:24(8>CD(23<=?44(3(,44))5:?F>490
@M02996:162:000000000-B87FG:1:1103:17787:17477 1:N:0:TCGACGTC+TCTCTCCG
CCTACGGGAGGCTGCAGTGGGGAATTTTGGACAATGGGCGCAAGCCTGATCCAGCAATGCCGCGTGCAGGAAGAAGGCCTTCGGGTTGTAAACTGCTTTTGTCAGGGAAGAAATCCTTTGGGTTAATACCTCGAAGGGATGACGGTACCTGAAGAATAAGCACCGGCTAACTACGTGCCAGCAGCCGCGGTAATACGTAGGGTGCGAGCGTTAATCGGAATTACTGGGCGTAAAGCGTGCGCAGGCGGCTTTGCAAGACAGAGGTGAAATCCCCGGGCGCAACCTGGGAACTGCCTTTGTG
+
CCCCCD=A>8)======CCFGGGGGGGGGGGGGGGGGGGGGGGGGGGGGGGGGGGGGGGGGGGGGGGGGGDFGGGGGGGGGGGGGGGGGGGGGGGGGGGGGGGGGGGGGGGGGGGGGGGGGGGGGGFFGGGGGGGGGGGGGGGGGGGEGGGGFGGGGGGGGGGGGCEGGGGGGGGGGGGGGGGGGGGGGGGGGFGGFGFGCDGBEGGFAADEGFFGGFGGFCCGCFFGFFGFFFAC>?DD>=1;117>FFFFAF4@<F6(77@:4(@?2>>:2>EEC9(((81F8:??:(-384:?FA2>1
@M02996:162:000000000-B87FG:1:1103:17783:17495 1:N:0:TCGACGTC+TCTCTCCG
CCTACGGGATGCTGCAGTGGGGAATTTTGGACAATGGGCGCAAGCCTGATCCAGCAATGCCGCGTGCAGGAAGAAGGCCTTCGGGTTGTAAACTGCTTTTGTCAGGGAAGAAATCCTTTGGGTTAATACCTCGAAGGGATGACGGTACCTGAAGAATAAGCACCGGCTAACTACGTGCCAGCAGCCGCGGTAATACGTAGGGTGCGAGCGTTAATCGGAATTACTGGGCGTAAAGCGTGCGCAGGCGGCTTTGCAAGACAGAGGTGAAATCCCCGGGCTCAACCTGGGAACTGCCTTTGTG
+
CCCCC,0:>)0==<=====CFEGGGGFGGGGGGGGGGGGCFFGGGGGGGGGGGGGGGGGGGEGGGGGGGGGFFEGGGGGFGGFGGGEGGGGGGGGCEFGGGGGD,EFGD:AFGCFGGGGECFGGGGGGGG=FGGGGGEGGGGGCGGGGGGGGG@D83@FGGFGGFEGDEFGGGG:FFGFCGGG*3CEGGGG5CFFFFGGGG*A?EGG>>:CEDGFCDDDGFGGGCFGFF>DE>0-C0:BG9*296>B>>>E:<2<9AFGFF4??@:B7<4:4:F:89>2:?=:>>?0128<??80414:.(
@M02996:162:000000000-B87FG:1:1103:26073:18037 1:N:0:TCGACGTC+TCTCTCCG
CCTACGGGTGGCTGCAGTGGGGAATTTTGGACAATGGGCGCAAGCCTGATCCAGCAATGCCGCGTGCAGGAAGAAGGCCTTCGGGTTGTAAACTGCTTTTGTCAGGGAAGAAATCCTTTGGGTTAATACCTCGAAGGGATGACGGTACCTGAAGAATAAGCACCGGCTAACTACGTGCCAGCAGCCGCGGTAATACGTAGGGTGCGAGCGTTAATCGGAATTACTGGGCGTAAAGCGTGCGCAGGCGGCTTTGCAAGACAGAGGTGAAATCCCCGGGCTCAACCTGGGAACTGCCTTTGTG
+
ACCCCGA5=5:====;;=CFGGGGGGGGGGGGGGGGGGGGGGGGGGGGGGGGGFEFFFGGGGGGGGGGGGGGGGGGGGGGGGGGGGGGGGGGGGGGGGGGGGGGGGG<FEGGGGGGGGGGGECFGGGGGGGGGGGGGGGGGGGGGGGEGGGGGGGGGGGGGGFGFGGGGGGGGGGGGGGGGGGGGGGGGGGGGFGGFGGGGGGFGGGEFFGGGGFGGDGDFGGGGFGGFFGFB:AGFFFD9C;9BFFEFFFFFFFFAGGFFFFFF?F<><>??FEGGBF??FFF:??01582).4)=<B44
@M02996:162:000000000-B87FG:1:1103:26073:18055 1:N:0:TCGACGTC+TCTCTCCG
CCTATGGGTGGCTGCAGTGGGGAATTTTGGACAATGGGCGCAAGCCTGATCCAGCAATGCCGCGTGCAGGAAGAAGGCCTTCGGGTTGTAAACTGCTTTTGTCAGGGAAGAAATCCTTTGGGTTAATACCTCGAAGGGATGACGGTACCTGAAGAATAAGCACCGGCTAACTACGTGCCAGCAGCCGCGGTAATACGTAGGGTGCGAGCGTTAATCGGAATTACTGGGCGTAAAGCGTGCGCAGGCGGCTTTGCAAGACAGAGGTGAAATCCCCGGGCTCAACCTGGGAACTGCCTTTGTT
+
A9CC,=85=));====;=CFFGGGGGGGGGGGGGGGFGGGGGGGGGGGGGGGFFFGGGGGGGGFCCGGGGGGGGGGFGGGGGFGGGGGGGGFFFGGGGGGGGGGGGGGGGGGGGGGGGGGGG>:FGG9FGGGGFGGGEGGDGGGGGGCFGGFGGGGGG7DGGFGDGDGGFGGCFCG65CGGGGGGGDGGG4:B@C9?FCFD4CB=EGFF3CEDFAFGD:*8?CFFFGFFDGFD:<GF6351:((49DD:BF479A@20*5?FF?F(1.6):303<?<9-8<6258:(-((-5<?:2925),
@M02996:162:000000000-B87FG:1:1103:26048:18580 1:N:0:TCGACGTC+TCTCTCCG
CCTACGGGTGGCTGCAGTGGGGAATTTTGGACAATGGGCGCAAGCCTGATCCAGCAATGCCGCGTGCAGGAAGAAGGCCTTCGGGTTGTAAACTGCTTTTGTCAGGGAAGAAATCCTTTGGGTTAATACCTAGAAGGGATGACGGTACCTGAAGAATAAGCACCGGCTAACTACGTGCCAGCAGCCGCGGTAATACGTAGGGTGCGAGCGTTAATCGGAAATACTGGGCGTAAAGCGTGCGCAGGCGGCTTTGCAAGACAGAGGTGAAATCCACGGGCTTCACCTGGGACATGCCTGTGTG
+
AACCCG5>80);;=====CCFGEGGGGGCGGGFGGGCGGFGGEGGFFFGGFFGGFGGGGGGDGGGGGGGG@FCFGGGGGDGGFEGGEEGGDFGGGGEGGGFGFFGGGFD@DFGGGFGFFFGC4@EGAEEGG,C=BFF7FFEDFGGEG@FEGDFGGGGGGGGG>DFGGG6FFFGGGGGGFGFCD;CF:CDGGGG=<9?E467DG45:DB:)9EC8AC7;D*)72AFF+*5>CB5()2--05(1((-7)73>;F2-:*)2:(07?396=<<B05)/):C6>((*)14><6((().,.6*.).,
@M02996:162:000000000-B87FG:1:1103:26031:18590 1:N:0:TCGACGTC+TCTCTCCG
CCTACGGGTGGCTGCAGTGGGGAATTTTGGACAATGGGCGCAAGCCTGATCCAGCAATGCCGCGTGCAGGAAGAAGGCCTTCGGGTTGTAAACTGCTTTTGTCAGGGAAGAAATCCTTTGGGTTAATACCTCGAAGGGATGACGGTACCTGAAGAATAAGCACCGGCTAACTACGTGCCAGCAGCCGCGGTAATACGTAGGGTGCGAGCGTTAATCGGAATTACTGGGCGTAAAGCGTGCGCAGGCGGCTTTGCAAGACAGAGGTGAAATCCCCGGGCTCAACCTGGGAACTGCCTTTGTG
+
ABCCCD55>50;==8;==CFFGGGGGGGGGGGGGGGGGGGGGGGGGGGGGGGGGGGGGGGGGGGGGGGGGGGGGGGGGGGGGGGGGGGFGGGGGGGGGGGGGGGGGGDEGGGGGGGGGGGGGGGGGGGGGGGGEGGGGGFGGGGGGGGGGGGGGGGGGGGGGGFGGGGGGGGGGGGGGGGGGGGGCEGGGGGGFGGFGGGGGGFGGGFA>DDDGFFGDGGFGGGGFGGFFDE@B2C>FEG9?99>>3BFFFFFFFFFGGFFFF:@?F?B2*8:>DCG90<DF:FB:1:(.(,5<0)=24:1
@M02996:162:000000000-B87FG:1:1103:26048:18601 1:N:0:TCGACGTC+TCTCTCCG
CCTACGGGTGGCTGCAGTGGGGAATTTTGGACAATGGGCGCAAGCCTGATCCAGCAATGCCGCGTGCAGGAAGAAGGCCTTCGGGTTGTAAACTGCTTTTGTCAGGGAAGAAATCCTTTGGGTTAATACCTCGAAGGGATGACGGTACCTGAAGAATAAGCACCGGCTAACTACGTGCCAGCAGCCGCGGTAATACGTAGGGTGCGAGCGTTAATCGGAATTACTGGGCGTAAAGCGTGCGCAGGCGGCTTTGCAAGACAGAGGTGAAATCCCCGGGCTCAACCTGGGAACTGCCTTTGTG
+
8ACCBC:5801==88;;;CEFGGGFGGGGGGGGGGGGGGGGGGGGGGGGGGGGGGEFFGGGGGGEGGGGGGGGGGGGGGGGGGEGGGGGGGGGGGGGGGGGGFGGGGBFFGGGGGFFGGGGGGGGGGGGGGGCFGGGFFFEFGGGGG@EGFDFGGGGFGGFFF@FGGGDGGGGGGGGGGGFGGGGGGGGGGCE>GF)=CFGDGD=GG>DFGGGGFCC<GCFFC?FFGE>BD>EFFG9:D34/39;9BFEFFFA<>@B*03@FF:??B?>A223)8ED>;?4424((344>:082:?FBB:1
@M02996:162:000000000-B87FG:1:1103:22051:18910 1:N:0:TCCACGTC+TCTCTCCT
CCTACGGGCGACTGCAGTCAGGAATATTGGACAATGGGCGAAAGCCTGACCCAGCCATGCCGCGTGCAGGAATAAGGCCTTATGGGTCGTAAACTTCTTTTTTTGGGGAGCAATAAGACCTACGCGTAGACTGACGCGACTACACACCAAATACGCATCGCCGAGCTACGTGCCAGCAGCCGAGGTTATACGGGAGATGCTAGCTTTATCCGGATTGATTCGGGGCATATGGTGTGTCGGTGGCTTCCCACGTCCGCAGTGAAACCCCGGAGCTCAACTCAGTTACTTCCTTGCATT
+
A@ACCGD550)=+8;;;;;,;CFGGGCFF-6FEEFCD8,@+@F+,C@FG,-CC:,D<9EFCGGGG7=@EEEGGGGFG?,,:?55,,:,>8B<+,559EF,<,48>+8+@@+AE5??9,:,A5F3+++8>:>,,@,@+5+33*@73D***,,?;2*4:*;>*9**1/:,>*<**=9CE8:<E3))*/*+2+122)**)2**+:C?++:=**0:<5)**)0**/9**):*)**19)(14)8),/((,2)0<*0<(4()-**-)/9)*(.(,()(-))09442)))*)).:672:)(.)*
@M02996:162:000000000-B87FG:1:1103:23632:19057 1:N:0:TCGACGTC+TCTCTCCG
CCTACGGTGGGCAGCAGTGGGGAATTTTGGACAATGGGCGCAAGCCTGATCCAGCAATGCCGCGTGCAGGAAGAAGGCCTTCGGGTTGTAAACTGCTTTTGTCAGGGAAGAAATCCTTTGGTTTAATACCTCGAAGGGATGACGGTACCTGAAGAATAAGCACCGGCTAACTACGTGCCAGCAGCCGCGGTAATACGTAGGGTGCGAGCGTTAATCGGAATTACTGGGCGTAAAGCGTGCGCAGGCGGCTTTGCAAGACAGAGGTGAAATCCCCGGGCTCAACCTGGGAACTGCCTTTGTG
+
ACCCC>9031)===8===;CFGGGGFGGGGGGGGGGGGGGGGGGGGGGGGGGGGGGGGGGGGGGGGGGGGGGGFGGGGGGGGGGGGGGEGFGGGGGGGGGGGGGFFGGGGGGGGFGFFGGG,=EEGFCFGCFGCGEGGGDEFFGCFFGGGGGGFB=EGFFFFGGCEEGGGGGGGECFGGG,<77EG?EGGGGCFGGFF6CGCE6CEDDEFGGGGFGG@35>@7FDF6557DBBFFGF:5>9C>1;0@@ED>F>A2@2EG:4<?(946<DBC?:7>5)-3:?*2@?72085624<1?*-64.
@M02996:162:000000000-B87FG:1:1103:23651:19061 1:N:0:TCGACGTC+TCTCTCCG
CCTACGGGGGGCAGCAGTGGGGAATTTTGGACAATGGGCGCAAGCCTGATCCAGCAATGCCGCGTGCAGGAAGAAGGCCTTCGGGTTGTAAACTGCTTTTGTCAGGGAAGAAATCCTTTGGGTTAATACCTCGAAGGGATGACGGTACCTGAAGAATAAGCACCGGCTAACTACGTGCCAGCAGCCGCGGTAATACGTAGGGTGCGAGCGTTAATCGGAATTACTGGGCGTAAAGCGTGCGCAGGCGGCTTTGCAAGACAGAGGTGAAATCCCCGGGCTCAACCTGGGAACTGCCTTTGTG
+
ABCCCG>AB9)8888::<CFGGGGGGGGGGGGGGGGGGGFGGGGGGGGGGGGGFGGGGGGGGGGGGGGGGGGGGGGGGGGGGGGGGGGGGGGGGGGGGGGGGGGGGGGGGGGGGGGGGGGGGGGGGGGGGGGGGGGGGGGGGGGGGGGGGGGGGGGGGGGGGGGGGGGGGGGGGGGGGGGGGGGGGGGGGGGEFGGFGGGGGGFGGGEEDGGGGFGGFGGFGGFGFGGFFGFFFFGBFEG9:9BBBBDDEFFFF9?BGGFFFFFFFFFFF>??FFGGB1<?FFF>?08..4547?<FFF9(
@M02996:162:000000000-B87FG:1:1103:23635:19082 1:N:0:TCGACGTC+TCTCTCCG
CCTACGTGGGGCAGCAGTGGGGAATTTTGGACAATGGGCGCAAGCCTGATCCAGCAATGCCGCGTGCAGGAAGAAGGCCTTCGGGTTGTAAACTGCTTTTGTCAGGGAAGAAATCCTTTGGGTTAATACCTCGAATGGATGACGGTACCTGAAGAATAAGCACCGGCTAACTACGTGCCAGCAGCCGCGGTAATACGTAGGGTGCGAGAGTTAATCGGAATTACTGGGCGTAAAGCGTGCGCAGGCGGCTTTGCAAGACATAGGTGAAATCCCCGGGCTCAACCTGGGAACTGCCTTTGTT
+
AAC@CD)5:0)8====;=CEDFGGGFFGGGGGGGGGGFGGGGGGGGGGGGGGEGFFGGGGGGGGGGGGGGFGGFGGGGGGFFGGGGGGEFGEGGGGEGGGGGGGGGGFG>EFGG9FGGCF8FFGCFGGGGGGGGG,@DFGGGGDFEG89,@B@DFFDF9BFD3@+5@EGGGGFGGGGGGG6?DCGFGGGCDCEFEFFE=F=DG85CDF)0;=+:++>1>DF:CFFFG*;;DB.:9C9:BD4:1(40>>>B>:4))17:*(*//.92=<AB;::FB851,-4F7522:?:,4>>74)*4:A(
@M02996:162:000000000-B87FG:1:1103:20185:19589 1:N:0:TCGACGTC+TCTCTCCG
CCTACGGGTGGCAGCAGTGGGGAATTTTGGACAATGGGCGCAAGCCTGATCCAGCAATGCCGCGTGCAGGAAGAAGGCCTTCGGGTTGTAAACTGCTTTTGTCAGGGAAGAAATCCTTTGGGTTAATACCTCGAAGGGATGACGGTACCTGAAGAATAAGCACCGGCTAACTACGTGCCAGCAGCCGCGGTAATACGTAGGGTGCGAGCGTTAATCGGAATTACTGGGCGTAAAGCGTGCGCAGGCGGCTTTGCAAGACAGAGGTGAAATCCCAGGGCTCCACCGGGAACCGGCCTTTTTG
+
BCCCCGD>>8)===8==CEFGGGGGGGGGGGGGGGG<FGGGGGGGGGGGGGGGGGGGGGGGGGGGGGGGGEGGGGGGGGGGFCF@FGEGGGGGGGGGGGGGGGGGFGGFGGGBFGGGBFGGGGGGGGGGGGGG>FGGGGGGC:CEEFCC9F88AGGGGGGGFFGGE6@EGGGCEEGFGFCD9CFGGGGDGD5BFCB?GCCEGGFGG:5>5CEG*@F98CG@FGCFFFF45DFFB204:7*(2-29(75.>BFAA>=<CF?:491)-95-.*5:)0*/3(-(/.5((4((((((-41)2)),
@M02996:162:000000000-B87FG:1:1103:20174:19604 1:N:0:TCGACGTC+TCTCTCCG
CCTACGGGTGGCAGCAGTGGGGAATTTTGGACAATGGGCGCAAGCCTGATCCAGCAATGCCGCGTGCAGGAAGAAGGCCTTCGGGTTGTAAACTGCTTTTGTCAGGGAAGAAATCCTTTGGGTTAATACCTCGAAGGGATGATGGTACCTGAAGAATAAGCACCGGCTAACTACGTGCCAGCAGCCGCGGTAATACGGAGGGTGCGAGCGTTAATCGGAATTACTGGGCGTAAAGCGTGCGCAGGCGGCTTTGCAAGACAGAGGTGAAATCCCCGGGCTCAACCTGGGAACTGCCTTGGTG
+
8BCC>885>)1;===;==CEFGGGF@FFFBFFG@EF<DFEFGGGFEFE8CFFFFEFDFGGDBFEFFEFGGEGG8FGFGCGGGGGGGFEGGGGFGGGGGGGGGCFFFGFGGGGGGGGCGGGGECFGGGG9?FGGGFEGGGGGGFFGFF@EFDGGG9EGFGGFGFFGDGGEGGGGGDGC8@EGGGGGGGEDEGEBFGC5**9:<EDECDAEA)=<DFD:;GCF@FGGF?C>BD>)(:73?>33:>9>>DDFB>4424*5*:??F?093FBBFDB20<ED0(-46(020:0884??..,9,5)-
@M02996:162:000000000-B87FG:1:1103:15134:19777 1:N:0:TCGACGTC+TCTCTCCG
CCTACGGGAGGCTGCAGTGGGGAATATTGGACAATGGGCGCAAGCCTGATCCAGCCATGCCGCGTGAGTGATGAAGGCCTTGGGGTTGTAAAGCTCTTTTGTCCGGGACGATAATGACGGTACCGGAAGAATAAGCCCCGGCTAACTTCGTGCCAGCAGCCGCGGTAATACGAAGGGGGCTAGCGTTGCTCGGAATCACTGGGCGTAAAGGGCGCGTAGGCGGCCATTCAAGTCGGGGGTGAAAGCCTGTGGCTCAACCACAGAATTGCCTTCGATACTGTTTGGCTTGAGTTTGGTAGAG
+
BCCCCD>):)0=====CCFFGGGGGGGGGGGGGGGGGGGGGGGGGGGGGGGGGFGGGGGGGGGGFGGGFGGGGGGGGGGGGGFGGGGGGGGGGGGGGGGGGGGGGGGFGFFGGGGGGGGGGGGGGGGGGGGGGGGGGGGGGGGGGGGCGGGGGGGGGGGGGGGGGGGGGGGGGGGGGGGGDFGGGGGGGGGGGFGGFGGFGGCFGGGFFFGGGGFGGFGGFGGEEECFFFGFFFFGFB>D7;?ABFFFFBFFFF?FFGGFF4>?4<7?>DGF?@><7>FFFFFFB7(46<?<45>?0666:
@M02996:162:000000000-B87FG:1:1103:15143:19794 1:N:0:TCGACGTC+TCTCTCCG
CCTACGGGAGTCTGCAGTGGGGAATATTGGACAATGGGCGCAAGCCTGATCCAGCCATGCCGCGTGAGTGATGAAGGCCTTGGGGTTGTAAAGCTCTTTTGTCCGGGACGATAATGACGGTACCGGAAGAATAAGCCCCGGCTAACTTCGTGCCAGCAGCCGCGGTAATACGAAGGGGGCTAGCGTTGCTCGGAATCACGGGGCGTAAAGGGCGCGTAGGCGGCCATTCAAGTCGGCGGTGAAAGCCTGTGGCTCAACCACAGAATTGCCTTCGATACTGTTTGGCTTGAGTTAGGTAAAG
+
ABCCCGD)81)=;=;=;;;;;7B@EG<ADE<F@CF@<EFC:B@FDCFGC@@CFACDCAEFG+@FGGFGEFFDEE66C=<=CFGFF:4@FFD<?FA,?CC9?F<<FFEF:>C4CEFE,5@4@AFA7CF+CD>?DB,EGCDEC8F:DFG9EB8F@FF,@,3CFC8E:C?*,,6>*::=::58=CGFEGGCD7>*:>8*;0*/*1CEC57B>@:E3D>)775C4:9::;8C6**/1),>(45D3*)).4)67=?F1:743?63>>).))9<6<CB<.)+*(...9).2),(,(..6))(16)-.
@M02996:162:000000000-B87FG:1:1103:21959:20218 1:N:0:TCGACGTC+TCTCTCCG
CCTACGGGGGCAGCAGTGGGGAATTTTGGACAATGGGCGCAAGCCTGATCCAGCAATGCCGCGTGCAGGAAGAAGGCCTTCGGGTTGTAAACTGCTTTTGTCAGGGAAGAAATCCTTTGGGTTAATACCTCGAAGGGATGACGGTACCTGAAGAATAAGCACCGGCTAACTACGTGCCTGCAGCCGCGGTAATACGTAGGGTGCGAGCGTTAATCGGAATTACTGGGCGTAAAGCGTGCGCAGGCGGCTTTGCAAGACAGAGGTGAAATCCCCGGGCTCAACCTGGGAACTGCCTTTGTGA
+
ACCCCG1)1:1888;;<;CFFEFGGGGGGFFFGGGGGGGGGGCFGGGGGGGGFECCEAFGGGGGGEGGGCGGGG8FFGGGGGGGGGGGFGGGGGGGGGGGGGGGGGGGG?FGGFGGGGGGCGG?9FFFGFGGGGGGGDFGFGGGGGCGGGCFGGGGCGGFGGGGGDGDGGGFGGGGGGGGGGGGGGGGGGGGFFFFACG*7CGBE5D3@:CC<F?CD(9F:<CF?6*27>D>F49D?FFGB:9B9>DEFDFF22)78=<34?FBFAFAFA<8:.;*/,6BF::/(4?7(44321369<A?)
@M02996:162:000000000-B87FG:1:1103:24297:20387 1:N:0:TCGACGTC+TCTCTCCG
CCTACGGGGGGCAGCAGTGGGGAATTTTGGACAATGGGCGCAAGCCTGATCCAGCCATGCCGCGTGCGGGAAGAAGGCCTTCGGGTTGTAAACCGCTTTTGTCAGGGAAGAAAAGGTTCTGGTTAATACCTGGGACTCATGACGGTACCTGAAGAATAAGCACCGGCTAACTACGTGCCAGCAGCCGCGGTAATACGTAGGGTGCAAGCGTTAATCGGAATTACTGGGCGTAAAGCGTGCGCAGGCGGTTATGCAAGACAGAGGTGAAATCCCCGGGCTCAACCTGGGAACTGCCTTTGTG
+
CCCCCD=):808888::<CFGGGGGGGGGGGGGGGGGGGGGGGGGGGGGGGGGGGGGGGGGGGGGGGGGGDGGGGGGGGGGGGGGGGGGGGGGGGGGGGGGGGGGGGGGGGGGGGDGGGGGGFGGGGGGGGFGGGGFGGGGGGGGGGEGGG?FGFEFGGGGGGGEGGGGGGGGGGGGGGGGGGFGGGDDEGGGFGGFGGGGGGEGGGFFFGGGGFGFF:<:EGGGFCGFFC7>:AC>BFG-:9(39;>075FFBF6>GGFF???FBF2<>C?FFE?<99,4FFF>2?BB44).4,8@A>A:
@M02996:162:000000000-B87FG:1:1103:14042:20402 1:N:0:TCGACGTC+TCTCTCCG
CCTACGGGTGGCTGCAGTGGGGAATTTTGGACAATGGGCGCAAGCCTGATCCAGCAATGCCGCGTGCAGGAAGAAGGCCTTCGGGTTGTAAACTGCTTTTGTCAGGGAAGAAATCCTTTGGGTTAATACCTCGAAGGGATGACGGTACCTGAAGAATAAGCACCGGCTAACTACGTGCCAGCAGCCGCGGTAATACGTAGGGTGCGAGCGTTAATCGGAATTACTGGGCGTAAAGCGTGCGCAGGCGGCTTTGCAAGACAGAGGTGAAATCCCCGGGCTCAACCTGGGAACTGCCTTTGTG
+
CCCCCD>5=0)=====CFFGGGGGGGGGGGGGGGGGGGGGGGGGGGGGGGGGGGFGFGGGGGGGGGGGGGGGGGGGGGGGGGGGGGGGGGGGGGGGGGGGGGGGGGGGGGGGGGGGGGGGGGGGGGGGGFGGGDGGGGGGGGGGGGGGGGGGGGGGGGGGGGGGGGGGGGGGGGGGGGGGGGGGGGGGGEDGGFGGFGGGGGGFEGGFFFGGGGFGGFGGFGFGGFFG>@DEDFFG>FFC7:9BFFFB55B?ABF@DGGFFFF?6?F><<FB?FDEG;>:?FFFFFFB?:44<<479<A44
@M02996:162:000000000-B87FG:1:1103:24307:20407 1:N:0:TCGACGTC+TCTCTCCG
CCTACGGGGTGCAGCAGTGGGGAATTTTGGACAATGGGCGCAAGCCTGATCCAGCCATGCCGCGTGCGGGAAGAAGGCCTTCGGGTTGTAAACCGCTTTTGTCAGGGAAGAAAAGGTTCTGGTTAATACCTGGGACTCATGACGGTACCTGAAGAATAAGCACCGGCTAACTACGTGCCAGCAGCCGCGGTAATCCGTAGGGTGCAAGCGTTAATCGGAATTACTGGGCGTAAAGCGTGCGCAGGCGGTTATGCAAGACAGAGGTGAAAGCCCCGGGCTCAACCTGGGAACTGCCTTTGGT
+
ACCC=D@==)18==;;;;CFGGGGGGGGGGGCFFFGGGGCGEEGGGGGGGGGGFCFFEFFGGGGGGGGGGFGGGGGEGGGGGGGGFGGGECFGGGGGGGGGGGGGGGGGGFGG<FFGCFGGGAFDFFGGFGCFG8FFFGFFGGGDGFGGGGGGGGFDFFGGG8EGEGEEFGGGGGFGGGDFFFGFFGGGGD58A+;8ECGDCGFE6CFFE**//+*9:D*8<C?F8+:5>DD::AGBFDC083201BB>::4:2<*3*:4<5)1?<B7))0,-07/>93:49::3((4,5842)2.*)6(.
@M02996:162:000000000-B87FG:1:1103:13280:20827 1:N:0:TCGACGTC+TCTCTCCG
CCTACGGGTGGCTGCAGTGGGGAATTTTGGACAATGGGCGCAAGCCTGATCCAGCAATGCCGCGTGCAGGAAGAAGGCCTTCGGGTTGTAAACTGCTTTTGTCAGGGAAGAAATCCTTTGGGTTAATACCTCGAAGGGATGACGGTACCTGAAGAATAAGCACCGGCTAACTACGTGCCAGCAGCCGCGGTAATACGTAGGGTGCGAGCGTTAATCGGAATTACTGGGCGTAAAGCGTGCGCAGGCGGCTTTGCAGGACAGAGGTGAAATCCCCGGGCTCAACCTGGGAACTGCCTTTGTG
+
AACCCD8=500=======CFGGGGGGGGGGGGGGGGGGGFFGGGGGGGFGGGGFFFFGGGGFGEFGGGGGGGGGGGGGGGGGGGGGGGGGGGGGGGGGGGGGGGGGGGGGGGGGGGGGGGGGGGGGGGGGGGGGFGGEFGGGGGGGGGGGGFGGGGGGGGGGGGGGGGGGGGGGGGGGGGGGGGGGGGGGG=CAE??FGGGGGFCEDE>EGEDFFGGFGCFCFF9FGGFFG>EFDGFFF:>?99B>EFBFFFBFF*37C?FFFF4(646<7:8:BGD>9:?F?@7<<6244:B?0<87<4(
@M02996:162:000000000-B87FG:1:1103:24688:20868 1:N:0:TCGACGTC+TCTCTCCG
CCTACGGGGGGCTGCAGTGGGGAATTTTGGACAATGGGCGCAAGCCTGATCCAGCAATGCCGCGTGCAGGAAGAAGGCCTTCGGGTTGTAAACTGCTTTTGTCAGGGAAGAAATCCTTTGGGTTAATACCTCGAAGGGATGACGGTACCTGAAGAATAAGCACCGGCTAACTACGTGCCAGCAGCCGCGGTAATACGTAGGGTGCGAGCGTTAATCGGAATTACTGGGCGTAAAGCGTGCGCAGGCGGCTTTGCAAGACAGAGGTGAAATCCCCGGGCTCAACCTGGGAACTGCCTTTGTG
+
ACCCCC88)1)8888:CCFGGGGGGGGGGGGGGGGGGGGGGGGGGGGGGGGGGFFGFFFGGGGGGGGGGGFGGGGGGGGGGGGGGGGGGGGGGFGGGGGGGGGGGGGGFGGGGGGGGGGGGC@CGGFGGGGGGGGGD7FGEGGGEFGGGGGGGEGGGGGCFGGGGGGGGGGGGGGGGGGGGGGGGGGGDCDG*=GGFGGG*CFBGG3)7:DGGGFGG:<DFFGGFFCF@BGFFFFGFFEG6:919>BEFFFFFFFFA=F>@F?:@:94AB:?0@BEG;BFFFFFFFF6<4:245(514441
@M02996:162:000000000-B87FG:1:1103:24702:20880 1:N:0:TCGACGTC+TCTCTCCG
CCTACGGGGGGCTGCAGTGGGGAATTTTGGACAATGGGCGCAAGCCTGATCCAGCAATGCCGCGTGCAGGAAGAAGGCCTTCGGGTTGTAAACTGCTTTTGTCAGGGAAGAAATCCTTTGGGTTAATACCTCGAAGGGATGACGGTACCTGAAGAATAAGCACCGGCTAACTACGTGCCAGCAGCCGCGGTAATACGTAGGGTGCGAGCGTTAATCGGAATTACTGGGCGTAAAGCGTGCGCAGGCGGCTTTGCAAGACAGAGGTGAAATCCCCGGGCTCAACCTGGGAACTGCCTTTGTG
+
ABCC8D55:)18888::CFGGGGFFGGGGGGGGGGGGGGFFGGGGGGGGGGGGFFGFFGGGGDFGGGGGGEGGGFGFGGGGGGGGGGGGGGGGGGGGGGGGGGGGGGEFGGGGGGGGGGGGGGGGGGGGGGGGGGGGGGGGGGGGGGGEFGDEFFGGGGGGGGGGGGEGGGGGGGGGGGGGGGGGGGGGGGGGFGFFGGGGGGFGGGFFEGGGGFFG17CFFGFFFF5FFGFE?A>4:>571-(4;DF:DEFFFFF7CF????:??F8<<DF?7BEDB0:<6?F>?B84:(5>4,.98<<2
@M02996:162:000000000-B87FG:1:1103:26942:21070 1:N:0:TCGACGTC+TCTCTCCT
CCTACGGGAGGCAGCAGTGGGGAATTTTGGACAATGGGCGCAAGCCTGATCCAGCAATGCCGCGTGCAGGAAGAAGGCCTTCGGGTTGTAAACTGCTTTTGTCAGGGAAGAAATCCGTTGGGTTAATACCTCGTAGGGATGACGGTACCTGAAGAATAAGCACCGTCTAACTACGTGCCAGCAGCCGCTGTAATACGTACGGTTCGAGCGTTAATCTGAATTGCTGGGCGTAAAGCTGGCGCAGGCGTCTGTGCAAGACAGAGGTGTAAGCGCCGGGCTCAACCTGGGAACTTCCTGTGGG
+
ACCCCD18:8)88===CEFEFGGGGCFFGGFFGGGGG@FFF@FG@FFGG,CFFFFFF@E@<CFBEGGGGGGCGGGGGGGFGG7FFEFC?5AFGF,,5CFG,9,CEFG7FGDFGFEE+AE=,6@+8,CEA<FF8+@F8+A<+6D:FFG8CEA:@==,@D@FFF,78,555@;32DCEEF7,@0*9341****,2+>,/<8*=?:)/?*/8))1::FF7?C:7,*2;=+*;=<::?22))71,/1-22))00092-.9-*:(076-0(/-.-*(20)/)(4-)*(02((-,(-)..-.*.)(-
@M02996:162:000000000-B87FG:1:1103:26944:21088 1:N:0:TCGACGTC+TCTCTCCG
CCTACGGGAGGCAGCAGTGGGGAATTTTGGACAATGGGCGCAAGCCTGATCCAGCAATGCCGCGTGCAGGAAGAAGGCCTTCGGGTTGTAAACTGCTTTTGTCAGGGAAGAAATCCTTTGGGTTAATACCTCGAAGGGATGACGGTACCTGAAGAATAAGCACCGGCTAACTACGTGCCAGCAGCCGCGGTAATACGTAGGGTGCGAGCGTTAATCGGAATTACTGGGCGTAAAGCGTGCGCAGGCGGCTTTGCAAGACAGAGGTGAAATCCACGGGCTCAACCTGGGAACTGCCTTTGTG
+
CCCCCDAA=)18=8=;==CDFGGGGGGFGGGGFGGFFGGEDCFGCGGGGGGGGFFGGGGFGFEGGGGGGGEGGGGGGGGGGGGGGGGGGGGGGGGGFGGGGGFGEGGFGGFGGGFFEFGGGGGCDGFFGGGFGD8FEGFF7EFEGGFE3EFFGGF?EGGGGGFGG6C>EGGGGGGGGGGFCC9FGGGE4C?:CFF9?FFGGGGBCCDFFFGDDGFGC@37<C>AFBGGFEDF:4)*48B742-471;@@D@68:5*-2785:92FBFF<<*5)9@E<;61)=?55:(2(.45?4()1)5:4
@M02996:162:000000000-B87FG:1:1103:18511:21550 1:N:0:TCGACGTC+TCTCTCCG
CCTACGGGTGGCTGCAGTGGGGAATATTGGACAATGGGGGCAACCCTGATCCAGCCATGCCGCGTGTGTGAAGAAGGCCTTTTGGTTGTAAAGCACTGTAAGCAGGGAGGAGAGGCTAATGGTTAATACACAGTAGATAAGACGTTACCTGCAGAATAAGCACCGGCTAACTCTGTGCCAGCAGCCGCGGTAATAAAGAGGGGGGGGGCGTGAATCGGAATGACGGGGCGTAAAGCGGGGGTAGGAGGCTCATGAAGAAACATGGGAAATCCCCGGGATTAACCTGGGAAGTGCATGTGAG
+
ABCCCD=A011==8===C,EFGGGFCFGGE-EEFGFGGGG7FFGGGGGGE<EEFE,CCFFFFGG@F,CCEF9FFFGCFGGGF5CFECFFFGGGFFGG8EFFG<5EFGGGGG+,=++A5EAFGD,CEFFG9,A,,CA;C,:@>:FF7D8=EE=8FGG9=D:,DB8CC:CEGC,E,@@EA:7DFC9@FGCDGGGG8<;==7*=**:*/)0))/*1/0*949C)+:+8;ED5<)8;(4*,(8)4/-,()8>>>)*-)6*.++.)095)4??0)0())0:C(((46)1)(,3(5().)<4@))4)
@M02996:162:000000000-B87FG:1:1103:18499:21565 1:N:0:TCGACGTC+TCTCTCCG
CCTACGGGTGGCTGCAGTGGGGAATATTGGACAATGGGGGCAACCCTGATCCAGCCATGCCGCGTGTGTGAAGAAGGCCTTTTGGTTGTAAAGCACTTTAAGCAGGGAGGAGAGGCTAATGGTTAATACCCATTAGATTAGACGTTACCTGCAGAATAAGCACCGGCTAACTCTGTGCCAGCAGCCGCGGTAATAAAGAGGGTGCGAGCGTTAATCGGAATGAGGGGGCGTAAAGCGAGTGTAGGTGGCGCGTTAAGGCACATGTGAAATCCCAGGGCTGAACATGGGAAAGGCAGGTGAA
+
88<AB88580)====;CEFGGGGEFFGGGGGFGGCFGGGGGEGGGGGGFCCFDCCCAFFGFFCF8CCDFFFGGGGGGGGGGCAFEG,FBECDFGFGFFCEFGF9FFCBFCB4?FC@FEF9FFFAAFGGCA=E8EEFF;,EDBF@<+@CEFD88FGE;BFFEFDDCG+8@F:;:CEGGGADFGFGCEGEDE>C:+>,=C:?F:*2/:<A>31:1CAFFDDG:,2+*28=57)878574:E)4066>)9@5)))((-5<9C,..95/6@<<6*.))9CC(.(.6:7)5?244,,1,8(7(54)
@M02996:162:000000000-B87FG:1:1103:17250:21598 1:N:0:TCGACGTC+TCTCTCCG
CCTACGGGCGGCAGCAGTGGGGAATATTGGACAATGGGCGCAAGCCTGATCCAGCCATGCCGCGTGAGTGATGAAGGCCTTAGGGTTGTAAAGCTCTTTTGTCCGGGACGATAATGACGGTACCGGAAGAAAAAGCCCCGGCTAACTTCGTGCCAGCAGCCGCGGTAATACGAAGGGGGCTAGCGTTGCTCGGAATCACTGGGCGTAAAGGGCGCGTAGGCGGCCATTCAAGTCGGGGGGGAAAGCCTGTGGCTCAACCACAGAATTGCCTGCGAAACGGTTGGGCTTGAGGTTGGGAGAG
+
8ACCCC1:85)8888;;<CFGGFEFGCGGGGGFFGGGGGFFEEGGFGGGGCFFFEFFGGGGFGE4FFGGGGGGFGGGFGGGGGGGGFGGFFGGGGGGGGGGGEGFGGGEFEFGEFFGCFGDGFCGEEEGFF,@CEC@F7CEEDGFGFFCCGGGCFF8DFCGGEGGCEGGGGFCFEEEEGGC<G6CEDGDFFGG>;*9CF7CGGFGCC>>FDCCD7C>9DG?EG5/7++/9:B9<?D>6;)-146<(0)8*<?((.77:63..75:9*4)3*)4<7*/70:(0(59:(.314((.26)33(4
@M02996:162:000000000-B87FG:1:1103:17262:21612 1:N:0:TCGACGTC+TCTCTCCG
CCTACGTGCGGCAGCAGTGGGGAATATTGGACAATGGGCGCAAGCCTGATCCAGCCATGCCGCGTGAGTGATGAAGGCCTTAGGGTTGTAAAGCTCTTTTGTCCGGGACGATAATGACGGTACCGGAAGAATAAGCCCCGGCTAACTTCGTGCCAGCAGCCGCGGTAATACGAAGGGGGCTAGCGTTGCTCGGAATCACTGGGCGTAAAGGGCGCGTAGGCGGCCATTCAAGTCGGGGGTGAAAGCCTGGGGCTCAACCACAGAATTGCCGTCGAGACTGTGTGGCTTGAGTGTGGGAGAG
+
ABCCCG)3:)8====;;CEFGGGGGGFGGGGGGGGFGGGFFGGGGGGGGF@FGFEFGGGGGFGGCFGGGGGGGGGGGGFGGGGGGGGGFGGFGGGGGDGFGGE9FEGGGGGEGGEGFGGGCFGCFGGGGGG9FGGAFFGEGDEGGGGEGGGGGGGGGGGEGGEGGGGGGGGGGGGGGGGGCDFFGGEGD+>EG>E:ACDDEGGFG=<@FFGGD<:D>3DG4EC**78<89CF466D3>E/4;<4<187>)8B028FD6*47554?94<)3):>FD*14)836474,.(78?)-64:563:<
@M02996:162:000000000-B87FG:1:1103:19474:21884 1:N:0:TCGACGTC+TCTCTCCG
CCTACGGGTGGCAGCAGTGGGGAATTTTGGACAATGGGCGCAAGCCTGATCCAGCAATGCCGCGTGCAGGAAGAAGGCCTTCGGGTTGTAAACTGCTTTTGTCAGGGAAGAAATCCTTTGGGTTAATACCTCGAAGGGATGACGGTACCTGAAAAATACGCACCGGCTAACTACTTGCCAGCAGCCGCGGTAATACGTAGGGTGCGAGCGTTAATCGGAATTACTGGGCGTAAATCGTGCGAAGGCGGCTTTGCAAGACAGTGTTGACATCCACGGGCTCAACTTGGGACTTGCCTGTATG
+
BCCCCD850)06;8==CFEFFGGGGFGGGGGGGGGGGGGGGGGGGGGGGDCFGFFGGFGGGGGGGGGGGGEGGGGGFG<FGGFGGG>BFEDDGDFGGGGGGGGGGGGGGGGGGGG?FG9FE@FF<FFGGFFAED8F>EC,6=F=>FGEE,,6@,,@DA++@D7CE+@CEDFGFD,,3<79<?D@FGGGDE71BC,?50**=CE)***0):85:FFFC1<5)3C+A43C559>50)0,(0/(*((-:)))).)8:4*-*:4)**.*(0)4224)055921()9:*).,(..())),.*))).
@M02996:162:000000000-B87FG:1:1103:15162:21885 1:N:0:TCGACGTC+TCTCTCCG
CCTACGGGTGGCAGCAGTGGGGAATTTTGGACAATGGGGGCAACCCTGATCCAGCAATGCCGCGTGTGTGAAGAAGGCCTTCGGGTTGTAAAGCACTTTTGTCCGGAAAGAAAACGCCGTGGTTAATACCCGTGGCGGATGACGGTACCGGAAGAATAAGCACCGGCTAACTACGTGCCAGCAGCCGCGGTAATACGTAGGGTGCAAGCGTTAATCGGAATTACTGGGCGTAAAGCGTGCGCAGGCGGTCCGCTAAGACAGATGTGAAATCCCCTGGCTTAACCTGGGAACTGCATTTGTG
+
ACCCCD5=1))=;=8==EFEFGGGFFGGGGGGGGGGGGGGGGFGGGFFFFFGGGGGGGGGGGGGGGGGGGFFFGDEFGGGGGFFEGGGGGGGGGGGGGGG<FGGGGEG>DCFGGGDGGGGGGGFGDFFGGG7CF7C@EGG@GFFGGG@E7B@CE,DCDFFGGGFFDCCGFGGGGGGFFGGFGG*=CEGG*/:CAFG)A>DDDG@GGF?FDC=DG*CD?DD>E>EF46E7<DF>:AFBB@<6C>>;>85)75;6?2)5CF475760)9<<6C08))*1<73)9>*64:((.-38<AB84):.
@M02996:162:000000000-B87FG:1:1103:15174:21900 1:N:0:TCGACGTC+TCTCTCCG
CCTACGGGTGGCAGCAGTGGGGAATTTTGGACAATGGGGGCAACCCTGATCCAGCAATGCCGCGTGTGTGAAGAAGGCCTTCGGGTTGTAAAGCACTTTTGTCCGGAAAGAAAACGCCGTGGTTAATACCCGTGGCGGATGACGGTACCGGAAGAATAAGCACCGGCTAACTACGTGCCAGCAGCCGCGGTAATACGTAGGGTGCAAGCGTTAATCGGAATTACTGGGCGTAAAGCGTGCGCAGGCGGTCCGCTAAGACAGATGTGAAATCCCCGGGCTTAACCTGGGAACTGCCTTTGTG
+
CCCCCG=5:)0;=====CCFGGGGGFGGGGGGGGGGGGGGGGGGGGGGGGFGGFFGGGGGGGGGFFGGGGGGGGGGGGGGGGGGGGGGGGGGGGGGGGGGGGGGGGFGGGGGGGGGGGGGGGGGGGGGGGGGGGGGGGGGGGGGGGGGGGGGGGGGGGGGGGGGGGGGGGGGGGGGGGGGGGGGGFGGGGGG@FGGFGGGGGGFGG77@FDGGGFGG?DDFC:7?BGGFFGFFFDGB?D59E69>FF><@D@909<:?9>?4*6/49<)5C:?<>C>602?FA6)3:?<21:?2()1)6<.
@M02996:162:000000000-B87FG:1:1103:19474:21901 1:N:0:TCGACGTC+TCTCTCCG
CCTACGGGTGGCAGCAGTGGGGAATTTTGGACAATGGGCGCAAGCCTGATCCAGCAATGCCGCGTGCAGGAAGAAGGCCTTCGGGTTGTAAACTGCTTTTGTCAGGGAAGAAATCCTTTGGGTTAATACCTCGAAGGGATGACGGTACCTGAAGAATAAGCACCGGCTAACTACGTGCCAGCAGCCGCGGTAATACGTAGGGTGCGAGCGTTAATCGGAATTACTGGGCGTAAAGCGTGCGCAGGCGGCTTTGCAAGACAGAGGTGAAATCCCCGGGCTCAACCTGGGAACTGCCTTTGTG
+
ACCCCG=):00;==8==CFFGGGGFGGGGGGGGGGGGGGGGGFGGGGGGGGGGGFGFFGGFGGGGGGGGGDGGGGGGGGGGGGGGGGGFEFGGGGGGGGGFGGGGGGDFGGGGGGGCFFFFGGGGGGFGGGGGGGGGGGGGGGGGGGEGGFFGGGGGGGGGGGGGGGGGGFCCFGGGGGGFFGGGGEGGGGEGFGFFFCGEGGFGGGFBBDG3FFFG<CGFFFFGFGGFEGBE?DFFFFD>C0;6;>>5>548<DFAGFBFFFFF:=?<AFF?5BGG>(4?*37:B:8078,,5(.*4<51
@M02996:162:000000000-B87FG:1:1103:7729:21980 1:N:0:TCGACGTC+TCTCTCCG
CCTACGGGTGGCAGCAGTAAGGAATATTGGACAATGGGCGAAAGCCTGATCCAGCCATGCCGCGTGAAGGATTAAGGTCCTCTGGATTGTAAACTTCTTTTATTTGGGACGAAAAAAGGGAATTCTTTCCCACTTGACGGTACCAAGTGAATAAGCACCGGCTAACTCCGTGCCAGCAGCCGCGGTAATACGGAGGGTGCAAGCGTAATCCGGATTCACTGGGTTTAAAGGGTGCGTAGGCGGGTGTGTAAGTACGAGGTGAAATCTCGGAGCTTAACCCCGACACTGCCATTTGTACT
+
ACCCC>=5)0)=;=8;;<CCFG9FGGGGGGGGGGGGGGGGGGGGGGGGGGGGGGFGFGGGGGFGFFGGGGFFCFEFFGGGGGGGGDFFGGGGFGGGGGGGGFGGGGF,AEFDGGGGGGGDGGGGGGF<FD,FE@F9=:FFEEEFGGGGAED,CFGFGG6FEDEC<EGGCGFFEED?C@>FGGGGGE9ECF78=8EG):CGGFGF*:*25AFGGGDGG?7CFGD:*:<?**:>>6<D4<@34:(49(85>4076)))(/>47==4*-*..()49.6@>>-.(7(.46.4<74A<)))*.)
@M02996:162:000000000-B87FG:1:1103:7743:21991 1:N:0:TCGACGTC+TCTCTCCG
CCTACGGGTGGCAGCAGTAAGGAATATTGGACAATGGGCGAAAGCCTGATCCAGCCATGCCGCGTGAAGGATTAAGGTCCTCTGGATTGTAAACTTCTTTTATTTGGGACGAAAAAAGGGAATTCTTTCCCACTTGACGGTACCAAGTGAATAAGCACCGGCTAACTCCGTGCCAGCAGCCGCGGTAATACGGAGGGTGCAAGCGTTATCCGGATTCACTGGGTTTAAAGGGTGCGTAGGCGGGTATGTAAGTCAGTGGTGAAATCTCGGAGCTTAACTCCGAAACTGCCATTGATACTAT
+
BCCCCGA=10)===8==CFFGGGGGGGGGGGGGGGGGGGGGGGGGGGGGGGGGFFGGGGGGGGGGGGGGGGGGGGGGGGGGGGGGGGGGGGFGGGGGGGGGGGGGGGGGGGGGGGGGDGGGGGGGGGGGGGGGGGGGGGGGGGGGGGGGGGGGGEFGGGGGGGGGGGGGGGGGGGGGGGGGGGGGGGGGGGGGFGGBGGDFGGFGGGF4+@EGGFGG?:CFGGGGBGG?FGFFBBDBFFG?E0>;1)7@B@BAAF4-+CAF?FAF>FFFF51())<CDFA::>)496<<:7<44.<?>A<.
@M02996:162:000000000-B87FG:1:1103:7735:22007 1:N:0:TCGACGTC+TCTCTCCG
CCTACGGGTGGCAGCAGTAAGGAATATTGGACAATGGGCGAAAGCCTGATCCAGCCATGCCGCGTGAAGGATTAAGGTCCTCTGGATTGTAAACTTCTTTTATTTGGGACGAAAAAAGGGCATTCTTTCCCTCTTGACGGTACCAAGTGAATAAGCACCGGCTAACTCCGTGCCAGCAGCCGCGGTAATACGGAGGGTGCAAGCGTTATCCGGATTCATTGGGTTTAAAGGGTGCGTAGTCGGGTAGGTAAGTCAGTGGTGAAATCTCGGGGCTCAACCCCGAGACTGCCATTGATACTAT
+
BCCCCD:=@=1=,==;==;CFGFGGGGGGGDGGGGGG?FGDGGG8FGGFAFGGGGGGGGGGGGGGGGGGGGDDGGGG<EEGAGGG<FGGGGFGGGGGGGGGF<,559CFE+@F7FG+FGD+AFGGGCGCFA,,AEGGDFGGGEF<,@9EGGGGGGGGCFGGGGGGGGGGGGGGGGGGGGGGGGGGGGGGFGGGFDEBGGGGGFA8EGFFFGGGGFD4?+;AFFEGBGGFFGFF:BGFFF*.:;614).=69FBFDF<GG>FBFBF2@>24)13@)<91(4,<9)39))41).::-4844).
@M02996:162:000000000-B87FG:1:1103:22045:22122 1:N:0:TCCACGTC+TCTCTCCT
CCTACGGGGGGCAGCAGTGAGGAATATTGGTCAATGGGCGGAAGCCTGAACCAGCCAAGTCGCGTGAAGGATGAAGGTATTATGTATTGTAAACTTCTTTAGACGTAGAGAAATAAGGGTGTCGTGACACCTGATGCTCGTATACGTAGAATAAGGATCGGCTAATTCCGTGCCAGCAGCCGCGGTAATACGGAGGATCCGAGCGTTATCCGGATTTATTGGGTTTAAAGGGTGCGCAGTCGGCGTTTTAAGTCCTTGGTCAAATCTTGATGCTTAACTCCATTCCTCCATTGATACTGGG
+
CCCCCDAA05)8888::CF?FGGGGGGGGGFGGGGGFGGG7FGGGG,EFEGGGGG+D,B5CFFGFGGGGGEAFFGGG<,EF<CG=8FFCCFG,8F,3EFGF;@@F::@*;D@F<3:,,@35*@B<C,=<:*@:F9@;,2CC*CFF@CE8B+F+7;?+3*4*/1*?++1+<8C5*+</C=C*1718C5EF0CCEE**.<C75*:3:C/7)90:)/8C4<::9CFG87FC*0*7;1(791;/(2(,((0))9)@2)-*)2+5@41.@<*45)0))003:<B)3)6*)6)).,6>24)41644(
@M02996:162:000000000-B87FG:1:1103:18537:22124 1:N:0:TCGACGTC+TCTCTCCG
CCTACGGGTGGCAGCAGTGGGGAATTTTGGACAATGGGCGCAAGCCTGATCCAGCAATGCCGCGTGCAGGAAGAAGGCCTTCGGGTTGTAAACTGCTTTTGTCAGGGAAGAAATCCTTTGGGTTAATACCTCGAAGGGATGACGGTACCTGAAGAATAAGCACCGGCTAACTACGTGCCAGCAGCCGCGGTAATACGTAGGGTGCGAGCGTTAATCGGAATTACTGGGCGTAAAGCGTGCGCAGGCGGCTTTGCAAGACAGAGGTGAAATCCCCGGGCTCAACCTGGGAACTGCCTTTGTG
+
CCCCCD@5:50======CCFGGGGGGGGGGGGGGGGGGGGGGGGGGGGGGGGGGGGGGGGGGGGGGGGGGFFGGGGGGGGGGDGGGGGGGGGGGGGGGGGGGGGGGGGGGGGGGGGGGGGGGGGGGGFGGFGGGGDGFGGGGFGGGGGGGFGGGGGGGGGGGGGEGGGGGGGGGGGDGGGGFGGGGGGGGGGGFGG49;6ECFDDGGFDEDCDFCGC<GGFG>EC4CFFFDB:3<F;?ED>829B9>EFEDFFDFB76:2)7969:F<AFG??)0:7(2(8FB)8:((1(-3,24<FDDB1
@M02996:162:000000000-B87FG:1:1103:8062:22160 1:N:0:TCGACGTC+TCTCTCCG
CCTACGGGCGGCAGCAGTGGGGAATTTTGGACAATGGGCGCAAGCCTGATCCAGCCATGCCGCGTGCGGGAAGAAGGCCTTCGGGTTGTAAACCGCTTTTGTCAGGGAAGAAAAGGTTCTGGCTAATACCCGGGACTCATGACGGTACCTGAAGAATAAGCACCGGCTAACTACGTGCCAGCAGCCGCGGTAATACGTATGGTGCAAGCGTTAATCGGAATTACTGGGCGTAAAGCGTGCGCAGGCGGTTTTGCAAGACAGAGGTGAAATCCCCGGGCTCAACCAGGGAACTGCCTTTGTT
+
CCCCCC8)1))8888;;<;CFFGGGGGFFGFGGGGGEGG:FGGGGGGGGGGGCFGGGFFGGGGGGGGGCFGGGGGGGGGGGGGGGGGGGGGGGGGGGGGGFGGGG8DFC:D>FEDGFFCF<BFC,>>FFGGGG+@FGGGGGGGCFFGGGC,@D>FFGFC,BFGGEE?GGGGGCF*3:EGGFD5*=C*?389EE@FG3<C:C4:=CC>6@B5ECFFC3(*7>FDGC4C5:)955(-*((019E1,(455<@37(5)986:(.)0(0(@<)62:25.:51(1)*.8(.((-4,522:2@4:>(
@M02996:162:000000000-B87FG:1:1103:8042:22165 1:N:0:TCGACGTC+TCTCTCCG
CCTACGGGCGGCAGCAGTGGGGAATTTTGGACAATGGGCGCAAGCCTGATCCAGCCATGCCGCGTGCGGGAAGAAGGCCTTCGGGTTGTAAACCGCTTTTGTCAGGGAAGAAAAGGTTCTGGCTAATACCCGGGACTCATGACGGTACCTGAAGAATAAGCACCGGCTAACTACGTGCCAGCAGCCGCGGTAATACGTAGGGTGCAAGCGTTAATCGGAATTACTGGGCGTAAAGCGTGCGCAGGCGGTTATGCAAGACAGAGGTGAAATCCCCGGGCTCAACCTGGGAACTGCCTTTGTG
+
CCCCCD>5:5)8888;;<CFGGFGGGGGGGGGGGGGGGGGGGGGGGGGGGGGGGGGGGGGGGGGGGGGGGBFGGGGGGFGGGGGGGGGGGGGGGGGGGGGGGGGGGGGGGGGGGGGGFFGGGGGGGDFFFFGGGGGGGGGGGGGGGGEGGGGGGG?FFDFGGGGGC5CEGGGGGGCCGGGGGGDFGGGGG7:E=@CFGGGDGE>EGGFFF5ECC?FGFGGFFG7@6FD>>7)>8<C;?DC4:3909>>58<?644@ACGFF??29(9>64F?0>>/97-:?=?>((4?FF?F)...942:(
@M02996:162:000000000-B87FG:1:1103:19024:22400 1:N:0:TCGACGTC+TCTCTCCG
CCTACGCGAGGCAGCAGTGGGGAATTTTGGACAATGGGCGCAAGCCTGATCCAGCAATGCCGCGTGCAGGAAGAAGGCCTTCGGGTTGTAAACTGCTTTTGTCAGGGAAGAAATCCTTTGGGTTAATACCTCGAAGGGATGACGGTACCTGAAGAATAAGCACCGGCTAACTACGTGCCAGCAGCCGCGGTAATACGTAGGGTGCGAGCGTTAATCGGAATTCATGGGCGTAAGGCGTGCGCAGACGGCTTTGCAAAACAGAGGTGAAATCCCCGGGCTCAAACTGGCAACGGCCTTTGTG
+
ACCCCD):==16888;;CCFGGGGGGGGGGGGGGGGGFGGCFEGGGFGFGGGGE@FFFGGGGGGGGGGGGCFFFFF8F@FGGDGGGGGDGFGGG9E,CAFA=FFGGGGGGGGGDFF9EEFFGGGGGFGGDGGCCGGGCGG8BFGGGG@,8@@8:DEFGGCCGGG7CCEGGFGFGGGCDFGGGGGGFDE4?9BE6EB5CG477C5CGC:BD/:*9**9:D/<@*20*:*7;DF3(,241>D3812(,)8B3<:AB29)**(.8?1029<B97().0?D>914*86-)5(()(((((-/))-.
@M02996:162:000000000-B87FG:1:1103:19040:22409 1:N:0:TCGACGTC+TCTCTCCG
CCTACGGGAGGCAGCAGTGGGGAATTTTGGACAATGGGCGCAAGCCTGATCCAGCAATGCCGCGTGCAGGAAGAAGGCCTTCGGGTTGTAAACTGCTTTTGTCAGGGAAGAAATCCTTTGGGTTAATACCTCGAAGGGATGACGGTACCTGAAGAATAAGCACCGGCTAACTACGTGCCAGCAGCCGCGGTAATACGTAGGGTGCGAGCGTTAATCGGAATTACTGGGCGTAAAGCGTGCGCAGGCGGCTTTGCAAGACAGAGGTGAAATACCCGGGCGCAACCTGGGAACTGCCTTTGTG
+
BCCCCGFA@=18==8;=CFFGGGGGGGGGGGGGGGGGGGGGGGGGGGGGGGGGFFGGGGGGGGGGGGGGGGGGGGGGGGGGGGGGGGGGGGGGGGGGGGGGGGGGGGGGGGGGGFFGGGGGGGGGGGGGGGGGEGGGGGGGGGGGGGGGDGGGGGGGGGGDGGFGEGGGGGGGGGGGGGGGGGGGCE5C?DGGFGGFGGGGGGFCEDAABDE5<7CC<*:FC:CGFGGFEG3)4:D;:B5984(24>B3:568BFFBFG?F:??F:=74<*42?>E5>(-(5(<(,4:(420<??BF2)64
@M02996:162:000000000-B87FG:1:1103:22301:22569 1:N:0:TCGACGTC+TCTCTCCG
CCTACGGGAGGCTGCAGTGGGGAATTTTGGACAATGGGCGCAAGCCTGATCCAGCAATGCCGCGTGCAGGAAGAAGGCCTTCGGGTTGTAAACTGCTTTTGTCAGGGAAGAAATCCTTTGGGTTAATACCTCGAAGGGATGACGGTACCTGAAGAATAAGCACCGGCTAACTACGTGCCAGCAGCCGCGGTAATACGTAGGGTGCGAGCGTTAATCGGAATTACTGGGCGTAAAGCGTGCGCAGGCGGCTTTGCAAGACAGAGGTGAAATCCCCGGGCTCAACCTGGGAACTGCCTTTGTG
+
CCCCCGA)80)==;8==CCFGGGGGGGGGGGGGGGGGGGGGGGGGGGGGGGGGGFGGGGGGGGGGGGGGGDGGGGGGGGGGGGGGGGGGGGGGGGGGGGGGGGGGGGGG>FFFGGGGGGFGEGGGGGFGGGGGFGGGGFGGGGGGGGEGGGGGGGGGGFGGGGGBEEGGGGGGGGGGGGGGDGGGFDGGDCGGFGGFC*;C*=:EGGFEEGGGGFGGFGG>FGGGFGFFEC3@:2F;<@D756(17B>B>EFB42@<FG(8)/49(/56>F?:>3CD0(,)9:@B((-10(4?7,)9)4<(
@M02996:162:000000000-B87FG:1:1103:22321:22569 1:N:0:TCGACGTC+TCTCTCCG
CCTACGGGAGGCTGCAGTGGGGAATTTTGGACAATGGGCGCAAGCCTGATCCAGCAATGCCGCGTGCAGGAAGAAGGCCTTCGGGTTGTAAACTGCTTTTGTCAGGGAAGAAATCCTTTGGGTTAATACCTCGAAGGGATGACGGTACCTGAAGAATAAGCACCGGCTAACTACGTGCCAGCAGCCGCGGTAATACGTAGGGTGCGAGCGTTAATCGGAATTACTGGGCGTAAAGCGTGCGCAGGCGGCTTTGCAAGGCAGAGGTGAAATCCCCGGGCTCAACCTGGGTACTGCCTTTGTG
+
ACCCCC)>>0)=;=8==CFFGGFGGGGGGGEFEFFGGGGGGGGGGGGGGGGGGFFEFEFFEFGGGGGGGGEGGGGGGGGGGGFGGGG@=<EFGGGGGGGGGGGGGGGDEEGGGGGGGGGGGGGG7CCEGEFGGD8FCCD<=FFGDEGGGGGGGGFGGGFGG+@>F6E8CAEGDGGGF8F7DF7CDGGCCCD5:8CC?FGFGDCDEDC>>ECEC<FCF@D9)0:9C*<A)7D:B:6*48@*,2(2((075<>F<>A/)*24>75<F??2)623)>>:C2(4)9<F:??B())).6(,/44..
@M02996:162:000000000-B87FG:1:1103:24298:22690 1:N:0:TCGACGTC+TCTCTCCG
CCTACGGGCGGCAGCAGTGGGGAATTTTGGACAATGGGCGAAAGCCTGATCCAGCCATGCCGCGTGCAGGATGAAGGCCTTCGGGTTGTAAACTGCTTTTGTACGGAACGAAACGGTCTTTTCTAATAAAGAAGGCTAATGACGGTACCGTAAGAATAAGCACCGGCTAACTACGTGCCAGCAGCCGCGGTAATACGTAGGGTGCAAGCGTTAATCGGAATTACTGGGCGTAAAGCGTGAGCAGGCGGTGATGTAAGACAGTTTGGAAATCCCCGGGCTCAAACCTGGAACTGCATCTGTG
+
ACCCCC)8)8)8888;;<CFGG@FGFFFFFGGFFGGGGGGGGGGGGGGGGGGGFEGFGGGGGGGGGGGGGGGGGGFGGGGGGGGGGGGGGGGGGGGGGGGGGDFGGCEFGGGGGGGGDGGGGGGDFFF=,CFGGGGCFGGGGGFGGGCGGGGGGFFF9BCC8DFGC5EGGGF72CFGEGGGFGD=GC=DGGG@+;B>A;CEDEEGFCFFD>ECFFFGF3D@ED799@F4@G@><AF;4>*(35.43>D55.9<<)/6335???)/())59>:47@?C((4<4)9((,414(88?2264:<:
@M02996:162:000000000-B87FG:1:1103:11513:22745 1:N:0:TCGACGTC+TCTCTCCG
CCTACGGGGGGCTGCAGTGGGGAATTTTGGACAATGGGCGCAAGCCTGATCCAGCAATGCCGCGTGCAGGAAGAAGGCCTTCGGGTTGTAAACTGCTTTTGTCAGGGAAGAAATCCTTTGGGTTAATACCTCGAAGGGATGACGGTACCTGAAGAATAAGCACCGGCTAACTACGTGCCAGCAGCCGCGGTAATACGTAGGGTGCGAGCGTTAATCGGAATTACTGGGCGTAAAGCGTGCGCAGGCGGCTGTGCAAGCCAGAGGTGAAATCCCCGGGCTCAACCTGGTAACTGCCTTTGTG
+
8ACCCC)=@>)8888:CFEFGGGGGGGGGGGGGGGGGGGGGGGGGGGGGGGGGGGGGGGGGGGGGGGGGGCGGGGGGGGGGGGGGGGCGGGGGGGGGGGGFGGGGGGGFGGGGGGGGGGGGGEEGGGGFFFGGGGGGGGGGGGEGGGDGGGGGFGGGGGFFFGAE*8EGGGGGGGGGGGGGGGDGGGED*):CFFGFCFGGGG>=E<>>EG*777C7:3DFEGGG4CGFEGD@4-:;BB*2143>BF37>)8?F97)**.)5@-0(78A27:>5>53121)*(0((.(.)5))),4744A1
@M02996:162:000000000-B87FG:1:1103:11514:22766 1:N:0:TCGACGTC+TCTCTCCG
CCTACGGGGGGCTGCAGTGGGGAATTTTGGACAATGGGCGCAAGCCTGATCCAGCAATGCCGCGTGCAGGAAGAAGGCCTTCGGGTTGTAAACTGCTTTTGTCAGGGAAGAAATCCTTTGGGTTAATACCTCGAAGGGATGACGGTACCTGAAGAATAAGCACCGGCTAACTACGTGCCAGCAGCCGCGGTAATACGTAGGGTGCGAGCGTTAATCGGAATTACTGGGCGTAAAGCGTGCGCAGGCGGCTTTGCAAGACAGAGGTGAAATCCCCGGGCTCAACCTGGGAACTGCCTTTGTG
+
CCCCCG)88))8888:CFFGGGGGGGGGGGGGGGGGFGGGGGGGGGGGGGGGGGGGGFGGGGGGGGGGGGGGGGGGGGGGGGGGGGGGGGGGGGGGGGGGGGGGGGGGGGGGGGGGGGGGGGGGGGG?FGGFEGGGGGGGGGGGGGGEGGGGGGGGGGGFGGGGGGGEEFGGGGGGGGGGGGGGGGGDDG<CEFFGFCFCEGG@EGGFFFGGGGFGF:3D>EFCFFGFFDC)8:AGFFFGFEF0995>BFE?<4<FA6=275??F?FF>F*5)5>GDB76?6:F?0:??::B<<()97<A2
@M02996:162:000000000-B87FG:1:1103:21451:23510 1:N:0:TCGACCTC+TCTCTCCG
CCTACGGGTGGCAGCAGTGGGGAATTTTGGACAATGGGCGCAAGCCTGATCCAGCCATGCCGCGTGCGGGAAGAAGGCCTTCGGGTTGTAAACCGCTTTTGTCAGGGAAGAAAAGGTTCTGGCTAATACCCGGGACTCATGACGGTACCTGAAGAATAAGCACCGGCTAACTACGTGCCAGCAGCCGCGGTAATACGTAGGGTGCAAGCGGTAATCTGAATTACTAGGCGTCAAGCGTGCGCAGGCGGCTATGCAAGACAAGGGTGACATCCCCGGGCTCACACTGTGAACTGCCTTTGT
+
ABCCC>851));=,8;6==@ECF7FEFFFCGGGF@FFGGGGGF@FG8E,CFEFEFGCFGFFEGGFCF@E>FCCFGGGG?EFGFGDFGGCFGFGG@CFFG?9EFG<FFF@@8EFGCFGGGGDDBDDGFDG8F=7+@F8DGG9,73>>D+@CG?;9,<FA>,@DFEC>CEGFF99D>DBCC759CCGE=E559**:C95FC<E5ABGGG63;):D*9C7)*:@FFC?*<+).1)7()908)96E>6(-).)8599<2*)*0()))()())..2330)293112*)0(..-)))-.4()1-).
@M02996:162:000000000-B87FG:1:1103:21470:23512 1:N:0:TCGACGTC+TCTCTCCG
CCTACGGGTGGCAGCAGTGGGGAATTTTGGACAATGGGCGCAAGCCTGATCCAGCCATGCCGCGTGCGGGAAGAAGGCCTTCGGGTTGTAAACCGCTTTTGTCAGGGAAGAAAAGGTTCTGGCTAATACCCGGGACTCATGACGGTACCTGAAGAATAAGCACCGGCTAACTACGTGCCAGCAGCCGCGGTAATACGTAGGGTGCAAGCGTTAATCGGAATTACTGGGCGTAAAGCGTGCGCCAGCGGTTATGCAAGACAGAGGTGAAATCCCCGGGCTCAACCTGGGAACTGCCTTTGTG
+
BCCCCG=51));=8====CFGGGGGGGGGGGGGGGGGGGGGGGGGGGGGGGGGFGGGGGGGGGGGGGGGG@FGGGGGGFGGGGGGFFFGGGGGGDGGGGFGGCGGGGGGGGGFGGCGFGGGFGD9FDFGGGGGEEGGGGGFGGGGGCEGFGGGGGFGGCGGGGGGGGGGGGGGGGGGGGGGGGGGG7EGDCEGFGFFEFGCDFBEEDA3>CE39FGFBGC3@C+<?FF@EDF3:2C9<5*4:((-8)<57>B>D264:607)/160F<4:F230<*932:2F7@7233..-:8<0>8<><4
@M02996:162:000000000-B87FG:1:1103:21459:23526 1:N:0:TCGACGTC+TCTCTCCG
CCTACGGGTGGCAGCAGTGGGGAATTTTGGACAATGGGCGCAAGCCTGATCCAGCCATGCCGCGTGCGGGAAGAAGGCCTTCGGGTTGTAAACCGCTTTTGTCAGGGAAGAAAAGGTTCTGGCTAATACCCGGGACTCATGACGGTACCTGAAGAATAAGCACCGGCTAACTACGTGCCAGCAGCCGCGGTAATACGTAGGGTGCAAGCGTTAATCGGAATTACTGGGCGTAAAGCGTGCGCAGGCGGTTATGCAAGACAGAGGTGAAATCCCCGGGCTCAACCGGGGAACTGCCTTGTGG
+
BCCCCG>51)0=;====CFFGGGGGGGGGGGGFGGGGGGGGGGGGGGGGGGGGFAFGGGGGGGGGGGGGGGGGGGGFGGGGGGGGGGGGGGFGGGGGGGGGGFGGGGGFGG?FGGGGGGGGGGGGGGGGGGGGGGGGGGGDGGGEGGEGFFFDFFGGGCFFGGGGDE>C7DDGGGGGGGFGGFCFGEC78>8BFGGF9*;CDGFGFGFFFGD*9*7C0DGFFF7@@<5@EG3B6)*325*(14764)77>5=:<B6AGC07?::7:=?25:4.)089136>@:4((-,(-4?F?BBF36)-
@M02996:162:000000000-B87FG:1:1103:24484:23582 1:N:0:TCGACGTC+TCTCTCCG
CCTACGGGTGGCAGCAGTGGGGAATTTTGGACAATGGGCGCAAGCCTGATCCAGCAATGCCGCGTGCAGGAAGAAGGCCTTCGGGTTCGAAACTGCTTTTGTCAGGGAAGAAATCATTTGGGTTAATACCTCGAAGGGATGACGGTACCTGAAGAATAAGCACCGGCTAACTACGTGCCAGCAGCCGCGGTAATACGTAGGGTGCGAGCGTTAATCGGTATTACTGGGCGTAAAGCGTGTGCAGGTGGCTGTGCAAGACATAAGTGTAATCCCTGTGCTCAACCTTGTCACTGCCTATGGG
+
CCCCCD=AA1)=;====CFFFGGGGEGFEBCGGFGGGGGG@FGGGGGGGGGGGGGGGGFGGGGGGGDGGG?AE@FFGGGCGG7FFGG,+,BFG<E<5EFGGF?FGGGDGGGGGGG9F?FF,:==<FFGFE8FEG8FCGFGGGG:=FFGCCAEGB=DFEDFA+,@+4@4*>,,@F63@8C,D7C>,4;>CC/:BAEF59*/**=5:/*250)**2A+2,*1)0:+<7:5>D5:5(6*,(.*,+.),())5))82-6*.**(***.*.16).26,)0+2..-.?1)().-).-..418*))),
@M02996:162:000000000-B87FG:1:1103:12065:24081 1:N:0:TCGACGTC+TCTCTCCG
CCTACGGGGGGCTGCAGTGGGGAATTTTGAACAATGGGCGCAAGCCTGATCCAGCAATGCCGCGTGCAGGAAGAAGGCCTTCGGGTTGTAAACTGCTTTTGTCAGGGAAGAAATCCTTTGGGTTAATACCTCGAAGGGATGCCGGTACCTGAAAAATAAGCACCGGCTAACTACGTGCCAGCAGCCGCGGTAATACGTCGGGTGCGGCTGTTAGTCGGACTTAGTGGGCGTAAAGGGTGCGCAGGCGTCTTTGACAGACAGTGGAGAATTCCCCGGCCTCACCCGTGGAACTGCTTT
+
BCCCCD85:):8688:CFGEGGGGGCFEF-BFFFGG8FFGGDEGGGGGGGGGGFFFFFFFDFGGGGGGGGGGGGGGGGGGGGFDGCG@EDGGGFGGGGGGCCAFEFGBFC8FFCEGGDFG7CFCFFF;A@;FECG7BF*=74,=:4B*?CC7B,>8EFG<;?CG8*/:*+<@E?/;*8CF87<FG:5:C*9/**<9:+*1:5/)**))).7?C*97)4C)89*0318C::9)7(-*,.05(2(-407))85*)))0.?E(.1=(*(/()-2))))*)-(((),)((((-)(),)))1
@M02996:162:000000000-B87FG:1:1103:19141:24411 1:N:0:TCGACGTC+TCTCTCCG
CCTACGGGAGGCAGCAGTGGGGAATTTTGGACAATGGGCGCAAGCCTGATCCAGCAATGCCGCGTGCAGGAAGAAGGCCTTCGGGTTGTAAACTGCTTTTGTCAGGGAAGAAATCCTTTGGGTTAATACCTCGAAGGGATGACGGTACCTGAAGAATAAGCACCGGCTAACTACGTGCCAGCAGCCGCGGTAATACGTAGGGTGCGAGCGTTAATCGGAATTACTGGGCGTAAAGCGTGCGCAGGCGCCTTTGCAAGACAGAGGGGAAATCCCCGGGCTCAACCTTGGAACTGCCTTTTTG
+
CCCCCGA5:5088===CCEFGGGGDFGGGGGGGGFEFGGGGGGGGGGGGFFFFFFGGGGGGGGGGGGFGGGGGGGGGGGGGGFGGGGGGGGGGGEGGGGGGGGGGG8DFGGGGGGGGGGGGGGGGGGGGGFGGGFGCCFGEGGG@CDCGDGGGFFDFG?FGGFGGG6CCFGC7DCFGGGGGGGGGGDGGCDECFGG>CD*:CC58=C>>:CECFADF@DD>F:++1@:@3DB3::73:55(2-((-0)85)7).4/5**47?F0)(723605:7.:C9,-)914.).(.),23<BF4).),
@M02996:162:000000000-B87FG:1:1103:13271:24583 1:N:0:TCGACGTC+TCTCTCCG
CCTACGGGAGGCAGCAGTGGGGAATTTTGGACAATGGGCGCAAGCCTGATCCAGCAATGCCGCGTGCAGGAAGAAGGCCTTCGGGTTGTAAACTGCTTTTGTCAGGGAAGAAATCCTTTGGGTTAATACCTCGAAGGGATGACGGTACCTGAAGAATAAGCACCGGCTAACTACGTGCCAGCAGCCGCGGTAATAAGTAGGGTGCGAGCGTTAATCGGAATTACTGGGCGTAAAGCGTGCGCAGGCGGCTTTGCAGAACGGAGGTGAGATCCCCGGGCTCAACCCTGGAACTTCCATTTGG
+
CCCCCG8=>8:=====CEEEGGGGGGGGGGGGGGGGGGFGGGGGFGGGGGGGGGGGGGGGGGGGGGGGGGGF@EFGGGGGGGG>EFGGGGGGGGEFGGGGCF<FFGGFFGGGGGGGGGFGFC7FFGFFGGFFGGFCEGGGDGGEGGE@DEGGDFGGGD9:B+,DC66+A@?GGFGFFGGCEGFGFG7EGE<B:+9,1BC89DGF5>758>C5>CFFGDC*8FF7C4+:>5<7>?AG>BF3711(-(07:)>?)))*)+0())),),/(-)*.,.0//1,82*(.(((4:3...6))*).))
@M02996:162:000000000-B87FG:1:1103:13250:24593 1:N:0:TCGACGTC+TCTCTCCG
CCTGCGGGAGGCAGCAGTGGGGAATTTTGGACAATGGGCGCAAGCCTGATCCAGCAATGCCGCGTGCAGGAAGAAGGCCTTCGGGTTGTAAACTGCTTTTGTCAGGGAAGAAATCCTTTGGGTTAATACCTCGAAGGGATGACGGTACCTGAAGAATAAGCACCGGCTAACTACGTGCCAGCAGCCGCGGTAATACGTAGGGTGCGAGCGTTAATCGGAATTACTGGGCGTAAAGCGTGCGCAGGCGGCTTTGCAAGACAGAGGTGACATCCCCGGGCTCAACCTCGGAACTGCCTTTTGG
+
8AC,@C=>@:5==88CEFFGGGGGGFGFGGGGGGGGGGGFFE@FGGGGGGFGGFEFGGGGGGGGGGGGGGGGGGGGGGGGGGGGGGGGGGGGGGGGGGGGGGGGGGGGGGGGG9FECFGFFF:FGFF<;EGGGEGGGGGGGFFGGGGGGGFG8DDEGGGGGFFFGGDEEGFGDGGGGG*;?FGGFG>>DE<B76>98005CDG:=5::BFGGDCFFGFGGFFDFFFCFFDD5>8<>(()/(2,,76D3>B39>AB?)2*(.)029(/)64*3()7299334?7>((-((,-))).)*.-<(
@M02996:162:000000000-B87FG:1:1103:13270:24606 1:N:0:TCGACGTC+TCTCTCCG
CCTACGGGAGGCAGCAGTGGGGAATTTTGGACAATGGGCGCAAGCCTGATCCAGCAATGCCGCGTGCAGGAAGAAGGCCTTCGGGTTGTAAACTGCTTTTGTCAGGGAAGAAATCCTTTGGGTTAATACCTCGAAGGGATGACGGTACCTGAAGAATAAGCACCGGCTAACTACGTGCCAGCAGCCGCGGTAATACGTAGGGTGCGAGCGTTAATCGGAATTACTGGGCGTAAAGAGTGCGCAGGCGGCTTTGCACGACAGAGGTGAAATCACCGGGCTCAACCGGGGAACTGCCGTTGTG
+
AACCBD)188>====;CEFFGG@FGFGGGGGGGGGGGGGGGGEGGGGGGGGGGFDFEFGGGGFEFGGGGGGGGGGGGGGGGGCEGGGGGFFFFGGGCFCGGGFGGGGGFGGGGCFGGGGE?CCFGGEFGFGGEGE=CCFFGGGGGGGEGCEF8FFGGGFCDFGGGEGGGGGGGGGGGFDFFDGCFGG5;=?C88>,),*2:CF:8ED>)8)27:7;53:C3+:<C6E=FED832)*.49:4*-(,(85:B:6<9<1,::6)7@?)493<-0)..8:7(((,9(8(-(-(-,,.)(()-(((
@M02996:162:000000000-B87FG:1:1104:19872:1831 1:N:0:TCGACGTC+TCTCTCCT
CCTACGGGTGGCAGCAGTGGGGAATCTTGGTCAATGGGCGCAAGCCTGATCCAGCAATGCCGCGTGCAGGAAGAAGGCCTTCGGGTTGTTAACTTCTTTTTTCAGGGAAGAAATCCTTTCTGCTACTACCTCGATCGTATTACGCTACCTTACCAATACCCCCCGTCTACCTTCCTCCCCGCAGCCGCTGCTATACTTACGGTCCGTGCGTTTATCTGATTTTCTTGCCCTCACCCGTGCCCTCGCTCCTTTTCTACACTTCTCTTACCTCCCCCCCCTCCTCCCGTTACTTCCCTTTGTT
+
CCCCCC8015)=6=8=CF,;CFCCF,CF<--;C;CFE,;FC@F66DCE@;<C<FGC:9:,C@FFGEC,,C4,::,C,69CEF,8+:B+B,:,C,,:99C5,84,5,9+,+,,,59,9,5,,,,5,,7,8A,,++,,+,,3,,3++6+8@9,,,,,3,,+,6++8+*6,*,53,7,5,6:**1**4,*4)*),,+,4+1++/*5)1)2*)/*2))3++)++32++3*++.)3*()(1(-1*(*()(.*))/-*.5)*)+0)***)))*).)2),7)*)-,.(*.)((((((*.)-()/)))(
@M02996:162:000000000-B87FG:1:1104:22849:2013 1:N:0:TCGACGTC+TCTCTCCG
CCTACGGGAGGCAGCAGTGGGGAATGTTGGACAATGGGCGCAAGCCTGATCCAGCCATGCCGCGTGCGGGAAGAAGGCCTTCGGGTTGTAAACCGCTTTTGTCAGGGAAGAGAAGGTTCTTGCTAATACCCGGGACTCATGACGGTACCTGAAGAAGAAGCACCGGCTAACTACGTGCCAGCAGCCGCGGTAATACGTAGGGTGCAAGCGTTAATCGGAATTACTGGGCGTAAAGCGTGCGCAGGCGGTTATGCAAGACAGAGGTGAAATCCCCGGGCTCAACCTGGGACCGGCCTTTGTG
+
CCCCCG8=58)=88=;CCCCDECCG,CFFE9FFGGGGGFGGGGGDFCFGEEGGFFCF@E8CEGGGGFE+CF7FFGGDECEGGCF>FF7F9?FF<F=>CFE,B<,B<FECF,:,,8<A?FD,,CD,ACDFF@++7+@,8,@,@@FEC?CGF9:>AFE,,;@C?BC*88**?:?CF8D68CCCCC8,//C9*):=79+9=6<CDEA5C+:5<*:73@9*4538<0:@72:?3*9(06:6(951:45;>55C)(0)6)*);C:;9?:32B)65:/25)21,,0)*8<(.((4()(,,(()...(
@M02996:162:000000000-B87FG:1:1104:22830:2013 1:N:0:TCGACGTC+TCTCTCCT
CCTACGGGAGGCAGCAGTGGGGAATGTTGGACAATGGGCGCAAGCCTGATCCAGCCATGCCGCGTGCGGGAAGAAGGCCTTCGGGTTGTAAACCGCTTTTGTCCGGGAAGAGAAGGTTCTGGCTAATACCCGGGACTCATGACGGTACCTGAAGAAGAAGCACCGGCTAACTACGTGCCAGCAGCCGCGGTAATACGTAGGGTGCAAGCGTTAATCGGAATTACTTGGCGTAAAGCGTGCGCAGGCGGTTATGCAAGACAGACGTGAAATCCCCGGGCTCAACCTGGGAACTGCCTTTGTT
+
CCCCC>5:5=)=88=;CCCACEEGGCFFFE-EFGGGGEDGGGGE<FCFGEFGGGGFFEF@CFGGGFEE+C>+BFGGF?AEFG,B:EF+F,CFE<+6>BF?9F@,?+@@=B,:,8,,65?,,,B,,,A5EDD3++3@,@:>,3@+3@BEFA,3;,@D,,9BDCDE**>8*,,6,B*=,;:C?CCF=:*8)*)*=:9930**/:FFC>+2)5*1/5@+/(/*7<0<C*<A?3*),).2--<*(/-),09)).(:444*.*:()5)420>(44D6278*)445)*752(.(,55824()1.).(
@M02996:162:000000000-B87FG:1:1104:16242:2743 1:N:0:TCGACGAC+CCTCTCCG
CCTACGGGCGGCAGCAGTGGGGAATATTGGGCAATGGGCGGAAGCCGGACCCAGCAACGCCGCGTGAGGGAAGAAGGTTTTCGGGTTGTAAACGTCTGTCAAGGGGGAAGAGGAAAAGGACGGACGCCTAGGAAGAACCACGGGCAAACAAGGGGCCAGCAGCGGGGGTAAGAGGAGGGGGGGAGGGGTGGGCGGATATAGCGGGGGGAAAGGGGCGGGAGGGGGGGGGGGAAGGTAGGGGGGAAAGGGGGGGGCGTCACGGAGGGAATGCCTGGGGAGCGGGGAGAGCGGGAGGGCGGAG
+
8ACCCE5=)1)8888;CCCEFGEEGGEFFDDEECFFFG<C+@B:FG+>CC@FFEE4CFEGBBFC4>F+:=B?CEEFE,:EDEFE+,BF>FGF93@FG<>F,,,8>@BFCFGFG3,,3,3,,@<:*11F,=:3<,4C,,@,1*4*4*;8F**2*1***;5**0;*/*:2*23+++**/2:85*))**/29EC**):*)/2*+*:>C)*53*1*9;5*),9).18*:C5=(05)()4*.,9*(240:)*0*)(96(()(/2()/)4((0((.*).*)/)4,0(17)4(--((0((((()-331
@M02996:162:000000000-B87FG:1:1104:9622:3061 1:N:0:TCGACGTC+TCTCTCCG
CCTACGGGAGGCTGCAGTGGGGAATATTGCACAATGGGCGAAAGCCGGATGCAGCAACGCCGCGTGAGGGACGACGGCCTTCGGGTTGTAAACCTCTTTTAGCAAGGAAGAAGCGAAAGTGACGGTACTTGCAGAAAAAGCGCCGGCGAACTACGGGCCAGCAGCCGCGGTAATAAGGAGGGCGCAAGCGTTAGCCGGAAGGATGGGGCGGAAAGAGCTCGGAGGCGGGTGGTCGCGTCTGCTGGGAAAACCCGAGGCGCAACCGCGGGCCTGCAGGGGGTACGGGCAGACGAGAGGGCGG
+
8ACBCC01:>8==;=;ECC@EDCCECCAFFGFCAEAEDFCEDEEFF6@B:BDCE@CCCBFC@@C+>CCFECCC>>>CGFE8FFEGAFE:??BF,AFE<AEFGGGAFFFFGGDGDGGGGGBFGBCF+@F<,@FFGGGGGGGGGGGGGG7FEGGFGE*:=>ECFGGGGGGGGECE+<+<0<:CD7<*2CEGG7*2*<CCDDD**;/+1:C@D):5@FGG?767**:85CC()19,=9<9(71-3.9(<CFFF?5192>>:*4<DF1(4:9>09)-))3>6>E(1/72743:?)(,4-4)4,49
@M02996:162:000000000-B87FG:1:1104:6606:3220 1:N:0:TCGACGTC+TCTCTCCG
CCTACGGGTGGCAGCAGTGGGGAATATTGGACAATGGGCGCAAGCCTGATCCAGCCATGCCGCGTGAGTGATGAAGGCCCTAGGGTTGTAAAGCTCTTTCAACGGTGAAGATAATGACGGTAACCGTAGAAGAAGCCCCGGCTAACTTCGTGCCAGCAGCCGCGGTAATACGAAGGGGGCTAGCGTTGTTCGGAATTACTGGGCGTAAAGCGCACGTAGGCGGATTGTTAAGTTAGGGGTGAAATCCCAGGGCTCAACCCTGGAACTGCCTTTAATACTGGCAATCTCGAGTCCGAGAGAG
+
ACCCCG:0:5:=;==;C=CFFCEGGGGGGGGGGGGGGGFGGEEGGFEFGGGGGFF@EFFGDFGE@FGEFGGGGGGGGGFGGGGGGFCFGGGFFCFGGGGGGGGGGFFGGGGGGGCGGGGGGGGGFGGGGGGGGGGGGGGGGGGGGGGDGGGGGGGFGGGDDCCEGGEGGGGFGGGGGGGGCFGGGECGG5DGEGGGFGGGGGGFGGGGFGGGDDEGGFGGFGGGEDGE<FFGFFFG?FGC>F<=94DFDFFGFFFF?GGFFFFFFF4<2:=6<FFF:9>F>FF*(59>FFF?B2:;BF9(4
@M02996:162:000000000-B87FG:1:1104:6617:3237 1:N:0:TCGACGTC+TCTCTCCG
CCTACGGGTGGCAGCAGTGGGGAATATTGGACAATGGGCGCAAGCCTGATCCAGCCATGCCGCGTGAGTGATGAAGGCCCTAGGGTTGTAAAGCTCTTTCAACGGTGAAGATAATGACGGTAACCGTAGAAGAAGCCCCGGCTAACTTCGTGCCAGCAGCCGCGGTAATACGAAGGGGGCTAGCGTTGTTCGGAATTACTGGGCGTAAAGCGCACGTAGGCGGATTGTTAAGTTAGGGGTGAAATCCCAGGGCTCAACCCTGGAACTGCCTTTAATACTGGCAATCTCGAGTCCGAGAGAG
+
ACCCCG00:5)=;==CEC=CFGGGGEGGGGGGFGGGGFFFFEGEGG-FFDFGGEF:CFFGEFGEFGGECFGGGGGGFG<FGGGGGGGGGGGGFEFGGGGGGGGGGBFFGGGCGG<FGGGGGGGGGGGGGGGGGGGGGGGGGGGGGGGCFGGGGFAFFGDGDDEEGCGGFGGGGGEGGGGGCFFGEECEGFCGGGGFGGGGGGGFGGGGFGGGC@FEF?GD@EEECDG?2@:FABAG?:GD6E?BAFGFFFFGF0<FFCG:FFF??:??7:77<FF+24)=5CF945).440,49<;;>;?<
@M02996:162:000000000-B87FG:1:1104:22074:3342 1:N:0:TCGACGTC+TCTCTCCG
CCTACGGGAGGCTGCAGTGGGGAATGTTGGACAATGGGCGCAAGCCTGATCCAGCAATGCCGCGTGCAGGAAGAAGGCCTTCGGGTTGTAAACTGCTTTTGTCAGGGAAGAAATCCTTGGGGGTAATACCTCGAAGGGATGACGGTACCTGAAGAAGAAGCACCGGCTAACTACGTGCCAGCAGCCGCGGGAAGACGTAGGGTGCGAGCGGTAATCGGAATGACTGGGCGTAAAGCGGGCGGAGGCGGCGGTGCAAGACAGAGGGGAAATCCACGGGCTCAACCGGGGAACTGCCTGTGGG
+
68@ACE)18:0==;=;CC=CCDCE<E@ECCGCCCEDCDFB@@CCFF-;CCCEDAC@@<CF<@7@8@C@FC@CFFFGGGEF8DFDG<?F,@?C?,9F9,9EFEFFBFFFFGGFF,9E<<,BEG++8FFGGDEGEGGGGFG,@FGGGGF>E=@FFGGF?F9AD9@8@CE*@EF,@DE1DF82??>C84?CDG3BB*=*9/9>CD*=*:CC@7)*/8*29:5D:+03+:8C:D*9?FB*2(7/4*-7;>GDD)()-4:?AE*47><?04@:()00)97CC(().>4>199B9:)..).)*-4(-
@M02996:162:000000000-B87FG:1:1104:22088:3352 1:N:0:TCGACGTC+TCTCTCCG
CCTACGGGAGGCTGCAGTGGGGAATGTTGGACAATGGGCGCAAGCCTGATCCAGCAATGCCGCGTGCAGGAAGAAGGCCTTCGGGTTGTAAACTGCTTTTGTCAGGGAAGAAATCCTTTGGGGTAATACCTCGAAGGGAGGACGGTACCTGAAGAAGAAGCACCGGCTAACGACGTGCCAGCAGCCGCGGGAAAACGTAGGGTGGGAGCGTTAATCGGAATGACTGGGCGGAAAGCGTGCGCAGGCGGCTTGGCAAGACAGAGGGGAAATCCCCGGGCGCAACCGGGGAAAGGCCTTTGGG
+
ACCCCE088:0=;;=;CCC@EEEEFF<FDFFEECEDFFFC@CEEFG-CECCEEACCEFDGF@CC@@CEGFEFGAFGGGGGC@FCF,BC,@?C9,5BC,,FG?CF?EC@FGGFG?FF9,,CE=8+@FFGGF9FCGGGGGG77EFGGGFED,EFGGDF8BFD69@@CEG5>:F*@EG*>D*=?7?D,=E=DC):8*3*:7<DCD08*52/55)**79+965>)+0<2?8C0B5>>>?C>(912*,89>C<90(14:?FFE*4?<??03B:.-*928>C5((07<>5(3;991)(.,,)0).,3
@M02996:162:000000000-B87FG:1:1104:17131:3569 1:N:0:TCGACGTC+TCTCTCCG
CCTACGGGGGGCAGCAGTGGGGAATGTTGGACAATGGGCGCAAGCCGGATCCAGCAATGCCGCGTGCAGGAAGAAGGCCTTCGGGTTGTAAACGGCTTTTGTCAGGGAAGAAATCCTTTGGGGTAATACCTCGAAGGGATGACGGTACCTGAAGAAGAAGCACCGGCGAACTACGGGCCAGCAGCCGCGGTAATACGTAGGGTGGGAGCGGTAATCGGAATAACTGGGCGGAAAGCGGGCGCAGGCGGCTGGGCAAGACAGAGGGGAAAACCCCGGGCGCAACCGGGGAACTGCCGTGGGG
+
ABCCCE0589)8888:CCCAFDEEEAEFEDGGFDADFFFCCCEEFF+>BF@BDAB<>CBFDBFC=BFCGGEGGFGGGGGGCEGDG>>F8BCCF1>FCB,@F>FGCFFCFGGFF?FC;;,@FG41=FFGGF@GEGGGGGG7CGGGGEFEF+ACEGFF+ADDFFGGGGG*:CE*<?E*:C81777C;CEEGG/CC*<+70>F=D08*1:777)/151<CBDG5+3<+;:C0B=DFFF50(7)41,865CD<5(*-,8;?C620*9:1>FF?(9)45<D<9()-C@709BB>B),.4((.(---
@M02996:162:000000000-B87FG:1:1104:17118:3582 1:N:0:TCGACGTC+TCTCTCCG
CCTACGGGGGGCAGCAGTGGGGAATGTTGGACAATGGGCGCAAGCCGGATCCAGCAATGCGGCGTGCAGGAAGAAGGCCTTCGGGTTGTAAACGGCTTTTGTCAGGGAAGAAATCCGGGGGGGTAATACCTCGAAGGGATGACGGTACCAGAAGAAGAAGCACCGGCTAACTACGAGCCAGCAGCCGCGGGAAAACGGAGGGTGGGAGCGGTAATCGGAATAACTGGGCGTAAAGCGTGCGAAGGCGGCGGGGCAAGAAAGAGGTGAAAGCCCAGGGCTCAACATGGGCAGTGCCTTGGGG
+
@A8BCE555=0888,9:<CCEDD=,,,<@<F9=4,?BCFB+>:=F746>B@-5A3=<B<F+3+>+88+@<<<><>C@>CF,,8:@,*5*@;@><CCE*,,C,@@=?<=AFGFG,<F**14CE*/;CCFGG7@C;ECEGG*2<+AEG@CC+<C@CF?+<>C69;8E>E=:<A+0+:*2?8<:*7<;;C*>C)?8*2:>*99=7/.*9><5C)//0*073<C)+23+:85:B*/835>;07/7*,04)C@9)()4(7)-**.97><24@>4)*.4)8850(.5C?*(5:((.).,-6)1.212
@M02996:162:000000000-B87FG:1:1104:16179:3689 1:N:0:TCGACGTC+TCTCTCCG
CCTACGGGTGGCAGCAGTGGGGAATGTTGGACAATGGGCGCAAGCCGGATCCAGCAATGCCGCGTGCAGGAAGAAGGCCTTCGGGTTGTAAACGGCTTTTGTCAGGGAAGAAATCCTTTGGGGTAATACCTCGAAGGGATGACGGTACCTGAAGAAGAAGCACCGGCTAACTACGTGCCAGCAGCCGCGGGAATACGTAGGGTGCGAGCGGTAATCGGAATAACTGGGCGGAAAGCGTGCGCAGGCGGCGTGGCAAGACAGAGGGGAAAGCCCCGGGGTCAACCGGGGAAAGGCCGTGGGG
+
ABCCCE9)=00=;8=;CCCDFDEDE,C@CCGFDEEFDFFECCCEGD+@CFFFFECC@FDFC@CC>BFFGFEFGFFGFFGGFGGDGFCFCFDFG8FFEC@FGGGG?EEEFGGGF<EFEF9CFG86@FGGGGAFGGGGGGG=EGGGGEFBF9@DFGGF?DFCDDDFGGG5CEG9CGG8DGEFEFFFFCGEGE3E@*BEF7FFDG*:*9C<@D)177@FGBDG5+<<+2:53B5DBEFC6(1*42-893DBD)-)4>???C6,8<??2>F??675:.8><((04C459>B>>?)(42.(0,4(3
@M02996:162:000000000-B87FG:1:1104:16196:3692 1:N:0:TCGACGTC+TCTCTCCG
CCTACGGGTGGCAGCAGTGGGGAATATTGGACAATGGGCGAAAGCCGGATCCAGCAATGCCGCGTGCAGGAAGAAGGCCTTCGGGTTGTAAACGGCTTTCGTCAGGGAAGAAATCCACGGGGGTAGTACCACGAAGGGAGGACGGTAACGGAAGAAGAAGCGCCGGCAAACGACGGGGCCGAAGCCGCTGCAAAACGACGGGGGGTAGAGGGGATCGGAATGGCTGGGCGAGAAGGAGGGGCAGGCGGGTGTGAGAGCCAGGGGGGAACTCGCCGGGCGAAACGTGGCAAGGTCAGGAGGG
+
@A@CCC==)08;;88;CCFFFDF@E,6CE9EF@@ADDD,@6@@7FF+@BF:FAEC@A6CF<@CB@BB,CE=EFFFFC,C<@DFGG<?84CEB<+4@F+,,+4BDEEFGFGGCF,5,,,+@+>38>+7:@3,@+5+83*6*@E7>:*:8F**1*<C1,6*2?)B*4*8*14C*:*=*C***/*/)2;7*/1)0+*2:7)5<5D*7*12**:**)0)/1(1*)2+:CC8C65*)3)(*.(914*-.(7))))(1-).1.5@>7*0(4(0(3)*)-).*)(()()...(4((,)()))(.(,44
@M02996:162:000000000-B87FG:1:1104:6561:3810 1:N:0:TCGACGTC+TCTCTCCG
CCTACGGGTGGCAGCAGTGGGGAATGTTGGACAATGGGCGCAAGCCTGATCCAGCAATGCCGCGTGCAGGAAGAAGGCCTTCGGGTTGTAAACTGCTTTTGTCAGGGAAGAAATCCTTTGGGTTAATACCTCGAAGGGATGACGGTACCTGAAGAATAAGCACCGGCTAACTACGTGCCAGCAGCCGCGGTAATACGTAGGGTGCGAGCGTTAATCGGAATTACTGGGCGTAAAGCGTGCGCAGGCGGCTTTGCAAGACAGAGGTGAAATCCCCGGGCTCAACCGGGGAACTGCTTTTGTG
+
ACCCCG=5>50=;==;CCCEFGGGG8FGGGGGGGGGGGFFFFBCCFCFFGGGGFFCEAFGGGGGFEEGFG:FFFGGGG8F8FGGGFEFGFGGG?FFGEGGGGGGGGGGGEGGGGFEFGGGGG4@FFGGFEEGGGGGGGGGGGGGGGGEFFEFGGEE9DFG9DFFFGGCEFFGGFGGGGFGGEFFFDEEDG4CEGGFG=FDGGG>CDEG:C5=GFF:D@D3>6EE@CEGFFEGFF>*48D93:251>DB<56CAABF2@E>@CF8:???9<>).7@E<34>4>?)(,172482<<))/5944
@M02996:162:000000000-B87FG:1:1104:6579:3813 1:N:0:TCGACGTC+TCTCTCCG
CCTACGGGTGGCAGCAGTGGGGAATGTTGGACAATGGGCGCAAGCCTGATCCAGCAATGCCGCGTGCAGGAAGAAGGCCTTCGGGTTGTAAACTGCTTTTGTCAGGGAAGAAATCCTTTGGGTTAATACCTCGAAGGGATGACGGTACCTGAAGAATAAGCACCGGCTAACTACGTGCCAGCAGCCGCGGTAATACGTAGGGTGCGAGCGTTAATCGGAATTACTGGGCGTAAAGCGTGCGCAGGCGGCTTTGCAAGACAGAGGTGAAATCCCCGGGCTCAACCTGGGAACTGCCTTTGTG
+
CCCCCC10:5)====;CC=CFGGEG,EFGGGGGGGGGGGFGGGGGGFGGGGGGFFEFGGGGGGGFGGGGGGGGGGGGGFGGGGGGGGGGGFGG?FGGGFGGGGGGGGGGGGGGGGGGGGGGG4@FFGGGGGGGGGGGGGGGGGGGGGEGGGGGGGG9EGGGDEGGGGGGGGGGGGGGGGGGGFCFGGGGG<EE7FGGGGGGDFEED=>DD>ED>C?FFGGF?EFGGGGFFEGBFFGFFGC9>;FBDDDG31*4>FFFC8>?<:6?:F?<AFFF>BGG93<520<7:FF??8?B<:2*4<68
@M02996:162:000000000-B87FG:1:1104:6584:3832 1:N:0:TCGACGTC+TCTCTCCG
CCTACGGGTGGCAGCAGTGGGGAATGTTGGACAATGTGCGCAAGCCTGATCCAGCAATGCAGCGTGCAGGGAGAAGGCCTTCGGGTTGTAAACCGCTTTTGTCAGGGAAGAAATCCTTTGGGCTAATACCTCGAAGGGATGACGGTACCTGAAGAATAAGCACCGGCTAACTACGGGCCAGCAGCCGCGGTAATACGTAGGGTGCGAGCGTTAATCGGAATTACTGGGCGTAAAGCGTGCCCAGGCTGCTTTGCAAGACTGATGTGAAATCCCCAGGCTCAACCTGGGAACTGCCGTTGTG
+
ACCCCC>5101===8=;CFF8FF7FCFGAFE--CFF,CA:@@@@CDEF8FAEF9E,C,CC6@FC:@EGG8+BCCE@CEE@,C,BF:FFGCGGF8:@78D<EEGGFFF9=+B?B?F=A9EB,8,AEFFFEFC<8+E=@+,,66CF+>DEFC,6D,,,77B,@=D>C++:C<C97>3*@>CEGGGFG5;C5C5@7+4?CD46*1CDECC3:D):5);+:(735890C78E2)*)-.6:327/(*.),)001)->)6)93CG))0*665*))6:??)0*14.5,9)52,(((().,,.(0(,((
@M02996:162:000000000-B87FG:1:1104:6835:4223 1:N:0:TCGACGTC+TCTCTCCG
CCTACGGGGGGCTGCAGTGGGGAATGTTGGACAATGGGCGCAAGCCTGATCCAGCAATGCCGCGTGCAGGAAGAAGGCCTTCGGGTTGTAAACCGCTTTTGTCAGGGAAGAAATCCTTTGGGCTAATACCTCGAAGGGATGACGGTACCTGAAGAAGAAGCACCGGCTAACTACGTGCCAGCAGCCGCGGTAATACGTAGGGTGCGAGCGTTAATCGGAATTACTGGGCGTAAAGCGTGCGCAGGCGGCTTGGCAAGACAGAGGTGAAATCCCCGGGATCAACATGGGAACTGCCTTCGTG
+
CCCCCG0=>B)8788:ECCFFGGEGFGGGGFFGGGGGDFF=>>CDDBFGCFGGFF=FFFFFFFGFGGFGGGGGDFGGGCFGFGGGGDGCCFGC3@CCEGGGFGGFGGF:>EEG@FFCCFCG7,,=FFGCG@:;=9FEGGGGGGGGEECC9C@8BCF+<9FFCACCEC5ACFCCGDFFEAF?*5>@;>CGD)88*<CCFFGGC;>2>558<9=<>FCFBCDF+00:C8C6B5C?F4*4-C/4*,7;BGFD>0)4?FFBFG0?C/1)19>.4263)7C<((04CF*48?67?7,24(./),,-
@M02996:162:000000000-B87FG:1:1104:18132:4281 1:N:0:TCGACGTC+TCTCTCCG
CCTACGGGGGGCTGCAGTGGGGAATGTTGGACAATGGGCGCAAGCCGGATCCAGCAATGCCGCGTGCAGGAAGAAGGCCTTCGGGTTGTAAACGGCTTTTGTCAGGGAAGAAATCCTTTGGGGTAATACCTCGAAGGGATGACGGTACCTGAAGAAGAAGCACCGGCTAACTACGGGCCAGCAGCCGCGGTAATACGTAGGGGGCGAGCGGTAATCGGAATGACGGGGCGGAAAGCGTGCGCAGGCGGCTTGGCAAGACAGAGGTGAAAGCCCCGGGCGCAACCTGGGAAATGCCGGTGGG
+
8AC?CE5=A518888:CCCDFDECEBE9FCFFDAEDCDFCCEDEFG+=>B@FEDB>=BDFFBFC@CFFGGDFFFFGFGGGECFDGF:F@CCEC+>F:>CCF>FGBFFFGGGGG;FFB<3?FG*1=FGGGGEGEFGGGGG7CGGGGDFEF9CGGGGF+ACD6<CFGGG5CFG9ACG*:C*8=5<C@=EEGG9C8*CCF=FGCC*<*9CCB7)27;9<>17D5+3<*98=(<*>>DF47(7*41-8>5DFC5()38?=<=C7?FF?)4FFF)27:>>><2()-/7444??<2)).65()----
@M02996:162:000000000-B87FG:1:1104:15608:4834 1:N:0:TCGACGTC+TCTCTCCG
CCTACGGGGGGCAGCAGTGGGGAATGTTGGACAATGGGCGCAAGCCTGATCCAGCAATGCCGCGTGCAGGAAGAAGGCCTTCGGGTTGTAAACGGCTTTTGTCAGGGAAGAAATCCTTTGGGGTAATACCTCGAAGGGATGACGGTACCTGAAGAAGAAGCACCGGCTAACTACGTGCCAGCAGCCGCGGTAATACGTAGGGTGCGAGCGTGAATCGGAATGACTGGGCGGAAAGCGTGCGCAGGCGGCTTGGCAAGACAGAGGGGAAAGCCCCGGGCTCAACCTGGGAACGGCCTGTGGG
+
8ACBCE)8==188889ECCCEDEE=,<EFFGGGFGEFGGEFCCEFF-BEEFFFEB==BBFD>CB@CBFGFDFGFFGGGGGCEFDD@@F*FCEG+@FEFEFFCFGFFGGGGGCF<FG@F,@FG<<FGGGGGEGEGGGGGG7EGGGGGGEGCFGEGEE+<<E6CFFGGGEGEF7CFG*;F@@FGGFFEGCDG):87EDG*=C5D*<*<=<>C)*/7/<D?DG>+3<+:>C6D5C9;:59(7*4*->>EGFC)->:?<*4:C(7*9:19B::02>:>BCC(-057<:(8<6320,812-.).2,
@M02996:162:000000000-B87FG:1:1104:8657:5162 1:N:0:TCGACGTC+TCTCTCCG
CCTACGGGTGGCAGCAGTGGGGAATGTTGGACAATGGGCGCAAGCCGGATCCAGCCATGCCGCGTGCGGGAAGAAGGCCTTCGGGTTGTAAACCGCTTTTGTCAGGGAAGAAAAGGTTCTGGCTAATACCCGGGACTCATGACGGTACCTGAAGAAGAAGCACCGGCTAACTACGTGCCAGCAGCCGCGGTAATACGTAGGGGGCAAGCGTGAATCGGAATGACTGGGCGGAAAGCGTGCGCAGGCGGTGAGGCAAGAAAGAGGGGAAATCCCCGGGCTCAACCAGGGAACGGCCTGGGGG
+
8AB=CC0):0:=;8=;C=;@CDDD,C@<FFFFCCFDFCFCC@CCFB+7@,89CA:69CEF@@@@8@?>CC@FC@AFFEEFFFGGG<BF+?AAA:>C>4+EFEFGEFDDEGGFFGGG=FFCFG=,CFCGCGGGEGGF,@CDFGGGGCB@@,@FFFFFCFCF69>>FE>*:A:,=:E,==@9?ACF:FE8CE2:8+?+:29CDG*7/7:<57**/7/<><DD3+23+28=(7*97>?>7-594*->>>DD9)-*4(458C*,627:(45:,)20))08<(().28.(4:2<67(-3-()(-42
@M02996:162:000000000-B87FG:1:1104:8662:5179 1:N:0:TCGACGTC+TCTCTCCG
CCTACGAGTGGCAGCAGTGGGGAATGTTGGACAATGGGCGCAAGCCAGATCCAGCAATGCAGCGTGCGGGAAGAAGGCCTTCGGGTTGTAAACCGCTGTTGTCAGGGAAGAAAAGGTTCTGGATAATACCCGGGACTCATGACGGTACCGGAAGAAGAAGCACCGGCGAACTACGGGCCAGCAGCCGCGGTAAGACGGAGGGTGCAAGCGGTAATCGGAATGACGGGGGGGAAAGCGTGCGCAGGCGGTGAGGCAAGAAAGAGGGGAAAGCCCCGGGCGAAACCGGGGAACGGCCGGTGTG
+
-A@?C8)0:508;886C<;@CDD@;C;<FDFD<<6CDCC@@@@BC<-;C,;C<A;,9C@F,9:@,8,@8@:CEC@EFEFGGGGCD<BF,??<C,@7++8FFFDG?FCBCFGFFGGEA,E?=F,,CFFGCEGGGGG7,=F,CBFG@+@+C+@ECGDEDGCC:96@CEG5?CE,=8C*=8CC:/<CCFE8DC)41*5?D*7>CC8<*9CC37)*/0*29<5>)++3*98=(0:CBF?*4,7*4248;5C>9.2*4:1)3;*497F?(2.,46*.,)7852(),1)03394,47(-(2()(-,-
@M02996:162:000000000-B87FG:1:1104:25580:5763 1:N:0:TCGACGTC+TCTCTCCG
CCTACGCGAGGCTGCAGTGGGGAATTTTGGACAATGGGCGCAAGCCTGATCCAGCCATGCCGCGTGCGGGAAGAAGGCCTTCGGGTTGTAAACCGCTTTTGTCAGGGAAGAAAAGGTTCTGGCTAATACCCGGGACTCATGACGGTACCTGAAGAATAAGCACCGGCTAACTACGTGCCAGCAGCCGCGGTAATACGTAGGGTGCAAGCGTTAATCGGAATTACTGGGCGTAAAGCGTGCGCAGGCGGTTATGCAAGACAGAGGTGAAATCCCCGGGCTCAACCTGGGAACTGCCTTTGTG
+
CCCCC6)1:508;;8;CCCFGGGGGGGGGGGGGGGGGGGEGGGGGGFFGGGGGFFCFGGGGGGGGGGGGGFGGFGGGGGGGGGGGGGGGGGGGFFGGDGGGGGGGGGEGGGGGGGGGGGGGF8FGGGFGGGGGGGGGGGGGGGGGGGCGGGGFGGGFGGGGGGGGGGGEGGGGGGGGGGGGGGGGGGGDC/=CFFGFGGG5DFFGGGGFGDCDFFGGFGGFGGEFGGGFDED?FAC;?C>9:9FFBCB/><F<>AFA8*8)*91)8454>7F08>EGF(0)2078?:-440),),4*..:0
@M02996:162:000000000-B87FG:1:1104:6209:5846 1:N:0:TCGCCGTC+TCTCTCCG
CCTACGGGTGGCTGCAGTCGAGGATCATTTGCAATGGGCGAAAGCCTGACAATGCGACGCCGCGTGGAGGATGAAGGCCTTCGGGTTGTAAACTCCTGTCATAGGGGAACAGGCGGACCGACCCAATACGTCGGCGAGTTGAGCGTACCCTAAGAGGAATTGGCGGCTAACTCAGTGCCAGCAGCCGCGGTAATACAGAGGCCAAGAGCGTTGGTCGGATTTACTGGGCGTAAAGGGCGCGTAGGCGGGCTTGCGTGGCAAGGGTGAAATCTCCGGGGTCAACCCCGGAAGTTGGGTTGAA
+
BCCCCD==88)=====E6;BFG@FGF,CC6CFGGGGGDFGFGGGCFCFFG@<,9C@@FGG+@FE@FGFGGGGGGGGF<FFCFFECFEGGGGG9BFFGGGGGGGFCFFFC7FAE?FGE@@E:@++8DFGF<35435CEE5FFC8,>:::=,?<EDC:C6C@,*2+4:**7F+?:+5@C<FC?547;FCEDG5:87@70?777**5:9=<:C9CD4>:C>3D39C?E*CG?>//4;4C::3142(.87/>)0(9,(-)-*2(*9)2(-)56)01:F>ED0(04=*01(3(4,.)))((0((4)
@M02996:162:000000000-B87FG:1:1104:16567:6008 1:N:0:TCGACGTC+TCTCTCCG
CCTACGGGGGTGTTGCAGGGGGGAAGATTGGACAAGGGGCGCAAGCTTGAACCAGGCAGGCCGAGTGAGTGATGAAGGCCAGAGGGTGGTAAAGCTCTTTCAACGGTGAAGATAATGACGGGAACCGGAGAAGAAGCCCCGGCTAACTCCATGCCGGCAGCGGCGGTAAAACGAAGGGGGCTAGCGTTGGTCGGAAGTACGGGGGGTAAAGCGCACGAAGCGGGAGGGGTAAGTTAGGGGTGAAATCCCAGGGCTCAACCCGGGAACTGCCTTGAAAGCTAGCAAGCAAGAGGCCGAGAGA
+
ACCCCG=>55)68,6<,;6@@EC=:+4,,:BF9E8,4?@+6@@ED7-,8:-:+33+8:+>+838@+8DF,3;33@;@:FF7>DCFG<*>*8@=FE,?<?FGCFFCC18<CFF<:<,<FGGG*=C*<<*<F?8@<CC?FGEE>C2:<?++:8<9C6*/*98E)*:CD/:E+<05CE;:/88**//@E1/)*10:CEE)*:0*9E7*959;*03/..*9()9)*/*:9:7(0/28*)2.4CDBG3*6/*)*/.98?,).<6,.)7(4(0).)01)01+*)(*)2/9<(-((.0((-(()-33(
@M02996:162:000000000-B87FG:1:1104:16587:6023 1:N:0:TCGACGTC+TCTCTCCG
CCTACGGGGGGGTGGCAGGGGGGAAGATGGGACAAGGGGCGCAAGCTGGAGCCAGACAGGCCGAGGGAGGGATGAAGGCCAGAGGGTGGTAAAGCTCTTTCAACGGTGAAGATAATGACGGTAACCGTAGAAGAAGCCCCGGCTAACTTCATGCCAGCAGCCGCGGTAATACGAAGGGGGCGAGCGTGGTTCGGAATTACGGGGCGTAAAGCGCACGTAGGGGGATGGTTAAGTTAGGGGTGAAATCCCAGGGCTCAACCCGGGAACTGCCTGTAAAACGGGCAAGCTCGAGGCCGAGAGG
+
BCCCCE8585038++:<F+5BDDC510<08CF8;+,28C/1:CEEE2,01-2;08,+;,2:;/*2*:?G5/;,/<7<@FF5;C@CEE*:;@CEFF7CDCFGGFG::*1;EGG,C?CFGGGG*;EGGD;CGGFGGGGGGGGGGG1CEG+3<FEGGGGFGFFGGGGGG5?E+AFGGGCCCED=*97:EC89;7CCDGGFFGG5DGB:C/C>FD<C3@DG4<>;*1>:*/1)/3::0):6:FD1:-9A*:?C)47:B:F<CC?F57>FB@0<?<6)*1<*)))-9)78-4.34.42((-)((-,
@M02996:162:000000000-B87FG:1:1104:24470:6114 1:N:0:TCGACGTC+TCTCTCCG
CCTACGGGTGGCAGCAGTGGGGAATTTTGGACAATGGGCGCAAGCCTGATCCAGCAATGCCGCGTGCAGGAAGAAGGCCTTCGGGTTGTAAACTGCTTTTGTCAGGGAAGAAATCCTTTGGGTTAATACCTCGAAGGGATGACGGTACCTGAAGAATAAGCACCGGCTAACTACGTGCCAGCAGCCGCGGTAATACGTAGGGTGCGAGCGTTAATCGGAATTACTGGGCGTAAAGCGTGCGCAGGCGGCTTTGCAAGACAGAGGTGAAATCCCCGGGCTCAACCTGGGAACTGCCTTTGTG
+
CCCCCE>5=5)=====CFCFGGGGGGGGGGGGGGGGGGGFFGGGGGFGGGFGGGGCFGGGGGGGGGGGGGGGGGGGGGGGGGGGGGGGGGGGGFEFGGGGGGGGGGGGGGGFGGGGGGGGGGC:FGGGGGFGE7EG7FFGGGGG7FECGGFGGGFGGGGDE+@FGGGGGGGGGGGGFGFC7EDGFGGGGGGECDGF40*?EGGDGD5CDDGGGFFGGDCDFGDGGGGGFFGGFFFFFBDD6>>EF@<@<>>D<FFFAFF??9?<:BF>2::??@E879>F>CFF0:342377?<3<=25-(
@M02996:162:000000000-B87FG:1:1104:4877:6174 1:N:0:TCGACGTC+TCTCTCCG
CCTACGGGGGGCTGCAGTGGGGAATTTTGGACAATGGGCGCAAGCCTGATCCAGCAATGCCGCGTGCAGGAAGAAGGCCTTCGGGTTGTAAACTGCTTTTGTCAGGGAAGAAATCCTTTGGGTTAATACCTCGAAGGGATGACGGTACCTGAAGAATAAGCACCGGCTAACTACGTGCCAGCAGCCGCGGTAATACGTAGGGTGCGAGCGTTAATCGGAATTACTGGGCGTAAAGCGTGCGCAGGCGGCTTTGCAAGACAGAGGTGAAATCCCCGGGCTCAACCTGGGAACTGCCTTTGTG
+
BCCCCE111808888:CFCFGGGGGGGGGGGGGEGGGGGGGGGGGGBEFGFGGFE:BFFGGGGGFGGGGGGGGGGGGGGGGGGGGGGGGGGGFCFGGGGGGGGGGGGGGGGGGGGGGGGGGG=FEGGGGGGGGGGGGGGGGGGGGGGGGFGBEGGGFGCCGDGGGGGGGGGGGGGGGGGGGGGGGGGECCD8CDCFFCFGDCEDEGCGEGGGDFFGGFDGFFGGGGEG?EGGF34C>6>74*-)-0>@CDFGAFF/8*8?FD@B?B6<)6:?:FFGG0->42.8:?F((.7:24..92<B<
@M02996:162:000000000-B87FG:1:1104:4895:6180 1:N:0:TCGACGTC+TCTCTCCG
CCTACGGGGTGCTGCAGTGGGGAATTTTGGACAATGGGCGCAAGCCTGATCCAGCAATGCCGCGTGCAGGAAGAAGGCCTTCGGGTTGTAAACTGCTTTTGTCAGGGAAGAAATCCTTTGGGTTAATACCTCGAAGGGATGACGGTACCTGAAGAATAAGCACCGGCTAACTACGTGCCAGCAGCCGCGGTAATACGTAGGGTGCGAGCGTTAATCGGAATTACTGGGCGTAAAGCGTGCGCAGGCGGCTTTGCAAGACAGAGGTGAAATCCCCGGGCTCCACCTGGGAACTGCCTTTGTG
+
BCCCC18>@51===;=CC=CFGGGDFGGGFGGGGGGGGGGGGGGGGCFGGGGGEF@EFGGGGGGGGGGGGGGGGFFFGGGGGGGGGGGGGGGGBFGGGGGGGGGGFGGGGGGGGGGG@FGF+B@FGFFGGGGGGGGCEGGGGGGEFGEGGGG8FFFGGGGGGGGEEGGGGGGGGGGGGGGGGGFFGEGDEDGEFGGGG4*ADGEGGC3=5CEDFFG50<D@@FCECGG?BGGF@>FF0*94:7B;DCEGFFGFAB=<CGFFD4:D:=24<:6::@87(3)(97)(.408,5)).(8146A4
@M02996:162:000000000-B87FG:1:1104:11149:6415 1:N:0:TCGACGTC+TCTCTCCG
CCTACGGGGGGCAGCAGTGGGGAATTTTGGACAATGGGCGCAAGCCTGATCCAGCAATGCCGCGTGCAGGAAGAAGGCCTTCGGGTTGTAAACTGCTTTTGTCAGGGAAGAAATCCTGTGGGTTAATACCTCGAAGGGATGACGGTACCTGAAGAATAAGCACCGGCTAACTACGTGCCAGCAGCCGCGGTAATACGTAGGGTGCGAGCGTTAATCGGAATTACGGGGCGGAAAGCGTGCGCAGGCGGCTTTGCAAGACAGAGGTGAAAGCCCCGGGCTCAACCTGGGAACTGCCGGTGGG
+
CCCCCE8>51)8888:CFCFGGGGGGGGGGGGGGGGGGGGGGGGGGBFGGGGGGGEFGGGGGGG+CFFGGGGGGGGFGGGGGGGGG+>*8@CFFGG=F,@FGFGCFGGGGGGG,?FG,CFFDFFGGFGGGGGGGGEEDGGGGGGGGGGGGGBFGGGGGGGGGGGE>EGECF+<?E*AE@F7ACGEGGGDG):CFCGFGGFEDGDEDEGFGDGDFFGF<DGFGGG89?E0>*>>D?GB?GD>C>B>FGEGBFG36<F<8;7@FFB:?F2))07:DDGG>0<<CFF?11:1:05>>7()---2
@M02996:162:000000000-B87FG:1:1104:11169:6417 1:N:0:TCGACGTC+TCTCTCCG
CCTACGGGGTGCAGCAGTGGGGAATTTTGGACAATGGGCGCAAGCCTGATCCAGCAATGCCGCGTGCAGGAAGAAGGCCTTCTGGTTTGAAACTGCTTTTGTCAGGGAAGCAATCCTTTGTGTTAATACCTCGAAGGGATTACGGTACCTGAATACTAAGCACCGGCTAACTACGTGCCAGCAGCCGCGGTCATACGTAGGGTGCGAGCGTTAATCGGACTTACTTGGCGTAAAGCGTGCGCATGCGTCTTTGCAAGACAGCTGTGCATACCCCGGGCTCACCCTGGCAACTGCCGCTGTG
+
ACCCCE)880)=;;=;=CFFGGGGFCFFCFFGGFF98FFGE@FFGGGFGFGG9CFEGFGGGGGGCEGGGG:=ECGF@AFDFG<F,CFE,<EFGA,55C,C,EAFFGGGCC,A,,A?FFGG;=FFF9C,A?FGE@,++44E,,@=7ACEFD3,,,63@,+,6+DE++88+,67,7C,6**=<*A7,::5CDG*189C4D*774:)19*:=CC=>);:*2*):?<0+;B78>*)-72>(8D50=2)-)9555:F)6:9-*;(7<)..5*.))*0(87*/447)*008(,(.457,..()-4(.
@M02996:162:000000000-B87FG:1:1104:11157:6434 1:N:0:TCGACGTC+TCTCTCCG
CCTACGGGGCGCAGCAGTGGGGAATTTTGGACAATGGGCGCAAGCCTGATCCAGCAATGCCGCGTGCAGGAAGAAGGCCTTCGGGTTGTAAACTGCTTTTGTCAGGGAAGAAATCCTTTGGGTTAATACCTCGAAGGGATGACGGTACCTGAAGAATAAGCACCGGCTAACTACGGTCCAGCAGCCGCGGTAATACTTAGGGTGCGAGCGTTAATCGGAATTACTGGGCGTAAAGCGTGCGCAGGCGGCTTTGCAAGACAGAGGTGAAATCCCCGGGCTCAACCTGGACACTGCCGTTGAG
+
@BCCC8)8=))8788;;ECFGGGGGGGGGGGGGGGGGGGFFEGGGGFFFGGGGGGFFGGGGGGGGGGGGGGDGGG?EFGGGGGEGGG+CCFGGFDFF9CFCGGGGFGGFGFGGGGGGGGG8:CFGGFGGCGGGGF@C7FFCFF:7@:BFGGCDGFGEFF@CFGGG*@CGDGGGFC*,>C:FGGGG85C<?C@EFGG+1;:?4EEGG*:BDCED)9CC?CDFCF7<CFE:3:D0;:F9?GG1:951:D;DB>D>>>@28@:?F6(4<??B9C?:FBEC96@7FFF0(((..0445(-.-1(.
@M02996:162:000000000-B87FG:1:1104:24527:6582 1:N:0:TCGACGTC+TCTCTCCG
CCTACGGGAGGCAGCAGTGGGGAATTTTGGACAATGGGCGCAAGCCTGATCCAGCAATGCCGCGTGCAGGAAGAAGGCCTTCGGGTTGTAAACTGCTTTTGTCAGGGAAGAAATCCTTTGGGTTAATACCTCGAAGGGATGACGGTACCTGAAGAATAAGCACCGGCTAACTACGTGCCAGCAGCCGCGGTAATACGTAGGGTGCGAGCGTTAATCGGAATTACTGGGCGTAAAGCGTGCGCAGGCGGCTTTGCAAGACAGAGGTGAAATCCCCGGGCTCAACCTGGGAACTGCCTTTGTG
+
CCCCCD::==8====CCFCFGGGGGGGGGGGGGGGGGGGGGGGGGGGGGGGGGGGFGFGGGGGGGGGGGGGGGGGGGGGGGGGGGGGGGGGGGFGGGGGGGGGGGGGGGGGGGGGGGGGGG:8@FGGGGGGGGGGGGGGGGGGGGGGGGGGGGGFGGGGGGGGGGGGGGGGGGGGGGGGGGGGGGGGGGGGGGGGGGGGGGDGFGGEGDGGGGFFGF<GDFGFGGGFGFFGGFFFGFFDD>EB>>FDFGFFGBFFF<6F??C<?FFFF<<>FFFFCDF;F?GFF???FF?>FF84<=2)6(
@M02996:162:000000000-B87FG:1:1104:15067:7095 1:N:0:TCGACGTC+TCTCTCCG
CCTACGAGAGGCTGCAGTGGGGAATTTTGGACAATGGGCGCAAGCCTGATCCAGCAATGCCGCGTGCAGGAAGAAGGCCTTCGGGTTGTAAACTGCTTTTGTCAGGGAAGAAATCCTTTGGGTTAATACCTCGAAGGGATGACGGTACCTGAAGAATAAGCACCGGCTAACTCCGTGCCAGCAGCCGCGGTAATACGTAGGGTGCGAGCGTTAATCGGAATTACTTGGCGTCAAGCGTGCGCAGGCGGCTTTGCAAGACAGAGGTGAAATCCCCGGGCTCAACCTGGGAACTGCCTTTGTG
+
CCCCC6)1:51=====CFCFGGGGGGGGGGGGGFGGGGGGGG+CFGCFFFGGGGFCFFFGGGGDGGGGGGGGGGDF8FGGGGGGGFGCF?FGF<,EFGGGGGGGGFEDDCFGE<FFGGGG8+BCF9CCFDFGGED+8C,>C,C>+@=EFFF8DFDDDFDAFGGGE>@EG7EF,@EF5CFAC5*3DC5>>5/B@8<CDCC47*0585E5AGGGG:AGF035=C7?7*<EBFG)8B<F18DC9C35(5D:3>;FAF96)2;::7<:B?F?)4C?BFF5796FF4@5(:01(.047847=AF-(
@M02996:162:000000000-B87FG:1:1104:15050:7103 1:N:0:TCGACGTC+TCTCTCCG
CCTACGGGAGGCTGCAGTGGGGAATTTTGGACAATGGGCGCAAGCCTGATCCAGCAATGCCGCGTGCAGGAAGAAGGCCTTCGGGTTGTAAACTGCTTTTGTCAGGGAAGAAATCCTTTGGGTTAATACCTCGAAGGGATGACGGTACCTGAAGAATAAGCACCGGCTAACTACGTGCCAGCAGCCGCGGTAATACGTAGGGTGCGAGCGTTAATCGGAATTACTGGGCGTAAAGCGTGCGCAGGCGGCTTTGCAAGACAGAGGTGAAATCCCCGGGCTCAACCTGGGAACTGCCTTTGTG
+
ACCCCC11):)====;CF=FGGGGGGGGGGGGGGGGGGGFFGGGGG<FGGGGGGGEFGGGGGGGGGGGGGGGGGGGGGGGGGGGGGGGGGGGGFFGGGGGGFGGFFGGGGGGGGGGGGGGFDCFGGFGFGGGGGGGGEGFGFGGGGGGGGGFGGGGGGFGGGGGGEGGGFGGGGGGGGGGGGGDFFGGGGGGEGGGGDFGG<85CDGDFGDG8FFDGFGGFCFFGGGGFFGGFFAD3:DC976<>DDFGFFGFFF?ACFFFD@6::9>AFGFFFFGGFBFFGFFBF?61405><(8@AA63
@M02996:162:000000000-B87FG:1:1104:6555:7119 1:N:0:TCTACGTC+TCTCTCCG
CCTACGGGTGGCTGCAGTAGGGAATATTGCACAATGGGGGAAACCCTGATGCAGCAACGCCACGTGTGGGAAGAAGCATTTCGGTGTGTAAACCACTGTCGTGAGGGAATAATGCTTAATTTCGGTTAAGTTGAATGTACCTCGAAAGGAAGCACCGGCAAACTTCGTGCCAGCAGCCGCGGTAATACGAGGGGTGCAAGCGTTGTTCGGAATCACTGGGCGTAAAGGGAGCGCAGGCGGAGATGCAAGCAGTCTGTACAATACCGGGGCCCAACCCCGGACCTGCAGACTGGACTGTTT
+
BCCCCE:5>5);====CC;EFGFGGGGGGGGGGGGGGGGGEGGGGGGGGGGGGFFFGGGGGGEFFGCEGGGGGFEFFGFGGGGGGGGGGGGGG8EFFGGGGGGGGGGGGGGGGGGGGGDFGD?=EEFEFFGGGAFGGGFFGGGGCCEGF8FFGGGGGGGGC=FFFGGGGGG9CFGFGGGGGGDGGGDGF*@EE<EGGFFGGGGFGGFGDCDEFFFGGCF7AFE5EFFF?7CGFF>CBFGGB52@A=>*:@7FFFFFF+<9*:=???BF>FGDF;7;<29>(1;513(5636:?<?27<><
@M02996:162:000000000-B87FG:1:1104:8263:7146 1:N:0:TCGCCGTC+TCTCTCCG
CCTACGGGTGGCAGCAGTGAGGAATATTGGTCAATGGCCGAGAGGCTGAACCAGCAAAGTAGCGTGCAGGATGACGGCTCTCGGGGTGGTAAGCTGCTTTTAGTTGGGAATAACTGCGGGTTCCTGAGTCCGAGCTGTATGCTCCCTCCGTGCAAGCACCGGCTAATTCACTGCCAGCAGCCGCGGTATCAGGATTGGTTCGGTGTTTATCCGGCTTAGACGGGTTTTAAAGGGTCATATGCAGTGTCTTAGGTTAACTCTGAAATTGTTCGGCTCACTCATGAGATTGCGTCTTGTAGAG
+
AAACCGA>50)==88=;CFCFFF8FFGGG?-CFDG9F8F:@6+C7FFGG9;CFFDEF8E@<FGGCFC,,CC<FE<C+++,:A,:++@++8FC,AF,,,C,B<,5?AF:?,<=F9AFE=+@4+B,,<AF5C,+C+++83,C;9,,,6@,+3++++79+@+@+9EE<,,,,,379B8,,*4,,,;DG5CG4,8,<*,+052*+28.****3++4*2)*2)***2***1**)/+*))(*()**.+)1))0*:9)*).)*)3+)12*).6*)))*)47.*26)*.:=*,:A>22)(((()1..)-
@M02996:162:000000000-B87FG:1:1104:11629:7401 1:N:0:TCGACGTC+TCTCTCCG
CCTACGGGAGGCAGCAGTGGGGAATATTGCACAATGGGCGAAAGCCTGATGCAGCAACGCCGCGTGAGGGACGACGGCCTTCGGGTTGTAAACCTCTTTTAGCAAGGAAGAAGCGAAAGTGACGGTACTTGCAGAAAAAGCGCCGGCTAACTACGTGCCAGCAGCCGCGGTAATACGTAGGGCGCAAGCGTTATCCGGAATTATTGGGCGTAAAGAGCTCGTAGGCGGTTTGTCGCGTCTGCTGTGAAAACCCGAGGCTCAACCTCGGGCCTGCAGTGGGTACGGGCAGACTAGAGTGCGG
+
CCCCCC:888)====;EFCFGGGGGGGGGGGGGGGGGGGGGGGGGGFGGGGGGGGCFGGGGGGGFGGGGGGGGGGGGGGGGGGGGGGGGGGGGDFGGGGGGGGGGGGGGFFGGGGGGBFGG<FGEGFGGGGGFFCCFGFGGDGGFGGGGGGGGGGGGGGGGF:8FGEGGGGG=FGGFFGFGGGGGGEEGGGGEGGGDG5DGGD@@CGGFGGGGF?CF<DFECEGGGGGFFGGFFFGFBDD:CA?<:FFF4:DB>FFFG81?=FBBFD?>>D>:F@E*584;:?D609>?<FF<5.59929>
@M02996:162:000000000-B87FG:1:1104:3180:7419 1:N:0:TCGACGTC+TCTCTCCG
CCTACGAGAGGCTGCAGTGGGGAATTTTGGACAATGGGCGCAAGCCTGATCCAGCAATGCCGCGTGCAGGAAGAAGGCCTTCGGGTTGTAAACTGCTTTTGTCAGGGAAGAAATCCTTTGGGTTAATACCTCGAAGGGATGACGATACCTGAAGAATAAGCACCGGCTAACTACGTGCCAGCAGCCGCGGTAATACGTAGGGTGCGAGCGTTAATCGGAATTACTGGGCGTAAAGCGTGCGCAGGCGGCTTTGCAAGACAGAGGTGAAATCCCCGGGCTCAACCTGGGAACTGCCTTTGTG
+
CCCCCG)1:80==;==CC;CFGGGGGGGGGGGGGGGGGGGGGGGGGEFFGFGGFECEFFGGFGGGGGGGGGGGGGGGGGGGGGGGGGGGGGGFGFGGGGGGGGGGGGFFFGGGGGGGGFGGG=CFGGGDGGGG:EG7FGGGGGGEFG7FGGFFGDFGGGGGFFG>CCCEGGGGGGG8EGGGF59@EGGGGCECFDFD8;6ECCECDEG>DGGGFFGGF3DAF@7CCD56@GG?))?1:C79:,8>>CDC:BFFFFFA**4FG@6),03<ADF0>3:C(7F<FF:77?6:353<?FFF2<6,
@M02996:162:000000000-B87FG:1:1104:3169:7434 1:N:0:TCGACGTC+TCTCTCCG
CCTACGGGAGGCTGCAGTGGGGAATTTTGGACAATGGGCGCAAGCCTGATCCAGCAATGCCGCGTGCAGGAAGAAGGCCTTCGGGTTGTAAACTGCTTTTGTCAGGGAAGAAATCCTTTGGGTTAATACCTCGAAGGGATGACGATACCTGAAGAATAAGCACCGGCTAACTACGTGCCAGCAGCCGCGGTAATACGTAGGGTGCGAGCGTTAATCGGAATTACTGGGCGTAAAGCGTGCGCAGGCGGCTTTGCAAGACAGAGGTGAAATCCCCGGGCTCAACCTGGGAACTGCCTTTGTG
+
CCCCCG>15516=======CFGFGGGGGGGGFGFGEEF@FFECFGGFFDGFGGFC<FGGGGFFEFGGGFGGGGGGGGFFDGGGGGGDGGGGGGGGGGGGGGGFFGGGGDEGFGGGFFGGDGG=FFCFFFGGGGFGGDGFGGGGG:FG8FADF3C>=FDDGGDBCFGGG9,DFGGGGG*DDFEFF:FCGGGGEEFD9<D4CGGGFED5DADDED3FFG?:7>CGGGF<F:DGGBF<G9BGG(:2)35CBD5>FFB>9A607@CFBFFF?-6:4,75*9,6:34558B6:4474<3326A<<4
@M02996:162:000000000-B87FG:1:1104:5087:7502 1:N:0:TCGACGTC+TCTCTCCT
CCTACGGGGGGCAGCAGTGAGGAATATTGGTCAATGGACGGAAGTCTGAACCAGCCAAGTCGCGTGAAGGATGAAGGGATTATGTATTGTAAACTTCTTTAGCAGTGGAGTAATAAGGGGATCGTGATCCCCGATGCAAGTACACTGAGAATAAGGATCGGCTAACTCCGTGCCAGCAGCCGCGGTAATACGGAGGATCCGAGCGTTATCCGGATTTATTGGGTTTAAAGGGTGCGCCGGCGGCTTTTTAAGTCAGCGGTAACATCGTGACGCTCAACGTCATACAGCTATTGATAATGGG
+
8ACCCD:8:8)8888,:C45CFDEFAFFG<5EFFFB,5BCFGGDEFGFGCFGGFF+E,BEEFGGFGGBFFBFGFFF8+3BB3CFFGEAFDFAFDGF=CGC<FBFFFGFDF>BCE@FCFGGDEDGD>CFCA8<:*:<8@:FFCEEG<C,CF<9;;C?92CCEGFEGCGFCCFGG5F9>6@FGC5CGE=8C+:CEDCG3*CFFGD3EG=CF>:ED)5*><FDFC=EGC:+6BGG050>0(19424<,826>437:A<@)**4)1*642)((./010>:*337(*)/.,68).=).-)-*.66(
@M02996:162:000000000-B87FG:1:1104:17302:7615 1:N:0:TCGACGTC+TCTCTCCG
CCTACGGGGGGCAGCAGTGGGGAATTTTGGACAATGGGCGCAAGCCTGATCCAGCAATGCCGCGTGCAGGAAGAAGGCCTTCGGGTTGTAAACTGCTTTTGTCAGGGAAGAAATCCTTTGGGTTAATACCTCGAAGGGATGACGGTACCTGAAGAATAAGCACCGGCTAACTACGTGCCAGCAGCCGCTGTAATACGTAGGGTGCGAGCGTTAATCGGAATTACTGGGCGTAAAGCGTGCGCAGGCGGCTTTGCAAGACAGAGGTGAACTCCCCGGGCTCAACCTGGGAACTGCCTTTGTG
+
CCCCCC:=5:)8888:CF4CFEGGGGGFGGGGGGGGGGGFGGGCGGGGGGGGGFF,BFGFGGGGGGGGFGGGGGGG?FGGGGFGDGGEGGGGG9,@FFGGFGFGGGGGFEFEBC;<F@GF,11<*<@@=FG<@7B7@C7B78CEFCCCFG9+<<EFCGGGGGGGG5CC*<EGGGDGGFFCCFGFGC5C):13370<7C**A3A35759>GCGDFFG50155<?FGGFF?5:D8:)73?D9424<9D<>3BFC3)-1)0;(52)34(04-:074@>C31(5847<?00(.,)4<??F*)4-.
@M02996:162:000000000-B87FG:1:1104:5518:7777 1:N:0:TCGACGTC+TCTCTCCG
CCTACGGGCGGCAGCAGTGGGGAATTTTGGACAATGGGCGCAAGCCTGATCCAGCAATGCCGCGTGCAGGAAGAAGGCCTTCGGGTTGTAAACTGCTTTTGTCAGGGAAGAAATCCTTTGGGTTAATACCTCGAAGGGATGACGGTACCTGAAGAATAAGCACCGGCTAACTACGTGCCAGCAGCCGCGGTAATACGTAGGGTGCGAGCGTTAATCGGAATTACTGGGCGTAAAGCGTGCGCAGGCGGCTTTGCAAGACAGAGGTGAAATCCCCGGGCTCAACCTGGGAACTGCCTTTGTG
+
CCCCC888:8)8888;CC6CEFEGGGFGGGGGGGGGGGGGGGGGGGCFFFFGGGGFGGGGGGGGGGGGGGGGGGGGGGGGGGGGGGGGGGGGGGGGGGGGGGGGGGGFEFGGGGGGGFGGG>+@FDFGGGGGGDGGDGCFBFGGGGGEGCF8FGGGGG>@CDFGGGGGGGGGGGGGGGGGGGGGGGGGGGGEGGGGGGGGGGGFCD5C>DGGGF=FG:<>FCFGGDCCBBGD?FBF1275-:(59EDDDFB:<:AFFFG070/346=<:-???>BEDB()54?58?::0:5234:?FBA<(
@M02996:162:000000000-B87FG:1:1104:27349:8446 1:N:0:TCGACGTC+TCTCTCCG
CCTACGGGTGGCAGCAGTGGGGAATTTTGGACAATGGGCGCAAGCCTGATCCAGCCATGCCGCGTGCGGGAAGAAGGCCTTCGGGTTGTAAACCGCTTTTGTCAGGGAAGAAAAGGTTCTGGTTAATACCTGGGACTCATGACGGTACCTGAAGAATAAGCACCGGCTAACTACGTGCCAGCAGCCGCGGTAATACGTAGGGTGCAAGCGTTAATCGGAATTACTGGGCGTAAAGCGTGCGCAGGCGGTTATGCAAGACAGAGGTGAAATCCCCGGGCTCAACCTGGGAACTGCCTTTGTG
+
BCCCCC80:));==8;CC=CFGGGGGGGGGGGGGGGFGGFGGGGGGGGGGGGGGGFGGGGGGGGGGGGGGGGGGGGGGGGGGGGGGGGGGGGGGGGGGGGGGGGGGGGGGGGGGGGGGGGGFCBFGGGGGGFGGGGGGGGGGGGGGGGGGGCFGFGGGGGGFDFEGGGGGGGGGGGGGGGGGGGGGGGGGDEGGGGGGG5:DGEEFGGFGGGGFFGGFGGFAFEGGGGFFGGFFAGF?GD9:;>>FGFDD?7<AA6ACFFFGF?>:FDFAFF:FEEC9BFFFF@?7:::57>?<4)=26<7
@M02996:162:000000000-B87FG:1:1104:28473:8450 1:N:0:TCGACGTC+TCTCTCCG
CCTACGGGGGGCAGCAGTGGGGAATTTTGGACAATGGGCGCAAGCCTGATCCAGCAATGCCGCGTGCAGGAAGAAGGCCTTCGGGTTGTAAACTGCTTTTGTCAGGGAAGAAATCCTTTGGGTTAATACCTCGAAGGGATGACGGTACCTGAAGAATAAGCACCGGCTAACTACGTGCCAGCAGCCGCGGTAATACGTAGGGTGCGAGCGTTAATCGGAATTACTGGGCGTAAAGCGTGCGCAGGCGGCTTTGCAAGACAGAGGTGAAATCCCCGGGCTCAAACTGGGAACTGCCTTTGTG
+
6ACCCEF=:))8888:CCCFFGGFGGFGGGGFDGGFFGFFFEFFGG=FFGFGGFFDFGFGGGGEFFGGGGEGGGGGGGGGGGGGGGGGGGFEFGGGGGGGGGGGGGGGGGGGGF;,>FFGGG@CGGGGG<CFEGFGGGGGGGGGGGG8FGGEGGFGGGGGGFGFGGEEGGGEFGGGG5EFFGGGFGGEGGCECGGD>FCFEGGFDDEGEDG=C>FGGFCD:GFEFFGGFFGD:FAC;37*-2-)30>@)8(C<>AFD88359)4,843:9763@:C767>?G**)-5:740),).)92:A?
@M02996:162:000000000-B87FG:1:1104:22658:8685 1:N:0:TCGACGTC+TCTCTCCG
CCTACGGGCGGCAGCAGTGGGGAATTTTGGACAATGGGGGCAACCCTGATCCAGCAATGCCGCGTGTGTGAAGAAGGCCTTCGGGTTGTAAAGCACTTTTGTCCGGAAAGAAAACGCCGTGGTTAATACCCGTGGCGGATGACGGTACCGGAAGAATAAGCACCGGCTAACTACGTGCCAGCAGCCGCGGTAATACGTAGGGTGCAAGCGTTAATCGGAATTACTGGGCGTAAAGCGTGTGCAGGCGGTCCGCTAAGACAGATGTGAAATCCCCGGGCTTAACCTGGGAACTGCATTTGTG
+
CCCCC>115:)8888CFG;FFGGGGGGGGGGGGGGGGGGGGGGGGGEFGGEGGFGFFFFGGGGGGGGGGGGGGGGGGGGGGGFGDGGGGGGGGGFGGGGGGGGGGCFGGGGGGGGGGGGGGGDF<FFCGGGCG@EGEGGGGGFCCFGGG8>:EEFGGDGGGCFGFCEGGFGGGGEFGGFFFGFGGGGGDGGEGGCFFGGGG:G@EFGGFGGGDFFGG<DGFGGGGGGGBFGGF>>G9?GDBEAFBFDFGFFGFF9>B7<0@FF<>ABBFFGFB85:C;9F?FF=4(232?>??))6@AD5(
@M02996:162:000000000-B87FG:1:1104:26508:8805 1:N:0:TCGACGTC+TCTCTCCG
CCTACGGGAGGCAGCAGTTGGGAATTTTGGACAATGGGCGCAAGCCTGATCCAGCCATGCCGCGTGCAGGAAGAAGGCCTTCGGGTTGTAAACTGCTTTTGTCAGGGAAGAAATCCTTTGGGTTAATACCTCGAAGGGATGACGGTACCTGAAGAATACGCACCGGCTAACTACGTGCCAGCAGCCGCGGTAATACGTACGGTGCGAGCGTTAATCGGAATTACTTGGCGTAAAGCGTGCGCAGGCGGCTTTTCATGACAGAGGTTAAATCCCCCGGCTCATCCTGGGACCTGCCTTCTTG
+
CCCCCGFB5))86===;E,;FGGGGCGFCF9FFGFEG8FEEGGGGGGGGFEFE:F,C<<FGGGGGGGGFGGGGFFGGGGGGGC=4BFBCFGGG9EFCGFG,B?5?<DFGGG8FGGGG?F<,84@CCFFGEDGGD,@7=8B7=E+>FFEGFFDEE9,@D8:C6:CCE3@*3>F9FGFFGFCC**4<DEE*=:*1C;;CF=*18A3E8*)89)*2=AE3739>E7CC*<+.5CC18<7>?D3373),<)57319)64*.0<26*9(,(1)).203<3:96,8<*19))((((0.,,.27))))
@M02996:162:000000000-B87FG:1:1104:4046:8806 1:N:0:TCGACGTC+TCTCTCCG
CCTACGGGCGGCAGCAGTGGGGAATTTTGGACAATGGGCGCAAGCCTGATCCAGCAATGCCGCGTGCAGGAAGAAGGCCTTCGGGTTGTAAACTGCTTTTGTCAGGGAAGAAATCCTTTGGGTTAATACCTCGAAGGGATGACGGTACCTGAAGAATAAGCACCGGCTAACTACGTGCCAGCAGCCGCGGTAATACGTAGGGTGCGAGCGTTAATCGGAATTACTGGGCGTAAAGCGTGCGCAGGCGGCTTTGCAAGACAGAGGTGAAATCCCCGGGCTCAACCTGGGAACTGCCTTTGTG
+
8ACCC618)0888886CECECFGGGGGGGGGGGAFGGGFGGGGGGGGGGGFGGC@CCFGGFFEGEGGGGG:FF<EFFFFGGGGCEGEGGGGFF<FGFGGGGGD9FB@==BFGGGGGGGGGGE+@FFFFGDGGG:FGDCCACGGGCFFGGGGEGGGGGGCFGDDGGDGGGGGGDGGGFFGGCCFDGGGGGEGCC7CFGGG<CDEFEDDG@DDGG>FGGB<DF?FFFGGGFFGD0>>G><CC7*2>>EDDGEFGBA247FC7470(.4*,4<CF:@DEG17@<=5)54:(347>B)4<*4<-(
@M02996:162:000000000-B87FG:1:1104:26524:8830 1:N:0:TCGACGTC+TCTCTCCG
CCTACGGGAGGCAGCAGTTGGGAATTTTGGACAATGGGCGCAAGCCTGATCCAGCAATGCCGCGTGCAGGAAGAAGGCCTTCGGGTTGTAAACTGCTTTTGTCAGGGAAGAAATCCTTTGGGTTAATACCTCGAAGGGATGACGGTACCTGAAGAATAAGCACCGGCTAACTACGTGCCAGCAGCCGCGGTAATACGTAGGGTGCGAGCGTTAATCGGAATTACTGGGCGTAAAGCGTGCGCAGGCGGCTTTGCAAGACAGAGGTGAAATCCCCGGGCTCAACCTGGGACCTGCCTTTTTG
+
ACCCC8=ADB588=BCFG;EFGGGGGGGG7FFGGFGGADFGGGGGGGGFGCFGFG<FFGGGGGGGGGGGGGFGF<FGGGGGFFFEFFFFGGGGC?FGGGGC?EGFGGGGGGGGGGGFGGGD7B@<<FEAFFGGDDC7FFFGFGF7FDBGGFEBFFFGFGDFFF@FEGGCFGEFGEFGGGFGGGFGGGEGGD*:@B;CG4*:?C4CGDDBGDECFFGF;DC>F9:EC6C<5E3039F9:DC;EB>0>)7D>>D262=2AE2)9F1)-9366:?2FBGD>>F<DFFFF6(4(.((3:77-))(
@M02996:162:000000000-B87FG:1:1104:24566:8873 1:N:0:TCGACGTC+TCTCTCCG
CCTACGGGTGGCTGCAGTGGGGAATTTTGGACAATGGGCGCAAGCCTGATCCAGCAATGCCGCGTGCAGGAAGAAGGCCTTCGGGTTGTAAACTGCTTTTGTCAGGGAAGAAATCCTTTGGGTTAATACCTCGAAGGGATGACGGTACCTGAAGAATAAGCACCGGCTAACTACGTGCCAGCAGCCGCGGTAATACGTAGGGTGCGAGCGTTAATCGGAATTACTGGGCGTAAAGCGTGCGCAGGCGGCTTTGCAAGACAGAGGTGAAATCCCCGGGCTCAACCTGGGAACTGCCTTTGTG
+
8ACCC=>5>50;====CF;EFGGGGGGGGGGGGGGGGGGFFGGGGGCFGGFGGGGFGGGGGGGGGGGGGGDGGGGGGGGGGGFGGGGGGGGGGGGGGGGGGGGGGGGGGGGGGGGGGGGGGGFGFGGGGGGGGGEGGGFGGGGGGGGEGGGGGGFDGGGFGGGGGGGGGCGGGGGGGGGGGGGGGGGGGGGEGGCGGGGGGGFEGGCD>GCEGFFGGFGGFGGGGG<F?FEGFFFGFFGG9:9;>B9@G)9FAFAFFDGFFCF?:?F?DFGFFFDGD;2><GFFF<F<::7:<5.89266(
@M02996:162:000000000-B87FG:1:1104:24579:8887 1:N:0:TCGACGTC+TCTCTCCG
CCTACGGGTGGCTGCAGTGGGGAATTTTGGACAATGGGCGCAAGCCTGATCCAGCAATGCCGCGTGCAGGAAGAAGGCCTTCGGGTTGTAAACTGCTTTTGTCAGGGAAGAAATCCTTTGGGTTAATACCTCGAAGGGATGACGGTACCTGAAGAATAAGCACCGGCTAACTACGTGCCAGCAGCCGCGGTAATACGTAGGGTGCGAGCGTTAATCGGAATTACTGGGCGTAAAGCGTGCGCAGGCGGCTTTGCAAGACAGAGGTGAAATCCCCGGGCTCAACCTGGGAACTGCCTTTGTG
+
ABCCC68088)=;==;CEFFGGGGGGGGGGGGGGGGGGGFFEGGGGDGGGGGGFGFFGGGGGGGGGGGGGGGGGGGGGGGGGGGGGGGGGGGGGGGGGGGGGGGGGGGGGGGGGGGGGGGG@F@<FGFGFGGGGGGGGGFGGGGGGGEFGGDGGGGGGDFGGGGGGGGGGGGGGGGGGGGGGGGGGGGGGGGGCC?CFGGGGGFGGEDBDCGGFFGG?7<;C9CGGFGFFGGFFAGBFGG9CB@>EGFGDFFF<6BAFGBFGF::<F<AACF?FFGD;6F>GFF:3:::?:0>73<@>A60
@M02996:162:000000000-B87FG:1:1104:24557:8890 1:N:0:TCGACGTC+TCTCTCCG
CCTACGGGTGGCTGCAGTGGGGAATTTTGGACAATGGGCGCAAGCCTGATCCAGCAATGCCGCGTGCAGGAAGAAGGCCTTCGGGTTGTAAACTGCTTTTGTCAGGGAAGAAATCCTTTGGGTTAATACCTCGAAGGGATGACGGTACCTGAAGAATAAGCACCGGCTAACTACGTGCCAGCAGCCGCGGTAATACGTAGGGTGCGAGCGTTAATCGGAATTACTGGGCGTAAAGCGTGCGCAGGCGGCTTTGCAAGACAGAGTGGAAATCCCCGGGCTCAACCTGGGAACTGCCTTTGGG
+
ACCCCG=5=5===8=CFFFGGGGGGGGGGGGGGGGGGGGGGGGGGGGGGGGGGGGFGGGGGGGGGGGGGGGGGGGGGGGGGGGGGGGGGGGFGGGGGGGGGGGGGGGGGGGGGGGGGGGFGFCFFFFGGGGGGGGGGGGGGFGGDFGEGGGGGGGGGGGGGGGGEEGGGGGGGGGGGGGAFFGGGFGGGGGEE7CGGG46CGGFGGGGFGGGG>6AF6DD:FFGGGFGBEGC0@AGB?<D479BBFGFGFBGFF<44EF??C9))(1)5<CFF37?D9>F?47@3?:BF?>?B72>@>4((
@M02996:162:000000000-B87FG:1:1104:27186:8902 1:N:0:TCGACGTC+TCTCTCCG
CCTACGGGGGGCAGCAGTGGGGAATTTTGGACAATGGGCGCAAGCCTGATCCAGCAATGCCGCGTGCAGGAAGAAGGCCTTCGGGTTGTAAACTGCTTTTGTCAGGGAAGAAATCCTTTGGGTTAATACCTCGAAGGGATGACGGTACCTGAAGAATAAGCACCGGCTAACTACGTGCCAGCAGCCGCGGTAATACGTAGGGTGCGAGCGTTAATCGGAATTACTGGGCGTAAAGCGTGCGCAGGCGGCTTTGCAAGACAGAGGTGAAATCCCCGGGCTCAACCTGGGAACTGCCTTTGTG
+
CCCCCEAFFA08888:CECFGGGGGGGGGGGGGGGGFGGGGGGGGGFEGGGGGFGEFFGGGGGGGGGGGGEGGGGGGGGGGGGGGGGGGGGGGGGGGGGGGGGGGGGGGGGGGGGGGGGGGGGEFGGFGGGGGGDGGGGGGGGGGGGEFGGFGGFFGGGGGFFGEGGGGGGGGGGGGGGGGGGGGGGGGGGGGFGGGG=CEGF@EGDDFGGGD@FDG:GDFGFGGC:E?FGGF3)?9<DDBC>B;>GDGFFGFAA6<CGFFGFB>F?<ADGFFFF8>BFF<FF5::1<<B>BF>44@BFF:
@M02996:162:000000000-B87FG:1:1104:2160:9728 1:N:0:TCGACGTC+TCTCTCCT
CCTACGGGTGGCAGCAGTGGGGAATTTTGGACAATGGGCGCAAGCCTGATCCAGCAATGCCGCGTGAAGGAAGAAGGCCTTCGGGTTGTAAACTTCTTTTGTCAGGGAAGAAATCCTTTGGGGTAATACCTCGAAGGGATGACGGTACCTGAAGAATAACCACCGTGTTACTACGTGCCCGCAGCCGGTGTAATACGTATGGTGCGAGCGTTAACCGGAATTACTGGTCTTCAAGCGTGCGCAGGCGGCTTTGCAAGCCAGAGGGGAAATCCCCTGGCTCAACCTGTGAACTGCCTTTGGG
+
CCCCCC>>A8)====;CC=EFGGGG,FFFF-FFGFGGGFGGGGGGGFGG9FFGGGFF9FFGGGGGG,=FGGGGGGGGFGGGGGGEGEGGGGGGA,AFFGGGGAGGFGGGGG<<,,9,9A?,468@F;<CFE94F668=,A=,,>+@=+CE,@,,6=,@9,,+@EG,,5,8>ECFGG:3*,*4*3*:**/**,,1,,*;6+0?FF,97CAC97*)++2:)2),+=+2:+6*+*.*6*(37*(/-79>/5DF948-)8):*3)272(104,6*0..08931),*5.4:5)..*))..)9).((
@M02996:162:000000000-B87FG:1:1104:16135:10327 1:N:0:TCGACGTC+TCTCTCCG
CCTACGGGTGGCAGCAGTGGGGAATTTTGGACAATGGGCGCAAGCCTGATCCAGCAATGCCGCGTGCAGGAAGAAGGCCTTCGGGTTGTAAACTGCTTTTGTCAGGGAAGAAATCCTTTGGGTTAATACCTCGAAGGGATGACGGTACCTGAAGAATAAGCACCGGCTAACTACGTGCCAGCAGCCGCGGTAATACGTAGGGTGCGGGCGTTAATCGGAATTACTGGGCGTAAAGCGTGCGCAGGCGGCTTTGCAAGACAGAGGTGAAATCCCCGGGCTCAACCTGGGAACTTCTTTTGTG
+
ACCCC>@>880===8=CECFGGGGGGGGGGGGGGGGGGGGGGGGGGGGGGGGGGGCFGGGGGGGFGGGGGFGGGGGGGGGGGGGGGGGGGGGGGGGGGGGGGGGGGGGGGGGGGGGGGGGGGGGGGFFGGGFGGGGGD:=BGGGECGEGGGFGGGGGGGGGGEGEGGGGGGGGGGGGGGGGGGGGGGGGEDCEGGGGGGGG38:5/*)::1>*7@CG:DGF:CFFGC50):C:5402891-*,8-8DF3@>G<<>65*:()*)4:0=7<AF?87>ED0(756:571:(147)))))1.4,.
@M02996:162:000000000-B87FG:1:1104:16127:10343 1:N:0:TCGACGTC+TCTCTCCG
CCTACGGGTGGCAGCAGTGGGGAATTTTGGACAATGGGCGCAAGCCTGATCCAGCAATGCCGCGTGCAGGAAGAAGGCCTTCGGGTTGTAAACTGCTTTTGTCAGGGAAGAAATCCTTTGGGTTAATACCTCGAAGGGATGACGGTACCTGAAGAATAAGCACCGGCTAACTACGTGCCAGCAGCCGCGGTAATACGTAGGGTGCGAGCGTTAATCGGAATTACTGGGCGTAAAGCGTGCGCAGGCGGCTTTGCAAGACAGAGGTGAAATCCCCGGGCTCAACCTGGGAACTGCCTTTGTG
+
BCCCC>A=A8)====CFGCFGGGGGGGGGGGGGGGGGGGGGGGGGGGGGGGGGGGGGGGGGGGGGGGGGGGGGGGGGGGGGGGGGGGGGGGGGGGGGGGGGGGGGGGGGGGGGGGGGGGGGGFFGGGGGGGGGGGGGGGGGGGGGGGEFCFGGGGGGGGGGGGGGGGGGGGGGGGGGGGGGFGGGGGGGGGGGGGGGCFGED8AGGDDEGGGGFFGGFGGFGGDCFCC?FGGFFBF>?DDBEBEFFG:7>B6>AFFA6A757962:FFFDCF?FFED>(8507<:?BF15):?5.)9<<).
@M02996:162:000000000-B87FG:1:1104:17519:10492 1:N:0:TCGACGTC+TCTCTCCG
CCTACGGGAGGCTGCAGTGGGGAATTTTGGACAATGGGCGCAAGCCTGATCCAGCCATGCCGCGTGCGGGAAGAAGGCCTTCGGGTTGTAAACCGCTTTTGTCAGGGAAGAAAAGGTTCTGGCTAATACCCGGGACTCATGACGGTACCTGAAGAATAAGCACCGGCTAACTACGTGCCAGCAGCCGCGGTAATACGTAGGGTGCAAGCGTTAATCGGAATTACTGGGCGTAAAGCGTGCGCAGGCGGTTATGCAAGACAGAGGTGAAATCCCCGGGCTCAACCTGGGAACTGCCTTTGTG
+
BCCCCCA5@8)=====CFCFGGGGGGGGGGGGGGGGGGGGGGGGGGEGGGGGGFGFGGGGGGGGGGGGGGGGGGGGGGGGGGGGGGGGGGGGGGGGGGGGGGGGGGGGGGGGGGGGGGGGGFGGGGFDFGGGGDGGGGGGGGGGGGGGGFGGGGGGGGGFGDFGEGGGGGGGGGCFGGGGGGGFGGGGGGGGEDCEFFGGGGGEGDFGFGGGGFFGGFGGFGGGGDFFB@EG?F>F>?57457E(7CDGF<FBA:FADG87><<??F?>AGF?@FGC>2<<=?FB??B7457<4.89<AF2
@M02996:162:000000000-B87FG:1:1104:3515:11016 1:N:0:TCGACGTC+TGTCTCCG
CCTACGGGAGGCAGCAGTGGGGAATATTGGACAATGGGCGCAAGCCTGATCCAGCAATGCCGCGTGCAGGAAGAAGGCCTTCGGGTTGGAAACTGCTTTTTTCAGGGAAGAAATCCTGTGGGTGAATACCTCGAAGGGATGACGGTACCTGAAGAATAAGCACCGGCTAACTACGTGCCAGCAGCCGCGGTAATACGTAGGGTGCGATCGGTAATCGGAATGACTGGGCGGGAAGCGTGCGCATGCGGCTTTGCAAGAAGGGGGTTAAATCCGCGGGCGCAACGTGGTGACGGCCTTTGTG
+
BCCCCDA@881=8==;C=C<FGGEG,EFGG@FFGGGGFGF@+BF8ACFG9CEGFGCF,C@FFGGGGGFGGGGGGGGGGGCFG<FG4B:+,BE,55,,:FF,>,5@EG<FF8AFFA=E,:BEE84A<FD9A=<C38@E:FFGC9@=F3@F;,@D>E6,EF@92@C++*5@FBC9:*5>5*5<E99,4;84=)84:CEF=07*:*5*9**))*2*0;+:(*9>+0+3:*:67*)4),1439*(*()-91<).76<55=A**()*0((()6-)2)(8.:99-8,9))-,4(,./(-(((0)6<:
@M02996:162:000000000-B87FG:1:1104:3518:11033 1:N:0:TCGACGTC+TCTCTCCG
CCTACGGGAGGCAGCAGTGGGGAATTTTGGACAATGGGCGCAAGCCTGATCCAGCAATGCCGCGTGCAGGAAGAAGGCCTTCGGGTTGTAAACTGCTTTTGTCAGGGAAGAAATCCTTTGGGTTAATACCTCGAAGGGATGACGGTACCTGAAGAATAAGCACCGGCTAACTACGTGCCAGCAGCCGCGGTAATACGTAGGGTGCGAGCGTTAATCGGAATTACTGGGCGTAAAGCGTGCGCAGGCGGCTTTGCAAGACAGAGGTGAAATCCCCGGGCTCAACCTGGGAACTGCCTTTGTG
+
CCCCCDA1:5)=8==;CCCFGGGGGGGGGGGGGGGGGGGGGGGGGGFGGGGGGGGFGGGGGGGGGDGFGGGGGGGGGGGGGGGGGGGGGGGGGCFGGGGGGGGGGGGGFGGGGGGGGGGGG78@FFGFGFGGGGGGGGGGDGGGDGGCGFGDGFGGGGGGFGGGGGGDGGGGGGGGGGGGGGGGGFGGGD<GGGGGGFGGEDGBGGGGFGGGGFFGGFGGFCGEGFFFFFGGFF<F36CD9CBEBFGEGBBG<9AFFCF?FGF(,8F>A2CF07>EC9;57FF>??:28>83)5.5=AB93
@M02996:162:000000000-B87FG:1:1104:27434:11227 1:N:0:TCGACGTC+TCTCTCCG
CCTACGTGTGGCAGCAGTGGGGAATTTTGGACAATGGGCGCAAGCCTGATCCAGCAATGCCGCGTGCAGGAAGAAGGCCTTCGGGTTGTAAACTGCTTTTGTCAGGGAAGAAATCCTTTGTGTTAATACCTCGAAGGGATGACGGTACCTGAAGAATAAGCACCGGCTAACTACGTGCCAGCAGCCGCGGTAATACGTATGGTGCGAGCGTTAATCGGAATTACTGCTCGTAAAGCGTGCGCAGTCGGCTTTGCAAGACCGAGGTGACATCCCCCGGCTCAACCTTGACACTTCCTTTGTT
+
8ACCC>:5=)):;===6C,CEFGCGGFGFGGFFGFC,CFCFEGGGGFGGGFGGGG8CFFGGGGDCEGG@D:EFGGGGGFGGGCFFGB+B?FEFEFFGGFGDEEGGDGEGGGF,,CFF<?F4EFCF9=5C9ED+@E7=EFFC8=3@FFDFFFFGFGGGGCFDFGF++B8CFFFGG>FFFFF6@GGGG>E*=/>E+?F48?+=8CBGGG:8):ECFFGC(:D8FCFG>++/5:515)?08/<>=47(77)C),*)-.140245).46(9,:AC:?>)*/,(52*7.())),-).))../6.)(
@M02996:162:000000000-B87FG:1:1104:27444:11244 1:N:0:TCGACGTC+TCTCTCCG
CCTACGGGTGGCAGCAGTGGGGAATTTTGGACAATGGGCGCAAGCCTGATCCAGCAATGCCGCGTGCAGGAAGAAGGCCTTCGGGTTGTAAACTGCTTTTGTCAGGGAAGAAATCCTTTGGGTTAATACCTCGAAGGGATGACGGTACCTGAAGAATAAGCACCGGCTAACTACGTGCCAGCAGCCGCGGTAATACGTAGGGTGCGAGCGTTAATCGGAATTACTGGGCGTAAAGCGTGCGCAGGCGGCTTTGCAAGACAGAGGTGAAATCCCCGGGCTCAACCTGGGAACTGCCTTTGTG
+
8ACCCE=5>5);==8;CC;CFGGGGGGGGGGGGGGGGGGGGGGGGGCFGGGGGFFCFGGGGGGGGGGGGGGGGGGGGGGGGGGGGGGGGGGGGFGGGGGGGGGGGGGGGGGGGGGGGGGGGFGEGFFGGFGGGGGGGGGGGGGGGGGEDGFGGGGGGGFFGGCGGGGGGGGGGGGGGGGGGGGGGGGGGGGGGGGGGGGFGGGEG>=>BGGED>FGGFGGFCFGGGGG6@GC?59C>:DD4/4597DFGFB:AAD?A==?FCFB:<F?AFFFFFFGGFFFFGFFB:161:58??0<*5<).
@M02996:162:000000000-B87FG:1:1104:5081:11296 1:N:0:TCGACGTC+TCTCTCCG
CCTACGTGCGGCAGCAGTGGGGAATTTTGGACAATGGGCGCAAGCCTGATCCAGCAATGCCGCGTGCAGGAAGAAGGCCTTCGGGTTGTAAACTGCTTTTGTCAGGGAAGAAATCCTTTGGGTTAATACCTCGAAGGGATGACGGTACCTGAAGAATAAGCACCGGCTAACTACGTGCCAGCAGCCGCGGTAATACGTAGGGTGCGAGCGTTAATCGGAATTACTGGGCGTAAAGCGTGCGCAGGCGGCTTTGCAAGACAGAGGTGAAATCCCCGGGCTCAACCTGGGAACTGCCTTTGGG
+
ACCCCG):8808===;CC;CFGEEGGGGGGGGGDFGGGGGGGEGGG<FEFGGCEECDFGGFFEFCFGGFGFFGGGGGGGGGGGGGGEGGGGGGAFGGGGGGGGFGGGGGGGGGGGGGGGFG:BBFFGGGFGFEGGGGGGGGGGGGGGEFFGGGEDFGGGGGGGGGGEDEFGDCGGGGGFFGGGGGGGDDEGGGGGFGGGGGGGFGGGDAGGGGFFGF?GGFCGGGFAF?3=C<>A>>BD<6:;F>DGFDF9FADAFBCF:57?<2(*56<F@DF>ED>>),>F)(.4(,45822376<<(-
@M02996:162:000000000-B87FG:1:1104:10355:11640 1:N:0:TCGACGTC+TCTCTCCG
CCTACGGGAGGCAGCAGTGGGGAATTTTGGACAATGGGCGCAAGCCTGATCCAGCAATGCCGCGTGCAGGAAGAAGGCCTTCGGGTTGTAAACTGCTTTTGTCAGGGAAGAAATCCTTTGGGTTAATACCTCGAAGGGATGACGGTACCTGAAGAATAAGCACCGGCTAACTACGTGCCAGCAGCCGCGGTAATACGTAGGGTGCGAGCGTTAATCGGAATTACTGGGCGTAACGCGTGCGCAGGCGGCTTTGCAAGACAGAGGTGAAATCCCCGGGCTCAACCTTGGCACTGCCTTTGTG
+
ACCCCE:5==)=====CFEFFGFGGGGGGGGGGFFGGGGGDGGGGGFGGFGGGFFFGGGGGGGGGGGGGGGGGGGGFGGGGGFGEFGGGGGGGFGGFGGGGGGGGGGGGGGGGGGGGGGGGCGEGGGGGGGGGEGGGGGGGGGGGFGGGGGFFGGGGGGCFGGGGGGGGDGGCFGGGGGGFGGCGGGGGGDEGGGGGGGGGGGDEGEDFD<><8FGDDCD:<:GGCF5:FG><)45;;G3427B>EGB3>9GFF4@<AF?5<F1?:FF4):48FDCC>().9?>0)670,9(44.478<:1
@M02996:162:000000000-B87FG:1:1104:10340:11658 1:N:0:TCGACGTC+TCTCTCCG
CCTACGGGAGGCAGCAGTGGGGAATTTTGGACAATGGGCGCAAGCCTGATCCAGCAATGCCGCGTGCAGGAAGAAGGCCTTCGGGTTGTAAACTGCTTTTGTCAGGGAAGAAATCCTTTGGGTTAATACCTCGAAGGGATGACGGTACCTGAAGAATAAGCACCGGCTAACTACGTGCCAGCAGCCGCGGTAATACGTAGGGTGCGAGCGTTAATCGGAATTACTGGGCGTAAAGCGTGCGCAGGCGGCTTTGCAAGACAGAGGTGAAATCCCCGGGCTCAACCTGGGAACTGCCTTTGTG
+
CCCCCG@8==)=8==;EF;CFGGGGGGGGGGGGGGGGGGGGGGGGGFGGGGGGGGFGGGGGGGGGGGGGGGGGGGGGGGGGGGGGGGGGGGGGFGGGGGGGGGGGGGGGGGGGGGGGGGGGEFFFGGGGGGGGGGGGGGGGGGGGGGGGGGGGGGGGGGGGGGGGGGGEGGGGGGGGGGGGGGGGGGGGGGGEFFGGGFDGGGFGGGGACCGGFFGGDDGFGGGGGGGFFGGFFFGFFGGBEBB>ECBDFFFAFAFF6C?@FF?:BFBAA>FB>EEG>FFFGFFB?F<7>FFF??2?<B<(
@M02996:162:000000000-B87FG:1:1104:16943:11756 1:N:0:TCGACGTC+TCTCTCCG
CCTACGGGTGGCAGCAGTGGGGAATTTTGGACAATGGGCGCAAGCCTGATCCAGCAATGCCGCGTGCAGGAAGAAGGCCTTCGGGTTGTAAACTGCTTTTGTCAGGGAAGAAATCCTTTGGGTTAATACCTCGAAGGGATGACGGTACCTGAAGAATAAGCACCGGCTAACTACGTGCCAGCAGCCGCGGTAATACGTAGGGTGCGAGCGTTAATCGGAATTACTGGGCGTAAAGCGTGCGCAGGCGGCTTTGCAAGACAGAGGTGAAATCCCCGGGCTCAACCTGGGAACTGCCTTTGTG
+
BCCCC>A5=0)=====CFCFGGGGGGGGGGGGGGGGGGGGGGGGGGFGGGGGGGGFFGGGGGGGGGGGGGGGGGGGGGGGGGGGGGGGGGGGGFGGGGGGGGGGGGGGGGGGGGGGGGGGGGFFGGGGGGGGGGGGGGGGGGGGGGGGGGGGGGGGGGFEFGGGGGGGGGGGGGGGGGGGGGGGGGGGG87=E@GGGGGGGGFBGGGCAGDGGFFGGFGDFGGGGGGGFFGCBFDGFFGD9:;B>EGFGFFGFFBFBGGFFFFFFFFFFFGFDFDCC;(52FFF?<::047488:?9<<A.
@M02996:162:000000000-B87FG:1:1104:27532:11996 1:N:0:TCGACGTC+TCTCTCCG
CCTACAGGGGGCTGCAGTGGGGAATTTTGGACAATGGGCGCAAGCCTGATCCAGCAATGCCGCGTGCAGGAAGAAGGCCTTCGGGTTGTAAACTGCTTTTGTCAGGGAAGAAATCCTTTGGGTTAATACCTCGAAGGGATGACGGTACCTGAAGAATAAGCACCGGCTAACTACGTGCCAGCAGCCGCGGTAATACGTAGGGTGCGAGCGTTAATCGGAATTACTGGGCGTAAAGCGTGCGCAGGCGGCTTTGCAAGACAGAGGTGAAATCCCCGGGCTCAACCTGGGCACTGCCTTTGTG
+
CCCCCFFFFF0====;CFCFGGGGGGGGGGGGGGGGGGGGGGGGGGFGGGGGGGGCEGGGGGGGGGGGGGGGGGGGGGGGGGGGGGGGGGGGGFGGGGGGGGGGGGGGGGGGGGGGGGGGGGBCFGGGGGGGGFGGGGGGGGGCGGFCFGFGGGGFGGGFGGFGGGGEGGGGGGGGGGGFFGGGGGGGGGDEEFGGGGGGGGFFGGGGFGCGDFFCF:DGFGGGGGGGFEEGFFBF>BDD9C95;EDDGF6DADFFFGGFFGF?>?F3AAF@B>5EGF074FFF8:::(.0424359<AA:
@M02996:162:000000000-B87FG:1:1104:27544:12008 1:N:0:TCGACGTC+TCTCTCCG
CCTACAGGGGGCTGCAGTGGGGAATTTTGGACAATGGGCGCAAGCCTGATCCAGCAATGCCGCGTGCAGGAAGAAGGCCTTCGGGTTGTAAACTGCTTTTGTCAGGGAAGAAATCCTTTGGGTTAATACCTCGAAGGGATGACGGTACCTGAAGAATAAGCACCGGCTAACTACGTGCCAGCAGCCGCGGTAATACGTAGGGTGCGAGCGGTAATCGGAATTACTGGGCGTAAAGCGTGCGCAGGCGGCTTTGCAAGACAGAGGTGAAATCCCCGGGCTCAACCTGGGAACTGCCTTTGTG
+
CCCCCFD)8=)====;EFCFGGGGGGGGGGGGGGGFCFGGGGGGGGFFGGGGGGGCFGGGGGGGFGGGGGGGGGGGGGGGGGGGGGGGGGGGGGGGGGGGGGGGGGGGGGGGGGGGFGGGGGFFGGGGGGGGGGGGGGGGGGGGGGGGGGGGGGGGGGGGGGGGGGGGGGGGGGGGGGGGGGGGGGGGGGGGEGGGGGGGGGGFGD=CEG)=C=FCGFDGFFGGGGGGFECGFFFG>BGD>EBDFFGFG3(>4<AFAF=:FGFFD?9>AFFF0@FGGFFFBFFF?<?F<:.8?742@><>4
@M02996:162:000000000-B87FG:1:1104:27521:12014 1:N:0:TCGACGTC+TCTCTCCG
CCTACAGGGGGCTGCAGTGGGGAATTTTGGACAATGGGCGCAAGCCTGATCCAGCAATGCCGCGTGCAGGAAGAAGGCCTTCGGGTTGTAAACTGCTTTTGTCAGGGAAGAAATCCTTTGGGTTAATACCTCGAAGGGATGACGGTACCTGAAGAATAAGCCCCGGCTAACTACGTGCCAGCAGCCGCGGTAATACGTAAGGTGCGAGCGTTAATCGGAATTACTGGGCGTAAAGCGTTCGCAGGCGTCTGTTCAAACCCAAGTTGCAATCCCCGGGCTCCACCTTGGCACTGCCTTGTGT
+
CCCCCFD1)0)====;;ECEFFGGGFGGGGGGGGFGGGGGGGGGGGFFGGGGGGGEEGGGGGGGGGGGGG=FGGGGGGGGGGGFGGGGGCFFGG9FFGGGFGGGGFGGGDGCGFGGGFCFGGGGGGFBFGGGG+DFD+DFGGG:CFGGGF9ECFGFEG?FF+@CFGGGGGGGGGGF,1DF<CFFGGGG)=CE>7@GFGC*CC;FFGGD>5CE5:CFC:*75@FFC>CF<EG3336F2<*14:?39EC)))(2))-*)3*,)*.)))*5))2))0.*914:67>:0).((.0((5<<F06).
@M02996:162:000000000-B87FG:1:1104:11755:12298 1:N:0:TCGACGTC+TCTCTCCG
CCTACGGGAGGCAGCAGTGGGGAATTTTGGACAATGGGCGCAAGCCTGATCCAGCCATGCCGCGTGCGGGAAGAAGGCCTTCGGGTTGTAAACCGCTTTTGTCAGGGAAGAAAAGGTTCTGGCTAATACCCGGGACTCATGACGGTACCTGAAGAATAAGCACCGGCTAACTACGTGCCAGCAGCCGCGGTAATACGTAGGGTGCAAGCGTTAATCGGAATTACTGGGCGTAAAGCGTGCGCAGGCGGTTATGCAAGACAGAGGTGAAATCCCCGGGCCCAACCTGGGAACTGCCTTTGTG
+
CCCCCC:8>))=====CECFGGGGGGGGGGGGGGGGGGGGGGGGGGFGGGGGGGGFGGGGGGGGGGGGGGGGGGGGGGGGGGGGGGGGGGGGGFGGGGGGGGGGGGGGGGGGGGGGGGGGGBFGGGFFGGGGGCGGGGGGGGGGGGGGGGGGGGGGGGFGGGGGGGGGGGGGGGGGGGGGGGGGGGGGGGGGGGGGF4CGGGGFGGGF)9>GDFFGGFGDF@CEGGGGFFGGFFBF;:9*4>1:;EGFGFFG9<D4)2:?F5???F=7<AFFBFFGGF(),>DFFBFF:><?D<<FFAAB0
@M02996:162:000000000-B87FG:1:1104:9650:12783 1:N:0:TCGACGTC+TCTCTCCG
CCTACGGGAGGCAGCAGTGGGGAATTTTGGACAATGGGCGCAAGCCTGATCCAGCAATGCCGCGTGCAGGAAGAAGGCCTTCGGGTTGTAAACTGCTTTTGTCAGGGAAGAAATCCTTTGGGTTAATACCTCGAAGGGATGACGGTACCTGAAGAATAAGCACCGGCTAACTACGTGCCAGCAGCCGCGGTAATACGTAGGGTGCGAGCGTTAATCGGAATTACTGGGCTTAAAGCGTGCGCCGGCGGCTTTGCCAGACCGAGGTTGAATCCCCGCGCCCAACCTGGGAACTGCAGTGGTT
+
ABCCC>=558)88===CFFFGGGCDFGFEFGGGGGGGGGEFGGEGGGGGGAF6EFEEFGFGGGGGEF7FFGDFGGGGGGGGGFEDGGGGG<EFCFFGFGGGGGFFDGGCE@F4EF,EFGG8++@7FFFGGFECFFFCFGGCFFFGFFGGGGFF9,@EEFA@DBF:EEG6FFGGGCD6*@,27@7:C9>7EGDC:;EGFGGGCCAGGG<>D5ECA8=5;D*7@7<7*C*()**)1.*44<*45(73<C:C504).)0)0;(8)89<()(.6767;;*/,()(17@:(84((0)).)(1((),
@M02996:162:000000000-B87FG:1:1104:9631:12785 1:N:0:TCGACGTC+TCTCTCCG
CCTACGGGAGGCAGCAGTGGGGAATTTTGGACAATGGGCGCAAGCCTGATCCAGCAATGCCGCGTGCAGGAAGAAGGCCTTCGGGTTGTAAACTGCTTTTGTCAGGGAAGAAATCCTTTGGGTTAATACCTCGAAGGGATGACGGTACCTGAAGAATAAGCACCGGCTAACTACGTGCCAGCAGCCGCGGTAATACGTAGGGTGCGAGCGTTAATCGGAATTACTGGGCGTAAAGCGTGCGCAGGCGGCTTTGCAAGACAGAGGTGAAATCCCCGGGCTCAACCTGGGAACTGCCTTTGTG
+
ACCCCE118>8=8==;CF=CFGGGGGGGGGGGGGGGGGGGGGGGGGFFFGGGGFF:EFGGGGGGGGGGGGGGGGGGGGGGGGGGGGFGGGGGGFFGGGGGGGGGGGGGGGGGGGGGFGGGGFFFGGGGGGGGGGGGGGGGGGGGGGGGGGGGGGGGGGGGGGGGGGGGGGGGGGGGGGGGGFGGGDGGGEDGGGGGGGGGGGGFGDGGFGGGGFFGGFGGFGGGFFFFFEGG?FDF9:D<7:9DFFGFGFF4>FF*4:;4FFFBBFFFAF=FF>>:C9;:56<>:B?FB7<25287=)6<<
@M02996:162:000000000-B87FG:1:1104:21828:13301 1:N:0:TCGACGTC+TCTCTCCG
CCTACGGGAGGCTGCAGTGGGGAATTTTGGACAATGGGCGCAAGCCTGATCCAGCAATGCCGCGTGCAGGAAGAAGGCCTTCGGGTTGTAAACTGCTTTTGTCAGGGAAGAAATCCTTTGGGTTAATACCTCGAAGGGATGACGGTACCTGAAGAATAAGCACCGGCTAACTACGTGCCAGCAGCCGCGGTAATACGTAGGGTGCGAGCGTTAATCGGAATTACTGGGCGTAAAGCGTGCGCAGGCGGCTTTGCAAGACAGAGGTGAAATCCCCGGGCTCAACCTGGGAACTGCCTTTGTG
+
CCCCCEF>=5)=====CFCFGGGGGGGGGGGGGGGGGGGGGGGGGGFGGGGGGFGFFGGGGGGGGGGGGGGGGGGGGGGGGGGGGGGGGGGGGFGGGGGGGGGGGGGGGGGGGGGGGGGGGGFFGGGGGGGGGGGGGGGGGGGGGGGEGGGGFGGDGGGGGGGGGGGGGGGGGGGGGGGGGGGGGGGGGGGEEGGGGGGGGGGFGGGGFGGGGFFGGFGGFGGGGGGG?FGGBFFGFFGG>:>EFFGFGFFGBFFFFGG:FGF?>FF?BFGF?FEGGF9F>CFF>:BFB8;0<<..9<A<2
@M02996:162:000000000-B87FG:1:1104:21814:13314 1:N:0:TCGACGTC+TCTCTCCG
CCTACGGGAGGCTGCAGTGGGGAATTTTGGACAATGGGCGCAAGCCTGATCCAGCAATGCCGCGTGCAGGAAGAAGGCCTTCGGGTTGTAAACTGCTTTTGTCAGGGAAGAAATCCTTTGGGTTAATACCTCGAAGGGATGACGGTACCTGAAGAATAAGCACCGGCTAACTACGTGCCAGCAGCCGCGGTAATACGTAGGGTGCGAGCGTTAATCGGAATTACTGGGCGTAAAGCGTGCGCAGGCGGCTTTGCAAGACAGAGGATAAATCCCCGGGCTCAACCTGGGAACTGCCTGTGTG
+
BCCCCEF=A5)8==8=CCEFGEGGGGGGGGGGGGGGGGGGGGGGGGFGGGGGGEEFFGGGGGGGGGGGGGGGGGGGFGGGGGGGGGGGGGGGGGGGGGGGGGGGGGGGGGEAFCFG,<FGFFFCFGGGGGGFGCGFEC8FEFGGGGG@FGGGGGGGGGGCAF8DFCGGGGGGGGGFGGGGGFC;EFEGGGDEEGG,:;CDGGGBEDEGFC>EDFFGFDDC5CCFFCG=:DGG<F)?>B5D9517>EDEGFFGB9<6AG68?<??((1).<F@0>BGG03.,*0)((.((.7,.5?D*6)64
@M02996:162:000000000-B87FG:1:1104:20965:13483 1:N:0:TCGACTTC+TCTCTCCG
CCTACGGGTGGCAGCAGTGAGGAATATTGGTCAATGGTCGGAAGACTGAACCAGCCAAGTCGCGTGCAGGAAGACGGTCCTATGGATTGTAAACTGCTTTTGTACGGGAATAAAGTGAGGGATGTGTCCCTTTTGGAATGTACCGTAAGAATAAGGGTCGGCTAACTCCGTGCCAGCAGCCGCGGTAATACGGAGGACCCGAGCGTTATCCGGATTTATTGGGTTTAAAGGGTGCGCAGGCGGAGGATTAAGTCAGCGGTGAAATTTTCATGCTCAACATGAAAACTGCCATTGATACTGG
+
ACCCCGFFB8)=;===CFCEFGGFGFGGGGGGGGGGGGGGGGGGGGGGGGGGGGGGGCGGGDGGGGGGGGGGGGGGGGGGGCGGGGGGGGGGG?FGGGGGGGGGGGGGGFGGGFGGGGGGGEFGGGGGGGGAFGGG@FFGFFGGGGGGGGFGC9@DDE?CDDFE=BFFGGGGG6;DCGDGGEGGGGEGFFGDCDCCC<CGGCGEGGDGFFGGGFFGCEG>FFG:EDFFFFGGFFFGBBDG9EF>BFDFG?<G<A)=7:C?:F4<AFFF<9C?AFFFGF<F279@<<?FF044<65465<<7
@M02996:162:000000000-B87FG:1:1104:11021:13494 1:N:0:TCGACGTC+TCTCTCCG
CCTACGGGTGGCTGCAGTGGGGAATATTGGACAATGGGCGAAAGCCTGATCCAGCAATGCCGCGTGAGTGATGAAGGCCTTAGGGTTGTAAAGCTCTTTTACCCGGGATGATAATGACAGTACCGGGAGAATAAGCTCCGGCTAACTCCGTGCCAGCAGCCGCGGTAATACGGAGGGAGCTAGCGTTATTCGGAATTACTGGGCGTAAAGCGCACGTAGGCGGCTTTGTAAGTTAGAGGTGAAAGCCTGGAGCTCAACTCCAGAATTGCCTTTAAGACTGCATCGCTTGAATCCAGGAGAG
+
ACCCC@)):88==88=CF6EFGFGGGGGGFEFGFGGGGGGGGGGGG@FGGFGGFFCFFGGGGGGFGGGGGGGGEGGGGGGGGGGGGFBGGFGGGGGGGGGGGGGGGGGGGGGGGGGGGGGGGGGGGGGEGGGGGGGGGGGGGGGFGGGGGGGGGGGGGGGFGGGGGEGDFFGGGGG>8CGGGGGGEGGGGGGGGCFFGGGGGFFGDGCFGGEGFFEGFG3?GGGEGGE>FGGBF)25<*74<<FD@54C@<F((4?8ECBFG?AB<FFFFGFBBFEFFFF<CFF6?1333)4654.<??,4
@M02996:162:000000000-B87FG:1:1104:11040:13502 1:N:0:TCGACGTC+TCTCTCCG
CCTACGGGTGGCTGCAGTGGGGAATATTGGACAATGGGCGAAAGCCTGATCCAGCAATGCCGCGTGAGTGATGAAGGCCTTAGGGTTGTAAAGCTCTTTTACCCGGGATGATAATGACAGTACCGGGAGAATAAGCTCCGGCTAACTCCGTGCCAGCAGCCGCGGTAATACGGAGGGAGCTAGCGTTATTCGGAATTACTGGGCGTAAAGCGCACGTAGGCGGCTTTGTAAGTTAGAGGTGAAAGCCTGGAGCTCAACTCCAGAATTGCCTTTAAGACTGCATCGCTTGAATCCAGGAGAG
+
CCCCC6>5>8)=====EFCFGGGGGGGGGGGGGGGGGGGGGGGGGGEGGGGGGGGFEFGGGGGGFGGGGGGGGGGGGGGGGGFGGGGGGGGGGGGGGGGGGGGGGGGGDGGGGGGGGGEGGFGGGGGGGGGGGGGGGGGGGGGGFGGGGGGGGGGGGGGGGGGGGGGGGGGGGDGGGGGGGFGGGGGGGGGGCDCGGGGGGGFFDD>DFDGGGFFGGFGGFEGGCD:F<?CFDF9GBFGGFD?F>@<?FF?D?FFF?F9>FC6216BBDFF@519<779F8*9@,,4:11)6<0),023(-
@M02996:162:000000000-B87FG:1:1104:11029:13521 1:N:0:TCGACGTC+TCTCTCCG
CCTACGGGTGGCTGCAGTGGGGAATATTGGACAATGGGCGAAAGCCTGATCCAGCAATGCCGCGTGAGTGATGAAGGCCTTAGGGTTGTAAAGCTCTTTTACCCGGGATGATAATGACAGTACCGGGAGAATAAGCTCCGGCTAACTCCGTGCCAGCAGCCGCGGTAATACGGAGGGAGCTAGCGTTATTCGGAATTACTGGGCGTAAAGCGCACGTAGGCGGCTTGGTAAGTTAGAGGTGAAAGCCTGGAGCTCAACTCCAGCATTGCCTTGCGGACTGCATCGCTTGAATCCAGGATAG
+
8ACC=@)088)=====CC,CFGGGGFGGGGCGGGFGFGGGGGGFGGDGGGGGGGG<FEFGFGGGEGGGGGGGGCGFCFFGGGGGGGGGGGFFFFGFEGGGGGGGEGF:CFGGGFGGGGC@F9FF:FGGDGGGGGABFGCFGECB=FGG8CFDEFGGGFFGF6@@FGGGGGEFEG5*BECGGFGCECEEGGG8F3CF<7DCFFF4EDE<F>FGD3;5D0CCFEGC59*:46+96*):))*24+5=<5CFC>7D??:@<CFBF6)((.15)<F=)))2)-7)4:46,-.(((9<-),))4)-(
@M02996:162:000000000-B87FG:1:1104:3868:13623 1:N:0:TCGACGTC+TCTCCCCG
CCTACGGGTGGCAGCAGTGGGGAATATTGGACAATGGGCGCAAGCCTGATCCAGCCATGCCGCGTGAGTGATGAAGGCCTTAGGGTTGTAAAGCTCCTTTATCCGGGACGATAATGACGGTACCGGAGGAATAAGCCCCGGATAACTCCGTGCCAGCAGCCGCGGCAATACGCAAGGGGCTAGCGTTGCTCGGAATCACTGGGCGTAAAGGGCGCGTAGGCGGCGTATTAAGTCGGGGGTGAAAGCCTCTGGCTCAACCACAGAATGGCCTTCGATACTGGGACGCTCGAGGCTGGCAGAG
+
CCCCCC)188)====CFCF@FGGGGGGGGG9FGGGGG,,@@FG:,BCFG9FGGGGFF<F8FGGGGGGCCFG?FGAFGGG8FGAFGDG7,,CF<FF,,CFGEE,BFC::+8+?FG9ECF++@BF,+@++>+6D9,88@+>F7+3+737,836++5>3@,*5>0****444,,;51*=8*=C*78;EGC83+;BEGGGGGG*<7C@GG*73**:385*9;534CGGGG*:4=+:)/-72(91(1.9))2/2))90()*5;*()1)5..*(,(*95.)+11)*)1052(-(,()((,,()(-(,
@M02996:162:000000000-B87FG:1:1104:2597:13630 1:N:0:TCGACGTC+TCTCTCCG
CCTACGGGTGGCTGCAGTGGGGAATATTGCACAATGGGCGAAAGCCTGATGCAGCCACGCCGCGTGAGGGACGACGGCCTTCGGGTTGTAAACCTCTTTTAGCAAGGCAGAAGCGAAAGTGACGGTACTTGCAGAAAAAGCGCCGGCTCACTACGTGCAAGCAGCCGCGGTAATACGTAGGGCGCAAGCGTTATCCGGAATTATTGGGCGTAAAGAGCTCGTAGGCGGTTTGTCGCGTCTGCTGTGAAAACCGGAGGGTCTACCTCGGGCCTGCTGTAGGGCAGGGGAGACTAGAGTGCGG
+
ACCCCE180)1;,=8===CAFGFFFFGFGC-FEFGGGGGG7@FFGGGGGFAEGGF,F,CEGGCFFG,CFGEDFCGGGGG:FEFGGCFEE,BBBBF8,CFFFFF,,8B+:@=?A,CF:>C,3<<FB>733@EFD9F,3DCFCEBCGDE8*?F9624,>>*,>?,,<,4*/488*?;EF9EGCC*85**:9EC8*9+091*1:*A=:CC4))1*108+98F*7?2:;*:54):>8*499>77436<AF*0**(1(((07*2(.2*.).8(,11)85)<C)67(2).4((,((05)().*)-49
@M02996:162:000000000-B87FG:1:1104:2619:13635 1:N:0:TCGACGTC+TCTCTCCG
CCTACGGGTGGCTGCAGTGGGGAATATTGCACAATGGGCGAAAGCCTGATGCAGCAACGCCGCGTGAGGGACGACGGCCTTCGGGTTGTAAACCTCTTTTAGCAAGGAAGAAGCGAAAGTGACGGTACTTGCAGAAAAAGCGCCGGCTAACTACGTGCCAGCAGCCGCGGTAATACGTAGGGCGCAAGCGTTATCCGGAATTATTGGGCGTAAAGAGCTCGTAGGCGGTTTGTCGCGTCTGCTGTGAACACCCGAGGCTCAACCTCGGGCCTGCAGGGGGTACGGGCAGACTAGAGTGCGG
+
CCCCC>10:0)=;8====;CFGGGGGGGGGGGGGGGGGGGGGGGGGCFGGGGGFF:EFGGGGGGGGGGGGGGGGGGGGGGGGGGGGGGGGGGGFFG@FGGGGGEFGGGGGGGGGGGGGGGGGGFGGGGGGGGGGAFFGGEGGGGGGGGGCGGGGGFCFCFGGGGGGGGGGGEEGGGFGFFGGGGGGGGGGGCEFCFGG7DFFGFGGFGFGCEGFFDDFGFFCGFDGEG(7=DBFFFFBGGB?AFDF:9*9:C7>9EFGDB4D??2:>:>>G3,>FF409E;9?34(-4:6>:A,649<446
@M02996:162:000000000-B87FG:1:1104:2601:13648 1:N:0:TCGACGTC+TCTCTCCG
CCTACGGGTGGCTGCAGTGGGGAATATTGCACAATGGGCGAAAGCCTGATGCAGCAACGCCGCGTGAGGGACGACGGCCTTCGGGTTGTAAACCTCTTTTAGCAAGGAAGAAGCGAAAGTGACGGTACTTGCAGAAAAAGCGCCGGCTAACTACGTGACAGCAGCCGCGGTAATACGTAGGGCGCAAGCGTTATCCGGTATTATTGGGTGTAAGGAGCTCGTAGGCGGTTTCTCGCGGCTGCTGGGAAAACACGAGGCTCACCCTGGGGCCTGCAGGGGGTGCGGGGTGATTAGAGTGGGG
+
8ACCCG>51));==8=CCEFFG@@CFFGGGGGGGGGFG8FFFGD8EFGGGGGFDFFGFFFFFGG@FFGFECDFF+CF7CFGGGGCFEGGGEFGGGGG9FGGC5FAEGGGGGGGGGGGDF9F3<::6>BFD=C@F>C>>,5,3+83:*>7:,,2<B,2,/,,/,,,6C:EBBBCC3+*+5:EGF3/*2:5?98*1+259))1*3/<?C<)7)+2*9+18<C>*8:C*?C,7**-135-()1,*)0()2)9),1(4,0(**.?:7(,(),,(/82.8+*(,03)))-4(-,,/)6)).16-47
@M02996:162:000000000-B87FG:1:1104:28489:13793 1:N:0:TCGACGTC+TCTCTCCG
CCTACGGGTGGCTGCAGTGGGGAATTTTGGACAATGGGGGCAACCCTGATCCAGCCATGCCGCGTGCGGGAAGAAGGCCTTCGGGTTGTAAACCGCTTTTGTCAGGGAAGAAATCCTTTGGGCTAATAACTCGGAGGGATGACGGTACCTGAAGAATAAGCACCGGCTAACTACGTGCCAGCAGCCGCGGTAATACGTAGGGTGCAAGCGTTAATCGGAATTACTGGGCGTAAAGCGTGCGCAGGCGGTTATGCAAGACAGTTGTGAAATCCCCGGGCTCAACCTGGGAACTGCATTTGTG
+
CCCCCD>=A8)=====CECFGGFGGGGFGGGGGGGGGGGGGGGGGGGGGGGGGFGFGFGGGGGGGGGGGGGGGGGGGGGGGGGGGGGGGGGGGGGGGFGGGGGGGGGGGGGGGGGGGGGGGGGGGGGGGGGGGGGGGGGGGGGGGGGCF;CFGGGGGGGGF8BEGGEDGFGGGFDFGG57CFGGGGEGGGGEGGFGF4>FEGGF>FEC>5*:DFFGGFGDFGGE7>FFFDCG?FAF>?D74*4545>D>BFC>ADFA==?5*/:ABFFBA>F?>7?C>(0528)((,4450434249>FA(
@M02996:162:000000000-B87FG:1:1104:28472:13802 1:N:0:TCGACGTC+TCTCTCCG
CCTACGGGTGGCTGCAGTGGGGAATTTTGGACAATGGGGGCAACCCTGATCCAGCCATGCCGCGTGCGGGAAGAAGGCCTTCGGGTTGTAAACCGCTTTTGTCAGGGAAGAAATCCTTTGGGCTAATAACTCGGAGGGATGACGGTACCTGAAGAATAAGCACCGGCTAACTACGTGCCAGCAGCCGCGGTAATACGTAGGGTGCAAGCGTTAATCGGAATTACTGGGCGTAAAGCGTGCGCAGGCGGTTATGCCAGACAGATGTGAAATCCCCGGGCTCAACCTGGGAACTGCATTTGTG
+
ACCCCG:5>5)====CFFCFGGFFGGGFGGGGGGGGGGGGGGGGGGFGGGGGGFFFFFGGGGGGGGGGGGGGGGGGGGGGGGGGGGGGGGGGGGGGGGGGGGGGGGGGGGGGGGGGGGGGGGGGGGGGGGGGGGGGGGGGGGGGGGGGGGAFGGDFFGGGGGGGGGGGGGGGGGGGGGGGGGGGGGGGDGCEGGGGGFGGGGGFGGGGFGD=DFFGGBGGFGGFGGCG6BGGFFBGF?GG6C9>BFDDDE(:>A)94;FFFGFFF<*65AFFFFFEG69F?GFF><???:7:?2A9@AB:0
@M02996:162:000000000-B87FG:1:1104:7160:13836 1:N:0:TCGACGTC+GCTCTCCG
CCTACGGGCGGCTGCAGTGGGGAATATTGCACAATGGGCGCAAGCCTGATCCAGCCATGCCGCGTGAGGGAAGAAGGCCTTCGGATTGTAAACCTCTTTTTTCGGTGAAGAAAATGTTCCGGCTACTAACCGGGACTCCACACCTTACCTCGAGACAACGCACGCGCTAACTCCGTGCCGGCAAGCGCTGTCCTGCATTGATGGGTATAGTTAGTCCGAAGGACTGGCCGCAAAGCGTGCGCGAGATGTTATGCATTACCCACGTGACTTCCCCGAACTCACCCTGTGATGTGCGTTTGGG
+
CCCCCD):)808888;CCFGGGGGG,EFG6@FGGGGGGGGGGGGGGGGGG-CFFG,C,CFFGGGGG,CFGGFGE,BF,EFGGGG+CFGGGGGGG<,B,C,,@,+C4BFGGGEGD,,C,,,88+++,,:,3,+8@EC,DB,3,*3,,7D,,,**5,1,2/**3=**4*==F899+**=1/*=EG)*==*/:D+<*++*20*+0+0/*0**20+2*0+28)9)***0C>*(0*135,*-,**-2()(01*2*)2654/-<0-/>)4(15(-):?(>)1730@)*.)-())))1.65(-),(((
@M02996:162:000000000-B87FG:1:1104:13686:13854 1:N:0:ACGACGTC+TCTCTCCG
CCTACGGGGGGCAGCAGTGGGGAATTTTGGACAATGGGCGCAAGCCTGATCCAGCCATGCCGCGTGCGGGAAGAAGGCCTTCGGGTTGTAAACCTCTTTTGTCAGGGAAGAAAGGGTTCTGGTTAATACCTGGGACTCCTGACGGTACCTGAACAATAAGCACCGGCTAACTACGTGCCAGCAGCCGCTGTAGTACGTAGGGTGCAACCGTTAATCGGAATTACTAGGCGTAACACGTGCGCAGTCCGGTATCTCAACCCCTGGTGTGCTCCCCGGGCTCAACCTCGTAAATGCCTTTGGG
+
CCCCCGFF)0)8888:CFEFGGGGG?FGGGGGGGGGGGGGGGGGGGGGGGGGGGG=F,FFGGGGGG77FGGGGGGGG7FGGGGG@FGGGGGGG>,888DCAFGGGGGG7FGCC,,=63,?;827,,,72<E971<F74,7B+2=*43=FC+52+<8+<7+<7C/288?:FFF+0;F:CF+<59*2/1/)/*0+02210*/*<C)**3*)/*2*)/3*(1/)323+*:C?32)())*(47*4*4)-)*0)87*)))/)2;,)/0(.,)(--0),75*/493)2).5(((-().4-5:*-6(,
@M02996:162:000000000-B87FG:1:1104:13670:13861 1:N:0:ACGACGTC+TCTCTCCG
CCTACGGGTGGCAGCAGTGGGGAATTTTGGACAATGGGCGCAAGCCTGATCCAGCCATGCCGCGTGCGGGAAGAAGGCCTTCGGGTTGTAAACCGCTTTTGTCAGGGAAGAAAAGGTTCTGGTTAATACCTGGGACTCATGACGGTACCTGAAGAATAAGCACCGGCTAACTACGTGCCAGCAGCCGCGGTAATACGTAGGGTGCAAGCGTTAATCGGAATTACTGGGCGTAAAGCGTGCGCAGGCGGTTATGCAAGACAGAGGTGAAATCCCCGGGCTCAACCTGGGAACTGCCTTTGTG
+
CCCCCCA9:))=====CECFGGGGGGGGGGGGGGGGGGGGGGGGGGFGGGGGGGGFGGGGGGGGGGGGGGDGGGGGGGGGGGGGGGGGGGGGGGGGGGGGGGGGGGGGGGGGGFGGGGGGGFFGFGGGGGGGGFFGGGGGGGGGGGGGGGGGGGGGGGGGGGGGGGGGGGGGGGGGGGGGGGGGGGGGGGGGGGGGGGGGGGGFGGGGFGGGGFFGGFGGFGGGGGCG?DCD?>BGFFGC6C6)4>CEGFFFBFF=>FGFFGF??F?BDAGF:FFGGB9F?GFF:7<<:8>??2(49<AA1
@M02996:162:000000000-B87FG:1:1104:13679:13882 1:N:0:ACGACGTC+TCTCTCCG
CCTACGGGTGGCAGCAGTGGGGAATTTTGGACAATGGGCGCAAGCCTGATCCAGCCATGCCGCGTGCGGGAAGAAGGCCTTCGGGTTGTAAACCGCTTTTGTCAGGGAAGAAAAGGTTCTGGTTAATACCTGGGACTCATGACGGTACCTGAAGAATAAGCACCGGCTAACTACGTGCCAGCAGCCGCGGTAATACGTAGGGTGCAAGCGTTAATCGGAATTACTGGGCCTAAAGCTGGCGCAGGCGGTTATGCAAGACCGAGGTTAAATCCCCGGGCTCAACCTGGCAACTGCCTTTTGT
+
ACCCCGA=1))=;=8;CEEFFGGGGGGGG:DFGFFGFFFEGGGGGGGFFFFGFFGDEFGFGGGGGGGGEGGGGFCGGGFGGGGFFGGDGFGGGCGGGGGGFGGGGFGGGGGGGFGDFEFGG9EFDFFGGGGGFGGGGFGGGCGEFGGGGGGGGDGFGDGEGGGGFDGGGFGGGG>F:DFFGGG4DG5C<CDEC>+<FGGDE<FDG4CF>5CEG>=?<(995<++2*A*()**.1)*))**,:9D()/<5>(*).)188C()).4((*.)5:?08):),(829FFB(.(..040)42@).).
@M02996:162:000000000-B87FG:1:1104:15777:13895 1:N:0:TCGACGTC+TCTCTCCG
CCTACGGGTGGCAGCAGTGGGGAATTTTGGACAATGGGCGCAAGCCTGATCCAGCAATGCCGCGTGCAGGAAGAAGGCCTTCGGGTTGTAAACTGCTTTTGTCAGGGAAGAAATCCTTTGGGTTAATACCTCGAAGGGATGACGGTACCTGAAGAATAAGCACCGGCTAACTACGTGCCAGCAGCCGCGGTAATACGTAGGTTGCGAGCGTTAATCGGAATTACTGGGCGTAAAGCGTGCGCAGGCGGCTTTGCAAGACAGAGGTGAAATCCCCGGGCTCAACCGGGGAACTGCCTTTGGG
+
CCCCCGFA1)0=====CFCFGGFGGGGGGGGGGGGGGGGGGGGGGGFGGGGGGFGFFFGGGGGGGGGGGG:FGGGGGGGGGGGGGGGGGGGGGFGGGGGGGGGGGGGGGGGGGGGGGGGGG:BFDGFFGGGGGGGGGGGGGGGGGGGCFGGGGGGGGGGGGGGGGGGGGGGGGGDGFGGGGGGGFGGGDGGGEFGGGGFGG+35:<5CBGGGGFFFFFGGFGDFGFGGFFG):5)248CD>>9EBFG@CBFC<4)*.*::@5?0)(156<F4:@B?D9482=F5((-,(474838<1<4((
@M02996:162:000000000-B87FG:1:1104:2281:13949 1:N:0:TCGACGTC+TCTCTCCG
CCTACGGGCGGCAGCAGTGGGGAATATTGCACAATGGGCGAAAGCCTGATGCAGCAACGCCGCGTGAGGGACGACGGCCTTCGGGTTGTAAACCTCTTTTAGCAATGAAGAAGCGAAAGTGACGGTACTTGCAGAAAAAGCGCCGGCTAACTACGTGCCAGCAGCCGCGGTAATACGTAGGGCGCAAGCGTTATCCGTAATTATTGGACGTAAAGAGCTCGTAGGCGGGTTGTCGCGTCTTCTGTGAAAACCCGAGGCTCCACCTCGGGCCTGCAGTTGGTACGGGCCTACTAGAGGGCGG
+
CCCCCG8):8)8888CFE,;EFGGGGGG<FGGGGGGGGCFGEGC@FCFGEFGGGGFGGGGGEGEFEGEAFGFEDGGGCFGGGFGFFCFFGFGGDFGGFGFF,<=BFGGDFGGGG7FEG@FG,,+@F@>>FAFGGGGGF7<DEGFC*:CGGDF9C1C>FDFC9?<C**/*4=55CFEFFCF::FCE=:*CED8*5ACD5*7C>+*<:+*9<*5*)9:C:FFFG=F8=EE(7A<:F:59;C9094*.7**C8:<1(,)(:;:5CF((.02373<0F522)663*17(-(((()))..4)-((3
@M02996:162:000000000-B87FG:1:1104:2262:13949 1:N:0:TCGACGTC+TCTCTCCG
CCTACGGGCGGCAGCAGTGGGGAATATTGCACAATGGGCGAAAGCCTGATGCAGCAACGCCGCGTGAGGGACGACGGCCTTCGGGTTGTAAACCTCTTTTAGCAATGAAGACGCGAAAGTGATGGTACTTGCAGAAAAAGCGACGGCTAACTACGTGCCAGCAGCCGCGGTGATACGTCGGGCGCAAGCGTTATCCGGCATTATTGGGCGTAAAGAGCTCGTAGGCGGTTTGTCGCGTCTGCTGAGAAAAACCGAGGCTCCACCTCGGGCCTGCAGTGGGTACGGGGAGAATAGAGTGGGG
+
ABCC@=@8)1>8888;CE,CE:@BFFGGGFGGGGGFFF8CFC:F<F<FCFGFFECCFGGDB>=@8C=?FGGFF4=FCF7BFG=FFGGEGBF<5,ADF?AFFB,BFGGGFFE,8@+@FFEGE9,77>F@F,@@@<F:;,>>FD*>:<=:FF,4=7=FGEGGC5CGFGCE=@E*:C@CEC**:1/9:?CG5=1??5C99/)9*:0*<CC/5)1/>39:F?>97:C7CC8=(0/9<=09(7)9:<))))290.(131(.4*23)*0((4::0(9)()0A*5?FF7).2(((4().).).1)-.4
@M02996:162:000000000-B87FG:1:1104:5118:14186 1:N:0:TCGACGTC+TCTCTCCG
CCTACGGGTGGCTGCAGTGGGGAATTTTGGACAATGGGCGCAAGCCTGATCCAGCAATGCCGCGTGCAGGAAGAAGGCCTTCGGGTTGTAAACTGCTTTTGTCAGGGAAGAAATCCTTTGGGTTAATACCTCGAAGGGATGACGGTACCTGAAGAATACGCACCGGCTAACTACGTGCCAGCAGCCGCGGTAATACGTAGGGTGCGAGCGTTAATCGGAATTACTGGGCGTAAAGCGTGCGCAGGCGGCTTTGCACGACCGAGGTGAAATCCCCGGGCTCAACCTGGGAACTGCCTTTGGG
+
CCCCC>:5:51;=88==;;CFGFGGFFFGGGGGGGGG8EFGGGGGGGGGGEC@CC6EEFFFGGGGDEGGGGGGGGGGGGGGGGDEGFFFDFCFFFGGGGFGGGGGGGGGGCE=FGGGGGCFGFCFGGGFGGFGFEFEEFGECDEFGGGFDFGFGGFGGCFED@EFGGEEGGGFFGGGGGFFGFCCGGG4EGGCFCFCF=F:*A>55=35>:=<FFGGFGD>8@FGFGG05:)(8<FBBDC>E>B>B555)(22<B*,;:(0)72(8F<4:*983):5,,7<6@5(.804()44).,84)((
@M02996:162:000000000-B87FG:1:1104:14615:14420 1:N:0:TCGACGTC+TCTCTCCG
CCTACGGGTGGCAGCAGTGGGGAATTTTGGACAATGGGCGCAAGCCTGATCCAGCAATGCCGCGTGCAGGAAGAAGGCCTTCGGGTTGTAAACTGCTTTTGTCAGGGAAGAAATCCTTTGGGTTAATACCTCGAAGGGATGACGGTACCTGAAGAATAAGCACCGGCTAACTACGTGCCAGCAGCCGCGGTAATACGTAGGGTGCGAGCGTTAATCGGAATTACTGGGCGTAAAGCGTGCGCAGGCGGCTTTGCAAGACAGAGGTGAAATCCCCGGGCTCAACCTGGGAACTGCCTTTGTG
+
8ACCCC=>A8)=;==;EF;CFGEGGGGGGGGGGGGGGGGGGGGGGGGGGGGGGFFCFGGGGGGGGGGGGGGGGGGGGGGGGGGGGGGGGGGGGGGGGGGGGGCGGGGGGGGGGGGGCG9?F+8FFFFFGGGGGG?FGGGGGCGGGGGGEFGFGGGGGGGFFFGGFGCGECFGGGGGGGGGGGGGGGGDGD<EGDBFGGGFGGFFDG=95D:ECFFCF(*1<CFDGF:F?FGG0F)24?D3224)4@3><D6GF2273;F8@DF8::=>9:7??FFGG(37)084,.80:37:B422*5464
@M02996:162:000000000-B87FG:1:1104:14627:14432 1:N:0:TCGACGTC+TCTCTCCG
CCTACGGGTGGCAGCAGTGGGGAATTTTGGACAATGGGCGCAAGCCTGATCCAGCAATGCCGCGTGCAGGAAGAAGGCCTTCGGGTTGTAAACTGCTTTTGTCAGGGAAGAAATCCTTTGGGTTAATACCTCGAAGGGATGACGGTACCTGAAGAATAAGCACCGGCTAACTACGTGCCAGCAGCCGCGGTAATACGTAGGGTGCGAGCGTTAATCGGAATTACTGGGCGTAAAGCGTGCGCAGGCGGCTTTGCAAGACAGAGGTGAAATCCCCGGGCTCAACCTGGGAACTGCCTTTGTG
+
CCCCC>A=>8)===8=CECFGGGGGGGGGGGGGGGGGGGGGGGGGGGGGGGGGFFCFGGGGGGGGGGGGGGGGGGGGGGGGGGGGGGGGGGGGFGGGGGGGGGGGGGFGGGGGGGGGGGGG?BCFGGGGGGGGGGGDGGGGGGGGGGGGGGGGGGGGGGGGGGGGGGEGGGGGGGGGGGGGGGGGGGGGGGGGGGGGGGGGCGFGGGGEGDGDFFGGFGGFGFGGGGF?FGGFFFGFFDD9G>DFFG>DDFGA>A4<*;4:<FFFFFF9>GFFFFGGF9@<9?F7?F0:37??5.4034:4
@M02996:162:000000000-B87FG:1:1104:15776:14631 1:N:0:TCGACGTC+TCTCTCCG
CCTACGGGAGGCAGCAGTGGGGAATTTTGGACAATGGGCGCAAGCCTGATCCAGCAATGCCGCGTGCAGGAAGAAGGCCTTCGGGTTGTAAACTGCTTTTGTCAGGGAAGAAATCCTTTGGGTTAATACCTCGAAGGGATGACGGTACCTGAAGAATAAGCACCGGCTAACTACGTGCCAGCAGCCGCGGTAATACGTAGGGTGCGAGCGTTAATCGGAATTACTGGTCGTAAAGCGTGCGCAGGCGGCTTTGCAAGACAGAGGTGAAATCCCCGGGCTCAACCTGGGAACTGCCTTTGTG
+
CCCCCGFA5:)====CEFCFGGGGGGGGGGGGGGGGGGGGGGGGGGGGGGGGGGGCFGGGGGGGGGGGGGGGGGGGGGGGGGGGGGGGGGGGFEFGGGGGGGGGGGGGGGGGGGGGGGGGGFEFGGGGGGGGGFDGEGGGGGGGGGGGGGGGDGGGGGGGGGGGEEEGGGGGGGGGGGGGGGGFGFGDDGDGGFGGGFFGGGGFGGGGEG5ECFAFGFGGFGGGG=F+.8EF?FAG9?DD>52)2>DEGFFGA99BB@FFFGFF3?FB:BGFFFFGGF3>3645>:<0?>7:<5489>)6.
@M02996:162:000000000-B87FG:1:1104:11741:15227 1:N:0:TCGACGTC+CCTCTCCG
CCTACGGGGGGCTGCAGTGGGGAATTTTGGACAATGGGCGCAAGCCTGATCCAGCAATGCCGCGTGCAGGAAGAAGGCCTTCGGGTTGTAAACCGCTTTTGTCAGGGAAGAAATCCTTTGGGCTAATACCTCGAAGGGCTGACGGTTCCTGACGAATAACCACCGGCTTACTACGTGCCAGCAGCCGCGGTAGTACGTAGGGTGCGAGCGTGAATCGGAATTACTTGGCGTAAATCGTGCGCAGGCGGGTGTGCAAGACAGAGGCGAACTCTCCGGGCTCACCCTGTGGACTGCCGTTGTG
+
CCCCC6A5)8)8688:CFC=FGFGGCGGG4FGGGGGGG?FCFG:FGEGGG<FGFF,B,CFGGGGGG:+3BFGGGGG@,,@FGGG7>FGGGGGF,3@F<F,,8DGGGGGGGGGGA,3=,7F:*,,,7>,33278F7*41*+4;2441**?9+4+1;88C:+<CGCE5C**<E9<<ECG>80<=C78//*)1//*00+/027CG8)*1C7)99*777944*C3<9C+*AFB>=D?))*,4C*-2476:/))8(1,)-/-*;()*00(-0((4**,0.1/46>4*))(())(./8,,4()(--4
@M02996:162:000000000-B87FG:1:1104:11757:15235 1:N:0:TCGACGTC+TCTCTCCG
CCTACGGGGGGCTGCAGTGGGGAATTTTGGACAATGGGCGCAAGCCTGATCCAGCAATGCCGCGTGCAGGAAGAAGGCCTTCGGGTTGTAAACTGCTTTTGTCAGGGAAGAAATCCTTTGGGTTAATACCTCGAAGGGATGACGGTACCTGAAGAATAAGCACCGGCTAACTACGTGCCAGCAGCCGCGGTAATACGTAGGGTGCGAGCGTTAATCGGAATTACTGGGCGTAAAGCGTGCGCAGGCGGCTTTGCAAGACAGAGGTGAAATCCCCGGGCTCAACCTGGGAACTGCCTTTTTT
+
ACCCCD:A:8)8888:CFFGGGGGGFGGFGGGFCGGFGGGGGGGGGGGGGGGGGG,BFGGGGGGGGGGGGGGGGGGGGGGGGGGGGGGGGFGFDFGGGGFGGGGGFGGCGGGGGGGGGGGGCCFCFFFGGGGGGCFGGGG7BFGDGGGGGGGGC?EGGGGGFFGEGGGGGGGFGEGGGGGGGGGGGEEGGDGGGGFGFG4CGE>EG7/7CGGDFFGFFDD@E?CG7<::):)8FDGBBD925(>>EDFGFFG)449A*8()*91386>>>FFB@:CDB9:27:5(,34:,.)53:<F<2)(
@M02996:162:000000000-B87FG:1:1104:27062:15351 1:N:0:TCGACGTC+TCTCTCCG
CCTACGGGAGGCAGCAGTGGGGAATTTTGGACAATGGGCGCAAGCCTGATCCAGCAATGCCGCGTGCAGGAAGAAGGCCTTCGGGTTGTAAACTGCTTTTGTCAGGGAAGAAATCCTTTGGGTTAATACCTCGAAGGGATGACGGTACCTGAAGAATAAGCACCGGCTAACTACGTGCCAGCAGCCGCGGTAATACGTAGGGTGCGAGCGTTAATCGGAATTACTGGGCGTAAAGCGTGCGCAGGCGGTTTGTCACGACCGAGGTGAAATCCCCGGGCTCAATCTTGGAAATGCCTTTGTG
+
CCCCC>A>A))=,8=;CF;EFGGGFGGGGGGGGGFGGGGDGGGGGG-6EFFGCFFFFEGGGGGGFGGGGGFGGGGGGGGGGGGGGGGGGGCCFBDFGGGGGGGGFGGGFGGGGCEFGG?FGG=FGCFFFFGDECEGGGGGGGFGEGGCFDEFGGGGCEGDFGDFCEGGGGGFAD*DFCGFFCFFCGE4@CGGGD2,222*57C38DEC33)=5:FGGFDDFGFFFG2A2BCD<F.0,:C*414)481<))-*(.6*(2/(7C7(-88<9):6:>)C<6(7<6**.)6<?<*--))-14A)(
@M02996:162:000000000-B87FG:1:1104:27051:15367 1:N:0:TCGACGTC+TCTCTCCG
CCTACGGGAGGCAGCAGTGGGGAATTTTGGACAATGGGCGCAAGCCTGATCCAGCAATGCCGCGTGCAGGAAGAAGGCCTTCGGGTTGTAAACTGCTTTTGTCAGGGAAGAAATCCTTTGGGTTAATACCTCGAAGGGATGACGGTACCTGAAGAATAAGCACCGGCTAACTACGTGCCAGCAGCCGCGGTAATACGTAGGGTGCGAGCGTTAATCGGAATTACTGGGCGTAAAGCGTGCGCAGGCGGCTTTGCAAGACAGAGGTGAAATCCCCGGGCTCAACCTGGGAACTGCCTTTGTG
+
CCCCCDA8>>)=====CFCFGGFGGGGGGGGGGGGGDGGGGGGGGGFGGGGGGGGEEGGGGGGGGGGGGGGGGGGGGGGGGGGGGGGGGGGGGGGGGGGGGGGGGGGGGGGGGGGGGGGGGGCFGFFFGGGGGFGGGGGGGGGGGGGGGGGFFGGFGGGGGGGGGGGGGGGGGGGGGGGGGCFGGGGGGEG@EF9EFFGFGGGFGGGDFGDGCFFGGFGDFGGGGG6F<FGG:@BGFFGD;>15;BD@DEBGFA)=ACF2?FFBFFFFFFG4:F>EG9>FFGFF:4:3:4>???7?BA<94
@M02996:162:000000000-B87FG:1:1104:12367:15400 1:N:0:TCGACGTC+TCTCTCCG
CCTACGGGAGGCTGCAGTGGGGAATTTTGGACAATGGGCGCAAGCCTGATCCAGCAATGCCGCGTGCAGGAAGAAGGCCTTCGGGTTGTAAACTGCTTTTGTCAGGGAAGAAATCCTTTGGGTTAATACCTCGAAGGGATGACGGTACCTGAAGAATAAGCACCGGCTAACTACGTGCCAGCAGCCGCGGTAATACGTAGGGTGCGAGCGTTAATCGGAATTACTGGGCGTAAAGCGTGCGCAGGCGGCTTTGCAAGACAGAGGTGAAATCCCCGGGCTCAACCTGGGAACTGCCTTTGTG
+
CCCCCCD888)===8=CF=CFGGGGGGGGGGGGGGGGGGGGGGGGGFGGGGGGFFEFGGGGGGGGGGGGGGGGGGGGGGGGGGGGGGGGGGGGDFGGGGGGGGGGFGGGGGGGGGGGGGGGEFCFGFFGGGGGFGGGDGFGGGGEGGEGGGGGGGGGGGGGFFFCEGGGGGFDGGGGGCGGGGGGGGGGGGEE@CFGFFFG*<>EDECBDGGGFFGGFGGFFFFGF6=?BGGF>2C9:<54/7B6@GBC>>6<<A6AFF:FF@:31*4<>>?:<DGGB>5<CFF::B<:(0))).597AA0
@M02996:162:000000000-B87FG:1:1104:12386:15404 1:N:0:TCGACGTC+TCTCTCCG
CCTACGGGAGGCTGCAGTGGGGAATTTTGGACAATGGGCGCAAGCCTGATCCAGCAATGCCGCGTGCAGGAAGAAGGCCTTCGGGTTGTAAACTGCTTTTGTCAGGGAAGAAATCCTTTGGGTTAATACCTCGAAGGGATGACGGTACCTGAAGAATAAGCACCGGCTAACTACGTGCCAGCAGCCGCGGTAATACGTAGGGTGCGAGCGTTACTCGGAATTACTGGGCGTAAAGCGTGCTCAGGCGGCTTTTCAAGACAGAGGTGAAATCCCCGGGCTCAACCTGGGCACTGCCTTTGTT
+
BCCCCE:888)=====CFCFGGFGGGGGGGFGGGGGGGGGGGGGGGFGGGGGGFGFFGGGGGGGGGGGGG7FGGFGGGGGGGGGGGGGGGGGG9FFGGGGGGGGGGGGFGGGGGGGGGGGGDGCGFCEFFGGGCFEEDGGGGGFGGGGGGGG8DFFGGGGGGGGEGGGCFGGGC8EFGGGGGGGGGEGGGGCEGF9FGGCGDC:B958))1:C);95;DDFG+AGF@F<5CD<)-:9?D*(<)047)8979D).)9A:C>72<8:?=<)-:6>>EG513>)=F@:?:?((84?<1264:A(
@M02996:162:000000000-B87FG:1:1104:14549:15449 1:N:0:TCGACGTC+TCTCTCCG
CCTACGGGAGGCAGCAGTGGGGAATTTTGGACAATGGGCGCAAGCCTGATCCAGCAATGCCGCGTGCAGGAAGAAGGCCTTCGGGTTGTAAACTGCTTTTGTCAGGGAAGAAATCCTTTGGGTTAATACCTCGAAGGGATGACGGTACCTGAAGAATAAGCACCGGCTAACTACGTGCCAGCAGCCGCGGTAATACGTAGGGTGCGAGCGTTAATCGGAATTACTGGGCGTAAAGCGTGCGCAGGCGGCTTTGCAAGACAGAGGTGAAATCCCCGGGCTCAACCTGGGAACTGCCTTTGTG
+
CCCCCCA>5:0=====CF;CFGGGGGGGGGGGGGGGGGGGGGGGGGGGGGGGGEFCFFGGGGGGGGGGGGGGGGGGGGGGGGGGGGGGGGGGGEFGGGGGGGGGGGGGGGGGGGGGGGGGGEBFFGFGGFGGGGGGGGGGGGGGGGGGGGGGGGGGGGGGGGGGGGGGEGGGGGGGGGGGGGGFGGGGGGGGGGGGGGGGGGGFGGEGFGDGGFFGGFGGFGGGGGCFBFGGFFFG>?GD>C>EFFGED>;GAABFA*;::CFBD:=>AFFF:7>GDB9FFFFF:B0-,58>?84<=<AF<
@M02996:162:000000000-B87FG:1:1104:25669:15534 1:N:0:TCGACGTC+TCTCTCCG
CCTACGGGCGGCTGCAGTGGGGAATTTTGGACAATGGGCGCAAGCCTGATCCAGCAATGCCGCGTGCAGGAAGAAGGCCTTCGGGTTGTAAACTGCTTTTGTCAGGGAAGAAATCCTTTGGGTTAATACCTCGAAGGGATGACGGTACCTGAAGAATAAGCACCGGCTAACTACGTGCCAGCAGCCGCGGTAATACGTAGGGTGCGAGCGTTAATCGGAATTACTGGGCGTAAAGCGTGCGCAGGCGGCTTTGCAAGACAGAGGTGAAATCCCCGGGCTCAACCTGGGAACTGCCTTTGTG
+
ACCCC>:5=8)8888CCFCFGGEFGGGGGGGGGGGGGGGGGGGGGGFGGGGGFEGEFGGGGGGGGGGGGGGGGGGGGGGGGGGGGGGGGGGGGFGFGGGGGGGGGGGGGGGGGFGGGGGGGF>:FGFGGEGGGEGGGD@FGGGGGGGEGFGCECFGGCFEG?@D7CEGGGGGFDGGGGGCFGFGGGGGGGGGCFGGFGGGEGGFG3EGFGD=DF=FC0CDFGGGGG6F<FG3<FFG;?GD(14)3>DFG30CA9A@DGGFFGFFFBF?BA>F:5>:7008<FF434242::83<4>94<>1
@M02996:162:000000000-B87FG:1:1104:11944:15553 1:N:0:TCGACGTC+TCTCTCCG
CCTACGGGGGCTGCAGTGGGGAATATTGGACAATGGGCGCAAGCCTGATCCAGCCATGCCGCGTGAGTGATGAAGGCCTTAGGGTTGTAAAGCTCTTTTATCCGGGACGATAATGACGGGACCGGAGGAATAAGCCCCGGCTAACTTCGTGCCAGCAGCCGCGGTAATACGAAGGGGGCTAGCGTTGCTCGGAATCACTGGGCGTAAAGGGCGCGTAGGCGGCGTTTTAAGTCGGTGGTGAAAGCCTGTGGCTCAACCACAGAATGGCCTTTGATCCTGGGACGCTTGAGTATTGAAAAGG
+
ABCCCEF):18888;;;;CCFFFGGGGGGFGFFFE<EFEDEEFFGGEEFFF@<EFFGFFEFCFGGEGGGFFCFFCGGGGFFDGGGGGG<<CBFCAFGGGGGGGGDEC@FGGDFE,CFFC+@+B@FBF:FFFGGGFFGFGGGGCGGGGGGG>EC9DFGCFFGDB@FGDC+CFGC>EC5EDGGFGGEGG=FFGDEDG?C<CGGFFDC1>DFFCEGDFG3><67?EGGGGDB4+:).9149D*)067?;FFGFFD?0)*,;837F:0)4::4.0*-*1+253417>E0(3((5*-)).-0))58
@M02996:162:000000000-B87FG:1:1104:11958:15572 1:N:0:TCGACGTC+TCTCTCCG
CCTACGGGGGCTGCAGTGGGGAATATTGGACAATGGGCGCAAGCCTGATCCAGCCATGCCGCGTGAGTGATGAAGGCCTTAGGGTTGTAAAGCTCTTTTATCCGGGACGATAATGACGGTACCGGAGGAATAAGCCCCGGCTAACTTCGTGCCAGCAGCCGCGGTAATACGAAGGGGGCTAGCGTTGCTCGGAATCACTGGGCGTAAAGGGCGCGTAGGCGGCGTTTTACGTCGGGGGTGAAAGCCTGTGGCTCAACCACAGAATGGCCTTCGATACTGGGACGCTTGAGTATGGTAGAGG
+
ACCCCGF5=)0888;;;;;CFFFGGGGGGGGGCEEEGGGGGGGGGGEDCEF6CFGFFGGGGGGGGGCGGGGAFAFGGGGGDGEFGGGGGGFGGFFGGGGFFGGCGGFEGGGGGGGGGGGGC+?B>FEGGGD>E=CFGG>CEGCFGGGGD@58DFGGGG>FEGBEEG5<CFD15;8CEGGGGGGGGGDGFF*CC3EFFGGGGFGEGDDC@CCEGF5ED>5C>EEE?<E55*/*.51D9;GG?+67?8<);:83::7??C*3FCFFFFFF??CF?FF5/4:F<*0>>1:(.4=AB<1)1).41
@M02996:162:000000000-B87FG:1:1104:11938:15573 1:N:0:TCGACGTC+TCTCTCCG
CCTACGGGGGCTGCAGTGGGGAATATTGGACAATGGGCGCAAGCCTGATCCAGCCATGCCGCGTGAGTGATGAAGGCCTTAGGGTTGTAAAGCTCTTTTATCCGGGACGATAATGACGGTACCGGAGGAATAAGCCCCGGCTAACTTCGTGCCAGCAGCCGCGGTAATACGAAGGGGGCTAGCGTTGCTCGGAATCACTGGGCGTAAAGGGCGCGTAGGCGGCGTTTTAAGTCGGGGGTGAAAGCCTGTGGCTCAACCACAGAATGGCCTTCGATACTGGGACGCTTGAGTATGGAAGGGG
+
CCCCCC1:511888;;;;;CFFGGGGGGGGGGGFGGGGGGGGGGGGCEEFFGGGGFGGEGGGGGGGGGGGGGGEEGGGGGGGGGGGGGGGGGGEFGGGGGGGGGGGEFGGGGGGGGGGGGGGGEGGGGDGGFD>BFGGGGGGGGGGGGGGGGGGGGG6CFGGGGGGGGGGGGGGGGGGDCFCFDGGGGGFGGGGGF>CFGGGEBGGGGFGD5D::EC0CFFGCC:DEG)9CG4BBGFFGG<<<@0FGFGFFCB?FF?C54)*)5>A@027F66)*2)-<F?97>94(4(59)..(-*((39
@M02996:162:000000000-B87FG:1:1104:15981:15762 1:N:0:TCGACGTC+TCTCTCCG
CCTACGGGCGGCTGCAGTGGGGAATTTTGGACAATGGGCGCAAGCCTGATCCAGCCATGCCGCGTGCGGGAAGAAGGCCTTCGGGTTGTAAACCGCTTTTGTCAGGGAAGAAAAGGTTCTGGTTAATACCTGGGACTCATGACGGTACCTGAAGAATAAGCACCGGCTAACTACGTGCCAGCAGCCGCGGTAATACGTAGGGTGCAAGCGTTAATCGGAATTACTGGGCGTAAAGCGTGCGCAGGCGGTTATGCAAGACAGAGGTGAAATCCCCGGGCTCAACCTGGGAACTGCCTTTGGG
+
AACCC@>5:0)8888;EFCFGGEGGGGFGGGGGGGGGGGGGGGGGGEGGGFGGFFFFGGGGGGGGGGGGGDGGGGGGGGGGGGGGGGGGGGGGEFGGGGGGGGFGGGCGEGGGGGGFFGGGGDFGGGGGGGGGCEGGGGGGGGGGGGGGGGGGGGGGGGGGGGGGDGGGGGGGGGGGGGFFGGGGFEGGGGE8D9?CDDGGGGFGGGGFGCECF497<G5:CCFFFAF?FEGB><79BDD4148;EGDCE?7ADF=A:E>F4904-9>49FF?>BG<61759F>(8??B7))5,,.94:(,
@M02996:162:000000000-B87FG:1:1104:4171:16650 1:N:0:TCGACGTC+TCTCTCCG
CCTACGGGAGGCAGCAGTAAGGAATATTGGTCAATGGACGCAAGTCTGAACCAGCCATGCCGCGTGAAGGATGAAGGTCCTCTGGATTGTAAACTTCTTTTATAGGGGGCGAAAAAAGGGAAATCTTTCTCACTTGACAGTACCCTATGAATAAGCACCGGCTAACTCCGTGCCAGCAGCCGCGGTAATACGGAGGGTGCAAGCGTTATCCGGATTCACTGGGTTTAAAGGGTGCTTAGGCGGGCGTATAACTCAGTGGTGAAATCCTGGAGCTTAACTCTAGAACTGCCATTGATACTAT
+
A<CC>C5=5:)88=8=CF@<@E9EFGGGGGGGGGGGGGGE@B+CFGGGGG9CEFFGFGFGCCCEFFGGGGGGGGDFGGGFFAFFGGAFEEBEFGGGFGDGGGGD,CDCC7+@CC+?FGFEFGGGFFDFFDD9,>BEAFGGGGG>BFFGGDEF,EDGF8CCG6BEG?;D,>DF58CF*?:FGDDDGG5EFGCFG:EEG<DGFC+)=CEC5C+ADE)27<CCFGF785C79FC547?*)66C::(7(7C5<46*)-5?4F?)7?*62)6)-59@?F4CG229):/*63)5<,).6<:<8<9-)
@M02996:162:000000000-B87FG:1:1104:4189:16658 1:N:0:TCGACGTC+TCTCTCCG
CCTACGGGAGGCAGCAGTAAGGAATATTGGTCAATGGACGCAAGTCTGAACCAGCCATGCCGCGTGAAGGATGAAGGTCCTCTGGATTGTAAACTTCTTTTATAGGGGGCGAAAAAAGGGAAATCTTTCTCACTTGACAGTACCCTATGAATAAGCACCGGCTAACTCCGTGCCAGCAGCCGCGGTAATACGGAGGGTGCAAGCGTTATCCGGATTCACTGGGTTTAAAGGGTGCGTAGGCGGGCGTATAAGTCAGTGGTGAAATCCTGGAGCTTAACTCCAGAACTGCCATTGATACTAT
+
ACCCC>)0:8)=====CECFGGGGGGGGGGGGGGGGGGGGGGGGGGGGGGGGGGGFGGGGFGGGFGGGGGGGGGGGGGGGGGGGGGGGGGGGGEFGFGGGGGGGGGGGGGGGGGGGGGGGGGGFGFGGGGGGGGGGGGGGGGGGGGGGGGGGGGGGGGGGGGGGGGGGGGGGGGGGGGGGGEGGGGGGGGGGGDCE<DDGGGGFEG/>FFCEGFFGGAGGFGG:5C?FFFGGFFFGFFGG<>>>;BGFGFFDADFFDGGFFGFBABFDA?CF?4?FG<9F:FFFBF4<B?:<4<)<F<<:)
@M02996:162:000000000-B87FG:1:1104:4170:16668 1:N:0:TCGACGTC+TCTCTCCG
CCTACGGGAGGCAGCAGTAAGGAATATTGGTCAATGGACGCAAGTCTGAACCAGCCATGCCGCGTGAAGGATGAAGGTCCTCTGGATTGTAAACTTCTTTTATAGGGGGCGAAAAAAGGGAAATCTTTCTCACTTGACAGTACCCTATGAATAAGCACCGGCTAACTACGTGCCAGCAGCCGCGGTACTACGGAGGGTGCAAGCGTTATCCGGATTCACTGGGTTTAAAGGGTGCGTAGGCGGGCGTATAAGTCAGTGGTGAAATCCTGGGGCTTAACTCCAGAACTGCCATTGATACTAT
+
@BCCCG8:)81====;=C,=EFEFGGGGGGGFFGGGGGGEGGGGGGEEFDGGGFGFGFGGFF:F@F@FGGBFGDFGGGFGFGGGGGGEEGFFGGFFGFCFFGFGGGFFGGG@>@CFEGGGFGFGG9FGCCFGDFGGGFGGGGGF,@DFGGA=C=,=@::FCGEEDGG7CFFFF4B<*:DFGCDGGGC*+1CCE4ECCCG<ECFFGGGGFGGDGEEEG9FC@EGF?<FE9BCD?D?G<?DC2>959B>>DFFG>>AF<FG47>*6469<7.*72)70:--0)*0/4824).99><449>AA6
@M02996:162:000000000-B87FG:1:1104:22488:16701 1:N:0:TCGACGTC+TCTCTCCG
CCTACGGGAGGCTGCAGTGGGGAATTTTGGACAATGGGCGCAAGCCTGATCCAGCAATGCCGCGTGCAGGAAGAAGGCCTTCGGGTTGTAAACTGCTTTTGTCAGGGAAGAAATCCTTTGGGTTAATACCTCGAAGGGATGACGGTACCTGAAGAATAAGCACCGGCTAACTACGTGCCAGCAGCCGCGGTAATACGTAGGGTGCGAGCGTTAATCGGAATTACTGGGCGTAAAGCGTGCGCAGGCGGCTTTGCAAGACAGAGGTGAAATCCCCGGGCTCAACCTGGGAACTGCCTTTGTG
+
CCCCCD:8=5)8====CF=EFGGGGGGGGGGGGGGGGGGGGGGGGGCFGGGGGFGFFGGGGGGGGGGGGGGGGGGGGGGGGGGGGGGGGGGGGEEGGGGGGGGGGGGGGGGGGGGGGGGGGGGCGGGGGGGGGGGGGGGGGGGGGGGGGGGGGGGGGGGGGGGGGGGGGGGGGGGGGGGFGGGGGGGGGGGGGGGGGGGGGDGFCDCDFGGGGFFGGFGGFFGGGGGG?DGGFFFGBFGG9:>BFFGFGFFGFFFFFCGB?FFB?BFBABG?BFFGGF>F?GFFFFFF?::>FB4<9ABF0
@M02996:162:000000000-B87FG:1:1104:28318:17171 1:N:0:TCGACGTC+TCTCTCCG
CCTACGGGTGGCTGCAGTGGGGAATTTTGGACAATGGGCGCAAGCCTGATCCAGCAATGCCGCGTGCAGGAAGAAGGCCTTCGGGTTGTAAACTGCTTTTGTCAGGGAAGAAATCCTTTGGGTTAATACCTCGAAGGGATGACGGTACCTGAAGAATAAGCACCGGCTAACTACGTGCCAGCAGCCGCGGTAATACGTAGGGTGCGAGCGTTAATCGGAATTACTGGGCGTAAAGCGTGCGCAGGCGGCTTTGCAAGACAGAGGTGAAATCCCCGGGCTCAACCTGGGAACTGCCTTTGTG
+
ACCCCE8501)====CEFCFFGGGGGGGGGGGCGFFGGGGGGGGGGFFGGGGFGGGGGGGGGGGGGGGGGGGGGGGGGGGGGFFGGGGGGBCFEFGGGGGGGGGGGGGGGGGGGGGGGGCFGGFGGGGGGGGGGGGGGDGGGGG7FGCFF,8F=ECGGGGGGEG:EGGGGGGGGGG>FGGFFGGGGEG;CDGGGGG4DGFGGFBGDECBGGGDF1+90DCFEFGG76*45:CB>BG219C2>;59>17D59<).)92FG75D418:47AFFF:FBDG-4:?C:>??(81(0,4<?<=<A9.
@M02996:162:000000000-B87FG:1:1104:28338:17177 1:N:0:TCGACGTC+TCTCTCCG
CCTACGGGTGGCTGCAGTGGGGAATTTTGGACAATGGGCGCAAGCCTGATCCAGCAATGCCGCGTGCAGGAAGAAGGCCTTCGGGTTGTAAACTGCTTTTGTCAGGGAAGAAATCCTTTGGGTTAATACCTCGAAGGGATGACGGTACCTGAAGAATAAGCACCGGCTAACTACGTGCCAGCAGCCGCGGTAATACGTAGGGTGCGAGCGTTAATCGGAATTACTGGGCGTAAAGCGTGCGCAGGCGGCTTTGCAAGACAGAGGTGAAATCCCCGGGCTCAACCTGGGAACTGCCTTTGTG
+
CCCCCEA8580==8=;CECEFGGGGGGGGGGGGGGGGGGGEEFGGGEFGCFGGFFCFEGCEEGGGGGGGGGEGGGGGGGGGGGGGFGGGAFFGE?,?FGGGGFGFGGGGG@FGFEFF<EGGGCC+<CFFGGGGDEGEEDBEGGEGGCGAFD8FFG?EGGGGFC8FCECGDFGGGGGFGGFGGGGG:CEGE7CEFGEGGG<ECGEED7CAD<E5>FFGFGDFFGFGFGG(757:@<:9?G9;=>F9>)53)2C>AFB7**,7DF<?FF2AAC:?FFCC;>F37<<(3:148)345(,/5>A1
@M02996:162:000000000-B87FG:1:1104:28595:17402 1:N:0:TCGACGTC+TCTCTCCG
CCTACGGGTGGCAGCAGTGGGGAATTTTGGACAATGGGCGCAAGCCTGATCCAGCAATGCCGCGTGCAGGAAGAAGGCCTTCGGGTTGTAAACTGCTTTTGTCAGGGAAGAAATCCTTTGGGTTAATACCTCGAAGGGATGACGGTACCTGAAGAATAAGCACCGGCTAACTACGTGCCAGCAGCCGCGGTAATACGTAGGGTGCGAGCGTTAATCGGAATTACTGGGCGTAAAGCGTGCGCAGGCGGCTTTGCAAGACAGAGGTGAAATCCCCGGGCTCAACCTGGGAACTGCCTTTGTG
+
ABCCC8>5>80;====;=6CEEGGGGGGGGGGGGGGGGGGGEGGGGCFGGFGGFFCFGGGFFGGGGGGGGFGGGGGGGGGGGGGGGGG:FGGFEEGGDFGGGGGGDGGGCFGGGGGGGGGGG??FAFGGGGGGGGGGGFFEGGCGGGGDFGGGGGGGGCFDFDEEECEGGGGGGCGGGGGGGGGGGDEDEGE7BECFGCFGDGEGGEG3DDGGFFGG<CG>GGGGF+::>G7<F2:>?DC;C>DFE55>7(9A92@AFC?FG:?:(*5<BGF>37:9>9F?FFFB:BB08>>???>F><4(
@M02996:162:000000000-B87FG:1:1104:2626:17411 1:N:0:TCGACGTA+TCTCTCCG
CCTACGGGTGGCAGCAGCTAAGAATATTCCGCAATGGACGAAAGTCTGACGGAGCGACGCCGCGTGGATGAAGGTCGGAAGATTGTAAAATCCTTTTATAACTGAGGAATAAGTCTGGTGAGAGAAACGCCGGATGGTGACTGTAGGTTATGAATAAGCAACGGCTAATTACGTGCCAGCAGCCGCGGTAACACGTAAGTTGCGAGCGTTGTTCGGAATTATTGGGCGTAAAGGGCATGTAGGCGGTTTTGCAAGCTTGGTTTGAAATCTCGTAGCTCACCTCCGAAATGTCGTTGAGAA
+
CCCCC600:8)=;==CEC,;;FFGGGGGGGGGGGGGGGGGGGGGFGCFFGGDFFF+@FGGFGGGGGGCFFFGGF4CCC7CFFFFFGE5@FC4E,CFFFGGGGGFFGGGGGGFGDGGGGFGE=5FDFGF<CCEGD7+DFF,DFGFGEE@9DFGCFGGGGGGGGCGC>CFGGGGGGGGG?EFGGCFGGGDGGGCBCGGFCC;@FCB:CC5.*97CFFGD<GF*<EEFG8E,<EC<??G2(*26FA=4810C3:C<4<F?F?27*.3246<2)*0-755*.8*.*071(-1:2*),((4.4(<
@M02996:162:000000000-B87FG:1:1104:8539:17462 1:N:0:TCGACGTC+TCTCTCCG
CCTACGGGTGGCAGCAGTGGGGAATTTTGGACAATGGGCGCAAGCCTGATCCAGCCATGCCGCGTGCGGGAAGAAGGCCTTCGGGTTGTAAACCGCTTTTGTCAGGGAAGAAAAGGTTCTGGCTAATACCCGGGACTCATGACGGTACCTGAAGAATAAGCACCGGCTAACTACGTGCCAGCAGCCGCGGTAATACGTATGGTGCAAGCGTTAATCGGAATTACTGGGCGTAAAGCGTGCTCAGGCGGTTATGCAAGACAGAGGTGAAATCCCCGGGCTCAACCTGGGAACTGCCTTTGTG
+
BCCCCD>==8);====EECFGGGGGGGGGDGGFGGGGGGGFGGGGGFGGGGGGGG<EEGFFGGGGGGGGGGFGGGGGGFGGGGGGGGGGGGGGGDGGEGFGGFFFFGGGGGGG8ECFGGGGG,>DFFFFEEGGGGGGGGFC;@CFGFCFGFG7FGGGGG:FFGGDCEGDCDDGEGGGGFCGGGDCC?CG=7CBF+?<>C+=FGFDGGGFGDGDFF718C3;:3<CFEC6D:D:FFGFFGG(3658FGD9@FGFFFFAFCF?*9:??FFD<CF7>>C>>(5.C453(2:BF50)).)1)64(
@M02996:162:000000000-B87FG:1:1104:13997:17537 1:N:0:TCGACGTC+TCTCTCCG
CCTACGGGTGGCTGCAGTGGGGAATATTGGACAATGGGCGCAAGCCTGATCCAGCCATGCCGCGTGTGTGAAGAAGGCCCTCGGGTTGTAAAGCACTTTCAGTGGGGAAGAACGCCTGGTGGTTAATACCCGTCAGGAAGGACATCACCCACAGAAGAAGCACCGGCTAACTCCGTGCCAGCAGCCGCGGTAATACGGAGGGTGCGAGCGTTAATCGGAATTACTGGGCGTAAAGCGCGCGTAGGTGGCTTGATAAGCCGGTTGTGAAAGCCCCGGGCTCAACCTGGGAACGGCATCCGGA
+
CCCCC>:5=50=====CCCFGGGGGGGGGGGGGGGGGGGGGGGGGGFFGGGGGGGFFGGGGGGGGGGGGGGGGGGGGGGGFFGGGGEGGGGGGCEFGGGGGGGGGGGGGGGGGGGGFGGEFFFFFFGGGGGGGGGGDGGGGDFGGGGGGGGGGGGFGGDDFDFEGEDDGGGGGGGGFGGGGGGFGEEGGEGGE:CFGGGGGGGD5CGGFGGGGFFGGFGGFACGGGGG?@CGF3:D>FGD>:(0:FGFG>?D74A?AFC;FG>>:<FF>AFF?5>ED6(759F;(8??<>7?<9-,93:;1
@M02996:162:000000000-B87FG:1:1104:13995:17557 1:N:0:TCGACGTC+TCTCTCCG
CCTACGGGTGGCTGCAGTGGGGAATATTGGACAATGGGCGCAAGCCTGATCCAGCCATGCCGCGTGTGTGAAGAAGGCCCTCGGGTTGTAAAGCACTTTCAGTGGGGAAGAACGCCTGGTGGTTAATACCCGTCAGGAAGGACATCACCCACAGAAGAAGCACCGGCTAACTCCGTGCAAGCAGCCGCGGGAATACGGAGGGTGCGAGCGTTAATCGGAATTACTGGGCGTAAAGCGCGCGGAGGTGGCTTGATAAGCCGTTTGGGAAAGCCCCGGGCTCAACCTGGGAACGGCATCCGGG
+
CCCCCC=8>0)==8==CCCFFEEGGGGGGGGGGGGGGGGGGGGGGGEFGGGGGFFCFFGGGGGGGGCFFGGGGGFFFGGGGGGGGGDG,FGCFFEGGGFGGGEGGGGGFGGGGGGDCFDEECBFEFEGGGGGGE7C@FFGGGGGGGFGGGG>E:DFBCFC??8DEEGE>FGFCFEGGG5,<AGDFGGED:):85FGCCDGDG8>*9:93<CC<>*<3-9C>C7CFGGF?DCD?:4*96))-*,74>F5<41C:>273CC90*/3(()5(.9@:<7ED0(),2572<:,(,046(4,6?F>(
@M02996:162:000000000-B87FG:1:1104:24137:17653 1:N:0:TCGACGTC+TCTCTCCG
CCTACGGGTGGCTGCAGTGGGGAATTTTGGACAATGGGCGCAAGCCTGATCCAGCAATGCCGCGTGCAGGAAGAAGGCCTTCGGGTTTTACACTGCTTTTGTCAGGGAAGAAATCCTTTGGGTTAATACCTCGAAGGGATGACGGTACCTGAAGAATAAGCACCGGCTAACTACGTGCCAGCAGCCGCGGTAATACGTAGGGTGCGAGCGTTAATCGGAATTACAGGGCGTAACGCGTGCGCAGGCGTCTTTGCAAGACAGAGGTGAAATGCCCGGGCGCAACCTAGGAACTTCCGTGGTG
+
AACCC>)111)=;8===CCFFCGEDFGG@:FE9FGGGGG>FGGGGGEFGGGGCFF,6ECFFGEEGGDFGGGGGDGFFFCFGF<C:AF,:E?EFA?FFGGGFGGGGGGG8FFGFC<AEFGG?++@+?FEAFGGDGFGC@GDG8=CFFD+CFGFGD3@9,=>EDF7:ED8E<EFGGDGF5DD6C5>F,;CDCD*:+,,**;***=>ECC3>D5CCFF<9(*97<:C+***-)113)(1,4>795(5-51.)8(06AF?2*;(5C)(4(/5<2*157<*)3(89>.<4(.,4)05).)(/(-:(
@M02996:162:000000000-B87FG:1:1104:24137:17671 1:N:0:TCGACGTC+TCTCTCCG
CCTACGGGTGGCTGCAGTGGGGAATTTTGGACAATGGGCGCAAGCCTGATCCAGCAATGCCGCGTGCAGGAAGAAGGCCTTCGGGTTGTAAACTGCTTTTGTCAGGGAAGAAATCCTTTGGGTTAATACCTCGAAGGGATGACGGTACCTGAAGAATAAGCACCGGCTAACTACGTGCCAGCAGCCGCGGTAATACGTAGGGTGCGAGCGTTAATCGGAATTACTGGGCGTAAAGCGTGCGCAGGCGGCTTTGCAAGACAGAGGTGAAATCCCCGGGCTCAACCTGGGAACTGCCTTTGTG
+
CCCCCD51:81====;CC;CFGFGGGGGGGGGGGGGGGGGGGGGGGEFGGGGGGGCFGGGGGGGGGGGGGGGGGGGGGGGGGGGGGGGGGGGG?FGFGGGGGGGGGGGGGGGGGGGGGGGGE?CFGGGGGGGGGGGGGGGGGGGGGGGGGGEFGGGGGGGGGGGGGGGCGGGGGGGGGGGGGGGGGGGGGGGEGGGGGC6E<FBGG=DEDDG5FFCGFGGFGGGGDCF<FG3<F<732><4:6:>FGFD:147AAFFFG:FCFF?FFFFFGF7@>EGB1<)9?F78?<(574??<>F7><3
@M02996:162:000000000-B87FG:1:1104:17628:17783 1:N:0:TCGACGTC+TCTCTCCG
CCTACGGGAGTCTGCAGTGGGGAATTTTGGACAATGGGCGCAAGCCTGATCCAGCAATGCCGCGTGCAGGAAGAAGGCCTTCGGGTTGTAAACTGCTTTTGTCAGGGAAGAAATCCTTTGGGGTAATACCTCGAAGGGATGACGGTACCTGAAGCATAAGCACCGGCTAACTACGTGCCAGCAGCCGCGGTAATACGTAGGGTGCGAGCGTTACTCGGAATTCATGGGCGTAAAGCGTGCGCAGGCGGCTTTGCACGACAGCGGTGAAATCCCCGGGCTCAACCTGGGAACTGCCGTTGTT
+
@CCCCEAA5=)=;<CCFFEDGEGDGGFGGEFGGDFFFGGFECFDGGGGGGFGC,F<FFFGEGEEFEEGFCEFF8FGGGGGGEDE+A=FGGCEFGGGFGFGGGGGFB?B,:FG8?AAFGFGCC+@=<FFFGDG7+EFEGGGE8D7=F=CA,9>EF,@E97>ED>@+>EEG7,;2>CFGGGGGDGGGGD**?DC8C4C42;<:9:5C<7>))2A<>A+*(9*8+++3*356>:)259D9<*1-*4B>>G)103*.6<*(;C6)*)480)5)6D647>?DF-))*07:?0(1(54).(-7(4B(
@M02996:162:000000000-B87FG:1:1104:17622:17804 1:N:0:TCGACGTC+TCTCTCCG
CCTACGGGAGGCTGCAGTGGGGAATTTTGGACAATGGGCGCAAGCCTGATCCAGCAATGCCGCGTGCAGGAAGAAGGCCTTCGGGTTGTAAACTGCTTTTGTCAGGGAAGAAATCCTTTGGGTTAATACCTCGAAGGGATGACGGTACCTGAAGAATAAGCACCGGCTAACTACGTGCCAGCAGCCGCGGTAATACGTAGGGTGCGAGCGTTAATCGGAATTACTGGGCGTAAAGCGTGCGCAGGCGGCTTTGCAAGACAGAGGTGAAATCCCCGGGCTCAACCTGGGAACTGCCTTTGTG
+
CCCCCEA8@55==;8CEFCFFGGGGGGGGGGGGGGGGGGGGGGGGGFGGGGGGFGCFFFGGGGGGGGGGGEGGGGGGGGGGGGGGGGGGGGGGGGGGGGGGGGGGGGGGGGGGGGGGGGGGBFFGGGGGGGGGGGGGGGGGGGGGFG7DDFGFCFGGGGGGCDDFEGGGGGGCGGGGGGGGGGFGFGGGGGGEFEGGGGGGGGFGGADADD=*>ACF@:DFGGGGGGGBBGGBFD79(*17:9D>59>CE;CAFB=<*;37*96)1786<GF0>EGDF>><FF7:?FFF?FB7,.59A<6(
@M02996:162:000000000-B87FG:1:1104:14463:18758 1:N:0:TCGACGTC+TCTCTCCG
CCTACGGGTGGCAGCAGTGGGGAATTTTGGACAATGGGCGCAAGCCTGATCCAGCAATGCCGCGTGCAGGAAGAAGGCCTTCGGGTTGTAAACTGCTTTTGTCAGGGAAGAAATCCTTTGGGTTAATACCTCGAAGGGATGACGGTACCTGAAGAATAAGCACCGGCTAACTACGTGCCAGCAGCCGCGGTAATACGTAGGGTGCGAGCGTTAATCGGAATTACTGGGCGTAAAGCGTGCGCAGGCGGCTTTGCAAGACAGAGGTGAAATCCCCGGGCTCAACCTGGGAACTGCCTTTGTG
+
BCCCCC:5=55=====CECFGGGGGGGGGGGGGGGGGGGGGGGGGGGGGGGGGFFCFGGGGGGGGGGGGGGGGGGGGGGGGGGGGGGGGGGGGFGGGGGGGGGGGGGGGGGGGGGGGGGGGC?FFFGGGGGGGGFGGGGGGGGGGGGGGFGGGGGGGGGGGGGGGGGGGGGGGGGGGGGGGGGGGGGGGGGDE8;;7CGGEGGEDGGGFGGGGFFGGFGGFGGGGGGGB>CD?3:>>?GD1:9EFFGFGFFG<<AFFGGFF<?FF?F?<BGFFFFGGFF>?FF@28:14:8:F>4<@AFD:
@M02996:162:000000000-B87FG:1:1104:25097:19233 1:N:0:TCGACGTC+TCTCTCCG
CCTACGGGGGGCAGCAGTGGGGAATTTTGGACAATGGGCGCAAGCCTGATCCAGCCATGCCGCGTGCGGGAAGAAGGCCTTCGGGTTGTAAACCGCTTTTGTCAGGGAAGAAAAGGTTCTGGCTAATACCCGGGACTCATGACGGTACCTGAAGAATAAGCACCGGCTAACTACGTGCCAGCAGCCGCGGTAATACGTAGGGTGCAAGCGTTAATCGGAATTACTGGGCGTAAAGCGTGCGCAGGCGGTTATGCAAGACAGAGGTGAAATCCCCGGGCTCAACCTGGGAACTGCCTTTGTG
+
CCCCCG1:=>)8888:CC:EFGGGGGGGGGGGGGGGGGGGGGGGGGEFGGGGGFFDFGGGGGGGGEGGGGGGGGGGGGGGGGGGGGGGGGGGGGGGGGGGGGGGGGGGGGGGGGGGGGGGG@@FGDFFGGGGGGGGGGGGGGGGGGG>FGGFGGGGGGGGGGFGGGGGGGGGGGGGGGFFGFGGGGGGGGG8EFGGGGGGGGGFGGGD>G5A9FFGGFGGFGGGGGGGBECD<54CBFGG>C>:>FDDDF:GDFFFA68.?C@:::BFAAFFDFFCDF6@>GFF:3:32:<:D??)=7>4(
@M02996:162:000000000-B87FG:1:1104:12855:19523 1:N:0:TCGACGTC+TCTCTCCG
CCTACGGGCGGCAGCAGTGGGGAATTTTGGACAATGGGCGCAAGCCTGATCAAGCAATGCCGCGTGCAGGAAGAAGGCCTTCGGGTTGTAAACTGCTTTTGTCAGGGAAGAAATCCTTTGTGTTAATACCTCGAAGGGATGACGGTACCTGAAGCATCAGCACCGGCTAACTACGTGCCAGCAGCCGCGGTAATACGTAGGGTGCGGGCGTTACTCGTAATTCCTGGGCGTAAGGCGTGCGCATGCGTCTTGTCAAGACAGAGGTGAACTCCCCGGGCTCAACCTTGTAACTGCCTTAGTT
+
CCCCCG00:)56878CFEFGGGGGGGGGGG9EFGGGGGGGGD7CFG9,EFEFFFGCFEE?FGCGF>GGGGGDGGGGCFCGGGGGGGGGGCFFFE9FFGDGEGGGGFF7EDG@FFFGGGGG,DD8,ACAFGCFGD,CC7FF7@=F7CFGEC9B8,,57,9@DDGFFCEGC,>;7D8ECFGF6FFFGCCEDEGEDD9B/*;CC8E>E)*18)7E3)1:3.**0<+<<C856@EG<).*--)1(:3)-<))9<(7<))15+:(7<)(.244.)>)(>>*12;5<G?58)6)..9<A4()*)..)
@M02996:162:000000000-B87FG:1:1104:12841:19535 1:N:0:TCGACGTC+TCTCTCCG
CCTACGGGCGGCAGCAGTGGGGAATTTTGGACAATGGGCGCAAGCCTGATCAAGCAATGCCGCGTGCAGGAAGAAGGCCTTCGGGTTGTAAACTGCTTTTGTCAGGGAAGAAATCCTTTGGGTTAATACCTCGAAGGGATGACGGTACCTGAAGAATAAGCACCGGCTAACTACGTGCCAGCAGCCGCGGTAATACGTAGGGTGCGAGCGTTAATCGGAATTACTGGGCGTAAAGCGTGCGCAGGCGGCTTTGCAAGACAGAGGTGAAATCCCCGGGCTCAACCTGGGAACTGCCTTTTTG
+
CCCCCC0185)8888;CCCFGGGGGGGGGGGGGGGGGGGGGGGGGGFFGGGGGGGCFFGGGGGGGGGGGGFGGGGGGGGGGGGGGGGGGGGGGEFGGGGGGGGGGGGGGGGGGGGGGGGGGFFFGGFGGGGGGEGGGGGGGGGGGGGGGGGFGGGGGGGGGGGGCEGGGGGGGGGGGGGGGGGGGGGDGGG7CFGGGGGGGGFDGGCC@GGGGFFGGFGGFGGFGGFF?FGGFFFGBFGC1*4>>FGFGF>FFFFFFFFFFCFFF?F<>AFFFFFED>>>7=4>?BF64:5>?>3??2)),
@M02996:162:000000000-B87FG:1:1104:4306:19760 1:N:0:TCGACGTC+TCTCTCCG
CCTACGGGGGGCTGCAGTGGGGAATTTTGGACAATGGGCGCAAGTCTGATCCAGCCATGCCGCGTGCAGGAAGAAGGCCTCCGGGTTGTAAACTGCTTTTGTCAGGGAAGTAATCATTTGGGCAACTACCTCGACGCCATCACGGTACCTGCCGACTAAGCACCGGCTAACTACGTGCCAGCAGCCGCGGGAATACGTAGGGTGCGAACGGTAATTGGACTTTCTTGGCGTAAAGCGTGCACAGGCCACTTCGCAACATAGAGGTGAAATCCACGGCTGCAAGCTGAGAGTTGCCTTTGTG
+
CCCCCD1:>@)8+88CFEC=FFFGGCGGGG9FFGGGG<,C=>@+,C<EF,CFGFG=FBFGGGGGGG@+8>FDFGFF8,,@,85++@8*8EF,@@,,@D;:F,3,,8<<,1,,@C;<,,,8,<,,1*4,7,?,*******<+?2**=1=<BF:+4**2:7+0*0/*/1:C8+<C8EGGCG90**9*/>*)*)*20++1**1C<*8//:))1*:/56+*4**1<+0+03+,)2>254*4,**(26)47*)1)-*-8<E00*)9*9(538)))*))/5/)((),**)),),6))).))./)-).
@M02996:162:000000000-B87FG:1:1104:7701:20094 1:N:0:TCGACGTC+TCTCTCCG
CCTACGTGAGGCAGCAGTGGGGAATTTTGGACAATGGGGGCAACCCTGATCCAGCCATGCCGCGTGCGGGAAGAAGGCCTTCGGGTTGTAAACCGCTTTTGTCAGGGAAGAAATCCTTTGGGCTAATAACTCGGAGGGATGACGGTACCTGAAGAATAAGCACCGGCTAACTACGTGCCAGCAGCCGCGGTAATACGTAGGGTGCAAGCGTTAATCGTAATTACTTGGCGTAAAGCGTGCGCAGGCGGTTATGCAAGACAGATTGGAAATCCCCGGGCTCAACCTGGGAACTGCATTTGTG
+
ACCCC610:A):8==CFF<FFDGGGGGEEFFGFGGGGGGGGGGGGGFGGGGGGGGGGDFFGGGGG@FE7C>FEGFGGFFGEE=,@FFGGGFFGGCEEGGGGGGGF<CCCFFDFGEAFGGGFGDFGGGFFFEGG7+3+@CGG89CGGGGGFGFG@FCFGG,>CFGFGE5?,DEFGCFFGGGFGCC@C/:)=>EB2+5:CGG=<FFGGGC:38C*77<C(*05<:EF7<+.)/91<9714734=;@(0C)976:).<9)0;8@F*))(1)).:;4FD>DF9F<7?@33(1:?FF25.48<<:(
@M02996:162:000000000-B87FG:1:1104:7683:20115 1:N:0:TCGACGTC+TCTCTCCG
CCTACGGGAGGCAGCAGTGGGGAATTTTGGACAATGGGGGCAACCCTGATCCAGCCATGCCGCGTGCGGGAAGAAGGCCTTCGGGTTGTAAACCGCTTTTGTCAGGGAAGAAATCCTTTGGGCTAATAACTCGGAGGGATGACGGTACCTGAAGAATAAGCACCGGCTAACTACGTGCCAGCAGCCGCGGTAATACGTAGGGTGCAAGCGTTAATCGGAATTACTGGGCGTACAGCGTGCGCAGGCGGTTATGCAAGACAGATGTGAAGTCCCCGGGCTCAACCTGGGACCTGCATTTGTG
+
CCCCCE):):0=8=8=CC;EFGGGGGGFFCGGFFGGGGGGGFFGGGCFGGCFGFG6E@FFFCEGFGDEGGGGGGGGE,CFFGGGGGGGGFGGGGGGGGGGFGCEFCFEGGGG8FF<EFGFG+D<8D9DFEC,@=@FC>C@C7D<F<D+8EF,DF,8DE839=FCC5CC?,DC9D8FFG5,==CDE,=GGC<C8:9E/27>*9CB5C+:55>=D3=FF?DD:E9?<*<*45*)(0:*44<7-14.7B1790(0)62422C::>6<-)1)).:@37)/992)305.(.((4(0(.2(-06:6(
@M02996:162:000000000-B87FG:1:1104:9407:20240 1:N:0:TCGACGTC+TCTCTCCG
[truncated: 3,694,683 more chars]
