# Supplementary material for: Long-term storage of feces at −80 °C versus −20 °C is negligible for 16S rRNA amplicon profiling of the equine bacterial microbiome
Source: PeerJ. 2021 Mar 9;9:e10837. doi: 10.7717/peerj.10837 (PMC7953882; doi:10.7717/peerj.10837)
Supplement: Supplemental Information 35 [file peerj-09-10837-s035.fastq]

@M02996:162:000000000-B87FG:1:1101:7580:2120 2:N:0:TCGACGTC+TTTCTCCG
GACTACCAGGGTATCTAATCCTGTTTGCTCCCCACGCTTTCGTGCCTCAGCGTCAATTACTGTTTCGTGCTATGCCTTCGCCATCGGTGTTCTTCCTCATATCTATGCCTTTCACCGCTCCCCTACTCATTCCTCCCACCTCTCCCGCCCTCCCGTCTTACAGTTTCCACTGCAGTTCCGGCTTTCACCCCCTCGCTTTCCCCTCTGACTTGCCTCCCCACCTACCCACCCTTTCCCCCCACTCAATCCGGCTAACGCTTCCCTCCTCCGTCTTACCGCCGCTGCTTGCCCGTCCTTCCC
+
--AC@E,,=BFG,CFFF6CFGFCEFCFAEFGGE9F:F;CFG,;,8BAC64C7CE:,;,,;,6,,,,8:,,,,,::CEEG,B,,,,68B,B=EA,,59,,A4?FF,6,:4=CCFEFF,1:+=+B8+99B,AEGD,,++,9+0:++0,8:0035B+6,6,+,83*<,2D,+,,*6++7<+0*6+6@>+2+5:@)***0:<>A*<@8)*.*19:1***/-3/(4/03:(/./:5-83/))/<:6(,()(.92()(-))2-(,((2,)2,43:(-(,,)6830-,--,32))40::).*/+-(.
@M02996:162:000000000-B87FG:1:1101:9649:2414 2:N:0:TCGACGTC+TCTCTCCG
GACTACAAGGGGAGCGAATCCTGTTTGCTCCCCACGCTTTCGTGCATGAGCGTCAGGACAGGTCCAGGGGAGTGCCTGCGCCATCGGTGGTCCTCCGCATATCTACGCATTTCACGGCTACACGCGGAAGGCCAGCCCCCGCTACCGTACGCTAGCCATGCAGGCACAAAGGCAGTTCCCAGGTGGAGCCCGGGGAGTGCAGCTCTGGCGGGCATAACCGCCGGCGCACGCGTGACGAGGAGGAAGGACGAGGAAGGCCTGCACCCGACGGATGACCGGGGCAGCGGGCACGGGGGGAGAG
+
@@6,@CAEEDD+@+@+7@@,66;;,<;?,,,,6C+88,,6,8C@8@,;6=;@+6@C,CCFGG9FFCEGDGG78?,9,,9@68>:D=@,?+,,@,9=FF=+@7,+4<98=++9,4594=*===,@=CC@>=+,@D+=DB>>+:*<7@:69**0169<EF:?7?8,=AFE<EGF,;C,1=*6<::05/2</*=.:5DB6/)55+.(,*5).)),,7(04)*-24(,,3(4(/(4)--(-(**-3(-)(,(*-0(,7(*,,()-1.(*,-((-((((.),((,,7(-(-(-,,(,))*2*43-4
@M02996:162:000000000-B87FG:1:1101:9645:2431 2:N:0:TCGACGTC+TCTCTCCG
GACTACAAGGGGATCTAATCCTGTGTGCTCCCCACGCTGTCGTGCATGAGCGTCAGGACAGGTCCAGGGGATTGCCTTCGCCATCGGTGGGCCGCCGCATATCGACGCATGTCACGGCTACACGCGGAAGTCCAGCCCCCTCTACCGGACTCTAGCCATGCAGGCACAAAGGCAGGTCCCAGGGTGAGCCCGGGGATGTCAGCTCTGGCGGGCAGAACCGCCGGCGCAGGCTGTACGCGGAGGAAGTGCGGAGAAAGGGGGGACGCTAAGGATGACCGGGGGTGGAGGGACGGAGGGAGGG
+
@@A,@CAEEFD+@,,6;6,;,6;;,6;;,,,,,;+@+,,,,99@8@,<@B@B+,@B,CDFGG@EFCCFCDG,,:5,,,4?6,68@@@,8++,@+8@@76+6+4+9@>4@++8,6,84>*=6,,@CFDDE:,,@A,=D@6:+:*=:E@*39*),5:?CG29,9;8=A4:CEFA40:*28>F?:=5<////**.::52(2))-+.-.*5)5)),(7()4)1-2-,-(-(((/((*())-1**-,(8>(.)2-)(().0,(((-)-4)(-(-).))..).-((,(,((((,(((-0)*2*((((
@M02996:162:000000000-B87FG:1:1101:20198:3199 2:N:0:TCGACGTC+TCTCTCCG
GACTACTAGGGGATCTAATCCTGTGTGCTCCGCACGATGTCGTGCATGAGCGGCAGTACAGGCCCAGGGGAGTGCCGTCGCCATCGGGGGTCCGCCGCATAGCTACGCATGTAACGGCTACAGGCGGAAGGCCAGCCCGCGCGGGCGTACGCTAGCCGGGCAGGCACAAAGGCAGTTCCCAGGGGGAGCCCGGGGAAGGCACCTCGGGCTGGCAAAGCAGGCTGCGCACGGGGTACGGCGAGGAAGGACGAGGAAGGACCGGACCCGAGGAGAGAGCGCGGGTGGTGGGACGGAGGGGAGG
+
@@6,8C6CCDD+@,,,66,,;C@,,6;,,,,,,77@,6,,,;:@,@,56=;@++6@,CCFGGC?@@CFDDG=B?5<+8+=+,6,@==+7+++94BFF@=+6+,+3:6+6++7,3,888*6+=,58C<>:**,,@*;CE*4/():)4610/.(*19+:**/*:3*27777CG@*79**0)/<0:**/-7-**-75>7(*)2(1,,,)499)*,,7<@?)*,*(..(-(4(8(,)(,)-(**,-(-7(2(2-0((.,*-((-()-()(-3(-(,(,-((-,(((,,((-,(4(,0)***-(((
@M02996:162:000000000-B87FG:1:1101:7271:3400 2:N:0:TCGACGTC+TCTCTCCG
GACTACTCGGGTATCTAATCCTGTTTGCTCCCCACGCTTTCGCACCTCAGTGTCAGTATCAGTCCAGGTGGTCGCCTTCGCCACTGGTGTTCCTGCCTATATCTACGCATTTCACCGCTACACAGGAAATTCCACCACCCTCTACCGTACTCTAGCTTGCCAGTTTTGGATGCAGTTCCCAGGTTGAGCCCGGGGCTTTCACATCCAACTTAACAAACCACCTACGAGCGCTTTACGCCCAGTAATTCAGATTAACGCTTGCACCCTCCGTATTACAGCGGCTGCTGGCCCAGAGTTAGC
+
CCCCCGGGFGDCFFFGFEGCAFFFFGFGFFFDGGGEG@FCEEGGGGGGGE<CBAEFFE,CEFFG,CCFCEEFEFFG7@?CFCB4@,C6,,6,9E,F=?=BFFD8EF=@BCFGCB<FB0*66=B,9A:EFFFGD,4+09AE6398D9>+<C?DD9@>DEF?EA:BEC=6?>6@?FFEDF>9,7887D=?C,@5?DGFFFF5=7*67*:3;A+>6+*4>FD2//(8@5(65*2156))64*=1356+<)9+.1))+/;/,---*..9-(1(4-3:7).)))-((,4-805(,(,0.@+<).6
@M02996:162:000000000-B87FG:1:1101:7281:3416 2:N:0:TCGACGTC+TCTCTCCG
GACTACTCGGGTATCTAATCCTGTTTGCTCCCCACGCTTTCGCACCTCAGTGTCAGTATCAGTCCAGGTGGTCGCCTTCGCCACTGGTGTTCCTTCCTATATCTACGCATTTCACCGCTACACAGGAAATTCCACCACCCTCTACCGTACTCTAGCTTGCCAGTTTTGGATGCAGTTCCCAGGTTGAGCCCGGGGCTTTCACATCAAACTTAACAAACCACCTACGCGCGCGTTACGCCCAGTAATTCCGATTAACGCTTGCAACCTCTGTATTACCGCGGCTGCTGGCAGAGCGTTAAC
+
CCCCCGGGGGGFGFGGFFGFFGGGGGGGGCFGGGGGGGGGGGGGGGGGGECEFGGGCF9FGGDGGGGG<FGEFGGG@EFGGGDEG=CC=C?EF9=FC9AEEFDGGGGEGG7FDGGGE>5CD9FGGFGFC9ED;EF+=9@BDDFGFGA:5?*:@=9FG8EGFGE=F?+@CF8DFDGFDGFFGFGG?0158A:)<5@=8,;*0;CA>+:66*=>48A;BF>D55-;;:=@>5((::7;76<?(38AB2)4*(.(-7<*(-,--14)7((.))...))696(-4(40(5>:12(())*/2(()
@M02996:162:000000000-B87FG:1:1101:22590:3440 2:N:0:TCGACGTC+TCTCTCCG
GACTACCCGGGTATCTAATCCTGTTTGCTCCCCACGCTTTCGTGCATGAGCGGCAGTACAGGTCCAGGGGATTGCCGTCGCCATCGGGGTTCCTCCGCATATCGACGCATTTCACGGCTACACGCGGAATTCCATCCCCCGCTACCGTACGCTAGCCATGCAGTCACAAAGGCAGTTCCCAGGTGGAGCCCGGGGAGTGCACCCCCGGCTTGCATAACCGCCTGGGCACGCAGTACGCCGAGGAAGTCCGAGTCACGCGTGCACCCTACGTAGGACCGCGGCGGCTGGCACGGAGGTAGGG
+
A@A,6;;C@CD+6;<,C@,,<<C;,6C;9,,,,C@@+6,,,8C<,A<<@=6@+76@6EEGGG@?CGDFEDE,:?,?+4+@:,@,==@+44+,9,4FFE@+6+,+4@>@>++4,6,,65*0=9,@@FC@=+,,3@,=:B+C>8*<DCA*<C*/*43?CGCCCA034;:=9:C;;AD81=*;?8:325273/*68:C;(*))-3((-)-4>3921?>F>?C-*,,-(-(.,8(()4.)--**(-((0(,-*-)(-).2-.(,(*-)*4(((-,,,(.3(3,110(--(,,((),).1*2).((
@M02996:162:000000000-B87FG:1:1101:15711:3564 2:N:0:TCGACGTC+TCTCTCCG
GACTACACGGGGATCTAATCCTGTTTGCGCCCCACGCTTTCGTGCATGAGCGTCAGGACAGGCCCAGGGGAGTGCCTTCGCAATCGGGGTGCCGCCGCATATGTACGCATGTCAAGGCTACACGCGGAAGGCCAGCCACCTCTGCCGAACGCTAGCCTTGCAGGCACAAAGGCAGTTCCCAGGGGGAGCCCGGGGAGGGCACCTCGGGCTGGCAAAGCCGCCGGCGCACGCGGGACGCGGAGAAAGGCCGAGAAACGCGGGCACGCTAGGAGAAACCGGGGCGGCGAGCGCGTGGGACGCG
+
@@A,@C<FCDD+@,6,66@,,C@,,;;4+6,7:@:@7,,,,8;@B65@@DEC66@F,CFFGGG7B6CDCDE48?9?,,9A8,8@DDD+4+++9+@+>F=+82,+6<>+>++,,3,:30*6=9,@BFCC<++,33+=7,,331*22E=*39*4*19@9:,4,<7,*0?E6;C;,/:*+;66<:C**/(/(28,8:DB0*)(-*(.3>3(4)*,,>47:)*-2,(,(--468(-),,--(**-4(86(.(*-0,(.(2--,(-)((*-(-(.)(((((.,(,(,(((-(-((-,))*/*,(--
@M02996:162:000000000-B87FG:1:1101:20288:3695 2:N:0:TCGACGTC+TCTCTCCG
GACTACTGGGGGATCGAATCCTGTGTGCGCCCCACGCTTTCGTGCATGAGCGGCAGTACAGGCCCAGGGGAGTGCCGTCGCCATCGGTGGGCCGCAGCATATCTACGCATGTCACGGCGACACGCGGAAGGCCATCCCCCTCTGCCGTACGCTAGCCTTGCAGGCACAAAGGCAGTTCCCAGGAGGAGCACGGGGATAGCACCCAGGGCGGGAAAAGGCGCAGGCGCACGCGGTGCGCCGAGGAAGTGAGAGAAAGAGGCGGACACGAAGGAGAGCAGGGGCACGCGGGCAGAGGGGAGCG
+
A<A,@C;@ACC+7,B,8<56,,;,,;;;,+,++8+7+,,,,8;@69;5@?,@++7@,CFFGGC@::CFCDC+895<+,+8+46+@==+8+++9+@+@>4,7+,+6<>+3+3,,3,865*0=++@8FC:<**,2;,;;D*>*(/;8E@102)-*1152+20+<;,2.;:;FGF55D0+3./>::*2/372*24>:DB(*/)6+((-)-42))-(0...)*,*,31(4(4(*(-)(((-(+*,40,88,)*./)(/.*((.-,)--)(-((((((((()((,(((((((((((-)./*2-243
@M02996:162:000000000-B87FG:1:1101:21998:4639 2:N:0:TCGACGTC+TCTCTCCT
GACTACCGGGGTATCTAATCCTGTTTGATACCCACACCTTCGAGCCTCAGCGTCAGTTGCACCCCAGAAGGCCGCCTTCGCAACCGGAGTTCCTCGTGATATCTAAGCATTTCACCGCTACACCAGGAATTCCACCTACCGCTCGGGCACTCAAGAAGGGCAGGTTCAACAGCAGGACGCGGGTGAGGCGCCAAACTTGAAGGCCGAACTAGACATGCAGCCACGGCCCCCTGAAAACCAAGAAAACCGGGAAAAGGCCGGCCCGCTCCGAAGACCGCGGGCGGCGGCAAGGAAGGAAGGG
+
@@A<@E,+@CD+B8<,C<AC9E@6,CC;E96,,-B,66,,@CFCB7<FC8,8,8@C<E,,,,,8CCE,@6<F,>CF7BFCB?C+,=:4=,,,,9@+A,A,@+;+>,@:>@,4A;BCB@5==986D,=B:,,,;EG6D8=8+:*+++030=*),42,47,++;=*49C7<3,989;*0C=**4=/**,*(*:()28(),+.)+6(()((,)2)-=2*)09-2(,(((---811*(,).3+;(((47(((),),4.(*((.-()-4),,(((-((-(.-((,(((((-3(--,-)02**(((-
@M02996:162:000000000-B87FG:1:1101:21004:5106 2:N:0:TCGACGTC+TCTCTCCG
GACGACTGGGGGATCTAATCCTGTGTGCTCCCCACGCTTTCGTGCAGGAGCGGCAGTACAGGGCCAGGGGAGTGCCTGCGCCATCGGGGGGCCTCCGCAGATCGACGCATTTCACGGCTACAGGCGGAAGGCCATCCCGCTCGACCGTACGCGAGCCAGGCAGGCACAAAGGCAGGTCCCAGGGGGAGCCCGGGGAGGGCAACTCTGGCTTGCAGAACCGCCGGCGCACGCGGTAGGGGCAGGAAAGCGGGGGAACGGTGGAACCCGAAGGAGAAACGGGGGTGCTGGGAGGGGGGGAAGG
+
@@A,@@;:<CD+@66,66,,,<;,,<;,,,,,,@7@+8,,,8C@6@,48?C@++@B,C6EFG,,B,CC@CE:8=B,,,9>8,4,9=:+7+**>*6,5>:*4*,*444*3**,,2,889)2;+,==FC:/***2;29*8**)(099:4*.*)(*192CF55@53*27C6C@F>*7>/74<598=**/37(*24B5<>(*.-(*-()*.)))1-,6)=:4*-*4,,-4(4(/((/--(,(**-39:5(40),)((0-1-((((*.(*,44(--,((((.-((,((-().3(.((7)*1*((((
@M02996:162:000000000-B87FG:1:1101:8415:5135 2:N:0:TCGACGTC+TCTCTCCG
GACTACTGGGGTATCTAATCCTGTTTGCTCCCCACGCTTTCGTGCATGAGCGTCAGTACAGGCCCAGGGGATTGCCTTCGCCATCGGTGTTCCTCCGCATATCTACGCATTTCACTGCTACACGCGGAATTCCATCCCCCTCTGCCGTACTCTAGCCTTGCAGTCACAAAGGCAGTTCCCAGGTTGAGCCCGGGGATTTCACCTCTGTCTTGCAAAGCCGCCTGCGCACGCTTTACGCCCAGTAATTCCGATTAACGCTCGCACCCTCCGTATTACCCGGGCTGCTGGCACGTGGTTGGC
+
CCCCCGGGGGGCFGGGFEGFGGGGGGGGGGFGGGGGGGDGFEGGGGGGGGGGEEGGFGG9FGGGGGGGGGGEGGGGGGGGEFGGFEEBCFGGFFGGGGCFEFDGGGGGGGGGGGF?E8D9DEFEGGGEFGGFGGDFGGGGGAFFGGFF:DDDFAFGGGGFGFEDFFFGCFDFGAGGFGFFEGF@B>8;@GGADBD)(<AEEG=:B6>198FEFA?F@A5;C2(6439(6*,/18)63(2:442<94A):()--<6:(,--(1-49?0(4(,(,()))(((,(,(().8-(.40)2/;((.
@M02996:162:000000000-B87FG:1:1101:24859:5275 2:N:0:TCGACGTC+TCTCTCCG
GACTACCAGGGTATCTAATCCTGTTTGCTCCCCACGCTTTCGTGCATGAGCGTCAGTACAGGCCCAGGGGATTGCCTTCGCCATCGGTGTTCCTCCGCATATCTACGCATTTCACTGCTACACGCGGAATTCCATCCCCCTCTGCCGTACTCTAGCCTTGCAGTCACAAAGGCAGTTCCCAGGTTGAGCCCGGGGATTTCACCTCTGTCTTGCAAAGCCGCCTGCGCACGCTTTACGCCCAGTAATTCCGATTAACGCTCGCACCCTCCGTTTTACCGCGGCTGCTTGCACGTCTTTACC
+
CCCCCGFGGGGGGGGGGGGGGFGGGGGGGGFFGGGGGGGGGGGGGGGGGGGGGGGGGGGGGGGDFGFGGGGGGGGGGGGGGGGGGGGGGGGGGGGGGGGGGFGGGFGGGGGGGGGDG:DDDEFEEEGGGGGFFGEFGGFEGAFGGGF:@CFECGGGEGCDDFBFGFG7ACEFGFGGAFEFCGFEG>5F:EFBFBGA?FFFFGF=B=B<CFG45F:B2/7:26/8<(,(.*.(28AFF0:801:B44-.2(.(3;2:,-(((1(,/4((.(,).4)5-(,,(--,()),4<2:8)**34)-
@M02996:162:000000000-B87FG:1:1101:24859:5296 2:N:0:TCGACGTC+TCTCTCCG
GACTACCAGGGTATCTAATCCTGTTTGCTCCCCACGCTTTCGTGCATGAGCGTCAGTACAGGCCCAGGGGATTGCCTTCGCCATCGGTGTTCCTCCGCATATCTACGCATTTCACTGCTACACGCGGAATTCCATCCCCCTCTGCCGTACTCTAGCCTTGCAGTCACAAAGGCAGTTCCCAGGTTGAGCCCGGGGATTTCACCTCTGTCTTGCAAAGCCGCCTGCGCACGCTTTACGCCCAGTACTTCCGATTTACGCTCGCACCCTACGTATTACCGCCGCTGCTGGCACCTATTTAGC
+
CCCCCGGGGGGGGGGGGGGGGGGGGGGGGGFGGGGDEFGGGGGGGGGGF<FGFCFGGGGGGGGGGGFGGGGECFGGGGGGGGGGGGGFGGGFFFGGEGEGGFGGGGGGGEGGGGGFF:B=DFGGGGGGGGGGGGGGGGGGGAD=FGFFDCFFG;@GGGC88DDCFFGGFG?FFFGGFG*:@@@9FGED@GG9DFDADGFFFGFE=?ECFFGEFF4FFFG6504;D;F@F8:7DBFA??DC1::A*.).24)38).:(-(,,149762,((...4)-640,,4(1().(20)(.)+236.6
@M02996:162:000000000-B87FG:1:1101:23902:5524 2:N:0:TCGACGTC+TCTCTCCG
GACTACCAGGGTATCTAATCCTGTTTGCTCCCCACGCTTTCGTGCATGAGCGTCAGTACAGGGCCAGGGGAGTGCCTTCGCCATCGGTGTGCCTCCGCATATCTACGCAGTTCACGGCTACACGCGGAATTCCAGCCCCCGCTACCGGACGCTAGCCATGCAGGCACAAAGGCAGGTCCCAGGGGGAGACCGGGGATTGCACCGCGGGCTTGCAGAACGGCATGCGCACGAGTTACGCCCAGGAAACCCGAAGAAGGCGAGCACCCTACGAATGACCGCGGCAGCGGGGACGGGGGAAGCG
+
BCC@@E@FFED6@,@,;E5,<6@;,-C=A,;97ECC@,6,@@CC6A5ACECC+@@C6CCEFG,@FFDFED@+8?9F,,9A@:@,DCC,86,,@,@FFEC:=+4,@C@=C++,,9,,>=0==9,8EGCF=+,,7=,+=CAE+)*6=81+33*)46;,@C2<,@8,;9D>?,<>5AD*0*7/BEF**1.90**3:BDB0*)).<((-.2>F)*,(=2=?:),2((,)-(-(*(-*(.)((**-38?>((,/-)(.0(*((((-)-(1((.(4(,,(.)(---(1(-(496((--))2/*(-((
@M02996:162:000000000-B87FG:1:1101:16954:5736 2:N:0:TCGACGTC+TCTCTCCG
GACTACGCGGGGATCTAATCCGGAGTGCACGCCACGCTGTCGTGCAGGAGCGACAGAACAGGCCCAGGGGATTGCGTACGACATCGGGGAGGCGCAGCATATCTACGCAGAGCGGGGCTACAGGCGGAAGGCCAACCCCCACTGCCGAACTCAAGCCATGCAGGAACAAAGGCAGTTCGCAGGGTGAGCCCGGGGAGGGCAGCGCGAGCTTGCAAAGCAGCCAGGGCACGAGATAAGGGGAGGAAGTCAGAGGAGGGAGCGAACCGTACGGGTGGCCGGGGCGGATGGAAAGGAGGGAGGG
+
8@8,8,6@@CC+769,6@,6,++,68;,,,,+,6@++8,85696,B,,6:DC++68,6:EEFF,C?CF,+>+,9,+4++6++4+944+4+++6+8+++=,323+638+3+++8++3*)*/*2,5>::<:***3/*//85*)..*223*01))+22+**3+++62*)*2*225*.>***(0/8*:2*(/52:3)./4(*)(-*(,()(-4)*.(/.*()9.0((((-(.(*(,)(.)-),*-,3(0.,)*.1.-.(*-(-(,)((1(((,-((,((.(((,((((,(-,(,),..;**-,((
@M02996:162:000000000-B87FG:1:1101:21142:5807 2:N:0:TCGACGTC+TCTCTCCG
GACGACTAGGGGATCGAATCCTGGGTGCTGCGCACGCTTTAGTGCAGGAGCGGCAGGATTGGCCCAGGGGGCTGCCTTCGCCATCGGGATGCCGCCACAGCTCGACGCATGTCACGGCTACACGGGGAATGCGACCCCCAGCGGCCATACTCTAGCCCGCCAGGCACAAAGGCAGAGCCCAGGGTAAGCCCGGGGAGAGCACAGCTGTCTGAGCGGAACGCCGGGGCACGCGGTGAGCGGAGTAAGGGCGAGTAAGGCGGGCACCCGACGAAGGACCGAGACTGAAGGGGAGGAGGGAGAG
+
@@8,8@,@CCC+7,,,86,,6,;,,;8?<,;++77@+6,,,;;@,@,46=9@++7@+B,,:EE9C@@FDDEC:?,,,4,9,464@?C+4++,98++@?:6,0,+44>33++3,6,+31*+0,36+8:>:,,,*5@C>3*1/:**:=64/2+.,2424AC58531=A56CC*0/0>*)2(8887:0930.+*-75D>-*.(.*4(().))**-6)-84))-*-,,(.2;:>(-)(((..**,7(.9))(/,0((.)*.(-(,)(,*((,-,((((..----((),)..,((,20)1224,(-
@M02996:162:000000000-B87FG:1:1101:21135:5830 2:N:0:TCGACGTC+TCTCTCCG
GACTACTAGGGGATCTAATCCTGTTTGCTCCCCACGCGGGCGTGCATGAGCGTCAGGAGTGGCCCAGGGGGCTGCCTTCGCCATCGGTATGCCGCCACAGCTCTACGCAGTTGACGGCTACACGGGGAATGCTACCCCCCGCTGCCATACTGTAGCCCGCCAGGCACAAAGGCAGGTCCCAGGGGAAGCCCGGGGATGGCACATCGGGCGTAGCGGACGGCCTGAGGACGCGATAGGCCCAGGAAAGCCGGAGAACGCGGGCACCCGAAGGAGTACGGGGGCTGAGGGCACGGAGGGAGCG
+
A@A,@@,@C@C+@,B,;6,66C;,,6;=,,,,,6+6+++++8768:9<@=<B+6@@,C,6CF@FG:C:::CFG=B,,,49B+?+@=C+9+,,@+8@F4=,,*4+7<6+3++8,6,83:*6=3,@+@:<<,,,,5,53****)//*6:,/0+*62470,=7844*1;CCCF65*8C*)*))235**127002->>G>(*).,24)4)429))-4)3.4)),*-(,.4(.(*(()(-(.(,*(.(-)((.*-),(0(*-,-(()-(*(-((-((....(-(,(((-(((-,,--)088*-1((
@M02996:162:000000000-B87FG:1:1101:7689:5854 2:N:0:TCGACGTC+TCTCTCCG
GACTACACGGGTATCTAATCCTGTTTGCTCCCCACGCTTTCGTGCATGAGCGTCAGTACAGGCCCAGGGGATTGCCTTCGCCATCGGTGTTCCTCCGCATATCTACGCATTTCACTGCTACACGCGGAATTCCATCCCCCTCTGCCGTACTCTAGCCTTGCAGTCACAAAGGCAGTTCCCAGGTTGAGCCCGGGGATTTCACCTCTGTCTTGCAAAGCCGCCTGCGCACGCCTTACGCCCAGTAATTCCGATTAACGCTCGCACCCTACGTATTACCGCGGCTGCTGGCACGTGTTTAGC
+
CCCCCGGGGGGFFGGGFEGCEFFFFGFGGFEDEGGGGEDCEGGGGGGGGGGGGEGGFFGGGGGGGGGGGGG78FGGFGGGGGEGGGGFE@FFFCGGGGGGEFEGGGFGECCFDGF?E8DDFEFGEGG>FGDFGG8=D?DGGFFGGGA@ADFDED=DGGGGGG8>??FGGFGCFFGEFFFFAFFE9CBFC7FBFFGF?FF??C7>=6>/9BCEFFCFFFG9163=7264:C6(22<2?:8?::?F*4<4:4.2<)5:--(,-1349:1??4.,..)6AF0734((-52:<?FF0.32*..-
@M02996:162:000000000-B87FG:1:1101:10428:6279 2:N:0:TCGACGTC+TCTCTCCG
GACTACCGGGGTATCTAATCCTGTGTGCTCCCCACGCTGTCGTGCATGAGCGTCAGTACAGGCCCAGGGGATTGCCTTCGCCATCGGTGGTCCGCCGCATATCGACGCATTTCACCGCTACACGCGGAATGCCAGCCCCCTCTGCCGTACTCTAGCCTTGCAGGCACAAAGGCAGTTCACAGGGGGAGCCCGGGGATTTCACCTCTGGCGTGCAAAGCAGCCGGCGCACGCGTTACGCCCAGTAAAGCCGATGAGCGCTCGCACCCTACGGAATACCGCGGCTGGCGGGACGAAGGGAGCG
+
BCC@BEFCDGD+BEFFCC,FFE@;,<;=6,,C:C@C@@,,ACCBFFA@EEFE@B@C,CFEGGGGGGEFEGF,,=CF,4@C?==4DED8=+,9@+4?>CC+?+@0@F>FC4+,4=<,6=*=CC,=BFCEE+,,@<,=C:8E6:*;CG=*3C*3335@F7C<F?@,=ADF9>CA;AC,==/B??CA*),52A:3DBG>0*046937615)5791(7498<*.24(,(,39>C1()(-4--2146,66)))2-.(,9)2-(((-),-94(44--1((,67:(-,(.,((-,(((())12*.14(
@M02996:162:000000000-B87FG:1:1101:26364:6344 2:N:0:TCGACGTC+TCTCTCCG
GACTACAGGGGTATCTAATCCTGTTTGCTCCCCACGCTTTCGCGCCTCAGCGTCAGTTACAGACCAGAGAGTCGCCTTCGCCACTGGTGTTCCTCCATATATCTACGCATTTCACCGCTACACATGGAATTCCACTCTCCTCTTCTGCACTCAAGTCTCCCAGTTTCCAATGGCCGCTCGCGGTTGAGCCGCGAGATTTCACATCAGACTTAATAAACCGCCTGCGCGCGCTTTACGCCCAATAATTCCGGACAACGCTTGCCACCTACGTATTACCGCGGCTGCTGGCACGTCGTTCGC
+
CCCCCGGFGGGGGGGGGGGGGGGGGGGGGGGGGGGGGGGGGGGGGGGGGGGGGGGGGGGGGG9=CFFFGGGGGGGGGGGGGGGGFGFEFFFFGGFFGGFFFFGGGFGGGDGGGFFGG=@DDEFGGFGGGGGGGGGFG@DEDDFGGADFEGFFGGG;D=FGGFDFGFGGGFGF8FFGB8=?EG>@FGFGFG5:A>C2=FFFFG?/>8@EFFFC=FFFC98:C>;DD@0>>*91CF>B?<CC:<8?F<DFC?344:.1(---,92<F<?:>4.)-(.5)-((-7>BB?)(1()(.022/((4
@M02996:162:000000000-B87FG:1:1101:8514:6766 2:N:0:TCGACGTC+TCTCTCCG
GACTACTAGGGTATCTAATCCTGTTTGCTCCCACGCTTTCGTGCATGAGCGTCAGTACAGGCCCCGGGGATTGCCTTCGCCATCGGTGTTCCTCCGCATATCTACGCATTTCACTGCTACACGCGGAATTCCATCCCCCTCTGCCGTCCTCTAGCCTTGCATTCACAAAGGCAGTTCCCAGGTTGAGCCCGGGGATTTCACCTCTGTCTTGCAAAGCCGCCTGCGCACGCTTTACGCCCCTTAACTCCGATTACCGCTCGCCTCCTACGTATTCCCGCGGCTGCTGACACGTAGTTAGCCG
+
CCCCCGGFGGGGEFGFF@FGGGGGFGGGFEF<EEGEFGGGBF<FFFC9;ECFCFCFGFF6EFEG+@C7FFEGDFGG9FDEFEFGGGFGGGFEFGGGGGEGE?F8EF>C8CFGFEFF@;4=?EBE+:=+8D=B9E@6DF66CDFGG7=+0==7DC8FFE,<B2C=7B9@+,@9C>FGACC*7:2E,?275F5)3?85-<+59;>@=88?EF=A<8))6)/,2,137399>*-(*6-403//(,)-*).)*(),4*.*(--(-)(-937,(()).)))--(-(24-54),4)1,)02<+).,(
@M02996:162:000000000-B87FG:1:1101:8523:6786 2:N:0:TCGACGTC+TCTCTCCG
GACTACTAGGGTATCTAATCCTGTTTGCTCCCACGCTTTCGTGCATGAGCGTCAGTACAGGCCCCGGGGATTGCCTTCGCCATCGGTGTTCCTCCGCATATCTACGCATTTCACTGCTACACGCGGAATTCCATCCCCCTCTGCCGTCCTCTAGCCTTTCAGTCACCAAGGCAGTTCCCAGGTTGAGCCCGGGGATTTCACCTCTGTCTTGCACAGCCGCCTGCGCCCGCTTTACGCCCAGTAATTCCGATTAAAGCCCGCCCCCTACCGCTTACCGCCGCTGCTGGCCCGTCGTTAACCG
+
CCCCCGGGGGGGGGGGGGFGGGGGGGGGGGGGEGGGGGGGGGGFFGGGGFGGGGGGFFG9@FEG+FE7FCGFBEGGGG6CFFGGEGFEFEFGGGGGGFEEGCE+@?BEEEGGGGFFFDFDFF:CCCFCDFCFFEGGGGGEGFBDD@>+<DFD,8=FGG,@;C;@,B+@DC+@FAGGFGCAC><E>;<CBG8)*:)8:FF48<75@A6<EFG4@6>)/52./62(.3(.(2((/-6::;E884<)8).62(.4(/)2.(((-),4C((.((((,,52(1,--2643)4((,,400/2/(--(
@M02996:162:000000000-B87FG:1:1101:13157:6904 2:N:0:TCGACGTC+TCTCTCCG
GACTACTAGGGTATCTAATCCTGTTTGCTCCCCACGCTTTCGTGCATGAGCGTCAGTCCAGGCCCAGGGGTTTGCCTTCGCCATCGGTGTTCCTCCGCATACCTACGCATTTCCCTGCTACACGCGGAATTCCATCCCCCTCTGCCGTACTCTAGCCTTGCAGTCCCAAAGGCATTTCCCGGGTTGTGCCCGGGGATTTCCCCTCTGTCTTCCAAGCCCGCCTGCGCACGCTTTCCGCCCGTTAATTCCGATTAACGCCCGCCCCCTACGGTTTCCCGCGCCTTCTGTGACGTTGTTCGC
+
CCCCCGGGGGGGGGFGFFFGGGGGGGGGGFGGC9@@FGE<@7ECF<@<C,,86B68<,;,CCDFGCG7FB,@:,CEFG99CFBC=C:6,8?FE<E<+B44,+9,,C=C8>FF9,:C,:DC?,:+4F:F=FEGGF8BFGGE+89+2>5@ACDDD=+C8F=,@,*:A0;C6DC5D52C;FFF*3*1@C)/:FGA/@)08BFE*>B3>;4<?F+))1/*(09(=.((/6:12818<B))-4CC(-.:56).0.)-3.)0,-(--/1,9>1,8(((--)),(-4(-((536)))-())*22-(,
@M02996:162:000000000-B87FG:1:1101:13173:6914 2:N:0:TCGACGTC+TCTCTCCG
GACTACTAGGGTATCTAATCCTGTTTGCTCCCCACGCTTTCGTGCATGAGCGTCAGTACAGGCCCAGGGGATTGCCTTCGCCATCGGTGTTCCTCCGCATATCTACGCATTTCACTGCTACACGCGGAATTCCATCCCCCTCTGCCGTACTCTAGCCTTGCAGTCACAAAGGCAGTTCCCAGGTTGAGCCCGGGGATTTCACCTCTGTCTTGCAAAGCCGCCTGCGCACGCTTTACGCCCAGTAATTCCGCTTTACGCCCTCCCCCTACGTTTATCCGCCGCGTCTGGCACGTGGTTAGC
+
CCCCCGGGGGGGGGGGGFFGGGGGGGGGGGDEGGGGGGGGGGGGGGGGGGGGGGGGGCG<CFFGG@FCGGGEGGGGGGGFGGGGGGEGGGGGGFFF=CEGGDFGGGGGDEFGGGGFG:BDFFG6ECFFEFGGGGGGGGGGGFFFFG>@5CFEGFFGGGF8DD=EF8DACDCCGFCFFGFFEDFFGG5C@GD9>A77>BFCFGFFFF@C?FGFF4*=B?6.>;<0,(6(,33/56).8::E(45<*:<60,.(,).0-.(((*(-99-46(.((().)(,(-3(,-26:7()(.)*2*446
@M02996:162:000000000-B87FG:1:1101:17472:7262 2:N:0:TCGACGTC+TCTCTCCG
GACTACTAGGGTATCTAATCCTGTTTGCTCCCCACGCTTTCGTGCATGAGCGTCAGTACAGGCCCAGGGGATTGCCTTCGCCATCGGTGTTCCTCCGCATATCTACGCATTTCACTGCTACACGCGGAATTCCATCCCCCTCTGCCGTACTCTAGCCTTGCAGTCACAAAGGCAGTTCCCAGGTTGAGCCCGGGGATTTCACCTCTGTCTTGCAAAGCCGCCTGCGCACGCTTTACGCCCAGTAATTCCGGTTAACGCTCGCACCCTACGTATTACCGCGGCTGCTAGCCCGTCGTTAGC
+
CCCCCGGGGGGGGGGGGEFGGGGGGGGFGGFGEFGGGGGGGGGGGGGGGGG>FGGGGFF<CCFFGFGGGG:FFGGGGGGFGGDGGGCFGGGGGFFFGGFCGBFGGGGGGGGGGGFFG8DBDEFCE:C6+A=EF=FDFGGGGFFFDGB@@GFD=B@GFGG?FEDFEFGGF,DCGADGFGEA98E<:?)08CGAB4>A2FFFFGFFFFF?CFD4B99@:4;0>;;??9>>>:;8CDDF:(8C?((.*.6<C:)49B2?--,-49,7D?:?:,,.),-.)(-((-((-0))((.47)*2;(44
@M02996:162:000000000-B87FG:1:1101:17463:7279 2:N:0:TCGACGTC+TCTCTCCG
GACTACTAGGGTATCTAATCCTGTTTGCTCCCCACGCTTTCGTGCATGAGCGTCAGTACAGGCCCAGGGGATTGCCTTCGCCATCGGTGTTCCTCCGCATATCTACGCATTTCACTGCTACACGCGGAATTCCATCCCCCTCTGCCGTACTCTAGCCTTGCAGTCACAAAGGCAGTTCCCAGGTTGAGCCCGGGGATTTCACCTCTGTCTTGCAACGCCACCTGCGCACCCTTTCCGCCCAGTAATTCCGATTAACGCTCGCACCCTACGCATTAGTCGGGCTGCTTGCGCCGTAGTAGC
+
CCCCCDFGGGGGGGGGFFCCFGGFFGGGGFCD@FFCGGGGGGGGGGGGFGGGGGGGGFF,,FFBGGFGGD+CGGFFGGGGGGGGFEFFGFGGGGGGGGGGGFG@DFGGEGGGGGFFFDDCFFFECC:@GGGGGDFFGGGGGFFFFGFGFD9D,8DGFFFFGCDGFFGGFCDFGADGFGFF,DE@>D@GEGGABE4:<D=CCCFEB*)0/8:88AC)2=5(266/((.((*//*6)7;0C=(4(6*6).74)830-2-,(,()(4<::160(,(,))))(--,(,(4).(((4))**2)))
@M02996:162:000000000-B87FG:1:1101:15173:7700 2:N:0:TCGACGTC+TCTCTCCG
GACTACCAGGGTATCTAATCCTGTTTGCTCCCCACGCTTTCGTGCATGAGCGTCAGTACAGGTCCAGGGGATTGCCTTCGCCATCGGTGTTCCTCCGCATATCTACGCATTTCACTGCTACACGCGGAATTCCATCCCCCTCTACCGTACTCTAGCCATGCAGTCACAAATGCAGTTCCCAGGTTGAGCCCGGGGATTTCACCTCTGTCTTGCATAACCGCCTGGCCCCGCTTTACGCCCAGTAATTCCGATTAACGCGTGCCCCCTACGTATTACCGCGGCTGCTGGGCCGTAGTTAGC
+
CCCCCGGGGGGGGGGGGFFGGGGGGGGGGGGGGGGGGGGGGGGGGGGGGGGGGGGGGFG,CFGFGFGCGGEGGGGGGGGGGGGGGGFFFGGGGGGGGGGGGFGGGGGGGGGGGGGGG>FGGFFEGCF7FGGGFEGGGGGGGAFFGGFFFGFFGFGGGDGDFD>>=DDFF8EFGFGGFGFFECECGG5*3CFFBFD>=FF?*<*.9875<@B=EFF+8AC>?:<D((/((*((:()71;CE6(,464)6:5)((7)2,((-(1(4524(,,.,68).)-(2-414?BF(((-40)*2<).5
@M02996:162:000000000-B87FG:1:1101:4041:7746 2:N:0:TCGACGTC+TCTCTCCG
GACTACTGGGGTAATCTAATCCTGTTTGCTCCCCACGCTTTCGTGCATGAGCGTCAGTACAGGCCCAGGGGATTGCCTTCGCCATCGGTGTTCCTCCGCATATCTACGCATTTCACTGCTACACGCGGAATTCCATCCCCCTCTGCCGTACTCTAGCCTTGCAGTCACAAAGGCAGTTCCCAGGTTGAGCCCGGGGATTTCACCTCTGTCTTGCAAACCCGCCTGCGCACGCTTTACGCCCAGTAACTCCGATTAACTCTCGCACCCCACGTATTACCGCCGCTGCTCTCACGTAGTTAG
+
CCCCCGGGGGGGGGFGGFFFGGGGGGGFFFGDEFGGGGGGDF@FFCCGFFGGGGGGGFGGGFGGGGGGGGGDEG?EEAAE,B47=D:,B,BFFGGGGGGGGFF?,CEDCEFGGG9EG=FFGC,D6>C7FFE@DEFDFD=EC=EGGGF@:6:5FC9,@EFF,=D3@A:FD98CF5CC6BCFF,41,;C*8AF9E*;)(1;08,9;3?56?AFC4AEA4):/1.(/31610B31C61.6(8C2<1846).:203:@?2.).).*43>3(((--,..())6(-,-((-12))5)6.0*/*).)
@M02996:162:000000000-B87FG:1:1101:21992:7988 2:N:0:TCGACGTC+TCTCTCCG
GACTACAGGGGTATCTAATCCTGTTTGCTCCCCACGCTTTCGTGCATGAGCGTCAGTACAGGCCCAGGGGATTGCCTTCGCCATCGGTGTTCCTCCGCATATCTACGCATTTCACTGCTACACGCGGAATTCCATCCCCCTCTGCCGTACTCTAGCCTTGCAGTCACAAAGGCAGTTCCCAGGTTGCGCCCGGGGATTTCACCTCTGTCTTGCCACGCCGCCCGCGCCCCCCTTACGCCCCGCAATTCCGCTTAACGCTCCCACCCTCCGTCTTACCGCCCCTCCCGGCCCCCCCTCCAC
+
CCCCCGGGGGGGGGGGGGGGGGGGGGGGGGFGEGDGGGGGGGGGGGGGEGGDGGGGGAFEFFFFGGGCFG+CFGGGGGGFEEGGGEFFGGGFFEEF:FF?=EFEGGGGGCFGGGGDF:FGGEG=E@CE7FEGG,=??EFGGFD8DF9C*=DDD;=FGGGCFG6@FFCF7?,@DA9CFGFF9D*@FC5D>GG24@D@=<FFC9>@B=5>87FE72)/,:9:E6(,3(,(486(/()5,6EG9((-)(46:()((0.:--(--9(4>?((-3(.,().4(-((-((-(-(-(4(008*/,(.
@M02996:162:000000000-B87FG:1:1101:21976:7996 2:N:0:TCGACGTC+TCTCTCCG
GACTACAGGGGTATCTAATCCTGTTTGCTCCCCACGCTTTCGTGCATGAGCGTCAGTACAGGCCCAGGGGATTGCCTTCGCCATCGGTGTTCCTCCGCATATCTACGCATTTCACTGCTACACGCGGAATTCCATCCCCCTCTGCCGTACTCTAGCCTTGCAGTCACAAAGGCAGTTCCCAGGTTGAGCCCGGGGATTTCACCTCTGTCTTGCCAAGCCGCCTGCGCACGCCTTACGCCCAGTCATTCCGACTAACGCTCGCCCCCTACGTCTTCCCGCCCCTCCGCGCACGCCGTTAGC
+
CCCCCGGGGGGGGGGGGGGGGGGGGGGGGGGGGGGGGGGGGGGGGGGGGGGGGGGGGAF9;FFFGGGFGGEDFGGGGGGGGGGGGEFFGGGGGFGGGGGGGFGGGGGGGGGGGGGFF:@=DEEEGEE:FGGGGGGGGGGGGFF8DGBB@CFEEEFGGGGGGGE@C<CCFGGFGFDGFGFFFFGGCCCGCGGA49726FFCEGFFD438CFG:E6>;(8>:E2/6;6;BF86(218:<?EC((()/-.60()(-.4>-.(--91<D>0,((,(.-)-230((,4(((--((-())**2-()
@M02996:162:000000000-B87FG:1:1101:21656:8012 2:N:0:TCGACGTC+TCTCTCCG
GACTACCGGGGTATCTAATCCTGTTTGCTCCCCACGCTTTCGTGCATGAGCGTCAGTACAGGCCCAGGGGATTGCCTTCGCCATCGGTGTTCCTCCGCATATCTACGCATTTCACTGCTACACGCGGAATTCCATCCCCCTCTGCCGTACTCTAGCCTTGCAGTCACAACGGCAGTTCCCAGGTTTAGCCCGGGGATTTCACCTCTTTCTTGCAACGCCGCCTCCGCACGCCTTCCGCCCCGTAATTCCGATTAACTCTCGCACCCGTCTTATTACCGCGGCTGCTGGCACGCAGTTAGC
+
CCCCCGGGGGGGGGGGGGGGGGGGGGGGGGFGGGGGGGGGGDGGGGGGGGGGGGGGGEG<CFFFGGG<FG7FFFFGGGGGGGGGFC?FEFGGFCGGEGDGGFGGFGGEEDFGG9A@E>FDGGFCE7+6@FFDGAEDGFGGC:?8DF)8<DFFECFGGGG?D,*:@8CEG+@5ED>GFFEFDDGGG+:=;FG=ABD9@GFECGF<@=)1?FG3;=C/(:9:G4((,(43722(04).8?GG0;1(0(5<:(.-3))2)..5(*(4D?4(((-).56..41,(-(4:4,30,81).2/2).)
@M02996:162:000000000-B87FG:1:1101:16031:8254 2:N:0:TCGACGTC+TCTCTCCG
GACTACAGGGGTATCTAATCCTGTTTGCTCCCCACGCTTTCGTGCATGAGCGTCAGTACAGGTCCAGGGGATTGCCTTCGCCATCGGTGTTCCTCCGCATATCTACGCATTTCACTGCTACACGCGGAATTCCATCCCCCTCTACCGTACTCTAGCCATGCCGTCACAAAGGCAGTTCCCAGGTTGAGCCCGGGGATTTCACCTCTGTCTTGCATAACCGCCTGCCCACCCTTTCCGCCCAGTAATTCCGATTCACGCCTGCACCCTACGTATTCCCGCCGCTGCTGGCACGTCGTTAGC
+
CCCCCGGGGGEFGGGGGGGGGGGGGGGGGGGGFFGGGGGGGGGGGGGGFGGFGGGGGGG9EFGGGGGFEG7FGACGGGGGGGGGGGFCGGGGGGFGGGGGGFFFEGGCBCEGFGFFG>FDDEFGGDCFFGGFGGGGGFEGGAFDFGFGFGF:C>BFGFG,D,8BEBCFC3DFG?>EFGFFF854@>5D@CG2*97(5B9C4<>:9630>>G:B*87);<9E237((/53*/3C@CE(/8/((()*)).:5)8:*)7(.(.(*(.7<0(.-,.-4).4(((--((-50(((.()0/2*,()
@M02996:162:000000000-B87FG:1:1101:14738:9026 2:N:0:TCGACGTC+TCTCTCCG
GACTACCAGGGTATCTAATCCTGTTTGCTCCCCACGCTTTCGCGCCTCAGCGTCAGTTACAGACCAGAGAGTCGCCTTCGCCACTGGTGTTCCTCCATATATCTACGCATTTCACCGCTACACATGGAATTCCACTCTCCTCTTCTGCACTCAAGCCTCCCAGTTTCCAATGGCCGCTCGCGGTTGAGCCGCGAGATTTCACATCAGACTTAAGAGACCGCCTGCGCGCGCTTTACGCCCAATAATTCCGGACAACGCTTGCCACCTACGTATTTCCGGCCGTCCTTGGCCGCATGTAGC
+
CCCCCGGGGGGGGGGGGGGGGGGGGGGGGGGGGGGGGGGGGGGGGGGGGGGGGGGGGGGGFGAFGGGCFGGGGCGGGGGGGGGGGGGGGGGGFFFGDFGGEEGGGGGGGGGGGGGGG=DCDEE,E<FFGFGGGCGGG=DEGDFFGFEGFFFFFCGGGDEFGFEFFFGGGGGFGFGGFDAEE>E?FDCG8F389?D9BFFFFFECE8.*>FFC4=*;1;C3=:6;?2;9;C>9DFFBF?GC(-,)16)5:8>:B3?C--(-->7)248(5,())5)--(((((,(,().((,())**3)))
@M02996:162:000000000-B87FG:1:1101:14727:9041 2:N:0:TCGACGTC+TCTCTCCG
GACTACCAGGGTATCTAATCCTGTTTGCTCCCCACGCTTTCGCGCCTCAGCGTCAGTTACAGACCAGAGAGTCGCCTTCGCCACTGGTGTTCCTCCATATATCTACGCATTTCACCGCTACACATGGAATTCCACTCTCCTCTTCTGCACTCAAGCCTCCCAGTTTCCAATGGCCGCCCGCGGTTGAGCCGCGAGATTTCACATCAGACTTAAGAGCCCGCCTGCTCTCGCTTTACGCCCACTAATGCCGGCCAACGCTTGCCACCTACGTATTACCGACGCTGCTGGCAGCTTGTTAGC
+
CCCCCGGGGGGGGGGGFGFGGGGEFGGGGGGCFFGGGGGGGGGGGGGGGGFGGGGGGGGFFGCFGFD<FFGFGEGGGGGGGGGGGGF94:?FEEEGGGCCFFGGGGFGGEFFF9EFG@@DGGGFFEFFEGGGGGGFG4=D?DFDCE*9+=<D==?FEEFGG8>:EFGGGGFFDBFEA0=<>8CGGG998FE=53C@9FFE*19*7;*0>FFC61)*(2>376,78.)).:;;*().63?C:(4265)5C2)(-),/(-((-15)9:<:2-.....))(((--(((,5((((()/22+-))
@M02996:162:000000000-B87FG:1:1101:14356:9114 2:N:0:TCGCCGTC+TCTCTCCG
GACTACCCGGGTATCTAATCCTGTTTGATCCCCACGCTTTCGTGCCTCAGCGTCAATGACGGATTCGTGAGATGCCTTCGCAATCGGTGTTCTGAGTAATATCTATGCATTTCACCGCTACACTACTCATTCCTCCCACGGCATCCGTATTCCAGCAATCCAGTATCAAAGGCAGTTCCGGAGTTGAGCTCCGGGCTTTCACCCCTGACTTGCACCACAGCCTACGCACCCTTTACACCCAATAAATCCGGATACCGCTTGCATCCTCCGTATTACCGCGGCTGCTGGCACGGGGTTAGC
+
CCCCCGGGFGGGGGGGGFGGGGGGGGGDGGGGGGGGGEGGGGGGGGGGGGGGGGGCG96C7B77FCFGGGE,FFGGGGGGGFGGGGFCEGGGGE,AFEFEC;FGG<EFEEGGGGGGG=@CDFGFCGFFEFGGFEGFD@D6+:00=F9A6=FECE=:1=FFG,8C99+6D96:@5>DFGFBE>@:FF;9=,D@?D5@5FFF@FEFF4:7<FGF*97ABF67C6555522@EF3C8;.5=FG1?54;))9;30115)9(--(-9,.*53)41((,.6-91--,36(123.13<?).22/87<
@M02996:162:000000000-B87FG:1:1101:3579:9157 2:N:0:TCGACGTC+TCTCTCCG
GACTACTAGGGTATCTAATCCTGTTTGCTCCCCACCCTTTCGCTCCTCAGCGTCAGTTACGGCCCAGAGATCTGCCTTCGCCATCGGTGTTCTTCCTGATATCTGCGCATTCCACCGCTACACCAGGAGTTCCAATCTCCCCTACCGCACTCTAGTCTGCCCGTACCCACTGCAGGCCCGAGGTTGAGCCTCGGGTTTTCACAGCAGACGCGACAAACCGCCTACGAGCTCTTTACGCCCAATAATTCCGGAGAACGCTTGCGCCCTACGTATTACCGCGGCTCCTGGCACGGAGTTAGC
+
CCCCCGGGGGGFGGGGFGGGGGGGGGGGGGFFBGEGGGGGGGGGGEGGGGGGGGGGGGGGGGGGGGGGGDGDGGGGGGGGGGGGGEECFFCEFGGGGGFGGFFDAAEGEEEBFGGGGAE=DFGGCGGFGGGGGFGGGFEFGABDGGFGBGED@FF9DFGFD@>>>>>E8BEFGFFGFG)<BCECFGC*:C:CDEGF2FFEAFE42;=B@BCBFFBD3=GB566;@;1/3*,6:66441:CF((5*)6:>4)4(740-((-897;D90:B<2)),6<)402>3((((,2(,5())2;8)))
@M02996:162:000000000-B87FG:1:1101:27649:9423 2:N:0:TCGACGTC+TCTCTCCG
GACTACTAGGGTATCTAATCCTGTTTGCTCCCCACGCTTTCGTGCATGAGCGTCAGTACAGGCCCAGGGGATTGCCTTCGCCATCGGTGTTCCTCCGCATATCTACGCATTTCACTGCTACACGCGGAATTCCATCCCCCTCTGCCGTACTCTAGCCTTGCAGTCACAAAGGCAGTTCCCAGGTTGAGCCCGGGGATTTCACCTCTGTCTTGCAAAGCCGCCTGCGCACGCTTTACGCCCAGTAATTCCGATTAACGCTCGCACCCTACGTATTACCGCGGCGGCTGGCACGTAGTTCGC
+
CCCCCGGGGGGGGGGGGFFFGGGGGGGGGGGGGGGGGGGCFGGGGGGGGGGGGGGGGGGGGGGGGGGGF@EECFGGGGGGGGGGGGCFGGEGDEFGGGGGGFGGGGGGGEDFGGFDG:?D?=FGDCGGGGGGGGGGFDDGGAFGFCA@:=?D;DFAFFEFDF<CD@FGGGDFG5DG72;:6DCFCGEFEGGFDE4>5CFFEGFB>A:<?F=8>F:C=;C6C9?329>6133/*62<??CEB03)*)-42:7:18-:(--4(91-7::8:2.,-.66)3----(,-69?FFFF871;C)(,
@M02996:162:000000000-B87FG:1:1101:2811:9494 2:N:0:TCGACGTC+TCTCTCCG
GACTACAGGGGTATCTAATCCTGTTTGCTCCCCACGCTTTCGTGCATGAGCGTCAGTACAGGCCCAGGGGATTGCCTTCGCCATCGGTGTTCCTCCGCATATCTACGCATTTCACTGCTACACGCGGAATTCCATCCCCCTCTGCCGTACTCTAGCCTTGCAGTCACAAAGGCAGTTCCCAGGTTGAGCCCGGGGATTGCACCTCTGTCTTGCAAAGCCGCCTGCTCACGCTTCACGCCCCGTAAGTTCAATTAGCCACCGCACCCTACGTATTCTCGCGGCTGCGTGCACGTAGTTAGC
+
CCBCCF@FDGBCCEFG,CFEE@@CFEGGG96CFGEFDEEFFFFFGDCGGEGGFGGGGGGGCGGFEGADFGGGGEFD,EFFGEGGCEFFBCCEEFFFG7>46+@CFFGGEG+E9,,CC:?=D=B>EFFD@FFGGFD98=D>C>FGG@88*=?D@D+3,,6,,@*,@<CFG6FFGAG,=<59;D1,7?CG=CG45@C@?:)**570(23??:>*8=9+64*./.32(//.)80(1(////2?(4:B)())2)1-66)>))(.-1(-72,.(-()),.).4(((,-(--(,(,43..1/36)6
@M02996:162:000000000-B87FG:1:1101:13922:9647 2:N:0:TCGACGTC+TCTCTCCG
GACTACAGGGGTATCTAATCCTGTTTGCTCCCCACGCTTTCGTGCATGAGCGTCAGTACAGGTCCAGGGGATTGCCTTCGCCATCGGTGTTCCTCCGCATATCTACGCATTTCACTGCTACACGCGGAATTCCATCCCCCTCTACCGTACTCTAGCCATGCAGTCACAAAGGCAGTTCCCAGGTTGAGCCCGGGGATTTCCCCTCTGTCTTGCATAACCGCCTGCGCACCCTTTACGCCCAGTAATTCCGATTAACGCTTGCACCCTACGTTTTACCGCGGCTGCTGGCACGTTGTTAGC
+
CCCCCGFEGGGGGGGGCFGGGGGGGGGGGGGGGGGGGGGGGGGGGCGGGGGGGGGGGGGGAFGGGGGFGGEEAFGGGGGGGGGGGGEGGGGGGGGGGFGGGFGGGGGGGGGGGGGAG:??DEF>>=GEGGGGGCCDDDDGG@F8FC8DFGFDDEGCGCG8DFEG?8DGGGGAFFGGFGFF9FGFGG@9@CG=*@CAAGFF*:B5@AE?EFF@=AEF;;C9=6/(6(6>;*6(;@FFD1CC::8AB9A:CB.4()6C,-(-,*,5C1,.,(.(.4)5<0>(3((-())(4181.)2;/)5<
@M02996:162:000000000-B87FG:1:1101:13901:9649 2:N:0:TCGACGTC+TCTCTCCG
GACTACAGGGGTATCTAATCCTGTTTGCTCCCCACGCTTTCGTGCATGAGCGTCAGTACAGGTCCAGGGGATCGCCTTCGCCATCGGTGTTCCTCCGCATATCTACGCATTTCACTGCTACACGCGGAATTCCATCCCCCTCTACCGTACTCTAGCCATGCAGTCACAAAGGCAGTTCCCAGGTTGAGCCCGGGGATTTCACCTCTGTCTTGCATAACCGCCTGCGCCCGCCTTACGCCCAGTAATTCCGAGTAACGCTTGCACCCTACGTATTACCGCGGCTGCTGGCACGTCTTTCGC
+
CCCCCGGGGGGGGGGGGGGGGGGGGGGGGGGFEGGGGGGGGGEFG8FEGGGGEEGGGEC<;FFGGGGGCG7F7@FGGGGGGFG:4@FFGGGGGFEF:FFGCFFGDGEFEEEFGGG9E:++?@F=+@FEFFGGGA,66>=EDFF+B@0>*=DE9>D,1976@88@C?CAFD8A?FGFFD0*3B5@FF@DBFG=@4*9(<AEEGB=D==CC+@*8=E6)26(1667?06/6*6(9<?B?<C:342-9)).::)(475:-(-((1))24:13(...4:440((--(2,)4(((5<7)*/34(-
@M02996:162:000000000-B87FG:1:1101:13916:9666 2:N:0:TCGACGTC+TCTCTCCG
GACTACAGGGGTATCTAATCCTGTTTGCTCCCCACGCTTTCGTGCATGAGCGTCAGTACAGGTCCAGGGGATTGCCTTCGCCATCGGTGTTCCTCCGCATATCTACGCATTTCACTGCTACACGCGGAATTCCATCCCCCTCTACCGTACTCTAGCCATGCAGTCACAAAGGCAGTTCCCAGGTTGAGCCCGGGGATTTCACCTCTGTCTTGCATAACCGCCTGCGCACGCTTTACGCCCAGTAATTCCGATTAACGCTTGCCCCCTACGTATTACCGCGGCTGCTGGCACTGAGTTAGC
+
CCCCCGFGGGGGEGGGGFGGGGGGGGGGFGFGEGGGGGGGGGGGGGGGFGGGGGGGGGGFGGGGFCFGGGGGGGGGGGGGGGGGGDCBFGFGGGGGGGGGGFGFGGGGGGGGGGGGG8DFFFGGGGGGGGGGGGGGGGGGGAFDFFFFFGFEGG7FGGGGGGFGGFGGGGGFGFGGFGFF9DCEFG@CEGGAEFG=ACFFCFE=BAEEEFGFBFFA=FD0=463((3.6*.:5=EF?6CE:(,21.6<:28((0.:--,--/(.97311:4)-5:--:-((-,(-)),8034)*+03).)
@M02996:162:000000000-B87FG:1:1101:21312:9959 2:N:0:TCGACGTC+TTTCTCCG
GACTACAGGGGTATCTAATCCTGTTTGCTCCCCACGCTTTCGTGCCTGAGCGTCAGTACAGGTCCAGGGGATTGCCTTCGCCATCGGTGTTCCTCCGCATATCTACGCATTTCACTGCTACACGCGGAATTCCGTCCCCCTCTACCGTACTCTAGCCATGCAGTCACAACGGCAGTTCCCAGGTTGAGCCCGGGGATTTCACCTCTGACTTGCATACCCGCCTGCGCACCCTTTACGCCCGATAAATCCGATTAACGCTCGCACCCTCCGTCTTACCGCGGCTGCTGGCACGTAGTTCAC
+
CCCCCGEEFGGGGGGGGGGGGGGGGDFDFGGGGGGGGGGGGGGGG,F<FGGGGGGDGEGGGGEGGGG<C@C,BFGGGGGGGEGGGGGBFGGGCFD9CFGGGFGGGCFGGGGGGGG9E>DFGCGGG:C+FDGGG,6=?6@EG>*AFBA35=DD,EF;8,7=@D5FC<DFG+@@EF>C6C;A9DFGGGFGFGE4??7(6FAC<FF*:=E)9;F)96););<.241=?(6.6*42CFF2(,CC((-,0.<<FB)(,8<7--,,-/(-51,(-4-,.36:8<723234,225,,)40)*/+)).
@M02996:162:000000000-B87FG:1:1101:16060:10027 2:N:0:TCGACGTC+TCTCTCCG
GACTACTGGGGTATCTAATCCTGTTTGCTCCCCACGCTTTCGTGCATGAGCGTCAGTACAGGCCCAGGGGATTGCCTTCGCCATCGGTGTTCCTCCGCATATCTACGCATTTCACTGCTACACGCGGAATTCCATCCCCCTCTGCCGTACTCTAGCCTTGCAGTCACAAAGGCAGTTCCCAGGTTGAGCCCGGGGATTTCACCTCTGTCTTGCAAAGCCGCCTGCGCACGCCTTACGCCCAGTAATTCCGATTAACGCTCGCACCCTACGTATTACCGCGGCTGCTGGCACGTAGTTAGC
+
CCCCCGGGGGGGGGGGGGGGGGGGGGGFFGFGGGGGGGGGGGGGGGGGGGGGGGGGGGGGGGGGGGGGGGGGGGGGGGGGGGGGGGCFGGGGGGGGDGGGGFGGGGGGGGGGGGGFGDFGDEFGGGGGGGGGGGGGGGGGGDFFGGFFADFEGGGDGGGGGGFFEFGGGGGFGFGGFGFFGGGGGGFGEFGBFFGFFGFFCFFBB6>/9BCEFACFEFGB=::?FF>39C>(28>>B?EE2?>A94<AG:04:>:F--,--7(-9::?B:4,.46<<03324,-3:?B<1<6<7;8@6<2
@M02996:162:000000000-B87FG:1:1101:13828:10251 2:N:0:TCGACGTC+TCTCTCCG
GACTACTAGGGTATCTAATCCTGTTTGCTCCCCACGCTTTCGTGCATGAGCGTCAGTACAGGTCCAGGGGATTGCCTTCGCCATCGGTGTTCCTCCGCATATCTACGCATTTCACTGCTACACGCGGAATTCCATCCCCCTCTACCGTACTCTAGCCATGCAGTCACAAAGGCAGTTCCCAGGTTGAGCCCGGGGATTTCACCTATGTCTGGCATAACCGCCTGCGCAAGCTTTACGCCCAGTACTTCCGATTAACACTTGACCCCTACGTATTACCGCGGCTGCGTGCACCTAGTTAGC
+
CCC?CGGGGGCE<C9FE<FFFFFFGGGGGFEFEGGGGCFDGDGGGGFGGGGGGGGGGGGGGGGEGGCGGGG>DGGEFGFG>CFFGEGCG,BFC?EFEGGDF7D,>?FGGGEEFFGFG>9?@CBE7:FBFFFFGFDGGGGGGFF?DEAGFGFFFFGAFGGCEGB:DDGGGGF5E*?G7FEAGGGFGGE*87*)*:/4>CF<*573(4.**++-8F;6>A62*.(/36(((*/):)7C;;EE(,,6*-).*(0,,8);).-.)*).2(-44((.486:<(,((,-42031(-)(./+3+).-
@M02996:162:000000000-B87FG:1:1101:17707:10297 2:N:0:TCGACGTC+TCTCTCCG
GACTACACGGGTATCTAATCCTGTTTGCTCCCCACGCTTTCGTGCATGAGCGTCAGTACAGGCCCAGGGGATTGCCTTCGCCATCGGTGTTCCTCCGCATATCTACGCATTTCACTGCTACACGCGGAATTCCATCCCCCTCTGCCGTACTCTAGCCTTGCAGTCACAAAGGCAGTTCCCAGGTTGAGCCCGGGGATTTCACCTCTGTCTTGCAAAGCCGCCTGCGCACGCTTTACGCCCAGTAATTCCGATTAACCCCCGCACCCTACGTATTACCGCCGCTGCGTGCCCGTTGTTAGT
+
CCCCCGEFGGGFGGGGGGGGGGGGGGGGGGGGEGGGGGDGGGGGGGGGGGGGGGGGGDGFGGGCEGFGGGGGGGGGGGGGGFGGGGGGGGGFCGGFEGCGGFGGGGGGEEGGGGF<;8?DGEGCGGGGGGGFGEFFFGFGGA5=DF=C?C9=,@DFF8F8BEEGG+BFF6@FGFGGF+;>>FGGGGF7:AFA5BD@@FFF5CE*2?>0*4=4>F?F(5;3C66=?(233:92C194(,:C(882*6<.0()-47-0).(--)-498,14:().,)))(-(-((,3(4?1,,20)/2;)))
@M02996:162:000000000-B87FG:1:1101:2267:10426 2:N:0:TCGACGTC+TCTCTCCG
GACTACTGGGGTATCTAATCCTGTTCGCTCCCCACGCTTTCGTCCCTCAGCGTCAGTTATATCTTGGTAACCTGCCTTCGCAATTGGTGTTCTAAGTAATATCTATGCATTTCACCGCTACACTACTTATTCCAGCTACCTCAAATATACTCAAGACTTACAGTATCAATGGCAGTTCTATCGTTAAGCGACAGGCTTTCACCACTGACTTATAAGTCCGCCTACGGACCCTTTAAACCCAATAAATCCGGATAACGATTGCACCCTCCGTCTTACCGCGGCTGCTGGCACTGGGTTAGC
+
CCCCCFGGGGGGGGGGFGGGGGGGGGGGGFGGGFGGGGGGGGGGGGGGGGGGGGGGGGGGGGGGGGGGGGGGGGGGGGGGGFGGGGGGGGEEFACFFGGGF?FGFGGGGGFGGGGGG=@DDFFEEGGF@FGGF;@=DGFDD9DDGGECDDDDFFGGGGGGGGDFFDFGGGFFFFGGFGD?DF68:?D?D@>>A?C=5CAECGEEDF@E@?DEEFEBECD::>DFFAA5>CABGFFFEFGDFD@EF4<825:-,)72(((//;6@G2(,(./(//.9601(,,24:3)(4()(0)*2;-()
@M02996:162:000000000-B87FG:1:1101:2247:10428 2:N:0:TCGACGTC+TCTCTCCG
GACTACTGGGGTATCTAATCCTGTTCGCTCCCCACGCTTTCGTCCCTCAGCGTCAGTTATATCTTGGTAACCTGCCTTCGCAATTGGTGTTCTACGTAATATCTATGCATTTCACCGCTACACTACTTATTCCAGCTCCCTCAAATATACTCAAGACTTACAGTATCAATGGCAGTTCTATCGTTAAGCGACAGGCTTGCACAACTGACTTATAAGTCCTCCTACGGACCCTTTAAACCCAATAAACCCGGATAACGCTTGCACCGTCCGTATTACCGCGGCTGCTGGCACGGAGTCAGC
+
CCCCCFGGGGGGGGGGFEGFGGFFEFGGEFECCGGGGGGGGGGGCCFGFGGGGFEFFGGGFGGGEGGGGGDCEFFGGEGGEGGGGGGEFGCGD9,9EFFD;FGGGGAFFGFGFCFEE>B8?=FFGGGF9C@E>;,=?,9>DDF=F9:A;C?DGE?=8EDFGG>BE9FGGACD,*=A9DEEAC=8DGFGEEEAE>65=F*)*5*)1@C@@FG8CFEFF6+*7)03>)7))4):;>EEF38:=63@*/*(2(2.:).0/(/((///0(,,(64.1(-).:(-766--).((.)(.):8+)-.
@M02996:162:000000000-B87FG:1:1101:2280:10440 2:N:0:TCGACGTC+TCTCTCCG
GACTACTGGGGTATCTAATCCTGTTCGCTCCCCACGCTTTCGTCCCTCAGCGTCAGTTATATCTTGGTAACCTGCCTTCGCAATTGGTGTTCTACGTAATATCTATGCATTTCACCGCTACACTACTTATTCCAGCTACCTCAAATATACTCAAGACTTACAGTATCAATGGCAGTTCTATCGTTAAGCGACAGGCTTTCACCACTGACTTATAAGTCCGCCTACGGACCCTTTAAACCCAATACATCCGGATAACGCTTGCACCCTCCGTATTACCGCGGCGTCTGTCACGGAGTTAGC
+
CCCCCGGGGCGGGGGGGGGGGGGGGGGGGGEGGGGGGGGGGGGGGEFGGGGGGEDCFGGGGGGGGGGGGGGGGGGGGGGGGGDG=@CFD=FEFG,AFFCFFFGG,FGGGGGGGGGGE:>=>EDGGF;AEFGGG8=6=@DDFEFF+CDFF@9<EGGGGGGGGFEFC??FFD8DFFGGFG977=@DFGD?6@+035?98D**;D66>FEE<8C8*=;9;?FA711:@9)):BAFGEC<6*?C2(8>)7CEG5?((:)2/.//(*)7*3((36/,3=).-(,-6(--,48)))-())228:<)
@M02996:162:000000000-B87FG:1:1101:3390:11050 2:N:0:TCGACGTC+TCTCTCCG
GACACGGGTATCTAATCCTGTTTGCTCCCCTAGCTTTCGTTCCTCAGCGTCAGTAGTGGTCCAGCGCGCCGCTTTCGCCACGGGTGTTCCTGCAGATATCTACGCATTTCACCGCTACACCTGCAATTCCACGCGCCTCTCCCACACTCGAGCACAGCAGTTTTGGAAGCAGCCTCTGGGTTAAGCCCAGAGATTTCACTCCCAACTTGCCGCACCGCCTACGAACCCTTTACACCCAGTAATTCCGAACAACGCTGGCCCCCTTCGTCTTACCAGCGCCGCCGGCCCGTGTTTGGCGGGG
+
CCCCCGGGFCGGECCFFFGGCFFFGFGFDCFGGFGGGFGFFF@FGGGGGGGGGGGGGGGGGGGGGGGGGGGDGGFFGGDFEEDF=CFGGGEEFCEFGEFFGFGFEFC7EE,B=CCC@10=AEFGGFGFFGGC8>C=DB>DD=6?D7>=:=;ADCCFEGGGGF@FG>F9FFFFDFGGAFBFGGCFBC)?B>D94BDE?;B8BGFFF>B=CF<@93.0(5:/1//(,,-(.02.24><9,2<42:>6:0150).4)47,((.-900*(((,,()..),((,(-(-,((((,-((0)**2(-(4
@M02996:162:000000000-B87FG:1:1101:3415:11056 2:N:0:TCGACGTC+TCTCTCCG
GACACGGGTATCTAATCCTGTTTGCTCCCCTAGCTTTCGTTCCTCAGCGTCAGTAGTGGTCCAGCGCGCCGCTTTCGCCACGGGTGTTCCTGCAGATATCTACGCATTTCACCGCTACACCTGCAATTCCACGCGCCTCTCCCACACTCGAGCACAGCAGTTTTGGAAGCAGCCTCTGGTTTAAGCCCAGAGATTTCACTCCCAACTTGCCGCACCGCCTACGAACCATTTACACCCAGTCATTCCTAACAACCCTGGCCCCCTTCGTCTTCCCGCGGCCCCGGGCACCTCGTTACCCGGG
+
CCCCCCGGGGGGF@CFFGGGFAFGGFFFGEFFGGGGGGGFFFGGGGFG7FEGGGGGEDGGGGGGGGGGGGGGGCGEFGD7=7+@8@CFGFEEDC@FFFGGGFGGGBC@FFAFFGDFE8?DFGFGE9,:AFD9CE@=@63>D=FGGGA>;=D5B@F7CE69ECEFF>GG7FCFFFGG9C@+?C?72?>F>E@4AFGEE9B<8A=DFFBFCFG=>EBBBDG<7//,3(.(.05)*.<<B1+0).)-16))2402:)40.32(2>6(*,3.-3-).8,((,(((-(((-(((((-.)/*3(,((
@M02996:162:000000000-B87FG:1:1101:12871:11117 2:N:0:TCGACGTC+TCTCTCCG
GACTACACGGGTATCTAATCCTGTTTGCTCCCCACGCTTTCGTGCATGAGCGTCAGTACAGGCCCAGGGGATTGCCTTCGCCATCGGTGTTCCTCCGCATATCTACGCATTTCACTGCTACACGCGGAATTCCATCCCCCTCTGCCGTACTCTAGCCTTGCAGTCACAAAGGCAGTTCCCAGGTTGAGCCCGGGGATTTCACCTCTGTCTTGCAAAGCCGCCTGCGCACGCTTTACGCCCAGTAATTCCGATTAACGCTCGCACCCTACGTATTACCGCCGCTGCTGGCACGTCGTTAGC
+
CCCCCGGGGGGGGGGGGGGGGGGGGDGGGGGGGGGGGGGGGGGGGGGGGGGGGGGGGGGGGGGEGGGGGGGDGGGGGGGGGFEGGGGGGGGGFGGGGGGGGFFGGGGGGGGGGGGFG:B=DEFCGEGBFGGGGGGGGFGGGAFGGG>@>DFE@EFGGCEGGGFA6<@CG8FFGFDGFGEFEFEADFFGBFGFAED(6CFFFGF3>6>5CFG4@F?;459(/66=<>F0652(9?AF0(2:28?AF>:>F::2:B2:--,(,1((9??(.,,)).-6)(,(--33>704?05<0)//2(,6
@M02996:162:000000000-B87FG:1:1101:19485:11201 2:N:0:TCGACGTC+TCTCTCCG
GACTACAGGGGTATCTAATCCTGTTTGCTCCCCACGCTTTCGTGCATGAGCGTCAGTACAGGCCCAGGGGATTGCCTTCGCCATCGGTGTTCCTCCGCATATCTACGCATTTCACTGCTACACGCGGAATTCCATCCCCCTCTGCCGTACTCTAGCCTTGCAGTCACAAAGGCAGTTCCCAGGTTGAGCCCGGGGATTTCACCTCTTGCTTGCAAAGCCCCCTGCGCACGCTTTACGCCCAGTAATTCCGGGTACAGCTCGCCCCCTACGTCTTCCCGCCGCTGCTGGCACGTGTTTTGC
+
CCCCCGGGGGGGGGGGGDFGGGGGGGGGGGCFGGGGGGEGGGGGGGGGGGGGGGGGGGGGGGGGGDGGGGGGGGGGGGGGGGGGGE@FFGDGGGGGGGGGGFGFFFGGGGFGGGACF:D=@EFGGFGGE@FFGGGGGDDGGFFFGGAFBGFFGEFFGGE?D88FCFCFGGGFGFC9FDEFEFFCFFEDCEG>?BC9=:/58;=391**.=D:BF98;AC=5(((/(..3*.,/44A:0?E<<>264).22.(-))0..).-1(-9(,(2,.((-642(,(--(((,5(,(4,.)0*2((4
@M02996:162:000000000-B87FG:1:1101:19469:11213 2:N:0:TCGACGTC+TCTCTCCG
GACTACAGGGGTATCTAATCCTGTTTGCTCCCCACGCTTTCGTGCATGAGCGTCAGTACAGGCCCAGGGGATTGCCTTCGCCATCGGTGTTCCTCCGCATATCTACGCATTTCACTGCTACACGCGGAATTCCATCCCCCTCTGCCGTACTCTAGCCTTGCAGTCACAAAGGCAGTTCCCAGGTTGAGCCCGGGGATTTCACCTCTGTCTTGCAAAGCCGCCTGCGCACGCTTTACGCCCAGTAATTCCGATTAACGCTCGCACCCTCAGTATTACAGGGGCTGCTGGCCCGTAGTTCGC
+
CCCCCGGGGGGGGGGGGGGGGGGGGGGGGGFGGGGGGEGGGGFGGGGGGGGGGGGGGGGGGGGGGGGGGGGDGGGGGGGGDFGGGGEGGFGGGGGGGGGGFFGGGFGGEGGFGDFEF:9DFFGGGGGCGFDGGGGGFDFGGDFCGEACBGFFFGGCFFGGFGFGFFFGGGGFGFGGFGFFEFGGGD@;8CFB@BCBFGFFEGFFFFE*11=E=AC=487,2314=BFF>*.,932-28C=?0(-1:<4C8)((06:,-,,(134<0,(,(...)..))((((-41)),,4(3001/0)-(
@M02996:162:000000000-B87FG:1:1101:27079:11372 2:N:0:TCGACGTC+TCTCTCCG
GACTACCAGGGTATCTAATCCTGTTTGCTCCCCACGCTTTCGTGCATGAGCGTCAGTACAGGCCCAGGGGATTGCCTTCGCCATCGGTGTTCCTCCGCATATCTACGCATTTCACTGCTACACGCGGAATTCCATCCCCCTCTGCCGTACTCTAGCCTTGCAGTCACAAAGGCAGTTCCCAGGTTGAGCCCGGGGATTTCACCTCTGTCTTGCAAAGCCGCCTGCGCACGCTTTACGCCCAGTAATTCCGATTAACGCTCGCACCCTCCGTATTACCGCGGCTGCTGGCACGTAGTTAGC
+
CCCCCGGGGGGGFGGGGEGGGGGGGGGGGGGGGGGGGGGGGGGGGGGGFGGGGGGGGGGGGGGGGGGGGGGGGGGGGGGGGGGGGGEFGGGGGGGGGGGGGFGFGGGGGGGGGGDEG>DFFEFGGGGGGGGGGF;FFFDGDDFGGGFGFG?0@CDDFGGDFGEAFFGGGGGFFFDGFFEFGGFCGG@FB?FBFFG29FFEFGF*(*>@CCGFFFFFFFG>7./=;@B>F53(1(4>?::?(::<BDFAC?)(,7:2((-,-)(454((43-.(466<:-((,,((.)4(33<0)/2<--)
@M02996:162:000000000-B87FG:1:1101:3470:11477 2:N:0:TCGACGTC+TCTCTCCG
GACTACCCGGGTACTAATCCTGTTTGCTCCCCACGCTTTCGTGCATGAGCGTCAGTACAGGTCCAGGGGATTGCCTTCGCCATCGGTGTTCCTCCGCATATCTACGCATTTCACTGCTACACGCGGAATTCCATCCCCCTCTACCGTACTCTAGCCATGCAGTCACAAAGGCAGTTCCCAGGTTGAGCCCGGGGATTTCACCTCTGTCTTGCATAACCGCCTGCGCACGCTTTACGCCCAGTAATTCCGATTACCGCTTGCACCCTACGTATTACTGCGGCTGCTGGCACGTAGTTGACCG
+
CCCCCGGGGGGFGEF,CFD<EACF@FGAF;C@;FF7:FEFDFFEFBEFFDGFEFECCFGGGGGCFGGGEGGGFFGGGGCECFFFE8=CCCEDDFDGC@F7F?EFDFGFGECEGAE?F;D9?EFCGGGDG8E;FGFFGG+@DDFDFGFG5==>GEFFGG?F9D0:2=CG@FFFGD7CFGEFCFC9>DCFCCEA45C25FFE?EEFFF<484+8=FCFEAC(*//69BB@(83:*66(81:;1?))0.)-9(0(8443-.(((2,.1(4244462).).4(,((-(.,38?2<<)<?C+),,(
@M02996:162:000000000-B87FG:1:1101:28820:11525 2:N:0:TCGACGTC+TCTCTCCG
GACTACCAGGGTATCTAATCCTGTTTGCTCCCCACGCTTTCGTGCATGAGCGTCAGTACAGGTCCAGGGGATTGCCTTCGCCATCGGTGTTCCTCCGCATATCTACGCATTTCACTGCTACACGCGGAATTCCATCCCCCTCTACCGTACTCTAGCCATGCAGTCACAAAGGCAGTTCCCAGGTTGAGCACGGGGATTTCCCCTCTGTCTTGCATAACCGCCTGGGCACGCTTTACTCCCAGTAATTCGGATTAACGCTTACCCCCTCCGTATTCCCGCGGCTGCTGGCACGTATTTACC
+
CCCCCGGGGGGGEFGGEEGGGGGGEGGGGFFCEGGGGGGGGGGGGGFGFGGGGGGGGGGGGCEEGGGGGGGGDFGGFGFFGEGEFGFFGGGGFGFFEDGGGFGGFEFGEGGGGGFFG>BDF9B=E@C=:FGGGGGGGFFEGAFGGFBFFG?DDFGGGFFFFFECEFFFCEGFGA+@BCC?@?CFFG)034@>BF75AGFF*>25>F@?78CBEF<8;?C=7,((((/(,*.(:076)1>=(6/.+.?7*(0-29)0((-(,2((*(2((((..(.)566(2,((,88>B7>:002++)))
@M02996:162:000000000-B87FG:1:1101:28843:11534 2:N:0:TCGACGTC+TCTCTCCG
GACTACCAGGGTATCTAATCCTGTTTGCTCCCCACGCTTTCGTGCATGGGCGTCAGTACAGGTCCAGGGGATTGCCTTCGCAATCGGTGTTCCTCCGCATATCTCCGCATTTCACTGCTACACGCGGAATTCCATCCCCCTCTACCGTCCTCTAGCAATGAAGTACCAAAGGCGGTTCCCGGGTTGAGCCCGGGGATTTCACCCCTGACTTGCATAACAGCCTGCGAACGCTTTACGCCCAGTAATCCGGCTTACCGCTGACACCCTACGTATTCCCGCGGCTGCGGCACCGTAGTTACC
+
CCCCCGGGGGCCE<E<C,AFDADGGCEEEFFGFA:@CFF8@FE@,6C,,9C@F@::C,6CC,;AE<FGG7@FEAFFFAE:F:B:8E768C:E;EF,+86,82;6,,+,66?E@,,59036B,4+8@4@>FEFFC,?DFG>+19+B,8=*6**66=FF=F8,,*,2++2=:E0:0*@9DCC*>5?>/0;==8>4?)(6FAC5F/(()/,(2+7)*)+)/*)2,/,/,(((*-17454::E*36:D*:)-/(.(-0,0-(,(,2.4*(((,(.,-.)..((-((-((,((--((0)122))-
@M02996:162:000000000-B87FG:1:1101:13632:11555 2:N:0:TCGACGTC+TCTCTCCG
GACTACAAGGGTATCTAATCCTGTTTGCTCCCCACGCTTTCGTGCATGAGCGTCAGTACAGGTCCAGGGGATTGCCTTCGCCATCGGTGCTCCTCCGCATATCTACGCATTTCACTGCTACACGCGGAATTCCATCCCCCTCTACCGTACTCTAGCCATGCAGTCACAAATGCAGTTCCCAGGTTGAGCCCGGGGATTTCACATCTGTCTTGCATAACCGCCTGCGCACGCTTTACGCCCAGTAATTCCGATTAACGCTTGCACCCTCCGTATTACCGCGGCTGCTGGCCCGTAGTTAGC
+
CCCCCGGGGGGGGGGGGGGGGGGGFGGGGGGGGGGGGGGGGFGGGGGGGGGGGGGGGGGGGGGGGGGGGGGGGGGGGGGGGGGGGGGGGGCFGFGGGGGGGFGGGGGGGGGGGGGFGDDDFFGGGGGFGFFGFGGGGFGGGDFFGEBFFGFFGGGCGGGGGGFFGFGGGFGFGFGGFFEFDFGFGGBGEFGAAFGFFFFEEGFFFFFFEF>E4291>AG>E>?D1(19;CB(9=<<1;FE11:A44<<>?>:?>2C-(,,(/.8C??,44-47(.69(4134234>??<(3900*;+)6<
@M02996:162:000000000-B87FG:1:1101:6428:11591 2:N:0:TCGACGTC+TCTCTCCG
GACTACTAGGGTATCTAATCCTGTTTGCTCCCCACGCTTTCGTGCATGAGCGTCAGTACAGGCCCAGGGGATTGCCTTCGCCATCGGTGTTCCTCCGCATATCTACGCATTTCACTGCTACACGCGGAATTCCATCCCCCTCTGCCGTACTCTAGCCTTGCAGTCACAAAGGCAGTTCCCAGCTTAAGCCCCGGGATTTCACCTCTGTCTTGCAACGCCGCCTCCGCACCCTTTACGCCCAGTAATTCCGATTAACGCTCGCACCCTCCGTATTACCGCGGGTGCTGGCACGTATGTACC
+
CCCCCGFGGGGGGGGGGGGGGGGGGGGGGFFGGGGGGGGGGG@FGFG@FFGGGGGGGC,CFGGGGGG7FB+@@FGGGGGGGGG74ACCCGGEEFFGCGGGCFFFCGGGGGEGGGGFG>D?DEF>CGCC+AEGGAE36DFGGDFDGFF>@GFED3BFGEDDFFBDF+D7?C?C?C7C=CEA;@,@C+*26@E)9?*):?FECC339*0/8BF*0*>)0):6=6;(/.6..*4?*345(,28-4,.*.<<75)4(8.2---4(>19C?B<0(-(.24).((,((-,())(-,8(0.+*2)).
@M02996:162:000000000-B87FG:1:1101:15116:11929 2:N:0:TCGACGTC+TCTCTCCG
GACTACAAGGGTATCTAATCCTGTTTGCTCCCCACGCTTTCGTGCATGAGCGTCAGTACAGGCCCAGGGGATTGCCTTCGCCATCGGTGTTCCTCCGCATATCTACGCATTTCACTGCTACACGCGGAATTCCATCCCCCTCTGCCGTACTCTAGCCTTGCAGTCACAAAGGCAGTTCCCAGGTTGAGCCCGGGGATTTCACCTCTGTCTTGCAAAGCCGCCTGCGCACGCTTTACGCCCAGTAATTCCGATTAACGCTCGCACCCTACGTATTACCGCGGCGGCTGCCACGTAGTTAGC
+
CCCCCGGGGGGGGGGGGGGGGGGGGGGGGGGGGGGGGGGGGGGGGGGGGGGGGGGGGGGGGGGGGGGGGGEDDGGGGGGGGGGGGGGFGGGGGGGGGGGGDFFGGGGGGGGGGGFGG:DDFEFGGGGGGGGGGGGGFGFGGDFGGGFFDGDDDDGGGGGGGGBDFDFGGGGFGFGGFGFFCDFFGGFGFGF9@EGFFGAEFGFF=A35?:G48AE67?G>C4;81:9;@82,::BFFFEEB6>>9<A9250-8>4>--,--133D???14..)(-4<:799(((,(((()5;0)*2+66<
@M02996:162:000000000-B87FG:1:1101:21640:12199 2:N:0:TCGACGTC+TCTCTCCG
GACTACCGGGGTATCTAATCCTGTTTGCTCCCCACGCTTTCGTGCATGAGCGTCAGTACAGGTCCAGGGGATTGCCTTCGCCATCGGTGTTCCTCCGCATATCTACGCATTTCACTGCTACACGCGGAATTCCATCCCCCTCTACCGTACTCTAGCCATGCAGTCACAAATGCAGTTCCCAGGTTGAGCCCGGGGATTTCACATCTGTCTTGCATAACCGCCTGCGCACGCCTTACGCCCAGTAATTCCGATTAACGCTTGCACCCTACGTATTACCGCGGCTGCTGGCACGTAGTTAGC
+
CCCCCGGGGGGGGGGGGFGGGGGGGGGGFGFGGGGGGGGGGGGGGGGGGGGGGGGGGGGGGGGGGGGGGGGGGGGGGGGGGGGGGGFGGGGGGGGGGGGGGFGGFGGGGGGGGGGFGDFDFEGGGGGGGGGGGGGGFFEEGDFGGA>DFGFBDGGGGCEGFGFGGFGGDFGFGFGGFGFFGGGGGGFGFGGFFFG>@FFFFGFFEFFCFFC@EA*+//7>EBFDD1;:>8>(9:<:10?E??()*6<>>87218<F-(((-14<C:6??3456(.64:,(-426:))5??BF70*;+.64
@M02996:162:000000000-B87FG:1:1101:29358:12558 2:N:0:TCGACGTC+TCTCTCCG
GACTACCCGGGTATCTAATCCTGTTTGCTCCCCACGCTTTCGTGCATGAGCGTCAGTACAGGCCCAGGGGATTGCCTTCGCCATCGGTGTTCCTCCGCATATCTACGCATTTCACTGCTACACGCGGAATTCCATCCCCCTCTGCCGTACTCTAGCCTTGCAGTCACAAAGGCAGGTCCCAGGTTGAGCCCGGGGATTTCACCTCTGTCTTGCAAAGCCGCCTGCGCACGCTTTCCGCCCAGTAATTCCGATTTACGCTCAAACCCTACGTCTTACAGCGGCTGCTTGGACCGAGTTCGC
+
CCCCCGGFFGGFGGGGFFGGGGGGGGGGGFFFGGGGGGGGGGGGGGGGGGGGGGGGGGFFGG?EGGGGGGCFFGFGGGGGGGGGGGGGGGGFFCFGGGGGEFGFGGGGGGGFEGF@FDD?F@EEGGGFEEGGGGGGG>@EDFFGGFAC?D9DAFGFGDFFF68>?CGGGGGAC5;*;C=9EDC@>CFC@FF>4@G9=,;?C7*.(2799AG)3*9:4AF6/62?;6167*3(1:)4::CCFF:<62:9D()4().2-,---*))1,8(.8,.,865.).(-(,-44))())(00/22),(
@M02996:162:000000000-B87FG:1:1101:5332:12657 2:N:0:TCGACGTC+TCTCTCCG
GACTACCAGGGTATCTAATCCTGTTTGCTCCCCACGCTTTCGTGCATGAGCGTCAGTACAGGCCCAGGGGATTGCCTTCGCCATCGGTGTTCCTCCGCATAGCTACGCATTTCACTGCTACACGCGGAATTCCATCCCCCTCTGCCGTACTCTAGCCTTGCAGTCAACAAGGCAGTTCCCAGGTTGAGCCCGCGTATTTCACCTCTGTCTTGCAACGCCGCCTGCGCACGCCTGAGGCCCAGTAATTGCGATTAACGCTCACACCCTACTTCTTGTCGCGGCCTCCTGGCACGAGTACAC
+
CCCCCG<FGGDFFFGGGGGGGFGGFFGAD<6C@FFGGCE8FGGGGGGGGGGGGEGCCFGGGG8:FECFCCBFGGAFCFGG7FGGGECF7FFFEFGFGGGCF+=D,CB@CB:FEFFE;03+64BCCC@:64=EFGDDGDFE>@9DFE=@:?::EFGGGGEFGG8,,++,54,:@?6@82*?FD5@<;895C@@*9*--,+*8>B39A)**+=4>*/2(8::*.,3((.((*-(0(((,(/24(()*).)0()(,.-2(,(((2.:52((.))))))).(-,-(((.((),.4)))***))-
@M02996:162:000000000-B87FG:1:1101:18187:12682 2:N:0:TCGACGTC+TCTCTCCG
GACTACAAGGGTATCTAATCCTGTTTGCTCCCCACGCTTTCGTGCATGAGCGTCAGTACAGGTCCAGGGGATTGCCTTCGCCATCGGTGTTCCTCCGCATATCTACGCATTTCACTGCTACACGCGGAATTCCATCCCCCTCTACCGTACTCTAGCCATGCAGTCACAAATGCAGTTCCCAGGTTGAGCCCGGGGATTTCACATCTGTCTTGCATAACCGCCTGCGCACGCTTTACGCCCAGTAATTCCGATTAACGCTTGACCCCTACGTATTACCGCGGCTGCTGGCCATGTGTTAGC
+
CCCCCGGGGGEGEGGGGEFGGGGFGGGGGGFDCGGGGGGFFGGGGGGGGGGGGGGGFGGGGGGGFGGGGDGEGGGGFGGGGGGGGGEGGEGEGGGGEGGG@;EGGFGGCEEFGGGFF:;BC>ACGGGFGGGGGGGGGDGGGAF+=CAFFGFD@EFDGGFDEGDFGFGGFFFFAFFFFGEFGFFGGG5DECC@?ACBFFA69DE*:8?CFFFBEF@=>A?9*./:330.41(/9;EFF;BC6:74=<94C8)3:5:*----(*),2(-,.88)68)-)-,-(3290))58(((0*0+0).)
@M02996:162:000000000-B87FG:1:1101:18181:12700 2:N:0:TCGACGTC+TCTCTCCG
GACTACAAGGGTATCTAATCCTGTTTGCTCCCCACGCTTTCGTGCATGAGCGTCAGTACAGGTCCAGGGGATTGCCTTCGCCATCGGTGTTCCTCCGCATATCTACGCATTTCACTGCTACACGCGGAATTCCATCCCCCTCTACCGTACTCTAGCCATGCAGTCACAAATGCAGTTCCCAGGTTGAGCCCGGGGATTTCACATCTGTCTTGCATAACCGCCTGCGCACGCTTTACGCCCAGTAATTCCGATTAACGCTTGCACCCTACGTATTACCGCGGCTGCTGGGACGTAGTTCGC
+
CCCCCGGGGGGGGGGGGGGGGGGFGGGGGGGGGGGGGGGGGGGGGGGGGGGGGGGGGGGGGGGGGGGGGGGGGGGGGGGGGGGGGGFGGDGGGFGGGGGEGFGGGFGGGGFGGGFEG:;9DEFDGGGGGGGGGGGGGGGGGFFGGGFGFGFFGGFGGGGFGGFGGFGGGFGFFF8AFFF?9FFFGGFGEGGFFFGFFGFFEGFEFB?5<FGFFFCB@FG>=:;?D>>99:>?D7CC<@FE:F:<@DA9;:0307<:-(---5527:BF63,46::A4:1-4(49<>)5((.40)2/3433
@M02996:162:000000000-B87FG:1:1101:11091:12871 2:N:0:TCGACGTC+TCTCTCCG
GACTACCCGGGTATCTAATCCTGTTTGCTCCCCACGCTTTCGTGCATGAGCGTCAGTACAGGCCCAGGGGATTGCCTTCGCCATCGGTGTTCCTCCGCATATCTACGCATTTCACTGCTACACGCGGAATTCCATCCCCCTCTGCCGTACTCTAGCCTTGCAGTCACAAAGACAGTTCCCAGGTTGAGCCCGGGGATTTCACCTCTGTCTTGCAAAGCCGCCTGCGCACGCTTTACGCCCAGTAATTCCGATTAACGCTCGCCCCCTACGTATTACCGCGGCTGCTGGCCAGTGGTTTAC
+
CCCCCGGGGGGFGGGGFGGGGGGGGGGGGGGGFGGGGGGGGGGGGGGGCGGGGGGGGGGGGGGGGGGGGGGGGGGGGGGGGGGGGGGGGDEGDFGGDGGECFFGGGGGGGGFGFGEGDFGGGGGGGFECBDFEGGGGFGG>>FGGGBF>GFEFGGGGGGGGGEFGAFGGEEFGFCFFGFFFGGGFGEGFGE=B>DFFGFECGFED8BEFFGFFFC88FG9C11(:6>B@C>,7<>A:(:?BB?<@9A>C>F?FD>F3,(,,)(,999B04...5):)(--2,((438(,4((0**+2(()
@M02996:162:000000000-B87FG:1:1101:26199:12901 2:N:0:TCGACGTC+TCTCTCCG
GACTACTGGGGTATCTAATCCTGTTTGCTCCCCACGCTTTCGTGCATGAGCGTCAGTACAGGCCCAGGGGATTGCCTTCGCCATCGGTGTTCCTCCGCATATCTACGCATTTCACTGCTACACGCGGAATTCCATCCCCCTCTGCCGTACTCTAGCCTTGCAGTCACAAAGGCAGTTCCCAGGTTGAGCCCGGGGATTTCACCTCTGTCTTGCAAAGCCGCCTGCGCCCGCTTTACGCCCAGTAATTCCGAGTAACGCTCGCCCCCTACGTATTACCCCGCCTGCTTGCCCGTATTTACG
+
CCCCCGDFGGGGGGGGGGGGGGGGGGGGGGFGGGGGGFGGGGGGGGGGGGGGEGGGGGGGGGG>FFGFGGDFGGGGGGGGGGGGGGFFGGGGGGGGGGGGGFGGFGGGGGGGGGGCE:BFFEFEGGFCEFGGGGFFGGGGGAFCFGFEDG?DFB7BDFFGFGEFC?FFDGGFGFGGFGE53DEF9D@GFGGAADD==FF?CGFEFA315=C*.?@+6A76:9?1863(.*.(93:<?BGE,35)/-6.::)(-8)2(---4C0,9626664)..).-.(40(41:().(()(0)*32).(
@M02996:162:000000000-B87FG:1:1101:10932:13084 2:N:0:TCGACGTC+TCTCTCCG
GACTACTAGGGTATCTAATCCTGTTTGCTCCCCACGCTTTCGTGCATGAGCGTCAGTACAGGTCCAGGGGATTGCCTTCGCCATCGGTGTTCCTCCGCATATCTACGCATTTCACTGCTACACGCGGAATTCCATCCCCCTCTACCGTACTCTAGCCATGCAGTCACAAAGGCAGTTCCCAGGTTGAGCCCGGGGATTTCACCTCTGTCTTGCATAACCGCCTGCGCACGCTTTACGCCCAGTAATTCCGATTCACGCTTGCACCCCACGTATTTCCGCGGCTGCTGGCACGCTGTTAGC
+
CCCCCGGGGGFGDCFGGFGGGGGGCFFFGGGFFGGGGGGGGGGGGGGGGGGGGGGEGGGGGGGGGGGGGGGDGGGGGGGGGGGGGGGGEFEGGGGFGGGGG7DFGGGGEGCAFGGBGDFBDEE?GGGEGGGGGGFFGD8EC86?DA>DDDFFGGGGGGF8DEEFD59DCFF5EFDCFGFFGFFEGG:5@CFFFE>9=?99<:=@FF@EEC7*8AC=84C>764:<6:3489(:7))60>E0<:)*.))7()4:*.:(.(-(/,.7(((,(-.)()-660,(-(-3,).32?:))22<).)
@M02996:162:000000000-B87FG:1:1101:6839:13581 2:N:0:TCGACGTC+TCTCTCCG
GACTACACGGGTATCTAATCCTGTTTGCTCCCCACGCTTTCGTGCATGAGCGTCAGTACAGGCCCAGGGGATTGCCTTCGCCATCGGTGTTCCTCCGCATATCTACGCATTTCACTGCTACACGCGGAATTCCATCCCCCTCTGCCGTACTCTAGCCTTGCAGTCACAAAGGCAGTTCCCAGGTTGAGCCCGGGGATTTCACCTCTGTCTTGCAAAGCCGCCTGCGCACGCTTTACGCCCAGTAATTCCGAATAACGCTCGCACCCTACCGTTTACCGCGGCTGCTGGGACCTTGTTAGC
+
CCCCCGFGGGGGGGGGGG<FGGGFGFGGGGFGEGGGGGGGGGGGGGGGGGGGGCFCFGGGGGGDGGGGGGGGGGGGGGGGGGFGGGEBFFGGDFFGGGGGGFGGGGGGGGGGGFGEG:?DFFFEGGGC+AEFGGGGGDDBDDFGDF9@>DFFGGGFGGGGGGCDCFGFFEGFGFGGFGFFGGGFG>@?CGGA>?C(/<AE5CF@DFEC<BG==F?FEFF3=:<@D@B611,8*49<1,8C1,4)*).-25)(-.)0(((,,1(-92::(((((((.-((((--((...-(,()*3+3:4)
@M02996:162:000000000-B87FG:1:1101:29414:13583 2:N:0:TCGACGTC+TCTCTCCG
GACTACCAGGGTATCTAATCCTGTTTGCTCCCCACGCTTTCGTGCATGAGCGTCAGTACAGGCCCAGGGGATTGCCTTCGCCATCGGTGTTCCTCCGCATATCTACGCATTTCACTGCTACACGCGGAATTCCATCCCCCTCTGCCGTACTCTAGCCTTGCAGTCACAAAGGCAGTTCCCAGGTTGAGCCCGGGGATTTCACCTCTGTCTTGCAAAGCCGCCTGCGCACGCTTTCCGCCCAGTAATTCCGCTTAACGCTCGCCCCCTACGGATTACCGCGTGTGCTGGGACGTAGGTGGC
+
CCCCCGGGGGGFCGGGGEGGGGGFGGGGGGGGGGGGGGGGGGGGGGGGGGGGGGGGGGGGGGGGGGGGFGCGGGGGGGGGGGGGGGFFGGGGGGGGGGGGGBGFGGGGGGGGGGGFF:;@D>?=EDFCFGGGGDFFFFFGCDF?CFAF>?FE,DFFGGFCDGF<@FGGC8,;DFGFFGFFFFF@EGFGFGGBFDGA@?F<5953>A=<CFF=E;91002.1:6=06>(3*(,::).,4C=:<7>?<A<280-1;A?((((-),3C1361((,(42462(2-(---)5(((42))**3)(.
@M02996:162:000000000-B87FG:1:1101:6841:13599 2:N:0:TCGACGTC+TCTCTCCG
GACTACACGGGTATCTAATCCTGTTTGCTCCCCACGCTTTCGTGCATGAGCGTCAGTACAGGCCCAGGGAATTGCCTTCGCCATCGGTGTTCCTCCGCATATCTACGCATTTCACTGCTACACGCGGAATTCCATCCCCCTCTGCCGTACTCTAGCCTTGCAGTAACAAAGGCAGTTCCCAGGTTGAGCCCGGGGATTTCACCCCTGTCTTGCAAAGCCGCCTGCGCACCCTTTACGCCCAGTAATTCCGCTTAACGCCCGCACCCTACGTCTTACCGCGGCTGCTGGCACGTCATTAGC
+
CCCCCG<FGGGGGGGGGFGGGGGGG<FCFFFGGDGCFGGGGGGGGGGGDGGGGGG,F@,,CFG,6@EFG,69AFGGGGGGGCFGGCBBFEFG,FE=:FFGGBGGGFGGGGGGGGG9FDFGGGFEC@FGGGGGGA7?+6DE>A?=DFA@@DFEDGGGG8D8BD=>,+?FC>EFFFG78;E59F>EE7CD:,5)3@CA9<AE*C:(()-0)41.8;.1/82(2.,/((469*(/94<A,2CC664-94).0.)32)6:--(-,116<<:(3(,((,6:.(,-1(((-52(4(310)*2+)).
@M02996:162:000000000-B87FG:1:1101:11507:13621 2:N:0:TCGACGTC+TCTCTCCG
GACTACACGGGTATCTAATCCTGTTTGCTCCCCACGCTTTCGTGCATGAGCGTCAGTACAGGCCCAGGGGATTGCCTTCGCCATCGGTGTTCCTCCGCATATCTACGCATTTCACTGCTACACGCGGAATTCCATCCCCCTCTGCCGTCCTCTAGCCTTGCAGTCACAAAGGCAGTTCCCAGGTTGAGCCCGGGGATTTCACCTCTGTCTTGCAAAGCCGCCTGCGCACGCTTTACGCCCAGTAATTCCTATTAACGCTCGCACCCTACGTATTACCGCGGCTTCTGTCACGTCTTTAGC
+
CCCCCGGGGGGGBFGGGFGGGGGGGGGFGGGFCFGGGGGGGGGGGGGGGFGGGGGGGGGGGGGGGEGGGGEEGGGGGGGGGGEGGGGGGGGGGGGGFGGGGFFGGFCFGGGFDDEGGDFFDEF@EGGDGGGGGGGD?EGGG=DDFGFG*=*3@=FGGGG67,3,9<FFF8:ACAGFFGFFFGGGGC5;:?D2BAD(9FFFFG7*7*)**:C*4A3;1=71E1((6490(*-27:AFFFEC?F:2*.::7)7)-*.:(,--,)((9:<<<(.)).6)6((((4(,344))))(0)*22))-
@M02996:162:000000000-B87FG:1:1101:15027:13635 2:N:0:TCGACGTC+TCTCTCCG
GACTACCCGGGTATCTAATCCTGTTTGCTCCCCACGCTTTCGTGCATGAGCGTCAGTACAGGCCCAGGGGATTGCCTTCGCCATCGGTGTTCCTCCGCATATCTACGCATTTCACTGCTACACGCGGAATTCCATCCCCCTCTGCCGTACTCTAGCCTTGCAGTCACAAAGGCAGTTCCCAGGTTGAGCCCGGGGATTTCACCTCTGTCTTGCAAAGCCGCCTGCGCACGCTTTACCCCCAGTAATTCCGATTAACGCCCGCACCCGACGTATTACCGCGGGCTCGTGCAACTTGTTAGC
+
CCCCCGGGGGGGFGGGFGGGGGGGGGGGGGEGGGGGGGGGGGGGGGFGGGGGGGGGGGGGGGGGGGGGGGGGGGGGGGGGGGGGGGGFGGGGGGGGGGGGGBFGGGGGGCEGGGGGGDDDFEFGGGE7FFDGGGGGGGGGGFFGGGB:5DFFCGGGGGGGGGFEFFGGGGGFFFGGFF;?,692@C@C8;D>BBD>DGFE*=EEF=B?<FC4>F4+(.2.2.((((,(.*,,1:<2)(;C0(.)*).6:3)-:7-*((((-1(-93(4922(-3)..(-((-((-(,,1()))*+23))5
@M02996:162:000000000-B87FG:1:1101:15009:13641 2:N:0:TCGACGTC+TCTCTCCG
GACTACCCGGGTATCTAATCCTGTTTGCTCCCCACGCTTTCGTGCATGAGCGTCAGTACAGGCCCAGGGGATTGCCTTCGCCATCGGTGTTCCTCCGCATATCTACGCATTTCACTGCTACACGCGGAATTCCATCCCCCTCTGCCGTACTCTAGCCTTGCAGTCACAAAGGCAGTTCCCAGGTTGAGCCCGGGGATTTCACCTCTGTCTTGCAAAGCCGCCTGCGCACGCTTTACGCCCAGTAATTCCGATTAACGCTCGCACCCTACGTACTACCACGGCTGCCTGCACCTAGTTAGC
+
CCCCCGGGGGGGGGGGGGGGGGGGGGGGGGGGGGGGGGGGGGGGGGGGGGGGGGGGGGGGGGGGGGGGGGGGGGGGGGGGGGGGGGCFGGEGFGGGGGGGGFD9CFGGGGCFGGGGG8@FGFGGDGEGGGFGGFGGGGGGGFFGGGFGEGFBFGFGEGGGGGEGFAC,;D@9DFGGFFEFFFGGGG@G@?FAFEGBFGFFFGFE9AEEF>C3>FC;4;F>=;?FF;97;89?D?BFFBEE:?B<F<.-:472?>A0--(--1325??::344(4644).(((,44().((2())+33-.)
@M02996:162:000000000-B87FG:1:1101:10857:13677 2:N:0:TCGACGTC+TCTCTCCG
GACTACACGGGTATCTAATCCTGTTTGCTCCCCACGCTTTCGTGCATGAGCGTCAGTACAGGCCCAGGGGATTGCCTTCGCCATCGGTGTTCCTCCGCATATCTACGCATTTCACTGCTACACGCGGAATTCCATCCCCCTCTGCCGTACTCTAGCCTTGCAGTCACAAAGGCAGTTCCCAGGTTGAGCCCGGGGATTTCACCTCTGTCTTGCAAAGCCGCCTGCGCACGCTTTACGCCCAGTAATTCCGCTTACCGCTCGCCCCCTACGTATTACCGCTGCTGCTGGCACGTCGTTAGC
+
CCCCCGGGGGGGGGGGGGGGGGGGGGGGGGGGEGGGGGGGGGGGGGGGGGGGGGGGGFGGFGGGGGGGGGDFGGGGGGGGGGGGGGGGGGGGGGGGGGGGGFGGGGGGGGGGGGGFG>FGGEFGGGGGGGGGGGGGGFFGGAFFGFFFEGFDFGGGGGGGG?*>?+=,;DFFGFCGFGFF9DCCCCCGFFGFADD@DFAE4FEEB*)8@FF=467+/;837./6?2913:605<)6<08?8:(674AA7:)4(0)2--,4670,7911:(.44().916--(8,442:8,4(0)/22(-5
@M02996:162:000000000-B87FG:1:1101:26768:13859 2:N:0:TCGACGTC+TCTCTCCG
GACTACAGGGGTATCTAATCCTGTTTGCTCCCCACGCTTTCGTGCATGAGCGTCAGTACAGGTCCAGGGGATTGCCTTCGCCATCGGTGTTCCTCCGCATATCTACGCATTTCACTGCTACACGCGGAATTCCATCCCCCTCTACCGTACTCTAGCCATGCAGTCACAAAGGCAGTTCCCAGGTTGAGCCCGGGGATTTCACCTCTGTCTTGCATAACCGCCTGCGCACGCTTTACGCCCAGTAATTCCGATTAACGCTTGCACCCTACGTATTACCGCGGCTGCTGGCACGTAGTTAGC
+
CCCCCGGGGGGGGGGGGGGGGGGGGGGGGGGGGGGGGGGGGGGGGGGGGGGGGGGGGGGGGGGGGGGGGGGDGGGGGGGGGGGGGGFFGGGGGGGGGGGGGFGGGGGGGGGGGFFFG:DFFEEGGGGGGGGGGGGGGFGGGFFGGG@FFGFEGGGGGFGGFGFFGFGGGGGFDFDGFGFA;?7@FFEGFGGBF*;=DEA?CGFE>2;<CFGFFF5+>FF;=1;;DB607863C;<CB:EEF6>B69)6:7>0-7<*(--,-1,.9117<?4464.6),-(46;4350(4:2(0)*/:562
@M02996:162:000000000-B87FG:1:1101:26785:13866 2:N:0:TCGACGTC+TCTCTCCG
GACTACAGGGGTATCTAATCCTGTTTGCTCCCCACGCTTTCGTGCATGAGCGTCAGTACAGGTCCAGGGGATTGCCTTCGCCATCGGTGTTCCTCCGCATATCTACGCATTTCACTGCTACACGCGGAATTCCATCCCCCTCTACCGTACTCTAGCCATGCAGTCACAAAGGCAGTTCCCAGGTTGAGCCCGGGGATTTCACCTCTGTCTTGCATAACCGCCTGCGCACGCTTTACGCCCAGTAACTCCGATTAACGCTTGCACCCTACGTATTACCGCGGCTGCTGGGACGTGGTTAGC
+
CCCCCGGGGGGGGGGGFFGGGGGGGGGGGGEFEGGGGGGGGGGGGGGGGGGGGGGGGGGGGGGGGGGGGGGGGGGGGGGGGEGDGGGFGGGGFGGGGGGGGFGGGGGGGGGGGGGFGDFGFEGGGGGDCDEGEDCDFEEGGAFGGDAFFGAEFGGGGGGGGGEFFFGGDDGFGF>,?C;FGGGFFGF50;FAE>>ADGFFFGF@B=@4>>C*>FC4>AC616/6;(((.:315?EE0(::0(.<9).6>:>0?5::(,---*).>:<??6..6:9))--(,(-((.44(((,))2226()
@M02996:162:000000000-B87FG:1:1101:4330:14079 2:N:0:TCGACGTC+TCTCTCCG
GACTACCAGGGTATCTAATCCTGTTTGCTCCCCACGCTTTCGTGCATGAGCGTCAGTACAGGCCCAGGGGATTGCCTTCGCCATCGGTGTTCCTCCGCATATCTACGCATTTCACTGCTACACGCGGAATTCCATCCCCCTCTGCCGTAATCTAGCCTTGCAGTCACAAAGGCAGTTCCCAGGTTGAGCCCGGGGATTTCACCTCTGTCTTGCAACGCCGCCTGCGCACGCTTTACGCCCAGTTATTCCGATTAACGCGCGCCACCCTCGTATTTCGCCGTCGCATGGGACGTAGTTACA
+
CCCCCGFGGGGF@<FGCFFGGGGFGGGGGGFFEGGGGGGGGGGGGGGGFGGGGGGGGGGGGFGDFEGGGG7FFGGGGCGGGGGGGGGCGGGG@FEGGGGGGFGGFFGGG+FFGGGGGD?DFEFGGFG>CFGGGGG?=B?CC=DFGDAFD+**@@CFGDEGGG=:D?FAF>E?6AGCFDEFGFC,3;)C=9:5?BD9-,?/>F=ED6>EFFCE8/8)(0).*,(629;.,*,1/-<:01**((()1.6::(.,15):,-((,)((1(((,(((.(.),((-(-(((((.((((.)**+)).
@M02996:162:000000000-B87FG:1:1101:4346:14087 2:N:0:TCGACGTC+TCTCTCCG
GACTACCAGGGTATCTAATCCTGTTTGCTCCCCACGCTTTCGTGCATGAGCGTCAGTACAGGCCCAGGGGATTGCCTTCGCCATCGGTGTTCCTCCGCATATCTACGCATTTCACTGCTACACGCGGAATTCCATCCCCCTCTGCCGTACTCTAGCCTTGCAGTCACAAAGGCAGTTCCCAGGTTGAGCCCGGGGATTTCACCTCTGTCTTGCAAAGCCGCCTGCGCACGCTTTACGCCCAGTAATTCCGATTAACGCTCGCACCCTACGTATTACCGCGGCTGCTGGCCCGTAGTTAGC
+
CCCCCGGGGGGGGGGGGFFGGGGGGGGFGFDFFGGGGGGGGGGGGGGGGGGGGGGGGGGGGGGGGGGCGGEFDGGGGFGGEGGGGGGGGGGGGGGFGGECFDFGGGGGGGEGGGFCGDD+9EFEGGGGEGGGFGGFGGGGGFFGGGFC5DFEEFGGGGG?D?>B?AFGGCDFGFGGFGEFFGGGGGFFEGGF>DGFFGFCEGFFFFBEEFGFFF?FEFGB=661=BF(6C9(::ABBBGC<:?B4)-.:57?F::?--((()(,9,,,.,.)).)6A,-4(4;>F?B?<(29<5*2<629
@M02996:162:000000000-B87FG:1:1101:4329:14097 2:N:0:TCGACGTC+TCTCTCCG
GACTACCAGGGTATCTAATCCTGTTTGCTCCCCACGCTTTCGTGCATGAGCGTCAGTACAGGCCCAGGGGATTGCCTTCGCCATCGGTGTTCCTCCGCATATCTACGCATTTCACTGCTACACGCGGAATTCCATCCCCCTCTGCCGTACTCTAGCCTTGCAGTCACAAAGGCAGTTCCCAGGTTGAGCCCGGGGATTTCACCGCTGTCTTTCACAGCCGCCTGGCCAGCGTTTACGCCCAGTAAGTCCTGTTACACGTCGCACCCTAAGGCTTAACGCGGTGCGTGGCCCGGAGTTAGG
+
CCCCCGGGGGGGGGGGGEGGGGGGGFFGGFEFGGGGGGGGGGGGGGGGGFGGGGEGEGGGGGG=EGGGGGGGGGGGGGGGGGGGGGGCEFGGE@EEFGDGGFF8;FDF>E7EGEAEF>BDCF=EGGGDCFFFAGGGGGGGGDFGGE83:?*96>DD8EAFFGE,8??7CFGF?CGGFD*;EGCC9FEFFG>=BAG2(<AC*1.(6)5==F8*1@)3)5D3*(,,((/.(*(/:@F<((8:30.)*).-0)*-)*)*.-((.1(,/3((((((..)).-((-((((((-((4()):**-)(
@M02996:162:000000000-B87FG:1:1101:10892:14272 2:N:0:TCGACGTC+TCTCTCCG
GACTACTGGGGTATCTAATCCTGTTTGCTCCCCACGCTTTCGTGCATGAGCGTCAGTACAGGCCCAGGGGATTGCCTTCGCCATCGGTGTTCCTCCGCATATCTACGCATTTCACTGCTACACGCGGAATTCCATCCCCCTCTGCCGTACTCTAGCCTTGCAGTCACAAAGGCAGTTCCCAGGTTGAGCCCGGGGATTTCACCTCTGTCTTGCAAAGCCGCCTGCGCACGCTTTACGCCCAGTAATTCCGATTAACGCTCGCACCCTACGTATTACCGCGGCTGCTGGCACGTAGTTAGC
+
CCCCCGGGGGGGGGGGGGGGGGGGGGGGGGFGGGGGGGGGGGGGGGGGGGGGGGGGGGGGGGGGGGGGGGEGGGGGGGGGGGGEGGGCGGEFFGGGGGGGGFGGGGGGGGGGGGGCF:D8=CBEGGGGGGGGGGGG?DEGDAFGGGBF?DFFFGGBFGGGEGFFFFGGGEGFGFGGFGFFGGG?FF@?EGCAD4?A=FAE<FFBBFEEFF7*>FCB;;F9C:?709@9@CB?D(6AB:?EBFFD949::8),,0-D,.,--1(356186(..62:66:(-4--(:3)8<<>87<*;<-))
@M02996:162:000000000-B87FG:1:1101:11364:14620 2:N:0:TCGACGTC+TCTCTCCG
GACTACCCGGGTATCTAATCCTGTTTGCTCCCCACGCTTTCGTGCATGAGCGTCAGTACAGGCCCAGGGGATTGCCTTCGCCATCGGTGTTCCTCCGCATATCTACGCATTTCACTGCTACACGCGGAATTCCATCCCCCTCTGCCGTACTCTAGCCTTGCAGTCACAAAGGCAGTTCCCAGGTTGAGCCCGGGGATTTCACCTCTGTCTTGCAAAGCCGCCTGCGCACGCTTTACGCCCAGTAATTCCGATTAACGCTCGCACCCCACGTATTACCGCGGCTGCTGGCCCGTAGTTAGC
+
CCCCCGGGGGGGFFGGGGGGGGGGFGGGGGC<CFGGGGGGGGGGGGGGFGGGGGGGGGGGGGGGGGGGGGGGGGGGGGGGGGGGGGGGGGGGGGGGGGGGCDFGGGGGGGGGGFDFGDDFF@E>EGGDGDGFFFGGGGGGGDFGGGFFDGDDGGGEGGGFDG@CF+BGCDFFCFGGFGEFAFFFEFFGFGGFFFGFFGFFFGFFDFFFFFC)7FCFFA;6726=1:;06*7:<2AA?1>EBF:A*)652,04?3)2---:>C04><(-41-,.8.)6:3((-((-47(4(498)*234AB
@M02996:162:000000000-B87FG:1:1101:16410:14773 2:N:0:TCGACGTC+TCTCTCCG
GACTACAAGGGTATCTAATCCTGTTTGCTCCCCACGCTTTCGTGCATGAGCGTCAGTACAGGTCCAGGGGATTGCCTTCGCCATCGGTGTTCCTCCGCATATCTACGCATTTCACTGCTACACGCGGAATTCCATCCCCCTCTACCGTACTCTAGCCATGCAGTCACAAAGGCAGTTCCCAGGTTGAGCCCGGGGATTTCACCTCTGTCTTGCATAACCGCCTGCGCACGCCTTACGCCCAGTAATTCCGATTAACGCTTGCACCCTACGTATTACCGCGGCTGCTGGCACGTAGTTAGC
+
CCCCCGGGGGGGEFCEGEGGGGGCFFGGGGF@CGGGGGGFGGGGGGGGGCGGGGGFFFGGGGGGGGGGGGEFGGGGGGGGCFBFFGF@EGGGGGFDEGGGGFF8FFGGG6FFFFFE,5;DDFFEG7FEEC8EFDFGGB@EGFBGGDAFFGFE;FFFG=FDDFBFGF+,=@DFFFC?;CCF@F?E99CGE?F>??DBF@9AAFBE2*6701C4BFFF49*(1.6(6(6.6*3(2()(((28(..6*--.:8.(382:-(-,.*.42,,8622444)-.471,-(((,4(,(,4..222).-
@M02996:162:000000000-B87FG:1:1101:28847:14936 2:N:0:TCGACGTC+TCTCTCCG
GACTACAGGGGTATCTAATCCTGTTTGCTCCCCACGCTTTCGTGCATGAGCGTCAGTACAGGTCCAGGGGATTGCCTTCGCCATCGGTGTTCCTCCGCATATCTACGCATTTCACTGCTACACGCGGAATTCCATCCCCCTCTACCGTACTCTAGCCATGCAGTCACAAAGGCAGTTCCCAGGTTGAGCCCGGGGATTTCACCTCTGTCTTGCATAACCGCCTGCGCACGCTTTACGCCCAGTAATTCCGATTATCGCTTGCACCCTACGTATTACAGCGGCTGCTGGCACGTAGTTAGC
+
CCCCCGGGGGGGGGGGGGFEGGGGGGGGGGFFEGGGGGGGGGGGGGGGGGGGGGGGGGGGGGGGGGGGGGGGGGGGGGGGGGFGGGFCGGGGGGGGDGGGGFGGGGGGGGGGGGGGF:D@D9FCGGGGGGGGFFGGGFGGGAFGGFBGFD?DEFGGGGGGGGFEDFFGGCFAC?DGFGFFGCFCC*8FEGGA>@GFFGFFFF>EFFB?EFD=BF>88A;2:6(66(637C;(:=CF?<CG1??F64:42450:>)0(-.((/.3<:0??6...2-6)).---79:B0(1?FB0.*20.)-
@M02996:162:000000000-B87FG:1:1101:19695:15089 2:N:0:TCGACGTC+TCTCTCCG
GACTACAGGGGTATCTAATCCTGTTTGCTCCCCACGCTTTCGTGCATGAGCGTCAGTACAGGCCCAGGGGATTGCCTTCGCCATCGGTGTTCCTCCGCATATCTACGCATTTCACTGCTACACGCGGAATTCCATCCCCCTCTGCCGTACTCTAGCCTTGCAGTCACAAAGGCAGTTCCCAGGTTGAGCCCGGGGATTTCACCTCTGTCTTGCAAAGCCGCCTGCGCACGCTTTACGCCCAGTAATTCCGATTACCGCTCGCACCCTACGTATTACCGCGGCTGCTGGCCCGTAGTTCGC
+
CCCCCGFGGGGGGGGGGFFGGGGGGGGGGGFFEGGGGGGGGGGGGGGGGGGGGGGGGGGGGGGGGGGGGGGGDGGGGGGGGGGGGGFFGGGGGGGGGGGEGFGFGGCEEEGGGGGGG>BFDFCGGGGDFGGGGGGFGGFGGDFGGGFFBG?DEDGFGGGFCGFGCFFGGGFFGFDGFGFFECG6DF:FFGDADDGB?FFECCEFFFF?CBFEEF?C@AG:=6,1;.72;83-94<DB:EE(,34*)64C:7((0)2-----1,4>2<(.(.,-,).40(,-((4(.)53(42.)2/3)((
@M02996:162:000000000-B87FG:1:1101:28222:15655 2:N:0:TCGACGTC+TCTCTCCG
GACTACTAGGGTATCTAATCCTGTTTGCTCCCCACGCTTTCGTGCATGAGCGTCAGTACAGGCCCAGGGGATTGCCTTCGCCATCGGTGTTCCTCCGCATATCTACGCATTTCACTGCTACACGCGGAATTCCATCCCCCTCTGCCGTACTCTAGCCTTGCAGTCACAAAGGCAGTTCCCAGGTTGAGCCCGGGGATTTCACCTCTGTCTTGCAAAGCCGCCTGCGCACGCTTTACGCCCAGTAATTCCGATTAACGCTCGCACCCTACGTATTACCGCGGCAGCGTGCCCGTATTTAGC
+
CCCCCGGGGGGGGGGGGGGGGGGFGGGGGGGFFGGGGGGGGGGGGGGGGGGGGGGGGGGFGGGGGGGGGGGGFGGGGGGGGGGGGGGFGGGGGFFGGGGGGFGGGGGGGGGGGGGCG:DFGFFEGGGGGGGGGGGGFFFGCAFGG=ACBGFD@EDFGCGGFGEFFFFF7FGFGFDGFGE:3DFFGGFG@FGFB?CAFGFE5FFFD6=*>FDEFA4=760.2./=@69(6*6/:@FF?:EG?65A=644:5)-474:-----12(9311?64<)::)6:4(-,((-(-41((27<*+3):2
@M02996:162:000000000-B87FG:1:1101:5264:15872 2:N:0:TCGACGTC+TCTCTCCG
GACTACCGGGGTATCTAATCCTGTTTGCTCCCCACGCTTTCGTGCATGAGCGTCAGTACAGGCCCAGGGGATTGCCTTCGCCATCGGTGTTCCTCCGCATATCTACGCATTTCACTGCTACACGCGGAATTCCATCCCCCTCTGCCGTACTCTAGCCTTGCAGTCACAAAGGCAGTTCCCAGGTTGAGCCCGGGGATTTCACCTCTGTCTTGCAAAGCCGCCTGCGCACGCCTTCCGCCCAGTACTCCCCATTAACGCTCGCACCCTACGTATTACGGCGGCTGCTGGCACGTCGTTAGC
+
CCCCCGGGGGGGFFGGGGFGGGGGGGGGGGCFEGGGGGGGGGGGGGGGFFGGGGGGFGGGGGGGGGGGGGGGGGGGGGGGGGGGGGGGGGGGGGGGGGGGGDFGEFGGGECGGGGFFDFFGDFGGGDGGGDFGGGGGGGGGDFGG>8@?DFEF3DFFFFGGG5:9AFGCCGFGFDCFGFFAECCCF@4:EF=>BGF9EF?*C3.7=EEEFCEEF3:4;F0:6D<?@9:;>9(9,2:BFGE4(5>*-)(*(0.66):(,(--919D:BB?34))4-:(,--(4(,()4(-8<()0*2*((-
@M02996:162:000000000-B87FG:1:1101:25245:16097 2:N:0:TCGACGTC+TCTCTCCG
GACTACCGGGGTATCTAATCCTGTTTGCTCCCCACGCTTTCGTGCATGAGCGTCAGTACAGGCCCAGGGGATTGCCTTCGCCATCGGTGTTCCTCCGCATATCTACGCATTTCACTGCTACACGCGGAATTCCATCCCCCTCTGCCGTACTCTAGCCTTGCAGTCCCAACGGCAGTTCCCAGGTTGAGCCCGGGGATTTCACCTCTGTCTTGCAACGCCGCCTGCGCACGCTTTACGCCCAGTAACTCCGATTAACGCTCGCACCCCACGTATTACCGCGGCTGCTGGCACCTCGTTAGC
+
CCCCCGGGGGGGEGGGGGGGGGGGGGGGGGGGGGGGGGFGGGGGG8F9<FGGGGGGGGGGGGGEGCFGG7+8FGGGGGGGG7FGGGGGGGGG;5CECCFFEFGGFEGGDEGGGGG<F:FDFGGE7+>>BFGGGDCFGDDC8>BDGG>@5CFEDFFGGGG?@C@E,3CE:*5@EDGGFGEFEE;CCCB9:EG9B4DBFCFECG<EDA@)7CG3;/;/25:6:9<??>B24*4(13-)4,:E6?BA9).69371455:----,1((94((-(-4.(.6<?-(,,,43?8>F?>().*1/(()
@M02996:162:000000000-B87FG:1:1101:5024:16196 2:N:0:TCGACGTC+TCTCTCCG
GACTACCCGGGTATCTAATCCTGTTTGCTCCCCACGCTTTCGTGCATGAGCGTCAGTACAGGCCCAGGGGATTGCCTTCGCCATCGGTGTTCCTCCGCATATCTACGCATTTCACTGCTACACGCGGAATTCCATCCCCCTCTGCCGTACTCTAGCCTTGCAGTCACAAAGGCAGTTCCCAGGTTGAGCCCGGGGATTTCACCTCTGTCTTGCAAAGCCGCCTGCGCACGCTTTACGCCCAGTAATTCCGATTAACGCCCGCACCCTACGTATTACCGCGGCTGCTGGCACGTGGTTCGC
+
CCCCCGGGGGGGGGGGGFGGGGGGGGGGGFFGGGGGGGGGGGGGGGGGGGGGGGGGGGGGGGGGGGGGGGGGFGGGFGGCFGGGGGGFCFGFGGFFGGGG:DDFGGGGGGEGGGGFF:DDFFF@EGCFCGEEFGGFGGFGGFFGGGFGED5:>E9FFFGGGG@3A5FGGGGFGFDGFGFFFECFGFCFCGD9>BD@DGFFFGFEBA3@EBGE9=?;58C9C:7:0:@:21909:9446CE6B84669>:()46;):(,(-(9;BG?64?2.548).)--((,(-4??01:?:8)*1*)(,
@M02996:162:000000000-B87FG:1:1101:5002:16199 2:N:0:TCGACGTC+TCTCTCCG
GACTACCCGGGTATCTAATCCTGTTTGCTCCCCACGCTTTCGTGCATGAGCGTCAGTACAGGCCCAGGGGATTGCCTTCGCCATCGGTGTTCCTCCGCATATCTACGCATTTCACTGCTACACGCGGAAGTCCATCCCCCTCTGCCGTACTCTAGCCTTGCAGTCGCAAAGGCAGTTCCCAGGTTGAGCCCGGGGATTTCACCTCTGTCTTGCAAACCCGCCTGCGCACGCTTTACGCCCAGTAATTCCGATTGACGCTCGCACCCTTAGTATTACCGCGGCTGCTGGGACTTGGGTAAC
+
CCCCCGGGGGGGGGGGGFFFGGGGGGGGGECFDGGGGGGGGGFGGGGGFGGGGGGGFGGGGGGGGGGGGGGGGGGGGGGGGFGGFGCCFGGGFGGFGGGGEDFFGGGGGGGGGGFAFDFBFEFEGGGC@+@EDFGFF8@CDAFFDF=F5CDBADDCEFA7:C@EF*7@DE?659CFFGEFCDA<BG=*:CE:*8:25C=C?F*/6;@?57C@<A3A()2(2.6=6((,4:6(9:)),(284?,)1-6572.(4)42-,(-,)(,1--())).-.)))-(,((42?))2((4(**3*;)()
@M02996:162:000000000-B87FG:1:1101:25560:16330 2:N:0:TCGACGTC+TCTCTCCG
GACTACTGGGGTATCTAATCCTGTTTGCTCCCCACGCTTTCGTGCATGAGCGTCAGTACAGGCCCAGGGGATTGCCTTCGCCATCGGTGTTCCTCCGCATATCTACGCATTTCACTGCTACACGCGGAATTCCATCCCCCTCTGCCGTACTCTAGCCTTGCAGTCACAAAGGCAGTTCCCAGGTTGAGCCCGGGGATTTCACCTCTGTCTTGCAAAGCCGCCTGCGCACGCTTTACGCCCAGTAATTCCGATTAACGCTCGCCCCCTACGTATTACCGCGGCTGCTGGCACGTAGTTAGC
+
CCCCCGGGGGGGGGGGGFFGGGGGGGGGGFFGGGGGGGGGGGGGGGGGGGGGGGGGGGGGGGGGGGGFGGGGGGGGGGGGGGGGGGGGGGGGGGGGGGGGGFGGGGGGDGCFGGGFG8BBDEAEGGGGGGGGFGGGGFGGGDFGGGBFEGFECGGGGDA=DGDFGFGGGCGFFFGGFGFFGFGEFGEFECEAFFGFFGFFFGFFBFF4?FF@FFE6;FG;:6;DF291::;(C1AFFFGG:?><99A477)4:56:,-.-41((19;:B?4<9:59.,,---438:40417?7.*2<-6)
@M02996:162:000000000-B87FG:1:1101:14114:16462 2:N:0:TCGACGTC+TCTCTCCG
GACTACTAGGGTATCTAATCCTGTTTGCTCCCCACGCTTTCGTGCATGAGCGTCAGTACAGGCCCAGGGGATTGCCTTCGCCATCGGTGTTCCTCCGCATATCTACGCATTTCACTGCTACACGCGGAATTCCATCCCCCTCTGCCGTACTCTAGCCTTGCAGTCACAAAGGCAGTTCCCAGGTTGAGCCCGGGGATTTCACCTCTGTCTTGCAAAGCCGCCTGCGCACGCTTTACGCCCAGTCATTCCGATTAACGCTCGCACCCTACGTATTACCGCGGCTGCTGGCACGGAGTTAGC
+
<CCCCGFGGFGGDGGGGGGGGGG@CFGGFEC<FFGG>;FFFCGGGGGGGGCCGGGGGGFFGGGCGG,C@C7FB8FFAFFGE7@FFEEFGFE;@,=<>FG@BDFGG9DCEE:FFE@5E>7?BBEC7CE:B78ECEDFG?DCCAFGG,:89=?=@C=DD,6A8FE=1<DFGGGA,*3CFGFFGCECEC@FFGC>09CA0>*779>;9;>@*:=>4A8=3;D(2.,6(623:*,(2(6--4:C:(4)1-6)*.)((..2-((-,1((1482(-,)...6)--(,-430,28:BF().:A8..-
@M02996:162:000000000-B87FG:1:1101:14106:16480 2:N:0:TCGACGTT+TCTCTCCG
GACTACTAGGGTATCTAATCCTGTTTGCTCCCCACGCTTTCGTGCATGAGCGTCAGTACAGGCCCAGGGGATTGCCTTCGCCACTGGTGTTCCTCCGCATATCTCCGCATTTCACCGCTACACACGGAATTCCGCCTCCCTCTCCTGCACTCTAGCCTCGCAGTTCCCAAGGCTATCCACAGGTTGACCCCTGCCATTCCACCCCTGCCTTGCAAAGCCGCTACGCACCGCTTTCCGCCCATAATTCCCGATGACACCTGCCACCCAACTATTTACGTAGGTGCCTGTCACGACGTTAGC
+
9CCCCGFCC,,CCFGEFAEFGGG@FGGGGFE@BFF+@@CFGGGGGGF99F,@CBFFGGEFF<,@BF,6,8+,,9FFFFG7CCC,,9:CE=BE,,9<+,4:CDDF,CCC6@,C9CE,B196CEF,+8+8+94EC,++++6@DDF+=,3,3=DE33=,,,,68C)B,++,26,5697,*+*0@6,,,*)*3,@:>*00:>1**>>):*)))3+00*/=.);(=((((((.21(3C1).(,<:,(()0.)-*-)--*.*)((((2,.*(-(((()-)-),.).(),).64..)::))22*.(6
@M02996:162:000000000-B87FG:1:1101:5348:16507 2:N:0:TCGACGTC+TCTCTCCG
GACTACCCGGGTATCTAATCCTGTTTGCTCCCCACGCTTTCGTGCATGAGCGTCAGTACAGGCCCAGGGGATTGCCTTCGCCATCGGTGTTCCTCCGCATATCTACGCATTTCACTGCTACACGCGGAATTCCATCCCCCTCTGCCGTACTCTAGCCTTGCAGTCACAAAGGCAGTTCCCAGGTTGAGCCCGGGGATTTCACCTCTGTCTTGCAAAGCCGCCTGCGCACGCTTTACGCCCAGTAATTCCGAATAACGCTCGCACCCTACGGATTACCGCGGCTGCTGGCACCTAGTTAGC
+
CCCCCGGGGGGGGGGGGGFGGGGGDGGGGGFGEGEGGGGGGGGGGFFFFGGGGGGGGGDEFGFEGGGGGGEG<FFGGGGGGGGF?EECFFGGAEFGGGGGGFGGGGGGGGEFGGG<F:?DFGF>@FGGGGGGGG8=?8@ED>FGGC>>5CD>,ED,@,AEFG@E7+=CGGCFGFC,+5*0;D>CCG@GFFF2DEDBDFA?CG3>9;68>>C)4=)+..2(2.3=@19.3*-(98AA:6CCB<?F926<:8.(2850-----)4(188:(-((-455)-19>471(,5:(,4()0<<2:AB
@M02996:162:000000000-B87FG:1:1101:26348:16624 2:N:0:TCGACGTC+TCTCTCCG
GACTACCGGGGTATCTAATCCTGTTTGCTCCCCACGCTTTCGTGCATGAGCGTCAGTACAGGCCCAGGGGATTGCCTTCGCCATCGGTGTTCCTCCGCATATCTACGCATTTCACTGCTACACGCGGAATTCCATCCCCCTCTGCCGTACTCTAGCCTTGCAGTCACAAAGGCAGTTCCCAGGTTGAGCACGGGGATTTCACCTCTGTCTTGCAAAGCCGCCTGCGCACGCTTTACGCCCAGTAATTCCGATTAACGACCGCACCCTACGTTGTACCGCCGCTGCTGGCACGACAGTAGA
+
CCCCCGGGGGGGGGGGGFGGGGFFFEFFGGFGFGGGGGGFCGGGGGGGFGFGFGGGGGGGGGGGGGGGGGGGGGGG9EFGG=FFFGGFGFFGGGGGGEFCEFG8FFGGG>?B;DECF>DFCEFG7BFEGGGGCFGGF8DGGFFGFGAFBGFFGGGCF79@DGC>9?FGGGGFFFGGAFFFGGG4,C@CB,=>EBD9@GFFEFFFFFF>8BGFEFC63A*.::2=@FF968;<D:5:61:=:?(.*5462,.,4>6*(-(,-149D((.4-(((-))48(-4,,-4),51(8?))*23--)
@M02996:162:000000000-B87FG:1:1101:9089:17212 2:N:0:TCGACGTC+TCTCTCCG
GACTACCCGGGTATCTAATCCTGTTTGCTCCCCACGCTTTCGTGCATGAGCGTCAGTACAGGTCCAGGGGATTGCCTTCGCCATCGGTGTTCCTCCGCATATCTACGCATTTCACTGCTACACGCGGAATTCCATCCCCCTCTACCGTACTCTAGCCATGCAGTCACAAAGGCAGTTCCCAGGTTGAGCCCGGGGATTTCACCTCTGACTTGCATAACCGCCTGCGCACGCTTTACGCCCAGTAATTCCGATTATCGCTTGCACCCTACGTATTACCGCCGCTGCTGGCACGCAGTTAGC
+
CCCCCFFGGGGGCGGGGFGGGGEEAGGGGGD<@FGGGGGGGGFFGGGG9FFGGGGEFGFFGGGFGGGDGFGGGGGGGGG7CFCED=?FGGGFDFGGCGGC,?DDDFGGGGGGGG,EF8DDCBEE++C:F:EGGGGGFDFG=8FFFFBGFG?DF9B;DEFDE@5FFFGDCFGFFFG7CG@FGFGC99C*59:49*929FFFFGE=(;5**4C***8=)/27:3/1=(62110(9:AFBFEC:?4<65.50271:))2-(..(/,8D:0(,41.6.6<<07(((399??71(4,).*23).:
@M02996:162:000000000-B87FG:1:1101:21093:17383 2:N:0:TCGACGTC+TCTCTCCG
GACTACCCGGGTATCTAATCCTGTTTGCTCCCCACGCTTTCGTGCATGAGCGTCAGTACAGGCCCAGGGGATTGCCTTCGCCATCGGTGTTCCTCCGAATATCTACGCATTTCACTGCTACACGCGGAATTCCATCCCCCTCTGCCGTACTCTAGCCTTGCAGTCACAAAGGCAGTTCCCCGGTTGAGCCCGGGGATTTCACCTCTGACTTGCACAGCCGCCTGCTCACCCTTTACGCCCCCTATTTCCGCTTCACGCTCGCACCCTCCGTATTACCGCGGCTCCTGTCACGTCGTTAGC
+
CCCCCFC,@CCFEFGGGGGGGGFFGG@;EE<FCCFGD@FGGFGGGCB,CEFEFFGGGGG,CAFGE:F,,@+,:AFGGGGGGCFGGGCFCF@FFFCG++,@:FFGGGGGG>EFGFF<E:B+=CB4+4@@=+>EGDDF?@@88=D6=FB>:DFED;D,@,@CD6@FCAD9F?,;,0<@B=CF,>7*FDEGEGF)?5)/9:ACEGA)2*6).9:.4A)8(;C3:6((/().7*4(7:9>122:((-()))-22)(().7,,-,496B56,413(,,(--.((,((((-(.6:)-3))21148<
@M02996:162:000000000-B87FG:1:1101:21098:17400 2:N:0:TCGACGTC+TCTCTCCG
GACTACCAGGGTATCTAATCCTGTTTGCTCCCCACGCTTTCGTGCATGAGCGTCAGTACAGGCCCAGGGGATTGCCTTCGCCATCGGTGTTCCTCCGCATATCTACGCATTTCACTGCTACACGCGGAATTCCATCCCCCTCTGCCGTACTCTAGCCTTGCAGTCACAAAGGCAGTTCCCAGGTTGAGCCCGGGGATTTCACCTCTGTCTTGCAAAGCCGCCTGCGCACGCTTTACGCCCAGTAATTCCGATTAACGCTCGCACCCTACGTATTACCGCGGCTGCTGGCACGTAGTTAGC
+
CCCCCGGGGGGGGFGGGGGGGGGGGGGGGGGGGGGGGGGGGGGGGGGGGGGGGGGGGGGGGGGGGGGGGGGGGGGGGGGGGGGGGGFGGFFGGGGGGGGGGFG89EEGGEFGGFFFG:FDFFGGGGGGCFFGGGGGGGGGGFFGGGFFEGFDFGGGGGGGGGEFFFGGGGDFGFGGFGFFGGGFGGEGFGGBFFGBFGF?CGBB=ABFCFGFFFE=>F<6232486;06C;;C0<<<0:??135=<<AC>>?()6>-----1,47::7<<.8)8-6403(-4240:?B<0)(0)/2:)-6
@M02996:162:000000000-B87FG:1:1101:11033:17464 2:N:0:TCGACGTC+TCTCTCCG
GACTACCAGGGTATCTAATCCTGTTTGCTCCCCACGCTTTCGTGCATGAGCGTCAGTACAGGCCCAGGGGATTGCCTTCGCCATCGGTGTTCCTCCGCATATCTACGCATTTCACTGCTACACGCGGAATTCCATCCCCCTCTGCCGTACTCTAGCCTTGCAGTCACAAAGGCAGTTCCCAGGTTGAGCCCGGGGATTTCACCTCTGTCTTGCAAAGCCGCCTGCGCACGCTTTACGCCCAGTAATTCCGATTAACGCTCGCACCCTACGTATTACCGCGGCTGCTGGCACGTAGTTGGC
+
CCCCCGGGGGGGFGGGGGGGGGGGGGGFGGFFFGGGGGGGGGGGGGGGGGGGGGGGGGGGGGGEGGGGGGGGGGGGGGGGGFGGGGEFGGGGGGGGGGGGGFGGGGGGGGGGGGGFF:DDFFGGGGGEGEGGGGGGGDFGG>DGGEBE>DFEFGGGGFGGGGEFFACGFEGAFFDFFGFF;FFGFGCGFGGA*:C-5FACCFEFFF=77@DEEA?F2?F32,/4?2;;1=9;>(:A?6C81(.6*665:87::BA:--,-4>9>C?B0:4.248.).23(429(,),.4(4:>5/;:)(.
@M02996:162:000000000-B87FG:1:1101:11015:17466 2:N:0:TCGACGTC+TCTCTCCG
GACTACCAGGGTATCTAATCCTGTTTGCTCCCCACGCTTTCGTGCATGAGCGTCAGTACAGGCCCAGGGGATTGCCTTCGCCATCGGTGTTCCTCCGCATATCTACGCATTTCACTGCTACACGCGGAATTCCATCCCCCTCTGCCGTACTCTAGCCTTGCAGTCACAAAGGCAGTTCCCAGGTTGAGCCCGGGGATTTCACCTCTGTCTTGCAAAGCCGCCTGCGCACGCTTTACGCCCAGTACTTCCGCTTAACGCTCGCACCCTACGTATTACCGCGGCTGCTGGCACGTAGTTAGC
+
CCCCCGGGGGGGGGGGGGGGGGGGGGGGGFFFGGGGGGGGGGGGGGGGGGGGGGGGGGGGGGGGGGGGGGGGGGGGFGGGGGGGGGGGGGGGGGGFGGGEGFGGGGGGGGGFGFFFGDFDFEDGGGGGGCGGGGGGGGGGDAFGGGFFBGFDGGGGGGFEGF>>GFGAF6DFGF7CFGFFEDFFFC8787DAE>CB?FAEFGFFF=E9CFGEEF@::A;25:/1?B@BB*3296AA:<CEFFFF94<<:2)(-72:-(-,,129DB?BF:?)64).)49943(73>??<:B000/;:.66
@M02996:162:000000000-B87FG:1:1101:28216:17780 2:N:0:TCGACGTC+TCTCTCCG
GACTACCCGGGTATCTAATCCTGTTTGCTCCCCACGCTTTCGTGCCTGAGCGTCAGTACAGGCCCAGGGGATTGCCTTCGCCATCGGTGTTCCTCCGCATATCTACGCATTTCACCGCTACACGCGGAATTCCATCCCCCTCTGCCGTACTCTAGCCTTCCAGTCACAAAGGCAGTTCCCAGGTTGAGCCCGGGGCTTTCACCTCTGTCTTGCATAGCCGCCTGCGCACCCCTTACGCCCAGTACTTCCGATTAACGCTCCCCCCCTACGTATTGCCGCCGCATCTGGCCAGGCGTTGTC
+
CCCCCGGGGGGGEGGGAFFGGGGGGGGFGFFEEDGEGFGGGGFGG,F,CFGGGGGFGGGG9,DEGGF7CGC7FCFGGGGGGGGGGEFECF@F=FEGF,4@79EFFGGGE>F=DGG,@:?DCEF++@CCCGGFG8DD8=@E0=F68F=FED?A,,=>CC7,37;@@@FFG,<5@ADFFCAAFGG4DDFD>EGB*:D(5<A@EGE87*.99:C@EF)@)226:63(66:1983(924:,(:CB0.-*)66*,)42>9G-((((*(-7416?(,)-,).),((,(((-).)).(())2114,.
@M02996:162:000000000-B87FG:1:1101:4146:17993 2:N:0:TCGACGTC+TCTCTCCG
GACTACACGGGTATCTAATCCTGTTTGCTCCCCACGCTTTCGTGCATGAGCGTCAGTACAGGCCCAGGGGATTGCCTTCGCCATCGGTGTTCCTCCGCATATCTACGCATTTCCCTGCTACACGCGGACTTCCATCCCCCTCTGCCGTACTCTAGCCTTGCAGTCACAAAGGCAGTTCCCAGGTTGAGCCCGGGGATTTCACCTCTGTCTTCCAAAGCCGCCTGCGCACGCTTTACGCCCCGTTATTCCGCTTAACGCTCGCACCCTACGTCTTACCGCGGCTGCTGGCACGTAGTTAGC
+
CBCCCFGGGGEFFGGGGGCEFGGGFGGGGGGGGGGGEGGGGGGGGGGGGGGGGGGGGG@EGGFEGGGGEGFCFFGGGGGGGFEDGEFCFFGECGGGGGGE,+DF;5DEGGFGG9FDE=FFF,:=C+F:=FEFAFFFDFDCC@?D?D8@>CFEFGGFGGFGG98=E++:=>DACAG,?+>ADFFF:?@GFDC@EED@=CF<5>>=>F=@CF7))1)235C>>(,(622((/1(9,6.66::9,((),).:()448-0((((,1((/8??1,.((-)).(-(-,-3428><04?>4;;+).)
@M02996:162:000000000-B87FG:1:1101:18774:18419 2:N:0:TCGACGTC+TCTCTCCG
GACTACTGGGGTATCTAATCCTGTTTGCTCCCCACGCTTTCGTGCATGAGCGTCAGTACAGGCCCAGGGGATTGCCTTCGCCATCGGTGTTCCTCCGCATATCTACGCATTTCACTGCTACACGCGGAATTCCATCCCCCTCTGCCGTACTCTAGCCTTGCAGTCACAAAGGCAGTTCCCAGGTTGAGCCCGGGGATTTCACCTCTGTCTTGCAAAGCCGCCTGCGCACGCTTTACGCCCAGTAATTCCGATTAACGCTCGCACCCTACGTATTACCGCGGCTGCTGGCACGTCGTTAGC
+
CCCCCGGGGGGGGGGGGFGGGGGGGGGGGGGGEFGGGGGGGGGGGGGGGGGGGGGGGGGGGGGGGGGGGGGGGGGGGGGGGGGGGGFFGGGGGGGGGGGGGFGGGGGGGGGGGGGFGDFFFFFGGGGGGGGGGGFFGGGGGAFGGGA7@D5=;BFGGGGGGG<BCFGGG6EFFFGGFGFFCEG7FFF7CFGFFFGFFGFEF7>BFFECCFGFFFFB=5FBD6,(63((2:>(9?>>B?EE0((-*.6:>?.(,8:C-(,-4>>FDFF1:(.))..-.21,-3(4,8).,,58<<*11--)
@M02996:162:000000000-B87FG:1:1101:24129:18458 2:N:0:TCGACGTC+TCTCTCTG
GACTACTCGGGTATCTAATCCTGTTTGCTCCCCACGCTTTCGTGCATGAGCGTCAGTACAGGCCCAGGGGATTGCCTTCGCCATCGGTGTTCCTCCGCATATCTACGCATTTCACTGCTACACGCGGAATTCCATCCCCCTCTGCCGTACTCTAGCCTTGCAGTCACAAAGGCAGTTCCCAGGTTGAGCCCGGGGATTTCACCTCTGTCTTGCAAAGCCGCCTGCGCACGCTTTACGCCCAGTAATTCCTATTTACGCTCACCCCCTCCGTTTCTCGCCCGCTCGTGGCCGCTGGTTGCC
+
CCCCCGGGGGGGEGGGGGGGGGGGGGGGGGGGGGGGGGGGGGGGGGGGGGGGGGGGGGGGGGGGGGGGGGDFFGGGGGGGGGGGGGEFGGGGFCFGGGGGE9FGGGGG>EGFGGGGFDFGGGGDGGGGGGGGGGGGGGGGGFFGGGFG>DFD@EFGGGF8DEDFGFGGG:EAFFDCFGFFCGFCGGFF8AFFFFGFDGFF<CEFF=;758C*>6E=EA>>D((6=((.6*,(14<A<1CE1(.)*.44*)*.)*)*,-(((0,(1691((-),)).-(((,(((((,-4:((0)*00-()
@M02996:162:000000000-B87FG:1:1101:17216:18561 2:N:0:TCGACGTC+TCTCTCCG
GACTACCCGGGTATCTAATCCTGTTTGCTCCCCACGCTTTCGTGCATGAGCGTCAGTACAGGCCCAGGGGATTGCCTTCGCCATCGGTGTTCCTCCGCATATCTACGCATTTCACTGCTACACGCGGAATTCCATCCCCCTCTGCCGTACTCTAGCCTTGCAGTCACAAAGGCAGTTCCCAGGTTGAGCCCGGGGATTTCACCTCTGTCTTGCAAAGCCGCCTGCGCACGCTTTACGCCCAGTAATTCCGATTAACGCCCGCACCCTACGTATTACCGCGGCTGCTGGCACGTAGTTAGC
+
CCCCCGGGGGGGGGGGGFGGGGGFGGGGGGGGGGGGGGGGGGGGGGGGGGGGGGGGGGGFEGGGGEGGGGGGGGGGGGGGGGGGGGGFGGGGGGGGGGGGGCGGGGGGG>FGGGGFG>DFFFEEGDG7FFGGGGGFGGGGGDFGGGFFAGFEDE?FFGFGFG6>CAGGGGGFGFGGFGFFFFGEFC=GCGFAEFGF9FFEEGFEFAEC?FF9E69:6AG@E@@@FFF@@>>17?BFFFGGFBB<8<A9>?)3:86:-((-4<>BD?<(33.,.4.6403,(-(-::2(41415)*2<:6A
@M02996:162:000000000-B87FG:1:1101:8822:18773 2:N:0:TCGACGTC+TCTCTCCG
GACTACAGGGGTATCTAATCCTGTTTGCTCCCCACGCTTTCGTGCATGAGCGTCAGTACAGGCCCAGGGGATTGCCTTCGCCATCGGTGTTCCTCCGCATATCTACGCATTTCACTGCTACACGCGGAATTCCATCCCCCTCTGCCGTACTCTAGCCTTGCAGTCACAAAGGCAGTTCCCAGGTTGAGCCCGGGGATTTCACCTCTGTCTTGCAAAGCCGCCTGCGCACGCTTTACGCCCAGTCATTCCGATTAACGCTCGCACCCTACGTATTCCCGCGGCTGCTGGCACGTAGTTAGC
+
CCCCCGFGGGGGGGGGGGGGGGGGGGGGGGGCCFGGGGGGGGGGGGGGGGGGGGGGGGGGGGGDGGGGGGGGGGGGGGGGGGGGGGCFEGGGGGGGGGGGGFFGGGGGDGGGGGDFG:DFFFGGEGGGGGGGGGGGGFFGGDFGGGFFDGFEGGGGGGGGGGECFFGFGFGFGFGGFGFFGGGGGGEG@@CAFFG2>CFC?GFEFFF*9FGFFFFF1AG(/66=;0(6(*1(13<AF:CE,83)/64.:80(()6:----()(,5211((...,)-4:(,4,,405:(:<<?84*/0)..
@M02996:162:000000000-B87FG:1:1101:12076:19114 2:N:0:TCGACGTC+TCTCTCCG
GACTACAGGGGTATCTAATCCTGTTTGCTCCCCACGCTTTCGTGCATGAGCGTCAGTACAGGTCCAGGGGATTGCCTTCGCCATCGGTGTTCCTCCGCATATCTACGCATTTCACTGCTACACGCGGAATTCCATCCCCCTCTACCGTACTCTAGCCATGCAGTCACAAAGGCAGTTCCCAGGTTGAGCCCGGGGATTTCACCTCTGTCTTGCATAACCGCCTGCGCACGCTTTACGCCCAGTAATTCCGATTAACGCTTGCACCCTACGTATTACCGCGGCTGCGTGGCAGTCGTTTGA
+
CCCCCGGGGGGGEFFGGGGGGGGGGGGGGFAF@GGGGGGGFGGGGGGGGFGGGGGGGGGGGGGGGGGGGGGEF<EGGGGGGDGDGCFGDFFGGGGGGGGGGFGGGGGGGGGGGGFDG:?B?EFC=>FFEFGGFGGGGGGGGAFGG>@FFG5:FGFCGGGGGGEEGFGGFFG?EACFACEFBCCCFGBGEEFA>@47)>AE?F:BB9>C?>FEFA?B;AF7*./6=09665,(1:<9<:CE(..4*-::7(0-4762-----135C6?:((,)-4)6)-(-4,30(((,(-.())/22((-
@M02996:162:000000000-B87FG:1:1101:12089:19132 2:N:0:TCGACGTC+TCTCTCCG
GACTACAGGGGTATCTAATCCTGTTTGCTCCCCACGCTTTCGTGCATGAGCGTCAGTACAGGTCCAGGGGATTGCCTTCGCCATCGGTGTTCCTCCGCATATCTACGCATTTCACTGCTACACGCGGAATTCCATCCCCCTCTACCGTACTCTAGCCATGCAGTCACAAAGGCAGTTCCCAGGTTGAGCCCGGGGATTTCACCTCTGTCTTGCATAACCGCCTGCGCACGCTTTACGCCCAGTAATTCCGATTAACGCTTGCACCCTACGTATTACCGCGGCTTCTGGCCAGTAGTTGGC
+
CCCCCGGGGGGGGGGGGFGGGGGGEFFGGFEFEGGGGGFFGGGGGGGGFGGGGGGGGGGGGGGGGGGGGGGGFFGGGGGGGGGGGGCFGGGGGGGGGGGGGFGGGGGGGGGGGGGGG8?DCEFGGGG:FGGGGGGGGFGGGFFGGFFFFGFFGGGGGGGGFFEFGDGGFFGFG?GGFGFFGGGCFGFDCFGFFFGAAGFFFGBB9?35<8@BFA7BEFD>C9<?D;>0:C6<D?<E??EEFF444))62.)(4)6:--,-4>28C:?<B34.6()66:136;(-.6<27((,0/+30).,
@M02996:162:000000000-B87FG:1:1101:27873:19377 2:N:0:TCGACGTC+TCTCTCCG
GACTACAAGGGTATCTAAGCCTGTTTGCTCCCCACCCTTTCGCTCCTCAGCGTCAGTTACGGCCCAGAGATCTGCCTTCGCCATCGGTGTTCTTCCTGATATCTGCGCATTCCACCGCTACACCAGGAGTTCCAATCCCCCCTACCGCACTCTAGTCTGCCCGTACCCACTGCAGGCCCGAGGTTGAGCCTCGGGTTTTCCCAGCGAACGCGACAAACCGCCTACGATCCCCTTACGCCCACAAATTCCGGATAACGCTAGCCCCCTACGTATTCCAGCGTCTGCTGGCACGTCGTTAGC
+
CCCCCGFGGGGG<FFGGFGGGGGGG<CEFEFGEEG7FFFGEGCFFGGGGGGGFFGGGGGGGGGGCEFFEFFFGGGGGFFGGFGGGDFFGEEFFGFFGF9F;DGF@9@F68?4CFFE+19=C,BDFEC+:AEGG,;+0,@@=>EFFD>7*=*)7;=@E,=EB85+@5C27@EFC?F,@7>BEG7CF>7;B,405::72<)/*CE)-)(.6)9165(:():1:2(48((,./(,*4:02(:80-(,0--.24<14:47(,(((2((1(2((-.,.4).-).,(-,(6))((.)2.)/22((6
@M02996:162:000000000-B87FG:1:1101:23150:19539 2:N:0:TCGACGTC+TCTCTCCG
GACTACCGGGGTATCTAATCCTGTTTGCTCCCCACGCTTTCGTGCATGAGCGTCAGTACAGGCCCAGGGGATTGCCTTCGCCATCGGTGTTCCTCCGCATATCTACGCATTTCACTGCTACACGCGGAATTCCATCCCCCTCTGCCGTACTCTAGCCTTGCAGTCACAAAGGCAGTTCCCAGGTTGAGCCCGGGGATTTCACCTCTGTCTTGCAAAGCCGCCTGCGCACACTTTACGACCAGTAATTCCGATTAACGCTCGCCCCCTACGTATAACCGCGGCTGCTGGCACGTCGTTATC
+
CCCCCGGGGGGGGGGGGGGFGGGGGGGFGGFFCGGGGGGGGGGGGGGGGGGGGGGGGGGGGGGFEGGGGGGGGGGGGCGGCFEGFGGGDGGGFFGGGEGGG789CFGGGEEGG9FEG>B?DEFGGGG>EGGFFDCD=DFEDAFGGGFFEGDDFGFGGE,5@C6@,<C@F>:FC>CFFG@F@DF7FG@307DAEE425CFCFG*.2=;?CF73>A?FFFG>79((/.9.,*((0-6<((/C>04:=545:4;(856*-((-()(-)(,,.,.).))-4(-((1>03),,(.4-0)*2;(.-
@M02996:162:000000000-B87FG:1:1101:3823:19644 2:N:0:TCGACGTC+TCTCTCCG
GACTACTCGGGTATCTAATCCTGTTTGCTCCCCACGCTTTCGTGCATGAGCGTCAGTACAGGTCCAGGGGATTGCCTTCGCCATCGGTGTTCCTCCGCATATCTACGCATTTCACTGCTACACGCGGAATTCCATCCCCCTCTACCGTACTCTAGCCATGCAGTCACAAAGGCAGTTCCCAGGTTGAGCCCGGGGATTTCACCTCTGTCTTGCATAACCGCCTGCGCACGCTTTACGCCCAGTCATTCCGATTAACGCTTGCACCCTACGTATTACCTCGACTGCTGGCACGTAGTGCGC
+
CCCCCGGGGGGGGGGGFEGGGGGGGGGGGGFFGGGGGGGGGGGGGGGGCFGGGGGGGGGGGGGGGGGGGGGGGGGGGGGGGEGGGECFFFGGEFGGGGGGGFGGGGGGGGGGGGGAF:?=DD<CGDGEFGGGFGGGGGFGD@FGFE5:<CDDDEGGGGGGGGFDC59A:FFAEFGGFG<F9D:@<C@CECFBFFGFFGFFFGF@BFFCEF=44F?@:AF:=33=?9>B@5(,/69;:BEE1:?29)65*4.287<:-(,--93<9?::?,,..464)).3(,((.-32((4:8)2;+),4
@M02996:162:000000000-B87FG:1:1101:3811:19658 2:N:0:TCGACGTC+TCTCTCCG
GACTACTCGGGTATCTAATCCTGTTTGCTCCCCACGCTTTCGTGCATGAGCGTCAGTACAGGTCCAGGGGATTGCCTTCGCCATCGGTGTTCCTCCGCATATCTACGCATTTCACTGCTACACGCGGAATTCCATCCCCCTCTACCGTACTCTAGCCATGCAGTCACAAAGGCAGTTCCCAGGTTGAGCCCGGGGATTTCACCTCTGTCTTGCATAACCGCCTGCGCACGCTTTACGCCCCGTAATTCCGATTAACGCTTGCAACCTAAGTATTACCGCGGATGCTGGCCCGTAGTTAGA
+
CCCCCGGFFGGGGGGGGFFGGGGGFGGGGGGFFGGGGGGGGGGGGGGGFFFGGGGGGGGGGFGGGGGGGGGGGGCFGGGGEFGGGGGFEFGCDAFGGG@FGFGFFGGGGCCGGGGGB>DDFEFGGGG7B:FGEFCBD>@EDAFGGG@FFD?DDEFFEGGFGC>BEDDFGGGFGFGGFG@FGGGFGFFFFFF@BFDF9FF<7?EEFF;><6C:@FC@BFF0:./,/.(4>52(:36)4:>5(,(-7:)62.)3:<>*---,-1.)02(,)()))..-.84((((-())5((,47)**0).)
@M02996:162:000000000-B87FG:1:1101:10580:20004 2:N:0:TCGACGTC+TCCCTCCG
GACTACACGGGTATCTAATCCTGTTTGCTCCCCACGCTTTCGTGCATGAGCGTCAGTATTGGCCCAGGGGGCTGCCTTCGCCATCGGTGTTCCTCCACATCTCTACGCATTTCACCGCTACACGAGGAATTCTACCCCCCTCTGCTACACTCTAGCTCGACAGTCACAAATGCAGTCCCCAGGTTAAGCCCGGGGATTTCACATCGGTCTTACCGTACCGCCTGCGCACCCTTTACGCCCCGTAAATCCGGTTAACTCTTGCACCCTCCGTATTACCGCGGCTGCTGGCCCGTCGTTAGC
+
CCCCCG,CFGGGGGGGDFGGGGGGGFFFFFEFEGGGGGGGGGFFGDF,E<EEGGGGGC,,<E,AFGG,@:FF@FGGGGGGGGG:,@BC,BFFFGGG,,9AFDFGGFGGGGGGGEF,B196=>E6+>CF:EFG;AF3+6@EC=F+A,*,+698@BGG,,@;CC8@,+=EC,EFFFGG*;=9,C5<C8>:1<D)38<(6BACFGFCE),(/0:5);4.(226*64,=(4(-*48C4)6-1?C,,(2)().*,)((0-0-.-)):))0,(((,-((,.6),4(--(--.543(41.)*2*4(-
@M02996:162:000000000-B87FG:1:1101:24992:20244 2:N:0:TCGACTTC+TCGCTCCG
GACTACTCGGGTATCTAATCCTGTTTGCTCCCCACGCTTTCGTGCATGAGCGTCGGTACAGGTCCAGCGGATTGCCTTCGCCATCGGTGTTCCTCCGCATATCTACGCATTTCACTGCTACACGCGGAATTCCATCCCCCTCTACCGTACTCTAGCCATGCAGTCACAAAGGCAGTTCCCAGGTTGAGCCCCGGGATTTCACCTCTTGCTTGCATCACCGCCTGCGCACCCTTTACGCCCAGTACTTCCGATTCACGCTTTCACCCCTCGTATTACAGCCGCTGCTTGCACGTATTTTTC
+
CCCCCG@FGGGGGGGGFFGGGGGGGGGGG<AFF@F:FEEGGGFGGGGGGGGGGG++@F:,,6:AFGG,+:+4BFFGFGGGGGGGGEFGGGGGGGGG:?FGCFFD=FGGCGG9FFF,E:D@FEG++8=:FFGGG,,+6,6C+:D=F,0>5=0:=CGC?G,,8@*@FAG7+>,;DFG?FFFA>,@@FD);:ECAAD)82F=@4F@3(**07AFF0*9+/8;,2.1=?(6..*345:2<??CC2??)169ACB)-34.*..(-(2.:C6((8(-2:().)).(--729)).8)4000+33)).
@M02996:162:000000000-B87FG:1:1101:14922:20378 2:N:0:TCGACGTC+TCTCTCCG
GACTACTGGGGTATCTAATCCTGTTTGCTCCCCACGCTTTCGTGCATGAGCGTCAGTACAGGTCCAGGGGATTGCCTTCGCCATCGGTGTTCCTCCGCATATCTACGCATTTCACTGCTACACGCGGAATTCCATCCCCCTCTACCGTACTCTAGCCATGCAGTCACAAAGGCAGTTCCCAGGTTGAGCCCGGGGATTTCACCTCTGTCTTGCATAACCGCCTGCGCACGCTTTACGCCCCGTAATTCCGAGTCACGCTTGCACCCTACCTATTACCGCGGCTGGTGGCACGTAGTTAGC
+
CCCCCGGGGGGGGGGGGGGGFGGGGGGGGGFGGGGGGGGGGEGGGGGGGGGGGGGGGGGGGGGGGGGGGGGGGGGGGGGGGGFFGGGFGGGGGGGGGGGGGFGGGGGGGGEGGGGFGDFGGGFGGGGFGGGGGGGGGGGGGAFGGGFFFGFEFGGGG?FFFGFFGFDGG8DAGFGGFGFFFGGGGFEF@GGFFFG=@FAE4FEFD?3<4=C=BACA8AFBC6/6?9>1782;CD;EFFEE(2397,46:(8(-)-0-,---1529::<0()..-:4.3(2(-(4,2(43:??8)/22).)
@M02996:162:000000000-B87FG:1:1101:6589:20672 2:N:0:TCGACGTC+TCTCTCCG
GACTACAAGGGTATCTAATCCTGTTTGCTCCCCACGCTTTCGTGCATGAGCGTCAGTACAGGCCCAGGGGATTGCCTTCGCCATCGGTGTTCCTCCGCATATCTACGCATTTCACTGCTACACGCGGAATTCCATCCCCCTCTGCCGTACTCTAGCCTTGCAGTCACAAAGGCAGTTCCCAGGTTGAGCCCGGGGATTTCACCTCTGTCTTGCAAAGCCGCCTGCGCACGCTTTACGCCCCGTCATTCCGATTAACGCTCGCACCCTACGTATTACCGCGGCTGCTGGCCCGTAGTTAGC
+
CCCCCGGGGGGGGGGGGCFFGGGFGGGFGGEFGGGGGGGGGGGGGGGGFFGGGGGGGGGGGGGGGGGGGGGGGGGGGGGGGEGGGGGGEFGGGFGGGGCECDFGGGGGGGGGGFGFG:DDDEE?EFG+4DFGGGGGGGGGGDFGGGBGBGFFGGGGGGEFGGDEFFGGGEGAFFGGFGEFFGFCCFEDEFGFFB445BFFEGFFFAEFFFG4=FF6@F5::28?FB9;@GF(86A<(-8C(,4(0:<6:5)(-.6:(-,-196;D<?:BB0<24).6:91(4,,4:5:?(4107*/<-5<
@M02996:162:000000000-B87FG:1:1101:22788:20711 2:N:0:TCGACGTC+TCTCTCCG
GACTACCCGGGTATCTAATCCTGTTTGCTCCCCACGCTTTCGTGCATGAGCGTCAGTACAGGCCCAGGGGATTGCCTTCGCCATCGGTGTTCCTCCGCATATCTACGCATTTCACTGCTACACGCGGAATTCCATCCCCCTCTGCCGTACTCTAGCCTTGCAGTCACAAAGGCAGTTCCCAGGTTGAGCCCGGGGATTTCACCTCTGTCTTGCAAAGCCGCCTGCGCACGCCTTACGCCCAGTAATTCCGATTAACGCTCGCACCCTACGTATTACAGCGGCTGCTGGCACGTAGTTAGC
+
CCCCCGGGGGGGGGGGG@FFGGGDGGEGGGGGGGGGGGGGGGGGGGGGGGGGGGGGGGGGGGGGEGCGGGGGGGGGGGGG@FGGFGECEGGGGGGFFGDG7CGGGGGGGDFGGGEDD8FDFCFCEFGFGGGGFFFDFDFGGAFGGGB@5DFEGFGGG8<FFFC>?FCGGF8FFFGFFDEFGFFFCFEC8?F79AGB?G69@F:3B==C<AD3)9):=A2616,609>:>C;(0(5:B?CE065A=:)60.>06B2:-----)(-13(.18.)...4)),(-4((,5:0:B<B).*2<)-6
@M02996:162:000000000-B87FG:1:1101:22771:20725 2:N:0:TCGACGTC+TCTCTCCG
GACTACCCGGGTATCTAATCCTGTTTGCTCCCCACGCTTTCGTGCATGAGCGTCAGTACAGGCCCAGGGGATTGCCTTCGCCATCGGTGTTCCTCCGCATATCTACGCATTTCACTGCTACACGCGGAATTCCATCCCCCTCTGCCGTACTCTAGCCTTGCAGTCACAAAGGCAGTTCCCAGGTTGAGCCCGGGGATTTCACCTCTGTCTTGCAAAGCCGCCTGCGCACGCTTTACGCCCAGTAATTCCGATTAACGCTCGCACCCTCCGTATTACCGCGGGTGTTTGCCCGTTTGTGTC
+
CCCCCGGGGGGGGGGGGFFFGGGFDFGFGGGGEGGGGGGGGGGGGGGGGGGGGGGGGGGGGGGFEGGFGGGGFGGGFGGGDFGEFEFFGGGGFFGGDGGGGFGGGGGGGGGFGGGDGDFFGFGGGGGGGFGGGGGGGDFGG=DFFE@F>8FDDCFFFEDFGGEGFFGGGGFFGFGGFGFFBGGFCFEGFGFBFEGB@GFEEFE:BFF4*=C)7=;F=5>::67;<6;01*317:AA:<EEF:74*)).28.:<E9:(((((1499?:(-4-.(().)-(-(((--((.).2:0.3*2,()
@M02996:162:000000000-B87FG:1:1101:7828:21510 2:N:0:TCGACGTC+TCTCTCCG
GACTACCCGGGTATCTAATCCTGTTTGCTCCCCACGCTTTCGTGCATGAGCGTCAGTACAGGCCCAGGGGATTGCCTTCGCCATCGGTGTTCCTCCGCATATCTACGCATTTCACTGCTACACGCGGAATTCCATCCCCCTCTGCCGTACTCTAGCCTTGCAGTCACAAAGGCAGTTCCCAGGTTGAGCCCGGGGATTTCACCTCGGTCTTGCAAAGCAGCCGGCGCACGCTTTACGCCCAGTACATCCGATTAACGCTCGCACCCTCCGTATTACATCGGAGGCTGGCCCGTAGGTAGC
+
CCCCCGGGGGGFEFGGGADFF9FFCAFFGEDFFA@FFFFFGGGGGGGGCFGGGGGGFEFFGGF=BFCGGGECEGGGFAFGEFFCEEG8BB?FD,>EF,@FEBDGG?DCEE@EGEEFG:B=DFG8E>48@BFFF=,=8,@+@8DDGF:8<=5D@;DE8DCCCEB=7+D<6DCA66;4?F@;>EF@,;@*:=@>@FGF=,?45C539)888:FE3=)16A*/04(,629;>C0-*,<<?:?C:<B4*)).2-0-2)62--,,-1,-)3((44((((56)))(-((-((3(-((-002*3))4
@M02996:162:000000000-B87FG:1:1101:7853:21512 2:N:0:TCGACGTC+TCTCTCCG
GACTACCCGGGTATCTAATCCTGTTTGCTCCCCACGCTTTCGTGCATGAGCGTCAGTACAGGCCCAGGGGATTGCCTTCGCCATCGGTGTTCCTCAGCATATCTACGCATTTCACTGCTACACGCGGAATTCCATCCCCCTCTGCCGTACTCTAGCCTTGCAGTCACAAAGGCAGTTCCCAGGTTGAGCCCGGGGATTTCACCTCGGACTTGCACAGCCGACTGCGCACGCTTTACGCCCAGTGATTCCGATTAACGCACGCAACCTAAGACTTCCCGGCGCTGCGGGCCCGTTGGTCGC
+
CCCCCGDCFGGCGFGGCEFFFFFFGEC4FFAFEEFGGCFGGGGGGGGGGGGGGGEGFEFGGGGDGGGFGGEECFGFC=AFFFC@DGG:CBCBD,E,AA=A;;DD=CFGGGEFGGF9=11@D9E>EGG@BEFFGF,==4DGDAFFGG>@@D?D,3=CDA9=@FF>F?FA+6,5@??6+=C*3DEC9;@CCFC9:?CA2<=?*C:3>)((//*/;=32:A5::,(./3222:7(7()624?8?F:)*))-2.)((0-*(,((,)((13(54.).))).(,((,-(-(((((((()022;-(-
@M02996:162:000000000-B87FG:1:1101:7200:21817 2:N:0:TCGACGTC+TCTCTCCG
GACTACAGGGGTATCTAATCCTGTTTGCTCCCCACGCTTTCGTGCATGAGCGTCAGTACAGGCCCAGGGGATTGCCTTCGCCATCGGTGTTCCTCCGCATATCTACGCATTTCACTGCTACACGCGGAATTCCATCACCCTCTGCAGTACTCTAGCCTTGCAGTCACAAAGGCAGTTCCCAGGTTGAGCCCGGGGATTTCACCTCTGTCTTGCAAAGCCGCCTGCCGACGCTTTAAGCCCAGTAATTCCGATTAACGCTCGCACCCTAGCTATAACCGTGGCCGCTGGCAGGAAGTGAGA
+
CCCCCFGGGGGGGFGGGCFCEGGF<FGGGCC@FGGGGGGGGGGGFFGGFGGGGGGGGGGGGGGGGGGGGGGGGGGFGGFFG6?FGEFFCFB9DGGFFGDCF9=DGGGGGGGGGGBEA8+?9E?EEFFG@CFGGFFF+@@>=DFGG,8C=FFEFF77@DFEF?8CEFGFF,@ADFCGA+;?DD6@,01AC@::5*9:<F4<A::>BFF5/++058;CEFG(2(/(((..3:9/90C)/)314?:9/6<>7:3(-).0-(((,1,47((((()).).).(-,-(((--7;4((())233).)
@M02996:162:000000000-B87FG:1:1101:9032:22023 2:N:0:TCGACGTC+TCTCTCCG
GACTACACGGGTATCTAATCCTGTTTGCTCCCCACGCTTTCGTGCCTGAGCGTCAGTACAGGCCCAGGGGATTGCCTTCGCCATCGGTGTTCCTCCGCATATCTACGCATTTCACTGCTACACGCGGAATTCCATCTCCCTCTGCCGTACTCTAGCATTGCAGTTCCAAATGCAGTTCCCCGGTGGAGCCCAGGGATTTCACATCTGTCTTGCAACGCCTCCGACGTCCGCCTTACCCCCCGTATATCCCATTAACCCTCACCTCCTACGTGGTAGCCCGGCGTCTGTGCTGTAGTTATC
+
CCCCCGGEFEGGGGFFGFFDFGGGGGGGGGF@CFGEEFGGGGFEG8C@<FFFEEGEGF9<C,7FC7FF7:F:E@FGFDFE7BFE@C7,?B?EFE>E+=FFEDF@FGGFEGGCF,,5@5??=CE6+@CCEFGGDA,3+,6D88D8D,88*=99ED?FD,,26=*3,+27?C,13B+,15;3,>;@5*:7:EF4**3::<*/;E**8=618B:44?>)5)/(*/.(,(.(,3.39/4/((2:(-46))-.*)0))*)*),.((*()/4,).4.,-,6)))(,-((,(-(--)).9*033A)-
@M02996:162:000000000-B87FG:1:1101:9051:22035 2:N:0:TCGACGTC+TCTCTCCG
GACTACACGGGTATCTAATCCTGTTTGCTCCCCACGCTTTCGTGCATGAGCGTCAGTACAGGCCCAGGGGATTGCCTTCGCCATCGGTGTTCCTCCGCATCTCTACGCATTTCACTGCTACACGCGGAATTCCATCCCCCTCTTCCGTACTCTAGCCTTACAGTCAACAAGGCATTTCCCCGTTTGAGCCCGGGGACTTCACCTCTGACTTGCAACGCCGCCTGCGCGCGCTTACCGCCCAGTAATCTCGATTAACGCTCGCCACCTTCGCATGTCTCCGCCTGTTGGTCCCATTGTTGC
+
CCCCCGFGGGGFGGGGGFGGGGGGGGGGGGFC@FGGGGCFGGGGGGGGGGGGGGGGFFGFFGGFGGFG7FFGFFGFFGGGGGGFFGCFGG@FFEEFGDGG+9EDFDCDEGGGF9F9C:B=C,BC7>==>CEGGG,36@DCC8*+?>>F9@DDFEF=?9E,3@5@@++,;,5;+*+,42;*,>C1@CCC8@@4@DD2(6?1*5.7:2)**41));9)()9(*2/;=90(-*,47().-28C33,6/-))24).)7:>,-(((1((144)(-((,().-)--((((.)-(-.)(*/++2)(-
@M02996:162:000000000-B87FG:1:1101:8780:22550 2:N:0:TCGACGTC+TCTCTCCG
GACTACACGGGTATCTAATCCTGTTTGCTCCCCACGCTTTCGTGCATGAGCGTCAGTACAGGCCCAGGGGATTGCCTTCGCCATCGGTGTTCCTCCGCATATCTACGCATTTCACTGCTACACGCGGAATTCCATCCCCCTCTGCCGTACTCTAGCCTTGCAGTCACAAAGGCAGTTCCCAGGTTGAGCCCGGGGATTTCACCTCTGTCTTGCAAAGCCGCCTGCGCACGCTTTAAGCCCCGTAATTCCGATTAACGCTCGCACCCACCGTATTACCGCCGCTGCTGGCCCGTAGTTAGC
+
CCCCCGFGGGGGGGGGGGGGGGGGGGGGGGGGGGGGGGGGGGGGGGGG9FFGGGGGGGGGGGGGGGGGGGGGGFGGGGGGGGGGGGGGGGGGGGGGGGGGFFGGGFGGGDGGGGGGFDFFGFGGGGGGEGFGGCDDGGGGDABFG=>=5CFEFGGGGGGGGC8E?5DEGGGFGFGGFGFF9CCFGGFG=EFAED>@DDFC4FF3B*)*/1CEEAEA(5;373237.6(.134*2)))-32(4:>7:A<2()41<4:(((--139<0(-,4.,.,--)3,((--3054(((-,.0/;?<))
@M02996:162:000000000-B87FG:1:1101:8762:22560 2:N:0:TCGACGTC+TCTCTCGG
GACTACACGGGTATCTAATCCTGTTTGCTCCCCACGCTTTCGTGCATGTGCGTCAGTACAGGCCCAGGGGATTGCCTTCGCCATCGGTGTTCCTCCGCATATCTAAGCAGTTCACTGCTACCCGCGGAATTCCATCCCCCTCTGCCGTACTCTAGCCTTGCAGTCACAAAGGCCGTTCCCGGGTTGGGCCCGGGGATTTCCCCTCTGTCTTGAAAAGCCGCCTCGGCACGCCTTACGCCCAGTAATTCCGGTTATCACTCGCACCCTACGTGTACACGCGGCAGCTTGTACGTGTGTGGA
+
CCCCCGFDGGGGDGGGGCFDGGFFGGGGGGGFDGGGGGGGFFGGGGGGCGGGEFGFFGCFGGC,CEFFGGGGGGGGGGGGEEGCFGFGE@FDC<FGGGGEEDGGC,EFA,CBFG9EF=76=,BCGEC@+=EAEF86=@=C6)*66=>@@=5*ED9>FF9=D8=@,4B9FC,*3*34978***@4>7)3)4*(6852(?0))5((/.5)9AFEE)7+(2235:;(-(-(-2((2().(-*142:)*-)-:433(0.*))))()(-/3(,(,((,(.))(((-(((-().(6)(003*2((.
@M02996:162:000000000-B87FG:1:1101:23355:23135 2:N:0:TCGACGTC+TCTCTCCG
GACTACCAGGGTATCTAATCCTGTTTGCTCCCCACGCTTTCGTGCATGAGCGTCAGTACAGGCCCAGGGGATTGCCTTCGCCATCGGTGTTCCTCCGCATATCTACGCATTTCACTGCTACACGCGGAATTCCATCCCCCTCTGCCGTACTCTAGCCTTGCAGTCACAAAGGCAGTTCCCAGGTTGAGCCCGGGGATTTCTCCTCTGTCTTGCAAAGCCGCCTGCGCACGCTTTACGCCCAGTAATTCCGATTAACGCTCGCACCCTACGTATTACGCCCGCTGCGGGCCCGTCGTTAGT
+
CCCCCGGGGGGGDGGGGGGGGGGGGGGGGGGGFGGGGGGGGFGGGGGGGGGGGGGEGGGGGGGGGGGGGGGFFGGGGGGGGGGGGGCBFFGGGGGFGGGG,=DCEFGGGGGEGGFEC:DDFFFGGGGD@FFGGGGD8DFGDFFGGDACBDDDBEGDGGGCC?DDG5@CFGFFFFDGFFEFG?FFGG5AEAGAE>C=2FF?*48BFF=C7AG58A/=6AD2=4;;((4(,138D?DB:?EE:B>)0)..:?)-(0.D,---(1,-1,(.83.).().((-(-47-(-((((-(80/::(,)
@M02996:162:000000000-B87FG:1:1101:23785:23467 2:N:0:TCGACGTC+TCTCTCCG
GACTACCCGGGTATCTAATCCTGTTTGCTCCCCACGCTTTCGTGCATGAGCGTCAGTACAGGCCCAGGGGATTGCCTTCGCCATCGGTGTTCCTCCGCATATCTACGCATTTCACTGCTACACGCGGAATTCCATCCCCCTCTGCCGTACTCTAGCCTTGCAGTCACAAAGGCAGTTCCCAGGTTGAGCCCGGGGATTTCACCTCTGTCTTGCAAAGCCGCCTGCTCCCCCTTTACGCCCAAGACTTCCGATTAACGCTCGCACCCTACGTATTACCACGGCTGCTGGCACGTCTTTACC
+
CCCCCGGGGGGGGGGGGGFGGGGGGGGGGGFFEFGGGGGGGGGGGGGFFGGGGGGGGGGGGGGCEGGGGGGDFGGFGGGGGGEGGGECFGGGFGFCGGGG,<EDFGGGEGCFGGGGG:;=CEE6BFGGGGGGCEGGGGGG>=DDGEAB?D5:,C+C?8FGGFCFGFFGC,@?65*1?BEF9:><CC@CEG>9@AC>@FF<4FEE=?6**=C4>FE;65*(2./27(/),*6(25))408C(((.).).*-.32@2*((--,/-976?034.,.8.:9).---,-,3:24()1)00/+.))
@M02996:162:000000000-B87FG:1:1101:24297:23591 2:N:0:TCGACGTC+TCTCTCCG
GACTACTCGGGTATCTAATCCTGTTTGCTCCCCACGCTTTCGTGCATGAGCGTCAGTACAGGCCCAGGGGATTGCCTTCGCCATCGGTGTTCCTCCGCATATCTACGCATTTCACTGCTACACGCGGAATTCCATCCCCCTCTGCCGGACTCTAGCCTTGCAGTCACAAAGGCAGTTCCCAGGTTGAGCACGGGGATTTCACCTCTGTCTTGCAAAGCCGCCTGCTCACGCTTTACGCCCAGTCATTCCGATTAACGTCTGAACCCTACCGATTCCAGCGCCTGCTGGCCCGTATTTAGC
+
CCCCCFFGGGGGGGGGGFFGGGGGGGGFFFFCCGGGGGGGGGGGGFGGGGGGGGGGGDFGFDGCFEGGGGGGGGGGGGGFFCFEFGE?:FFFDFF?FEG:?=AFFFGGGDGGGGFDG:DDD,BEGD7=BAE9=FAD+=6CD>FGDF>+36*1,8=B89A7DCCB7AFFF??ADFGFFG*;,4:C@CEF=9@4**3(5<984A;.(1)9<BF:**)+.;86:(//((.17:0858;>;1/:-88)14--*(),,))0,.-((*..*-(3,(((((-5.-,-((((.()((((-..0++-))
@M02996:162:000000000-B87FG:1:1101:6898:23952 2:N:0:TCGACGTC+TCTCTCCG
GACTACTGGGGTATCTAATCCTGTTTGCTCCCCACGCTTTCGTGCATGAGCGTCAGTACAGGCCCAGGGGATTGCCTTCGCCATCGGTGTTCCTCCGCATATCTACGCATTTCACTGCTACACGCGGAATTCCATCCCCCTCTGCCGTACTCTAGCCTTCCAGTCTCAAAGGCCGTTCCCAGGTTGAGCCCGGGGATTTCACCTCTGTCTTGCAAAGCCGCCTGCGCACCCCTTACGCCCAGTAATTCCTATTCACGCTCTCACCCTCCGTACTCCACCGGCGCCTGGCACCTATTTCGC
+
CCCCCFFFFGGGDEGGGCFFGFFFFE,CAFCFGGCFGEGGGFFGGGGCEFGGEGGEFGGGGGGGGGGC@F+844A?EFGCECCGG6BFEGGFGFGGFD7F?FFFGGGGGGEC,@BEE5=+6=?67CF+>==>,,C?F?D+059+6C>+3=?DEFF=FGG,@==@,+5<+@,?D*CG>FCA9B*433)43@@9>**/::*8*>37963*1=+04=4+/.81*63(8(.(.*/(1(,:(38C?0826)56:)*.6*-0(((,(0)./8,86341(3)3,(((((((--(4<()(0)2+36(3
@M02996:162:000000000-B87FG:1:1101:8866:24689 2:N:0:TCGACGTC+TCTCTCCA
GACTACTGGGGTATCTAATCCTGTTTGCTCCCCACCCTTTCGCTCCTCAGCGTCAGTTCCGGCCCAGAAATCCGCCTTCGCCATCGGTGTTCTTCCTGATATCTGCGCATTCCACCGCTACACCCGGAGTTCCAATCTCCCCTACCGCACTCTAGTCTGCCCGTTCCCACTGCACGCCCGCGGTTGAGCCCCGGGATTTCACAGCTGACTCGCCACACCGCCTACTCGCCCCTTACGCCCAGTAATTCCGGATAACGCTCTGCACCTCCGTATTACCGCTGTGCGTTGCCCCTCCGTAGC
+
CCCCCFECDEEGGGGGFFAFGGGFF9FFGGFGGGG@FGFGGGG,CFGGAGGG@CCFG@6,B++@:FG8,6CF,@FGGGGGGG@:@86BF=:EDEE9<:EE=DFC,CCG+@C,@EFEE:@==EFG+>C+6@>=;@=?+,@BFDFGGGFGEGAE@;+3@,@,C,08,3;CFF6*@A++**:**4*=73)9>G*()2/(,<86)+))/)./8+;(,:4)/:C17><6(.)(-*--91)(((2:3(541)-.:,.,(062(,-(-*).03(,((-,(,)-)((-,((-(---(.,(0)*/2,4(
@M02996:162:000000000-B87FG:1:1101:8852:24704 2:N:0:TCGACGTC+TCTCTCCG
GACTACTGGGGTATCTAAGCCTGTTTGCTCCCCACCCTTTCGCTCCTCAGCGTCAGTTACGGCCCAGAGATCTGCCTTCGCCATCGGTGTTCTTCCTGATATCTGCGCATTCCACCGCTACACCAGGAGTTCCAATCTCCCCTACCGCACTCTAGTCTGCCCGTCCCCACTGCAGGCCCGAGGTTGAGCCCCGGGTCTTCACAGAAGAACCGCGACACCGCCAACCAGCTCTTTACGCCCCATGATCTCGGCTAACGCCTGCGCCCTCCGTGTTACCGCCGCTTCTGGCCAGTAGTTCGC
+
CCCCCGGGGGGGBFGGGFFGGGGGGFGGGGGGGGG7FFFGGGGFGGGGGGGGGGGGGGGGGGGFGGGFDGGGFGGGGGGGGFG:DEFFGFGEEGGFC?FEEDED9FGGGGG9EFGGD1<=?,B8+AFD@FFGFGC=?,=>==D6D4180@?D@CB=F=DGF@A@+*=D=C,ACF?6*9=98**4@;C7>CE2*9/5(@+/9EC*()0(()/.().)6=C,2,((,(,(.+5)26AFFFG=>13(*.))2.0((04D--(((*((1(((--(((.)).(((--((--42:1(()1+326((
@M02996:162:000000000-B87FG:1:1101:12320:25158 2:N:0:TCGACGTC+TCTCTCCG
GACTACAAGGGTATCTAATCCTGTTTGCTCCCCACGCTTTCGTGCATGAGCGTCAGTACAGGCCCAGGGGATTGCCTTCGCCATCGGTGTTCCTCCGCATATCTACGCATTTCACTGCTACACGCGGAATTCCATCCCCCTCTGCCGTACTCTAGCCTTGCAGTCACAAAGGCAGTTCCCAGGTTGAGCCCGGTGATTTCCCCTCTGTCTTGCAAAGCCGCCTGCGCACGCTTTACGCCCAGTAATTCCGATTCACTCTCGCACCCCACGTATTGACACGGCTTCTGGCACGTAAGTTCC
+
CCCCCGGGGGGGFFGGF,EFFFFFFFGGGGFCEEEGGGGGGGGGGGGGEDFFGGGGGGGGGGGEGGGGEE@CFGFGGGGGGGGGGGGFGEGGFGFECEGGGFDGGGGGGGEAFAFAE8;?D9FGGDGC:DEEAFFFFGGGG@FGGD=@:DDEB=DGGGEGFFB<8<CF6ECAFFDCFECFFDC@@>:0);D=?*@)1@E?4C)4)8@9@::>*9*F(6;(*(,682269*((2(4>;?EG?F4)0.6<*()4:*60))-)4*445(((-((.).))..),-(-((.).,,4()0**0))-
@M02996:162:000000000-B87FG:1:1101:12340:25160 2:N:0:TCGACGTC+TCTCTCCG
GACTACAAGGGTATCTAATCCTGTTTGCTCCCCACGCTTTCGTGCATGAGCGTCAGTACAGGCCCAGGGGATTGCCTTCGCCATCGGTGTTCCTCCGCATATCTACGCATTTCACTGCTACACGCGGAATTCCATCCCCCTCTGCCGTACTCTAGCCTTGCAGTCACAAAGGCAGTTCCCAGGTTGAGCCCGGGGATTTCACCTCTGTCTTGCAAAGCCGCCTGCGCACCCTTTCCGCCCAGTCAGTCCGATTAACGCTCGCCACCTACGTCTTACCGCCGCTGCTGTCCAGTATTTTGC
+
CCCCCGGGGGGGGGGGGEFFGGGGGGGGGGGGGGGGGGGGGGGGGGGGGGGGGGGGGGGFGGGDGGFGGGGGGGGGGFFGGGGGGEFFGGGGFFGGEGGGGFGGGGGGCEGGGGGGFDFDCEEGGGG7CFGGFGGGGFDEG=FGGGBFED?DC=FGGADD@FBDEFGFG8EFFF+@FFEFFFFCCGCG5@:89?C:=CFEEF@3B?@<<AG=@*04862:7:33((6.6*,/2))7::D:(.,)*)..24)42..:((((-)((1((.52,((,.6(((((,,((,8))5))113+0)6)
@M02996:162:000000000-B87FG:1:1102:20725:1896 2:N:0:TCGACGTC+TCTCTCCT
GACTACTAGGGTATCTAATCCTGTTTGCTCCCCACGCTTTCGTGCATGAGCGTCAGTTCATGCCCAGTGGACTGCCTTCGCCATCGGTGTTCCTCCGCATATCTACGCATTTCACCGCTACACCCCGAATTCCACCCCCCTCTGCCGTACTCTAGCCTTGCAGTTCCAAATGCTGTTCCCAGGTTGACCCCCGCGATTTCACCTCTGGCTTGCAACGCCGCCTGCGCCCCCTTTACCCCCAGTACTTCCGCTCCACGCCTGCCCCCTCCGTATTACCTCCGCGTCTGGCCCGTCTTTAGC
+
CCCCCF<,CFFGFFGGGCEFGCEEG@FGGGGGG-@@F6BFGG;,@,F,;?EFGDCCF,<,,,;,6,;,66,,5:AFFDGFGEC,1@8BBCFG49@E+68@:=EGE?DCBEGGGGGA>:@=C,=,4+++4CFEED,,+46@==<+=3@63AFD;,=;1,2,8@=<,*66,,,?A+5,02;7>,+@>7=,08C5?***3>9=5?5.7*))06;(5**))02(7./,,.(,-*-4>72:)4@:-(.)*)-5:()-()()--((-*(.11((---((()6)-),-(((,(((,.((.)*1+))-
@M02996:162:000000000-B87FG:1:1102:20705:1905 2:N:0:TCGACGTC+TCTCTCCG
GACTACTAGGGTATCTAATCCTGTTTGCTCCCCACGCTTTCGTGCATGAGCGTCAGTACAGGCCCAGGGGATTGCCTTCGCCATCGGTGTTCCTCCTCATATCTACGCATTTCACCGCTACACCCCGAATTCCATCCCCCTCTGCCGTACTCTAGCCTTGCAGTCACAAATGCAGTTCCCAGGTTGAGCCCGGGGCTTTCACCTCTGGCTTGCAAAGCCGCCTGCGCACGCTTTCCCCCCAGTAATTCCGACTAACGCTCGCCCCCTCCGTATTCCCTCCGCTGCTGTCACGTACTTAGC
+
CCCCCFFCGGGGCFGGGGGGGGFGGDFFGGGGGFGCG;FFGG;C@<E,CAEFGGGCF,C,,,98B@F,,++,4:BFFFGFGEC@9@BC=FEG49>?,:CF@FGGEEFGEEGGGGG9@:?8CEF,@+8+@FFEFC,6+@@E=>D+=9?8:CFD;CFC=@22=@DF8*=,,,,5D7+EBCE6@,1<C,)41:E5*3**3>>F*?9.>*)008<(6**+2/86E62,3(3(3*1,:?)4)3BC((.6*)66::)((0)6,,-(,/(2<3((,(,((5)62..(((,,(,.))).())*/0-44
@M02996:162:000000000-B87FG:1:1102:16204:2062 2:N:0:TCGACGTC+TCTCTCCT
GACTACAAGGGTATCTAATCCTGTTTGCTCCCCACGCTTTCGTGCATGAGCGTCAGTACAGGTCCAGGGGATTGCCTTCGCCATCGGTGTTCCTCCGCATATCTACGCATTTCACGGCTACACGCGGAATTCCATCCCCCTCTACCGTACTCTAGCCATGCAGTCACAAAGGCAGTTCCCAGGTTGAGCCCGGGGATTTCACCTCTGGCTTGCATAACCGCCTGCGCCCGCTTTACCCCCGGTAAATCCGAGTGACGCGTGCACCCTCAGGAATGCCGCGGCTGCTGGCACGGCGGTAGC
+
CCCCCGFGGGG;CCFECEFFFGFE9FEGGFFDCFGE@C;@EEFFFGGCEFFE+BBEECGGFGGGGGGFEGG,AEFEFFGEEEGF@@B8?6?A>,CF@B=:7DEFBFFGE6?<9A<:==DGDFF>E=EF7::6ED,@=@DE6:8DGFE+:@D+8@=DFGDEFCE,@6CFGGCACFDFFGFGFFE<@90<=DF0;:7??,CB?FF*20>35AF@>=)@+8>3=142060(./0-142)),1:(,4())).2(0(,)./-(---14<F?:((4(.(,).5(,,,3(-3).5((.())**2-(,
@M02996:162:000000000-B87FG:1:1102:20130:3024 2:N:0:TCGACGTC+TCTCTCCG
GACTACCGGGGGATCTAATCCTGTTTGCTCCCCACGCTTTCGTGCATGAGCGTCAGTACAGGCCCAGGGGAGTGCCTTCGCCATCGGTGTTCCTCCGCATATCTACGCATTTCACGGCTACACGCGGAATTCCATCCCCCTCTGCCGCACTCTAGCCTTGCAGGCACAAAGGCAGTTCCCAGGTGGAGCCCGGGGAGTTCACCTCGGACTTGCAAAGCCGCCTGAGCACGCGTTACGCCCAGTAACGCCGAGGAACGCTAGCACCCGACGGATTACCGCGGCTGCTGGGAGGGAGGAAGC
+
BCB8@CC:@ED+@8<6@<,,6<@6,<CC,6,66C+@:8,,B@C@BF<<@DC@+8@C<C<FEGGGGDFFCCC+8:CE,==A84@8@=@+8++599>EG7C+6+=+9C>8>++,,8,:480=?@BC83===6,,@C,@D,;:=85CCD@*04*35>@2=<,4??<,47FGCFGFCFG8+C?89@C,,/8C3C@,95C3)*0+6+5)413(-)*.6?AFFF<-2((,(.:<1844>(3,,4/*43.:B)((1-0((0.)-(-(-*..*3(414344()-)-,,36(,(.53(((-).2**,,,
@M02996:162:000000000-B87FG:1:1102:21777:3246 2:N:0:TCGACGTC+TCTCTCCG
GACTACACGGGTATCGAATCCTGTTTGCTCCCCACGCTTTCGTGCATGAGCGTCAGTACAGGCCCAGGGGAGTGCCTTCGCCATCGGGGTTCCGCCGCATAGCTACGCATGTCACGGCTACACGCGGAATTCCAGCCCCCTCTGCCGTACTCTAGCCTGGCAGGCACAAAGGGAGTTCCCAGGTGGAGCCCGGGGAATTCACCTCTGGCGTGCAAAGCCGCCGGCGCACGCGTTGAGCCCAGTAAGTCCGAGTAAGGCGCACACCCTCCGGATGACAGCGGGTGCGGGCACGGGGGAAGCG
+
CCC8@CEFECD+@,E,C<@,@FC6,-;;F@,9:C@B:B,,,@C@CC@<@AE@6BB@,CFFGGGFG:CC::F4@?CB,?CB:8@8A=C+=++,>,@FF@E+C+@+9C>=B++9,9,8455==E4C>::BB+,,@C,68@@E+:);EGA*3;*+,55>,,,*@94**:*;EGGA*;9/0=8*<8:,,/-4(=8.::90)+*1/>;)(*.,))*,(0:?))2-14(,---90*,(/,(((),2.,,68))60,.(-06*.(,(()-,96(((-(--(5-)..(-((-(((-21(3))/**((((
@M02996:162:000000000-B87FG:1:1102:25034:3338 2:N:0:TCGACGTC+TCTCTCCG
GACTACTGGGGTATCTAATCCTGTTTGCTCCCCACGCTTTCGTGCATGAGCGTCAGTACAGGCCCAGGGGATTGCCTTCGCCATCGGTGTTCCTCCGCATATCTACGCATTTCACTGCTACACGCGGAATTCCATCCCCCTCTGCCGTACTCTAGCCTTGCAGTCACAAAGGCAGTTCCCAGGTTGAGCCCGGGGATTTCACCTCTGTCTTGCAAAGCCGCCTGCGCACCCTTTACGCCCAGTAATTCCGATTAACGCTCGCACCCTACGTCTTACCGCGGCTGCTGGCACGTAGTTAGC
+
CCCCCGGGGGGGGGGGGFGGGGGGGGGGGGGGEGGGGGGGGGGGGGGGGGGGGGGGGGGGGGGGGGGGGGGEAFFGGGGGEGGGFEFCFGGGGGGGGGGG:<EGFGGGGGGGGGEAF8FFGGG>EGGGGGGGGFGGGGGGGFFGGGFC>EFFFFD@A=DCF,:F@=DGGDE?D6CGFGFGFF44@7@CEGGFDDGFEFGF?F=EFFE*88>EF*9+=FG@E6<;<BF;9*/6<;CFFBEEB??B94):7:0-())9----,1-498B?063(,,)64(1(-469?D?:??2100/;C<AF
@M02996:162:000000000-B87FG:1:1102:18576:3810 2:N:0:TCGACGTC+TCTCTCCT
GAGTACCGGGGTAGCTAATCCTGTTTGATACCCGGGCCTTCGTGCATCAGCGTCAGTGGCACCCCAGGCGACTGCCTACGCAATCGGAGTTCTGCGTGAGATCTAAGCAGTTCACCGCTACACCACGCAGTCCAGCGCCCTCGAGAGGACTCAAGGCCGCCAGGATCAACCGCAGGACCGAGGGGGGGGAGAGGAATGTACGGCCGAATGGAAAGGACGGCCACGCACCCGGGAAAACCAAAAAGAGCGGAGAAAGACCGGACGCGCCGTAGTAGCCAGGGCGCGGGGAAGGAAAGAGGAG
+
@@-8@E,@CDD6@,,,<@,,;CC6,6;E@<@6,6++68,,;CC@@<,EAEC@,,8B,C6,,CBC:,866++@=>?<,9>@6=F,=DCFE,,,4?E+++@+9+,+9,@,=,,,,4,:8=*=89,,++8+8+3,7,,6+6+6+5)=8,*+3+**@>:F+@EE@E8*4.7A?>,3*))4/95D5***4*(*(/2(*02)/+*1)/,((1(((09),92)))/(:(4(,,(((2(,)-(..4+*4,(4.,,()-0(,0(),(,(-)(-)(-(,--(36)-),,(((43(41(,((-))+/*4((-
@M02996:162:000000000-B87FG:1:1102:23535:3827 2:N:0:TCGACGTC+TCTCTCCG
GACTACCCGGGTATCTAATCCGGTTTGCTCCCCACGCTTTCGTGCATGAGCGTCAGTACAGGCCCAGGGGAGTGCCTACGCCATCGGGGTTCCACCGCAGATCTACGCAGGGCACGGCTACACGCGGAATTCCAGCCCCCTCTGACGGACGCGAGCCGTGCAGGCACAAAGGCAGGTCCCAGGTGGAGCCCGGGGAGTGCACCCCGGGCTTGCAAAGCCGCCTGCGCACGGGTTACGCCCAGTAAGTCCGAAGAACGCACGGACCCTACGGAATACCGGGGGTGGTGGCACGGAGGAAGCG
+
@BC,@CCE@CD7@,6,;6<;@+6++-89,,,66CC@+6,,,8,:BC,@CEE@6,@C,@6EDE7BE@EEDCF+89C?,,988+8,9@:+=++,9,94@+@+6:8==,=+6++++6+44:50=9:=8>C=>+,,7@3<6+3++)13,735:@*:*>?*:**/<58,*2/CF>C;*5C*0*.*5BC+5//73*1-5>C:)*0*<+((-/,(()*,-94@?)*-*-(-,,(-(*((/(-),(**-..<6.:)*-.(,0.)-(---),(/-(.(-(,((5))-(-((,-((-,(()-0)/:*(((,
@M02996:162:000000000-B87FG:1:1102:23545:3842 2:N:0:TCGACGTC+TCTCTCCG
GACTACCCGGGGATCTAATCCTGTTTGCTCCCCACGCTGTCGTGCATGAGCGTCAGTACAGGCCCAGGGGAGTGCCTTCGCCATCGGTGGTCCTCCGCATATCGACGCATTTCACGGCTACACGCGGAATTCCATCCCCCTCGGCCGTACTCTAGACTGGCAGGCACAAAGGCAGGTCACAGGTGGAGCCCGGGGAGTTGACCTCGGACTTGCAAAGCAGCCGGCGCACGCGTTAGGCCCAGAAATACGGAAGAACGCGCGCAACCTACGGATGACGGGGGCTGCGGGACCGGAGAGAGC
+
BCC8AEEFCDD+8,66@@9@<6;,,6;A9,6,BC:B7,,,;C9B,C,BCECB+,@C,CCEFF?:FFEFEDE+4A<E,,@?:,@,@@@,8+4,@,CEF+>+8+,+9@>7>4+,,8,:48*=+>,68CC>C+,,7D,7?88C9:)>>+3*31*3,7=,=,49,,/*4>4FFC:A,?C5;8)24;:,5/,:(*3.9AD))*0*.+,).*-(-)25)9.07<*.0,(,(,(-(*4,/(-(.(,*(4(4)))-*-)((0.)-,,(-)(().((,-,,,(,4(-,3,,,-(429(((-))1*2,-(
@M02996:162:000000000-B87FG:1:1102:14520:3941 2:N:0:TCGACGTC+TCTCTCCG
GACTACCCGGGGATCTAATCCTGTTGGCTCCCCACGCTTTCGTGCATGAGCGGCAGTACAGGCGCAGGGGAGTGCCTGCGCCATCGGGGGGCCTCCGCAGAGCAACGCAGGTCAGGGCTACAGGCGGAGTACCAGCCCGCGCTGCCGTACTCTAGCCTGGCAGGCACAAAGGCAGTTCCCAGGGGGAGCCCGGGGAGTGCACCACTGCCGTGCAAAGGCGCCGGCGAAGGAGGTGCGCGGAGGAAGTCGGGGTAAAGCGCGCACCCGCAGGCGTACCGGAGATGCAGGGCACGGAGGAGGG
+
@@@,@CCF@CC+@,6,66,,6C@,,-;,6,,,,;+@+,,,,8;@BD9<@D6@++6@,:CFGGG+@B@FFDE+8:,,,,9>+,4+@@:+:4*1>*>FF*4*4),*284*3***,2,,23)1*2,58<8/**++2A+77E*:)-(1>AB*0*.*0220:0*1*23**4/228*5*7C*87-*<<=**/,2(;*,/5DB)***.2((-*.).)*-(768?)*,1(((-2,((*..*(()-(**-(4470.)*-)(()(1.),(,)-(1-(((-(-(--,-(((((.-.).3(-(().**2(((,
@M02996:162:000000000-B87FG:1:1102:14532:3954 2:N:0:TCGACGTC+TCTCTCCG
GACTACCCGGGGATCTAATCCTGTTTGCTCCCCACGCTTTCGTGCATGAGCGTCAGTACAGGCCCAGGGGAGTGCCTTCGCCATCGGTGGTCCTCCGCATATCTACGCAGTTCACGGCTACACGCGGAATGCCAGCCCCCTCTGCCGTACTCTAGCCTTGCAGGCACAAAGGCAGGTCCCAGGTGGAGCCCGGGGAGGTCACCGCTGGCTTGCAAAGCCGCCTGCGCACGCGTTACGCCCAGGAAGTGCGAATAAAGCTCGCACCCGACGGATGACCGCGGCTGGTGGGAGGGAGGGAGGG
+
@@A,@CCF@CD+@,<<C@A,@@@,,<CD9@,,6C@@:;,,6@E@BC@@CEC@88:B6CFFFGGCGEEGGGG+B?<,,99A7:CB@@C48+,,@,>FGFC7?7;+9C>>=+4,,9,:4:*==B8CGCDC=+,,@F,@DCCCC85CEFA33@0+55<@E72<@<=,@=CGFFGA,;9*;7@62:=,,/54-=:8D>DB)**./2/(,)-4<4*3(9<=?4*-/9(,(-2((/(-1((-2(*/(.(-)(,)*-0((.)*.))),)-(/11,,--4-(5)(,(,12(-((.-(.(38)1**,(((
@M02996:162:000000000-B87FG:1:1102:14521:3971 2:N:0:TCGACGTC+TCTCTCCG
GACTACCCGGGTATCTAATCCTGTGTGCTCCCCACGCTTTCGTGCATGAGCGGCAGTACAGGCCCAGGGGAGTGCCGTCGCCATCGGTGGTACACCGCATATCAACGCATGTCACGGCTACACGCGGAATGCCAGCCCCCGCGGCCGGACTCGAGCCTTGCAGGCACAAAGGCAGTTCCCAGGGTGAGCCCGGGGATTTGACCGCGGGCTTGCAAAGCCGCCGGGGCACGCATGACGCCCGGTAAGTCCGAGGAAGGCGCGCACCCACCGGATAGCGGGGGCTGCGGGGACGGGGGTAGAG
+
B@@BCCCEBCD+7,6,;6,,,<;,,<C=,,,,,;+@+,,,,@C@,C,<@=C@++6@,CCEFCD=@FEFGDG@B9:<+,68+,84@1:,8++,9,99@+8+@+9+9,6+44+5,9,8=>5=+=,33=++++,,6ED+=C+8+))3=:?*8?)2*491/*+0,27,:2F=;ED5*.:*3+5*<8:*2/47.0;7>5C70*0*)+.(,)429:*,(9:/0)0-/4(,(,,((/((/())-(/*(,425,:)*-.-(..),(((-/415,(((,(--((-(((,,((-,(,-((,4))*22-,))
@M02996:162:000000000-B87FG:1:1102:18481:3973 2:N:0:TCGACGTC+TCTCTCCG
GACTACAAGGGGATCTAATCCTGTTTGCTCCCCAAGCTGTCGTGCATGAGCGTCAGGACAGGCCCAGGGGATTGCCGTCGCCATCGGGGGGCCGCCGCAGAGCGACGCAGGTCACGGCTACACGCGGAAGTCCAGCCCCCTCTGCCGTACTCGAGCCTTGCAGGCACAAAGGCAGGTCCCAGGTGGAGCCCGGGGAGGGCACCGCGGACGGGCAAAGGCGCCGGCGCACGCGTTAGGCCCAGAAAGGGCGAGTAAGGCGCGGACCCGACAGATTACCGGGGCTGCGGGGACGAGGGGAGAG
+
@@A,6C@EEFD+@,,,66,,6;;6,6;A,,,,8C,;,,,,,:C@,:,<C=,@+,8@,C,EFGGFEG@FCDF,4?,:+4@>@6@8@CC+4+++5*@>F:>*>*,)44:*3**4,2,84(5/7:,=8<>:8*++<:+<CACC54(99C<1.1)1*21/:*2<+<4,:<D:EEF@*7C55C<CCC70+/-7(28,>:DD)*)8,/,(4)-(-0)377:FF)/-13(,-2,,(/49/(-(,.,*(.((0(((*-0,-))*).--,)--)-((((-(...-)-(,(-(,-((((-,4))2/224(,
@M02996:162:000000000-B87FG:1:1102:18501:3974 2:N:0:TCGACGTC+TCTCTCCG
GACGACAAGGGTATCTAATCCTGTGTGCTCCCCACGCTGTCGTGCATGAGCGTCAGGACAGGCCCAGGGGAGTGCCTTCGCCATCGGTGGGCCTCCGCATATCTACGCATGTCAGGGCTACAAGCGGAATGGCAGCCCCCTCTGCCGTACTGTAGCCTGGCAGGCACAAAGGCAGTTCCCAGGGTGAGCCCGGGGATTTCAGCACTGGCGTGCAAAGCCGCCGGGGCACGCTGTACGCGCAGTAAGACCAGGTAGAGGGCGCAACCTACGGATTGCAGGGGCGCGGAGGACGGGGGGAGGG
+
@@6,@@@CDFD-;,,,66,,,<;6,<CC,,,,,;+8+,,,,9::,96<@56@+66@,CFGFGGFGEEEC@C+BA,,,99?,,@,@==,8++,9,@?:==+8+9+,994=++5,,,948*009,6,+=+6+,,7>86?@+3+)0=,8:+01*+335,4:;93:8+@8C,1>,9,;D14?89CD>*,4/1051-?AD))+*3.+4)6*4(:):.(2/+200,2(,-(-,4(*((/-)-3(**(,(.1.),*()()1)*.(---/-(1(...(--,((.),,(((4(3((-(-1(0)*/*-3(,
@M02996:162:000000000-B87FG:1:1102:18370:4309 2:N:0:TCGACGTC+TCTCTCCG
GACGACCAGGGGAGCGAATCCTGTGTGCTCCCCACGCTGTCGTGCATGAGCGGCAGTACAGGCCCAGGGGAGTGCCTTCGCCATCGGTGGGCCGCCGCATAGCGACGCAGGTCACGGCTACACGCGGAAGTCCAGCCCCCTCGGCCGTACTCGAGCCGTGCAGGCACAAAGGCAGGTCCCAGGGGGAGCCCGGGGATGGCACCGCGGGCTTGCAAAGCCGCCTGCGCACGCGGTACGCCGAGGAAGTCCGAGGAACGCGCGCACCCGACGGATTACAGCGGCTGCGGGCACGGAGGGAGCG
+
@@A,8@@CEDD+@@@+@:+8<6;6,<;C,6,,,;67+,,,,::@8@<@C=:@+6@C,CFFGGG@B=DF@CE+8:A?,9D?88@4@=@48++4>4BBF==+606066>+>++3,7,838*3=@,5@<CBC7,,2;,=7BE7)6(::CA*0=)1*424>*2:*77,3:CCEFGF*5C*0C?5:?=**/,5(2A3<>GB)**).0,(3)-43)*-3?BBF@*-1(-,(-,998(-)-,(,(**-3295,)-0,0(().)----,)-(1(,4-221((....,,(((,-((-(-4,0)22:-2((
@M02996:162:000000000-B87FG:1:1102:14883:4648 2:N:0:TCGACGTC+TCTCTCCG
GACTACAAGGGGATCTAATCCTGTGTGCTCCCCACGCTTGCGTGCATGAGCGTCAGTACAGGTCCAGGGGAGTGCCTTCGCCATCGGTGGTCCTCCGCATATCTACGCATTTCACGGCTACACGCGGAATGCCAGCCCCCGCTACCGGACGCTAGCCATGCAGGCACAAAGGAAGGTCCCAGGAGGAGCCCGGGGAAGGCAGCGCGGGCTGGGATAACCGCCGGCGCACGCGGGAGGGGCGGGAAGTCGGAAGAACGCGGGCAAGCGAGGGATTGCCGGGGCGGGAGGGACGGAGGGAGGG
+
B@A8@FCEFFD+@,6,;6,,,<;,,<;E,,,,,;6@+,,,,88@6@,@@B@@+,6@,CEEFGEDCCEGGGG7B=C,,,4AB,?,@@C68+,,@,>EF7C,8;,,9<>+6++,,4,:4)*6=4,@==:43+,,6E,6?E68+0)=+@@+3@***4<:,A,4,21,4<94:D6A,/;*2+7<9:C**/5/6586C:D5)**)/*4(-),240*,(8(.1**-*-(,(41398(()(((,(**(-((0,))*-0((0,)-,-(-)-(*4(,((,-((())-((-,((((-1((-,0)/**-(((
@M02996:162:000000000-B87FG:1:1102:8909:4719 2:N:0:TCGACGTC+TCTCTCCG
GACAACTAGGGGAACGAAGGCTGTGTGCTGCACACACGTTCGCGCCTCAGCGAGAGGTGTCGTCCAGAAAGCCGGCTGCGAGACTGGGGGGGCGCCTAATATCTACGCAGGTGAGGGCTACACTAGGAATGGCGCTAGCCGCACGGATACTCAAGAGAGGAAGATTAAATCGCAGCCCCGAAGGTGAGGCGCGGGATGTCACGACGGACTTGCAGACCCGCCTACGAGCCCGGAAAACCCAGGAAATGCGGACAAGGCGTGCCACCTACGGATTACCGCGGCTGCAGGCACGAAGGAAGGG
+
8@-,8,,;CC6+6,,68,8+,,;;,66,,,6,,;,8,+,6,8@6++,,6;66++67,:C9,B9A@BCFFCE=BF++++,8++6@,=<,4++*3****/0+0*002<8*1***+0+*/,097:,300:<90++*2*2)*+0)((1*:0*0+/*<+2<6*1/*04,+)*30+00/.9*0*(9?81*+3)2(**(15)7)***.03:>)414)*.)0)9>)*-2,,,(.(-(*(-)(-(((+*,.(:>:))*-)30..)(((-(/-.*4(..3((,(...(--,((-(,.,,3(,))12*4(((
@M02996:162:000000000-B87FG:1:1102:8899:4735 2:N:0:TCGACGTC+TCTCTCCG
GACTACTAGGGGATCTAATGCTGTTTGCTCCCCACACTTTCGCGCCTCAGCGTCAGGTGTCGTCCAGAAAGCCGCCTTCGCCACTGGGGTGCCTCCTAATATCTACGCAGGTCACCGCTACACTAGGAATTCCGCTTTCCTCTCCGATACGCAAGATGTGCAGGTTCAAGCGCAGCCCCGAAGTTGAGCCTCGGTAGGGCACGACTGACTGGCATACACGCCTACGCGGCCGGGACACCCAGGAAATCCGGACAAAGCTTGCCAACGACGGACGACCGCGGCTGCAGGCACGGAGGGAGG
+
@@6,6;,CCCC+@,:,66,,,<;,;-;,,,,,8;+8,;,,,8B@@+6C6?,@,,8@,<FCFFFDE@EFGCFFGC:+,,49,66C,=A,4++,9,9=,C?4A9,C4<=+>++9,4,,68*=?9,4@5==?8,,>D8=++,8+5*=?EE@3+0*@8=D2,25,<A,332<:,5:39716@5CEE:*,56<5=,(:/*;/**2518<>*6;;+0/(;);=*0/20//(/39(*-()(,(-(+*-.(4>?))*-.-(0,.((.).*,)*,(---(,((-,-((,3(4,-(,4(.(-0./**40(
@M02996:162:000000000-B87FG:1:1102:18033:4846 2:N:0:TCGACGTC+TCTCTCCG
GACTACCCGGGTATCTAATCCTGTGTGCTCCCCACGCTTTCGTGCATGAGCGTCAGGACAGGCCCAGGGGAGTGCCTTCGCCATCGGTGGTCCTCCGCAGATCGACGCATGTCACGGCTACACGCGGAATTCCAGCCCCCTCTGCCGTACTCTAGCCTTGCAGGCACAAAGGCAGTTCCCAGGGGGAGCCCGGGGAGGTCACCTCGGGCTTGCAAAGCCGCCGGCGCACGCGGTACGGCCAGGAAATCCGAGGAACGCGCGCACCCGACGGATGACCGCGGCTGATGGCACGGGGGGAGCG
+
@@B,@CEF@CD+7,,,;6,6;<;,,;;;,,,,,;8@+,,,686@,C,@CBC@+,8@,CDFGGGCFCDFCDG+8:@E,44A=6@4@CC8=+,,9,9AF,@+8+,+68>+>++5,9,84=*00>,@EBCB>+,,@>,@DC680:)=6E@+31*175=7C,,@:<@,;>C>FGGF:>D4+=?FECE/*/37(38.::D>3*/04+5).*4(-)1--9>F?49-13(--2(4(/(()(--1(**-4((.())2-.((0.)-,(,-14()4(((-44,(.552(,04((().4((.(0)*1*,,,(
@M02996:162:000000000-B87FG:1:1102:12121:5435 2:N:0:TCGACGTC+TCTCTCCG
GACTACAGGGGTAGCTAATCCTGTGTGCTCCCCACGCTGTCGTGCATGAGCGTCAGTACAGGTCCAGGGGATTGCCTTCGCCATCGGTGGTCCTCCGCATATCTACGCAGTTCACGGCTACACGCGGAATTCCAGCCCCCTCTACCGTACTCTAGCCAGGCAGGCACAAAGGAAGTTCCCAGGGGGAGCCCGGGGAGGGCACCTCTGGCGTGCATAACAGCCTGCGCACGCTGTACGCCCAGTAAGGCCGATGAACGATGGCACCCTAGGTAGTACCGCGGCAGCGGGCACGGAGGAAGC
+
@@@,@CDEFDD-@,@,6;,;,6@6,<;E9,,,8@@@7,,,6:C@,@<@@DC@+86@<CFEFGEBFDDEFDG,BABB,,>A6B=8A@@,8+,,@,CFGF=:?+,,9CB@=++,,9,948*6=9?CECCC=+,6@E,ADG+3018=@A@6<C*+,6=@?F,9<:87E@FCCBGA,;C,1B*CA@C**15=@*=>GBGD)*):8*7(326/63*--8)1*)*.*-(.(-(418(-*(.)32**,.(.9))(/-0((0.*.(((-*../3(.(.-.).).-4(-,4(40(-1,243))1/*.43
@M02996:162:000000000-B87FG:1:1102:24822:5813 2:N:0:TCGACGTC+TCTCTCCG
GACTACACGGGTATCTAATCCTGTTTGCTCCCCACGCTTTCGTGCATGAGCGTCAGTACAGGCCCAGGGGATTGCCTTCGCCATCGGTGTTCCTCCGCATATCTACGCATTTCACTGCTACACGTGGAATTCCATCCCCCTCTGCCGTACTCTAGCCTTGCAGTCACAAAGGCAGTTCCCAGGTTGAGCCCGGGGATTTCACCTCTGTCTTGCAAAGCCGCCTGCGCACGCTTTACGCCCAGTAATTCCGATTAACGCTCGCCACCTACGTATTCACGCGGCGTCTGGCCCTTGGTTAGC
+
CCCCCGGGGGGGGFGGGEGGGGGFFGGGGGGFGGGGGGGGGGGGGGGGGGGGGGGGGFGGFGGFGGGGGGCFGGFGFFGGGGDCFGFFFCFGFGGGGGGGB2EDFGGGGGCFFGGGGDFDFGFGCDFCGGGGGGGGGC=CDFFFGG>=@GFFGGGFCFGGGGEFCEGCFDFFFFGGFGFFGGGF9FCGE:F=GFGE4,798D:6>GE67BDBEF;B);<(*83=16>06?2(13CE@;@E(4?FF2462:)(4>9=.---4)-(1,(,53.4-(.)6:(,3-((---()((().+31.()
@M02996:162:000000000-B87FG:1:1102:24815:5832 2:N:0:TCGACGTC+TCTCTCCG
GACTACACGGGTATCTAATCCTGTTTGCTCCCCACGCTTTCGTGCATGAGCGTCAGTACAGGCCCAGGGGATTGCCTTCGCCATCGGTGTTCCTCCGCATATCTACGCATTTCACTGCTACACGTGGAATTCCATCCCCCTCTGCCGTACTCTAGCCTTGCAGTCACAAAGGCAGTTCCCAGGTTGAGCCCGGGGATTTCACCTCTGTCTTGCAACGCCGCCTGCGCACGCTTTACGCCCAGTAATTCCGATTAACGCTCGCACCCTACGTATGACCGCGGCTGCTGGCACGTAGTTAGC
+
CCCCCGGGGGGGGGGGGGGGGGGGGGGGGGGGGGGGGGGGGGGGGGGGGGGGGGGGGGGGGGGGGGGGGGGGGGGGGGGGGFGGFGGFGEGGGGGGGGGDGFGGGGGGGGGGGGGFG>FFGFGGGGGGGGGGGGGGGGGGGFFGGGDFDGFFGFFGGGGGGGEGGFGGGFGFGFGGFGFGFGGFGGFGFGGADEG4AGGFFGEF>F@*9CFEEFF)?;G=E>D<D>F6989(:36AFFEG<??F8:B<:>7<6BD=--(--1-4C:,4:<..)(-64(-,4449::871333002126)4
@M02996:162:000000000-B87FG:1:1102:8123:6401 2:N:0:TCGACGTC+TCTCTCCG
GACTACCGGGGTATCTAATCCTGTTTGCTCCCCACGCTTTCGTGCATGAGCGTCAGTACAGGCCCAGGGGATTGCCTTCGCCATCGGTGTTCCTCCGCATATCTACGCATTTCACTGCTACACGCGGAATTCCATCCCCCTCTGCCGTACTCCAGCGATGCAGTCACAGCTGAAGTTCCCAGGTGGAGCCCGGGGATTTCACAACGGTCTTACATACCCGCCTGCCCACGCTTTACGCCCCGTAACTCCGATTAACGCTTGCCACCTCGTACTTACCGCGGCTGCCGGCACGAGGGTATG
+
CCCCCGGGGGGFGFFGFEFFGGFG9FGGGCFFEGGGGGGGGGGGGGGFFGGGGGGGGGGGGGGGGGGGGGDGFFGGGGGGGGEEGGFFGFFAEFFFGG77FBFGFGGGDCFFGGGEF:9+?EFGGGGGGGGGGGGGGGCGGDDFFGFF>6FFGGFGG6@CF7::53C7,33?<6CFFG5*,?EE,5>7BGGAGFG>DFGFEFFFF)(/25;E?43+;=;351321((),/3(5<))::E:(9?FF(6<42)(,<:F-,(--1..78,4(((((.)-.((((,(,-(--(,(())2*2,),
@M02996:162:000000000-B87FG:1:1102:8132:6422 2:N:0:TCGACGTC+TCTCTCCG
GACTACCGGGGTATCTAATCCTGTTTGCTCCCCACGCTTTCGTGCATGAGCGTCAGTACAGGCCCAGGGGATTGCCTTCGCCATCGGTGTTCCTCCGCATATCTACGCATTTCACTGCTACACGCGGAATTCCATCCCCCTCTGCCGTACTCCAGCGATGCAGTCACAGATGAAGTTCCCAGGTTGAGCCCGGGGATTTCACAACTGTCTTACATCACCGCCTGCGCACGCCTTACGCCCAGTCATTCCGCTTAACGCTTGCACCCTACGTATTACCGCGGCTGCTGGCACGGATTTAGC
+
CCCCCGGGGGGGGGGGGFGGGGGGGGGGGGFFCFGGGGGGGGGGGGGGFGGGGGGGGGGGGGGGGGGGGGGGGGGGGGGGGGGGGEFGGGGGGFGGFGGGCDGGBGGGGGGGGGGGGDFGFEFGGGGGGGGGGGGGGGGGGADAFFBGEEFFE,=EC7?ECCEFFFDCADGADFGGFGFFCCCFEF=C:DDADEG>4CDFEFF8D7(97:FCEFFFFAC@G;?DD;BF981(98?BFFGE?04,96.4C3),().9--(--1)57??:::.)-2)))-,-,,-((.)40(,().*206-4
@M02996:162:000000000-B87FG:1:1102:8112:6430 2:N:0:TCGACGTC+TCTCTCCG
GACTACCGGGGTATCTAATCCTGTTTGCTCCCCACGCTTTCGTGCATGAGCGTCAGTACAGGCCCAGGGGATTGCCTTCGCCATCGGTGTTCCTCCGCATATCTACGCATTTCACTGCTACACGCGGAATTCCATCCCCCTCTGCCGTACTCCAGCGATGCAGTCACAGATGAAGTTCCCAGGTTGAGCCCGGGGACTTCACAACTGTCTTACATCACCGCCTGCGCACGCCTTCAGGCCAGTAATTCCGATTAACGCTTGCACCCTACGTAGTACCGCGGCTGCTGGTACTGAGTTACG
+
CCCCCGFGGGGGGGGGGGFGGGFCFFEFGGFFEGGGGGGGGGGGGGGDDGGGGGGGGGGGGGGGGGDF7FGGGGGGGGGGGGGGEEF?@FEGGGGGGGGGGFGGGGGEGEFGGGFAG>DFGEFGCFFEGGGGGGFAFGGGG>FGGGFGFGFFDFGGGDFGGFCEFAFGFDFADF7EFGEGGGFAFG2CB<DBGD46)@8=CF?)6C@<<AGEEFFFFFF(/,;8;9939?6(9<?2));A1156*6<<D77(45./(-(-(/).7(,,4((.(-66<1441(47?B?(().)*132<)-(
@M02996:162:000000000-B87FG:1:1102:9372:6694 2:N:0:TTGACGTC+TTTCTCCG
GACTACTCGGGTATCTAATCCTGTTTGCTCCCCACACTTTCGCGCCTCAGCGTCAGTTACTCTCCGGCCACCTGCCTTCGCCACCGGTGTTCTTCCTCATATCTACGCATTTCACCGCTACACCACGAATTCCTGTTTCCCCTCCCGCACTCAAGGCCTCCAGTTTCAATGGCATTTTATGGTTTAGCCCCATGCTTTTACCACCGACCTACCTGCCCGCCCTCCCCACCCTTTAAACCCATAAAATCCGATCACGCCCTGCCCCTCCCGTCTACCGCCGGCTCCTGCCCCGTATTTCCC
+
CCCCCF,;FFEGCFFGGGFGGGGGGGG,CFEGE6@CFGGGGG7FGGGGF,EFGGEGGFGGC,,:C6@7+@,A4AAFGGGGG,:,16@+@FBFGGF9A,9EECFGF9EGEGGGGFGGG>BGG=E,9+@FEEEGG,,3+77EF))01+*@?EFFFD?,1=,6@=DEACGEF,,3@*3,+50<DE;E7@*,1,@5**3+4@C9>FC4)*-:5?*(02*?46*(2(((,(,(.=((7)))).?53@(76)).24.(,).)(-,-(*.(/(,-1,((42)6((-(,,(,,47(.1(4))*3+)),
@M02996:162:000000000-B87FG:1:1102:11659:6849 2:N:0:TCGACGTC+TCTCTCCG
GACTACACGGGTATCTAATCCTGTTTGCTCCCCACGCTTTCGTGCATGAGCGTCAGTACAGGCCCAGGGGCTTGCCTTCGCCATCGGTGTTCCTCCGCATATCTACGCATTTCACTGCTACACGCGGAATTCCATCCCCCTCTGCCGTACTCTAGCCTTGCAGTCACAAAGGCAGTTCCCAGGTTGAGCCCGGGGATTTCACCTCTGTCTTGCAAAGCCGCCTGCGCACGCCTTACGCCCAGTCCTTCCTATTATCGCTCGCACCCTACGTCTTACCGCGCGTGCTGGCCCGTTGTTAGC
+
CCCCCGGGGGGGGGGGGGFGGGGGGGGGGGCCFFGGGGGGGGGGGGGGEGGGGGEGG9F<@AFFGGGFC@+6ECF8FFFGEGGGFEFFGGGGGGGFGGGG@DFGFGFGGGGGGFE@F>D=DEF+BF:C@FFFDDEFGDFGGFFDGGDFEGFFCAFGGGGGFGEFG<CAEGGFDA5CBEEGF,@CGCC68FGACB484FG@9C@37238CFG@A=CFFFDBE:716(:(4?;(24)4((2:,..)).6<7)*6-=)9((..-1(49:604(,42,)<314(((-,4(.(44(,0)2AC).)
@M02996:162:000000000-B87FG:1:1102:27414:6866 2:N:0:TCGACGTC+TCTCTCCG
GACTACTAGGGTATCTAATCCTGTTTGCTCCCCACGCTTTCGTGCCTGAACGTCGGTGCTGGACCAGGAAGCCGCTTTCGCCACTGGTGTTCCTTCCGATATCTACGCATTTCACCGCTACACCAGAAATTCCGCTTCCCTCTTCCGCACCCTAGCTACGCAGTCTCGAATGCAATTCCCAGGTTGAGCCCGGGGCTTTCACACCCGACTTATGTAACCGTCTACGCACGCTTTACGCCCAGTAATTCCGATTAACGGTTGCAACCTCTGTAGTATCGCGGCTGCTGGGCCTGAGGTAGC
+
CCCCCGGGFGGFGGGGGFFFGGGFGGGGFFFGGGGGGGGGGGGGGGGGGGGGGC6FFCFGCFA<FFGGGCEFDGGGEFGGGB@CEGEC,FEFGGGFGGGEGFFGGEFGGEGGGFGGGFFD==FG+AF8FFGGGGDE>>@D+:5DD3?>9=*3>>=8FGGGDEB@E75CGFC*,1=C8CCF9FECFFEFCCFAGD448CF45,8B@5@=@FG9CF<::;D4214;41:;3=629?A<608:?:BAF:4>C?)-:B<*--,--1))2(.())..)65).:4-,-64(,.(((((0.2*<),)
@M02996:162:000000000-B87FG:1:1102:27400:6877 2:N:0:TCGACGTC+TCTCTCCG
GACTACTAGGGTATCTAATCCTGTTTGCTCCCCACGCTTTCGTGCCTGAACGTCGGTGCTGGACCAGGAAGCCGCTTTCGCCACTGGTGTTCCTTCCGATATCTACGCATTTCACCGCTACACCGGAAATTCCGCTTCCCTCTTCCGCACCCTAGCTACGCAGTCTCGAATGCAATTCCCAGGTTGAGCCCGGGGCTTTCACACCCGACTTATGTAACCGTCTACGCACGCTTTACGCCCAGTAATTCCGATTAACGCTTGCACCCTCTGTATTACCGCGGCTGCTGGCACAGAGTTAGC
+
CCCCCGGGGGGGGGGGGFGGGGGGGGGGGGGGEGGGGGGGGGGGGGGGGGGGGG@FGGGGGGGFGGGEGGGGGEGDFGGGGFGGGGFFEGGGFFGGGGGGEEGGGGGGGGGGGGGGG8@>C9FGGGGGGFFGFFGGGGFGGFDGGFAGBGA>DFGGGGGGGGFFE=GGGFFFDFFGFGFF9>CFGGEGEGGFGEGFDGGACFFFFGFFBF<)1/77AFG@A?@;EF@69*((9:AF::C=::?B4)).2:>(:36=--,,-*))2,((,3-).--54:4((,,-44.201<1.0<2E5)6
@M02996:162:000000000-B87FG:1:1102:27413:6889 2:N:0:TCGACGTC+TCTCTCCG
GACTACTAGGGTATCTAATCCTGTTTGCTCCCCACGCTTTCGTGCCTGAACGTCGGTGCTGGACCAGGAAGCCGCTTTCGCCACTGGTGTTCCTTCCGATATCTACGCATTTCACCGCTACACCAGAAATTCCGCTTCCCTCTTCCGCACCCTAGCTACGCAGTCTCGAATGCAATTCCCAGGTTGAGCCCGGGGCTTTCACACCCGACTTATGTAACCGTCTACGCACGCTTTACGCCCAGTAATTCCGATTAACGCTTTCACCCTCTGTATTTACGCCGCTTCTGGCACCGCGTTATG
+
CCCCCGGGGGGGGGGGGGGGGGGGGGGGGGFGGGGGGGGGGGGGGGGGGGGGGGFGGGGGGGGEGGGCFGGGFGG:BFGGGGGGGGFFGGGFGGGGGGEE=@GGAFGGGGGGGGGGG=<8CEFG8EAFGGGGGGGGGDDFGDBGFGEGFGFFFFGGGGGCGGAFGCFGG?FFFF:EADFGEFFCFGEDEGGBGFGFFCFFCFEEFDB2@>CF?F91;@F>CDD07=B((*61>?>A11?C???<F<ABFF38?5:9-((-(26.>36<04.62:))61---3-((.--.,)())**28()
@M02996:162:000000000-B87FG:1:1102:10084:7299 2:N:0:TCGACGTC+TCTCTCCG
GACTACCGGGGTATCTAATCCTGTTTGCTCCCCACGCTTTCGTGCATGAGCGTCAGTACAGGCCCAGGGGATTGCCTTCGCCATCGGTGTTCCTCCGCATATCTACGCATTTCACTGCTACACGCGGAATTCCATCCCCCTCTGCCGTACTCTAGCCTTGCAGTCACAAAGGCAGTTCCCAGGTTGAGCCCGGGGATTTCACCTCTGTCTTGCAAAGCCGCCTGCGCACGCCTTACGCCCCGTAATTCCGATTCACGCTCGCCCCCTCCGTATTACCGCCGCTGCGTGCCCCTCGTTAAC
+
CCCCCGGGGGGG,@FFF,AEGGC@EGGGGG<CCGGGGGGGGGGGGFFG9FF7CEECG9EA<8FFGGGCC@+?FGFEFFGGGGGGGEEBFFFE>AEFBC7=7@EDFGGGD>FGGC@EE:B+=C<6>BB::DDDFGDDCFFGG::+6@?@>CFFF,=FCEG,DF==D6C9E?CFG>>FFFEF3,@<,==6;EGF*9D)8<FF?EE>DF@33::7<A?:)8*6:33(((,(-/-(9-).(-1*,(4(0245:()((*)/(.,((1((1(-((,-.(,)..(,((,-324-(,-4(0./2/((.
@M02996:162:000000000-B87FG:1:1102:10074:7314 2:N:0:TCGACGTC+TCTCTCCG
GACTACCGGGGTATCTAATCCTGTTTGCTCCCCACGCTTTCGTGCATGAGCGTCAGTACAGGCCCAGGGGATTGCCTTCGCCATCGGTGTTCCTCCGCATATCTACGCATTTCACTGCTACACGCGGAATTCCATCCCCCTCTGCCGTACTCTAGCCTTGCAGTCACAAAGGCAGTTCCCAGGTTGAGCCCGGGGATTTCACCTCTGTCTTGCAAAGCCGCCTGCGCACGCTTTACGCCCAGTAATTCCGATTAACGCTCGCACCCTACGTATTACCGCGGCTGCTGGCACGTAGTTAGC
+
CCCCCGGGGGGGGGGGGGGGGGGGGGGGGGGGEGGGGGGGGGGGGGGGFGGGGGFGG<FEEFFEGEGGGG7FFGFGGGGGGGGGGGFFGGGGGFGGGGFGG7EGGGGGGGGGGGGGG>DDFFGGGGDFGGGGGDEGGGGGGDF+AGEGFGFFGGGGGGGGG6@FG@FGFCEFGFGGFGFGDFF@FEBGBFGADB4/?FGFFGF:>;@EEFG<E49:)894C>;61(66959?DFBF:1:C:04466:<?:06?>:*-----124C22:<<4,-(6961-(34;BF::?0:2:0)1;A49<
@M02996:162:000000000-B87FG:1:1102:18829:7351 2:N:0:TCGACGTC+TCTCTCCG
GACTACCCGGGTATCTAATCCTGTTTGCTCCCCACGCTTTCGTGCATGAGCGTCAGTACAGGCCCAGGGGATTGCCTTCGCCATCGGTGTTCCTCCGCATATCTACGCATTTCACTGCTACACGCGGAATTCCATCCCCCTCTGCCGTACTCCAGCGATGCAGTCACAGATGCAGTTCCCAGGTTGAGCCCGGGGATTTCACAACTGTCTTACATCACCGCCTGCGCCCGCTTTACGCCCAGTAATTCCGATTAACGCTTGCACCCTACGTATTACCGCGGCTGCTGGCACGTAGTTAGC
+
CCCCCGGGGGGGGGGGGGFGGGGGGGGGGGFFGGGGGGGGGGGGGGGGGGGEEGGGGFGGGGGGGGG7FG@EGGGGGGGGGGGGGGGFGGGGEEFFFGGGFFGGGGGGECFGGGGGGDFFGEFCGGGEGGGGGFFGGGGGGDDGGGFGFGFFGGGGGGGGGG=@FBGGFEFFG5>GFGFG@CFCGGFC6DGADEGEBFGF?F5>>;5CFFGEC;?FAAGFG9<(((3,486(9?).8:CE(3,)16A>::5:()69--(-(*88C?13<?15-8<<9B0----3<2::0(),0)2*36:<
@M02996:162:000000000-B87FG:1:1102:19898:7368 2:N:0:TCGACGTC+TCTCTCCG
GACTACAAGGGTATCTAATCCTGTTTGCTCCCCACGCTTTCGTGCATGAGCGTCAGTACAGGCCCAGGGGATTGCCTTCGCCATCGGTGTTCCTCCGCATATCTACGCATTTCACTGCTACACGCGGAATTCCATCCCCCTCTGCCGTACTCTAGCCTTGCAGTCACAAAGGCAGTTCCCAGGTTGAGCCCGGGGATTTCACCTCTGTCTTGCAAAGCCGCCTGCGCACGCTTTACGCCCAGTAATTCCGATTAACGCTCGCACCCTACGTACTACCGCCGCTGCTGGCACGTAGTTAGC
+
CCCCCGGGGGGGGGGGGGGGGGGGGGGGGGFGGGGGGGGGGGGGGGGGGFFEGFGGGGGEFGGGGGG?FG@FGGGGGGGGGGEGGGGFFFGGFDGGCGGGGFGGGGGGGGGFGGGFFDFGFFFEGGGGGGGGGGGGGDFGGADDFGEGEEFFGGFGGGGGGGDBFFGGCGCACFGGFGFGGGF4>E@GCGGFGEDEEC?F?CB@B6:CEFGEEA:FAAF3CBD:;9B16:((:(4<B?DG:?B9?>ADG>0(,7<F----,1(-1:?1<:(5(349,(-(4,,47:7>6(,20)12<).)
@M02996:162:000000000-B87FG:1:1102:19902:7386 2:N:0:TCGACGTC+TCTCTCCG
GACTACAAGGGTATCTAATCCTGTTTGCTCCCCACGCTTTCGTGCATCAGCGTCAGTACCGTCCCAGGGACTTGCCTTCGCCATCGGTGTTCCTCCGCATATCTACGCCTTTCACTGCTACACCCGGAATTCCATCCCCCTCTTCCGTACTCTAGCCTTGCAGTCACAAAGGCCGTTCCCGGGTTGAGCCCGGGGATTTCACCTCTGTCTTGCATAACCCCCTTCGCACCCTTTACGCCCAGTAAATCCGATTAACGCTCGCACCCTCCGTATTTGCGCGGCTACCATGCCCGTGTTCGC
+
CCCCCG,6FFGGFFGGGFGGGGGGGGGGGGDGC<+7@FGFGGEFG8F,CFGGGGGGG9FEC,@B@FG7B,,,5CFGGGGGGG74AECFGGGG;CCA@:FEGF;CGGGG+>CFGGG9E:DFGFG8C+@@FFGGG,49+6@CDAD8AG?D5@F<,8+FF8E,>DDF,*6726,;C*=C@+:?+8@@CE59=GGFGBD>AEGF4C*07*./881*8?*++22-:43,5,8(.*4(;;))(/==1:?97)-490.,(047--,((1,4>?<?0--((.)).4((---((().).4()022;.((
@M02996:162:000000000-B87FG:1:1102:22472:7675 2:N:0:TCTACGTC+TCTCTCCG
GACTACCCGGGTATCTAATCCTGTTCGATCCCCGCACTTTCGTGCATCAGCGTCAGTTACGCCTCGGTCAGCTGCCTTCGCAATCGGAGTTCTTCGCCATATCTATGCATTTCACCGCTACACCACAAATTCCGCCAACCTCCCGCGCACTCAAGTCCTCCAGTACCCCATGCAGTCCGCCCGTTGGCTCCCCGCATTTACCACCACCTTAAAAGTCCGGCCTCGCCTCCCTTAAACCCCATAAATCCCGATAAACACCCGCACCTTCCTTATGCCCTCGTCTGTTCGCCCGAGTTTGCC
+
CCCCCG,,@FGGEFGGGGGGGGGGGGGGG8BFDFGGGGGGGG8FGGG9EFGEGGG7FFEGE7@,,8BFFDGGG<FFG,DFGEEFDD=CEFEGGGGD:,,8AEEDF,>EGFGGGFGGG@DDDFGC+A,BFGGGD>CED6=+6D)++@0FA6BF:8?,,@CFF78D,52E**,;D*<,**)3***4,*/?2AC21)))26++0>))/*,((2+.9:62:CC9E0((((,(-2(.:)-.43EE<(,8*)652-)(())1.,2(-/(-9(),,-)-))).,5,1,-(()))-(((-.0/*+).4
@M02996:162:000000000-B87FG:1:1102:20832:7758 2:N:0:TCGACGTC+TCTCTCCG
GACTACCAGGGTATCTAATCCTGTTTGCTCCCCACGCTTTCGTGCATGAGCGTCAGTACAGGCCCAGGGGATTGCCTTCGCCATCGGTGTTCCTCCGCATATCTACGCATTTCACTGCTACACGCGGAATTCCATCCCCCTCTGCCGTACTCTAGCCTTGCAGTCACAAAGGCAGTTCCCAGGTTGAGCCCGGGGATTTCACCTCTGTCTTGCAAAGCCGCCTGCGCACGCTTTACGCCCAGTAATTCCGATTAACGCTCGCACCCTACGTCATACCGCCGCTGCTTGCTGGTTGTTAGC
+
CCCCCGGGGGGGEGGGGFFGGGGGGGGGGGFGEGGGGGGGGGGGGGGGGGGGGGGGG9F,@EFCG@F<BF7FGGGGGGGGGGEGGGFFFGGGGFGGGEEGDFGFGGGGGGGGGGG?F>FGCEECGE@CCFGGGBFFFFGGGADCGGBFEGFFG9DGGGGGGGEFFEGFGDFA?*:CBFFG;D;@DFBFCFGF4?C?5<GFCFBEF43<CFF4BA*1;8>>G;?DD9@43=>;C:AD?4>E388)9)-6:80-6@2B--,-(1-7D:::?68,(,6A11,(-3((40)50))(0*12;-64
@M02996:162:000000000-B87FG:1:1102:10253:7763 2:N:0:TCGACGTC+TCTCTCCG
GACTACAAGGGTATCTAATCCTGTTTGCTCCCCACGCTTTCGTGCATGAGCGTCAGTACAGGTCCAGGGGCTTGCCTTCGCCATCGGTGTTCCTCCGCATATCTACGCATTTCACTGCTACACGCGGAATTCCATCCCCCTCTACCGTACTCTAGCCATGCAGTCACAAAGGCAGTTCCCCGGTTGAGCCCGGGGATTTCACCTCTGTCTTGCATAACCGCCTGCGCACGCTTTACGCCCAGTAATTCCGTTTAACGCTTTCCCCCTACGTATCACCGCGCCTGATGGCACGTAGTTAGC
+
CCCCCGGFGGDGACFGGFFFGGFFDGCAFDFEEGGGGFGGGGGGGGGGGGGGGGGGG<F9CEFGGGG<7@+@BCFGFGGGDEGGGGFGGGGGGGGGGGCGGFGGGG?EEC+ECEFFG8DBDEECCCF@CDF@FFGFGFGGG@F8BFFG?EFFGA@FDF9=CGF>FB9EC?,*:ACGFGED,3*@3*395DG=74)8)38BCGE=B45088=<AFCA4;C9E0(6047;@=>(9())(,1>34?4*-).05).3)6*(,-((2).79642-(.5(.-((,(((((().).4,20)*2+.44
@M02996:162:000000000-B87FG:1:1102:20817:7766 2:N:0:TCGACGTC+TCTCTCCG
GACTACCAGGGTATCTAATCCTGTTTGCTCCCCACGCTTTCGTGCATGAGCGTCAGTACAGGCCCAGCGGATTGCCTTCGCCATCGGTGTTCCTCCTCATATCTACGCATTTCACTGCTACACCCGGAATTCCATCCCCCTCTGCCGTACTCTAGCCTTGCAGTCCCCACGGCAGTTCCCAGGTTGAGCCCCGGGATTTCACCTCTGTCTTGCAAAGCCGCCTGCGCACGCCTTAAGCCCACTAATTCCGATTAACGCTCGCCCCCTACGTATTACCGCGGCTGCTGGCACGTGATTAGC
+
CCCCCGF<FGGGGGGGGGGGGGGGG@FFFFFFECFEG@FGGGGGGCF@FGGGGGGGFFD,<;@BFCG,@@8=BFGGGGGGG@FGD=BBFFGGGGG8,9EAEDGGGGGGGGGGGGF,E>DFGFF,==F7FGGGG;=E=6DEG=D89@?=*@?D3=DGFC2@=FDF?)66=>+:EE+41;C?,6@EGGEF@FG5C?7B>F=A4;>*7*)/9BF04*/+)2;:EB<;<33((*.(;<7)6.@F6(47).)-0.)(-0.8(-(--1,->;0(:6..).6<A11(-701:B7:((5:))*0342(
@M02996:162:000000000-B87FG:1:1102:23870:7871 2:N:0:TCGCCGTC+TCTCTCCT
GACTACTCGGGTATCTAATCCTGTTTGCTCCCCACGCTTTCGCGCCTCAGCGTCAGTTACCGTCCAGTAAATCGCCTTCGCCACTGGTGTTCCTCCTAATATCTACGCATTTCACCGCTACACTAGGAATTCCATCTACCTCTCCGACACTCTAGTTATACAGTTTCAAAAGCAGTTTATGGGTTAAGCCCCTACATTTCACACCTGACTTGCCACACCGCCTACGCTCCCTTTACACCCAGTAAATCCGGATAACGCTTGCCCCCTACGTATGACCGCGGCTGCTGGCACGTAGTTAGC
+
CCCCCG,,8CFG@FGGGG6@FGGGGGGFGGCFGGGGGGGFGG:FFGGFD,EFFFFGGGG<,FFFFGGGD9,4CBFGGGGGGGGGGGDEFFCFFEFGGFFFGFGGDGFGGGGGGFFGG>?CCCF8EGGGGGGGGG,,DEEGD>DGG+*@AEFF,ED3,,33CDDE8EG=F=,;DFFGF7*?D@F?FCEG@GG9+0+*4@FFCF50>*:8CFFEE****3C)*755B5>6@C=D>BEE?EF=<6=E69?<*4),;546/.,/4>:,9290(8,).()6(44,3(,3:??:???F)0/;@65<
@M02996:162:000000000-B87FG:1:1102:21522:8452 2:N:0:TCGACGTC+TCTCTCCG
GACTACTCGGGTATCTAATCCTGTTTGCTCCCCACGCTTTCGTGCATGAGCGTCAGTACAGGCCCAGGGGCTTGCCTTCGCCATCGGTGTTCCTCCGCATATCTACGCATTTCACTGCTACACGCGGAATTCCATCCCCCTCTGCCGTACTCTAGCCTTGCAGTCACAAAGGCAGTTCCCAGGTTGAGCCCGGGGATTTCACCTCTGTCTTGCCACGCCGCCTGCGCCCGCTTTACGCCCAGTAATTCCGATTAACGCTCGCACCCTACGTAGTACGCCGGCTGCTGGCACGTAGTTAGC
+
CCCCCGGGGGGGGGGGGFGGGGGGGGGGGGFGGGGGGGGGGGGGGGGGGGGGGGGGGFG,CEEEGGG,CF+FFEGGFGGGGGEFFE7FFGEGGEFG@FFGGCGGGGGGGEGGGGGGG>DFFEGEGGECFCFGGFGGGGGG6>DADGAF>EF9EFFGGGG8EECFC0B79CGFGFCGFGE7369@B7=G=GGFDED40?CF??E*:;30@@F=E)7*0:C;E><:;(60(/2,9<9>6<E=285<*.:<72031>47----()(-9:2(244).4-6(((,-424<:4((47:0)2;E)))
@M02996:162:000000000-B87FG:1:1102:26857:8812 2:N:0:TCGACGTC+TCTCTCCG
GACTACAGGGGTATCTAATCCTGTTTGCTCCCCACGCTTTCGTGCATGAGCGTCAGTACAGGCCCAGGGGATTGCCTTCGCCATCGGTGTTCCTCCGCATATCTACGCATTTCACTGCTACACGCGGAATTCCATCCCCCTCTGCCGTACTCTAGCCTTGCAGTCACAAAGGCAGTTCCCCGGTTGAGCCCGGGGATTTCACCTCTGTCTTGCCAATCCGCCTGCGCCCGCTTTACGCCCTGTAATTCCGATTAACGCTCGCACCCTACGTATGACCGCGTCTGCTGGCACGTATGTAGC
+
CCCCCD6EEGGGEGGFC<E@AEFFGGG=A,EFGGGGGGGGEFFGEFFGFGAFGG7FEAFGGGG7FGDGGGGGFG<FFFGGGGCFGG@GGG@EEAEGGEGGEFFDGFDE+@FFEBEFGDFGFEG>DG7=C=DFG;FFF@=30:D=FEB@98*<EFFFGGC,8A*@F5@9EDFFG6DGFFCG,@C*@5)4>FGFGDD:;FGF*633=G;CEFG3>)7)));6*//3(61(.*((146<108E(.3.1..604)-(.2=((--4C1,502246(4)()..3((--((6<0(,,,370+*<)))
@M02996:162:000000000-B87FG:1:1102:26870:8828 2:N:0:TCGACGTC+TCTCTCCG
GACTACAGGGGTATCTAATCCTGTTTGCTCCCCACGCTTTCGTGCATGAGCGTCAGTACAGGCCCAGGGGATTGCCTTCGCCATCGGTGTTCCTCCGCATATCTACGCATTTCACTGCTACACGCGGAATTCCATCCCCCTCTGCCGTACTCTAGCCTTGCAGTCACAAAGGCAGTTCCCAGGTTGAGCCCGGGGATTTCACCTCTGTCTTGCAAAGCCGCCTGCGCACGCTTTACGCCCAGTAATTCCGATTAACGCTCGCCCCCTACGTATTACCGCCGCTGCCGGCACGTAGTTAGC
+
CCCCCGFGGGGGGGGGGGGGGGGGGGGGGGGGGGGGGGGGGGGGGGGGGGGGGGGGGGGGGGGGGGGGGG@FEFGGGGGGGGGGGGGFFGGGFFFGEG@F>FFGGGFDEGGGGGGGGDFDGEE>DG>EGCFGGGGGGGGGGDFGGGFGBGFFFGGGGGG8CEBFGBGGG,@AEFGGFCEG,@@CFC5E@EFAGEDAEGC8CFEFFGFFFFF4=8@8;;D1C:;73:@1:C91C?<FF?EE?(.5*.65:?)(2)6@(-((-1(-96(-48()6.).66-((,-((((-904(.)1*C).-
@M02996:162:000000000-B87FG:1:1102:8100:8856 2:N:0:TCGACGTC+TCTCTCCG
GACTACAAGGGTATCTAATCCTGTTTGCTCCCCACGCTTTCGTGCATGAGCGTCAGTACAGGCCCAGGGGATTGCCTTCGCCATCGGTGTTCCTCCGCATATCTACGCATTTCACTGCTACACGCGGAATTCCATCCCCCTCTGCCGTACTCTAGCCTTGCAGTCACAAAGGCAGTTCCCAGGTTGAGCCCGGGGATTTCACCTCTGTCTTGCAACGCCGCCTGCGCACGCTTTACGCCCAGTAATTCCGATTAACGCTCGCACCCTACGTAGTACTGCGGCTGCTGGCACGTATTTAGC
+
CCCCCGGGGGGGGGGGGGGGGGGGGGGGGGGGEGGGGGGGGGGGGGGGGGGGGGGGGGGGGGGGGGGGGGGGFGGGGGGGDFGGFGFFGGGFGFGGGGGGGFGGGGGGGGGGGGFFEDFFFFFGGGGGGGGGGGGGGGGGGDFGGFFGEGFFGGGGGGGGGGFFDDGGGGGFGFGFCGFF3DCFFGEDEGGFGFG>AFFFFGFFB6=<CBF>EFC):596C677@>>(3?>?D0-:?:CE???F?946:4.(-))/---.-/(-9:(4?2.5(-<4)..(-,16?20(41<(0)++35)5
@M02996:162:000000000-B87FG:1:1102:7028:8980 2:N:0:TCGACGTC+TCTCTCCG
GACTACAAGGGTATCTAATCCTGTTTGCTCCCCACGCTTTCGTGCCTGAGCGTCAGTCCAGGCCCAGGGGATTGCCTTCGCCATCGGTGTTCCTCCGCATATCTACGCATTTCACTGCTACACGCGGAATTCCATCCCCCTCTGCCGTACTCTCGCCTTGCAGTCGCAAAGGCCGTTCCCAGGTTGTGCCCGGGGTTTTCACCTCCTTCTTGCCAAGCCGCCTGCGCACGCTTCACGCCCAGTCGTTCCGCATAACGCTCTCCCCCTACGTAACACTGCGTCTGCTGTCACGTCTTTGTC
+
<CCCCG<F?A;CFFG9,,CBF<FCF<CEFA6<F6@@E7,CF@ECC@D96;6CFGEGE,CF8@F=,,,6,:+8BF,C@EE,,,,B@C,8,??FF94A=7=FFFFFGADCE+CFF=E,==D9=,,4@:C+>BGGBF8,@@++0:D+9=:F*=D7,,=:=++2,5*:4)9:9*,9D*9:?C)96,44<,)**5=))69)219A)CE8(*(/)073)0)6)07(*.(/(-36(:1(/().((2:-,4))--87(0(-0)0,-((,2(,739?88.)(()..4)(--422),).)-(0)2*2).)
@M02996:162:000000000-B87FG:1:1102:2844:9086 2:N:0:TCGCCGTC+TCTCTCCT
GACTACCGGGGTATCTAATCCTGTTTGCTCCCCACGCTTTCGTGCCTGAGCGTCAGTTGCGAGCTAGTAATCCGCCTTCGCCACCGGTGTTCTGCGACATATCTACGCATTTCACCGCTACACATCGCATTCCGGTTACCTCTCTCGTACTCTAGCCCAGCAGTTTCCAAGGCACGATTGGGGTTGGGCCCCGACATTTCACCCCTGACTTACCATTCCGCCTGCGCACCCTTTCCACCCATTAAATCCGAAAAACGCTCGCACCCACCGTATACCCGCGGCTGCTGGCACTGGTTTAGC
+
CCCCCG8@FGGGGGGGGGGGGGGGGGG,EFEF7-8@FFGFGGCFFGG9@FDFGGGGGC,<:++876CF,E,C,@FGGGGEC,=:8CCGGGGG9E,+8+@FFDFGGBFGGGGGGGGFGABGDFE,,,4+@>FGGG+606@3=DFD,@?6<FFFDFD;,,,53A5@,;;,CE,<C?FC5D5086*9>1)4/@=2)8?)0?7+.24=6/331++)/=)+1116=2?07(4(,*4158)).6;5?(-5*).624)(,.(.,--(-),(1(--,-.,()).(--,((-(,28((4,(/)332()-
@M02996:162:000000000-B87FG:1:1102:28637:9299 2:N:0:TCGACGTC+TCTCTCCG
GACTACTAGGGTATCTAATCCTGTTTGCTCCCCACGCTTTCGTGCATGAGCGTCAGTACAGGCCCAGGGGATTACCTTCGCCATCGGTGTTCCTCCGCATATCTACGCATTTCACTGCTACACGCGGAATTCCATCCCCCTCTGCCGTACTCTAGCCTTGCAGTCACAAAGGCAGTTCCCAGGTTGAGCCCGGGGATTTCACCTCTGTCTTGCAAAGCCGCCTGCGCACGCCTTACGCCCAGTAATTCCGATTAACGCTCGCCACCTACGTAATACCGCGGCTGCTGGCACGGAGTTAGC
+
CCCCCDEGGGGGFFGGCAFGGGGGGGGFGFDGEGGGGGGGGEGGGGGGFGGGGEGEGGGGGGGEGGGGGGGDF@FGFGFFEEF:DG@FEEGFFFGFG>FGGFFGGGGGD6=?FFG9E8DFF9?>+@FC:DGED;=AF86C6>DGGGFGFG?D;FGDFGDDFGEFEDDCC>FFFFGGFGFFDGGE@CCFEDF=75>A4@F18CEEFC=?EF=*8A8B;;?:79360.3(6:6(2;@B?08:0:,:0-4:D?:4232=---(-/-(1418:1()((.4.(((-,6>?7>:B:2?)8**;2-6
@M02996:162:000000000-B87FG:1:1102:28625:9316 2:N:0:TCGACGTC+TCTCTCCC
GCCTACTAGGGTTTCTAATCCTGTTTTCTCCCCACGCTTTCGTGCATGAGCGTCAGTACAGGCCCAGGGGATTACCTTCGCCATCGGTGTTCCTCCGCATATCTACGCATTTCACTGCTACACTCGGTATTCCATCCCCCTCTGCCGTACTCTAGCCTTCCAGTCACAAAGGCAGTTCCCAGGTTGACCCCGGGGACTTCACCTCCGGCTTTCACAGCCGCCTGCGCACGCCTTACACCCATTAATTCCGCTTAACGCGCGCAACCAACGAATACCTGCGGCTGCCGGCACGTAGTTGGC
+
@-A,<C@@,C<F,,CE<6,@6C@EF<,@@A@C7CF:BC;C,8;C@CE,CADCC@@7C6EC,EDGGFGGCCEC,9EF@BG:7@FCFC,F:CFF;<EF=CE:4+E,@EGE8,BBFCF?E:=DC,,,9AE+,9,9,>====4C=)1+@E>F5=03@E+,@9=,8=;8@*+7EDD58;+6;+;D9@+5<@5,*55)***<*3*4*4;:@*-)-))(.=*=42/(=(/663160/7(*/).))2/,(.-*5).*()((0.9-((,,1((1,(-,(((.().))((--,,((-(3703))*/0),(
@M02996:162:000000000-B87FG:1:1102:3517:9531 2:N:0:TCGACGTC+TCTCTCCG
GACTACCGGGGTATCTAATCCTGTTTGCTCCCCACGCTTTCGTGCATGAGCGTCAGTACAGGCCCAGGGGATTGCCTTCGCCATCGGTGTTCCTCCGCATATCTACGCATTTCACTGCTACACGCGGAATTCCATCCCCCTCTGCCGTACTCTAGCCTTGCAGTCACAAAGGCAGTTCCCAGGTTGAGCCCGGGGATTTCACCTCTGTCTTGCAAAGCCGCCTGCGCACGCTTTAAGCCCAGTAATTCCGATTAACGCTCGCACCCTACGTATTACCGCGGCTGATGTCACGTAGTTAGC
+
CCCCCGGGGGGGGGGGGFGGGGGGGGGGGFFGEGGGGGGGGGGGGGGGGGGGGGGGGFGGGGGGGGGFGGGGFGGGGGGFFDGGFGCFGGGGFGFGGGGGGFGGGEFGGGGGGGFEG:DDFFCEDFFGGGGGGGFDDFGGG@FFGFD:9=DFEFFFGGCGGF@>DAFGGFGCGFGGFGFGF8CAFFEGFGFADBDBBFGFCGE=(*47CFGEFFF6AFG;CB?DD>>07CB?::))-)3::?8<=6<A0(0-,561(---,149D?(8?B14),49)(,,---(,).-6643)0*2+649
@M02996:162:000000000-B87FG:1:1102:4786:9597 2:N:0:TCGACGTC+TCTCTCCG
GACTACCCGGGTATCTAATCCTGTTTGCTCCCCACGCTTTCGTGCATGAGCGTCAGTACAGGCCCAGGGGATTGCCTTCGCCATCGGTGTTCCTCCGCATATCTACGCATTTCACTGCTACACGCGGAATTCCATCCCCCTCTGCCGTACTCTAGCCTTGCAGTCACAAAGGCAGTTCCCAGGTTGAGCCCGGGGATTTCACCTCTGTCTTGCAAAGCCGCCTGCGCACGCTTTACGGCCAGTAATTCCGATTAACGCTCGCACCCTACGTATTCCCGCCGCGTCGGGCACGTAGTTTGC
+
CCCCCGGGGGGGGGGGGGGGGGFFGGGGGGGGEGGGGGGGGGGGGGGGGGGGGGGGGGGGGGGGGGGGGDCGFGGGGGGGGGGGGGGFGGGGGGGGGGGGGFFGGFGGGGGGGGGFFDCFF@FGGGGGGGGGGGGFGGGGGFFGGGFGBGFFDDDFGGC?C?@@DCGGG66;,*;CFGFGFGFFEF5<:,*:DFDEEGC=*;73=;7/8BGEFF?8;AD>>6;D=>F((/((14-<:(8>((.-*:<>D:<?:5>B-,,--1--98,::?..),))4:((-((((((-(1807)2;+)--
@M02996:162:000000000-B87FG:1:1102:4074:9795 2:N:0:TCGACGTC+TCTCTCCG
GACTACACGGGTATCTAATCCTGTTTGCTCCCCACGCTTTCGTGCATGAGCGTCAGTACAGGCCCAGGGGATTGCCTTCGCCATCGGTGTTCCTCCGCATATCTACGCATTTCACTGCTACACGCGGAATTCCATCCCCCTCTGCCGTACTCTAGCCTTGCAGTCACAAAGGCAGTTCCCAGGTTGAGCCCGGGGATTTCACCTCTGTCTTGCAAAGCCGCCTGCGCCCGCTTTACGCCCAGTAATTCCGATTAACGCTCGCCACCTACGTATTCCCGCGGCTGCTGGCACGTTGTTCGC
+
CCCCCGGGGGGGGGGGGFGGGGGGGGGGGGGGEGGGGGGGGGGGGGGGGGGGGGGGGA@ECF?FGGG7CF7CEFFGGFGGGGGDDG@FGGGGFFGG7ECF@FGGGGGGGGFGGGG<E:BDDEFEEGGDFFFGFFF=+66@==DCFBAGAGFFFGGGGGA,@E@FC*CFE?,58?DGFG@*3@@ECFEGFFGB*:C))?DC?EFF9;>@@FG9==4@65C;/.6(890(.*37D16:(-:C8?821).6C?8,(8./(,((,1((1,:081.5<B2).(-(-((,(),.-(587)128),(
@M02996:162:000000000-B87FG:1:1102:26263:9959 2:N:0:TCGACGTC+TCTCCCCG
GACTACAAGGGTATCTAATCCTGTTTGCTCCCCACGCTTTCGTGCATGAGCGTCAGTCTTGGCCCAGGGGGCTGCCTTCGCCATCGGTATTCCTCCACCTCCATACGCATTTCACTGCTACTCGTGGACTTCTACCCCCCTCTGCCATACTCTAGCCCGACAGTCACAAATGCAGTTACCAGTCTAAGCCCCGAGATTTCACATACGTCTGAGCGGACCACTTGAGACCCCTTTAACGCCAGTTCTTCCTAATAACGACTAATCCCGACGGACTACATGCGTTGCAGGCAGCAGGGTGTC
+
CCCC<F,CFF@FGGGFDDG9<<@CE-@9@B8C:FGEC6@,C,ECFG9FFGGD7CFEG9<EFG@?@E,CF76+@@7A@FF:FCF7D,,6:C<<9C94A,,9,*,64,,8@+CA<@E9E6DGC,,@=F+C,=E,4>4==+6++)8DD,*ADEB+,@+C,,++@C533:2E,3,+,5=,++*23,2,32;,),*03*;94399*,/***00()9*12-2:.)(2(.)))//(*(/*/)))(**(,4)/)6-*)*).1)9((((-*).*)--,(((((,,)))),(((())((.2(0)**2(-)
@M02996:162:000000000-B87FG:1:1102:22329:10131 2:N:0:TCGACGTC+TCTCTCCG
GACTACACGGGTATCTAATCCTGTTTGCTCCCCACGCTTTCGTGCATGAGCGTCAGTACAGGTCCAGGGGATTGCCTTCGCCATCGGTGTTCCTCCGCATATCTACGCATTTCACTGCTACACGCGGAATTCCATCCCCCTCTACCGTACTCTAGCCATGCAGTCACAAAGGCAGTTCCCAGGTTGAGCCCGGGGATTTCACCTCTGTCTTGCATAACCGCCTGCGCACGCTTTACGCCCAGTACTTCCGATTAACGCTTGCACCCTACGTATTCCCGCGGCTGCTGGCACGTAGTTAGC
+
CCCCCGGGGGGGGGGGGGGGGGGGGGGGGGGGEGGGGGGGGGEDF<EFGGGEGGGGGGGCF?9AEFGGEGGEGGGGFGGGGEGGGG@GGGGGCFEFFGGGGFGGGGGEGGGGGGG,C:?DFEG6CGEEGFGGFGGEFCDGCAFFGC>DDEFFGGG9@FFFFGEGDAF7EEFAGFGGFGF+3>CCCC8F@@C=?DGDFGFFEG=*7C=4>FFEFFE+8;F9CBF;@6:66:>?D0<AB:?E((.<*-:6::BB056F,,--4C?FF1?((44)40)6.84404,2:?:0?3<68)2;<<D4
@M02996:162:000000000-B87FG:1:1102:22932:10278 2:N:0:TCGACGTC+TCTCTCCG
GACTACCGGGGTATCTAATCCTGTTTGCTCCCCACGCTTTCGTGCATGAGCGTCAGTACAGGCCCAGGGGATTGCCTTCGCCATCGGTGTTCCTCCGCATATCTACGCATTTCACTGCTACACGCGGAATTCCATCCCCCTCTGCCGTACTCTAGCCTTGCAGTCACAAAGGCAGTTCCCAGGTTGAGCCCGGGGATTTCACCTCTGTCTTGCAAAGCCGCCTGCGCACGCTTTACGCCCAGTAATTCCGATTAACGCTCGCACCCTACGTATTACCGCGGCTGCTGGCACGTAGTTAGC
+
CCCCCGGGGGGGGGGGGGFGGGGGGGGGGGGGCGGGGGGGGGGGGGGGGGGGGGGGGGGGGGGGGGGCGGGDFFGGGGGGGGGGGGFCGGGGGGGFEGCEGFGFGFGGGGGGGGGFG>FGGFCCEGG@GGGGGGGGGFFGDDFGGFDFDGFFAFFFGFGGGGFGFCGGGGGFGAGGFGEC9DFCCGEG@DF=DDG>BGGFFGFFFFE)9CCAE=?:FAF02666@>B:>*41>?BF?BGGFF?B*-::23086@BB-----1-(138(4344)899-24-(-42::046?B00)/2:4))
@M02996:162:000000000-B87FG:1:1102:22914:10279 2:N:0:TCGACGTC+TCTCTCCG
GACTACCGGGGTATCTAATCCTGTTTGCTCCCCACGCTTTCGTGCATGAGCGTCAGTACAGGCCCAGGGGATTGCCTTCGCCATCGGTGTTCCTCCGCATATCTACGCATTTCACTGCTACACGCGGAATTCCATCCCCCTCTGCCGTACTCTAGCCTTGCAGTCACAAAGGCAGTTCCCAGGTTGAGCCCGGGGATTTCACCTCTGTCTTGCAAAGCCGCCTGCGCACGCTTTACGCCCAGTAATTCCGATTACCGCTCGCACCCTACGTATTACCGCGGCTGCGGGCACGTGGTTAGC
+
CCCCCGGGGGGGGGGGGFGFGGFFGFGGGDCFEGGGGGGGGGGGGGGGGGGGGGGGGGGGGGGGGGGGGGGGGGGGFGGGGEGGFECFGGEFFGGFFFGEG+EFGGGGGGGGGBFFGDFGGGGEGGGGGGGGGGGGG=EGG=DF?FFGEEFFD@8=CCGGGGCDFEGFGGGFDADGFGEFFGG@>ABE@DD:DBG:)<8A*;3*(*/9C+@A3*12/;F0:62;?6;(-*4-9?F5?(:C?<BA74<<72.-3:2*-----)46<6((31.44(-.)---((4-((,-((438)*21.3:
@M02996:162:000000000-B87FG:1:1102:24850:10518 2:N:0:TCGACGTC+TCTCTCCG
GACTACAAGGGTATCTAATCCTGTTTGCTCCCCACGCTTTCGTGCATGAGCGTCAGTACAGGCCCAGGGGGTTGCCTTCGCCATCGGTGTTCCTCCGCATATCTACGCATTTCACTGCTACACGCGGAATTCCATCCCCCTCTGCCGTACTCTAGCCTTGCAGTCACAAAGGCAGTTCCCAGGTTGAGCCCGGGGATTTCACCTCTGTCTTGCAAAGCCGCCTGCGCCCGCTTTACGCCCAGTAATTCCGATTAACGCTCGCCCCCGACGTATTACCGCGGCTGCTGGCACGGCTTTAGC
+
CCCCCGGGGGGGGGGGGGGGGGGGGGGGGGFGEGGGGGGGGGGGGGGGGGGGGGGGGGGGGGGGGGGGGGGGGGGGGGGGDFGGGGFFGGGGGGGGGGGGGFGGGGFGGGCFGGFDGDFGGFFGGGGGGGGGGGGGG=DGDAFGGDAFBGFFGGGCGGGGGGEFCBGGG@@FF6DGFGFG9EFCCF=?@GGFGFG):FGFCF57=;E<?FG3@FEFFAG>:./3=36(-826C:<BFFGGF:>27494:80(,)6/--,--)(,14((40-362:>68(123(4:4:((.)())**3)).
@M02996:162:000000000-B87FG:1:1102:24867:10527 2:N:0:TCGACGTC+TCTCTCCG
GACTACAAGGGTATCTAATCCTGTTTGCTCCCCACGCTTTCGTGCATGAGCGTCAGTACAGGCCCAGGGGGTTGCCTTCGCCATCGGTGTTCCTCCGCATATCTACGCATTTCACTGCTACACGCGGAATTCCATCCCCCTCTGCCGTACTCTAGCCTTGCAGTCACAAAGGCAGTTCCCAGGTTGAGCCCGGGGATTTCACCTCTGTCTTGCAAAGCCGCCTGCGCACGCTTTACGCCCAGTAATTCCGGTTCACGCCCGCACCCTACGTATTACCACGGCTGCTGGCACGTAGTTAGC
+
CCCCCGFGGGGGGGGGGFGFGGGGGGFFGFCFEGGGGGGGGGGGGGGGGGGGGGGGGGGGGGGGGGGGGGGGGGGGGGGGGGGGGGFFFGGFGGGGDGGGGFGGGGGGGGGGGDGGF>FFFGFGDGGFGFGGADFEDFFGG@D+@FFGEGFFEFGGFGGGG9=FFFFGGFFFGFGGFGFGGGFCFD),0=D2DBC>?EGFEGEBFGFE?;C<<4;FF583::<<;(((,*(,9:4411?C:6:49)6<2()-3)-9.(-,.1,,7:B7((4.)()..).4(-22:2,.:7??7:/2A-6<
@M02996:162:000000000-B87FG:1:1102:17625:10897 2:N:0:TCTACGTC+TCTCTCCG
GACTACCAGGGTATCTAATCCTGTTCGATCCCCGCACTTTCGTGCATGAGCGTCATTTCCGGCTTAGTCGACTGCCTTCGCCATCGGAGTTCTTCCCCATATCTATGCATTTCACCGCTACACGCCGAATTCCCCCCCCCTCTGCCGCAATCAAGCCTTCCAGTCTCAAAGGCGTGCTCGAGTTAAACCCCAGGGCTTACCCACCTGTTTCCAAAGCCGCCTGCGCCCCCCTTTAACCCCATAAATCCCGATACCACACGACCCCTCCCTATTAACTCCCGCGCGTTGCCCGGCGTCTGC
+
CCCCCGC6CFCFGGGGFCFFGGGGGAF,CE@FG+@@F@ECGGGGGCAGFFGGCEFEGF,,BFEE7,CF<+,4BCEFG9@F@,@?@@:6@BFF,EF54C,AE+@99<@F,=CFFFE5C=@8C,BA++@@FFGFE,,@6+6@>=)+4DA7?*:9,,;,:,@9@E53,1=CF,,*;**4)*/***45,4*,(4=(*)*)042)6?)/(*(.)3115:>)).)-2,(,(((-,:(,*)).)./:((.865<200)4().*)(,((1(-*,33(43,).).-.),(((--(((,.)())/1*(-.
@M02996:162:000000000-B87FG:1:1102:25444:11183 2:N:0:TCGACGTC+TCTCTCCG
GACTACTAGGGTATCTAATCCTGTTTGCTCCCCACGCTTTCGTGCATGAGCGTCAGTACAGGCCCAGGGGATTGCCTTCGCCATCGGTGTTCCTCCGCATATCTACGCATTTCACTGCTACACGCGGAATTCCATCCCCCTCTGCCGTACTCTAGCCTTGCAGTCGCAAAGGCAGTTCCCAGGTTGAGCCCGGGGATTTCACCCCTGTCTTGCCAAGCCGCCTGCGCACGCTTTACGCCCAGTAATTCCGATTAACGCTCGCACCCTACGGCATACCGCCGCTGTGTGCCAGTAGTTATC
+
CCCCCGGGGGGGF@GGF9FFGGFFGFGGFG<CCFGGGGGGGGGGGFGGFGGGGGGGGGGGGGGGFGGGGGGGFGFFGGGGDGGEFE@BCCEGAFGGGGECF+9?EDGE>ECG9FFCGDF=FFCEEFGFGGGFB;;EFDDC8>DFGED>@C5<BE?,AECGFGDF=)9@EEFFFAGFF>EC,3@@FFCEEG57CEGB)@;:<<>((*/7;8CE3);AF:5:7:((,:2(2*,,/3A42(2/:(()1))-25)(27:*--,--149731(4,((,()),4-(---((.-,.64))*23+))-
@M02996:162:000000000-B87FG:1:1102:25429:11198 2:N:0:TCGACGTC+TCTCTCCG
GACTACTAGGGTATCTAATCCTGTTTGCTCCCCACGCTTTCGTGCATGAGCGTCAGTACAGGCCCAGGGGATTGCCTTCGCCATCGGTGTTCCTCCGCATATCTACGCATTTCACTGCTACACGCGGAATTCCATCCCCCTCTGCCGTACTCTAGCCTTGCAGTCACAAAGGCAGTTCCCAGGTTGAGCCCGGGGATTTCACCTCTGTCTTGCAAAGCCGCCTGCGCACGCTTTACGCCCAGTAATTCCGATTAACGCTCGCACCCTACGTATTACCGCGGCTGCTGGCACGTAGTTAGC
+
CCCCCGGGGGGGGGGGGGGGGGGGGGGGGGFGEGGGGGGGGGGGGGGGGGGGGGGGGGGGGGGGGGGGGGGGGGGGGGGGGGGGGGEFGFGGGGGGGGGGGFGGFGGGEGGGGGGCGDFFGGGGGGGGGGGGGGGGGGGGGAFGGGEEEG?@=@DGGFGFGGDFDDGGGCEFGFGGFGEGADF9FGFGEEGBGEGE?CGFEGF3B?EEFFG=>FE8FFC:=@DD@@@6259D38>B??CC:4549<A4::8(2769-----93>D:?<B8.545::)-4(4479B:2(,(.:888;<64<
@M02996:162:000000000-B87FG:1:1102:27499:11293 2:N:0:TCGACGTC+TCTCTCCG
GACTACCGGGGTATCTAATCCTGTTTGCTCCCCACGCTTTCGTGCATGAGCGTCAGTACAGGCCCAGGGGATTGCCTTCGCCATCGGTGTTCCTCCGCATATCTACGCATTTCACTGCTACACGCGGAATTCCATCCCCCTCTGCCGGACTCTAGCCTTGCAGTCACAAAGGCAGTTCCCAGGTTGAGCCCGGGGATTTCACCTCTGTCTTGCAAAGCCGCCTGCGCACGCTTTACGCCCAGTAAATCCGATTAAACCTCGCACCCTCCGGAATACGGCCGCGGCTGGCCGGTAGTTAGC
+
CCCCCGGGGGGGGGGGGFGFGGGGGGGGGGFGGGGGGGGGGGGGGGGGGGGGGGGGGGGGGGGFEGGGGGGGGGGGGFGGGGGGGGFFGFGFGFGGGGGGGFGGFFGGG>FFGF<EG>FDFFFECGGGGGGGCF8@D?DEG=DFGGB+9?>C9FG,@9ACFGEF@AGFGGGFFFGFFFCFGFF<:EBGFGF2DEG65BGFECAED*6/7@FF<4?;)084*66??,1-4:3(9?DF<4C=1:,5*))-2,.,256/).((-1,-14(((((((-)6(-(,-,((-(-,((((..1+24:>
@M02996:162:000000000-B87FG:1:1102:12292:11469 2:N:0:TCGACGTC+TCTCTCCG
GACTACTCGGGTATCTAATCCTGTTTGCTCCCCACGCTTTCGTGCATGAGCGTCAGTACAGGTCCAGGGGATTGCCTTCGCCATCGGTGTTCCTCCGCATATCTACGCATTTCACTGCTACACGCGGAATTCCATCCCCCTCTACCGTACTCTAGCCATGCAGTCACAAAGGCAGTTCCCAGGTTGAGCCCGGGGATTTCACCTCTGTCTTGCATAACCGCCTGCGCACGCTTTACGCCCAGTAATTCCGAGTAACGCTTGCACCCTAAGTATTACCGCGGCTGCTGGCCCGTAGTTAGC
+
CCCCCFFGGGGFEGGGGFGGGGGFGGGGFFFFEGGGDFGGGGGGGGGGGGGGGGGGGGGGGGGGGGGGGGGGGGGGGGGGFGGGFGGFGFGFGFGGGGGGGFGFFGGGECFGGGGEG:@DFDFEGGGFC@FGGGGGGEEGGAD?9D@>DEFFGGG9FGCFGFBD@DGGGGFFGFGGFF7FCDF7@F@F@EE)?BG>@FFFCF5=B;>?E8=44A<B+686*(/6<7>;@*2(1(9>1:::?BF6@64:05)(-).1-----123>??((..).46421,(4729,,,8:((())*23..)
@M02996:162:000000000-B87FG:1:1102:12479:11475 2:N:0:TCGACGTC+TCTCTCCG
GACTACAGGGGTATCTAATCCTGTTTGCTCCCCACGCTTTCGTGCATGAGCGTCAGTACAGGCCCAGGGGATTGCCTTCGCCATCGGTGTTCCTCCGCATATCTACGCATTTCACTGCTACACGCGGAATTCCATCCCCCTCTGCCGTACTCTAGCCTTGCAGTCACAAAGGCAGTTCCCAGGTTGAGCCCGGGGATTTCACCTCTGTCTTGCAAAGCCGCCTGCGCACGCTTTACGCCCAGTAATTCCGATTAACGCTCGCACCCTACGTATTACCGCGGCTGCTGGCACGTCGTTAGC
+
CCCCCGFGGGGGGGGGGFFFGGGFFGGGGGGFEGEGGGGGGGGGGGGGGGGGGGGGGGFGGGGEGGFGGGGGGGGGGGGGECFEFGGBFCBFG@FGGEGD@?FGEGGGGGEGGGGEF:;?DFACEGGGGGGGFAFFGGGGGDBDGFBEBGFFGGGGGDFGCFE><AGGGGGFGFGGFGA5@CFFFGEGFDE5*9;ABFFFFGFFFCEF?8C@:FC@FFFB=((,3:>;BE@6DFAD?:C5(3(66A440:722@49--,--)--514:B8.)-46<>604271147:F?FFF))/2;2?9
@M02996:162:000000000-B87FG:1:1102:15345:11482 2:N:0:TCGACGTC+TCTCTCCG
GACTACTGGGGTATCTAATCCTGTTTGCTCCCCACGCTTTCGTGCATGAGCGTCAGTACAGGCCCAGGGGATTGCCTTCGCCATCGGTGTTCCTCCGCATATCTACGCATTTCACTGCTACACGCGGAATTCCATCCCCCTCTGCCGTACTCTAGCCTTGCAGTCACAAAGGCAGTTCCCAGGTTGAGCCCGGGGATTTCACCTCTGTCTTGCAAAGCCGCCTGCGCACGCTTTACGCCCAGTAATTCCGATTAACGCTCGCACCCTACGTATTACCGCGGCTGCTGGCACGTTGTTAGC
+
CCCCCGGGGGGGGGGGGGGGGGGGGGGGGGFGGGGGGEGGGGGGGGGGGGGGGGGGEFGGGGGGGGGGGGGGFGGGGGGGGGGGGDCFGFGGFGGGGGGGF7FGGGGGGDFGGGGGF>DFFFFGGGGGGGGGGGGGGFEGGADGGFFGDGFFGGGGGGGGFGDFFCFGGGGFDFGF?FEFGFFAFGFGFGGFGFGFBGGFFGFEFFB?CFGE@FCBFA>313/6=199>C@(11:A:2:C?634@65<77@1?396-,--7>0(96(46325)5<B)(----,,(.5:6(440)**2).6
@M02996:162:000000000-B87FG:1:1102:21511:11527 2:N:0:TCGACGTC+TCTCTCCG
GACTACCGGGGTATCTAATCCTGTTTGCTCCCCACGCTTTCGTGCATGAGCGTCAGTACAGGCCCAGGGGATTGCCTTCGCCATCGGTGTTCCTCCGCATATCTACGCATTTCACTGCTACACGCGGAATTCCATCCCCCTCTGCCGTACTCTAGCCTTGCAGTCACAAAGGCAGTTCCCCGGTTGAGCCCGGGGATTTCACCTCTGTCTTGCAAAGCCGCCTGCGCACGCTTTACGCCCAGTAATTCCGGTTAACGCTCGCACCCTACGTATTACCGCCGCTGCTGGGCCCGTGTTAGC
+
CCCCCGGGGGGGGGGGF<EFFGGGGGGGGGGGGGGGGGGGGGGGGGGGGGGGGGGGGGGFGGGGGGGGGGGGGGFGGGGGGGGGGGCFGFGGGGGGGGFGCDFGGGGGGGGGGGGFGDFFGFGGGGGGGGGGGGGGFGGGGDFGGGFGFGFF9EGGGGA9BFEFFBGFGGGFGCCFFGEG,BEEEC>FBGGFGFGFFCG=CFE@@7;C?FGEFF96=5C>E;DFFB>3;*327?FF<?EG:??<F49<::.,().*,-((-1397:140(...24))--,41((-)3,-,(())12;))-
@M02996:162:000000000-B87FG:1:1102:23524:11977 2:N:0:TCGACGTC+TCTCTCCG
GACTACCAGGGTATCTAATCCTGTTTGCTCCCCACGCTTTCGTGCCTGAGCGTCAGTAATCGCCCAGGGGTCTGCCTTCGCCATCGGTGTTCTTCCGCATATCTACGCATTTCACCCCTACACCTGGAATTCCAACCGCCCCTGCCGTACTCTAGTCCTGCAGTCCCAAACGCAATTCCCAAGTTGAGCCCCGGGCTTTCACCTCAGTCTTGCAAAGCCGCCTGCACACCCTTTACGCCCAGTAATTCCGATCAACTCCCGCACCCTACGTCTTACCGCGGCTGCTGGCACGTAGTTAGC
+
CCCCCGC,CFFGGFFGG,CFGGGGGGGDFFFFG<FCF,BCFG6,B,@,CFGGGGGEF,,6,,,8,,C,,+,8:AFGGGGGGGGGGGCF4BFF,EFGC:FF77EGGG?4BEEFCFG9,1?@?EF8,AF<FGGG9,,,++6@+:D+,,*83CFF6EF3E,@9=FBC,)+,5D6?:A+AAC*;>,@AC,*A:3*)*:**2@FACG3*5*.*9@F*./44)2;:=61(/((.//6=C@>C@0:C?.5.*).6:?7((),7))).(1(-)--0614(,(5:((-,(-((443.33??78*2<))4
@M02996:162:000000000-B87FG:1:1102:23519:11995 2:N:0:TCGACGTC+TCTCTCCG
GACTACCAGGGTATCTAATCCTGTTTGCTCCCCACGCTTTCGTGCATGAGCGTCAGTACAGGCCCAGGGGATTGCCTTCGCCATCGGTGTTCCTCCGCATATCTACGCAGTTCACTGCTACACGCGGAATTCCATCCCCCTCTGCCGTACTCTAGCCTTGCAGTCACAAAGGCAGTTCCCAGGTTGAGCCCGGGGATTTCACCTCTGTCTTGCAAAGCCGCCTGCGCACGCTTTACGCCCAGTCATTCCGATTAACGCTCGCCCCCTACGTATGACCGCGGCTGCTGTACCGTATGTAGC
+
CCC8CGEGGGGEGGFGAAFFGGFF,@CFGG8DFGDEF7FEGCCFFFGGGGGGDEDFFFGFFGGFEGGGGG7CFECGCEFGEEDGG>EFGFFGGGGEGE7:B9@8EFFFE+B?F;5<EDFGGFFE7FECEG8FGGGGGGGGDAFGGF?F5>DFFFFFF,,@8EEEDEFFCGGFF67CFFFGGGFF?F5<=CG54@DB;FFF<FE=(*7178+4>*9+));3:,/4141:2?9/5(-:24*/-3()0)-674),-0)*-(((-1((1-,41,(.)(.67;4--9934)5)))-47)**3.4)
@M02996:162:000000000-B87FG:1:1102:20531:12278 2:N:0:TCGACGTC+TCTCTCCG
GACTACCGGGGTATCTAATCCTGTTTGCTCCCCACGCTTTCGTGCATGAGCGTCAGTACAGGTCCAGGGGATTGCCTTCGCCATCGGTGTTCCTCCGCATATCTACGCATTTCACTGCTACACGCGGAATTCCATCCCCCTCTACCGTACTCTAGCCATGCAGTCACAAAGGCAGTTCCCAGGTTGAGCCCGGGGATTTCACCTCTGTCTTGCATAACCGCCTGCGCACGCTTTACGCCCAGTAATTCCGATTAACGCTTGCACCCTCGGTTTGACCGCGTCTGCTGGCACTGAGTTAGC
+
CCCCCGGGGGGEGGGGGGGGGGGGGGGGGGGFGGGGGGGGGGGGGGGGGGGGGGGGGGGGGGGGGGGGGGGGGGGGGGGGGGGGGGFGGGGGFGGGGGGGGFGGGGGGGGGGGGGFGDFGFFFGGGGGGGGGGGGGGGFGGAFGGGFGFGFFEFDGGGGGGGFGGFGGGGFFGF>FFGFGGGGGFGE?5F>@DEGEFGGFCFE=96;@ECF.);5FA804=>28;.:17:9?G:2636EG(28>96A<775:?@<F-,,--1),22:((((((().)--,-((()5::F7),)18A7:4)
@M02996:162:000000000-B87FG:1:1102:28021:12450 2:N:0:TCGACGTC+TCTCTCCG
GACTACTCGGGTATCTAATCCTGTTTGCTCCCCACGCTTTCGTGCATGAGCGTCAGTACAGGCCCAGGGGATTGCCTTCGCCATCGGTGTTCCTCCGCATATCTACGCATTTCACTGCTACACGCGGAATTCCATCCCCCTCTGCCGTACTCTAGCCTTGCAGTCACAAAGGCAGTTCCCAGGTTGAGCCCGGGGATTTCACCTCTGTCTTGCAAAGCCGCCTGCGCACGCTTTACGCCCAGGCATTCCGATTAACGCCCGCACCCTACGTATTTCCGCCGCTGCTGGCCACTCGTTAGC
+
CCCCCGFGGGGG7FGGGGGGGGGGGGGGGGFFEGGGGGGGGGGGGGGGGGGGGGGGGGGGGGGGGGGFGGGGGGGGGGGGGGGGGGEBFGGFGGGGGGGGGDFGFGGGGEGGGGEFF:DFDFFG7FGGGGGGGFED0BEGGFFFGGFCDG?FGGGGGGGFFGFEF*<,@6EFFFGFFGFG9,@<DF@E5:EAGFGEFGDFCFFEF43988F==A4=4;D0*43=@,111*.3*:94((2:<1((0.44::716720-,-(,/131(((4,.))(-).(((((,-6::0(4(())22;2(6
@M02996:162:000000000-B87FG:1:1102:15702:12450 2:N:0:TCGACGTC+TCTCTCCG
GACTACAGGGGTATCTAATCCTGTTTGCTCCCCACGCTTTCGCACCTCAGCGTCAGTAATGGTCCAGTGAGCCGCCTTCGCCACTGGTGTTCCTCCGAATATCTACGAATTTCACCTCTACACTCGGAATTCCACTCACCTCTACCATACTCAAGACTTCCAGTATCAAAGGCAGTTCCAGATTTGACCTCTGGGTTTTCACCCATGCTTTAAAAGTCCGCCTCCTTCCCCTTTCCCCCCCGTAAATCCGATCACCGCTACCCCCCTTCGTCTTCCCGCGGCTCTGGGTCGTAATTTCAC
+
CCCCCG86EFGGGGGGGGGGGGCFGGGGGGFFEGGGGGFGGGD:6CEGGGGGGGGGEFGFGEFEFGGF,CFGGGGGGGGGGGGGGFCC8EFGGFBFC@FFFFGGGGG:8DDF9FFGD:?ADEGGDF7BCFFGGGGGGDFGGFFG8F5,;DFFFGF,AFEFFGFGDEG,@FGBC;==9709EE2@;@9,:,68?56*3<9C=FED);5:*?@57=:104+)1/)--0**),)50)4**0=*((/32/)1*(8(1;(),,,,(28:53,(.(,(,-))((,((,,3())((.((.)*++)))
@M02996:162:000000000-B87FG:1:1102:28039:12455 2:N:0:TCGACGTC+TCTCTCCG
GACTACTCGGGTATCTAATCCTGTTTGCTCCCCACGCTTTCGTGCATGAGCGTCAGTACAGGCCCAGGGGATTGCCTTCGCCATCGGTGTTCCTCCGCATATCTACGCATTTCACTGCTACACGCGGAATTCCATCCCCCTCTGCCGTACTCTAGCCTTGCAGTCACAAAGGCAGTTCCCAGGTTGATCCCGGGGGTTTCACCTCTGTCTTGCCATGCCGCCTGCGCGCGCCTTACGCCCCGTAATTCCGCTTAACGACCGCCCCCTCCGTCAGTGCGCGTCTGCGGGCACGTCGTTAGC
+
CCCCCGFGGGGAFGGGFFGDGGGEFGGGGGGFEGCGGC,CFGGGGGGGDFGGCEEGFGGGGGGGGGGGGGCFGEGGGGFGECG@@EGGGGGEEGGGGGGEGFCDGFBFECEFA=<E9DF=@@B=4>F:FGGGGD8,D@DG>0:DFFDFADFFD6=DDA9?8E5F8AGGC68?;CCFFFEFDEC7>F9,0@88?D3)0=C65B@774;6)12)7)/+0/;322,62>((-24(7:?4(-1:(-81822<C()((06/-(((-)((/(-(234(,())---,((--)(,((,-47)/2A(,4
@M02996:162:000000000-B87FG:1:1102:15698:12469 2:N:0:TCGACGTC+TCTCTCCG
GACTACAGGGGTATCTAATCCTGTTTGCTCCCCACGCTTTCGCACCTCAGCGTCAGTAATGGTCCAGTGAGCCGCCTTCGCCACTGGTGTTCCTCCGAATATCTACGAATTTCACCTCTACACTCGGAATTCCACTCACCTCTACCATACTCAAGACTTCCAGTATCAAAGGCAGTTCCAGAGTTGAGCTCTGGGATTTCACCCCTGACTTAAAAGTCCGCCTACGTGCGCTTTACGCCCAGTAAATCCGAACAACGCTAGCCCCCTTCGTATTACAGCGGCTTCTGGCACGACGTTAAC
+
CCCCCGFGGGGGGGGGGCEGGGFFFFGGGGFFGGGGGGGGGGGGGGFGGGGGGGGGGGGGGFGGGGGGGGGGGGGGGGGGGGGGFECFGFEGGGGGGGGGGFGGGGGGGGGGGGGGG5DFGFGGGGGG:DFGGGGGGDFGGDFGGGFGFGFFGGGFGGFGGG7B=DGGGGGFGFDFFGEFF,=EFFCFD3DC8FGF5CFFEGF@AGFBEFG;EFEFFFC=EAFDFDB:9*69CBC=5@EE>D=E7<CE<(28>B;F,.(,.2:@G9(418.4,895.).,-4-,266)8?D?).::5,(.
@M02996:162:000000000-B87FG:1:1102:28020:12470 2:N:0:TCGACGTC+TCTCTCCG
GACTACTCGGGTATCTAATCCTGTTTGCTCCCCACGCTTTCGTGCATGAGCGTCAGTACAGGCCCAGGGGATTGCCTTCGCCATCGGTGTTCCTCCGCATATCTACGCATTTCACTGCTACACGCGGAATTCCATCCCCCTCTGCCGTACTCTAGCCTTGCAGTCACAAAGGCAGTTCCCAGGTTGAGCCCGGGGATTTCACCTCTGTCTTGCAAAGCCGCCTGCGCACGCTTTACGCCCCGTAATTCCGCTTCACGCTCGCCCCCTACGTATTACCGCGGCTGCTAGCACGTCGTTCAC
+
CCCCCFFGGGGGGGGGGGGGGGGGGGGGGGGEEGGGGGGGGGGGGGGGDGGGGG:FGGGGFGGGGGGGGGEFFGGGGGGFGGGGGGEGEGGGFFGGGGDGG;EGGGGGDEGFFEDFFDFFDEFEGGDFGGGFFFGGGGGGGFFGGGFGFEDDDFGGGGGGC?6ECEGGCFF?6*;AFGED9@C?FFF68F>97AG4AGFA?CE>>83>@FG=4;8@6=C257?7@BFFF80(9:<AF<>C(3:0.3)6:(0,4).1,.--(/,,/71611.5-5)-4:4--,1-4)))..49>)22/(()
@M02996:162:000000000-B87FG:1:1102:18068:12747 2:N:0:TCGACGTC+TCTCTCCG
GACTACCCGGGTATCTAATCCTGTTTGCTCCCCACGCTTTCGTGCATGAGCGTCAGTACAGGCCCAGGGGATTGCCTTCGCCATCGGTGTTCCTCCGCATATCTACGCATTTCACTGCTACACGCGGAATTCCATCCCCCTCTGCCGTACTCTAGCCTTGCAGTCACAAAGGCAGTTCCCAGGTTGAGCCCGGGGATTTCACCTCTGTCTTGCAAAGCCGCCTGCGCACGCTTTACGCCCAGTAATTCCGATTAACGCTCGCCCCCTACGTACTACCGCGGATGCTGGCACGTAGTTAGC
+
CCCCCGGGGGGGGGGGGFGGGGGGGGGGGGGGGGGGGGGGGGGGGGGGGGGGGGGGGGGGGGGGGGGGGGGGFGGGGGGGGGGGGGFBFFGGGGGGDEGGGBGGGGGGGGGGGGGGG>DDCEFEGGEGGGGGGGGGGGFGDDFGGEBFFGFFGGGFGGGGGGBGGFGGGGGFCFGGFGFF9FFCFGEGFFFAGDDEBFCFEGFF=FE<?AFAFF?AA4D@=;@=?>F9@81:<<AD???C<F:D4)6AD?.,3549-,(--)44>133:::<(46<:>97((,41).542)67782@6><
@M02996:162:000000000-B87FG:1:1102:29091:12796 2:N:0:TCGACGTC+TCTCTCCG
GACTACTGGGGTATCTAATCCTGTTTGCTCCCCACGCTTTCGTGCATGAGCGTCAGTACAGGCCCAGGGGATTGCCTTCGCCATCGGTGTTCCTCCGCATATCTACGCATTTCACTGCTACACGCGGAATTCCATCCCCCTCTGCCGTACTCTAGCCTTGCAGTCACAAAGGCAGTTCCCAGGTTGAGCCCGGGGATTTCACCTCTGTCTTGCAAAGCCGCCTGCGCACGCTTTACGCCCAGTAATTCCGATTAACGCTCGCACCCTACGTATTACCGCGGCTGCTGGCACGTAGTTAGC
+
CCCCCGFGGGGGGGGGGEFFGGGGGGFDFGGFGGGGGGGGGGGGGGGGFGGGGGGGGFGGGGGFEGGGGEFFFGGGGGGGGFGEFECFG@FEDFGGGG:EG=ECDFGG6EFFDFGGFDFGFFFGGGG:FFGGFEGGGFGGGFFGGGFFEGFFFFGFEAFGGFFFGEGGGFGFFFGGFEEFFGF7:CEC8@5:@DG4?GGFECFEFGFEFFG@E?@+9AG116:<D690:86?C:<A018C?B?29)-5:3)(-..9---,,1349<2044.).269),-,40--4?:B10420.213-.4
@M02996:162:000000000-B87FG:1:1102:29076:12807 2:N:0:TCGACGTC+TCTCTCCG
GACTACTGGGGTATCTAATCCTGTTTGCTCCCCACGCTTTCGTGCATGAGCGTCAGTACAGGCCCAGGGGATTGCCTTCGCCATCGGTGTTCCTCCGCATATCTACGCATTTCACTGCTACACGCGGAATTCCATCCCCCTCTGCCGTACTCTAGCCTTGCAGTCACAAAGGCAGTTCCCAGGTTGAGCCCGGGGATTTCACCTCTGTCTTGCAAAGCCGCCTGCGCACGCTTTACGCCCAGTAATTCCGATTAACGCTCGCACCCTACGTAGTACCGCGGCTGCTTGCACGTCGTTAGC
+
CCCCCGGGGGGGEGGGGGGGGGGGGGGGGGGGGGGGGGGGGGGGGGGCFGGGGGGGGGGGGGGGGGGGGGGEGGGGGGGGGGGGFEFFFGGGFGGGGGDGGDFGGGGGGGGGGGFFG:F@DEFEGG@>CFFGGGGGGFGGG@DDGGEFFGFFFGGGCGGGGGBFGEGGGFGFGFDGFGFGGGGG?C=@>FGBGFGFFFGFEGFBBC37@CGBFAEFF;;2=9:?D:B9>5629?AA:?EDF0>)*)45:2)-4))=--(--1,->:::??42.8)))-(-(--4:>),14<F70/2A1(6
@M02996:162:000000000-B87FG:1:1102:18717:12953 2:N:0:TCGACGTC+TCTCTCCG
GACTACTGGGGTATCTAATCCTGTTTGCTCCCCACGCTTTCGTGCATGAGCGTCAGTACAGGTCCAGGGGATTGCCTTCGCCATCGGTGTTCCTCCGCATATCTACGCATTTCACTGCTACACGCGGAATTCCATCCCCCTCTACCGTACTCTAGCCATGCAGTCACAAAGGCAGTTCCCAGGTTGAGCCCGGGGATTTCACCTCTGTCTTGCATAACCGCCTGCGCACGCTTTACGACCAGTAATTCCGATTAACGCTTGCACCCTACGTATTACCGCGGCTGCTGGCACGTAGTTAGC
+
CCCCCGGGGGGGGGGGGGGGGGGGFGGGGGDECGGGGGGGGGGGGGGGGGGGGGGGGGGGGGGGGGGGFGGGGGGGGGGGGGFFFGGGGGGGGGGGGGGGGFGGGGGGGGGGGGGGGDFGGGFGGGGGGGGGGGGGGEGGGFDGGFEFFGFFGGGGGGGGEGFFEDGGGGGFGFGGFGFGGGGGGGFGFGGFGFGFFGGFCGFFFG@7@FGFFFE88AD>:62=D@F>6=91D0CE:(:C9<9A@<BDF?>3<5<B-----/.49:??FF?))4<9.--4(199??BB:17:75;;<<AA
@M02996:162:000000000-B87FG:1:1102:18718:12971 2:N:0:TCGACGTC+TCTCTCCG
GACTACTGGGGTATCTAATCCTGTTTGCTCCCCACGCTTTCGTGCATGAGCGTCAGTACAGGTCCAGGGGATTGCCTTCGCCATCGGTGTTCCTCCGCATATCTACGCATTTCACTGCTACACGCGGAATTCCATCCCCCTCTACCGTACTCTAGCCATGCAGTCACAAAGGCAGTTCCCAGGTTGAGCCCGGGGATTTCACCTCTGTCTTGCATAACGGCCTGCGCACGCTTTACGCCCAGTACTTCCGATTAACGCTTGCCCCCTACGTATTACCTCTGCATCCTGCACCGCGTTAGC
+
CCCCCGGGGGGGGGGGGFGGGGGFGGGGGGGGCFGGDGGGGGGGGGGGFGGGGGGGGGGGGGGGGGGGGGGGGGGGGGGFGEGGGG>FCFEGGGGGGGGGGFFGGDGGGEEGGGFGGDF=FEF>EGGGGGGGGGGGGCDGGFDGGFEGFGFFGGGGGGGGGGFGFFGGCC,;D*@FFFCGCG6AFGFGFGGAGFGE4CGFCGB@=F=*18@4449=?/*,2./3622(6*.3*3CFB?E53054*)6:73),1.69,--,-*(.99>,8:4.),.)-.))).)).().((,(0)22:(,-
@M02996:162:000000000-B87FG:1:1102:19913:12981 2:N:0:TCGACGTC+TCTCTCCG
GACTACCAGGGTATCTAATCCTGTTTGCTCCCCACGCTTTCGTGCATGAGCGTCAGTACAGGCCCAGGGGATTGCCTTCGCCATCGGTGTTCCTCCGCATATCTACGCATTTCACTGCTACACGCGGAATTCCATCCCCCTCTGCCGTACTCTAGCCTTGCAGTCACAAAGGCAGTTCCCAGGTTGAGCCCGGGGATTTCACCTCTGGCTTGCAAAGCCGCCTGCGCACGCTTTACGCCCAGTAAATCCGATTAACGCTCGCACCCTCCTTATTACCGCGGCTACTGGGCCGTAGTTAGC
+
CCCCCGGGGGGGFGGGGCFFGGGGGGGGGGFCCFGGGGGGGGGGGGGGGGGGGGGGGGGCGGGGGEGGGGGCEFGGGGGGGGGGGGGFGGGGFGGGCGCFGFGCGGGGGGGGGFFBEDFGGFFGGGGFGGGGGGGGGGFGGADFGFD::E5=CFFFGGGGGGF,3>FGGFGFFFGGFGEFFGECCC@EEGF>9?DBFGGFCFFED4))08F@DFEA/0*.2./(26>;159(>?44((2:?F>96).6*2)--.49-,---1-3D3(((..).6.491-434((.5.),(21))1;9-<9
@M02996:162:000000000-B87FG:1:1102:19936:12986 2:N:0:TCGACGTC+TCTCTCCG
GACTACCAGGGTATCTAATCCTGTTTGCTCCCCACGCTTTCGTGCATGAGCGTCAGTACAGGCCCAGGGGATTGCCTTCGCCATCGGTGTTCCTCCGCATATCTACGCATTTCACTGCTACACGCGGAATTCCATCCCCCTCTGCCGTACTCTAGCCTTGCAGTCACAAAGGCAGTTCCCAGGTTGAGCCCGGGGATTTCACCTCTGTCTTGCAAAGCCGCCTGCGCACGCTTTACGCCCAGTAATTCCGATTACCGCTCGCACCCACCGTATTACCGCGGCTGCTGGCACGTAGTTCGC
+
CCCCCGGFGGEFGGGGGGGGGGGFGGGGGGFCGGGGGGGGFEFGGGGGFFGGEEGGGGGGGGGGGGGGGGGGGGGGGGGGEFEGFGGFCCFGGGGGGGGGEFFGGGGGGGGGGCFFF:DFFFFGGGGGFFGGGFGGGGFGGA5D9EEEEGF<=FGFGGGGFGFGGEG7EGGFGFGGFGFGGFFFBECGFGGFGD*5?C8@CGFE2;=5CF78BF48)6;9C@DF?16@>E6(:?<A:0:E<37)*.<:78),,52*--,--144C?((,-.-(.5463,(-(((,)),(()(00*20)((
@M02996:162:000000000-B87FG:1:1102:19917:13002 2:N:0:TCGACGTC+TCTCTCCG
GACTACCAGGGTATCTAATCCTGTTTGCTCCCCACGCTTTCGTGCATGAGCGTCAGTACAGGCCCAGGGGATTGCCTTCGCCATCGGTGTTCCTCCGCATATCTACGCATTTCACTGCTACACGCGGAATTCCATCCCCCTCTGCCGTACTCTAGCCTTGCAGTCACAAAGGCAGTTCCCAGGTTGAGCCCGGGGATTTCACCTCTGTCTTGCAAAGCCGCCTGCGCACGCTTTACGCCCAGTAATTCCGATTAACGCTCGCACCCTACGTATTACCGCGGCTGCTGGCACGTAGTTAGC
+
CCCCCGGGGGGGGGGGGGGGGGGGGGGGGGGGEGGGGGGGGGGGGGGGGGGGGGGGGGGGGGGGGGGGGGGGGGGGGFGGGFFFGGGGGGDGGGGGGGGGGFGGGGGGGGGGGGGGGDFGFEFGGGGGGGGGGGGGGGGGGFFGGGFEBEFFDEFGFFF8DFEGFFGGGGGFGFGGAFEGFGGCFGCDEGGAGFGFFFCF<C@BDGFCEFG@:A?+;6F2=616=9979=>(:34AFFEG?F?<7<4::403:@<@(-(,-176D06?B:48)(669B6>69918>4:??FF<?G8<.).
@M02996:162:000000000-B87FG:1:1102:5423:13366 2:N:0:TCGACGTC+TCTCTCCG
GACTACAGGGGTATCTAATCCTGTTTGCTCCCCACGCTTTCGTGCATGAGCGTCAGTACAGGCCCAGGGGATTGCCTTCGCCATCGGTGTTCCTCCGCATATCTACGCATTTCACTGCTACACGCGGAATTCCATCCCCCTCTGCCGTCCTCTAGCCTTGCAGTCACAAAGGCAGTTCCCAGGTTGAGCCCGGGGATTTCACCTCTGTCTTGCAAAGCCGCCTGCGCACGCTTTACGCCCAGTAATTCCGATTAACGCTCGCCCCCTACGTATTACCGCGGCAGCTGGCACGTCGTTCGC
+
CCCCCGGGGGGGEGGGGFGGGGGGGFGGGGFFEGGGGGGGGGGGGGGGFGGGGGGGGGGGGFGGGGGGGGGGFGGGGGGGGGGGFCFFGGGGCFGGGGGGGBGGGGGGGEGGGDDEF:;?=@E8EGGGCFGFGGGDGFDEC@D?FEFG5@EFGGGGGGGGGF@FE<GGGG6AFFGGCEED9@@CGGFGC8DADAGB>F4AEGEBD8;CCFGFEFE;))>953,(63:63*(-13><01:7414)16257:),().7--,,(1,(14,,(-4)6244-,(,,-,,44(4<?)(00*2*(-(
@M02996:162:000000000-B87FG:1:1102:18652:13653 2:N:0:TCGACGTC+TCTCTCCG
GACTACTAGGGTATCTAATCCTGTTTGCTCCCCACGCTTTCGTGCATGAGCGTCAGTACAGGCCCAGGGGATTGCCTTCGCCATCGGTGTTCCTCCGCATATCTACGCATTTCACTGCTACACGCGGAATTCCATCCCCCTCTGCCGTACTCTAGCCTTGCAGTCCCAAATGCAGTTCCCAGGTTGAGCCCGGGGATTTCACCTCTGGCTTGCAAGGCCGCCTGCGCACGCTTTACGCCCAGTACATCCGCTTAACGCTTGCACCCTACGTATTACCTCGGCTGCTGGCCCGTCTTTAGC
+
CCCCCGGGGGGGGGGGGGFGGGGGGGGFFFDFCFGGGGGFGGFGG?FAFCFGGGGGG<AA,C,@FBE,8@@,,AFFGGGGGGG,1@FFEGGGFGGGDGEFFFFDFFGGEGFGGGG9EDF9DFG8EGGEEFFFFG;=+@DEGDD+E>9CAGFFAD@G?FGDFGFG88DFEG,?9CGGFG@+38:AFF5FC<F)*:/@>FGF*C35BFE)8AF=@4**)222:6<7(39(336-5:BB3:CE:052*)6:7:)-376F,-,(-1.5>?B(334,5:A><).-4-33:75:((,37<*1:))6
@M02996:162:000000000-B87FG:1:1102:22725:13716 2:N:0:TCGACGTC+TCTCTCCG
GACTACCCGGGTATCTAATCCTGTTTGCTCCCCACGCTTTCGTGCATGAGCGTCAGTACAGGCCCAGGGGATTGCCTTCGCCATCGGTGTTCCTCCGCATATCTACGCATTTCACTGCTACACGCGGAATTCCATCCCCCTCTGCCGTACTCTAGCCTTGCAGTCACAAAGGCAGTTCCCAGGCTGAGCCCGGGGATTTCACCTCTGTCTTGCAAAGCCGCCTGCGCACGCTTTACGCCCAGTAATTCCGATTAACGCTCGCACCCTACGTACTACGGCGGCTGCTGGCACGTTGTTAGC
+
CCCCCGGGGGGGGGGGGFGGGGGGGGGFFFFGGGGGGGGGGGGGGGFGFFGGGGGGGGGGGGGFGGGGGEGGGGGGGGGGGGFEFDFFGGGGGGGGGGDGC;ECFFFGGECFGGFGF>FDF9E8EEGGGGGFFGFGGEFGG>DGGGEGFGFFCFFDGGGFCFEGFEFGGGGFGFGGFG*@>@E*@CCCBDGA4?G??F8B<EE==FE*0+:)7678A8D6=;?=137(6812>0<B::8C?0()16<<FB78?@49-----1,4)31,4:(.(-).((((-(,2:84:285())**2).)
@M02996:162:000000000-B87FG:1:1102:22714:13733 2:N:0:TCGACGTC+TCTCTCCG
GACTACCCGGGTATCTAATCCTGTTTGCTCCCCACGCTTTCGTGCATGAGCGTCAGTACAGGCCCAGGGGATTGCCTTCGCCATCGGTGTTCCTCCGCATATCTACGCATTTCACTGCTACACGCGGAATTCCATCCCCCTCTGCCGTACTCTAGCCTTGCAGTCACAAAGGCAGTTCCCAGGTTGAGCCCGGGGATTTCACCTCTGTCTTGCAAAGCAGCCTGCGCACGCTTTACGCCCAGTAATTCCGATTAACGCTCGCACCCTACTTATTACCGCGGCTGCTGGCACGTAGTTAGC
+
CCCCCGGGGGGGGGGGGFGGGGGGGGGGGGGGGGGGGDFGGGGGGGGGGGGGGGGGGGGGGGGGGGGGGGGGGGGGGGGGGEFFGGECFFFGGGGGF7+=FFGGGGGGGGGGGGEFGDFGGGDEGGGGGGGGGGGGFFGGGD<DGGDGDEFFGGGGGGGGGG>CD<GGGGGFCFGGFGFG9@AEFGEFBCGBGADFAGGFEGF394>5?FFEEFE6=80/26=;;6601:90C?A<<1:C?B2>=9).:4.(,0.1---(()(-1-(.2))).6)6.39(1,((,5.43:<<002/0-.5
@M02996:162:000000000-B87FG:1:1102:11958:13802 2:N:0:TCGACGTC+TCTCTCCG
GACTACTGGGGTATCTAATCCTGTTTGCTCCCCACGCTTTCGTGCATGAGCGTCAGTACAGGCCCAGGGGATTGCCTTCGCCATCGGTGTTCCTCCGCATATCTACGCATTTCACTGCTACACGCGGAATTCCATCCCCCTCTGCCGTACTCTAGCCTTGCAGTCACAAAGGCAGTTCCCAGGTTGAGCCCGGGGATTTCACCTCTGTCTTGCAAAGCCGCCTGCGCACGCTTTACGCCCAGTAATTCCGATTAACGCTCGCACCCTACGTACTCCCGCGGCTGCTGGCACTTGGTTAGC
+
CCCCCGGGGGGGGGGGGGFFFGGFGGGGGGGGGGGGGGGGGGGGGGGGGGGGGGGGGGGGGGGGGGGGGGGGGGGGGFGGGGGGF>CFGGGGGGGGGGGGGFGG9FGDCEGGFAFGGDFDFFGGGGGGGGGGGGFFGGGGGADFGGFGFGFFEGGGGGGGGGFDGBGFGGGFFFCGFFCFEGGFGGEC8FFAGDGEFCCAEFFB@CEECFG=E46=AA<7::??8:6668>7C2-)((2:26.49ABFD:;025<?-(---/,4C<?7<:15(-)(.,-23-(48:8:??7(/*33;6(4
@M02996:162:000000000-B87FG:1:1102:11976:13810 2:N:0:TCGACGTC+TCTCTCCG
GACTACTGGGGTATCTAATCCTGTTTGCTCCCCACGCTTTCGTGCATGAGCGTCAGTACAGGCCCAGGGGATTGCCTTCGCCATCGGTGTTCCTCCGCATATCTACGCATTTCACTGCTACACGCGGAATTCCATCCCCCTCTGCCGTACTCTAGCCTTGCAGTCACAAAGGCAGTTCCCAGGTTGAGCCCGGGGATTTCACCTCTGTCTTGCAAAGCCCCCTGGCCACCCTTTCCGCCCAGTAATTCCGATTAACGCCCCCACCCTACGTTTTCAGCCGGCGTCGGCCCCGTGTTTACC
+
CCCCCGCGGGGGGGGGGEDFGGFGGGGGGGDGGGGGGGGGGGGGGCFGGGGGGGGGGE<C6CDEGGGG>B@@@FGGGGGGGBFBDGGGGGGGFGFGCFGGEFFGGGGGGGGGAFF9E:?DDEF=EGGGGFGGGGGA+DFGDAF+EBA:@EDD;E?DGG,,@@EFFAF9EEGFG*:7;57>CFCC9,04:F5);*3::<CFFGFF9*6*/8:*8AC:022(:2((((,(,*/49)))(/=51(.)1--6*.0(,04*,((((122C0(((-.(,(-))-(-((-,((((,-((0)**2)).
@M02996:162:000000000-B87FG:1:1102:12198:14513 2:N:0:TCGACGTC+TCTCTCCG
GACTACTGGGGTATCTAATCCTGTTTGCTCCCCACGCTTTCGTGCATGAGCGTCAGTACAGGTCCAGGGGATTGCCTTCGCCATCGGTGTTCCTCCGCATATCTACGCATTTCACTGCTACACGCGGAATTCCATCCCCCTCTACCGTACTCTAGCCATTCAGTCACAAAGGCAGTTCCCAGGTTGAGCCCGGGGATTTCACCTCTGTCTTGCATAACCGCCTGCGCACGCTTTACGCCCAGTCATTCCGGTTAACGCTTGCACCCTACGTATTACCGCTGCTGATGGCACCGATTTAGG
+
CCCCCGGGGGGGEGGGGGGFGGGGDGGEGGADCGGGGGGGGGGGGGGGGGGGFEGGFGGGGGGGGGGGGGGGFGGGGFDGEGGGGGFFGFGFGFGGGGGGGFGGFFGGGGGGGGGGGDFGFGFDGGGGGGGGGGDDDFFGGAB=DEEGFGFFFG9FGG,,9=;FGEGGDGCAFFGCACEFGGFC:FEGEDCAGBGB>>>F<C>7>CBCCFGFF4/+4;;>C>;:16:33=4?DF4763>E?F:)9)<<D?)44)6B,---41..73:82:(.62<<.4-(-())))).4:)().//A).)
@M02996:162:000000000-B87FG:1:1102:12198:14533 2:N:0:TCGACGTC+TCTCTCCG
GACTACTGGGGTATCTAATCCTGTTTGCTCCCCACGCTTTCGTGCATGAGCGTCAGTACAGGTCCAGGGGATTGCCTTCGCCATCGGTGTTCCTCCGCATATCTACGCATTTCACTGCTACACGCGGAATTCCATCCCCCTCTACCGTACTCTAGCCATGCAGTCACAAAGGCAGTTCCCAGGTTGAGCCCGGGGATTTCACCTCTGTCTTGCATAACCGCCTGCGCACGCTTTACGCCCAGTAATTCCGATTAACGCTTCCACCCTCCGTATTACCGCGGCTGCTGGCACGTAGGTAGC
+
CCCCCGGGGGGGGGGGGFFFGGGGGGGGGGDFEGGGGGGGGGGGGGGGGGGGGGGGGGGGGGGGGGGGGGGGGGGGGGGGGGGGGGGFGGGGGGGGFGGGGFGGGGGGGGGFGGGGGDFGF@EEGGGGGGGGGGFFGGFGG@DGFGFGFGFFCGGGGGGGGGEGGEGGGGGFGFGGFGFFFGG6<>@GCDFFGFGFEFGFFGBEFFECCFFFFFEF4AC52661@391:8>0>;4380CE<F,)*)66::)4:@9*(.(-(2.4>11((--..8-62:9>6-4;B5?:?:?B8.2*3.3:
@M02996:162:000000000-B87FG:1:1102:18642:14601 2:N:0:TCGACGTC+TCTCTCCG
GACTACTGGGGTCTCTAATCCTGTTTGCTCCCCACGCTTTCGTGCATGAGCGTCAGTACAGGCCCAGGGGATTGCCTTCGCCATCGGTGTTCCTCCGCATATCTACGCATTTCCCTGCTACACGCGGAATTCCATCCCCCTCTGCCGTACTCTATCCTTGCAGTCCCAAAGGCAGTTCCCAGGTTGAGCCCGGGGATTTCACCTCTGACTTGCAAGGCCGCCTACACCGCCTTTACGCCCAGTACTTCCGCTTAACGTTGGCCCCCTACGTTTTGCGCCTGCTGCGGACACGTGTTATGC
+
@-AC<FFGDFGG,CEFE,FEFCCFFGGG6;,66EFCFGDC@FFCE8F@C<FGG@@EE<FGCEFGGGGC,@6=@FFGFGGGD@F:?ECC7?6CDGDFFF+@=9@FGFGGEGCFGAF5E8:?D@F++C7>:+A>>;4;8,6C==DAD,*3*@5DB=+3@EF8D2*@,5=,,@@6,00@CC59;@*@9,)438@9/*9?BCCACFF@B==*/1+71/**).*(*(/(((,,(*((1.<<?0CC(,.)1)-62()-().6((((,*,-1,(((4,(,-()((--(..),(((4760.)+2+).)
@M02996:162:000000000-B87FG:1:1102:18619:14606 2:N:0:TCGACGTC+TCTCTCCG
GACTACTGGGGTATCTAATCCTGTTTGCTCCCCACGCTTTCGTGCATGAGCGTCAGTACAGGCCCAGGGGATTGCCTTCGCCATCGGTGTTCCTCCGCATATCTACGCATTTCACTGCTACACGCGGAATTCCATCCCCCTCTGCCGTACTCTAGCCTTGCAGTCACAAAGGCAGTTCCCAGGTTGAGCCCGGGGATTTCACCTCTGTCTTGCAAAGCCGCCTGCGCACGCTTTACGCCCAGTAATTCCGATTAACGCTCGCACCCTACGTAGTACCGCGGCTTCTGGCACCGAGTTAGC
+
CCCCCGGGGGGGGGGGFDFGGGGGGGGGGGE@CGGGGGGGGGGGGGGGGGGGGEGGGGGGFGGGGGGGGGGGGGGGGGGGGEGGFEFFGGGGGGGGGGCEEFGGGGGGGGGFGGGGGDFFGGGGE@FEGGGGGGGGGGGGGFFGGGFGEGFFGGGFEGGGGGFGGFFGGGGFGFGGFGFGFFGGGG89@FGFGFG5?CGCCFBB==>?EFG=E=8+)2>7>6((:6;6;*6(90:<60>E?(5A99><0(51:@4=,-((,9((98<0??:)(44).(--(-((..6403)())22*).)
@M02996:162:000000000-B87FG:1:1102:18629:14621 2:N:0:TCGACGTC+TCTCTCCG
GACTACTGGGGTATCTAATCCTGTTTGCTCCCCACGCTTTCGTGCATGAGCGTCAGTACAGGCCCAGGGGATTGCCTTCGCCATCGGTGTTCCTCCGCATATCTACGCATTTCACTGCTACACGCGGAATTCCATCCCCCTCTGCCGTACTCTAGCCTTGCAGTCACAAAGGCAGTTCCCAGTGTGAGCCCGGGGATTTCACCTCTGTCTTGCAAAGCCGCCTGCGCACGCTCTACGCCCAGTAATTCCGATTAACGCACGCACCCTACGTATTACCTCAGCATCTTGCACGTAGTTCGC
+
CCCCCGGGGGGGGGGGGFGGGGGGGGGGGG@F@CFGGGGFGGGGGGGGFFGE:C:@FGGFFGGGGGGGG>FCFGFGFGGFDGGGFE:?=FCFGGGGEF@CFCE,EF?F8CEFGFFDF8D@DE<CEF7=CDCE4=EFGG?E688DGGBF?C5DC,=;AFFGFG5FFFGFGGGFC5C9AFEGGF,2@9A,::*8;*C*:CFCCFEBDG=*9BGEF4*=A8F::13=?0(.6*6D3:AFF;:5-.5:945<C?)(4.-9--(--133)3<0(-.,.(..)).((.)-.6..).,2))*2+),-
@M02996:162:000000000-B87FG:1:1102:27076:15268 2:N:0:TCGACGTC+TCTCTCCG
GACTACCGGGGTATCTAATCCTGTTTGCTCCCCACGCTTTCGTGCATGAGCGTCAGTACAGGCCCAGGGGATTGCCTTCGCCATCGGTGTTCCTCCGCATATCTACGCATTTCACTGCTACACGCGGAATTCCATCCCCCTCTGCCGTACTCTAGCCTTGCAGTCACAAAGGCAGTTCCCAGGTTGAGCCCGGGGATTTCACCTCTGTCTTGCAAAGCCGCCTGCGCACGCTTTACGCCCAGTAATTCCGATTAACGCTCGCACCCTACGTATTACCGCGGCTGCGGGCACGTAGTTCGC
+
CCCCCGGGGGGGCFGGG<FFGGGGGGGGGGFGCGGGGGGGGGGGGGGGFFGGGGGGGGGGGGGGGGGGGGGGGGGGGCGGGFGFGGGCFGGGFGGDGGGEGFGGGGGGDGFGGGGFFDFGFEFGGGCFEGGGFGGGF?DGGDFGGF@@?EFFGGFACGFGGGEFFBGGGGGFGFGGFGFGGGGFGGEGBD=>GFG;5FFA?GEFDFFC3AFEFA):F5;9C6;;@FFB;C4(11)58(8>(3:4/6::?>)((54/((,--1-4C?B72-.823)-)(--(-470((,39:())*2<)41
@M02996:162:000000000-B87FG:1:1102:26891:15276 2:N:0:TCGACGTC+TCTCTCCG
GACTACTAGGGTATCTAATCCTGTTTGCTCCCCACGCTTTCGTGCATGAGCGTCAGTATTGGCCCAGGGGGCTGCCTTCGCCATCGGTATTCCTCCACATCTCTACGCATTTCACTGCTACACGTGGAATTCTACCCCCCTCTGCCATACTCTAGCCCGCCAGTCACAAATGCAGTTCCCAGGTTAAGCCCGGGGATTTCACATCTGTCTTAGCGGACCGCCTGCGCACGCTTTCCGCCCAGTCATTCCGATTTACGCTTGCACCCTACGTATTACAGCGGCTGCTGGCACGTAGTTAGC
+
CCCCCGGGGGGGF@FGGCEFGGGGGGGGGGGGDFGGGGGGGGGGGGGGFGGGGDGGGGGGGGG,CFFGGDGGGGGGGGGGGGGGGGFGEFFEGGEFEE?FFDEFE9DGGEGGGFGCG:DDFEFEFFGD<AFGFFGGGD@BCDDGGDFGFFFBCDDGGFEGDC:BD6FECEEFGFFGFGCF;CFCCCEGE8E8DEDA>:FFEGE5@CC/7=FE;4/)20).26/8D>>9>*24/:)6-(2:4?4)9.457:)--)-1(,,.-1),2:<:B??)446<)),,-((4:?,83(.80.//3)64
@M02996:162:000000000-B87FG:1:1102:4497:15398 2:N:0:TCGACGTC+TCTCTCCG
GACTACACGGGTATCTAATCCTGTTTGCTCCCCACGCTTTCGTGCATGAGCGTCAGTACAGGCCCAGGGGATTGCCTTCGCCATCGGTGTTCCTCCGCATATCTACGCATTTCACTGCTACACGCGGAATTCCATCCCCCTCTGCCGTACTCTAGCCTTGCAGTCACAAAGGCAGTTCCCAGGTTGAGCCCGGGGATTTCACCTCTGTCTTGCAAAGCCGCCTGCGCACGCTTTACGCCCAGTAATTCCGATTAACTCTCGCACCCTCAGGCTTCCCGCCGCTGCTGGCAGTTAGTTAGC
+
CCCCCGGGGGGGGGGGGFFGGGGGFGGGGGFGCFGGGGGGGGGGGGGGGGGGGGGGGGGGGGGGGGGGGGD7@FDGGGGGGGGGFEFFGGGFGGGGGGGEGFGGGGGGGGGGGEFFGDFDFFGGGGGFGGGGGGGEFEGGGDDFGGFGFG?D,C7FFGGGGGEFCAGGFGGFFFGGFGFGGGGCFGBEEFFFGFGFEGGC8CEEF;B5<FG4>AC:;5F>=>7(=>9@>83(9())(,2:((.)0.6>C3),48)*)).,394>G?,(((((.((,3(-(-,,797:><7((1*+33)64
@M02996:162:000000000-B87FG:1:1102:4489:15417 2:N:0:TCGACGTC+TCTCTCCG
GACTACACGGGTATCTAATCCTGTTTGCTCCCCACGCTTTCGTGCATGAGCGTCAGTACAGGCCCAGGGGATTGCCTTCGCCATCGGTGTTCCTCCGCATATCTACGCATTTCACTGCTACACGCGGAATTCCATCCCCCTCTGCCGTACTCTAGCCTTGCAGTCACAACGGCAGGTCCCAGGTTGAGCCCGGGGAGTTCCCCTCTGTCTTGCAAAGCCCGCTCGGCACCCTTTCCGCCCAGTCCTTCCGATTAACGCCCGCACCCCACGTATCACCCCCGCTCTCGGCCCGCAGTTAGC
+
CCCCCGFCFGGGGGGGGFGGGGGGGEFAFFEGEFGEGGGGGGGGGDEGFGGGGGGGGGGGFGG,,B@CCCFEFCEFFGGC7CFGDE8CFFFGFGFF7BFGGDFFE?DFG+BAF9B<E:@DCCFC8>EEDDFFDEDFF8=EDA5=DE>::E?@88==8EDFC98:@9DGF+@@*9**;5>F?F9<DE29==D@)84))4;+)?,18</.9:+)/93;=AF(*(.(((-(-*(-54))(,;*-(()/--99()4(069-(,(-1-49(-,,(,.5():((((,,((()-(((4().2/0).6
@M02996:162:000000000-B87FG:1:1102:13999:15729 2:N:0:TCGACGTC+TCTCTCCG
GACTACCAGGGTATCTAATCCTGTTTGCTCCCCACGCTTTCGTGCATGAGCGTCAGTACAGGCCCAGGGGATTGCCTTCGCCATCGGTGTTCCTCCGCATATCTACGCATTTCACTGCTACACGCGGAATTCCATCCCCCTCTGCCGTACTCTAGCCTTGCAGTCACAAAGGCAGTTCCCAGGTTGAGCCCGGGGATTTCACCTCTGTCTTGCAAAGCCGCCTGCGCACGCTTTACGCCCAGTAATTCCGATTAACGCTCGCACCCTACGTATTACCGCGGCTGCTGGCACGTAGTTAGC
+
CCCCCGGGGGGGGGGGGGGGGGGFGGGGGGGGGGGGGGGGGGGGGGGGGGGGGGGGGGGGGGGGGGGGGGGGFGFGGGGGGFGGGGGGGEGGGGGGGGGGGFGGGGFGGGGGGGCFGDFGGEFGGGGGGCFGGGGGGGGGGDDGGFBFFGFFGGGGGFC,@F6FEEGGGGGFDAGGFFEGFGGFFFFCEGGBGFGFEGGFFGFF>CEC5@GFFFFFFFF>:>?=@>F;>?97<6>FB:?EF:7)/4:4250:?).*,----1-4C?((4:47)85:)44(43>>:::F?B??0)223.69
@M02996:162:000000000-B87FG:1:1102:26759:16097 2:N:0:TCGACGTC+TCTCTCCG
GACTACTAGGGTATCTAATCCTGTTTGCTCCCCACGCTTTCGTGCATGAGCGTCAGTACAGGCCCAGGGGATTGCCTTCGCCATCGGTGTTCCTCCGCATATCTACGCATTTCACTGCTACACGCGGAATTCCATCCCCCTCTGCCGTACTCTAGCCTTGCAGTCACAAAGGCAGTTCCCAGGTTGAGCCCGGGGATTTCACCTCTGTCTTGCAAAGCCGCCTGCGCACGCTTTACGCCCAGTAATTCCGATTAACGCTCGCACCCTACGTATTACCGCGGCTGCTGGCACTAAGTTGGC
+
CCCCCGGGGGGGGGGGGFGGGGGGGGGGGGFFCFGGGGGGGGGGGGGGGGGGGGGGGGGGGGGGGFGGGGGGGGGGGCGGGGGGGGGGGGGGFGGGGGGGGFGGGGGGGCFGGGGFGDFGGEFGGGGGGFGGFGGGGGGGGFDGGGFFFGFFCFGGGGGCFGBFFEGGGGGFGFGGFGFGGGGEFGF?8CF>7?D@>FGCEC:@BFFFFFGFFF@=6AF::727=09,1*,,>@DB?6>E?14-9:4<7>72?3)=(-(--1(-><6(48.54:><-(3724241))(-24()023<)(.
@M02996:162:000000000-B87FG:1:1102:26810:16248 2:N:0:TCGACGTC+TCTCTCCG
GACTACTAGGGTATCTAATCCTGTTTGCTCCCCACGCTTTCGTGCATGAGCGTCAGTACAGGCCCAGGGGATTGCCTTCGCCATCGGTGTTCCTCCGCATATCTACGCATTTCACTGCTACACGCGGAATTCCATCCCCCTCTGCCGTACTCTAGCCTTGCAGTCACAAAGGCAGTTCCCAGGTTGAGCCCGGGGCTTTCACCTCTGTCTTGACAAGCCGCCTGCGCACGCTTTACGCCCAGTCATTCCGATTAACGCTCGCACCCTACGTAGTCCCGCCGCTGCTGGCACGCAGTTAGC
+
CCCCCGFDGGGGFGGGGFGFFGGGGGGGGFF<@CFEEEGGFGGGGGGGGGGGGGGGDFFGGGGGEGGFGGGGFGGGGGGGGFCFGEFFEFGGGGEFEGGGGFGGGFFGGEGGGG9?=:BBFGGG+@@:FGGGGGFFF8@ED=DGFFA=@>FF,CD>DAF=DE*:@8=ACFFAFFDFFGEGGEF<CEFF@EDAGF>*3=68>CF@DGF9/:DE4/918?C4/6;=F6>1;83/1,6)41:=8(,)1456:8)-35)0-----/-414411(..(-)))-((-4371783:BB1).*2<-:<
@M02996:162:000000000-B87FG:1:1102:26799:16267 2:N:0:TCGACGTC+TCTCTCCG
GACTACTAGGGTATCTAATCCTGTTTGCTCCCCACGCTTTCGTGCATGAGCGTCAGTACAGGCCCAGGGGATTGCCTTCGCCATCGGTGTTCCTCCGCATATCTACGCATTTCACTGCTACACGCGGAATTCCATCCCCCTCTGCCGTACTCTAGCCTTGCAGTCACAAAGGCAGTTCCCAGGTTGAGCCCGGGGATTTCACCTCTGTCTTGCAAAGCCGCCTGCGCACGCTTTACGCCCAGTCATTCCGATTAACGCTCGCACCCTACGTATTACCGCGGCTGCTTGCCCGTAGTTAGC
+
CCCCCGGGGGGEEFGGGGGGGGGGGGGGGGFF@FGGGGGGGGGGGGGGDGGGGGGCFGGGFGGEGG@FEGGFG?FGGGGGGFFCDE@CF?CFFGGEGC>CF@FFGFGGCEFGGGEEE:FFFFEGGGGGGFGGGGGGGCFGGADFGDBFBGFB@F7;FFD8BFBF8DGGGGGF69CGFGFGGGGCFGFGEFFFDDGDDGFFE;@BDFF?CFG=EA9866;:=428<03((*((/,)6:<EEBF>5B9D>CB3?:B<=--(--1(-5:?1:0.))(6>2(,,--9>?0)464??)8;;0)).
@M02996:162:000000000-B87FG:1:1102:2340:16676 2:N:0:TCGACGTC+TCTCTCCG
GACTACAAGGGTATCTAATCCTGTTTGCTCCCCACGCTTTCGTGCATGAGCGTCAGTACAGGCCCAGTGGCTTGCCTTCGCCATCGGTGTTCCTCCGCATATCTACGCATTTCACTGCTACACGCGGAATTCCATCCCCGGCTGCCGTACTCTAGCCTTGCAGTCCCAAAGGCAGTTCCCAGGTTGAGCCCGGGGCTTTCACCTCTGTCTTGCAAAGCCGCCTGCGCACGCTTTACGCCCATTAATTCCGAATAACGCTTGCACCCTACGTATTACTGCGGCTGCTGGCCACGAGTTATG
+
CCCCCGGGGGEGGGGGFCFGGGGGGGGCGGFFEGGGGEGGGFGGC,EEFFGGGGG7F,<FGGF,66CEF8,9AFFGGGGFE,?FFEEGCGGG4,,44,@F7=C8E,DFE=FGGFF5E8?@=CB=8:+68=FGCDFDGDF++1)0CGBGF8DFGGDF,=92>68@D5?7F,D?CF>FFFEG9,@A@,:@8,=5757)0<8B4B>*8*5/>CFE)*)2))*,*./(66;1786?7:))-,2::.42=)6:78.(4)5?-((((*))2(4,((.)-,65).--(--(().,((,())/2;).)
@M02996:162:000000000-B87FG:1:1102:2342:16695 2:N:0:TCGACGTC+TCTCTCCG
GACTACAAGGGTATCTAATCCTGTTTGCTCCCCACGCTTTCGTGCATGAGCGTCAGTACAGGCCCAGGGGATTGCCTTCGCCATCGGTGTTCCTCCGCATATCTACGCATTTCACTGCTACACGCGGAATTCCATCCCCCTCTGCCGTACTCTAGCCTTGCAGTCACAAAGGCAGTTCCCAGGTTGAGCCCGGGGATTTCACCTCTGTCTTGCAAAGCCGCCTGCGCCTGCTTTACGCCCAGTAATTCCGGTTACGGCTGTCACCCTCCGTATTACCGCGTCTGCTGGCACGGTGTTACC
+
CCCCCGGGGGGF<FFGGFFFFGGGGGGGGGFDCGGGGGGGGGGGCFFFGGGFFGGGGGGGGGGGDGG?FE8@BFEFFGGGG:@BEGC?@FFFCFFGEGFCFB=DEFD@>EEGGGF<E8?=B,BEEEC4CFFF;DCFCGGEC=DDGGF@>89DFADFGGF@BF=FF5@C,>@6,*;CCFEG9D:<FC59@F>=7A?39BDFCGFB22>5CFGEEF/1;AG052((/,(((*(4@?)92(::<?:9/664*5)-3.))(--((2.668:(424:2().<03>--804A.:1(.())1;/))-
@M02996:162:000000000-B87FG:1:1102:4256:16970 2:N:0:TCGACGTC+TCTCTCCG
GACTACTCGGGTATCTAATCCTGTTTGATCCCCACGCTTTCGTGCCTCAGCGTCAATATATGTGTAGCCTGCTGCCTTCGCAATAGGTGTTCTATGTCATATCTAAGCATTTCACCGCTACATGACATATTCCGCAAACCTCCACAATATTCAAGATATATAGTATCAATGGCAGTTTCGGAGTTAAGCTCCGAGATTTCACCACTGACTTACATACCCGCCTACGCACCCTTTAAACCCAGTGAATCCGGATAACGCTTGCACCCTCCGTATTACCGCGGCTGCTGGCCCTGGGTTAGC
+
CCCCCGGGGGGGEGGGGGFGGGGGGGGGGGGGGGGGGGGGGGGGGGGGGGGGGGCEFGGGGFEFFFGGGFGGGGGGGGGGGGGCCFFGFGGGGFGGGGGGA=EFDGCFFFDGGGGGG8@DGEFGGG=@?FGGGGE+=EDGG5DDDGDF+3?EGFGGGGGGDFEEFCGGGGG5DFGGFGE868=@=FFEDDFEDFGFDFFFEGE*0@CBEAF7AFCC59C=E>FAFDFA2?=);4CFFFCE@D6*1087;(:6?E<F(.//(:3)0,(/((//(/754(-((-4>?)5>1(3(0)*22-.4
@M02996:162:000000000-B87FG:1:1102:4239:16975 2:N:0:TCGACGTC+TCTCTCCG
GACTACTCGGGTATCTAATCCTGTTTGATCCCCACGCTTTCGTGCCTCAGCGTCAATATATGTGTAGCCTGCTGCCTTCGCAATAGGTGTTCTATGTCATATCTAAGCATTTCACCGCTACATGACATATTCCGCAAACCTCCACAATATTCAAGATATATAGTATCAATGGCAGTTTCGGAGTTAAGCTCCGAGATTTCACCACTGACTTACATACCCGCCTACGCACCCTTTAAACCCAGTGAATCCGGATAACGCTTGCAACCTCCGTATTACCGCGGCTGCTGGCACGGGGTTAGC
+
CCCCCGGGGGGGEGGGGGGFFFGGGGGGGGGGFGGGGGGGGGGGGGGGGGGGGGGGGGGGGGGGGGGGGGGGGGGGGGGGGGGGGGGG?FGGGCEGGFCFFFGGGFGFFGGGGFFFG>ACDEFGGGGGFGGGGGGGGGGGGBBGGG?AF;DFG9DGGF8CEFEGFECFGFGFGF6DDFFGGGGECEDFEDDDDAG50@F?EFEF>C@EFFGFFFE<6AGAEBFAB=)77EADFBEFCFF=(((*0179<=>(;D@A/.//42/)26;@@BD11(<?.6,-,,,(-.)((14<))*22,89
@M02996:162:000000000-B87FG:1:1102:21497:17153 2:N:0:TCGACGTC+TCTCTCCG
GACTACTGGGGTATCTAATCCTGTTTGCTCCCCACGCTTTCGTGCATGAGCGTCAGTACAGGCCCAGGGGATTGCCTTCGCCATCGGTGTTCCTCCGCATATCTACGCATTTCACTGCTACACGCGGAATTCCATCCCCCTCTGCCGTACTCTAGCCTTGCAGTCACAAAGGCAGTTCCCAGGTTGAGCCCGGGGATTTCACCTCTGTCTTGCAAAGCCGCCTGCGCACGCTTTACGCCCAGTAATTCCGATTAACGCTCGCACCCTACGTATTACCGGCGCTGCTGGCACTTAGTTCAC
+
CCCCCGGGGGGGGGGGGGGGGGGGGGGGGGFGGGGGGGGGGGGGGGGGGGGGGGGGGGGGGGGGGGGGGGFGGFGGGGGGGGGGGEGFGGGGGGGGGGDGGFGFGGGGEGEGGGGFG>FBFFEGGGGGGGGGGGGGGCEGGFFGGGFGFGFFGGGGGGGGGGFGGFFGGGGFGFGGFGFG9DFFGGEF:FGFDDGFDGGFFGFEFG=EFFGEF6CFFFF>:6;?@@F>FC>(9<AA?FGGF?8A@6:A?>76?@DF,----1(4C6?B0(.)-44:6-(,44969::223<()1+3<4))
@M02996:162:000000000-B87FG:1:1102:27494:17203 2:N:0:TCGACGTC+TCTCTCCG
GACTACTAGGGTATCTAATCCTGTTTGCTCCCCACGCTTTCGTGCATGAGCGTCAGTACAGGTCCAGGGGATTGCCTTCGCCATCGGTGTTCCTCCGCATATCTACGCATTTCACTGCTACACGCGGAATTCCATCCCCCTCTACCGTACTCTAGCCATGCAGTCACAAAGGCAGTTCCCAGGTTGAGCCCGGGGATTTCACCTCTGTCTTGCATAACCGCCTGCGCACGCTTTACGCCCAGTAATTCCGATTAACGCTTGCACCCTACGTATTACGGCGGCTGCTGGCACGTAGTTAGC
+
CCCCCGGGGGGGFGGGGGGGGGGGGGGGGGGGFEGGGGGGGGGGGGGGFDGGGGGGGGGGGGGGGGGFFGEGGGGGGGGGEFGGGGEGGGGGGGGGGGGGGFGGGGGGGGGGGGGFG:FFGEFGGGGCFFGGDFGGGEFGGADGGFEGFGFDFFGFDGGDGGEFEEGGGGGFFFGGFGEGGGGGGGFGFGGBDDDEFGGCEFFBBGFFFFGBEFEF4?8646;?@>B91=;;CFFE?DGG124<64-678)-4069--(--1.5C<<7<62))5A<((-(-4918D::::?:)021<-.)
@M02996:162:000000000-B87FG:1:1102:20820:17239 2:N:0:TCGACGTC+TCTCTCCG
GACTACAAGGGTATCTAATCCTGTTTGCTCCCCACGCTTTCGTGCATGAGCGTCAGTACAGGCCCAGGGGATTGCCTTCGCCATCGGTGTTCCTCCGCATATCTACGCATTTCACTGCTACACGCGGAATTCCATCTCCCTCTGCCGTACTCTAGCCTTGCAGTCACAAAGGCAGTTCCCGGGTTGAGCCCGGGGATTTCACCTCTGTCTTGCAAAGCCGCCTGCGCACGCTTTACGCCCAGTAATTCCGATTAACGCTCGCACCCTACGTATTACCGCGGCTTCTGGCACTTAGTTCTC
+
CCCCCGGDGGGGGGGGGGGGGGGGGGGGGGGGGA@@FGGGGGFGGCFAFGGGGGGGGGGGGGGGGGGGEC@,:AFGGGGGGGGC@G=FGGGGFF>AFCGGGFGGGGGGGGGGGGG,EDFGGEF6C+4+@FGFGFDD+EFGGFF?FG?3@EFF,EG,D8EDFGDF889F?DCFGFCGFFED+8@CGGEFCFDAD*C):CFFFG=EF=7088:.56;8=AD9C;??=BB(4*4(9?9<B?EG?(4)9)6>:>>1())*-----14292((.3..).<A4:4(44((.657::2()*33<)))
@M02996:162:000000000-B87FG:1:1102:3609:17458 2:N:0:TCGACGTC+TCTCTCCG
GACTACCCGGGTATCTAATCCTGTTTGCTCCCCACGCTTTCGTGCATGAGCGTCAGTACAGGCCCAGGGGATTGCCTTCGCCATCGGTGTTCCTCCGCATATCTACGCATTTCACTGCTACACGCGGAATTCCATCCCCCTCTGCCGTACTCTAGCCTTGCAGTCACAAAGGCAGTTCCCAGGTTGAGCCCGGGGATTTCACCTCTGGCTTGCAAAGCCGCCTGCGCACGCCTTACGCCCAGTCATGCCGATTAACGCTCGCACCCTACGTCTTACCGCGGCTGCGGGCACGTGGTTGTC
+
CCC,AF,6CFGFF8FACFGCGGFFFGGGG9@CCCFGGGGGGGGGGGGGFGGGGGGGGD<FGFGGGGGGGD@FFGGGGGGGGCF:FEBBF@FFFG>FF7=BF?FGGGFE=ECFGGG9>:DDCEFEBFGFFFGGGADA+,6B=@FGDFBC?>*=C@D9DF7,5@@<?0+,4D?5@FGC+?>76@5CCGFGE8:4DACE:C=+0;3>=D@3))CB3*/;48*6=:267191214(24<::1:=<B:)*--4930(4..=-,((,)-314(,24,4(,-..(-,(-(3(((-((-(0);:C(,.
@M02996:162:000000000-B87FG:1:1102:3632:17459 2:N:0:TCGACGTC+TCTCTCCG
GACTACCCGGGTATCTAATCCTGTTTGCTCCCCACGCTTTCGTGCATGAGCGTCAGTACAGGCCCAGGGGATTGCCTTCGCCATCGGTGTTCCTCCGCATATCTACGCATTTCACTGCTACACGCGGAATTCCATCCCCCTCTGCCGTTCTCTAGCCTTGCAGTCACAAATGCAGTTCCCGGGTTGAGCCCGGGGATTTCACCCCTGTCTTGCAACGCCGCCTGCGCCCGCTTTACCCCCAGTAATTCCGATTCACGCCCGCCACCTACGTATTACAGCGTCTGCTGCCACCTAGTTAGC
+
CCCCCGC<FGGGFGGGGFGGGGGGGGGGGGFGEFGGGGGGGGFGGGGAEFGGGGGDG<D@,EDCEGG,@@C,4EFGGGGGGGG7=EGGGFGGGFGG+?FFGFGGGGGGGGGGGGG,C:DFFEG8>FGGGFGGFFA,=@DEDFF=FG5>*,*46@FCD2=,59>F6*=FG,,5@C8,=CE**59@B7@?>FG)35))2<CF4C3(6<7;37F))*)).2:>C>D<B29((*-(914))4CC>?:A6<-.:>)42*.9(.(-,14(93?(5:?).().).3(-(-44).)(,)(0/+3<)6)
@M02996:162:000000000-B87FG:1:1102:3620:17473 2:N:0:TCGACGTC+TCTCTCCG
GACTACCCGGGTATCTAATCCTGTTTGCTCCCCACGCTTTCGTGCATGAGCGTCAGTACAGGCCCAGGGGATTGCCTTCGCCATCGGTGTTCCTCCGCATATCTACGCATTTCACTGCTACACGCGGAATTCCATCCCCCTCTGCCGTACTCTAGCCTTGCAGTCACAAAGGCAGTTCCCAGGTTGAGCCCGGGGATTTCACCTCTGTCTTGCAAAGCCGCCTGCGCACGCTTTACGCCCAGTAATTCCGATTAACGCTCGCACCCTACGTATTACCGCGGCTGCTGGCACGTCGTTCGC
+
CCCCCGF8FGFFGGFGFDFFGGFCFFGGGGFGEGGGGGGGGGGGGGGGGGGGGGGGFGGGFGGFEGGGGGEFFGGGGGGGGGGGGGGFGEGFFFFGGD>FCFGDGGGGGGGGGGGFGDFGGGGGGGGGGGGGGAFFGFEGDDDGCEBF5CFFGGGGGFAFFG53,8FG6FGFFFG:AFFGCGGCCFFFBGGFGEG;BGGFEFFFFD=7?FGFEF3AAAD9::2=0669089114ABF8CE1?:A@A<4:8.3()-9(----1-4923(4,())5)6)-(16211???:1:??))22/(44
@M02996:162:000000000-B87FG:1:1102:5276:17775 2:N:0:TCGACGTC+TCTCTCCG
GACTACTAGGGTATCTAATCCTGTTTGCTCCCCACGCTTTCGTGCATGAGCGTCAGTACAGGCCCAGGGGATTGCCTTCGCCATCGGTGTTCCTCCGCATATCTACGCATTTCACTGCTACACGCGGAATTCCATCCCCCTCTGCCGTACTCCAGCGATGCAGTCACAGATGCAGTTCCCAGGTTGAGCCCGGGGATTTCACAACTGTCTTACATCACCGCCTGCGCACGCCTTACGCCCCGTAATTCCGATTAACGCTTTCCCCCTACGTATTACAGCGGCTGCTGGCACGTCGTTAAC
+
CCCCCGFEFGGGGGGGGFGGGGGGGGGGGGGGGGGGGGGGGGFGGGF@FFGGGGGGGEEEGFGCFFGFGGCF<FFGGGGGGGG7=CCFGGGGFFFGC:FF@DGGGGGGGGGGGGF?E:??DEFE7CGDGGGGC=D3=,@EGAD?F9?@*CFF,DG8+@FGGGB>3*=EFFEAF5CEFGEDCCCFFGEEEFG2/?7AEFFA7B*06*79@AFEF+/1+;F?533=0169250(;3):21?:-9,(7(6<C:)43>)/-,--,*),24>1:(.5)3).).,,4-((44)4:7<<0.2*1((-
@M02996:162:000000000-B87FG:1:1102:5297:17776 2:N:0:TCGACGTC+TCTCTCCG
GACTACTAGGGTATCTAATCCTGTTTGCTCCCCACGCTTTCGTGCATGAGCGTCAGTACAGGCCCAGGGGATTGCCTTCGCCATCGGTGTTCCTCCGCATATCTACGCATTTCACTGCTACACGCGGAATTCCATCCCCCTCTGCCGTACTCCAGCGATGCAGTCACAGATGCAGTTCCCAGGTTGAGCCCGGGGATTTCACAACTGTCTTACATCACCGCCTGCGCACGCTTTACGCCCAGTAATTCCGATTAACGCTTGCACCCTACGTATTACCGCAGCTGCTGGCACGGAGTTAGT
+
CCCCCGGGGGGGFGGGGGGGGGGGGGGGGGFFFGGGGGGGGGGGGGGGCFGFGGGGGGGGGGGGGGGCGGGEGGGGGGGGGGFECCFGGGGGGDFGFDGGFFGD9FGGGGGGGGGGFDDFDEFEGGGGCFGGGGGFGGFGGDFFFFEGFD5DGFGGGGGGGGF@DEFF76EAAAGGFGFGF@C9FFCECDF>DDGFFGGFEFE=@<BEFFFEFFEF4AF376;;0:>((=6;<<AD??EE(.5A4)64*.0,854*(---(15<C6:(.-.))().6((-,(((,4,((45())/22))-
@M02996:162:000000000-B87FG:1:1102:5290:17793 2:N:0:TCGACGTC+TCTCTCCG
GACTACTAGGGTATCTAATCCTGTTTGCTCCCCACGCTTTCGTGCATGAGCGTCAGTACAGGCCCAGGGGATTGCCTTCGCCATCGGTGTTCCTCCGCATATCTACGCATTTCCCTGCTACACGCGGAATTCCATCCCCCTCTCCCGTACTCCAGCGATGCAGTCACAGATGCAGTTCCCAGGTTGCGCCCGGGGATTTCACCACTGTCTTACATCACCGCCTGCGCACGCTTTACGCCCAGTAATTCCGATTAACGCTTGCACCCTACGTATTACCTCGGCGGCTGGCACGTGGTTAGC
+
CCCCCGGGGGGGGGGGFFGGGGFFGGGGGGGFGGGGGEGGFEEFGGGFGEFGGGEGGFCGAEGEGGFGGGEG@<FEFFGGGGGEFEGGGGGGFEFGGC>FC+EF@FFD>6BFF9F<85@9DFGEEEFGEFEED=@8+,6@=88+@@9A*@D?=FCB>+=8CA*83:C7CCFACFFE++226D74>:5C)C?9D>55)6;FCC*82*7*/3+)./9+6;C<5,/6?((.(*((/-<B?6?*80,60)..22022))1(,-((/..9:0(2,(,672.)))(,-((4(-(-(420.*2260)
@M02996:162:000000000-B87FG:1:1102:9222:18156 2:N:0:TCGACGTC+TCTCTCCG
GACTACTGGGGTATCTAATCCTGTTTGCTCCCCACGCTTTCGTGCATGAGCGTCAGTATTGGCCCAGGGGGCTGCCTTCGCCATCGGTATTCCTCCACATCTCTACGCATTTCACTGCTACACGTGGAATTCTACCCCCCTCTGCCATACTCTAGCCCGCCAGTCACAAATGCAGTTCCCAGGTTAAGCCCGGGGATTTCACATCTGTCTTAGCGGACCGCCTGCGCACGCTTTACGCCCAGTAATTCCGATTAACGCTTGCACCCTCCGTATTACCGCGGCTGCTGGCACGTCGTTAGC
+
CCCCCGGGGGGGGGGGGFFGGGGGGGGGGGFECGGGGGGGGGGGGGGGGGGGGGGGGGGGGGGGGGGGEGGFGGGGGGGGGGGGGEGGGGGGGGGGGGGFGFGGGGGGGEDGGGGGGDFGGEFGGGGGGGGGGFGGGGGGGDFGGGFGFGFFGGGFGF>CF6@<<8FFGFGCGAFGFGEGCD7@AFAGEGGFGFDFFGFFFGF4BCC??FGEE46)28:9E>@<DFFFB521C?2<??EGFF?A?<A9>()4:3>F--(,-1.496:(--4:0(-69?(4(-79<?3360<?))*2/24)
@M02996:162:000000000-B87FG:1:1102:26654:18457 2:N:0:TCGACGTC+TCTCTCCG
GACTACCAGGGTATCTAATCCTGTTTGCTCCCCACGCTTTCGTGCATGAGCGTCAGTACAGGCCCAGGGGATTGCCTTCGCCATCGGTGTTCCTCCGCATATCTACGCATTTCACTGCTACACGCGGAATTCCATCCCCCTCTGCCGTACTCTAGCCTTGCAGTCACAAAGGCAGTTCCCAGGTTGAGCCCGGGGATTTCACCTCTGACTTGCAAAGCCGCCTGCGCACGCTTTACGCCCAGTAATTCCGATTAACGCTCGCACCCTACTTATTACCGCCGCTGCTGGCACGTAGTTCGC
+
CCCCCGGGGGGGGGGGEGFGGGGEGGGGGEEGGGCGGGGGGGGGGGGGGGGGGGGGGGGGGCEG@FGGCEF7FFFGGGGGGBFGFEBBFGGGFFFGGGGGGFFGFFGGGGGGGGG9E>FDDFGGGGG>FFGGGGEFFDDEGFFFGGDF>EFFFFG,DAA8@DDF@8D,9,@;CFGCAFEF9DFEFGF7CDGFGBDFFGFFFF=39F5*1;F=EAEF4;*.=:8=D@F@98948:)-80:C:2,464<A:(0-3768,----146D3:(.)).))6:.(,(-4-343::?0)(0)**2)(,
@M02996:162:000000000-B87FG:1:1102:8606:18983 2:N:0:TCGACGTC+TCTCTCCG
GACTACTGGGGTATCTAATCCTGTTTGCTCCCCACGCTTTCGTGCATGAGCGTCAGTACAGGTCCAGTGGATTGCCTTCGCCATCGGTGTTCCTCCGCATATCTACGCATTTCACTGCTACACGCGGAATTCCATCCCCCTCTACCGCACTCTAGCCATGCAGTCACAAATGCAGTTCCCAGGTTGAGCCCGGGGATTTCACATCTGTCTTGCATAACCGCCTGCGCACCCCTTACGCCCAGTACTTCCGATTAACCCTTGCACCCTACTGATACCCGCCGCCTCCGGCACCTAGTTACC
+
CCCCCFF<FGGGGGGGGFGGGGGGGGGGGGFGEFGGGGGGGGGGGGGFC<F:FCFGGGGC@EFGGGD,CCE,A?FGGGGGGGECFGCFGFGFBFEF>CFFD7FFGGGGGGGGGGD,E:BBC9B=CF=:FFGGFFDDD=DEGFBGG>*+3@AFDEDFGGF,:ED==8FAFGGFGFGG7C;938@9CC@GEF557?DD*>DFA9**.:4/9+:>**1+4;2(4.((626,6*3(158;((4:4(,6*)-.::),,.6*)...,2.4>?0:42,)-).4(4((-(4((((,49((.)+30)-)
@M02996:162:000000000-B87FG:1:1102:8584:18994 2:N:0:TCGACGTC+TCTCTCCG
GACTACTGGGGTATCTAATCCTGTTTGCTCCCCACGCTTTCGTGCATGAGCGTCAGTACAGGTCCAGGGGATTGCCTTCGCCATCGGTGTTCCTCCGCATATCTACGCATTTCACTGCTACACGCGGAATTCCATCCCCCTCTACCGTACTCTAGCCATGCAGTCACAAATGCAGTTCCCAGGTTGAGCCCGGGGATTTCACATCTGTCTTGCATAACCGCCTGCGCACGCTTTACGCCCAGTAATTCCGATTAACGCTTGCCCCCTACGTACTACCGCGGCTGCTGGCACGTGTTTAGC
+
CCCCCGGGGGGGGGGGGGGGGGGGGGGGGGGGGGGGGGGFGGGGGGGGGGGGGGGGGGGFGGGGGGGGGGG>FFGGGGGGGGGFDCCFGGGGFGGFGGGGGFGGFGFGGGGGGGGFG:DDGCFEGCGEGCFFFGGGGGGGGDDGGFDFFGFFGGGGGGGGGGD3=DFGFGGFGFFGFGFGGGC@FGF9@FGFC>DFFGFFFGFC@GE<?FF>:698A6;:720,8416>=,(26><F<C5:??)0.-6:>@((868(--,-*.)/-((.,..((.:((,-42-((,57(,5(0)30*-)-
@M02996:162:000000000-B87FG:1:1102:10431:19450 2:N:0:TCGACGTC+TCTCTCCG
GACTACAAGGGTATCTAATCCTGTTTGCTCCCCACGCTTTCGCACCTCAGCGTCAGTACCGAGCCAGTGAGCCGCCTTCGCCACTGGTGTTCCTCCGAATATCTACGAATTTCACCTCTACACTCGGAATTCCACTCACCTCTCTCGGACTCGAGATTGCCAGTATTAAAGGCAGTTCCAGGGTTGAGCCCTGGGATTTCACCCCTAACTTAACAATCCGCCTACGTGCGCTTTACGCCCAGTAATTCCGAACAACTCTAGCCCCCTTCGTATGACCGCGGCTGCTGGCATGAAGTTAGC
+
CCCCCGGGGGGGGGGGGFCFGGFFGGGGGGDFCGGGGGGGGGGGGGGGGGGGGGGGGGGGGGGGGGGGGGGGGGGGGGGGGGFFFFFFGGGGGGGGGGGGGFGGFGGFGGGGGGGGGDDDFGFGGGFGGGGGGGGFGGFFGDBFFGEFDGFFDGDFFGFCFG>:7DCGFCFFCFGGFGFGGGGFGGEGEFFCGFGFFGCB@FFFF7B>=ACEFFE99;6>C5:=B=:(5=99<<EF@DE5<D=C:39<;;D(,5.7)..)-23,>9F??8..,(-.(4(((4((4357118:10++3..-
@M02996:162:000000000-B87FG:1:1102:27303:19614 2:N:0:TCGACGTC+TCTCTCCG
GACTACACGGGTATCTAATCCTGTTTGCTCCCCACGCTTTCGTGCATGAGCGTCAGTACAGGCCCAGGGGATTGCCTTCGCCATCGGTGTTCCTCCGCATATCTACGCATTTCACTGCTACACGCGGAATTCCATCCCCCTCTGCCGTACTCTAGCCTTGCAGTCACAAAGGCAGTTCCCAGGTTGAGCCCGGGGATTTCACCTCTGTCTTGCAAAGCCGCCTGCGCACGCTTTCCGCCCAGTAATTCCGATTAACGCTCGCACCCTACGTATTACCGCGGCTGCTGGCACGTAGTTAGC
+
CCCCCGGGGGGGGGGGGGGGGGGGGGGGGGGGGGGGGGGGGGGGGGGGGGGGGGGGGGGGGGGGGGGGGGGGGFEFGGGGGGGGGGFFFGGGGGGGCGEFGFGGGGGGGGGGGGGF;:FFFDFGGGGDGGGGECGGGGGGDDFGGF?F5EFFGGGGGGGFCGFFFFGGCGG?FFGGAFF>CCEFGGFGEGGBD>>8?FGFFGE=B8>?EFGBEA?2/;5.::;?D06((33(782-(4;C:?:<6-5:*(0(17)1--,.(1(-7:6<04.56(64.12-434(4,,36?2(0)22<6)4
@M02996:162:000000000-B87FG:1:1102:11085:19763 2:N:0:TCGACGTC+TCTCTCCG
GACTACCAGGGTATCTAATCCTGTTTGCTCCCCACGCTTTCGTGCATGAGCGTCAGTACAGGCCCAGGGGATTGCCTTCGCCATCGGTGTTCCTCCGCATATCTACGCATTTCACTGCTACACGCGGAATTCCATCCCCCTCTGCCGTACTCTAGCCTTGCAGTCACAAAGGCAGTTCCCAGGTTGAGCCCGGGGATTTCACCTCTGTCTTGCAAAGCCGCCTGCGCACGCTTTACGCCCAGTAATTCCGATTAACGCTCGCACCCTACCTCTTACCGCGGCTGCTGGCACGTATTTATG
+
CCCCCGGGGGGGGGGGGFFGGGGFGGGGGGGGEGGGGDGGGGGGGGGGFGGGGGGGFGGGFGGGGGGGGGGGGGGGGGGGGGGGGGGFGGGFGGGGGG>FGFGFGGGGGCCFGGGFFDFFFFFGGGGFGGGGFGFGGFFGGFDGGGDFEGFFFGGGGGGGGGEDFEGFCEGFGFGCCGEGGGG7BE@6>EF=GBGE>FFFCFFEFFFFFFGFFFFFFFG>=66;@63(3341>:A<(,:=2<()16<<?:.(1)./--(,-173<:(((())).66:6(-4-4;6))48:<0)0++3-.)
@M02996:162:000000000-B87FG:1:1102:27380:19826 2:N:0:TCGAAGTC+TCTCTCCT
GACTACACGGGTATCTTATCCTGTTTGCTCCCCACGCTTTCGTGCCTCCACGTCCGTTGCCGTTCAGTCAGCCGCCTTCGCCCCCGGTTTTCCTCCCCATATCTTCGCCTTTCACCGCTACACCCGGCATTCCACCTACCCCCTCCGCACTCGAGCTCCACCGTTTCCCCAGCCGTTCCGGGGTTTAGCCCCGAGTTTTCCCCTCCGACTTGCCTTTCCCCTTGCGCCCCCCTTCACCCCAATACATCCGGCAAACGCTTTCCCCCGCCGTCTTCCCGCCGTCGCTGTCCCCTCGTTATC
+
CCCCCGE,BCFG+;6<,C@,E,CFFE<=,6;CF-86@,BF,@,9@CB,,AE@F<,+6C,8C68,:,6C@FCCA+8@8@44:B,+16@@+BDADG,=++99,34+,,944=CD<;BF==5064E,++8+>+C=D,98+663+1)0A89+*4*3+@381<19F,8@C@FG,6,*15*4*0:**===F*(+.5A<3))))7:+7:;DD*,,()9)-9596@G2*((,5(31(271D:(52<FE0,())5-.24>(()(0(-,-(2-)2(((--,(,()..(((,((((--().,())*12(()
@M02996:162:000000000-B87FG:1:1102:8725:20313 2:N:0:TCGACGTC+TCTCTCCG
GACTACAAGGGTATCTAATCCTGTTTGCTCCCCACGCTTTCGTGCATGAGCGTCAGTACAGGTCCAGGGGATTGCCTTCGCCATCGGTGTTCCTCCGCATATCTACGCATTTCACTGCTACACGCGGAATTCCATCCCCCTCTACCGTACTCTAGCCATGCAGTCACAAAGGCAGTTCCCAGGTTGAGCCCGGGGATTTCACCTCTGTCTTGCATAACCGCCTGCGCACGCTTTACGCCCAGTACTTCCGATTAACGCTTGCAACCTACGTATTACCGCGGCTGGTGGCACGTCGTTAGC
+
CCCCCGGGGGGGGGGGGFGGGGFFGGGGGGDD@FGGGGGGGGGGGGGGGGGGGGGGGGGGGGGGGFGGGGGGGGGGGGGGGGEGFGGGGFGGEGGGGGGGGFGGGGGGGGGGGGFDF:?==>EEDCGEGGGGFGGGGGGGD8DGGEBDDGFFGFGGGGGCFGFEFEGGGGGFDFGGFGCGGGGFFF@E835>DDD*97DFEGE;2C@*7BCEFFC=BFC5*6?;<2>29C6?<<<C11CC?((.*.))24)(4)49,(,--*)-23((((())(.440-(((,((((-,.2())*1/43)
@M02996:162:000000000-B87FG:1:1102:8744:20318 2:N:0:TCGACGTC+CCTCTCCG
GACTACAAGGGTATCTAATCCTGTTTGCTCCCCACGCTTTCGTGCATGAGCGTCAGTACAGGTCCAGGGGCTTGCCTTCGCCATCGGTGTTCCTCCGCATATCTACGCATTTCACTGCTACACGCGGCATTCCGTCCCCCTCTACCGTACTCTAGCCATGCAGTCACAAAGGCAGTTCCCGGGTTGAGCCCGGGGATTTCACCTCTGTCTTGCATAACCGCCTGCGCACCCTTTACCCCCAGTAATTCCGGTTACCTCTTGCCCCCTCCGTCTTCCCGCGGCTGCTGGCACGTGGTTAGC
+
CCCCCG@,CFGGGGGGGGFGGGGGGGGDEFGEEFGGGGGGGGGGG8FGGGGGGGGGGE<<EE,ACCF8F7+6B:FGGGG7BB@CEGFFGGDG;<;,+CCF@CFFGFGGEGGGGGE,E:DDFEF+64@+@CFGF,@@D8@7>>D7,@@:DEFFFGG9F?,@DFFFG@GGGGGFGF+4=?2**514>*1C5=D=C>C):FFF4FE3@6;48AG@E*<8+;;9=:03=>@,656?7?B2-3@C3(44=4-4:2)-1.)*)..)-*.)1--(((-((,64(((,--342??B6:220)*2;)(.
@M02996:162:000000000-B87FG:1:1102:8731:20330 2:N:0:TCGACGTC+TCTCTCCG
GACTACAAGGGTATCTAATCCTGTTTGCTCCCCACGCTTTCGTGCATGAGCGTCAGTACAGGTCCAGGGGATTGCCTTCGCCATCGGTGTTCCTCCGCATATCTACGCATTTCACTGCTACACGCGGAATTCCATCCCCCTCTACCGTACTCTAGCCATGCAGTCACAAAGGCAGTTCCCAGGTTGAGCCCGGGGATTTCACCTCTGTCTTGCATACCCGCCTGCGCACGCTTTACGCCCAGTAATTCCGATTAACGCTTGCACCCTACGGATTACCGCGTCTGCTGGCGCGTAGTTAGC
+
CCCCCGGGGGGGDFGGGFEFGGGGGGGGFFFFCFGGGFGGGGGGGFGGGGGGGGGGGGGGGGFGFGGGGG@EGGGGGGGGDCFGFGGFGGGFEGGGGGGGGFGGDFFFCEEFGGFCD:FFGFGGGGG7CFGGEFGDD>DCC8DFGEEFFGFFGGGGGGGGGG5CE5+DFGFFGAGGFGEGDFEFEGFG@DGFGDG>>FFFFGF3BGEEEFFEEFFF6;?8=66?D991(*30>=)7;6EC?BF)9-4::(.-4)4@-,,--/.)0,8?B?((,42))-,7,--2<A7(:((-00*/3).)
@M02996:162:000000000-B87FG:1:1102:27011:20472 2:N:0:TCGACGTC+TCTCTCCG
GACTACACGGGTATCTAATCCTGTTTGCTCCCCACGCTTTCGTGCATGAGCGTCAGTACAGGCCCAGGGGATTGCCTTCGCCATCGGTGTTCCTCCGCATATCTACGCATTTCACTGCTACACGCGGAATTCCATCCCCCTCTGCCGTACTCTAGCCTTGCAGTCACAAAGGCAGTTCCCAGGTTGAGCCCGGGGATTTCACCTCTGTCTTGCAAAGCCGCCTGCGCACGCTTTACGCCCAGTAATTCCGATTAACGCTCGCACCCTACGTAGTACCGCCGCTGCTGGCACGTAGTTAGC
+
CCCCCGGGGGGGGGGGGFFGGGGGGGGGGGFFGGGGGGGGGGGGGGGGFGGGGGGGGGGGGGGGGGGGGGGGGGGGGGGGGGFFFEFFFFFGFGGFFFEGGDFGGFGGGGGGGGG9=:FDFFEGCGC@FGGGFGGGGEFGG88=EFFEFGFFGFGGGGGGFGFGFFGCF6EFC6DGFGFGFGFFFGFECGFFGFGFFGGFFGF=>FFEEFF=EF?66;C6=6;;=BF31:6(9(6AF:EE:??2=:96:?0-(049--(--)-4C3,((-,..,5:5(-(,-((,,.(8?>6<)*29...
@M02996:162:000000000-B87FG:1:1102:12332:20477 2:N:0:TCGACGTC+TCTCTCCG
GACTACTGGGGTATCTAATCCTGTTTGCTCCCCACGCTTTCGTGCATGAGCGTCAGTACAGGTCCAGGGGATTGCCTTCGCCATCGGTGTTCCTCCGCATATCTACGCATTTCACTGCTACACGCGGAATTCCATCCCCCTCTACCGTACTCTAGCCATGCAGTCACAAAGGCGGTTCCCAGGTTGAGCCCGGGGATTTCACCTCTGTCTTGCATAACCGCCTGCGCACGCTTTACGCCCAGTAATTCCGATTAACGCTTACACCCTACGTATTACAGCGGCTGCTGGCACTTGTTTAGC
+
CCCCCFGGGGGGDGGGGGGGGGGGGGGFGGFFGFGGGGGFGGGGGGGGGGGGGGGEGGGGGGGGGGGGGGGGGGGGGGGGGGGGGEFGGGGGGGGGEGEGGFGGGGGGGEGGGGGGGDFGFEFGGDDCCAEGGGGGGGGGGDFGGGFFFGFFGGGGGGGGGGEGGEGGGGGFGFGGFGFGGGDCGG=GBFF9>DGFFFGFFGE@>DEFFFGFF4?:BFG6C9138(6,6?,3>?BD?:EE((.)1-5:::73<368----,*).9914804..,6<).)3(--(4420:?B(0*33;464
@M02996:162:000000000-B87FG:1:1102:12312:20487 2:N:0:TCGACGTC+TCTCTCCG
GACTACTGGGGTATCTAATCCTGTTTGCTCCCCACGCTTTCGTGCATGAGCGTCAGTACAGGTCCAGGGGATTGCCTTCGCCATCGGTGTTCCTCCGCATATCTACGCATTTCACTGCTACACGCGGAATTCCATCCCCCTCTACCGTACTCTAGCCATGCAGTCACAAAGGCGGTTCCCAGGTTGAGCCCGGGGATTTCACCTCTGTCTTGCATAACCGCCTGCGCACGCTTTACGCCCAGTAATTCCGGTTAACACTTACACCCTCAGTCATACAGCGGCTGCTGGGACGTAGTTAGC
+
CCCCCGGGGGGGEEGGGFGGGGFEGFGAFA@FEGGGGGGGGGEGGGGGGGGGGGGGFGGGGGGGGGGGGGGGFFGGGGGGGGGGEDFGGGGGGGGGGGGGGFGGGGGGGGEGGGFGG89DF9ECEGG:FGGGGGGFFGGGGFFGGGFGFDFFFG+BFGGGGFEDEEGGCFFFGFG7@D)AEFG?FEE<)8:5DDGB>FFFFGEFFF@EEFF9EFC@8;>9>3((/6:66:2,9(6<<6:=:3:)06><24)-(04*)..-.2..9;<?1,.))).6)),((((-().((((()0/*36))
@M02996:162:000000000-B87FG:1:1102:12324:20501 2:N:0:TCGACGTC+TCTCTCCG
GACTACTGGGGTATCTAATCCTGTTTGCTCCCCACGCTTTCGTGCATGAGCGTCAGTACAGGTCCAGGGGATTGCCTTCGCCATCGGTGTTCCTCCGCATATCTACGCATTTCACTGCTACACGAGGAATTCCATCCCCCTCTACCGTACTCTAGCCATGCAGTCACCAAGGCGGTTCCCAGGTTGAGCCCGGGGCTTTCACCTCTATCTTGCATAACCGCCTGCGCACCCTTTACGCCCAGTAATTCCGATTAACGCTTACACCCTACGTATTCCCGCGGCTGCTGGCACGTAGTTAGC
+
CCCCCGAGDGGGGGGGGCFGGGGGGGGGGGGGGGGEG7CDGGECF8FDAFGGGGGGGFF<@8@F<6C,:@+@EEFFFGGGGGDFCEFGCFCA4FFGCFGGGFGGGGDCCGGGGGF?>5BDCEF++@7CFGGG,,;30,6B=:D+=>5ADE?DDGF9DFGGFGEF@0=2AF8DD>>E5D5+@;><F6@GE:FA*:7*/=CFCF*;=00*1==EFFEFF?G05>F;D66(6*;7<E<EFFEGFF>A*4)-258((0)0---(-2.3>1:(40.,)(.44:3(,,-42:)5:0<<8:5126<>
@M02996:162:000000000-B87FG:1:1102:14372:20502 2:N:0:TCGACGTC+TCTCTCCG
GACTACTCGGGTATCTAATCCTGTTTGCTCCCCACGCTTTCGTGCATGAGCGTCAGTACAGGCCCAGGGGATTGCCTTCGCCATCGGTGTTCCTCCGCATATCTACGCATTTCACTGCTACACGCGGAATTCCATCCCCCTCTGCCGTACTCTAGCCTTGCAGTCACAAAGGCAGTTCCCAGGTTGAGCCCGGGGATTTCACCTCTGTCTTGCAAAGCCGCCTGTGCACGCTTTACGCCCAGTAATTCCGATTAACGCTCGCACCCTACGTACTACAGCGGCTGCTGGCACGTAGTTAGC
+
CCCCCFGGGGGGGGGGGGGGGAFGFFFGGG?C6CFGGGGGGGGGGGGG9FFEGEGGGGGGGGGGEGGGGGGGCFCFFF9D@GEFFECCCFCEDEEFCC:FEBEGFFFCB>F9FF,AEDDGFB==EGGGF@:EGCEFFFEEDDFGGC>FBEFFGGFGCGGG8C58<CFFCED?86>CFGEDEGFCGGBC::D=CEDED:6@?CB@@;69CFFEBA4=;5F:56;=4)/5;:3(:7<C02:=?F:D86<<:004?5:B(-(,-141721(.-.,(-)6)4429(76043(00<<8)*22).4
@M02996:162:000000000-B87FG:1:1102:21470:20566 2:N:0:TCGACGTC+TCTCTCCG
GACTACCCGGGTATCTAATCCTGTTTGCTCCCCACGCTTTCGTGCATGAGCGTCAGTACAGGCCCAGGGGATTGCCTTCGCCATCGGTGTTCCTCCGCATATCTACGCATTTCACTGCTACACGCGGAATTCCATCCCCCTCTGCCGTACTCTAGCCTTGCAGTCACAAAGGCAGTTCCCAGGTTGAGCCCGGGGATTTCACCTCTGTCTTGCCAAGCCGCCTGCGCACGCTTTACGCCCAGTAATTCCGATTACAACTGCCCCCCTACGTCTGACGCCGGCTTCGTGCACGTTGTTATC
+
CCCCCGGGGGGGCFGGGFFFFGGGGGCFGGFGGGGGGGGGGGGGGGGGGGGGGGGGGGGGGGGGGGGGGGFGGGGGGGGGGFCFFGFGGGGGGGGGGGEG7DFGFFGGEGGGF9<EG:9+BDCGDGGGGGGGGG8@FFGGGDFGGFDC>GFFGFGGGFF6FFEGGFGGG,DFFFDGFGFGCDCCGGFFE8DAGFG>DGGFFGF*2=@CEFGE4)/;4=F@57;;;FB6;:38DFAAF0CCBF?)/-).04)((0-*-,.()2(3C69:1<1(.-)4((--((((.,.(,33,))/21-).
@M02996:162:000000000-B87FG:1:1102:21453:20568 2:N:0:TCGACGTC+TCTCTCCG
GACTACCCGGGTATCTAATCCTGTTTGCTCCCCACGCTTTCGTGCATGAGCGTCAGTACAGGCCCAGGGGATTGCCTTCGCCATCGGTGTTCCTCCGCATATCTACGCATTTCACTGCTACACGCGGAATTCCATCCCCCTCTGCCGTACTCTAGCCTTGCAGTCACAAAGGCAGTTCCCAGGTTGAGCCCGGGGATTTCACCTCTGTCTTGCAAAGCCGCCTGCGCACGCTTTACGCCCAGTAATTCCGATTAACACTCGCACCCTACGTATTACCGCGGCTGCTGGCACGTATTTAGC
+
CCCCCGGGGGGGGGGGGGGGGGGGGGGGGGFGEFGGGGGGGGGGGDFGGGGGGGFGGGGGGGGGGGGGGGGGG@EGGGGGGGGGGDFFGGGGFGGGDGEGGFGGGGGGGGGGGGGCE:D@FEFGGGGGGGGGGGGFGGFGGDFGGGFGFGFD;CDGGDFGFGCFGAFDGGFFFFGGFGFGGGF7CG57@EG>@?G56CFFFGF@FFE?CFG3<4?6;8C>EBF?F1;63:41C?246?GGFF4A*6<A:70:156@..).-124<:B?:<.)).6>)-1-,,,46::(114(0)+32--4
@M02996:162:000000000-B87FG:1:1102:4192:20639 2:N:0:TCGTCGTC+TCTCTCCT
GACTACTCGGGTATCTAATCCTGTTTGCTCCCCACACTTTCGCGCCTCACCGTCAGTTACTGTCCAGCAAGCCGCCTTCGCCACTGGTGTTCCTCCTAATATCTACGCATTTCACCGCTACACTAGGAATTCCGATTACCTCTCCAGCACTCAAGCAAAACAGTTTCTAATGCAGTTTATGGGTTAAGCCCCTATATTTCACATCTGACTTGCACTCCCGGCTACACCCCCTTTACGACCAGTAACTCCAGACAACGCTCGCCACATACGTAGTACCGCCGCTGCCTCCACGTACTTGAC
+
-@@CB66,C;FF:@EE<,B,CF<F<<,CE,BCCGG,B8<,;@C@F@:@E<CFFCCCFGGDF@E<FCFA8<,9DC7>@=EE:FC:@?EF=,6AE9EGB,,9ADFDECDCGCB<<;FF+:*6=,B,@9EFCFF;=8@1=+6968*==>*,*16?8>D9,,,,8,3<=;=,76E7AFA=+2*2,8==+18E>33)+3+<93+1;E*03+10:9+*1**+*39-4)/-).-0(4:(;)*>((1/,/7>6)972))/()(.(((((1((/(,432.)(-).41(-(((((,))(.((0)2/3)))
@M02996:162:000000000-B87FG:1:1102:14291:20748 2:N:0:TCGACGTC+TCTCTCCG
GACTACCGGGGTATCTAATCCTGTTTGCTCCCCACGCTTTCGTGCATGAGCGTCAGTACAGGCCCAGGGGATTGCCTTCGCCATCGGTGTTCCTCCGCATATCTACGCATTTCACTGCTACACGCGGAATTCCATCCCCCTCTGCCGTACTCTAGCCTTGCAGTCACAAAGGCAGTTCCCAGGTTGAGCCCGGGGATTTCACCTCTGTCTTGCAAAGCCGCCTGCGCACGCTTTACGCCCAGTAATTCCGATTAACGCTCGCACCCTACGTATTACCGCGGCTGCTGGCCAGTTGTTAAC
+
CCCCCGGGGGGGGGGGGFGGGGGGGGGGGGGFEGGGGGGGGGGGGGGGGGGGGGGGGGGGGGGGGGGGGGCFGGGGGGGFEGGGGGGFGGGGFGGGGGGGGFGGGGGGGGGGGGGGGDFGG9=EGGGGGGGGGGGGGDDEGFFGGGEFFGFFGFGGGGGGGCCFFEGGG?EFFFDGFFEGCE;@DGFG>DFBGFGEDGGFFGBBDFEEFFGFF*9;A;C;C;D;=:90,24(9:>D((1>(4:<64:<C:041)66-,(-,1-(1-8(((().,44)1(39,(428:?1(((0*232)))
@M02996:162:000000000-B87FG:1:1102:10417:20749 2:N:0:TCGACGTC+TCTCTCCG
GACTACAGGGGTATCTAATCCTGTTTGCTCCCCACGCTTTCGTGCATGAGCGTCAGTACAGGCCCAGGGGATTGCCTTCGCCATCGGTGTTCCTCCGCATATCTACGCATTTCACTGCTACACGCGGAATTCCATCCCCCTCTGCCGTACTCTAGCCTTGCAGTCACAAAGGCAGTTCCCAGGTTGAGCCCGGGGATTTCACCTCTGTCTTGCAAAGCCGCCTGCTCACGCTTTACGCCCAGTAATTCCGATTAACGCTCGCACCCTCCGTATTACAGCGGCTGCTGGCACGGAGTTGGC
+
CCCCCGGGGGGGGGGGGFFGGGGGGFGGGAEF@FFGGFGFGGCFFGGGGGGGGGGGFGGGDGFGGGGGEGCFDFFGGGGGGFEF=CFFGFFGFGGGGGGGCDE8;FFGGEDGCFFAF>DDCCFCGGFGGGGGGCD=8@@CDFFFGD@@@EFF9FGGGGG8DG8@@6CG,DFFFFGGFG5FCDF<:;@F@@D@CBGBAGGFFGF=>=B//=8EEF4B)22(72(/((/57C?@D?3;70CEBF7AFA25*.)227)9--,-,1-,9(2(--((.(.)).)(-,(-,)).8?BF))*1*65,
@M02996:162:000000000-B87FG:1:1102:14284:20766 2:N:0:TCGACGTC+TCTCTCCG
GACTACCGGGGTATCTAATCCTGTTTGCTCCCCACGCTTTCGTGCATGAGCGTCAGTACAGGCCCAGGGGATTGCCTTCGCCATCGGTGTTCCTCCGCATATCTACGCATTTCACTGCTACACGCGGAATTCCATCCCCCTCTGCCGTACTCTAGCCTTGCAGTCACAAAGGCCGTTCCCAGGTTGAGCCCGGGGATTTCACCTCTGTCTTGAAAAGCCGCCTGCGCACGCTTTCCGCCCAGTAATTCCGCTTAACGCTGCCACCCTACGTACTACCACGGCTGCTGGCACGTAGTTCGC
+
CCCCCGGGGGGGCFGGGEFGGGGGGGGGGGFFCGGGGGGFGGGGGGGGGDGGGGGGFGGGGGGGDGGGGGGGGGGGGGGGGGGGGGGGGGGGGGFEGG:?F=@FGADE=>FFGGFFG8@DDFGGGGG>FCGGFGGCDGGGG8=DFGEFEEFFEEGFGFGCCG@F8AGGFGG5,**4@9=>,?CCCE>G>8:4CDC>;FGC<C@E?*3)6@FE)/70;=*627110:B;>E;-7:9):08:?B?9B>AA:(),().*-,-((1,47:64:-.)((.6,).-((32:)).((50.)213)49
@M02996:162:000000000-B87FG:1:1102:16075:21394 2:N:0:TCGACGTC+TCTCTCCG
GACTACAAGGGTATCTAATCCTGTTTGCTCCCCACGCTTTCGTGCATGAGCGTCAGTACAGGCCCAGGGGATTGCCTTCGCCATCGGTGTTCCTCCGCATATCTACGCATTTCACTGCTACACGCGGAATTCCATCCCCCTCTGCCGTACTCTAGCCTTGCAGTCACAAAGGCAGTTCCTAGGTTGAGCCCGGGGATTTCACCTCTGTCTTGCAAAGCCGCCTGCGCACGCTTTACGCCCAGTAATTCCGATTAACGCTCGAACCCTACGTATTCCGTCGTCAGCTTGCACGTAGTTAGA
+
CCCCCFFFGGEFFGGGGCFFFGGFFFGGGA@FEGGGGEGGGEGGGGGGGGGGEG7@EGGEGGGGGGGGGGGGGGGGFGGGEFEGGG@?:FFFDFFCFGF>=FFFAFFFGDDFFAFFF:?D?EBCC@C@FGDGG98@F@DED=DGCF9@:=9DAFGFGGGGGFDC=DFGF3@@FAGFFCCFEFCAFGFGF@E=C>G**6*4567*7D=?48+5=??=;6C6232=;6>69:3<DFFA1(1>13567:9>72)-2).*(-((-)(.14784(.)),).(,(4,((())),,42,.)/2+)))
@M02996:162:000000000-B87FG:1:1102:14861:21403 2:N:0:TCGACGTC+TCTCTCCG
GACTACCAGGGTATCTAATCCTGTTTGCTCCCCACGCTTTCGTGCATGAGCGTCAGTACAGGCCCAGGGGATTGCCTTCGCCATCGGTGTTCCTCCGCATATCTACGCATTTCACTGCTACACGCGGAATTCCATCCCCCTCTGCCGTACTCTAGCCTTGCAGTCACAAAGGCAGTTCCCAGGTTGAGCCCGGGGATTTCACCTCTGTCTTGCAAAGCCGCCTGCGCACGCTTTACGCCCGGTAATTCCGATTAACGCCCGCACCCTCCGTATTACCTCCGCCTCTGGCACGTTGTTAGC
+
CCCCCGGGGGGGFEGGGGGGGGGGGGGGGGFGEGGGGGGGGGGGGGGGGGGGGGGGGGGGGGGGGGGGGGCFGGGGGGGGGGGGFEFFEGGGGGGGGGGGGFGGGGE>,CFGGGGGGDFDFFCGGGGGGFGGFGGFGGGGG=DFGDBF*@D@,CDEDFGCFGDFCEGGF8,;@FDFFFEGF7@?BFE68@E@GBCEFGGFEGE52;>C5:F::*0=;?F;E9@?F9>(3*(,:62514>E(((-0:A<C:)-854F(-(,.1(,7601428:(>2)6))(,2(((()..8310.*/26)2
@M02996:162:000000000-B87FG:1:1102:16084:21409 2:N:0:TCGACGTC+TCTCTCCG
GACTACAAGGGTATCTAATCCTGTTTGCTCCCCACGCTTTCGTGCATGAGCGTCAGTACAGGCCCAGGGGATTGCCTTCGCCATCGGTGTTCCTCCGCATATCTACGCATTTCACTGCTACACGCGGAATTCCATCCCCCTCTGCCGTACTCTAGCCTTGCAGTCACAAAGGCAGTTCCTAGGTTGAGCCCGGGGATTTCACCTCTGGCTTGCAAAGCCGCCTGCGCACGCTTTACGCCCCGTAATTCCGATTAACGCTCGCACCCTACGTATTACCGCGGCTGCTGGCACGTAGTTGAC
+
CCCCCGGGGGGGFFGGGDFGFGGGGGGGGGFFGGGGGGGGGGGGGGGGGGGGGGGGGGGGGGGDGGFGGGGGGGGGGGGGGFGGGGGFGGGFFGGGGGGGGFGGGGGGGGGGGGGGGDFGGGGGEGEEEFFGGGGGGGGGGFFGGG@@@EFFFGGGGGGGGGDBEDFGGFGFGFGFFGFG;FCCFGCFEGGAG>DFEGGFFGF9B4=)8AG>BFEBFFG@C;@@D;@9@E;;D:2<B?EE(,4(8:)6:203:D6=-,,((142<<(.4(..6(.-),((-4(--)4(,.22.)12:)),
@M02996:162:000000000-B87FG:1:1102:16089:21427 2:N:0:TCGACGTC+TCTCTCCG
GACTACAAGGGTATCTAATCCTGTTTGCTCCCCACGCTTTCGTGCATGAGCGTCAGTACAGGCCCAGGGGATTGCCTTCGCCATCGGTGTTCCTCCGCATATCTACGCATTTCACTGCTACACGCGGAATTCCATCCCCCTCTGCCGTACTCTAGCCTTGCAGTCACAAAGGCAGTTCCTAGGTTGAGCCCGGGGATTTCACCTCTGTCTTGCAAAGCCGCCTGCGCACGCTTTACGCCCAGTAATTCCGCTTAACGCTCGCACCCTACGTATTACCGCGGCTCCTGGCACGTAGTTAGC
+
CCC8CGFGGGGFFGGGGDGGGGGEGGGGGFDFEGGFCCFGGGGGGGGGGGGEGGGGGGGGGGGGGGGGGGGGCFGGGGGGGGFGGGGBFGGGFGGGGGCFF7FFFGFGGG>EGFCFE>FDFGFGGGGGGGGGGGGGG>DECADGGGA@@C5D,EGFG8EFGC=CDDGGG?,64?DEFGCF,E@A@C@,)5DADFGFBGCA?FE*707**4BEFF*:A;2(13?41.69@CB09()<101:2<?48449:8)(-0-0-,(--1--5614(2.)64):44(-13((,4)50()-0.22<)-6
@M02996:162:000000000-B87FG:1:1102:11960:21521 2:N:0:TCGACGTC+TCTCTACG
GACTACCGGGGTATCTAATCCTGTTTGCTCCCCACGCTTTCGAGCATGAGCGTCAGTACAGGCCCAGGGGATTGCCTTCGCCATCGGTGTTCCTCCGAATATCTACGCATTTCACCGCTACACGGGGAATTCCACTCACCTCTGCGACACTCTAGCCTTGCAGTCACAAAAGCAGTTCCCAGGTTAAGCCCGGGGATTTCACCTCAGACTTGCAAAGCCGCCTGCGCACGCTTTACGCCCAGTAAATCCGAATAACGATCGCACCCTACGTATGACAGCGGCGGCTGGCACGTAGTTAGC
+
CCCCCG<FEGGFGGGGGGGGGGGGGGGGGGGFGGGGGGGGGG,FFDG<FAGEGGGGGFE<CF@FGGG,C++64EFFGGFGGF=,@8CFGFFGFGGGC:CFFFGGGFFEECCFGFF,@=@DCFE=+@FEGGGGDF,,=,@DDDD+@3*+3@FFAGGA?,977C8@,5BFGG,;DFGA6EE7;;A@F,:CBE;2DEG48FDF?B7>B4>35A7@CF31;=46/,,(/:1(3*7:3:<)-6C5:<:AF)6<940(,8<7-(((-/(-9,248:(..,64)).-,,(,1(-4?:B:))2*+-6)
@M02996:162:000000000-B87FG:1:1102:17222:21636 2:N:0:TCGACGTC+TCTCTCCG
GACTACCGGGGTATCTAATCCTGTTTGCTCCCCACGCTTTCGTGCATGAGCGTCAGTACAGGCCCAGGGGATTGCCTTCGCCATCGGTGTTCCTCCGCATATCTACGCATTTCACTGCTACACGCGGAATTCCATCCCCCTCTGCCGTACTCTAGCCTTGCAGTCACAAAGGCAGTTCCCAGGTTGAGCCCGGGGATTTCACCTCTGTCTTGCAAAGCCGCCTGCGCACGCTTTACGCCCAGTAAATCCGAGTAACGCTGGGAACCTACGGAGTACCGGGGCTGCTGGCACGTAGTGAGCG
+
CCCCCGFGGGGCFGGFFFFFGGFCEFGGGCEFEEFGG;C@GFFFFFFGGGFGFFEGEFFGGGGFFCGGGGGDFFGGFGGFC?CFFEE,CBCFG?EFGDEFG?ADC9D@C+4?,ACCED?9=DBCCFFFEDDFDCEEGDECD=5FG9@+38:<3=C;1,,@BG8>DACCFFGADCD@=DACCFG,,A)4)=8:DDGF?FG>820*206)9:+7);)6;806*3(//67;3=1-189)4(*2-.(-9))-2-)(-74/-(-(-*.(1((,.2((,-46)4(-32,8:0>?0(38)0AA+)2((
@M02996:162:000000000-B87FG:1:1102:18720:21963 2:N:0:TCGACGTC+TCTCTCCG
GACTACTGGGGTATCTAATCCTGTTTGCTCCCCACGCTTTCGTGCATGAGCGTCAGTACAGGTCCAGGGGATTGCCTTCGCCATCGGTGTTCCTCCGCATATCTACGCATTTCACTGCTACACGCGGAATTCCATCCCCCTCTACCGTACTCTAGCCATGCAGTCACAAAGGCAGTTCCCAGGTTGAGCCCGGGGATTTCACCTCTGTCTTGCATAACCGCCTGCGCACCCTTTACGCCCAGTAATTCCGCTTAACACTTCCACCGTACTAAGTCTCGCGGCGACTGGCACTACATTACC
+
CCCCCGGCFGGGGGGG9F<BFFCFGFGGGGF@FGGGGGGGGGGGGGGGFFDEGDGGGGGG<CFFFFF8@@FCFBBFGFGGEGGGF8CFGGDFDGGGC=+CFFGF,CFGGGDGGG9?E>FD@EF8EGDEGDFGGGFEFFFGGDFGGGFFFEFFC=9F89@8=?D=F=CGFGC?DAGCFGF69,+43@5C8@:5*9;A4FG:7?>*89:?CF744A/186*5*3(/=(.(.*,,9;7C(4C51.(69)).2.)(-))*)..),*-)2(.(-())).)).(((,((((4,,::3(00+3+)..
@M02996:162:000000000-B87FG:1:1102:18735:21978 2:N:0:TCGACGTC+TCTCTCCG
GACTACTGGGGTATCTAATCCTGTTTGCTCCCCACGCTTTCGTGCATGAGCGTCAGTACAGGTCCAGGGGATTGCCTTCGCCATCGGTGTTCCTCCGCATATCTACGCATTTCACTGCTACACGCGGAATTCCATCCCCCTCTACCGTACTCTAGCCATGCAGTCACAAAGGCAGTTCCCAGGTTGAGCCCGGGGATTTCACCTCTGTCTTGCATAACCGCCTGCGCACGCTTTACGCCCAGTAATTCCGATTAACGCTTGCACCCTCCGTATTACCGCGGCTGCTGGCACGTAGTTAGC
+
CCCCCGGCFGGGGGGGGGFFGGGFFGFGGFFGCEGGGGGFGGGGGGGGGGGGGDGGGGGGGGFGGGCFGGGGGGGGGGGGGGGGGGCFGGEGGGEFEGGGF;EFGGGGCGGGFGGGG>F?DCEEEGGGGGGGGGGDDCFGGDFGGF539>DFEGGGGGFEFGEEGDGGG6EAFF6FCGFG9FCFFC)@@DDAGED>>FGACGFF=8E7@FG@=F?88A*-*66866>>1/31C;4;<?CC16:)15<4:?)1(0)=(---(*.20(((,-,(((.-)-(-(-(,(...4(.287*2:56>
@M02996:162:000000000-B87FG:1:1102:21757:22014 2:N:0:TCGACGTC+TCTCTCCG
GACTACCCGGGTATCTAATCCTGTTTGCTCCCCACGCTTTCGTGCATGAGCGTCAGTACAGGCCCAGGGGATTGCCTTCGCCATCGGTGTTCCTCCGCATATCTACGCATTTCACTGCTACACGCGGAATTCCATCCCCCTCTGCCGTACTCTAGCCTTGCAGTCCCAAAGGCAGTTCCCAGGTTGAGCCCGGGGATTTCACCCCTGTCTTGCAACTCCGCCTGCTCACCCTTTACGCCCCATAATTCCGATTAACGCTCGCCCCCTACCTATTACCTCGGTTGCTTCGCCCTATTTGAC
+
CCCCCFFGGGGGGGGGGEFFGGGGGGGGGGFGEGGGGGGGGGGGGGGGEFFGGGGGGGGGGFGCF@@7FDGDFFFGGGFGGGGGFG@FGGGGGGGGGGGGGFGG9EGGGGGGGGFAD8??DEFEGGGEEF8>AEAEF@FGDAD+2D?GFEFFGGGFFFG?BFEFD)=EEFFACA*1?>7FFF54D7CC>=@=GD))2?C6*,*((1(//1C)>=9))1;;52/:=(7))*/=CF3),(:>((((1).67(0--).7-(((()(,1(421(.6)694964(-((-().)-(-(.)0+9)-.
@M02996:162:000000000-B87FG:1:1102:21762:22038 2:N:0:TCGACGTC+TCTCTCCG
GACTACCCGGGTATCTAATCCTGTTTGCTCCCCACGCTTTCGTGCATGAGCGTCAGTACAGGCCCAGGGGATTGCCTTCGCCATCGGTGTTCCTCCGCATATCTACGCATTTCACTGCTACACGCGGAATTCCATCCCCCTCTGCCGTACTCTAGCCTTGCAGTCACAAAGGCAGTTCCCAGGTTGAGCCCGGGGATTTCACCTCTTACTTGCCACTCCGCCTGCGTCCGCCTTACGCCCATTAATTCCGATTAACGCTCGCATCCATCGGATTACCTCGGCGTCTTGCACCTAATTAGC
+
CCCCCFFGGGGFCFGGFFGGGGGGGGGGGGGDFGGDGGGGGGGGGGGGFFGGGGGGFGGGCGGGGGGDGDFGCFGGGGFGGFDGFGCFGGEGFGG@+4=FFDFGG<FGEBFFFAE<;DD?D@FCECGC@FGGFGFFGFFC8>DDDFDGDEDF,;+CDGGFC6>@@5CFGGGF?ACC8@E79E5FCF@E@=E57*9)8CFF*,00(2**/4:4))//)003=(,6:1,(.*,(142:?1C7(())9):4*5)4())9-,,(-)((1,)).,((,().6).(,(((--,-)53(0)20+))(
@M02996:162:000000000-B87FG:1:1102:20063:22109 2:N:0:TCGACGTC+TCTCTCCT
GACTACTAGGGTATCTAATCCTGTTTGCTCCCCACGCTTTCGTGCATGAGCGTCAGTACAGGCCCAGGGGATTGCCTTCGCAATCGGTGTTCTGCCACATATCTACGCATTTCACTGCTACACACGGCATTCCATCACCCTCTGCCTCACTCTAGCCTTCCAGTCACAATGGCAGTTTCCATGTTGAGCCCGGGAATTTCACCTCTGACTTCATAATCCGCCTGCGCACCCTTTACACCCAATAATTCCGGATAACGCTCGGACCCTCAGTATTACCGGGGCTGCTGCCACGGCTTTAGC
+
-BCCCGG9FGGGEFGGGGGGGGGGGGGGGECEGG@FGGGGGGGGG8FGDFGGGGGG<F,F,,6@,,C,,68,BFFGGGGGG,@FFECFGGGGG,45,CEFGFGGG9DGGGEGGGG9E>FFGGG,++++@CFGF,9@8,@EFD5+@4+,*@DF=E?,1=2,8@;@,0BDG,EB@FGFB+2CF9@@DE>FB=+:+*3<9AEFEFE95;C*8AG101*1+495:>:5=4=99:@58B9>*7?5((6)/)9<;8)(,.//,./,./-(138:((-)).6461(,(,,,182)(),())*/3..6
@M02996:162:000000000-B87FG:1:1102:20063:22127 2:N:0:TCGACGTC+TCTCTCCG
GACTACTAGGGTATCTAATCCTGTTTGCTCCCCACGCTTTCGTGCATGAGCGTCAGTACAGGCCCAGGGGATTGCCTTCGCCATCGGTGTTCTTCCGCATATCTACGCATTTCACTGCTACACGCGGAATTCCATCCCCCTCTGCCGTACTCTAGCCTTGCAGTCCCAAAGGCCGTTCCCAGGTTGAGCCCGGGGCTTTCACCTCTTGCTTGCAAAGCCGCCTGCGCACGCTTTACGCCCAGTAATTCCGCTTAACGCCCGCACCTTACGTCTGACCACGGCTGCTGGCCCGGCGTTACC
+
CCCCCGFGGGGGGFGGGFGGGGFGGFGGGGFGGGGGGGGGFGGGGGDGFGGGGGGGFFGGGGGGDFGDEEGGGFFGGGGGGF7FDEFBFFGGGGGGGGGGGFGGGGGGGGGGGGGEG:FDFFGGD+CC@FGGGGGGG@DE>=D?FFFFBE?98BGGGGD8FFDC30=FGGGFG*3@@GFGCFFEF:)1:8F9/@D)8AFA?FF:>0**0=C5:*)165<95.3=D99(,/,(14)-(,8C1(.)1))6*5.-()-9-(--,17(/()).(,(((.5>)(,(-,(4))(-(,())2*2(()
@M02996:162:000000000-B87FG:1:1102:18559:22252 2:N:0:TCGACGTC+TCTCTCCG
GACTACCCGGGTATCTAATCCTGTTTGCTCCCCACGCTTTCGTGCATGAGCGTCAGTACAGGCCCAGGGGATTGCCTTCGCCATCGGTGTTCCTCCGCATATCTACGCATTTCACTGCTACACGCGGAATTCCATCCCCCTCTGCCGTACTCTAGCCTTGCAGTCACAAAGGCAGTTCCCAGGTTGAGCCCGGGGATTTCACCTCTGTCTTGCAAAGCCGCCTGCGCACGCTTTACGCCCAGTAATTCCTATTCACGCTCGCGCCCTACGTATTACCGCGGCGACTGCCACGTAGTTAGT
+
CCCCCFFGGFGGEGGGGGFGGGGFGGGGGGGGEGGGGGGFGGGGGGGGEEGEGGGGGGGGGGGGGGGGGGGDFFFGGGGGGGGGGEFGGGGGGGGGGGGEGFFGGGFGGGEGGFFFG>DDDFGGGGEEGGGGGGGGFCDED=DGFDFCAGDBEA7FCFGCEC@FGFFGGFCAF?DGFGFC>FCFCG54:DEA4?CD4ACFCGFB=C=EC8:)7A?62;C>C:<7D13(.23:5B94(4?:((.6*44:0)@))/6@,(((-)(,14(48,35)542.-,((((,(43(4)3(00*23)))
@M02996:162:000000000-B87FG:1:1102:16680:22776 2:N:0:TCGACGTC+TCTCTCCG
GACTACTCGGGTATCTAATCCTGTTTGCTCCCCACGCTTTCGTGCATGAGCGTCAGTACAGGCCCAGGGGATTGCCTTCGCCATCGGTGTTCCTCCGCATCTCTACGCATTTCACTGCTACACGCGGAATTCCATCCCCCTCTGCCGTACTCTAGCCTTGCAGTCACCAAGGCATTTCCCAGGTTGAGCCCGGGGATTTCCCCTCTGTCTTCCCAAGCCGCCTGCGCACCCTTTACGCCCAGTAATTCCGATTACCGCTCGCACCCTACGTCTTACATCGTCAGCTGGCACAGAGTTAGA
+
CCCCCFGGGGGGGGGFFGA@FFGGFGGGGGEFCDGGGGDFGCAFGGGECFGGGGFEFFE9FFF=CG8D,FCF@FEFGGGGGFGGFE7BCFEFF9EFEF@F+<EFGGGGDDFFGGF<EDF?FEF=BEG:@DFGFFC=0=DE+1:A?E?>:C9DC;FFFDD?AFEDEA+,<,@*3A+,?=A5@DCCCGFG@CE)>BC68F4+*?>2-*)99BF**)/)2:89E4((/,6(6*23>?<A::CC1284/6<::30((0-*-(,-(1-(/,343?4:(4)-)).((.(().(.834()/33+)).
@M02996:162:000000000-B87FG:1:1102:16671:22792 2:N:0:TCGACGTC+TCTCTCCG
GACTACTCGGGTATCTAATCCTGTTTGCTCCCCACGCTTTCGTGCATGAGCGTCAGTACAGGCCCAGGGGATTGCCTTCGCCATCGGTGTTCCTCCGCATATCTACGCATTTCACTGCTACACGCGGAATTCCATCCCCCTCTGCCGTACTCTAGCCTTGCAGTCACAAAGGCAGTTCCCAGGTTGAGCCCGGGGATTTCACCTCTGTCTTGCAAAGCCGCCTGCGCACGCTTTACGCCCAGTAATTCCGATTAACGCCCGCACCCTACGTATTACCGCGGTCGCGGGCTCGTATTTAGC
+
CCCCCGGGGGGGGGGGFEFGGGGGGGGGGFFFGGGGGGGGGGGGGGGGGGGGGGGGFGGGGGGEGGGGGGGGGGFGGGGGGGGGGGDGGGGGGGGGGGGGG9FGFF?FGCFGGGGFG>FGCEF=CGGDEGGGFGGFGGGGGFFGGG>>?EFFFG7;ADFGFGFCF5CFG??FGFGGFGECEFFFCGFGFGG=3@4DEGFFFF=*8C3?<BDE=A4@650676;=;(3(,3345:<9B6:CFF>>*-6<7(0(18-9-(((-144C?1361(4).)596,(-((-(-((((-().03<66<
@M02996:162:000000000-B87FG:1:1102:16687:22803 2:N:0:TCGACGTC+TCTCTCCG
GACTACTCGGGTATCTAATCCTGTTTGCTCCCCACGCTTTCGTGCATGAGCGTCAGTACAGGCCCAGGGGATTGCCTTCGCCATCGGTGTTCCTCCGCATATCTACGCATTTCACTGCTACACGCGGAATTCCATCCCCCTCTGCCGTACTCTAGCCTTGCAGTCACAAAGGCAGTTCCCAGGTTGAGCCCGGGGATTTCACCCCTGTCTTGAAAAGCCGCCTGCCCCCGCTTTACGCCCAGTAATTCCGGTTATGGCACGAACCTAACGGATTACCCGCGTAGCGCACATGTTGTTCCA
+
CCCCCGGGGEGGGFGGFFCFGFGFGGGGGG8CCGGGGGDCGGGGGGGGGFGGGEFGGGGGGGCEGCFFDFDGFGGGGGGGG77FA6?=BFFGDFGFFGEGDFFG95@EGEGGGGGGGDFBFFEGEGG+@FDF>EGGDFGGC=BFGEBFDGFFGG=FGGGGGGED6=FCFE:CF6+@BDC93D*,@C)415D=C>D463?=7?7(-*-.7@B4*8);95;(*.370(/3(/2(1:)44,85,.5)946.:()-(.)*).(.-*(-9(.)(,((-()4)(,-((((,((((().**32*))-
@M02996:162:000000000-B87FG:1:1102:18621:22837 2:N:0:TCGACGTC+TCTCTCCG
GACTACCCGGGTATCTAATCCTGTTTGCTCCCCACGCTTTCGTGCATGAGCGTCAGTACAGGTCCAGGGGATTGCCTTCGCCATCGGTGTTCCTCCGCATATCTACGCATTTCACTGCTACACGCGGAATTCCATCCCCCTCTACCGTACTCTAGCCATGCAGTCACAAAGGCAGTTCCCAGGTTGAGCCCGGGGATTTCACCTCTGTCTTGCATAACCGCCTGCGCACGCTTTACGCCCAGTAATTCCGATTACCTCTTGCACCCTACTTATGACCTGCGCTGCTGGCACGTTGTTAGC
+
CCCCCGGGGGGGGGGGGCFFGGGGFFGGGGFGEGGGGGGGGFGGGGGGGGGGGGGGGGGGGGGGGGGGGGGGFFFGGGGGGDEFGC@FDGGGGGGGFGGE62EDFGCEGGEGGGGFGDFFCFFGGGGFFFGGGGGGGFFEGABGGEFG*C*=FD9FE8AEGFD,<=DEFFFFGFGGFGEF9BC@B9CC:@EAGFG4?<88>F@*/8>CE+:4BFF+84>6C;6;;9>9;*6;7:B>FFDC30.)*-..7(7:23)*-.,..:<?4(2:().-))))()((--(47?)51()40)1*2-).
@M02996:162:000000000-B87FG:1:1102:18611:22852 2:N:0:TCGACGTC+TCTCTCCG
GACTACCCGGGTATCTAATCCTGTTTGCTCCCCACGCTTTCGTGCATGAGCGTCAGTACAGGTCCAGGGGATTGCCTTCGCCATCGGTGTTCCTCCGCATATCTACGCATTTCACTGCTACACGCGGAATTCCATCCCCCTCTACCGTACTCTAGCCATGCAGTCACAAAGGCAGTTCCCAGGTTGAGCCCGGGGATTTCACCTCTGTCGTGCATAACCGCCTGCTCACCGTTTAAGCCCTGTCATTCCGATTCACGCTTGGCCCCTACTGTCTACCGGCGCTGCTGGCACTGCTTTGGC
+
CCCCCGGGGGGGGGGGGFFGGGGFGGGFFFFFGGGGGGGFGGGGGGGGGGGGGGGGGGGGGGGGGGGGGGGGGGFGGGGGGGGGGGEFFFGGGGGGGGGGGBGGCCGGGEFGGGGGGDFGDEBEGFG7BFFFF9DD?EFED=BGGFDFFG?FGGGGC8D8D=>AFEGGDE6:?A>F+5;CEF:CFGFF@FGFGF46?FGAEGFFF4>74):(6=7:+;*,*:?7D(754*(/1;()).<5((,,1.6403)(-*./((--,*(.1-,(.))))).)),,(((((2)4((4),)*+02-(,
@M02996:162:000000000-B87FG:1:1102:22359:23102 2:N:0:TCGACGTC+TCTCTCCG
GACTACTCGGGTATCTAATCCTGTTTGCTCCCCACGCTTTCGTGCATGAGCGTCAGTACAGGTCCAGGGGATTGCCTTCGCCATCGGTGTTCCTCCGCATATCTACGCATTTCACTGCTACACGCGGAATTCCATCCCCCTCTACCGTACTCTAGCCATGCAGTCACAAATGCAGTTCCCAGGTTGAGCCCGGGGATTTCACATCTGTCTTGCCTAACCGCCTGCGCACGCTTTACGCCCAGTAATCCCGATTAAAGCTTGCACCCTACGTAGTACCGCGGCAGCTGGCCCGTAGTTACG
+
CCCCCGGGGGGGGGGGFFGGGGGGGGGGGFFFGGGGGGGGGGGGGGGGGGGEGGGGFGGGGGGGGGGGGGGGGGGGGGGGGGGGFE:BBFEGGGGFGGGGEFGGGGGGGGGGGGGFGDF=DEFGDGGCFFGGFGGGGDFED=DFGE>FFGFFGGGGGFGGGGFFF6FFFGGFF7AFFGFG9DF@CF@,::D>>@4:AFCFCC<?@FF??+=EE)91);*(2,,,2:B>@59;DD)92<EG,2:)*)))2-04-0-*).)-./,)243326,).,).)-(,(,((,4,(((-4.)*12)-,
@M02996:162:000000000-B87FG:1:1102:23130:23209 2:N:0:TCGACGTC+TCTCTCCG
GACTACTCGGGTATCTAATCCTGTTTGCTCCCCACGCTTTCGCGCCTCAGCGTCAGTAATGGTCCAGTTGGCCGCCTTCGCCACCGGTGTTCTTGCGAATATCTACGAATTTCACCTCTACACTCGCAGTTCCACCAACCTCTACCATACTCAAGCGTCCCAGTATCGAAGGCCATTCTGTGGTTGAGCCACAGGCCTTCACCCCCGACTTAAAAAGCCGCCTACGCGCCCTTTACGTCCAGTGATTCCGACTAACGCTCGCACCCATCGTATTCTCGCGGCGGCTGGCACGAAATTCGA
+
CCCCCGGGGGGGGFFGFFGGGGGGGGGFGGGGGGGGGGGGGGGGGGEGGGGGGGGGGGGGGGGGGGGGGCEFEGGGGGEGGGECFGGGGGGGGGDFGEGCFFCG=AB+DDFFGDFG?:D=D>DDFF7FFEGGGGGGGGGGGFFGGC6DFFFFC,=>=1@CCGD>D;FC6F4@?CGG8C7+,7;CGDC<CFFD>CG**7;AEFF):452():48BC4)2;6E612@07(.:4,5544((2::)6)*)6<C(8((0.)(--(-9(3>6(..((.12)).-,((-((41-(((.400*/3)()
@M02996:162:000000000-B87FG:1:1102:23148:23214 2:N:0:TCGACGTC+TCTCTCCG
GACTACTCGGGTATCTAATCCTGTTTGCTCCCCACGCTTTCGCGCCTCAGCGTCAGTAATGGTCCAGTTGGCCGCCTTCGCCACCGGTGTTCTTGCGAATATCTACGAATTTCACCTCTACACTCGCAGTTCCACCAACCTCTACCATACTCAAGCGTCCCAGTATCGAAGGCCATTCTGTGGTTGAGCCTCAGGCTTTCACCCCCGACTTAAAACGCCGCCTACGCGCCCGTTACGCCCAGTGATTCCGAGCAACGCCAGCCCCCTTCGTAGTACCGAGGCTGCTGGCACGGAGTTTGC
+
CCCCCGGGGGGFCFGGGGGGGGGFGGGGGGFGGGGGDGGGGGGGGGGGGGGGGGGGGGGGGGGGGGGGGGGGGGGGGGGGGFGGECC7@FFGFFGGGG7@FC@9EFGFCFGFEFGGG:DFGGFFGGDFE@FGC,,6@DEGFD<+=@DFFGFDGGGGG6E8CEDFGBDE6:EFDAGFFF7C@EG@F;)<@4,);F544>*+253:7D@=>?/@6B:488D:*38@D0(64?1(14123(:24::24)-.240(,5(5--(-(/--91((,-.4(-644-((,(,2::?4-(44))***-.-
@M02996:162:000000000-B87FG:1:1102:6746:23407 2:N:0:TCGTCGTC+TCTCTCCG
GACTACTAGGGTATCTAATCCTGTTTGATCCCCACGCTTTCGTGCATCAGCGTCATTTACGGTTTCGTGAGCTGCCTTCGCAATCGGTGTTCTTCGTAATATCTATGCATTTCACCGCTACACTACGAATTCCGCCAACCGCTACCGCATTCCAGCTCTCCAGTATCAAAGGCAGTTCCGGGGTTGACCCCCCGGCTTTACCCCCTGCCTTGAACACCAGCCTACGCACCCTTTAAACCCAATAAATCCGCTACACCTCTGCTCTCTCGTTCTCACTAGGGCTGCGGGCCGGGGGTTACC
+
CCCCCG9,CEFGGGGGGGGGGGGFG-FF@FCFG@F@FFGGFGGCC,C,EFGGGDG,C,FFEC,,8,BE,,8,,A<FG;DFCFEE2@CCGGEGD,@D,C,DEFFF=AFCFGAFFGFFG>??CEE8EA++9=AE;=6C+4=++:)+@@53*+*?3@=,,,7E>ADC9;DD@,,0@*=,4<=7+++@*;0,*5;)***)0=4B=F((/2(((024<).3)0*/2,/)5(3(6=1(9744-5C5?(.444).0,)((0))(((),*).*.)4(,(,(-.6)))((((-(-(((-,()0*22())
@M02996:162:000000000-B87FG:1:1102:22825:23553 2:N:0:TCGACGTC+TCTCTCCG
GACTACTAGGGTATCTAATCCTGTTTGCTCCCCACGCTTTCGTGCATGAGCGTCAGTACAGGCCCAGGGGATTGCCTTCGCCATCGGTGTTCCTCCGCATATCTACGCATTTCACTGCTACACGCGGAATTCCATCCCCCTCTGCCGTACTCTAGCCTTGCAGTCACAAAGGCAGTTCCCAGTTTGAGCCCGGGGATTTCACCTTTGTCTTGTAAAGCCGCCTGCGCACGCTTTACGCCCACTAATTCCGCTTAACGCTCGTACCCTCCGTATTACGCGTGCTGCTGGCCCGTGGTTCCC
+
CBCCCCFGGGCC8FGGGEFGGFFFFEGGGAEC@FGEGEGFGGFFCGGGGFGGGGGGGGGGGFG@:CGCFGGDFFAFFFGGDFGGDEFBFFBGA@EECEEGDFFG;F@>>,BAEFCFFFFGGGFGG7FFG74@9ADAD@EEG=)2@@9>:=0=DGGBF8FGCF6:=:DEG6@@:335BC*=,31,7;AF5F*19@4996;=8BB3)+**1==8>FFAB8F>=,/(130(6*6(2(1),(:5((.8).:57()4(5)1-(--4)--*.2(,--.((.5((((,-2658),(422))*22),.
@M02996:162:000000000-B87FG:1:1102:24089:23788 2:N:0:TCGACGTC+TCTCTCCG
GACTACTGGGGTATCTAATCCTGTTTGCTCCCCACGCTTTCGTGCCTGAGCGTCAGTACAGGCCCAGGGGATTGCCTTCGCAATCGGTGTTCCTCCGGATATCTCCGCATTTCACTGCTACACGCGGAATTCCATCTCCCTCTGCAGTACTCTAGCCTTCCAGTCCCAACGGCAGTTCCCGGGTTGGGCCCGGGGATTTCACCTCTGACTTGCCAAGCCGCCTCCGCACCCTTTACGCCCAGTAATTCCGAATATCGCTCGTCCCCTACGTATTACCGCGGCATCTGGCACGCCATTCAC
+
CCCCCG9FFGGGCFGGGGFFGGGGG<F,EFEGGGGDG@FGGGGGG<F<CFGGGGGDG<CC<F8F@:F@@@:,B=FFGEFDG,=F=DC68FEE;@>,4+,@FFGG,,>FEEGFFCG,C8DDD@<+B4++@FGGF4,7+768=:DDF,37=ADF,E+>D2,,@A9E,)=AF6;?65DFAC@C*51@FE)4/4;)98D)/?68<FE;=>436AFFEF79.)5:=31(((,31*3(24<A03CG025<6))6::)((0)*--(.()((14.14?4)).69)4-((-((,)).24>8))**+))-
@M02996:162:000000000-B87FG:1:1102:24076:23806 2:N:0:TCGACGTC+TCTCTCCG
GACTACTGGGGTATCTAATCCTGTTTGCTCTCCACGCTTTCGTGCCTGAGCGTCAGTACAGGCCCAGGGGATTGCCTTCGCCATCGGTGTTCCTCCGCATATCTACGCATTTCACCGCTACACGCGGAATTCCATCCCCCTCTTCCGTACTCTAGCATTCCAGTTCCTAAGGCTGTTCCCCGGTTGAGCCCGGTGATTTCACCTCTGGCTTTCAAACCTGCCTGCGCACGCGTTATGCCCCGTACTTCCGATTATCGCTCCCACCTCATGTCTCACGTCGGCTGCTGCCACGGTATTGCA
+
CCCC@C6,CE>F;FGGGC@,=<FCAA<FCE,E,<CFEEC@FCFGG<FGFGGGGGGGGGGFAECCEFCD,@@,,A<EFFFEC,@:,@BF@FCF,,9A+,+8,3EFG9@@,B:FC,A,+1<+=CB++87@CFEF,@FAFFF8C8D+@;?@*=DD@DF9,,,,785C,*2,@33*5*0@?+;C,**459@6>,17;*361@=8?E==2*0)0;6(.+*1*.*(2,))(..(.*(.1,((.6::(-(-)244*()(-.)1((.((*.(9((()..)--).(,((-((.27)).)),))**<)))
@M02996:162:000000000-B87FG:1:1102:24356:24038 2:N:0:TCGACGTC+TCTCTCCG
GACTACTAGGGTATCTAATCCTGTTTGCTCCCCACGCTTTCGTGCATGAGCGTCAGTACAGGCCCAGTGGGTTGCCTTCGCCATCGGTGTTCCTCCGCATATCTACGCATTTCACTGCTACACGCGGAATTCCATCCCCCTCTGCCGTACTCTAGCCTTTCAGTCACAAAGGCCATTCCCAGGTTGAGCCCGGGGCTTTCACCTCTGTCTTTGAAAACCGCCTGCGCCCCCTTTACACCCAGTAATTCCGCATAACGCCCGCGCCCTACGTACTCCCCCGGCTGCTGGCCCGTGTTTCGC
+
CCCCCG9@FGGGFGGGGGFEGGGGGGGGGFFGFGG7FFGGGG<FF,EBAFGGGGGGGG9FF<8FCGG@,C,+BFGGGGGGGFFGGG7,4BBF>FF<+?BFCDGF9,DFDEFGGFG9;8@@D9EC++@FFFGFEE;60,6=0506,C9@:EDFBECGFAC,@C7=33==,@,;DA+,35*3;,+5F7),33@)*****,;B*B>==8.*9=:7*1*0129(*(,,333(.3365@3E)4AC-,4)1-567:.(40))--,-(1(-/2702?4)((-(.((((-,-()).1(((0)*02)((
@M02996:162:000000000-B87FG:1:1102:24366:24062 2:N:0:TCGACGTC+TCTCTCCG
GACTACTAGGGTATCTAATCCTGTTTGCTCCCCACGCTTTCGTGCATGAGCGTCAGTACAGGCCCAGGGGATTGCCTTCGCCATCGGTGTTCCTCCGCATATCTACGCATTTCACTGCTACACGCGGAATTCCATCCACCTCTGCCGTACTCTAGCCTTGCAGTCACAAAGGCAGTTCCCAGGTTGAGCCCGGGGCTTTCACCTCTGACTTGCAAAGCCGTCTGCGCACGCCTTCCGCCCGGTAATTCCGTTTCATGCTGGCCCCCGACGTATGACCGCGGCTGCTGGGACGTAGTACGA
+
CCCCCGGGGGGFCFGGE<<BFFFGGEFCFF8CFFGGGGGGGGFGGGFGCFGGGGGGGGFGDGFEFGGGGGGGGGGGGG,AF7FFDGEF7FGGF<EFGG7F=DC,CCFGGGGGGGGGG:=+3CEC8F@CGDGGGGGEF,@>DDECC,<@5C*=EFG;=DF,@98B=:DG9DFFF5;985*5,8@@:6@FEG5=DF>*:F*0>B>EF4B*84BE4*9BAA*(*./(1.6((/((*/)(,(1*(,-())).*4)).0.*))...*(-1-(((--,61).,((-47,3(38((((()022+)(-
@M02996:162:000000000-B87FG:1:1102:9839:24266 2:N:0:TCGACGTC+TCTCTCCG
GACTACTGGGGTATCTAATCCTGTTTGCTCCCCACGCTTTCGTGCATGAGCGTCAGTACAGGCCCAGGGGATTGCCTTCGCCATCGGTGTTCCTCCGCATATCTACGCATTTCACTGCTACACGCGGAATTCCATCCCCCTCTGCCGTACTCCAGCGATTCAGTCTCAGATGCAGTTCCCAGGTTGAGCCCCGGGCTTTACCAACTGTCTTGATTTCCCTCCTCCCCACGCCTACGGCCCACTACTCCCGATCAACGCTTGCACCCTACTGCACACGCCGGCCGCCGTCAACTTGTTAGC
+
CCCCCGDDFGGGGFFGGGCFGGGGGGGFGFD,BFGGGGGGGGFGGGGGFFGGGGGGGEGFFFDCFGGF7CEG@FFGGGGGGGG:?EFFGGDGF,9F+FFGG7EFCFGDGDEFGD?EC:?DDDF87FFEGFCFECFD=>DECADDF,98:8D@,8+8@E87@AC@9*57C,@AC9FCFE*CD,@9ECE?>8*)394*::6+8C4)86(8411**+*+++2.663(,((/./4(2(6(/61:((..)))(/(.4(.)0----(/,5911244.-)().-(((-((-((--(42)**+30..4
@M02996:162:000000000-B87FG:1:1102:9837:24290 2:N:0:TCGACGTC+TCTCTCCG
GACTACTGGGGTATCTAATCCTGTTTGCTCCCCACGCTTTCGTGCATGAGCGTCAGTACAGGCCCAGGGGATTGCCTTCGCCATCGGTGTTCCTCCGCCTATCTACGCCTTTCACTGCTACACGCGGAATTCCATCCCCCTCTGCCGTACTCCAGCGAGGCAGTCACAGATGCAGTTCCCAGGTTGACCCCGGGGATTTCCCACCCGTCTTAAATCCCCGCCTGCGCACGCCTGACGCCTAGTAATTCCGATTAACACTTGCCCCCGCACGTGTACTGTGGCTGCCTGCCCGTGTTTCGC
+
CCCCCGGFGGGGGGFFF@FFFGFFFGGFFFEDCFGGEFGGGDFFECGFEFFGGGEGEC9EFF?@CGGGGGGE8FFFEFGGGGGGFGFGGGGGDE@46,6@F<99ECFGE?FFF;?<F:9+?EE>CFGGDFEE@=AGGGFED8=DG,*6065@=@6:CC+6@+1@5*=ED:EF;*=5BFA;ED1<:EB,744-9)5)8FG6*<@6(*./6FF))+1+025,2.(,(3216*(-9(.434:*(,.49):42,),,.)1),)-.*..*((,,(-(((,.-)-)((.((,.5(.(-0)*2*)((
@M02996:162:000000000-B87FG:1:1102:10313:24463 2:N:0:TCGACGTC+TCTCTCCG
GACTACACGGGTATCTAATCCTGTTTGCTCCCCACGCTTTCGTGCATGAGCGTCAGTACAGGTCCAGGGGATTGCCTTCGCCATCGGTGTTCCTCCGCATATCTACGCATTTCACTGCTACACGCCGAATTCCATCCACCTCTACCGTACTCTAGCCATGCAGTCACAAAGGCCGTTCCCAGGTTGAGCCCGGGGATTTCACCTCTGGATTGCATCACCGCCTGCGCGCGCTTTACGCCCAGTACTTCCGCTTCACCCTTGCACCCTACTTAGTACCGCGGCTGCCGGCACGTAGTTAGG
+
CCCCCFGECGGGD@FGGGGFGGGGGGGFFAE@CCFGGGGGGGGGGGGGGGGGGEGGGGGGGCBAEFF8ECFCC?FFFGGFEC=BDCCFDFFFGGGGFGGGGFGG9FF@8B?EF;??A>7=D9B=++@>BFCF,EGEG,=B=DE+ED*+3@:B;D@C,2,6@,33,>CAE@@FC*+4@+:FF8@7<75A8E*:<@*5/33+A?=59*)).4:(7+*+//2::7;134((.*,-/(.640:>8:4.*.)6::.3(0.1).-..2,,2,(4(,6)):<A.8((,,,-1(((,((-0)1*+.)(
@M02996:162:000000000-B87FG:1:1102:10312:24481 2:N:0:TCGACGTC+TCTCTCCG
GACTACACGGGTATCTAATCCTGTTTGCTCCCCACGCTTTCGTGCATGAGCGTCAGTACAGGTCCAGGGGATTGCCTTCGCCATCGGTGTTCCTCCGCATATCTACGCATTTCACTGCTACACGCGGAATTCCATCCCCCTCTACCGTACTCTAGCCATGCAGTCACAAAGGCAGTTCCCAGGTTGAGCCCGGGGATTTCACCTCTGTCTTGCATAACCGCCTGCGCACGCTTTACGCCCAGTAATTCCGATTACCGCTTGCACCCTACGTATTACCGCGGCTGCTGGCACGTAGTTAGC
+
CCCCCGGGGGGGFGGGEFGCFGEFGFGGGGCDCGGGGGGGGGGGGGGGFGGGEGGGFGFEEFFEEGG@FCEEGGGGGGEFGGEFFGFFDGGGGFCDFGGGEFGGGDFCEEEFGGAFA:+6=EFG+@C@CFFGGFCA=DC8>>DFDE5>DG?D;ECEDDFGGGDCE*5@9CCFDFD7AECC43927CCFE3DAGFGFA?FFFEBFFFB*8BGFFF4B896:5:17<@09956(:3AAFFDC3:4)1.)52571:))*((-(,1<77:3,,3.4).)-61,3(1440:421(5?7);20.).
@M02996:162:000000000-B87FG:1:1103:12263:1945 2:N:0:TCGACGTC+TCTCTCCG
GACTACTCGGGTATCTAATCCTGTTTGCTCCCCACGCTTTCGTGCATGAGCGTCAGTACAGGCCCAGGGGATTGCCTTCGCCATCGGTGTTCCTCCGCATATCTACGCATTTCACGGCTACACGCGGAATTCCATCCCCCTCTGCCGTACTCTAGCCTTGCAGTCACAAAGGCAGTTCCCAGGTTGAGCCCGGGGATTTCACCTCTGGCTTGCAAAGCCGCCTGCGCACGCTTTACGCCCCGTCATTCCGATTAACGCTCGCACCCTACGTATTACAGCGGCTGCTGGCACATCGGTAGC
+
CCCCCGFGGGGFGGGGGFGGGGFEFDFGGGFGGGGEGCFGGGCCEGGAFFFGGEEFF,C998<?@CF,:@+,4AFF?AEGGFGF@CC:BFGG99AF+=FFFCECFEDCEGGCFGG,48@DFFG+@+=+@=FDDF:==BFE>AF8DBB+@EF+,8==C@<6FFA@:5=E68:AE*<CFFAF9@@ACC:C6EGA>?4(2CFFFGE*56;)6AF9@4)1/82,=6/3;966783(1(6<<:>C(-,()(65::),(,.2(-,,-129D?(,3<(.30-6)).--41(,.5,-(,())**2(,.
@M02996:162:000000000-B87FG:1:1103:15610:2072 2:N:0:TCGACGTC+TCTCTCCG
GACTACCGGGGTATCTAATCCTGTTTGCTCCCCACGCTTTCGTGCATGAGCGTCAGTACAGGCCCAGGGGATTACCTTCGCCATCGGTGTTCCTCCGCATATCTACGCATTTCACTGCTACACGCGGAATTCCATCCCCCTCTCCCGTACTCTAGCCTTGCAGGCACAAAGGCAGTTCCCAGGTTGAGCCCGGGGATTTCGCCCATGGCTTGCAAAGCCGCCTGCGCACGCGTTACGCCCAGGAATTCCGATGACAGCCCGCACCCTACGGATTCCCGCGGCGTGTGCGCCGCGAGTAAC
+
CCCCCGGCEGGCFFGGCCFFFGECEFFGGGE<FFGG7F@FCEEDGGG<FDEFCFGGF9E,EF?CCCF7CCE,4<EFDEGGFFFCDCB8=8BF>9CA+=>F:DDFFFDFGGEC,@E<4:9+=EE+=>>F:FCFGF8@=DFG6=B,6>5,*6*+,,=F:@<6F9F8@)+4,D?9>6DC+,;CCCF9,7)4:CF@:882(<67(/4(()66@F*(6=):(;*(=:(((,(-/*-(17?((-/>14(8>))-:.)(,.)*,,(--/(,98:120:(22.),((-,-,((-()(-(3(,**/.6)
@M02996:162:000000000-B87FG:1:1103:15597:2084 2:N:0:TCGACGTC+TCTCTCCT
GACTACCGGGGTATCTAATCCTGTTTGCTCCCCACGCTTTCGTGCATGAGCGTCAGTACAGGCCCAGGGGATTACCTTCGCCATCGGTGTTCCTCCGCATATCTACGCATTTCACCGCTACACGCGGAATTCCATCCCCCTCTGCCGTACTCTAGCCTTGCAGTCACAAAGGCAGTTCCCAGGTTGAGCCCGGGGATTTCACCTCTGGCTTGCCACGCCGCCTGCGCACGCTTTACGCCCAGTGATTCCGACTAACGCTCGCCCCCTACGTCTTACCGCGGCTGCACGGCCCTGTTTCGC
+
CCCCCGFDEEGFCFFFFFGGGGFFFGGGGFEGEGCECCCF9FFDEGG,CDCECFEGC9F9C<,7BFC7@EG7@,AEAFCFGFC7=EC8=C:;99C?:CFGGFGGFEFFGGE<94B,40:=CEE+>=8@FGFAFF8E+@+B8>D,===+<6@+,8=FEACFGFA@:*5;C86AE*01;AEFBCCCB94979D9AE4(/F=CEC<)6*=3;AG6?).*.8<3=3-(.444:83(18)--6:7(.,)*.-4:(5(,(50--(((1(41((-2(((*/)),(,((((-(((-(,((((+++),,
@M02996:162:000000000-B87FG:1:1103:15617:2088 2:N:0:TCGACGTC+TCTCTCCG
GACTACCGGGGTATCTAATCCTGTTTGCTCCCCACGCTTTCGTGCATGAGCGTCAGTACAGGCCCAGGGGATTGCCTTCGCCATCGGTGTTCCTCCGCATATCTACGCATTTCACGGCTACACGCGGAATTCCAGCCCCCTCTGCCGTACTGTAGCCTTGCAGTCACAAAGGCAGTTCCCAGGTTGAGCCCGGGGATTTCACCTCTGGCTTGCAAAGCCGCCTGCACCCGCTTTACGCCCCGTACTGCCGATCAGCGCTCGCACCCTCAGTATTGCCCGAGCTGCAGGCCCGCAGTTAGA
+
CCCCCGCCEGG:CEFGEECEA<EFFGGGGGFGFFGE>;;C<CECF@GCFFFGFCEG@9F9<D@CECGFGGG,:?EFFFGGGGG79@?8?BF,99EFBFECE?;@CFECECFECFFDE19CCEFCD=:+@BD;FG,,@E+B6>?@=>A3<8C+8@<BF7E+,,;8@6C7@C6AC5CGFCEG;;C,70<C4CF2?692(+/73@;)/0.).);(3F?F1C;2::/-,(.(**,-9:).,(2*,((-.().24.((,)*,,(--/-4C?606().++)6),,,((-,,(..(4(-(,22+-))
@M02996:162:000000000-B87FG:1:1103:15619:2106 2:N:0:TCGACGTC+TCTCTCCT
GACTACCGGGGTATCTAATCCTGTTTGCTCCCCACGCTTTCGTGCATGAGCGTCAGTACAGGCCCAGGGGATTGCCTTCGCCATCGGTGTTCCTCCGCATATCTACGCATTTCACTGCTACACGCGGAATTCCATCCCCCTCTGCCGTACTCTAGCCTTGCAGTCACAAAGGCAGTTTCCAGGTTGAGCCCGGGGATTTCACCCCTGGCTTCCAAAGCCGCCTGCCCACGCTTTACGCCCAGCAATTCCACTTAACGCTCGCACCCTACGCATTACAGCCGCTGCTGGCACCTAGGTAGC
+
CCCCCGDCEGGFEFFFA,E<FGCCEFFFGDFDFGGE7BCFCFE@C<E,BACE:@CCF,C,6C7::BF777F,4ACFCEGGGGGCD@BC@?C99,9A+8+@=FD+,<DFEGGGFE9,9:<3B9,+66=>CA<@FF,78@EE+:B,=C=+<+*+38+<,,52@FF=,9=9,8,*DA*,1,3+53:43*)45CF=>5:(-,*5/>;(()6((;D(68)2/0;(:((,1(()/*((*-6-(1C56.(.)-))2)*).).2,--(,/((14-14?((2*..)))(-,,,3)402()(,(+*0.,,
@M02996:162:000000000-B87FG:1:1103:14647:2111 2:N:0:TCGACGTC+TCTCTCCT
GACTACTAGGGTATCTAATCCTGTTTGCTCCCCACGCTTTCGTGCATCAGCGTCAGTACTGGCCCAGGGGACTGCCTTCGCCATCGGTGTTCCTCCGCATATCTACGCATTTCACCGCTACACGCGGAATTCCATCCCCCCCTGCCGCACTCTAGCCTTGCAGGCACAAAGGCAGTTCCCAGGTTAAGCCCGGGGATTTCACCACTGACTTGCTAAGCCGCCTGCGCACGCTTTACGCCCCGTCATGCCGATTAACGCTCGCAACCTGCGGCATACAGCGGCTGCTGGGCAGCAATGAGC
+
CCCCCFG,CDD,E@FADCFFEGFECFFGG,CDCECEEG7D9FC8C,E,;ECFCFDG<<;,<<,EFFGGECG7EEGFFGGGGGEGEEEB?BC;@9EFCB=CCD=DDFGFCG>F9@<,6=>CCEF+8>>8>A8;DF,@+6=C+)0++@8+3:9*78=EE,4*5@?,*8?:9E,;DF*1=:ADFCF,7=>?:?;:B4CB0FA<C7=36)/)48F).+1;4291/-,(3-24584-/(.561::(,3(84))730((()*-,---1((14(((--(**).))),,((44).4(4(3(.*++..)
@M02996:162:000000000-B87FG:1:1103:14653:2128 2:N:0:TCGACGTC+TCTCTCCG
GACTACTAGGGTATCTAATCCTGTTTGCTCCCCACGCTTTCGTGCATGAGCGTCAGTACAGGCCCAGGGGATTGCCTTCGCCATCGGTGTTCCTCCGCATATCTACGCATTTCGCGGCTACACGCGGAATTCCAGCCCCCTCTGCCGTACTCTAGCCTTGCAGTCACAAAGGCAGTTCCCAGGTTAAGCCCGGGGATTTCACCGCTGGCTTGCAAAGCCGCCTGCGCACGCGTTACGCCCGGTCATTCCGATCACCTCACGCCCCCTACGGATTAGCGGGGGTGCTGGCACTGAGATCGC
+
CCCCCGCGFFFCEDBACC9@CFD@FFEFFEE8BFGE7;,<B@@CCFG<FDFC+8@FC<FADGGDFGGDGGG,EFDG9?EEFFCB@CEBB6?;@9EFCFEC=D9CEFEEG8C,<,8+8:*=DFF6CCEB+A8=@D,@8E8CC>?8?AA3<+*1,7<<C@AF3@;34=CA?EC9C>9:BF;DD@C4,:8:6,=):64927*9<>@,().(,;43==968<>3>4(-2991**1-/(4443/:(-(,7).-0(0-(,.*)((((*((967404(,*2)).((,-(--,<A:60)(()++0)(,
@M02996:162:000000000-B87FG:1:1103:23977:2130 2:N:0:TCGACGTC+TCTCTCCG
GACTACCCGGGTATCTAATCCTGTTTGCTCCCCACGCTTTCGTGCATCAGCGTCAGTACAGGCCCAGGGGACCGCCTTCGCCATCGGTGGTCCTCCGAATATCTACGCAGTTCACTGCTACACGCGGAATTCCATCTCCCCCTGCCGTACTCTAGCCGTGCATTCACAAAGGCAGTTCCGAGGTTGATCCCGTGGATTTCACCGCTGGCTTGCAAAGCCGCCTGCGCACGCTTGTCGCCCCGTACTGCCGCTGAACGATGGCACCCTACGGATTACCACGGCAGCGGGTCCGTTGTGGTC
+
CCCCCF8,@CC7@FFFAAECFFECECEEF@EFFGGECF7CF7CDB8B,,;C@FEF@C,,C@E<FGGGFC@@+,@FCCFGFCBF,9@C4?+BCEBFFC+@FDBDDD?BCE+BC,,:,9:B+=,=+6@++@AFFD@,,+76@+196=,8@0@?F;;=@:5@7+7+,70=,AGCAEFD?+=:**>;46;(,1=@2)5)(*7AC*>0(,0.(68C1=*;+4*D31.(-2497=*4(1,(.-,::(,,()().24)(,-47.(,,-2(574(.4<((*2,..),,11(43(-(-4:(2)/**(.)
@M02996:162:000000000-B87FG:1:1103:16521:2356 2:N:0:TCGACGTC+TCTCTCCG
GACTACACGGGGATCTAATCCTGTTTGCTCCCCACGATTTCGTGCGTGAGCGGCAGGACAGGCCCAGGGGAGTGCCTTCGCCATCGGGGGTCCGCCGCAGATCTACGCATTTCACGGCTACACGCGGAATGCCATCCCCCTCTGCCGGACTCGAGCCGTGCAGGCACAAAGGCAGGTCCCAGGATGAGCCCGGGGATGTCACCTCTGGATTGCAAAGACGCCGGCGCAGGCGAGACGCCGAGGAAGTCCGAGGAACGCTCGCGACCGACGGAAGACCGCGGCTGCTGGGACGAGGGACGCG
+
@@6,86EE@CC+@,4<6;5,,C@,,<C;,,,,,;67+6,,,;;98@B:BCCB++6@+BFEFGF,@CCFGDG+8:5,,,9A4467@=C+:+++@+>FFCC+8+,+7C>3=++,,3,335*9;9,5@FC<3*,,?D,49>8B;(2CDF@*2:/)*48<C*/:::82==*=CGG5*.9*.3<<CCC*0240.2/4>>D1,/)--+,),0.))**.5@B@B*9,2-,(49(4*/(,)((-,-**-4615.))*-)((-.2((,--)(,),(-(-(,**..(,-309(4().4(,(-((*2*(--(
@M02996:162:000000000-B87FG:1:1103:11132:3034 2:N:0:TCGACGTC+TCTCTCCG
GACTACCGGGGTATCTAATCCCCTGCAGCCGCCCGGAGGCGGTCGCTGAGAGACATCTGACGCTGCCGACGACGGAGAGAGGGTAGATATAGGTGGTCGACGGAGCAGGAAAAAAAAAAGGGGAGAAAGAAGAAGTGAGGGGAAAGACAGGGGGAAGACAAGAATAGAGAGAGGAGAAGAGAAGAAGAGGACAACGGTAGAGTTCGACACAGGCACACGGAGAACGAGAAGAGACGAGGGCAGAGAAGGCGCAGCGGACAACATGACACAGTCACACAGAGAAGAGAGCGCAGCGAAACCG
+
BCC,@EFBDDE+@,A,C65C,C,6:;<>,,88++887@@,8778@+,889@,6:<,,6CEEFG:CC,8F:@CCB:CFCC@C+46@C,,,,,77,8<8:8+6<88=>3B?68>333<*0******16,,,,,,,,11*,,,*()*/<3+/8))**/*******),+)02+2*)/)2:0*,**0+*0*(+(*0-7)*((1)(-+)))0(,()*(()()(*1(*((()-((1/((*.(-(2*5-((()(,.*()((-(1((-((/((2))))1.-++-).(((((4((.(((((((-/**(-(,
@M02996:162:000000000-B87FG:1:1103:6985:3609 2:N:0:TCGACGTC+TCTCTCCG
GACTACACGGGTATCTAATCCTGTTTGCTCCCCACGCTTTCGTGCATGAGCGTCAGTACAGGCCCAGGGGAGTGCCTTCGCCATCGGTGTTCCTCCGCATATCTACGCATTTCACCGCTACACGCGGAATTCCATCCCCCTCTGCCGTACTCTAGCCTTGCAGTCACAAAGGCAGTTCCCAGGTTGCGCCCGGGGATTTCGCCTATGGCTTGCAAAGCCGCCTGCGCACGCTTTCCGGCCAGTAAGTCCGATTAACGCTCGACCCCTACGTCTTCGCGCGGCAGCTGGCACATAGTTAGC
+
CCCCCGFGEECC+C@E<6E<@FFEFCEGGEC<@FFECCF@ACGDEFACF?EB:C:C@FGGGGGE:FFGGGE+8AEF<FFFGEGEFECFC:C=,,9<FF:C,9;CDFFFECFAEEC,>:BCCEFGDE@==:<3@F,66>@EG=DCGGA@:C*5;,+8@,<?C,3:<ADGG>893*;CAFEFGGC=FA):)=1(:BC=3<=6(3(((+/)68C37A9@@85::242:9>>5*-(9())-(/*3:?)*-.)24)((--;-(--4),-)-4(((((**.((,-,-((--(581<2()6C:<)))
@M02996:162:000000000-B87FG:1:1103:6999:3626 2:N:0:TCGACGTC+TCTCTCCG
GACTACACGGGTATCTAATCCTGTTTGCTCCCCACGCTTTCGTGCATGAGCGTCAGTACAGGCCCAGGGGATTGCCTTCGCCATCGGTGTTCCTCCGCATATCTACGCATTTCACCGCTACACGCGGAATTCCAACTCCCTCTGCCGTACTCTAGCCTTGCAGTCACAAAGGCAGTTCCCAGGTTGAGCCCGGGGATTTCACCTCTGACTTGCAAAGCCGCCTGCGCGCGCTTTACGCCCAGTAATTCCGATTAACGCTCGCACCCTACGTCTTACCGCGGCTGCTGGGCCGTAGTTAGC
+
CCCCCGG@EEGFCFAFACFFFGFCFGGGGFFGEE+6@F@DFE<CF8E9FGGGEFGGEGGFGGGGEFGGC7@,:AFGEFCFGC:?@@CCFFFF,,9?F,:C:DF,=C@FECGGFFG9C:>>DFD+BF:@FGGED3,,+7@DF=F8DF8+<EFD,,=>E,@CBGA@,*=EG,4:FF>FA,;F9DFCEC)=>CD>B?CB2CF77C;3>FE49++7>FC;;;5;E764=>>(:*--9:)61(17::?A*).)05.((,604---49((/4:0:4,(0/-44(,-4,2388.5((-,((;;@..5
@M02996:162:000000000-B87FG:1:1103:21370:3770 2:N:0:TCGACGTC+TCTCTCCG
GACTACCAGGGTAGCGAATCCTGTGTGCTCCCCACGCTTGCGTGCATGAGCGGCAGGACAGGCCCAGGGGAGTGCCGTCGCCATCGGGGGGCCTCCGCAGAACTACGCAGGTAACGGCTACACGCGGAATGCCATCCCCCTCTGCCGTACTCGAGCCGTGCAGGCACAAAGGCAGTTCCCAGGGGGAGCCCGGGGAGGGCACCACGGGCGTGCAAAGCCGCCTGCGCAGGCGAGACGCGCAGTAATGCGGAAGAAGGCGGGCACCCGACGGAGAACAGGGGCAGCGGGACGGAAGGGAGAG
+
@@A,8CCFCED,C,5+8:4,C6;,,6;=,,,,6;+7+,,,48888@,<ED<C++@@+F<FGGG@FCDGGGE+8?,94,4>4,?,D=C4:+**>><FF*<*4)2+286*6***,4,84(.98:,;:CCC:*+<CG9?CE5*)-)<DF;1.*)/*191/**1*/9,?07:AFGF*5C2*06C9:C**/,74*24<:C>3*),-*-(-7699)1-1>4=?D*-*,,,(-14**(,)(-(-4**,4(6*))-)-)(-(.*.(((,)-45239(4((**,,.(((,4(--4,1(4(4((1*1(--(
@M02996:162:000000000-B87FG:1:1103:21366:3790 2:N:0:TCGACGTC+TCTCTCCG
GACTACCAGGGGATCTAATCCTGTGTGCTCCCCACGCTTGCGTGCATGAGCGTCAGTACAGGCCCAGGGGAGTGCCGTCGCCATCGGGGGTCCGCCGCAGATCTACGCAGTGCACGGCTACACGCGGAATTCCATCCCCCTCTGCCGTACTCTAGCCGTGCAGGCACAAAGGCAGGTCCCAGGGGGAGCCCGGGGATGGCACCGCGGGCGTGCAAAGCGGCCTGCGCACGCGGGACGCCCAGGAAAGCCGAGAAACGCTCGCACCCGCCGGAAGACCGGGGGTGCGGGAACGGAGGGAGCG
+
ACB,@CCCCCC+7,,,;6,,6<;,,-;@,,,,,;+@+,,,,8@68@E@FEEB+8:C,CFGGGG@F@CFGGG+,A,C+848+8=7D=@+>++4@+FEFF=+6+,+7C>+=++,,8,:3>5=8D>EGGGFC*,7@F,@CG*>4:/7CF>13=)1,2=>?5/::5@,3:F=FFGF*8>*;77<;@7**/-7,1*4@>>1(1),(+-(-7>(4)/,(8<@:4)1*((,.629*/(-)(-,2(*2,4(,7(((*-)((-,*-((--)-()41((--4**.4(((,-(-4-(16(,--(-2**((-(
@M02996:162:000000000-B87FG:1:1103:19265:3904 2:N:0:TCGACGTC+TCTCTCCG
GACGACTCGGGTAGCGAATCCTGTTTGCTCCCCACGCTTTCGTGCATGAGCGTCAGGACAGGCCCAGGGGAGTGCCTTCGCCATCGGGGGTCCGCCGCATAGCTACGCATGTCACGGCGACACGCGGAATGCCAGCCCCCTCTGCCGTACTCTAGCCGTGCAGGCACAAAGGCAGGTCCCAGGGGGAGCCCGGGGAGTGCACCGCTGTCGTGCAAAGCCGCCTGCGCACGCGGGACGCCCAGTAAGTCCGAGGAACGCCCGAACCCAACGGATAACAGGGGCTGCAGGACCGGAGGGCGCG
+
@@A,A@@FCCD,@,<676+,,C@6,<;=A<,,,;+@@,,,;8;@8@,@BDCC+,@B,CFFGGG@@@CFGDG+B=?E,,,966@,DCC+=+++9+4@FCC+?+,+6:>6>++7,8,83:*39B+@BFD@C>7;DF,=CE*B)06CCC8*0;)127:<?*2:<C:,=,/<CFGF*=5*068DEEF**13:75C4>>G6(*0).34(()-(5)/,4>AB?49-23(,.,24582-)(--2,*2(4(.*)).*-0-(4.*-((--)-()-(,((--**-.))(,((-(,(43,((,(,/*2(-((
@M02996:162:000000000-B87FG:1:1103:17871:4256 2:N:0:TCGACGTC+TCTCTCCG
GACGACTCGGGTAGCTAATCCTGTTTGCTCCAGACGCTTGCGTGCATGAGCGTCAGTACAGGCCCAGGGGAGTGCCTTCGCCATCGGGGTTCCTCCGCATATCTACGAAGGTGACGGCTACACGCGGAATGCCATCCCCCGCTGCCGTACGCTAGCCGTGCAGGCACAAAGGCAGTTCCCAGGATGAGCCCGGGGAGGGCACCTCTGGCGTGCAAAGGCGCCGGCGCAGGCTGGACGCCGAGGAAGGCCGGCGAACGACCGCACCCGAAGGAAAGCCGGGGCTACGGGCAGGGGGAAGGAG
+
AB@,A@,B9@@6@,@,@@,=,;;6,;;E,;,,,;@@6,,,B@86B6<<BEC@+,8@,C6EFEGFFCCFGDF:@E,5,,498,6,9==+7+4,9,9AF:=+?=,+9<@+>++9,4,84=*68=:@@FC=:+,,@E,@6===+)3@+>:30@*0359@?*=;>>A,4<F@=FGA5?D;8=8CCCC*,04<)23.=>G:(4)4-*-,.*..,)*-(>49>*9-24(,(39;*8,(*((((,**-4(-0(((1()(--,/--((,)-(14(((--.*+((.1((,((.(,,,,2(((-2**-1((
@M02996:162:000000000-B87FG:1:1103:20082:4427 2:N:0:TCGACGTC+TCTCTCCG
GACTACAGGGGTAGCGAATCCTGTGTGCTCCCCACGCTGTCGTGCATGAGCGTCAGGACAGGCCCAGGGGAGTGCCGTCGCCATCGGGGGTCCTCCGCAGAGCGACGCATGTCACGGCTACACGCGGAATGCCAACCCCCGCGGCCGGACTCTAGCCGTGCAGGCACAAAGGCAGGTCCCAGGTGGAGCCCGGGGAGGGCACCTCGGGCGTGCAAAGCCGCCTGCGCAGGCGTGACGGCGAGGAATGCCGAGTAAGGCACGAACCCGACGGAAAGCCGCGGCAGCTGGGACGGAGGAGGCG
+
@@6,6;@CCDD,8,5+76+6,<;,,6;C,,,,6;+@6,,,,::88@6@<A@B+8:B,CCFGGG@@@EFGGG78=,5+88>+46,@=@+7+++9,9AF7>+>*,+6@>+6++3,6,8=>*059,@8FC@<*,2:D,=;81C)5)=DG6188))+727=//9/7=,24CFEGGF*5<*0335CC7++/3:1:84@@GB(*)33*-.()-(4))-(<<FF*0-*-(-(-24**(-*(--,(**-413<)))*-.--,6*.,(.-*-(),(,---,**(,(4(,(7,4-(.30:73((1**(-((
@M02996:162:000000000-B87FG:1:1103:9947:4585 2:N:0:TCGACGTC+TCTCTCCG
GACTACCGGGGTATCTAATCCTGTTTGCTCCCCACGCTGTCGTGCATGAGCGTCAGGACAGGTCCAGGGGAGTGCCTTCGCCATCGGTGGTCCTCCGCATATCTACGCAGGTCAAGGCTACACGCGGAATGCCATCCCCCTCTACCGGACGCTAGCCATGCAGGCACAAAGGCAGTTCCCAGGTGGAGCCCGGGGATGGCACCTCTGGCGTGCAGAACCGCCTGGGCAGGCGGTACGCCGAGGAATTCCGGTGAGAGCTGGCACCCTACGGAGGAACGGGGCAGCGGGGCAGGAGGGAACG
+
@C@<@EFBDDD@B,5,;6;,CE@;,6;4,,;9,C@@76,,5CC@@@6@EECC+,@C,CFFGGFGGFFGGGG+8?EA,,4?B,?4D?C,8+,,9,9AFC@7=+4+4<>+>4+4,9,:88*6=9,@B=@B>+,,6D,@DG+@8)DD=FA+3@**6>?@FGECACF,4>GCFFFF:9D;6CCCE@E4,/573A=6ABGF(*)/69250*6)6)*-(0)/4>*,22--(-(4*/(,)-,(--**-302..))2.),-4(2)(-(.*.)1((.(4-4**((.3((2((-((--044--,22*-((-
@M02996:162:000000000-B87FG:1:1103:15450:4881 2:N:0:TCGACGTC+TCTCTCCG
GACTACCAGGGGATCTAATCCTGTTTGCTACCCACGCTTTCGTGCATGAGCGGCAGGAGAGGCCCAGGGGATTGCCTTCGCCATCGGGGGTACGCCGCATAGCTACGCATGTCACGGCTACACGCGGAATTCCAGCCCCCTCGGCCGTACTCTAGCCTTGCAGGCACAAAGGCAGTTCACAGGTGGAGCCCGGGGAGTGAACCGCGGCCTTGCAAAGCGGCCAGCGCAGGCGGGACGCGCAGGAAGGGCGATAAACGCGCGGACCCTACGAGTACACGGGGCAGCGGGAACGAGGTAAGCG
+
BCA@@CC,CCD+8,4,;6,,,C@,,-;,6,;6,C,@+,,,,8;68B6,@B<@++6C+8,:8CFDB6CCC:74::,,,9=A?,88D@C+:+++9?@7@C=+@+,66,@+6++8,3,83:5=8==EC:7>**,,@A,@?:8C*)*=;5/*2=)1,2:76,02<<?,3,7@FFGF*880+1):99:2,*(1,/*-5;D;0/)).+4(-71(-)*).1.787),*,(,,(((**,-)(4(,4**-4(27,((/-),((.*,-(.-)((),(.,34(2*--)-(((((,---1-(,4((/2+-,4,
@M02996:162:000000000-B87FG:1:1103:15436:4897 2:N:0:TCGACGTC+TCTCTCCG
GACGACCAGGGTAGCTAATCCTGTGTGCGCCCCACGCTGGCGTGCATGAGCGGCAGGACAGGCCCAGGGGAGTGCCGTCGCCATCGGTGGACCACCGCATATCTACGCAGGGCAGGGCTACACGCGGAAGTCCAGCCCCCTCTGCCGGACTGTAGCCTGGCAGGCACAAAGGGAGGTCCCAGGGGGAGCCCGGGGATGTCACCTCTGGCGTGCAAAGCCGCCTGAGCAGGCTGTACGCGCAGGAAGGCCGAGGAACGCGCGCACCCAAAGTAGGACCGAGGCTGCCGGCGAGGAGGAAGGG
+
B@<,8@CEDDD,;,,,66,,<,;,,6;C,+66+8+8+,,+,88@B@6@E?C@+6@B+B@FGG@@F@CFFDE+B?C,+,4@++649@@+?++,9+9=F7=4@+,+6<>+6++++3++6)00=9,@CCD<3+,7@E31<C***)9E*>:*3=/)67=@9,,1,:8*82>EEEC;*8C*00/;;85**1(:(/14>>DF(/)5-+))(15),)123<567*2-/3(-(4?7*/((1.)--,*/426B>((.9-0-,,.*--(--/-()4(((.-.0+,)(,(,202,((-,,((--(/2*(((-
@M02996:162:000000000-B87FG:1:1103:12959:5642 2:N:0:TCGACGTC+TCTCTCCG
GACTACAGGGGTATCTAATCCTGTGTGCTCCCCACGCTGTCGTGCATGAGCGGCAGTACAGGCCCAGGGGAGTGCCTTCGCCATCGGGGGTCCGCCGCAGATCTACGCAGTTCACGGCGACACGCGGAAGTCCAGCCCCCTCTGCCGTACGCTAGCCGTGCAGGCACAAAGGCAGTTCCCAGGGTGAGCCCGGGGATGGCACCGCTGGCGTGCAAAGCCGCCGGCGCACGCGGTACGCCCAGGAAGGCCGAGGAACGCTGGGACCCGACGGAAGACCGAGGCTGCTGGCAAGGAGGGAGG
+
@BA<@C<CCDD,@,;,;6,@<C@;,6;C,<,,6@:@+8,,;9:@69B<BF<B++6@,C@FFGG:F@CCFCC+4::<,,9A=B=7DCC4=+++9+8+C@C+8+4+4<83>++9,6,888*=+>+@EC@>E:,5DF,=7:*:)()=CF642=))*49>C8:::7@,=7F8EGGF*8821A<G??F*0/4C7:C7E@G>(*)..24,(04,4)*-(06*.**-72((-4>>58(4)(,--(**-3(,0((49-0-((,0-(((,*.(1,(414-(**(..-(,2(..(.23(4)-((1//41(
@M02996:162:000000000-B87FG:1:1103:7867:5737 2:N:0:TCGACGTC+TCTCTCCG
GACTACTCGGGTATCTAGTCCTGTTTGCTCCCCACGCTTTCGTGCATGAGCGTCAGTATTGGCCCAGGGGGCTGCCATCGCCATCGGTATTCCTCCACATCTCTACGCATTTCACAGCTACACGTGGAATTCTACCCCCCTCTGCCATACTCTAGCCCGCCAGTCACAAATGCAGTTCCCAGGTTAAGCCCGGGGATTTCACATCTGACTTAGCGGACCGCCTGCGCACGCTTTACGCCCAGTAATACCGGTTAACGCTTGCACCCTACGTATTACCGCGGCGGCTGGCACGCAGGTAGC
+
@CCCCF9FCGDFCCE<C,;6CFFC9FD>,,CC@FGEFC7DBCFFFFD,@<FEFCCCCF,EEGGGGCEDECGDGGGF,C8?B:F:EEC,4,5,>,AFBE?<5=;D,<@++@FF<E,,48D+?9BCBBEF,?EBFG;=?DEEDAFGG9:C+@B9@,=,@FE=7C9@ACFFGFC=@<<E?F7CCCF9@DCAA7*13:D>@FF**1**0+1*9?+8C=9:2)2:53/6=:>7589(*(-.808*86()1.).21)-(,-:((---1,)2(4468.)++)..,--4((-(-(((.82(-2*/.53
@M02996:162:000000000-B87FG:1:1103:16005:5783 2:N:0:TCGACGTC+TCTCTCCG
GACTACAGGGGTAGCTAATCCTGTGTGCTCCCCACGCATTCGTGCATGAGCGTCAGGACAGGACCAGGGGAGCGCCTTCGCCATCGGGGTTCCTCCGAATATCTACGCATGTCACGGCTACACGCGGAATTCCAGCCCCCGCTGCCGGACTCTAGCCCTGCAGGCACAAAGGCAGTTCCCAGGGGGAGCCCGGGGAGGTCACCTCGGACTTGCAAAGCCGCCTGCGCACGCGGTACGCCGAGGAATGCCGAACAACGCTGGCAACCGACGAAGAACCGCGGCTGCGGGGACGGAGGGAGCG
+
CCCCCF@<AED,B,A,;<,C96@;,<CE,,,,,C@@+6,,,<C@,,6@@DEC+B:B,6,;CF,AFDC@C7@++@C@,8,?664,9@C+:++,4,9EF+@+4+4+9C>>=++9,9,+6:*66>,=+@C=:+,3>:,==B3>+:<CG:)*3@**,75,1,,3,;3,4/;<EFGAC6C,==9*24:**/4:6E83D:DF1*)..3).,)4(-)*.6=6FB*2-/7(,429(**1()-((((**-429@))-2-)(((.1,(,(-*()*491(4(-**..(-(,-(-4(--2((4,-(/*/--,(
@M02996:162:000000000-B87FG:1:1103:16025:5788 2:N:0:TCGACGTC+TCTCTCCG
GACTACAGGGGGATCTAAGCCTGTGTGCGCCCCACGCAAACGTGCATGAGCGTGAGGACAGGCCCAGGGGAGTGCCGTCGCCATCGGTGGTCCTCCGCAGATCTACGCATTTCACGGCTACAGGCGGAAGTCCAGCCCCCTCTGCCGTACTCTAGCCGTGCAGGCACAAAGGCAGTTCCCAGGTGGAGCCCGGGGAGGTCACCTCTGGCGGGCAAAGCCGCATGCGGAGGCGGGACGCGCAGTAAAGCGGAGTAACGCGCGCACCCTACGGAGAACTGGGGCGACAGGGCAGGAGGAAGGG
+
@@@,8CEACDC+8,,,66,6,,;,,-;@,+,++8+7+@++,8;96:@<@=:@6,8@,CCFGGG7CCCFGDG+,:,C+4+>+48:D=:88+4,9,9AF>C::+,39<8+66+,,8,:6:*==>,6DGDCC+,,@D3ACC8B;)3@*7=**53+,25DE*1;79=>EDCF=CFA,;D,=,*;;@7+,//5;5*.25>;(*.(,+.,(*54:))-(0452<*,2(-,.2(-**-()--(((*2-4-)0))))(.(-,)*-(--(1-()--((-(-**(.-,(((,((-(-((((((4;5*.(((
@M02996:162:000000000-B87FG:1:1103:20365:5822 2:N:0:TCGACGTC+TCTCTCCG
GACTACAGGGGGAGCTAATCCTGTGGGCGCCCCACGCTTGCGTGCATGAGCGTCAGGACAGGCCCAGGGGAGTGCCGTCGCCATCGGGGGGCCTCCGCAGAGCGACGCAGGTCACGGCTACACGCGGAATGCCAGCCCCCGCTGCCGGACTCTAGCCGTGCAGGCACAAAGGAAGTTCCCAGGTGGAGCCCGGGGAGGTCACCACTGTCTGGCAAAGCCGCCGGCGCAGGCGGTACGCCCAGGAATGCGGATGAACGCTCGCACCCGACGAAGTACGGCGGCTGCGGGGACGGAGGGAGCG
+
@@A,8C@DDDC+8+@,66,,,;;;,-89+++7+88@+,,,,8@88@6<BE<@+,@B,CCFGGG@E=EFGGG:B=9,46+84847@=@+=+**=*6CFFC*4)2)3<441**4,4,887)79:,;*CC>8*+0AC+ACE5:)4)>CF7*.:))+2:+:**9*78,28C8FFGF*7C2/<:C9:7+3/37(:C3>BD6(*)(.+.)-)..)**,)84>BF*-1((((424**(()(,,--**(3(3.)))),0(-4-*.,((-1--/4(,--(-1*..(-(-04(--(-2(42,-(/**,-((
@M02996:162:000000000-B87FG:1:1103:24723:6200 2:N:0:TCGACGTC+TCTCTCCG
GACTACTCGGGTATCTAATCCTGTTTGCTCTCCACGCTTTCGTGCATGAGCGTCAGTACAGGCCCAGGGGATTGCCTTCGCCATCGGTGTTCCTCCGCATATCTACGCATTTCACTGCTACACGCGGAATTCCATCCCCCTCTGCCGTACTCTAGCCTTGCAGTCACAAAGGCAGTTCCCAGGTTGAGCCCGGGGATTTCACCTCTGTCTTGCAAAGCCGCCTGCGCACGCTTTACGCCCAGTAATTCCGATTAACGCTCGCACCCTCCGTATTACTGCGGCTGCTGGCACGTAGTTAGC
+
CCCCCGGGGGGGGGGGFFGEGGGGGGGGGGGGFGGGGGGFFGGGGGGGDGGGGGGGGGGGFGGGGGGGGGGGGGGGGGGGGFEGGGCF@CFGFFGGGGGGDFGGGGGGEGEFGGGFGDFFDEFEEGG7FFGFAFFGGFGEGAFFGGAC>EFFFFGGGGGC@FFGE<?FGD?FCFGFFGFFDDFCCF@GE@>9D>>AFFFFE?@5BFB8CFFEFFFFF<C(*.//=6>9D*225?BBB?EE<?B)7-A>C>54:?4*--((-1(472((42-.03)6).--41--::)5(3)8.(/;:.-6
@M02996:162:000000000-B87FG:1:1103:24704:6207 2:N:0:TCGACGTC+TCTCTCCG
GACTACTCGGGTATCTAATCCTGTTTGCTCTCCACGCTTTCGTGCATGAGCGTCAGTACAGGCCCAGGGGATTGCCTTCGCCATCGGTGTTCCTCCGCATATCTACGCATTTCACTGCTACACGCGGAATTCCATCCCCCTCTGCCGTACTCTAGCCTTGCAGTCACAAAGGCAGTTCCCAGGTTGAGCCCGGGGATTTCACCTCTGTCTTGCAAAGCCGCCTGCGCACGCTTTACGCCCAGTAATTCCGATTAACGCTCGCACCCTACGTATTACCGCGGCTGCTGGCACGTAGTTAGC
+
CCCCCGGGGGGGGGGGGGGGGGGGGGGGGGGGGGGGGGGGGGGGGGGGGGGGGGGGGGGGGGGGGGGFGG7FFFGGGGGGGFGGFEFFGGGGGGGGGGGGDFGGGGGGGGGGGGGGG>DFFEFEEGGGGGGGDGGGGGGGGFFEGFFGFGFFFGFEGGGGCG5FGBFGGGGFGFGGFGCCEFGFGGEGEGF99ACBAGFFFFB3@FFFFFGEBA*BEFC@E6,(6;>:EC>(9?AABBEE??7<9.66237:6?2:-((-41(,1:BFB8..2366.23,(4,-80,43(42.(12<.54
@M02996:162:000000000-B87FG:1:1103:24717:6219 2:N:0:TCGACGTC+TCTCTCCG
GACTACTCGGGTATCTAATCCTGTTTGCTCTCCACGCTTTCGTGCATGAGCGTCAGTACAGGCCCAGGGGATTGCCTTCGCCATCGGTGTTCCTCCGCATATCTACGCATTTCACTGCTACACGCGGAATTCCATCCCCCTCTGCCGTACTCTAGCCTTGCAGTCACAAAGGCAGTTCCCAGGTTGAGCCCGGGGATTTCACCTCTGTCTTGCAAAGCCGCCTGCGCACGCTTTACGCCCAGTAATTCCGATTAACGCTCGCACCCTACGTATTACCACGGCTGCTCGCCCTGCTTTAAC
+
CCCCCGGGGGGGGGGGGGGGGGGGGGGGGGGGGGGGGGGGGGGGGGGGGGGGGGGGGGGGGGGGGGGGGDDGGGGGGGGGECFGGEFFFGGGGGGGGGGGGFGGGGGGGGEGGGDFG>FGGEF=CEFCGGGGGGGGGGGGG=D@DF==@EFFGFFGGGGGFGFGG8D,EEFFGFG;BECFCFGCGFCGEFGB5@D=AFA7@EE3B978<BF4=FCF(84:C;11;>((2*,(/:<AFBEG?3?FF2)-2.)3:<4C(,--1C1196??3(..3+.:<))(---(-,)-((4(.(+++.).
@M02996:162:000000000-B87FG:1:1103:26106:6382 2:N:0:TCGACGTC+TCTCTCCG
GACTACAAGGGTATCTAATCCTGTTTGCTCCCCACGCTTTCGTGCATGAGCGTCAGTACAGGCCCAGGGGATTGCCTTCGCCATCGGTGTTCCTCCGCATATCTACGCATTTCACTGCTACACGCGGAATTCCATCCCCCTCTGCCGTACTCTAGCCTTGCAGTCACAAAGGCAGTTCCCAGGTTGAGCCCGGGGATTTCACCTCTGTCTTGCAAAGCCGCCTGCGCACGCGTTACGCCCAGTAAATCCGATTAACGCTTGCACCCTACGTATTACCGCGGCGGCTGGCACGTCGTTATC
+
CCCCCGDGGGEGFCFGGFGCFFGFGGGGGFGGGGGGGE@FEGGGGFGEFGGGGGGFGGFGDFFCGGGGG>@,9A@FFGGGCE7CDCCFGF:FDAFGGGGGG7EGGCFGC+?ECFE,E>FDFFGECEEFGFEFDG;D+DEGDAD88EA>AEFFDDF9EC,2@E+:=*=<9FGFG9+5<;;+8>@<3C@@8@@)9?>9=CFC*5>526>@EAG*88*=8*C9C90(4.33=*3(17:B(2:>:0(-*)-.2(0,3:);(,-(4C??F?1:1((.0+.64(-((((-((-4:136((21*,(-
@M02996:162:000000000-B87FG:1:1103:26109:6400 2:N:0:TCGACGTC+TCTCTCCG
GACTACAAGGGTATCTAATCCTGTTTGCTCCCCACGCTTTCGTGCATGAGCGTCAGTACAGGCCCAGGGGATTGCCTTCGCCATCGGTGTTCCTCCGCATATCTACGCATTTCACTGCTACACGCGGAATTCCATCCCCCTCTGCCGTACTCTAGCCTTGCAGTCACAAAGGCAGTTCCCAGGTTGAGCCCGGGGATTTCACCTCTGTCTTGCAAAGCCGCCTGCGCACCCTTTACGCCCAGTAATTCCGATTAACGCTCGCACCCTACGTATTACCGCGGCTGCTGGCACGTAGTTAGC
+
CCCCCGGGGGGGGGGGGGGGGGGGGGGGGGGGGGGGGGGGGGGGG<FGGGGGGGGGGGGGGGGEGGGGGGGGGGGGGGGGGGGGGGE??FGGGGGGGGGGGBFFGGGG8CFGGGGFG:<3@EE>BFFFGGGGGGGFCFFEGFFFGFB@?EFFF9BGGGGGGGDFGFFGGGGFGFGGFFEGCGGDFGBGFGGAFFGFFGFFFGFBDA@EFFFFFFEFEGF>G@;@DB;6C*/8F@FF<<EC??:)96<DF?F0<:4?,-,-(/36)3:0::4.2064)(,-44390,2(38?F43*23).6
@M02996:162:000000000-B87FG:1:1103:6463:6440 2:N:0:TCGACGTC+TCTCTCCG
GACTACAAGGGTATCTAATCCTGTTTGCTCCCCACGCTTTCGTGCATGAGCGTCAGTACAGGCCCAGGGGATTGCCTTCGCCATCGGTGTTCCTCCGCATATCTACGCATTTCACTGCTACACGCGGAATTCCATCCCCCTCTGCCGTACTCTAGCCTTGCAGTCACAAAGGCAGTTCCCAGGTTGAGCCCGGGGATTTCACCTCTGTCTTGCAAAGCCGCCTGCGCACGCTTTACGCCCAGTAATTCCGATTAACGCTCGCACCCTACGTATTACCGCGGCTGCTGGCACGGAGTTAGC
+
CCCCCGGGGGGGGGGGGGGGGGGGGGGGGGGFEGGGGGGGGEGFFFGCEDGFGGGGFGGGGGGEFGGGGGGEEGGGGGGGDFGGGGEFGGGGGGGGGGGGE@EDGGGGGGGGGFFGF:DFFFGGGGGEGFGGGGGGGGGGGDFFGGBC?EFFGFGGGGGDF??F8DFGGFFFC66:BFEGC7AFCG@D@CC5:>D)5:69<A=>=AEE5BD48686>FG9C>??D24:C59056BA:08/(48A@<ABD4)-2:)2(.--43(473:0:83)32):6:6-247>???0-2)(((*20.-)
@M02996:162:000000000-B87FG:1:1103:13232:6694 2:N:0:TCGACGTC+TCTCTCCG
GACTACTAGGGTATCTAATCCTGTTTGCTCCCCACGCTTTCGTGCATGAGCGTCAGTACAGGCCCAGGGGATTGCCTTCGCCATCGGTGTTCCTCCGCATATCTACGCATTTCACTGCTACACGCGGAATTCCATCCCCCTCTGCCGTACTCTAGCCTTGCAGTCACAAAGGCAGTTCCCAGGTTGAGCCCGGGGATTTCACCTCTGTCTTGCAAAGCCGCCTGCGCACGCTTTACGCCCAGTAATTCCGATTAACGCTCGCCCCCTACGTATTACCGCGGCTGCTGGCACGTATTTAGC
+
CCCCCGGGGGGGGGGGGFGGGGGGGGGGGGGGGGGGGGGGGGGGGGGGGGGGGGGGGDE<98BFGGGD@E:FFFGGGFGGGGGGGGFCFGGGGGGGEGEG,;CDGGGGGGGGGGGFG:?BFFFEGGGGGGGEGGFGGGGGGAFF?F>FBGFFG9FGGGGDGGFFG6DE6,,;DFCFFGFG=>@?FG@GEGGBBE4):FA<4C=7BFECCFG=EF?+(;C95.:=<>F1=CB09?AA?<EE:F>2*6).2,),-4-:(-,(-913CBB68-.,03).)---44-2:?:0((423.+3+).)
@M02996:162:000000000-B87FG:1:1103:3812:6899 2:N:0:TCGACGTC+TCTCTCCG
GACTACCCGGGTATCTAATCCTGTTTGCTCCCCACGCTTTCGTGCATGAGCGTCAGTACAGGCCCAGGGGATTGCCTTCGCCATCGGTGTTCCTCCGCATATCTACGCATTTCACTGCTACACGCGGAATTCCATCCCCCTCTGCCGTACTCTAGCCTTGCAGTCACAAAGGCAGTTCCCAGGTTGAGCCCGGGGATTTCACCTCTGTCTTGCAAAGCCGCCTGCGCACCCTTTACGCCCAGTAATTCCGATTAACGCTCGCACCCTACGTATTACCGCCGCTGCTGGCACGTAGTTAGC
+
CCCCCGGGGGGGGGGGGFFGGGGGGGGGGGFFEFGGGGGGGGGGGGGFACFGGGDGFGGGDGFGGGGGGDDC<FFGGGGGGGGGFGEFEFEGGGGGGGGGGFGGGGGD>EEGGGGCGDFDFFFGGGGCFGGGG8DA=DFEGAF?FGB=?EFFGF=EFGGGGCFG?EDFFF6?CFGGFGFG=C57<75?@EE@EFD=@GF??9@3BAE<?AGEFFFF4<F(:33;?99;C*((92<A??E5,((6=<<<:30,:057----,1-4<8??:64.30)-)-(,,(---,5(,.)3,48;9-.-
@M02996:162:000000000-B87FG:1:1103:13185:7134 2:N:0:TCGACGTC+TCTCTCCT
GACTACCAGGGTATCTAATCCTGTTTGCTCCCCACGCTTTCGTGCATGAGCGTCAGTACCGGCCCAGGGGATTGCCTTCGCCTTCGGTGTTCCTCCGCATATCTACGCATTTCACTGCTACACCCGGAATTCCATCCCCCTCTGCCGTCCTCTAGCCTTGCAGTCTCGAAGGCACTTCCCAGGTTGAGCCCGGGGATTTCACCTCCGTCTTGCAAAGCCGCCTGCGCACGCTTTACGCCCCGTAATGCCGATTAACGCTCGCCCCCTCCGTATTACCGCGGCTGCTGGCACGTAGTTCGC
+
CCCCCGC<FGGGGGGGCCFGGGGGGGGFGGCFGF:CFGGGFGEFGCF@CGGGGGGGC,@,8+CFGGGFF7:,,AFF<FGGGG,?@FCF@FGFBEFFGDGGCDGDGGGGGGGGGGG5E:@DDCB,@=F>FFFGGE@==FFG==FDCGBF<EFF@C+>D6,6@,:C,*5,23+9@F6CF?@G,@CCDGB68EG=99C)-FA58>;BB)(69;**.*)+.20.26:1,69(2*-(9:4<?0CC(4:050)-2,)(-()2-((-(1(-740(--,.22)-.4-(---4<2030:)1.,*2+),,
@M02996:162:000000000-B87FG:1:1103:24687:7405 2:N:0:TCGACGTC+TCTCTCCG
GACTACCAGGGTATCTAATCCTGTTTGCTCCCCACGCTTTCGTGCATGAGCGTCAGTACAGGCCCAGGGGATTGCCTTCGCCATCGGTGTTCCTCCGCATATCTACGCATTTCACTGCTACACGCGGAATTCCACCCCCCTCTGCCGTACTCTAGCCTTGCAGTCACAAAGGCAGTTCCCAGGTTGAGCCCGGGGAATTCACCTCTGTCTTGCAAAGCCGCCTGCGCACGCTTTACGCCCAGTAATTCCGATTAACTCTCGCACCCTACGTATTACTGCGGCTGCTGGCACGTAGTTAGC
+
CCCCCGGGGGGGGGGGFFEGGGGGGGFFFFFFGGGDGGGGGGGGGGGGDFGGGGGGGGGGGGGDGGGGGGGGFGGGGGGGGGGGGGGGGGGGGGGGGGGGGFG9EGGGGGGGGGGFF:DFFFFGGGGGGGGGGGGGGGGGGFFGGGF>BG?FFFGCFFGGGGFGGFGGGGGA,@DCAFFGEFF@CF9GFGGFFFDF@C48?CEB96@??FGEEF?FFD46=;@FF@B07*((1:2441:C<?B964462:B0,162).),3*(-9:(.::,433)6)..(-4(4<),4:??3((1/<4-)
@M02996:162:000000000-B87FG:1:1103:5181:7893 2:N:0:TCGACGTC+TCTCTCCG
GACTACAAGGGTATCTAATCCTGTTTGCTCCCCACGCTTTCGTGCATGAGCGTCAGTACAGGTCCAGGGGATTGCCTTCGCCATCGGTGTTCCTCCGCATATCTACGCATTTCACTGCTACACGCGGAATTCCATCCCCCTCTACCGTACTCTAGCCATGCAGTCACAAAGGCAGTTCCCAGGTTGAGCCCGGGGATTTCACCTCTGTCTTGCATAACCGCTTGCGCACCTTTTACTCCCAGTAATTCCGACTACCGCCTACACCCTACGTATTCACGCGGCCGCTCGCCTGTTGTTAGA
+
CCCCCG?FGGGGGGGGGFGGGGGGGGGGGGFF:EGGGGGGGGGGGFECFGGGGGGGE@F<FFFGGGGGEGD7EDFFFGGGGFDGGGEFGGGGEFEFGGGGGFGGGGGGGDGGGGFAE>DDDCBGGEEFGGGGG8DDD,@EC8FEGGFFF?FFDF7FD8EDG8FGCDFAF=FACF>EBFFG9,+59>@7>@DA9@>=>7A?6CE:9A>*8@1>9F<F4<FBE((/61,6:*(/2.);./<A=34;ADF<*3)(4670-.(-(20(02(((4(,00.))(((,-(((-(-((((.)3026-)
@M02996:162:000000000-B87FG:1:1103:20042:8062 2:N:0:TCGACGTC+TCTCTCCG
GACTACAAGGGTATCTAATCCTGTTTGCTCCCCACGCTTTCGTGCATGAGCGTCAGTACAGGCCCAGGGGATTGCCTTCGCCATCGGTGTTCCTCCGCATATCTACGCATTTCACTGCTACACGCGGAATTCCATCCCCCTCTGCCGTACTCTAGCCTTGCAGTCACAAAGGCAGTTCCCATGTTGAGCCCGGGGATTTCACCTCTGTCTTGCAAAGCCGCCTGCGCACCCTTTACGCCCAGTAATTCCGATTAACGCTCGCACCCTACGTATTACCGCGGCTGCTGGCACGTAGTTCGC
+
CCCCCGGGGGGGGGGGGGGGGGGGGGGGGGGGGGGGGGGGGGGGGGGGGCGGGGGGGGGCFGGGGGG<CC@FFGGGGGGGGGGGGDFFFGGGFFGGFFGDGFGGGGGGGGGGGGGGG:FFFGA6EBBFGGGGGGGGGGGGGAFCFGFFFGFFFFFGGGGDGCDF@DGFEFGFGFGGFGEGCEFEFDCG@FG9ABC9AGFFFEBBFFFEFFGFFFFF2DFFG>3=4(:(=*/(;;CC?BGGFB()*)6<C,0-6:42.---4C(,7:((,,..20.<)(((-490??B((2),..**3)-(
@M02996:162:000000000-B87FG:1:1103:9384:8586 2:N:0:TCGACGTC+TCTCTCCG
GACTACAGGGGTATCTAATCCTGTTTGCTCCCCACGCTTTCGTGCATGAGCGTCAGTATTGGCCCAGGGGGCTGCCTTCGCCATCGGTATTCCTCCACATCTCTACGCATTTCACTGCTACACGTGGAATTCTACCCCCCTCTGCCATACTCTAGCCCGCCAGTCACAAATGCAGTTCCCAGGTTAAGCCCGGGGATTTCACATCTGTCTTAGCGGACCGCCTGCGCACGCTTTACGCCCAGTAATTCCGATTAACGCTTGCACCCTACGTATTACCGCGGCTGCTGTCACGTGGTTAGC
+
CCCCCGGGGGGGGGGGGCFGGGGGGGGFFGGFGGGGGGGGGGGGGGGGGGGGGGGGG9FGFCFFGGF,@FGFGGGGFGGGGEGGGGEGFGGGGGGGEGFGGFGFGGGGGCFGGEFFF>DDGFFEDEGGDFGGGGGFGGGGGDF8?FDGFGDFGFGGGG6CCEADEEFG98DFGF?EAGFGFFFGFGFGAGG=B4>25?AC?FF?EAEEEFCE4F@>1>D@GB??F69(//-3C0.66:EG??:A?>><*5)-(8A7--,--9<5DB???B.)30-6<?749(,,4::.,<44.(*2*-()
@M02996:162:000000000-B87FG:1:1103:7827:8593 2:N:0:TCGACGTC+TCTCTCCG
GACTACCAGGGTATCTAATCCTGTTTGCTCCCCACGCTTTCGTGCATGAGCGTCAGTACAGGTCCAGGGGATTGCCTTCGCCATCGGTGTTCCTCCGCATATCTACGCATTTCACTGCTACACGCGGAATTCCATCCCCCTCTACCGTACTCTAGCCATGCAGTCACAAAGGCAGTTCCCAGGTTGAGCCCGGGGATTTCACCTCTGTCTTGCATAACCGCCTTCGCACGCTTTACGCCCAGTAATTCCGATTAACGCTTGCACCCTACGTATTACCGCGGCTGCTGGCCCGTAGTTAAC
+
CCCCCGGGGGGGGGGGGGGGGGGGGGGGGGGGGGGGGGGGGGGGGFGGCFGGGGGGGGGGGGGGGGGGGGGEFGGGFGGFGGGGFE@FGGGFGGEFFGGGGFGGGGGGGGFGGGGFG>DGCEF8EGGEGFGGGGGGGGGGGDFFGGBGFGFDFFFGGGGFGFFGGFGGGGGFGFGGFFCFDF?FG5@<:;DAEEGFFGAEFGFFF=3@EFG===?+86DBC63(.(,(2/44D@4CDDEE?(54*45<:(0(4-):(,--(9<?GBB:<04420-6.-((-,4032:?4(-,-(12<))-
@M02996:162:000000000-B87FG:1:1103:7821:8610 2:N:0:TCGACGTC+TCTCTCCG
GACTACCAGGGTATCTAATCCTGTTTGCTCCCCACGCTTTCGTGCATGAGCGTCAGTACAGGTCCAGGGGATTGCCTTCGCCATCGGTGTTCCTCCGCATATCTACGCATTTCACTGCTACACGCGGAATTCCATCCCCCTCTACCGTACTCTAGCCATGCAGTCACAAAGGCAGTTCCCAGGTTGAGCCCGGGGATTTCACCTCTGTCTTGCATAACCGCCTGACCACCCTTTCCGCCCAGTAATTCCGATTAAAGCTTGCACCCTATGTCTTACTGCGGCGTCTGGCACGTAGTTGGC
+
CCCCCGGGGGGGGCFEGGGGGGGFGGGGGGFFEGGGGCFGGGGGGGGGFGGGGGGGFGGGGFEEFGGFCCGEGGGGGGGGDGGGGG@BFFGGFFGGGGGDFFGGGGGGGGCFFFFFF:DFFFF8CFCE+AFGFFGGGGGGGAF9FFFFDE?@F;?GGGF=<DFGCDGGGGGFGFCGFFEF@DEFDC@E8C@@A>4AAF;AAC@*56=*0=+*49?A*0*(1./(((()**,/8)/7((<*(,.:B4.4:2)(-4)*)..)(1),9361)..)33-6))643,(-,-(4)()(..*;9)(.
@M02996:162:000000000-B87FG:1:1103:17180:8675 2:N:0:TCGACGTC+TCTCTCCG
GACTACCGGGGTATCTAATCCTGTTTGCTCCCCACGCTTTCGTGCATGAGCGTCAGTACAGGCCCAGGGGATTGCCTTCGCCATCGGTGTTCCTCCGCATATCTACGCATTTCACTGCTACACGCGGAATTCCATCCCCCTCTGCCGTACTCTAGCCTTGCAGTCACAAAGGCAGTTCCCAGGTTGAGCCCGGGGATTTCACCTCTGTCTTGCCACGCCGCCTGCGCACGCTTTACGCCCAGTAATTCCGATTAACGCTCGCACCCTAAGGATTACCGCCGCAGCTGGCACGTAGTTAGC
+
CCCCCGGDGGGGEGGGGFGGGGGGGGGGGGGF:FGDGGGGGDGGGGGGGGGGGGGGGDG9CEFEGGGFED7CFGGGGGGGCFCFGGFCCGGGFGGGGGGGGFGGGGGGGCFGGGGCFDFFFF?8EEEGGGGGGGGGGFGGC>FDDFBFDE*9>@CCFDGFGF?@FEGFD8DAFFCCBEEF@DECCC2<=FFBB>C92FFFFGBEDA@??AF99)7*(976::7=F>B1::6(>1.681:>((.6@9<9C?5(436:--(-,1-39??0(((.30.34(-(-((-4..40?F6((*20..)
@M02996:162:000000000-B87FG:1:1103:17197:8683 2:N:0:TCGACGTC+TCTCTCCG
GACTACCGGGGTATCTAATCCTGTTTGCTCCCCACGCTTTCGTGCATGAGCGTCAGTACAGGCCCAGGGGATTGCCTTCGCCATCGGTGTTCCTCCGCATATCTACGCATTTCACTGCTACACGCGGAATTCCATCCCCCTCTGCCGTACTCTAGCCTTGCAGTCACAAAGGCAGTTCCCAGGTTGAGCCCGGGGATTTCACCTCTGTCTTGCAAAGCCGCCTGCGCACGCTTTACGCCCAGTAATTCCGATTAACGCTCGCACCCTACGTATTACCGCGGCTGCTGGCACGTAGTTAGC
+
CCCCCGGGGGGGGGGGFFGGGGGGGGGGGGGGGGGGGGGGGGGGGGGGGGGGGGGGGFG<9FFFGGGDED:FFGGGGGGFGGGGGGFFGGGGGGGGEGGGGFGGGGGGGGGGGGGFGDFFFFG=EF@>FFFGGGFGGGGGGAFDDGAFDGFFGGGGGGGFGGFFFFGEFCDFGF>FFGFG=DF?FGFG@GG=>>4>@GFFFGE>B;;7?FGEF6C158>:E637?6::5:;0C?9>B<EGB<?<9A9<:8)2<B<7--,-4C13C??48:4.2+.6)--(-430<>32:74<,,**0-).
@M02996:162:000000000-B87FG:1:1103:21990:8818 2:N:0:TCGACGTC+TCTCTCCG
GACTACTGGGGTATCTAATCCTGTTTGCTCCCCACGCTTTCGTGCATGAGCGTCAGTACAGGCCCAGGGGATTGCCTTCGCCATCGGTGTTCCTCCGCATATCTACGCATTTCACTGCTACACGCGGAATTCCATCCCCCTCTGCCGTACTCTAGCCTTGCAGTCACAAAGGCAGTTCCCAGGTTGAGCCCGGGGATTTCACCTCTGTCTTGCAACGCCGCCTGCGCACGCTTTACGCCCAGTAATTCCGGTTAACGCTCGCACCCTCCGTATTACCGCCGCTGCTGGCACGTAGTTAGC
+
CCCCCGGGGGGGGGGGGGGGGGGGGGGGGGFFEGGGGGGGGGGGGGGGFGGGGGGGG9FDEGGGGGGGGG7FFCEGGGGGGGGGGGDFGGGGEEFFCGGGGFGGGGGGGGGGGGGGG>FFGGGEGGCFEFGGGFFGGGGGG@D,=FAF>GFFGGGGGGDCE9?FG5CG?33@FF6FFFFG9@F@<>@GBCGAF>D25<=CEFEBF;3?CFG=>F?).7C9C611799(2*3(9:4<(-?EB0()1.)5:,)-((.:-,(--94>C<20(--.03)).(-(-(-,()520(31.,;?+.))
@M02996:162:000000000-B87FG:1:1103:21972:8821 2:N:0:TCGACGTC+TCTCTCCG
GACTACTGGGGTATCTAATCCTGTTTGCTCCCCACGCTTTCGTGCATGAGCGTCAGTACAGGCCCAGGGGATTGCCTTCGCCATCGGTGTTCCTCCGCATATCTACGCATTTCACTGCTACACGCGGAATTCCATCCCCCTCTGCCGTACTCTAGCCTTGCAGTCACAAAGGCAGTTCCCAGGTTGAGCCCGGGGATTTCACCTCTGTCTTGCAAAGCCGCCTGCGCACGCTTTACGCCCAGTAATTCCGTGTAACGCTCGCACCCTACGTATTACCGCGGCTGCTGGCACGTAGTTAGC
+
CCCCCGGGGGGGGGGGGCFFGGGGGGGGGGGGEGGGGGGGFGGGGCF<EFGDGGGGG9FAEGGGGGG7FGDFFGFFEGGGGGGGGGFFEGGGGFGF7CFE72DCGGGGCEGGGFGDFDFFFFFEEGGCFFFDFGFDFDDE==F8DGAC@EFFC9DGGAEDFGFFGEGG6FC6DADGFGEF@@C<DF@G@FG>?AD)8FFFFGB@BAE<CFGEBA4B(8C3C:?=D;965/765(.423?E?(4>=)6<C8)(4(-0--,-(1495807??.,03..)4240(-46354(()-(.*23:2)
@M02996:162:000000000-B87FG:1:1103:18027:9037 2:N:0:TCGACGTC+TCTCTCCG
GACTACTAGGGTATCTAATCCTGTTTGCTCCCCACGCTTTCGTGCATGAGCGTCAGTACAGGCCCAGGGGATTGCCTTCGCCATCGGTGTTCCTCCGCATATCTACGCATTTCACTGCTACACGCGGAATTCCATCCCCCTCTGCCGTACTCTAGCCTTGCAGTCACAAAGGCAGTTCCCAGGTTGAGCCCGGGGATTTCACCTCTGTCTTGCAAAGCCGCCTGCGCACGCTTTACGCCCAGTAATTCCGATTAACGCTCGCACCCTACGTATTACCGCGGCTGCTGGCACGTAGTTGGC
+
CCCCCGGGGGGGFGGGGGGGGGGGGGGGGGGGDGGGGGGGGGGGGGGGFGGGGGGGGGF<FFGGGGGEDGCFGGGGGFGGGGGGGGGGGGGGGFGFCGGGGFGGGGGGGEECGGGFGDFDDEECEGECFGGGGGGGGGGGGAFEGGAF?GFFGGGGGGGCGGFFGEGFG8C*DFDFFFEGBF5@FGFGBFF=>?*:2>FEEFFFFAB?ECG@E*910686EFFDF6@>E8><*::>BBGE:6:<*-)6:73(2:6:-(((-139C00(434,33.6.-3334(((534(1)4,(*23).2
@M02996:162:000000000-B87FG:1:1103:18051:9038 2:N:0:TCGACGTC+TCTCTCCG
GACTACTAGGGTCTCTAATCCTGTTTGCTCCCCACGCTTTCGTGCATGAGCGTCAGTACCGGCCCAGGGGATTGCCTTCGCCATCGGTGTTCCTCCGCATATCTACGCATTTCACTGCTACACGCGGAATTCCATCCCCCTCTGCCGTACTCTAGCCTTGCAGTCACAAAGGCAGTTCCCAGGTTGAGCCCGGGGATTTCACCTCTGTCTTGCAAATCCGCCTGCGCCCCCTTTCCGCCCAGTACTTCCGATTAACGCCCGCCCCCGACGTCTTACCTCGGCTTCTGGCACGTCGTTGTC
+
CCCCCFGGGGGG,CFFGFEGGGGGGGGGGGGGDFGGGGGFGGGGGGGGFGGGGGGEG,F,::FBFCG77C+@EFFGGGGGGGEGFECC:FEFGFGFCFCGEFFGGGGGGGGGGEEDF8D@FCFCE>F4C7EGGGFFGDDECAFDDFBFBGF?@,=DGFGFGFFFF@FGC4,AFFGFFGFGD>CEFG@C:FF=>*:((4AE7FB759)98@@A@F?1)0;6G81(/(.(2*.(28)6(4CGB02<*555:2)4:?):(-(-()-->(((,((,2/).().(-(4(())))()-.(*2*,-.
@M02996:162:000000000-B87FG:1:1103:4664:9042 2:N:0:TCGACGTC+TCTCTCCG
GACTACTCGGGTATCTAATCCTGTTTGCTCCCCACGCTTTCGTGCATGAGCGTCAGTACAGGTCCAGGGGATTGCCTTCACCATCGGTGTTCCTCCGCATATCTACGCATTTCACTGCTACACGCGGAATTCCATCCCCTCTACCGTACTCTAGCCATGCAGTCACAAAGGCAGTTCCCAGGTTGAGCCCGGGGATTTCACCTCTGTCTTGCATAACCGCCTGCGCACGCTTTACGCCCAGTAATTCCGATTAACGCTTGCACCCTACGTATTACCGCGGCTGCTGGCACGTAGTTAGCCG
+
CCCCCGGGGGGGGGGGGGGGGGGGGGGGGGFGFGGGGGGGGGGGGGGGGGGGGGGGGGGGGGGGGGGGGGGGGGGGGGGGGGGGGGGGGGGGGGGGGGGGEFGGGGGGGGGGGGGGG>DFGFGGGGGGGFGGGGGFGFEEGDFGG>D>?FFFE;FGEFGGFFDFA==FFGCFFB0EFG@8DFEFCCEG@G5>BF4<><9AEE>BEFC?CB78>FCFFGD@C;:?@F;9EE(;39<(62?*(.)47A>6<<;:2))*,---2058<02:?,,62+.)-7439;312)4(140.(.2<2-6)(
@M02996:162:000000000-B87FG:1:1103:18024:9057 2:N:0:TCGACGTC+TCTCTCCG
GACTACTAGGGTATCTAATCCTGTTTGCTCCCCACGCTTTCGTGCATGAGCGTCAGTACAGGCCCAGGGGATTGCCTTCGCCATCGGTGTTCCTCCGCATATCTACGCATTTCACTGCTACACGCGGAATTCCATCCCCCTCTGCCGTACTCTAGCCTTGCAGTCCCAAAGGCAGTTCCCAGGTTGAGCCCGGGGATTTCACCTCTGTCTTGCAAAGCCGCCTGCGCACCCCTTACGCCCAGTAATTCCGATGAACGCTCGCACCCTACGTATTACCTCGGCTGCTGGCACGTTGGTAGC
+
CCCCCGGGGGGGGGGGGGGGGGGGGGGGGGGGFGGGGGGGGGGGGGGGFGGGGGGGGGG9<FFFGGGFGGGGGGGGGGGGGFGGFGFFGGGGGDFF=FEGGFGGGGGGGGGGGGGFG8DFGEF6E@E>CCFGGGFGGGGGGAF?FGAFAGFFDF=FGGF?FCD8D)=;FEFFGACGFGFGDFGFFFFF1CGBEF>AACFFFGF396)9CCC8=*91(2;:E982?6935*6(2338<?EG?FFAFFA<::7:(.)*.((--1,4C?,(,-..23.6)).-,3:>B247((.8.(//2..4
@M02996:162:000000000-B87FG:1:1103:18043:9059 2:N:0:TCGACGTC+TCTCTCCG
GACTACTAGGGTATCTAATCCTGTTTGCTCCCCACGCTTTCGTGCATGAGCGTCAGTACAGGCCCAGGGGATTGCCTTCGCCATCGGTGTTCCTCCGCATATCTACGCATTTCACTGCTACACGCGGAATTCCATCCCCCTCTGCCGTACTCTAGCCTTGCAGTCACCAAGGCAGTTCCCGGGTTGAGCCCGGGTATTTCACCTCTGTCTTGCAAAGCCGCCTGCGCACGCCTTACGCCCAGTAATTCCGATTAACGCTCGCACCCTACGTATTACTGCCGCTGCTGGCACGTGTTTAGC
+
CCCCCGGGGGGGGGGFGFFGGGGGGGFFGGGGGGGGGGGGGGGGGGGGDFGGGFGGGGG,CFFFGFG7:@@CFCGGGGGGGGGGFGF?@FGFGGGGCGGGCDFGFGGGGGGGGGGGG:D=@CFGEFCFGGDFGFGFGGGGG=DDDG=@9EFFGFFGFEGGGEFAGFG6,D?CGF6EFGEG*54@CC8C04D29?//7CFEFF=8>938@FG9EFC+.0;(/.,601:,2/((2<)380:C((.)1<<>7803??AF----39(-7?B0,1.52+).)))(-(2900)4::2(,(300).6
@M02996:162:000000000-B87FG:1:1103:20765:9157 2:N:0:TCGACGTC+TCTCTCCG
GACTACAAGGGTATCTAATCCTGTTTGCTCCCCACGCTTTCGTGCATGAGCGTCAGTACAGGTCCAGGGGATTGCCTTCGCCATCGGTGTTCCTCCGCATATCTACGCATTTCACTGCTACACGCGGAATTCCATCCCCCTCTACCGTACTCTAGCCATGCAGTCACAAAGGCAGTTCCCAGGTTGAGCCCGGGGATTTCACCTCTGTCTTGCATAACCGCCTGCGCACCCTTTACGCCCAGTAATTCCGGTTAACGCTTGCACCCTACGTATTACCGCGGCTGCTGGCCCGTAGTTAGC
+
CCCCCGGGGGGGGGGGGGGGGGGGGGGGGGGGGGGGGGGGGGGGGGGGGCGGGGGGGGGGGGGGGGGGGGGGGGGGGGGGGGGGGGGFGGGGGGGGDGGGGFGGGGGGG>FGFGGFG>FDFFFGGGGGGGGGGGGGGGGGGFFGGFFFFGFFFDFGGGGGGGFGFFGGGGGFGFGGFGEGGGGF@FEECFGBFFGFFGFEEFB8>6;87CGB=FCFEG<5=6371,((/*/4>3461(CEFF7)=)46;:)49?A:,----143D?:8:1,,236<91((((,(,45:3((4-(*2<))-
@M02996:162:000000000-B87FG:1:1103:19418:9472 2:N:0:TCGACGTC+TCTCTCCG
GACTACCAGGGTATCTAATCCTGTTTGCTCCCCACGCTTTCGTGCATGAGCGTCAGTACAGGCCCAGGGGATTGCCTTCGCCATCGGTGTTCCTCCGCATATCTACGCATTTCACTGCTACACGCGGAATTCCACCCCCCTCTGCCGTACTCTAGCCTTGCAGTCACAAAGGCAGTTCCCAGGTTGAGCCCGGGGATTTCACCTCTGTCTTGCAAAGCCGCCTGCGCACGCTTTACGCCCAGTACTTCCGATTAACTCTCGCACCCTACGTATTACCGCGGCTGCTGGCACGTAGTTAGC
+
CCCCCGGGGGGGGGGGGFGGGGGGGGFGFGGGGGGGGGGGGGGGGGGGGFGGGGGGGGGGGGGGGGGGGGGGGGGGGGGGGFGGGGGGGGGGGGGGEGGGGFFCGGGGEEGGGGGGG:DDGFGGGGGGGGGGGGGGDEEGDFFGGG>C>EFFGFFGGGGGGGFGGEFCGFGAFFGGFGFGD@FGFC>C@GF=@DC95FFECFB@DF;)/;DAEF?1;973=;DF@29(:*4(>?><::EG<??4/)46:?5((-)2)...49>>D:?::18,33.5),-4(47;B:)2:3<<,,*2+4)6
@M02996:162:000000000-B87FG:1:1103:10784:9801 2:N:0:TCGACGTC+TCTCTCCG
GACTACACGGGTATCTAATCCTGTTTGCTCCCCACGCTTTCGCGCCTCAGCGTCAGTATTGGTCCAGTTGGCCGCCTTCGCCACTGGTGTTCTTGCGAATATCTACGAATTTCACCTCTACACTCGCAGTTCCACCAACCTCTACCAAACTCAAGCCAAACAGTATCGAAGGCAATTCTGTGGTTGAGCCACAGGCTTTCACCCCCGACTTGAATGGCCGCCTACGCGCCCTTTACGCCCAGTGATTCCGAGCAACGCTAGCCCCCTTCGTATTACCGCGGCTGCTGGCACGAAGTTAGC
+
CCCCCGGGGGGGGGGGGFFGGGGGGGGGGGGGGGGGGGGGGGGGGGGGGGGGGGGGGGGGGGGGGGGGGGGGGGGGGGGGGGGGGGFCFGEFEFFGGGGGGFGGGGGGGGGGGGGGG:DDFGGGGGGGGFGGGGGGGGGGGFFGGGFGFGFFGGGGGGGGGGF<@;F@F?EDGFGGFGFGEFGGGGEGBGGFFFGFFFFFFGFFFEAFFFG=EFCC>FF@C9<DF@;3>C@(8:<B??ED?F729ABDD:.(49:F-,(,-9:?GF617?4(22).)(4904>><7:(3:?:(-;/<.4:
@M02996:162:000000000-B87FG:1:1103:10766:9807 2:N:0:TCGACGTC+TCTCTCCG
GACTACACGGGTATCTAATCCTGTTTGCTCCCCACGCTTTCGCGCCTCAGCGTCAGTATTGGTCCAGTTGGCCGCCTTCGCCACTGGTGTTCTTGCGAATATCTACGAATTTCACCGCTACACTCGCAGTTCCACCCACCTCTCCCAAACTCAAGCCAAACAGTATCGAAGGCACTTCTTGGGTTGAGCCCCAGGCTTTCACCACCGACTCGATTGGCCGCCTACGCGCCCTTTACGCCCAGTCCTTCCGAGCCACGCTGTCCCCCTTCGTATTACCCCGGCTGTTGGCCCGAGGTTAGC
+
CCCCCG@EFC@FBFEGGECGGGGFGGFGGGFFG<8CCGGGGGGGGGGGGGFEGECGGE@CF,CFFE8FGD?FF7FFCFGGGG,C,,CFFC?FF<A?FCFCF9BDFFG@?DDFG,FF+:9+=9E8D@C+@@EGG=A,0@@>=85,=FD,6D9?,88AFGG8>FFC,3=5@BEBFFCFFG<+,75*@7@,)9*::?F>=F68AEE*506(64*(()1)/;C9E11(3,615?>9<)-64:>C-3()))..*(.(,,(0,--((2.)9(((,((.20-.-,((((,-().(()-1,(**0)(.
@M02996:162:000000000-B87FG:1:1103:19076:9900 2:N:0:TCGACGTC+TCTCTCCG
GACTACACGGGTATCTAATCCTGTTTGCTCCCCACGCTTTCGCGCCTCAGCGTCAGTAATGGTCCAGTTGGCCGCCTTCGCCACCGGTGTTCTTGCGAATATCTACGAATTTCACCTCTACACTCGCAGTTCCACCAACCTCTACCATACTCAAGCGTCCCAGTATCGAAGGCCATTCTGTGGTTGAGCCACAGGCTTTCACCCCCGACTTAAAACGCCGCCTACGCGCCCGTTACGCCCAGTGATTCCGAGCAACGCTAGCACCCTTCGTATTACCGCGGCTGCTGGCACGAAGTTAGC
+
CCCCCGGGGGGGGGGGGGGGGGGFGGGGGGFGGGGGGDEGGEGGGGGGGGGGGGGGFGGGGGFFFGGGGGGGGGGGEGGGGCFDFEGCFFGGGGGGGGGGGFGGGGGGGGGGGGGGG8DFFGFFGGGGGGFDEGGGGGGDGFFGF=DDDFFFGFGFGGGGGGFBEEGGGGGFGFGGFCAD@DFE7CCFFGGCFFFFFFFFEFEDFFF>@DGCF66ABGD:/6((38@2CGF(718?<?GGFB??449<:?;>FF:>-((,(0)47<(.23.(03)6914(43(,4???:1,(-,223..)
@M02996:162:000000000-B87FG:1:1103:19099:9901 2:N:0:TCGACGTC+TCTCTCCG
GACTACACGGGTATCTAATCCTGTTTGCTCCCCACGCTTTCGCGCCTCAACGTCAGTAATGGTCCAGTTGGCCGCCTTCGCCACCGGTGTTCTTGCGAATATCTACGAATTTCACCTCTACACTCGCAGTTCCACCAACCTCTACCATACTCAAGCGTCCCAGTATCGAAGGCCATTCTGTGGTTGAGCCACAGGCTTTCACCCCCGACTTAAAACGCCGCCTACGCGCCCTTTACGCCCAGTAATTCCGAGCAACGCTTGCCCCCTTCGTATTACCGCCGCTCCTGGCACGAAGTTCGC
+
CCCCCG<FGCGGGGGGGGGGGGGGGGGGGGFGGGGCFGGGGGDGGGDGG,CCFFGGG9CD,FFFGGGFG9FCGGGGEGGGGGGGCEFGGFGGGGCF:FGGGFGGGGGC8DFGGFGG95;?DEFGDF:FBFFGGGGC6@CGFDF=F>5CDGFFFCD9=@+++@FF9CF:+,+:D66CCG5;33@@FCCGCC,:*;C=:?FFFG327/5>=BD>E886>CC6*6;?@79(:CB172<A08CE:3:)1)6:?:71(44C-,-(-94:F;>BF:4403)6681(4-(((.5::<4(((*/+),4
@M02996:162:000000000-B87FG:1:1103:11271:10345 2:N:0:TCGACGTC+TCTCTCCG
GACTACAAGGGTATCTAATCCTGTTTGCTCCCCACGCTTTCGTGCATGAGCGTCAGTACAGGCCCAGGGGATTGCCTTCGCCATCGGTGTTCCTCCGCATATCTACGCATTTCACTGCTACACGCGGAATTCCATCCCCCTCTGCCGTACTCTAGCCTTGCAGTCACAAAGGCAGTTCCCAGGTTGAGCCCGGGGATTTCACCTCTGTCTTGCAAAGCCGCCTGCGCACGCCTTACGCCCAGTAATTCCGATTAACGCTCGCACCCCACGTATTACCGCGGCTGCTGGCACGTCTTTAGC
+
CCCCCGGGGGGGGGGGGGGGGGGGFGGGGGEFEGGGGGGGGGGGGGGGGGGGGGGGGGGGFGGGGGGGGGGGGGGGGGGGGGGGGGDGGGGFGGGGGGGGGFGGGGGGGGGGGGFEF>FGGGGGGGEFGGGGGGFDGGGGGAFGGGFGEGFFFGGGGGGCFGFC@EGGGGGFGFGGFGEGEGGFFGFC@GFBEEDADGA??GEE=AE?EFF:=A9+02C>E@@DF32(5*2(2:28:?EG(:B<=)55:50-8?AF--(,,149D3((-38323).)-,,((1(2:7>:?2(.,**365A
@M02996:162:000000000-B87FG:1:1103:11276:10362 2:N:0:TCGACGTC+TCTCTCCG
GACTACAAGGGTATCTAATCCTGTTTGCTCCCCACGCTTTCGTGCATGAGCGTCAGTACAGGCCCAGGGGATTGCCTTCGCCATCGGTGTTCCTCCGCATATCTACGCATTTCACTGCTACACGCGGAATTCCATCCCCCTCTGCCGTACTCTAGCCTTGCAGTCACAAAGGCAGTTCCCAGGTTGAGCCCGGGGATTTCACCTCTGTCTTGCAAAGCCGCCTGCGCACGCTTTACGCCCAGTAATTCCGATTTACGCTCGCACCCTACGTATTACCGCGGCTGCTCTCACGTAGTTAGC
+
CCCCCGGGGGGGGGGGGFGGGGGGGGGGGGFFGGGGGGGGGGGGGGGGGGGGGGGGGGGFFGGGGGCGGGG7EFGGGGGGEGGGGGFCFFGGFGGGGGGG=;FDFGGGGGGGGGGFGDFFCFFGGGGCEFGFGGEEGGGGGAFFGGFFBE?@DC9FGCFDFGFF88=;EFCFFADFAGFGGGGFFGFGFFG95?GFAGFECGF@26=*1=+*8;91.6C;C@017696782,::A<<4CE:B:A*-<::8)(-(.2,,-,4)3296?((,..03.-6:>73(((,))))-.,(.8;7)-6
@M02996:162:000000000-B87FG:1:1103:14938:10415 2:N:0:TCGACGTC+TCTCTCCG
GACTACTCGGGTATCTAATCCTGTTTGCTCCCCACGCTTTCGCACCTCAGCGTCAATACCAGTCCAGTGAGCCGCCTTCGCCACTGGTGTTCTTCCGAATATCTACGAATTTCACCTCTACACTCGGAATTCCACTCACCTCTCCTGGATTCAAGCGATGCAGTCTTAAAGGCAATTCTGGAGTTGAGCTCCAGGCTTTCACCTCTAACTTACAAAGCCGCCTACGTTCGCTTTACGCCCAGTAATTCCGAATAACGCTATCTCCCTCCGTATTACCGCGGCTGCTGGCACGGAGTTAGC
+
CCCCCGGGGGGGGGGGGFFGGGGGGFGGFGGFGGGGGGGGGGGGGGGGGGGGGGGGGGGGGGGGGGGGGGGFGGGG=:EGGGGGDFFFEFEFFFGGG?FGGFGDGFG:F?FFGGGGF:?DF=FDGGGGGFGGGGG=DGFEDDFGGFEFBGD5EFF>ECFCFGFFGFCFGEGFGFGGFFEG=,,@FFEGBCF@?A6=@FFCC=C:CFBEFFGFFFCF@FGFGAFFB9>(4/89FFEC=5BED6()37CE7=E;33);/((//2)?:@20,4-423-463(33229().((.<B(4*22)..
@M02996:162:000000000-B87FG:1:1103:22532:10422 2:N:0:TCGACGTC+TCTCTCCG
GACTACCAGGGTATCTAATCCTGTTTGCTCCCCACGCTTTCGTGCCTCAGCGTCAGTACCGGGCCAGTGAGCCGCCTTCGCCACTGGTGTTCTTGCGAATATCTACGAATTTCACCTCTACACTCGCAGTTCCACTCACCTCTCCCGGACTCAAGATCTTCAGTATCAAAGGCAGTTCTGGAGTTGAGCTCCAGGATTTCACCCCTGACTTAAAAACCCGCCTACGCACCCTTTACGCCCAGTGATTCCGAGCAACGCTAGCCCCCTCCGTATTACCGCGGCTGCTGGCATGAAGTTAGC
+
CCCCCGGGGGGGGGGGGGFFGGGGGGGGGGFGEGGGGGGGGGGGGGGGGGGGGGGGGGGGGGGGGGGGGGGGGGGGCGGGGGGGGGFFGFGGGGGGGGGGGFGGGGGGDEGGGGGGG=DDFDFGGGGCEGFGFGGGGGGFGDFGGGF:?EFFDFDFGGGGFGFFFEGGGGGFGFGGFGEGF@CCFFFGE7<:CFGFEGFFFG@BBFF=@FF;EFFFFGGBE@DFFDB;EE<D5@CE;;EGD03.;???@@>(-4,2,-,-(2(.99;(2(-.23.6)-4(,,34:72(4(50.)+33..<
@M02996:162:000000000-B87FG:1:1103:14950:10429 2:N:0:TCGACGTC+TCTCTCCG
GACTACTCGGGTATCTAATCCTGTTTGCTCCCCACGCTTTCGCACCTCAGCGTCAATACCAGTCCAGTGAGCCGCCTTCGCCACTGGTGTTCTTCCGAATATCTACGAATTTCACCTCTACACTCGGAATTCCACTCACCTCTCCTGGATTCAAGCGATGCAGTCTTAAAGGCAATTCTGGAGTTGAGCTCCAGGCTTTCACCTCTACCTTACAAAGCCGCCTACGTGCTCTTTACGCCCAGTAATTCCGAATAACGCTAGCTCCCTCCGTATTACCGCGGCTGCTGGCACGTAGTTAGC
+
CCCCCGGGGGGGGGGGGGGGGGGGGGGGGGGGGGGGGGGGGGGGGGGGGGGGGGGGGGGGGGGGGGGGGGGGGGGGFGGGGGGGGDFGGGGGFGGGGGDGFFGGGGGGCFGGGGGGG5;DDCFEGGGGGFGGGGGGG=DGGFFGGGFADDDFGGGGGGGGGGFGGFGGGGGFGFFGFGFGGG?=B8CG@<D=AFCCCG5=AGEEBAE*>FGFFFE9:CGFG=AAB=B0/*09CF4/>@FE@FFFFFFFGFF;1;7;/.,/667;8;@@?44(23)6)-4(47693>3030)4.(*23.64
@M02996:162:000000000-B87FG:1:1103:5438:10517 2:N:0:TCGACGTC+TCTCTCCG
GACTACACGGGTATCTAATCCTGTTTGCTCCCCACGCTTTCGCGCCTCAGCGTCAGTAATGGTCCAGTTGGCCGCCTTCGCCACCGGTGTTCTTGCGAATATCTACGAATTTCACCTCTACACTCGCAGTTCCACCAACCTCTACCATACTCAAGCGTCCCAGTATCGAAGGCCATTCTGTGGTTGAGCCACAGGCTTTCACCCCCGACTTAAAACGCCGCCTACGCGCCCTTTACGCCCAGTGATTCCGAGCAACGCTAGCCCCCTTCGTATTACCGCGGCTGCTGGCACGAAGTTAGC
+
CCCCCGGGGGGGGGGGGGGGGGGFFFGGGGGGGGGGGGGFGGGGGGGGGGGGGGGGGGGGGGGGGGGGGGGGGGGGEEFGFFGGGGGFFFCEFGFGGGGGGFGGFGGEDFFCEFGGG=DDFCFFGGGGGCFGFGGGGGGG6:;DGGEFFGFDGGGGGEEGDGFFF7CCFGGFGFCC87;C@FFECDEGEGFCFFGDBFFFFGFFFDFFFEGFEFFFFGG>E018;<09EEB152<A((::1<?</).6:471;>8C--,--9?(990(44,422.5),--301342781:,((-2/:.--
@M02996:162:000000000-B87FG:1:1103:5458:10519 2:N:0:TCGACGTC+TCTCTCCG
GACTACACGGGTATCTAATCCTGTTTGCTCCCCACGCTTTCGCGCCTCAGCGTCAGTAATGGTCCAGTTGGCCGCCTTCGCCACCGGTGTTCTTGCGAATATCTACGAATTTCACCTCTACACTCGCAGTTCCACCAACCTCTACCATACTCAAGCGTCCCAGTTTCCAAGGCCATTCTGTGGTTGAGCCACAGGCTTTCACCCCCGACTTAACACGCAGCCTACGCGCCCTTTACGCCCAGTGATTCCAAGCAACGCTCGCCCCCTTCGACTTCCCGCCGTCACTGGCACTAGTTTAGC
+
CCCCCGEFEFB:FFFFGFGGGGGEFEF96EEGGGGG@BFGGGGGGGGGGGFGGGGE<EGFFGF@,CFGGFFFFGGF=CFEEBC:DCCFEFEFFFCFGEGGGFGGF?B+>>BFGFFFCDFGCEFG8+>C+8ADGADECGECFDFGGGBFD=9FAD6F+@CDFC?B,5=,@@,@FACGFGC+357C*;:@>@,:3*3/5:AFFG>DA5@9@?C=>+095<)(26/4(/26>C>6*):)(,:><(52*)-.:)*.(.4C--((-9(4C20(4-((*/).((((,(((,))(((.(,)+0+)-)
@M02996:162:000000000-B87FG:1:1103:20466:10671 2:N:0:TCGACGTC+TCTCTCCG
GACTACAGGGGTATCTAATCCTGTTTGCTCCCCACGCTTTCGTGCATGAGCGTCAGTACAGGCCCAGGGGATTGCCTTCGCCATCGGTGTTCCTCCGCATATCTACGCATTTCACTGCTACACGCGGAATTCCATCCCCCTCTGCCGCACTCTAGCCTTGCAGTTACAAAGGCAGTTCCCAGGTTGAGCCCGGGGTTTTCACCCCTCTCTTGCCAAGCCGCCTGCGCACCCTTTACGCCCAGTAATTCCGATTACCCCTCGCCCCCGCCTGATTACTGCGCCTCCTGGCACGTAGTTAGC
+
CCCCCGFDGGGGGGGGFFFGGGGGGGGFFGGGGG@FGGGGGGGGGFGGGGGGGGGGFGEGF<,@@@FF:++4BFFGEFGGGFGGGEFFFGGGCF;A=FEGDFGFFFGGGGGGGGG9E:?=DBF=C=:FGGGGGGFEF,=ECA:,=E=+0@9F9EFCD9:+8<6@,*5,<3@;@FDFF7;C@;?C,?8704=499C-5=4>CGB(84(-36+7);72/91(2631=16(2*-,93).(4:EB08DF<).*.03(4)2(-(,-1(,9(-(--((3+.4)-.((,-((()(((51,,*23649
@M02996:162:000000000-B87FG:1:1103:14551:10887 2:N:0:TCGACGTC+TCTCTCCG
GACTACTGGGGTATCTAATCCTGTTTGCTCCCCACGCTTTCGTGCATGAGCGTCAGTACAGGTCCAGGGGATTGCCTTCGCCATCGGTGTTCCTCCGCATATCTACGCATTTCACTGCTACACGCGGAATTCCATCCCCCTCTACCGTACTCTAGCCATGCAGTCACAAAGGCAGTTCCCAGGTTGAGCCCGGGGATTTCACCTCTGTCTTGCATAACCGCCTGCGCACGCTTTACGCCCAGTAATTCCGATTAACGCTTGCACCCTACGTATTAACGCGGCTGCTGGCACGTAGTTAGC
+
CCCCCGGGGGGGGGGGGGGGGGGGGGGGGGFGGGGGGGGGGGGGGGGGGGGGGGGGGGGGGGGGGGGGGGGGGGGGEFGGGGGGFEFFGGGGGGGGGGGGGFGGGGGGGGGGGGGGF1DFFEFCEGGGGGGGGGGGGGGGGDFGGFFFFG?FFGGGGGGGGGFGGFGGFGCFGFGGFGEGFGGEGGEF>@D>EFGADGACCFE>BFFFFFGFFFCF><FBG@?DF>;3C/,29=;>BFGE??0)9<9A>.04<66;-,(--9327?<22<4522))6(4,449>:::7?:??4,*20.6)
@M02996:162:000000000-B87FG:1:1103:3664:11121 2:N:0:TCGACGTC+TCTCTCCG
GACTACACGGGTATCTAATCCTGTTTGCTCCCCACGCTTTCGTGCATGAGCGTCAGTACAGGTCCAGGGGATTGCCTTCGCCATCGGTGTTCCTCCGCATATCTACGCATTTCACTGCTACACGCGGAATTCCATCCCCCTCTACCGTACTCTAGCCATGCAGTCACAAAGGCAGTTCCCAGGTTGAGCCCGGGGATTTCACCTCTGTCTTGCATAACCGCCTGCGCACGCTTTACGCCCCGAACTTCCGATTAACGCTTGCCCCCTACGTATTCCCGCGGCGGCTGGCACGAAGTTAGC
+
CCCCCGGFGGEGFFGGGGGGGGECCFFEEFF@EGGEGDCEGGGGGGGFFGGGFGGGGGGGGGGGGGGGBCGGCFGGGGGGGGGGCCCGEFGFGGFGGGEGGFGGGFGGGG>FGGFFF:D=?EFEGGGGGFGGGGGDD8@>CAF8DF8ADGFFGGGGGGGF?FF3==FGGGGAFFGF?FE9ECEC9C@FEGGBFFD=(?6*/CE=(*5*1=:>=AEF*2;4:44;14((*3,(:3A<(,8:(((()()-7(0-316*---((1(470(4:<(,0+)),-,4,,((-9>(3136((22+..)
@M02996:162:000000000-B87FG:1:1103:25179:11301 2:N:0:TCGACGTC+TCTCTCCG
GACTACAGGGGTATCTAATCCTGTTTGCTCCCCACGCTTTCGTGCATGAGCGTCAGTACAGGCCCAGGGGATTGCCTTCGCCATCGGTGTTCCTCCGCATATCTACGCATTTCACTGCTACACGCGGAATTCCATCCCCCTCTGCCGTACTCTAGCCTTGCAGTCACAAAGGCAGTTCCCAGGTTGAGCCCGGGCATTTCACCCCTGTCTTGCATACCCGCCGCCGCACCCTTTACGCCCATTAATCCCGATTACCCCTGGCACCCTCCTATTTCCGGCGGCGCCTGCCCGTTGGTTAGC
+
CCCCCGG,FEGG,FFGGDFGGGCFGGGFGGGGGGGGGGGGGGGGG8FGGGGGGGGGGGCFGGEG:FG7,8@,,:FGEFGGGG@?8CFFGGDF,A=F+:FFEBGGGGGGGGGGFGF9E:DGFEF@+@CF+AFGG8E=0,6C?>F8DD@3:E?FAEGGGF8DFGFF@52,,649CADG8,;;,@*@731<:@8=*9*/:>+>?E*(0)().=48>A48*2*(2((((,((/*-3<8-)((:*,()4*.).*453(4)*((-(,1(4563,,(.)3+)-(,--((((-(-(((((((*22.,6
@M02996:162:000000000-B87FG:1:1103:12917:11522 2:N:0:TCGACGTC+TCTCTCCG
GACTACACGGGTATCTAATCCTGTTTGCTCCCCACGCTTTCGTGCCTGAGCGTCAGTACAGGCCCAGGGGATTGCCTTCGCCATCGGTGTTCCTCCTCATATCTACGCATTTCACCGCTACACGCGGAATTCCATCCCCCTCTGCCGTACTCTAGCCTTGCAGTCACAAAGGCAGTTCCCAGGTTGAGCCCGGGGATTTCACCTCTGTCTTGCACAGCCGCCTACGCACCCTTTACGCCCAGTAATTCCGATTAACGCTCGCACCCTACGTATTTCGGCGGCTGCTGGCCCGTAGTTAGC
+
CCCCCG@CFGGG:FGGGGGGGGGGGGGGGGGGEGGGGGGGGGCFG8E@EGGGGGGGG<C9,C@FEEGCBF+,9EFGFFGGGGEDDE@FGGGGGCGG,BAF<FFFGGGGGGEFGFG,@1?=DEE68FGGGFFGG@=E==DGD8D,A=5F>CFFAFGCAD7=FEA=3:C7EFD5FFDGA@>F@D5<>*146CG2**?@DFFFFG>79FE8>F:;EAEF@<FBGF;(6671=*2857<<(1:CFF:49::<C()(4(6:---(-939CB:(.2.)23).((-(---40240<((-,(123)..
@M02996:162:000000000-B87FG:1:1103:12899:11525 2:N:0:TCGACGTC+TCTCTCCG
GACTACACGGGTATCTAATCCTGTTTGCTCCCCACGCTTTCGTGCATGAGCGTCAGTACAGGCCCAGGGGATTGCCTTCGCCATCGGTGTTCCTCCGCATATCTACGCATTTCACTGCTACACGCGGAATTCCATCCCCCTCTGCCGTACTCTAGCCTTGCAGTCACAAAGGCAGTTCCCAGGTTGAGCCCGGGGAGTTCACCTCGGTCTTGCAAAGCCGCCTGCGCACGCTTTACGCCCCGGAATTCCGATTACGGCTCGCATCCTCCGTATGTCGTGGGCTCCTGGGCCGTAATTGCA
+
CCCCCGGGGGGGGGGGFEFFGFFFFEFGGGFFGGGGGGGGGGGGGGCFGGGGGGGGFFGGGGFCFGDGG7:FFGGGCA9FC:FFFGG8?CFEFE;FEFG:C7ED9FFD>CEGGCFFF84=FEF>GFCF@BFFDEDFF=DECAFGFF=@?E?FGGD>DF==BFFFDECFFDFF603@=EAGAF5@BCCGE6=>DFG2(6;67<>=7)(/6>C@@A36;F<6E.2612665C94*3).21:*(,(()44:*,)(-,)*(-((-90(13))(,((02).,-(-((((,().((43-(**0-4)
@M02996:162:000000000-B87FG:1:1103:10765:11719 2:N:0:TCGACGTC+TCTCTCCG
GACTACTGGGGTATCTAATCCTGTTTGCTCCCCACGCTTTCGTGCATGAGCGTCAGTACAGGCCCAGGGGATTGCCTTCGCCATCGGTGTTCCTCCGCATATCTACGCATTTCACTGCTACACGCGGAATTCCATCCCCCTCTGCCGTACTCTAGCCTTGCAGTCACAAAGGCAGTTCCCAGGTTGAGCCCGGGGATTTCACCTCTGTCTTGCAAAGCCGCCTGCGCACGCTTTACGCCCAGTAATTCCGATTAACGCTCGCACCCCACGTATTACCGCGGCTGCTGGCACCTAGTTAGT
+
CCCCCGGGGGGGGGGGGGGGGGGGGGGGGGGGGGGGGGGGGEGGGGGGGGGGGGGGGGGGGGGGGGGGGGGGGGGGGGGGGGGGGGCFGGGGGGGGGGGGGFGGGGGGGCFGGGGFG>DDFFFEGGG@FGGGGGGFFGFGGFFFGGFFFGFFGGGGGGGGGGFFGEGEFGGFGFGGFFCGFGGFFGEGFGGFFFGFFGFEEGFBBAEEEFG4BAEFFGGBE9@@?9@;CC3?C?>D04>EFF?F@2<>C>)108<F-----7(37(((-,-.33.6.,((,-422:>((82((.+23).)
@M02996:162:000000000-B87FG:1:1103:10779:11731 2:N:0:TCGACGTC+TCTCTCCG
GACTACTGGGGTATCTAATCCTGTTTGCTCCCCACGCTTTCGTGCATGAGCGTCAGTACAGGCCCAGGGGATTGCCTTCGCCATCGGTGTTCCTCCGCATATCTACGCATTTCACTGCTACACGCGGAATTCCATCCCCCTCTGCCGTACTCTAGCCTTGCAGTCACAAAGGCAGTTCCCAGGTTGAGCCCGGGGTTTTCACCTCTGTCTTGCAAAGCCGCCTGCGCACGCTTTACGCCCAGTAATTCCGATTAACGCTCGCCCCCTACGTCTTCCCGCGGCTCCTCGCACGTAGTTAGC
+
CCCCCGCFGGEGEFFGG,EFGFGEGDGGGGFFGGGGD@CFEFGGGFGG9FGGGGGGGGGGGGGGGGGGGGGGF8EDFGGGGGGGGG>FGGEGGGFFGGGGCCFGGGGGGCFFFFGFG:B9=>F8EGEECGGGFFGFGGGGGFFGFF5>:CDBA@+DFGG6F?DFC*=ECGGFGFGFCC7F9D9@,ACGCGDA@*;)/66<CF=796)08=C;E6@+(2*:574(:662=:039:)4::EC<<7>=964?(0,-,6013<813,(9766?(((**)-4,((--(((((,44-(.(**3662
@M02996:162:000000000-B87FG:1:1103:20112:12175 2:N:0:TCGACGTC+TCTCTCCG
GACTACTCGGGTATCTAATCCTGTTTGCTCCCCACGCTTTCGTGCATGAGCGTCAGTACAGGCCCAGGGGATTGCCTTCGCCATCGGTGTTCCTCCGCATATCTACGCATTTCACTGCTACACGCGGAATTCCATCCCCCTCTGCCGTACTCTAGCCTTGCAGTCACAACGGCAGTTCCCAGGTTGAGCCCGGGGATTTCACCTCTGTCTTGCAAAGCCGCCTGCGCACCCTTTACGCCCAGTAATTCCGATTAACGCTCGCACCCCCCGTATTACCGCGGCTGCTGGCACGTAGTTAGC
+
CCCCCGGCEGGGGGGGGFFGGGGGGGGGGFFGGGGGGGGGGGFGGCFGGGGGGGFCGGC<,@FGGGGFED+=FFGGGGGGGGGGGGGFGGGGAFFG@BFG7DGFGGGGGGGGGGG9E:9DFCE+@FGFGGGGGA;=+6@EC@FGGEAGFC@D>>D,63EDCFFFFAFCC+4@CADCFGEF9DFFEG2EBFF4@?C2@GFEFG*72*).1;7AFF)+6CGFG761;;F27*487?2::?GG1606*6)402)(((62--,(-940C(,-2--,23))68>01,(46>70:7?0,(223))6
@M02996:162:000000000-B87FG:1:1103:4461:12409 2:N:0:TCGACGTC+TCTCTCCG
GACTACTGGGGTATCTATTCCTGTTTGCTCCCCACGCTTTCGTGCATGAGCGTCAGTACAGGCCCAGGGGATTGCCTTCGCCATCGGTGTTCCTCCGCATATCTACGCATTTCACTGCTACACGCGGAATTCCATCCCCCTCTGCCGTACTCTAGCCTTGCCGTCCCAAAGGCAGTTCCCAGGTTGAGCCCGGGGATTTCGCCTCTGTCTTTCCAGGCCGCCTGCGCACGCTTTCGCCCCCGGACGTCCGATTATCGCTGGCACCCTCCTTATTCGCGCGGCTGCTTGCCGGTGCTTAGC
+
6@CCCCG<<F:86EF,F,@EFFG,CC,=,6CDEE@@:68CE,FGG<<F9?CFGD@BFF6<C@@:,F<:B+6F,,C?FFFGGECEED@B,6BB=EC=EG7,4?;FG,D74>=CFGGA=0=+64:CGG>=F7FF;=FAFF8B>=FFGD@G5CD@D3=A,7E6,,*+509343D?E>0A6;=F97*@>*5,3=;4*:?(0C**(=>((////;C)9+1+(*267:?F@9>(*/((7()((-2:(((4)(-317)-:()2((,((1(.90((-4))32)(-36,((,-,)))(.((,-*+3-.)
@M02996:162:000000000-B87FG:1:1103:4439:12417 2:N:0:TCGACGTC+TCTCTCCG
GACTACTGGGGTATCTAATCCTGTTTGCTCCCCACGCTTTCGTGCATGAGCGTCAGTACAGGCCCAGGGGATTGCCTTCGCCATCGGTGTTCCTCCGCATATCTACGCATTTCACTGCTACACGCGGAATTCCATCCCCCTCTGCCGTACTCTAGCCTTGCAGTCCCAAAGGCAGTTCCCAGGTTGAGCCCGGGGATTTCACCTCTGTCTTGCAAAGCCGCCTGCGCACGCTTTACGCCCAGTAATTCCGATTAACGCTCGCACCCTACGTATTACCGCGGCTACTGGGACGTAGTTAGC
+
CCCCCGGGGGGGGGGGGFGGGGGGGGGGGGFGEGGGGGGDFGGGGGGGGGGGGGGGGGGGGGGGGGGGGGGGGGGGFGGGGGEEEEFGGGGGGGGGGGGGGFGCCGGGGEGGGGFFGDDCFFFGGGGGGGGGGGGGGGGGGFFGGGFF?GFFFGGGGGGGFD:CD)9CCCFFGFDGBFCF9DC@FFCFCGGBFFGF>FFECGE35455?BFEFFF845<@E4611,667*,,13)6<:CE6<B28::::20:6:):-((-49(39:67?2()3266.,-(-(((,)))(((-((/2<.))
@M02996:162:000000000-B87FG:1:1103:2232:12785 2:N:0:TCGACGTC+TCTCTCCG
GACTACAGGGGTATCTAATCCTGTTTGCTCCCCACACTTTCGCGCCTCAGCGTCAGTTGTCGTCCAGAAAGCCGCCTTCGCCACTGGTGTTCCTCCTAATATCTACGCATTTCACCGCTACACTAGGAATTCCGCTTTCCTCTCCGCTACTCAAGATTTGCAGTTTCAATCGCAGCCCCGAAGTTGAGCCTCGGTATTTCACGACTGACTTGCATACCCGCCTCCGCGCCCTTTACACCCAGTAAATCCGGACAACGCTTGCCACCTACGTATTACCGCGGCTGCTGGACACTCGTTAGA
+
CCCCCGGGGGGGCGGGGCGGGGGFGGG;D<EFEGGGG<EFFGGGEE@FGFFFGEFFFFFFFGGGCGGFFFGFFGGGFFEFFGGGFGG?FFFGGGFGGGGGGFGGG<DCEEGGFDGF=>A=+,:=>EFFGGGGFCEEGCEG?DD?FF)>9CDD9D=9E@FDCFDCDDDEGGFFGDGC5CAC+@1AF9AF@,,):@CD>FFFEF<)0353(4:*96/17;C5/5((6(:3=?23;3935)?5<F3AFA).23),94.1---((/()*.34(4..23.:A(-(-(,((.)((..,).*2*(()
@M02996:162:000000000-B87FG:1:1103:2252:12791 2:N:0:TCGACGTC+TCTCTCCG
GACTACAGGGGTATCTAATCCTGTTTGCTCCCCACACTTTCGCGCCTCAGCGTCAGTTGTCGTCCAGAAAGCCGCCTTCGCCACTGGTGTTCCTCCTAATATCTACGCATTTCACCGCTACACTAGGAATTCCGCTTTCCTCTCCGATACTCAAGATTTGCAGTTTCAATCGCAGCCCCGAAGTTGAGCCTCGGTATTTCACGACTGACTTGCATACCCGCCTACGCGCCCTTTACACCCAGTAAATCCGGACAACGCTTGCCACCTACGTATTCCCGCGGCTGCTGGCACGTAGTGAGC
+
CCCCCGGGGGGGEGGGGDGGGGGGGEFGGDFGFGGGGFGGGGDGGGGGGGGGGGFDFGGFGGGGGGGEGGGGGGGGECFFGEGGGGECFFGFFGGGFAFGGDE=FFGG88?FGGGGG8<=C>FCGGGGGGGGGGGEGGGGGEFEC:>CBGFFFGFADEFFFGDCADCGGGFFGEGGAG=CGE5CAGCC>,4@EF7@9FFFC;=4>BFFFFD*8A*=>C69E7;FD/36CEBBC4EFEACE((5)*6)59701696G--3(-9>BG6?:?:(.33)).,733199:?>(:<>1(,*2+).(
@M02996:162:000000000-B87FG:1:1103:6235:12875 2:N:0:TCGACGTC+TCTCTCCG
GACTACTAGGGTATCTAATCCTGTTTGCTACCCGCACTTTCGAGCATGAGCGTCGATAAGTCCCCAGCAAGCTGCCTTCGCCATCGGTGTTCTTCCTGATCTCTACGCATTCCACCGCTACACCAGGAATTCCGCTTGCCCCTGCACTATCCAAGAGCTGCAGTCCGGTCTGCAGGTCCGGGGTTGGGCCCCGGTATTGTACAGACCGCTTGCACTTCCGCCTGCGCTCCCTTTACGCCCAGTAATTCCGAACAACGCTTGCACCCCTCGTCTTACCGCCGCTGCTGGCCCGAAGTTTGC
+
CBCCCFC9FGGGEFGGGFFGGGGGGGGGGFFFF@FFGGGGGGGGGCGAFFGGGGGGGCFFGGG<@CFEA<FEEFGGFFGGG,4CEC:FGFGGGGGAFEFFGFGFEEEEEEGAFFGGE8@@CEF=FCFFFFGGGDGGDGG@=8:80FDGBFDD=FC,,,,+8=6BE8++66>?EFG6AFCGGGEEGG=>>4@59AD(:FF?EG486)(6:EGF<F)+/;*6:<D0<@F9=C?FG0A>:BEG:3()1.4<C:08214C----,13)981121-(21)-((-((,369???:(47(-:;:)))
@M02996:162:000000000-B87FG:1:1103:17294:12896 2:N:0:TCGACGTC+TCTCTCCG
GACTACTAGGGTATCTAAGCCTGTTTGCTCCCCACCCTTTCGCTCCTCAGCGTCAGTTACGGCCCAGAGATCTGCCTTCGCCATCGGTGTTCTTCCTGATATCTGCGCATTCCACCGCTACACCAGGAGTTCCAATCTCCCCTACCGCACTCTAGTCTGCCCGTACCCACTGCAGGCCCGAGGTTGAGCCTCGGGTTTTCACAGCAGACGCGACAAACCGCCTACGAGCTCTTTACGCCCAATAATTCCGGATAACGCTTGCGCCCTACGTATTACCGCCGCTGCTGGCACGTAGTTAGC
+
CCCCCGGGGGGGGGGGGEFFGGGGGGGGGGGGGGGGGFGGGGGGGGGGGGGGGGGGGGGGGGGGGGGGGGGGGGGGFGGGGGGGFGGFEFEGGGGGGGGGGFGGGGGGGGGGGGGGG=>DGGGGGGGGGGGGGGGGGEFFFDFGGGFGFGFFFCGGGGGGGFDFGFGGGGCBFFGFBGAG@EG>FGFGBG:>?BC:)CFAEFFFBF@BD6CB>B>58DGB=:@FFFD:E872:AFBF0:E:11:72<>C:EF?FAF((--(*,2<9;::6..3+..68((-(((,,57::81(.:;F664
@M02996:162:000000000-B87FG:1:1103:23420:13089 2:N:0:TCGACGTC+TCTCTCCG
GACTACCCGGGTATCTAATCCTGTTTGCTCCCCACGCTTTCGTGCATGAGCGTCAGTACAGGCCCAGGGGATTGCCTTCGCCATCGGTGTTCCTCCGCATATCTACGCATTTCACTGCTACACGCGGAATTCCATCCCCCTCTGCCGTACTCTAGCCTTGCAGTCACAAAGGCAGTTCCCAGGTTGAGCCCGGGGATTTCACCTCTGTCTTGCAAAGCCGCCTACGCTCCCCTTACGGCCCGCAATTCCGGTTAACGCCCGCACCCCACGCATTTCCGCGACCTCCGGCACGTAGTTAGC
+
CCCCCGGGGGGGGGGGGFFFGGGGGGGGGGFDFGGGGGGGGGGGGGGGGGGGGGGGFGGGFGGGGGGFGEEFEGGGCGGGGGGGGG@FGGGGGAFGGGGGGFGGGGGGGGGGGFGAFDD?DFFGGGE7CFGGGGGGGGGGGFFEGGB=:@FDEFGFCCGF7E?CF@FGFFEFFFDGAGEGADC?FGEF@EEA?>D@F@AC*CEBBFFCCFG)7;7+(2>7>>1(((((**,(042:0(2:31(4)(-5:()-(,);((-(-770C0(-,-(,12)).:,,,,,()(-(,(((..*20).-
@M02996:162:000000000-B87FG:1:1103:19943:13319 2:N:0:TCGACGTC+TCTCTCCG
GACTACTGGGGTATCTAATCCTGTTTGCTCCCCACGCTTTCGTGCATGAGCGTCAGTACAGGCCCAGGGGATTGCCTTCGCCATCGGTGTTCCTCCGCATATCTACGCATTTCACTGCTACACGCGGAATTCCATCCCCCTCTGCCGTACTCTAGCCTTGCAGTCACAAAGGCAGTTCCCAGGTTGAGCCCGGGGATTTCACCTCTGTCTTGCAAAGCCGCCTGCGCACGCTTTACGCCCAGTAATTCCGATTAACGCTCGCACCCTACGTATTACCGCGGCGGCTGGCACGTAGTTAGC
+
CCCCCGGGGCGGGGGGGFFFGGGGGFGDFGGGEFGEGFDGGGGGGGGGCFCFGGGGGDEEFGGCCFCFGGGGEFGGFGGGGEFGFGFGCFGGGGGGGGEGGFGGGGGGG>FGGGGAF>DFGGFEGGDEGGGGGGGFGGGGGAF?FFBG9>DFEBFDFGGGGGFGG@FGGFGAFF6FFGCGFGFFCDEGEGGBEFGB@GFCCCE=(*609BDEEFE6;>G@G02212>9=5:@C:644<:=???9@46<:47<?66C-,(--1-3<??B?4.533.-)334(,((419(318<42/;9...
@M02996:162:000000000-B87FG:1:1103:15050:13373 2:N:0:TCGACGTC+TCTCTCCG
GACTACTGGGGTATCTAATCCTGTTTGCTCCCCACGCTTTCGTGCATGAGCGTCAGTACAGGTCCAGGGGATTGCCTTCGCCATCGGTGTTCCTCCGCATATCTACGCATTTCACTGCTACACGCGGAATTCCATCCCCCTCTACCGTACTCTAGCCATGCAGTCACAAAGGCAGTTCCCAGGTTGAGCCCGGGGATTTCACCTCTGTCTTGCATAACCGCCTGCGCACGCTTTACGCCCAGTACTTCCGAGTAACGCTTTCACCCTTCGTATTACCTGCGCTGCTGGCACGGCGTTTGC
+
CCCCCFFGFG@FC<FGGCFFGGGGGFGGGFCFGGGGGGGGGGGGGGFFFGFGCCBCFFGGGFGGGCGGGGGDEGGGFFGGGGGGGGFGFFGGGGFGGGGGCFGFEGGGEEGGGGGFF:D9@><E>FE@FDFFFGGGG8DEDAFFGGBGFEFFFGGGGGGGGGFF?DF9ECCAFFDGFG7DCDCCFG@,8CE>EED=AFFFFGFFD?BFFFGFFFC6=8C@>:;7<(.6=*6(9?>C?<EG4<:2*6<<78)-8(4*---,(2..:3-(3-.(*3).6).(-(((,34(222(((*22((-
@M02996:162:000000000-B87FG:1:1103:27321:13654 2:N:0:TCGACGTC+TCTCTCCG
GACTACAGGGGTATCTAATCCTGTTTGCTCCCCACGCTTTCGTGCATGAGCGTCAGTACAGGCCCAGGGGATTGCCTTCGCCATCGGTGTTCCTCCGCATATCTACGCATTTCACTGCTACACGCGGAATTCCATCCCCCCCTGCCGTACTCTAGCCTTGCAGTCACAAAGGCAGTTCCAGGGTTGACCCCGGGGTTTTCACCTCTGTCTTGAAAACCAGCCTCCGCCCCCTTTAAGCCCCGTAATTCCTGTTTACGCCAGCACCCTCCCTTTTTCCGCCGTCGGCGGCCCTGTGTTTGC
+
CCCCCGGGGGGGGGGGGFGGGGGGGGGGGGEDFGGGGGGGGGGGGGGGFGGGGGGGGGGGGGGGGGGGGGECFFFGDFGGGGGGGGFGGGGGFGGGGGCFGFGFGGGGGDFFGGGGG>DDCEF+>=F7FFGGGG8EGG=@+09+@C>>::01,8BFFG97,,;@C5>AF@,35;CFCG9+,,4=,34,1,1/)?D(,<)))A@3163))3C3)0)+/8*(//(,/,((/*41C?)))-<7-(-(),).0)*..).*((,((1.45,((((()33)(.4-((((((,(((-(-(.+3*.()
@M02996:162:000000000-B87FG:1:1103:27341:13657 2:N:0:TCGACGTC+TCTCTCCG
GACTACAGGGGTATCTAATCCTGTTTGCTCCCCACGCTTTCGTGCATGAGCGTCAGTACAGGCCCAGGGGATTGCCTTCGCCATCGGTGTTCCTCCGCATATCTACGCATTTCACTGCTACACGCGGAATTCATCCCCCTCTGCCGTACTCTAGCCTTGCAGTCACAAAGGCAGTTCCCAGGTTGAGCCCGGGGATTTCACCTCTGTCTTGCACAGCCGCCTGCGCACGCTTTACGCCCGGTAATTCCGATTAACGCACGCACCCTACCGATTTACGACGCTGATGGCACGTAGTTTACT
+
CCCCCGFGFGGGGGGGGCFFGGFFFFGGGECDCFFFGGGFGEFGFGGGGGGGGGGGGGGGGGGGGGGGGGGGGGGGCGGGDEGFGGF,CFCGDGGAEGGGGFGFGGGGGDECGGFGG8FFDEFEGGGGGG?ED=,@?8C8CDF8DCD@*+B?E3DBFGF=>=<3@:@9C>DF8?AC9FE*;DFFGGC,3A@):@9((7+*15*7368<<+:>7*0)(21(:(6/31:(*/(3*.4-((:*,23-*.-6C(08:4)1-((-4)-4*,(((((-2*)--((-3((()).((,(((,/30).)
@M02996:162:000000000-B87FG:1:1103:27321:13673 2:N:0:TCGACGTC+TCTCTCCG
GACTACAGGGGTATCTAATCCTGTTTGCTCCCCACGCTTTCGTGCATGAGCGTCAGTACAGGCCCAGGGGATTGCCTTCGCCATCGGTGTTCCTCCGCATATCTACGCATTTCACTGCTACACGCGGAATTCCATCCCCCTCTGCCGTACTCTAGCCTTGCAGTCACAAAGGCAGTTCCCAGGTTGAGCCCGGGGATTTCACCTCTGTCTTGCAAAGCCGCCTGCGCACGCCTTACGCCCAGTAATTCCGATTAACGCTCGCCCCCTACGTATTACCGCGGCTGCTGGCAGTTAGTTAGC
+
CCCCCGGGGGGGEFGGGFFGGGGGGFFFGGDEFGGGGGGGGGGGGGGGGGGGGGGGGGGGGGGGGGGGGDFGGGGFFGGGGGGGEGEFFGGGGGGGGG@FGFGGGGGGGGGGGGFCGDD?F@FGGGGEGGGGGGGGGGGGGFFGGG>F>EFFGGGGGGGGGGFGGBGFGFGFFFGGFGFGCFGFGC8@CGG=EF4>DEAC<FEEB=39?BG=5=4=;8;1:;<@D@@:E8B(9<>FBFDE??7<9:-6:4)(,1:C--,-0C(-)-9(,-.33<-6<?>32249:72(-((().033-.-
@M02996:162:000000000-B87FG:1:1103:27339:13677 2:N:0:TCGACGTC+TCTCTCCG
GACTACAGGGGTATCTAATCCTGTTTGCTCCCCACGCTTTCGTGCATGAGCGTCAGTACAGGCCCAGGGGATTGCCTTCGCCATCGGTGTTCCTCCGCATATCTACGCATTTCACTGCTACACGCGGAATTCCATCCCCCTCTGCCGTACTCTAGCCTTGCAGTCCCAAAGGCAGTTCCCAGGTTGCGCCCGGGGATTTCACCTCTGTCTTGCAAAGCCGCCTGCGCACGCTTTACGCCCCGTCATTCCGATTAACGCTCGCCCCCTCCGTATTCCCGCGGCTTCTGGCACGTAGTTAGC
+
CCCCCGFGGGGGEFFG9<FFGGGGCFGGGGFGGFGGGGGFGGGGGGGGFGGGGGGGGAFFGCGCGC,<,@+@EFGGFGGGG7FFFCCCFFGGEEGGGGGCC7FC;FDG8BEFGG9<F:D?D@ECEGGGCBFGGGGFFDDGDDFGGF@@:EFDEFD9EFG6CCCGG@C,?F?*5ADG7,2*,7@@FD)@8E>2@>D29F??<GFFF==58;C3>4);/00:C262@:;05/2(125<3(:*((-4>(-604042()*(-,--9(39>F((((.22)..(-(,(,(,)-4:0)(.(/20-))
@M02996:162:000000000-B87FG:1:1103:5531:13720 2:N:0:TCGACGTC+TCTCTCCG
GACTACCCGGGTATCTAATCCTGTTTGCTCCCCACGCTTTCGTGCATGAGCGTCAGTACAGGCCCAGGGGATTGCCTTCGCCATCGGTGTTCCTCCGCATATCTACGCATTTCACTGCTACACGCGGAATTCCATCCCCCTCTGCCGTACTCTAGCCTTGCAGTCACAAAGGCAGTTCCCAGGTTGATCCCGGGGATTTCCCCTCTGTCTTGCAAAGCCGCCTGCGCACGGTTTACGCCCAGGAATTCCGATTCTCGCGCGGAACCTAACTATTAACGCGGCTCCTGTGACGTGTGTATC
+
CCCCCGGGGGGG@GGGGGGGGGFFGGGGGGGGEGGGG@FGGGGGGCFFEGGG@FGGGFGFGCFG:6CCBFC,BAFFCFGGGDFGGGGFGGGGF9,A:CFCGFGGC9DF>ECFFCE,CDDDFF,=+>@7FFGDE=EFFFEGD=DF?FFC:C5B7C=,ADG6F?F<D*=CEGGFGFGC;EAGCD54,;5,37D=B47@=FAC*:-(-)0/*1=4@FFF(*5:C6317(63**((1-(<(4854((().,-248(4.)*-,--()(-542(,())33))-4,(-(((,(.)).6:4(+*2.).
@M02996:162:000000000-B87FG:1:1103:5552:13721 2:N:0:TCGACGTC+TCTCTCCG
GACTACCCGGGTATCTAATCCTGTTTGCTCCCCACGCTTTCGTGCATGAGCGTCAGTACAGGCCCAGGGGATTGCCTTCGCCATCGGTGTTCCTCCGCATATCTACGCATTTCACTGCTACACGCGGAATTCCATCCCCCTCTGCCGTACTCTAGCCTTGCAGTCACAAAGGCAGTTCCCAGGTTGAGCCCGGGGATTTCACCTCTGTCTTGCAAAGCCGCCTGCGCACGCTTTACGCCCAGTAATTCCGATTAACGCTCGCACCCTACGTATTACCGCGTCTGCTGGCACGTCGTTAGC
+
CCCCCGGGGGGGGGGGGFFGGGGGGGGGGFFFEGGGG7EGGGGGGGGGGGGGGGGGGGGGGGGGGGGGGGGGGGGGFFGGGCFEE,88?FFGGEFFEGEGGFGFGGGGGGCEGGGGG:D9=,BE>FGGF@EDCFGFFG+CCAFGGF@FAGFFFG7FCGGGCC?D8*BFG8:AC?5E>FEGE@@@BFF?)4=>*9C(/??**B@*(*8<CFGFF=?A(849>614(7>;C84?*35:?6:71:45*.66*.0(216D-,--492472(,,(.,33.4)4-,-,-89),5604:.(*2*(,)
@M02996:162:000000000-B87FG:1:1103:10970:13868 2:N:0:TCGACGTC+TCTCTCCG
GACTACACGGGTGTATAATCCTGTTTGCTCCCCACGCTTTCGTGCATGAGCGTCAGTACAGGCCCAGGGGATTGCCTTCGCCATCGGTGTTCCTCCGCCTATCTACGCATTTCACTGCTACACGCGGAATTCCATCCCCCTCTGCCGTACTCTAGCCTTGCAGTCACAAAGGCAGTTCCCAGGTTGAGCCCGGGGATTTCACCTCTGTCTTGCAAAGCCGCCTGCGCACGCTTTACGCCCAGTAATTCCGATTAACGCTCGCACCCTACGTATTACCGCGGCTGCGTGCACGTAGTTAGC
+
CCCCCGGGGGGGGGGGGFGGGGGGGGGGGGFCEGGGGGGGGGGGGGGGGGGGGGGGGGGGGGGGGGGGGGGGGGGGFFGGGFGEDC=BFFGGDFGGGG,?@FGGGGGGGGDGGGGGG:DGFG@EGGDEGCFGGGGGGGGGGDFGGGBFDGFFEFGDGGGGGGFFFEGGGGGFFFGGFGFGFGGGGGF?>7F>>DGFDFFFFGFFFFEFFFGFFFFAECF@E:;?D;91>E>:<?5<2:CE08:4=26<F708?0.;,-(-45(398<(28..+3)6-430-(4;1((-38<?44/2<.6-
@M02996:162:000000000-B87FG:1:1103:9320:14232 2:N:0:TCGACGTC+TCTCTCCG
GACTACAAGGGTATCTAATCCTGTTTGCTCCCCACGCTTTCGTGCATGAGCGTCAGTACAGGCCCAGGGGATTGCCTTCGCCATCGGTGTTCCTCCGCATATCTACGCATTTCACTGCTACACGCGGAATTCCATCCCCCTCTGCCGTACTCTAGCCTTGCAGTCACAAAGGCAGTTCCCAGGTTGAGCCCGGGGATTTCACCTCTGTCTTGCAAAGCCGCCTGCGCACGCTTTACGCCCAGTAATTCCGATTAACGCTCGCACCCTACGTATTACCGCGGCTGCTGGCACGTAGTTAGC
+
CCCCCGGGGGGGCGGGGFGGGGGGGGGGGGGFGGGGGGGGGGGGGGGGGGGGGGGGGGGGGGGGGGGGGGGGGGGGGGGGGFGGGGFFGGGGFGFGGGGGGFGGGGGGGGGGGGGGG>DBFFGGGGGGGGGGGGGGGGGGGFFGGFAFBGFFGGGGGGGGGGFDE=DGG>BFFA+@CGCF9@C<FGBC8F5>DF?B=F=44,3@FFFEEFGFFFC+09F>5,/6;632:890>?BAB?EGBF:41).-:77?B?4:(((-()(->?1(8:4)23))-,----((-4)0((.,..*1<..)
@M02996:162:000000000-B87FG:1:1103:9304:14239 2:N:0:TCGACGTC+TCTCTCCG
GACTACAAGGGTATCTAATCCTGTTTGCTCCCCACGCTTTCGTGCATGAGCGTCAGTACAGGCCCAGGGGATTGCCTTCGCCATCGGTGTTCCTCCGCATATCTACGCATTTCACTGCTACACGCGGAATTCCATCCCCCTCTGCCGTACTCTAGCCTTGCAGTCACAAAGGCAGTTCCCAGGTTGAGCCCGGGGATTTCACCTCTGTCTTGCAAAGCCGCCTGCGCACGCCTTACGCCCCGTAATTCCGATTAACGCTCGCCCCCTACTTATTACCGACGATGCTGGCCAGTCGTTTGC
+
CCCCCGFGGGGGGGGGGFFFGGGGGGGGGEAFGGGGGGGGGGGFGGGGABFGGGGGGGGGGGGGGGGGGGGGGGGGGGGGGGGGGGEGGG@GGGGGGGGGGFGCGGGGCCFCFGG?E:D=D9FEEGGGG7FGFGGCCFGGGAFCDD=:@EFFCFF3@DEFCF5FEBBEGGGFGFDFFGECBDFCCF5C:FF8ABG)7,98CFB=B4)*0=84@F*+0*79=.6602:,78((2,)44:EE(4:1<().::)4(-)2(-((,)(-9(((4)))+3).)(((-((,(.6((((()./2*-()
@M02996:162:000000000-B87FG:1:1103:26480:14484 2:N:0:TCGACGTC+TCTCTCCG
GACTACTAGGGTATCTAATCCTGTTTGCTCCCCACGCTTTCGTGCATGAGCGTCAGTACAGGCCCAGGGGATTGCCTTCGCCATCGGTGTTCCTCCGCATATCTACGCATTTCACTGCTACACGCGGAATTCCATCCCCCTCTGCCGTACTCTAGCCTTGCAGTCACAAAGGCAGTTCCCAGGTTGAGCCCGGGGATTTCACCTCTGTCTTGCAAATCCGCCTGCGCACGCTTTACGCCCAGTAATTCCGATTAACGCTCGCACCCGTCGTATTACCGCGGCTGCTGGCACGTACTTAGC
+
CCCCCGDFFGGGGGGGGGGGGGGGGGGFGGGGGFGGGGGFFGGGGFGGGGGGGGGGGGGGGFGGGGGFEEGDGGGGFGGGGGGGGG@FFFGGGGGGGGGDDFGGFGGGGGGGGGF5EDFFDEF+BCCFFFGGGGG;DEDG8>FGGF>@?CDD;FG<EEGGFGFGGFGGG6DF?FDGFGFF@E;@>9CECGGFFFG=9FF?CGE@F6)/>AF4BFEF*2C0:6;DD3;(:*6/:7>>0(:=(..)1)64:>74044C----(937C?((4974034.)(-(-(-,84)81()(..1*3)))
@M02996:162:000000000-B87FG:1:1103:8340:14545 2:N:0:TCGACGTC+TCTCTCCG
GACTACCGGGGTATCTAATCCTGTTTGCTCCCCACGCTTTCGTGCATGAGCGTCAGTACAGGCCCAGGGGATTGCCTTCGCCATCGGTGTTCCTCCGCATATCTACGCATTTCACTGCTACACGCGGAATTCCATCCCCCTCTGCCGTACTCTAGCCTTGCAGTCACAAAAGCAGTTCCCAGGTTGAGCCCGGGGATTTCACCTCTGTCTTGCAAAGCCGCCTGCGCACGCTTTACGCCCCGTAATTCCGATTAACGCTCGCCCCCTACGTATTCCCGCCGCTGCTCGGACGTTGTTAGC
+
CCCCCGGGGGGGGGGGGEFFGGGFGGGGGGGGEGGGGGGGGGGGGGGGGGGGGGGGGGGGGGGGGGFGGGCCFGGGGGGGGGGGFECFGEGGGGGGGGGGCDFFFGGGGGCGFGGGG8DDDFFCEGGFGGGGGGGGGGFGG>??FFFCBEFFCGFGCDGCGGF,<ACFF,@AGFDGAFEFDGFFCFEC>7DA>?GFFDFCECE:D6;?CFG<@F?C4>F>E@?DF6@65:((91<),(::(4:07<).:0.8<:)0-(,--)(-9;08?6,)33.5)1-(-((420)(((((-(*/2.).
@M02996:162:000000000-B87FG:1:1103:29098:14690 2:N:0:TCGACGTC+TCTCTCCG
GACTACCAGGGTATCTAATCCTGTTTGCTCCCCACGCTTTCGCGCCTCAGCGTCAGTATTGGTCCAGTTGGCCGCCTTCGCCACTGGTGTTCTTGCGAATATCTACGAATTTCACCTCTACACTCGCTGTTCCACCAACCTCTACCAAACTCAAGCCAAACAGTATCGAAGGCAATTCTGTGGTTGAGCCACAGGCTTTCACCCCCGACTTGAATGGCCGCCTACGCGCCCTTTACGCCCAGTGATTCCGACCAACGCTAGCCCCCTTCGTCTTACCGCGGCTGCTGGCACGTAGTTAGC
+
CCCCCGFGGGGGGGGGGGFGGGGGGGGGGGFG,CFGGCGFGGCFGGGGGGGFGGGGGGGGGGGFEEGCFCFG<FFFCGGGGFFFFGFGFGGGF9,ABEGGFFGGGGGCEGGGGGGG9:FFDE8AF<F+@FFFGGGGCBCEDD+,=FB5;FFFFGGGGFFGAFBGGEG>?,@>F?6F8<CF=CGCFDE<:@5:AFC=@FFF5F@5>3):@EGEF)8:;2;65:8?;(6.:=92CE4C(4CC235,*.<<:?>(343D----(9,4>9BF<::(/2)-(--(--464,,4:?24(.*2<).6
@M02996:162:000000000-B87FG:1:1103:29115:14699 2:N:0:TCGACGTC+TCTCTCCG
GACTACCAGGGTATCTAATCCTGTTTGCTCCCCACGCTTTCGCGCCTCAGCGTCAGTATTGGTCCAGTTGGCCGCCTTCGCCACTGGTGTTCTTCCGAATATCTACGAATTTCACCTCTACACTCGCAGTTCCACCAACCTCTCCCACACTCAAGCCCATCAGTATCGAAGGCAATTCCGTGGTTGAGCCACAGGCTTTCACCCCCGACTTGATTGGCCGCCTACGCGCCCTTTACGCCCAGTGATTCCGGTCAACTCTAGCCCCCTTCGTATTACGGCCGCTGCTGGCTCGCAGTTCGC
+
CCCCCGG<FGGGGFGGGDFGGGGFGGGGGFEF,FG+FEGFGGGGGGGGGGGGGGGGGEF,,EFGGGGGGFEAFFFGEGGGGGGGGFFFDEFG,E,E:,6@,?EGGGF@DFGGGAFG?5;DFEFG,A+=C@FGG,,6=44CFDD,AAD=?EFFCFG@68A+8EDGCDF=?GCDGFD60,0=3+4@FGFG@F,:*0;>DCF6>A555*:@@F43>+*+09;>C;@FD(347?>@D@6>D0>E(4?2*.65:()-422*)...4>0:<4((33..20-6(--(-,(4(,)41(.(,-**3)--
@M02996:162:000000000-B87FG:1:1103:27342:15312 2:N:0:TCGACCTC+TATCTCCG
GACTACAAGGGTATCTAATCCTGTTTGATACCCACGCTTTCGCGTCTCAGCGTCAGTCATTGTCTAGCAACCCGCCTTCGCCACCGGTGTTCCTTCTGATATCTATACATTTCACCGCTACACCAGGAATTCCAGCTGCCCCTCCAAGCCTCCAGTTCACCAGTTTCAGGCGCAGTCTCCCAGTTGAGCTGAAGGATTTCACACCTGACTTAACTAACCGCCTACGCGCCCTTTACGCCCAGTAACTCCGGACAACGCTCGCCCCCTACGTATTACCGCGGCTGCTGGCACGGAGTTATC
+
CCCCCGGAFGGGGGGGGFGGGGGGGGG,C,CEEFGGG;FFGG,C6@FGGGGGGGGGG6F<66;C,,CFAF8F,>FFEGGGGBF,,@>FGGCG,,,,C5=E<CFGG,,CEGGGGGGGG5@GD@48E,4+AFFGF44,=8=,==5++4),*69D3AFF,,,+CEFG=DGF,,63?>D1*,;+,,5<=FEC@,@03;DCEGF@EG78>5C55@C6AF4+)33-=:>=B(6-:*69C@E)6;EG035;7)1/;;8?(,(1----(1(-)4,(,(.)30)..(-,,(231)),(24-((/22.-.
@M02996:162:000000000-B87FG:1:1103:5553:15509 2:N:0:TCGACGTC+TCTCTCCG
GACTACTAGGGTATCTAATCCTGTTTGCTCCCCACGCTTTCGTGCATGAGCGTCAGTACAGGCCCAGGGGATTGCCTTCGCCATCGGTGTTCCTCCGCATATCTACGCATTTCACTGCTACACGCGGAATTCCATCCCCCTCTGCCGTACTCTAGCCTTGCAGTCACAAAGGCAGTTCCCAGGTTGAGCCCGGGGATTTCACCTCTGTCTTGCAAAGCCGCCTGCGCACCCTTTACGCCCAGTAAATCCGACTAACGCTCGCACCCTACGTCTTACCGCGGCTGCTTGGCCGTGTTTAGC
+
CCCCCGGGGGGGGGGGGFGGGGGGGGGGGFGGGGCGGGGGGGGGGGGGGGGGGGGGGGGGFGGGGGG<C@6?,EGFCEDEGGE=DCCFGGEGFGGGGGEGFFFGGGGGCEGGGGGAG:?DCEF8EGGGGGGGGG83=@DGGAFDGBA>@EFF3CDGGFF8DDDF8:9@FGEFFFGGFGE:@CC<FFE<@GG=DD49>GFFFF@*5*8/>FG4>48+(024C661:69>E*,/;;<E;:EE(.544)-69(.(-,.7,-,(4C27C?B10(.(*2.6(43---1(,)).(()(-(**2).)
@M02996:162:000000000-B87FG:1:1103:5534:15511 2:N:0:TCGACGTC+TCTCTCCG
GACTACTAGGGTATCTAATCCTGTTTGCTCCCCACGCTTTCGTGCATGAGCGTCAGTACAGGCCCAGGGGATTGCCTTCGCCATCGGTGTTCCTCCGCATATCTACGCATTTCACTGCTACACGCGGAATTCCATCCCCCTCTGCCGTACTCTAGCCTTGCAGTCACAAAGGCAGTTCCCAGGTTGAGCCCGGGGATTTCACCTCTGTCTTGCAAAGCCGCCTGCGCACCCTTTCCGCCCAGTAATTCCGAGTAACGCTCGGACCCTACCTATTACCTCGGCTGCTGGCACGTAGTTAGC
+
CCCCCGFGGGGGGGGGGFFFGGGGGGGGGFFGEGGGGGGGGGGGGGGGFGGGGGGGGF,EFFGGGGGGFECE8FGGFFGGGFGFEEFFCGEGGFFFGGGGEDEGFGGGGGGGGGGCF:D=DFEGGGGGGGGGGG8ECGDCC=FFGD8@:EFFDFFEGDGFFA5E31=EFFGFGFDFFGFGGGGF@G@A:4DABBD=4DACEFF=B;>58AGEEFCFEFG95660329:C*1/;6))((;C?0()1.46:2)(-4)*-((,-)(4>:F<0().33)64)5(-(,-().80(.3((229.-)
@M02996:162:000000000-B87FG:1:1103:2000:15581 2:N:0:TCGACGTC+TCTCTCCG
GACTACTCGGGTATCTAATCCTGTTTGCTCCCCACGCTTTCGTGCATGAGCGTCAGTACAGGCCCAGGGGATTGCCTTCGCCATCGGTGTTCCTCCGCATATCTACGCATTTCACTGCTACACGCGGAATTCCATCCCCCTCTGCCGTACTCTAGCCTTGCAGTCACAACGGCAGTTCCCAGGTTGAGCCCGGGGATTTCACCTCTGTCTTGCAAAGCCGCCTGCGCTCGCTTTACGCCCCGTAATTCCGATTAACCCCTGGACCCTACGTATTACCGCGGCTGCTGGACAGTAGTTGGC
+
CCCCCGGGGGGGGGGGFFFFGGFFFGGFGFFGGGGGGGGGGGGGGCEFDGGGGGFFGGGEACFEEGGCCEG7BFEFEFGGGGGGEGBBFBFFCFEF7?FGCDB9FGGGGGGGFGA<E:B?FFF=CFFGFGGGGGFGF,6C=86=DEAEBEDFE9BC=,@AFC?@@5DFF++<CDGGFGFGCFFFG;<47:D:9@?5>FFE?GF*8//./:@3/;916<F>C9614(,(**,(914<?:D5((,-7<)6*.)4444*)((((*(.23(1((.)03.6.----,(,-),(((,(-.30+)(,
@M02996:162:000000000-B87FG:1:1103:27014:15759 2:N:0:TCGACGTC+TCTCTCCG
GACTACCGGGGTATCTAATCCTGTTTGCTCCCCACGCTTTCGTGCATGAGCGTCAGTACAGGTCCAGGGGATTGCCTTCGCCATCGGTGTTCCTCCGCATCTCTACGCATTGCACTGCTACACGCGGAATTCCATCCCCCTCTACCGTACTCTAGCCATGCAGTCACAAAGGCAGTTCCCCGGTTGAGCCCGGGGATTTCCCCTCTGTCTTGCATACCCGCCTGCGCCCTCTTTACGCCCTGTAATTCCGCTTAACGCGTGCACCCCTCGTTTTACCTCGACTGCTGGCAACGCTTACCC
+
CCCCCGAFEGEG>@FFD<@CCFFC9CFGGC8C:EFDEE7@9:FFGFGGCFFGGDGGGGGGGCFGFG8FE>+,AF@F?FGGDFFCDE7F:BCFFGGGGGGGE+93@?DCE6F,E,,CF:?+39?=6F7:+=BF;:CDF@DED:D=D@@DDC5DDB=C,<E+59+@F6B9<48A5C7,?CEGD>*4*36,:4=)/):(8,*))>5=D84)9374>F5A)02650(:;79(//((*.6<B18:-,).*.6-*.),,-)2(((-(1(-*((((4((*2))-).,(,((.)).1,2(,(*1*)((
@M02996:162:000000000-B87FG:1:1103:21362:16385 2:N:0:TCGACGTC+TCTCTCCG
GACTACAAGGGTATCTAATCCTGTTTGCTCCCCACGCTTTCGTGCATGAGCGTCAGTACAGGCCCAGGGGATTGCCTTCGCCATCGGTGTTCCTCCGCATATCTACGCATTTCACTGCTACACGCGGAATTCCATCCCCCTCTGCCGTACTCTAGCCTTGCAGTCACAAAGGCAGTTCCCAGGTTGAGCCCGGGGATTTCACCTCTGTCTTGCAAAGCCGCCTGCGCACGCTTTACGCCCAGTAATTCCGATTAACGCTCGCACCCTCCGTATTACCGCGGCTGCTGGCACTTCGTTAGG
+
CCCCCGGGGGGGGGGGGGGGGGGFGGGGGGFGGGGGGGGFGGGGGGGGGGGGGGGGGGGGGGGGGGGGGGGGFGGGFFGGGGGGGGGGGGGFDFFFGGGGGFGGFGGGGGGGCFGFE:BDGEGGGGGGGGCGFGCFGFEGDAFGGFA@?E?D=DFFGGGGGGFGFEGGGGGFGFDGFGE?EFFE:FEGE:D8BEDADGFFCGEEDFF<CFGFEFFFEFFBC63@F>F>E5(6D?BFFFCCB:7)15)604@:6:)0-((--)((1-((-4((2+-.)4----7;:??2:?2())2;:40(
@M02996:162:000000000-B87FG:1:1103:10696:16504 2:N:0:TCGACGTC+TCTCTCCG
GACTACAGGGGTATCTAATCCTGTTTGCTCCCCACGCTTTCGTGCATGAGCGTCAGTACAGGCCCAGGGGATTGCCTTCGCCATCGGTGTTCCTCCGCATATCTACGCAGTTCACTGCTACACGCGGAAGTCCATCCCCCTCTGCCGTACTCTAGCCTTGCAGTCACAAAGGCAGTTCCCAGGTTGAGCCCGGGGATTTCACCTCTGTCTTGCAAAGCCTCCTGCGCACGCTTTACGCCCAGGCATTCCGGTTAAACGTCGCACCCTAGCGCTTCCCGCGGCTGCTGGGACGTGGCTAGC
+
CCCCCFGGGGGFGGGGGFDGGGGDFFGGGECCCGGGGGDFGGGGGGGGGGGG:CFGGGGGGGGGDGGGFECF<<EAFGGFE6@FGGG?BCCFDFF8F@FCFFG@FGEGC+C<FC?EG6D?@DFE8+@C@+AEGFCED?D++1;AD,:@:C*=>>=9@AADFF?FCAFGG86@,;+1B,3*3@54@CEFC9:@B*;-6,;<?CBEB*./9+B*0?71(*0(*/().,62**((16).4(223(((0.))0,)41,60)(.--1(4>((.,3((12(.43-123((-.5((((((,**/)((
@M02996:162:000000000-B87FG:1:1103:10690:16524 2:N:0:TCGACGTC+TCTCTCCG
GACTACAGGGGTATCTAATCCTGTTTGCTCCCCACGCTTTCGTGCATGAGCGTCAGTACAGGCCCAGGGGATTGCCTTCGCCATCGGTGTTCCTCCGCATATCTACGCATTTCACTGCTACACGCGGAATTCCATCCCCCTCTGCCGTACTCTAGCCTTGCAGTCACAAAGGCAGTTCCCAGGTTGAGCCCGGGGATTTCACCTCTGTCTTGCAAAGCCGCCTGCGCACGCTTTACGCCCAGTAAGTCCGATTAACGCTCGCACCCTACGTATTACCGCGGCTGCTGGCACGTAGTTAGC
+
CCCCCGGGGGGFGGGGGGGGGGGGGCGGGGGDEGGGGGGGGGGGGGGGGGGDGGGGGGGGGGGGGGGGGGCEFGGG?FGGECFEFGGEGGGGFGGGGGGGEFGGGGGGEGCFFFFFG>DFFF8EEGGGGGGGGGAAFDEGGFFGGGBCBG5<3FGGGGFGGG?@DCGGGGFFGFGCFGEDFFG6CCEGFC:>DFGB=CFFCFFFFF=8?AFEFFFFFF51:6;DF@B;CC61C<ABFFDE:FBA9).5240(4<AF----(969<3?::3..3+)--(44(-((,).4:?BB..2;0.-4
@M02996:162:000000000-B87FG:1:1103:10673:16529 2:N:0:TCGACGTC+TCTCTCCG
GACTACAGGGGTATCTAATCCTGTTTGCTCCCCACGCTTTCGTGCATGAGCGTCAGTACAGGCCCAGGGGATTGCCTTCGCCATCGGTGTTCCTCCGCATATCTACGCATTTCACTGCTACACGCGGAATTCCATCCCCCTCTGCCGTACGCTAGCCTTGCAGTCACAAAGGCAGTTCCCAGGTTGAGCCCGGGGATTTCACCTCTGTCTTGCAAAGCCGCCTCCGCACGCTTTACGCCCAGTAATTCCGATTAAAGCTCGCACCCTACGTATTACCGCTGCTGCTGGCACTTAGTAAGC
+
CCCCCFFGGDCFGGGEGFGGGGGFGGGGGGCFGGGGGDFGFEFGGGGGFGGGGGGGGGGGG?FDFGFGGGCBF=E?AFFGEBFEFGCFGC=ED9EFCFEF7DEGGGGGGGGGGGFDE89DDFFEEG:CCF8FC@=;D,6B+8D8D3=@?A*36363AFF6<?*@@ACFGFFFGFDGFG5*6@5@FFF60445A>GB@GF?8CFEB63?C>CEFF964<*(2.((6,((**(-*4496(8>::(5954<:3:(-3)0).).-146)((.((()33).)--(-2),.)4(3?3())23+)..
@M02996:162:000000000-B87FG:1:1103:25110:16630 2:N:0:TCGACGTC+TCTCTCCG
GACTACAAGGGTATCTAATCCTGTTTGCTCCCCACGCTTTCGTGCATGAGCGTCAGTACAGGTCCAGGGGATTGCCTTCGCCATCGGTGTTCCTCCGCATATCTACGCATTTCACTGCTACACGCGGAATTCCATCCCCCTCTACCGTACTCTAGCCATGCAGTCACAAATGCAGTTCCCAGGTTGAGCCCGGGGATTTCACATCTGTCTTGCATAACCGCCTGCGCACGCTTTACGCCCAGTAATTCCGATTAACGCTGTCACCCTACGTATTATCCCGGCTGCTGGCACGTAGTTAGC
+
CCCCCGGGGGGFGGGGGGGGGGGGGGGGGGGGEFGGGGGGGGGGGGGGGGGGGGGGGGGGGGGGGGGGGGGGGGGGFFEFGFGGGGCFGGGGGGGGGGGGGB;EFFGGGGGGGFFCFDFFDEEEEGGCFFGGGGGGGGGGGAFGGEA@DEFFFGGGGGGCEGBFGFGFF=,1@B?FF7CGC@CCCFFGFGGA>>D2)@FECGFCEAEE?BCEBA4B@DG2=78;;990:51(:=3>DFCE(4:>BAF>>?5(4:):((--(*5<C(-3:44,23)))).--42;:???(,5(,(*22).)
@M02996:162:000000000-B87FG:1:1103:28617:16650 2:N:0:TCGACGTC+TCTCTCCG
GACTACTCGGGTATCTAATCCTGTTTGCTCCCCACGCTTTCGTGCATGAGCGTCAGTACAGGCCCAGGGGATTGCCTTCGCCATCGGTGTTCCTCCGCATATCTACGCATTTCCCTGCTACACGCGGAATTCCATCCCCCTCTGCCGTACTCTAGCCTTGCAGTCCCAAAGGCAGTTCCCAGGTTGAGCCCGGGGATTTCACCTCTGTCTTGCAAAGCCGCCTGCGCACGCTTTACGCCCAGTCAATCCGATTAACGCTCGCACCCTACGTCTTCCCGCTGCTGCTGGCACGTCGTTAGT
+
@@@<CEEFGG:FCFF<E<FGGDDFAFCCFGGD:EFEGGE<EFGGGGCGFGACGGGGFC<EGEFGGGGGGEFFEGCGFGGGDG@FGGE?6FFFGDFFGGGCEFGFAFGGE6BFF4??E1:+=>ECGGDFGGGD==DGFDDEDAF8D:=+<CD<E=@<@A9+3@AG:)=D?EEACFG@CG<CDC14,;C6>7C=AB429AF**97@@AE?58:*>A)257<(2./(/(.,*/((1:<96:E514,)*).40,)(-(.2(-(--7965((48(.(*2.4((-((-),)5:(-,514(2/*-,)
@M02996:162:000000000-B87FG:1:1103:10942:17016 2:N:0:TCGACGTC+TCTCTCCG
GACTACAAGGGTATCTAATCCTGTTTGCTCCCCACGCTTTCGTGCATGAGCGTCAGTACAGGCCCAGGGGATTGCCTTCGCCATCGGTGTTCCTCCGCATATCTACGCATTTCACTGCTACACGCGGAATTCCATCCCCCTCTGCCGTACTCTAGCCTTGCAGTCACAAAGGCAGTTCCCAGGCTGAGCCCGGTGACTTCACCTCTGACTTGCAAAGCCGCCTGCGCCCTCTTTACGCCTAGTAATTCCGATTTACGCCCGCACCCTACGTCTTACCGTCGCCGCTCACACGTAGTTAGC
+
CCCCCFFCFFEC8FGGGDC@FA@;,=FFF,C,BFEF7BFG,8;DFFGGGFFEFEEEEGFDGGFECEFDFF@@F,EE,C,A@:?CFE@B=FFCEF,E:B:?@?>=;FDFCC7<EFF9F:;?@CFCECC7FC@FEDD8DDCED898?7:806:9BFGFFFGGFFFFGEGC9FGFCADCA7;C4;7*@DFC8A@)9**))7BAAD>==AB*14B**268>DC5*./3?>0(**//269.,,4*((6)*-64*5),-(.*((((-)-(1-2(.,.(0*..(,((-(((-((().224(122).-
@M02996:162:000000000-B87FG:1:1103:12002:17064 2:N:0:TCGACGTC+TCTCTCCG
GACTACAGGGGTATCTAATCCTGTTTGCTCCCCACGCTTTCGTGCATGAGCGTCAGTACAGGCCCAGGGGATTGCCTTCGCCATCGGTGTTCCTCCGCATATCTACGCATTTCACTGCTACACGCGGAATTCCATCCCCCTCTGCCGTACTCTAGCCTTGCAGTCACAAAGGCAGTTCCCAGGTTGAGCCCGGGGATTTCACCTCTGTCTTGCAAAGCCGCCTGCGCACGCTTTACGCCCAGTAATTCCGATTAACGCTCGCACCCTACGTATTACCTCGGTTGCTGGCACGTAGTTAGC
+
CCCCCGFGGGGGGGGGGFFGGGGGGFGGGFEFCGGGGGGFGGGGGGGGGGGGGGGGGGGGGGGGGGGDGGGGGGGGGGGGGGGGCGFGGGDGEFGGGGDGFFFFFGGGGGGGGGGGGDFGCCFGGEGC>FFFFGGGGEEEDAFFGFFC>G?DDFGGFGGFGGFFCEGGGCEFF*;CCGEGGFG7AFFEEEGFF>D>DFFECCEEFFE?7BF=@FE6=CG073:;6:;;5:>?*4<A04>78B864)6>>?>::1>C--(,4/(-),(((-.)20)6.).(,((,.)-5:,)-..213).6
@M02996:162:000000000-B87FG:1:1103:11999:17082 2:N:0:TCGACGTC+TCTCTCCG
GACTACAGGGGTATCTAATCCTGTTTGCTCCCCACGCTTTCGTGCATGAGCGTCAGTACAGGCCCAGGGGATTGCCTTCGCCATCGGTGTTCCTCCGCATATCTACGCATTTCACTGCTACACGCGGAATTCCATCCCCCTCTGCCGTACTCTAGCCTTGCAGTCACAAAGGCAGTTCCCAGGTTGAGCCCGGGGATTTCACCTCTGTCTTGCAAAGCCGCCTGCGCACGCTTTACGCCCAGTAATTCCGATTAACGCTCGCACCCTACGTATTCCCGCGCCTGCTGGCACGTAGTTACA
+
CCCCCGEAFGGGGGGGGFFGGGGGGGGGGFGGGFGGGGGGGGFGGFGFFFGGGGGEG<CC@,9CFGG<CFGCFGGGGGGGD:FGGGG6BFEG,EFCCGGGGFGGGECF>8FGGGF<E:D?DFFGGEGGGGGG;DFDFFGGGFFFDA8@@+0=EFGGGFGDFG5D,059C6DAFFGF1<*;,6@CCFCC>@@:5**(:C=??F@35;38@=+0>A4449<(>;;??4:67*64<(6:03?EF?B>*).52(0(-,6C,----7(19(1:1(.,33).),-3(((((.)(-1),,(2*0.))
@M02996:162:000000000-B87FG:1:1103:3532:17166 2:N:0:TCGACGTC+TCTCTCCG
GACTACTAGGGTATCTAATCCTGTTTGCTCCCCACGCTTTCGTGCATGAGCGTCAGTACAGGCCCAGGGGATTGCCTTCGCCATCGGTGTTCCTCCGCATATCTACGCATTTCACTGCTACACGCGGAATTCCATCCCCCTCTGCCGTACTCTAGCCTTGCAGTCACAAAGGCAGTTCCCAGGTTGAGCCCGGGGAATGCACCTCTGTCTTGCAAAGCCGCCTGCGCACCCTTTACGCCCAGTCAATCCGATTAACGCTCGCCACCTACGTATTACAGCGGCTGCTGTCACTTATTTAGC
+
CCCCCGGGGGGGGGGGGFGGGGGGFGGGGGFGGGGGGGGGGGGGGGGGFGGGGGEFFF,E<@FEGGFFEFE,EEFGFGGGGCFGFECFFGFFGGGGFGGGGFFGGGGGGGG9DFFEG:B?DEGEGDE>FGGFDGFFGFFGD>D@6FBG:CFFDF73@AF66=;CDDC7FCC5DFGGFGEDF@CCCFC,8CGAA>7))6)06;5BBFFE?=@>EA;CBGG159@?F>F>E*//269;<6:CBB8)9))-*-82?:62(--4>C6(98(3:(..336--).((,-4244))))).-+3<-..
@M02996:162:000000000-B87FG:1:1103:3507:17167 2:N:0:TCGACGTC+TCTCTCCG
GACTACTAGGGTATCTAATCCTGTTTGCTCCCCACGCTTTCGTGCATGAGCGTCAGTACAGGCCCAGGGGATTGCCTTCGCCATCGGTGTTCCTCCGCATATCTACGCATTTCACTGCTACACGCGGAATTCCATCCCCCTCTGCCGTACTCTAGCCTTGCAGTCACAAAGGCAGTTCCCAGGTTGAGCCCGGGGATTTCACCTCTGTCTTGCAAAGCCGCCTGCGCACGCTTTACGCCCAGTAATTCCGATTAACGCTCGCCCCCTCCGTATTACCGCTGCTGCTGGCACGTAGTTAGC
+
CCCCCGGGGGGGGGGGGFGGGGGGGGGGGGFFEGGGGEGGGGFGGGGG9?EG@FGGFGGEFFFEEGFGGGE7AFFGGGGGGGGCGGEEEGGFGCFGCFGGD9DG>GFGCEGGGGF<>DFF?=EC>FGF@F<D;EF;6DDEDAFGGG16:@??CF7DEFCDD?FD,8=AFGEFGFGGAE@C=>A@FFBFEGGAF@;2<7;<5C37>FB*18B;4*/+(02(*.606606=81(:=9:((*2468<*6ABC40(3(-2(((--7(3)-2(32-.23.44(4(,()4)5).3:,(.,*10.64
@M02996:162:000000000-B87FG:1:1103:17787:17477 2:N:0:TCGACGTC+TCTCTCCG
GACTACACGGGTATCTAATCCTGTTTGCTCCCCACGCTTTCGTGCATGAGCGTCAGTACAGGCCCAGGGGATTGCCTTCGCCATCGGTGTTCCTCCGCATATCTACGCATTTCACTGCTACACGCGGAATTCCATCCCCCTCTGCCGTACTCTAGCCTTGCAGTCACAAAGGCAGTTCCCAGGTTGAGCCCGGGGATTTCACCTCTGTCTTGCAAAGCCGCCTGCGCACGCTTTACGCCCAGTAATTCCGATTAACGCTCGCACCCTCCGTATTACCGCGGCTGCTGGCCCGTAGTTAGC
+
CCCCCGGGGGGGGGGGGFGGGGGGGGGGGGGGEGGGGGGGGGGGGGGGGGGGGGGGGGGGGGGGGGGGGGEFGCFGFFGGEGGGFGEGGGGGFGGGGGFGCCFGFGGGEGGGGGGFF:B?D>BEGGECGGGGFGGGGGFGG>FDGGFGEEFFGGGGGGGFFCFAC6FFFFFFFFCF+,>FEEFFGF:CCGGFFEGF?:AECEFB56>5?AF==63+(;;(*430=60(2:94C6>DFFGE0<,)9:44:4.82667-((-372>7:((-3(,2+)))-(,(-492.4:(2(2(-22<-)6
@M02996:162:000000000-B87FG:1:1103:17783:17495 2:N:0:TCGACGTC+TCTCTCCG
GACTACACGGGTATCTAATCCTGTTTGCTCCCCACGCTTTCGTGCATGAGCGTCAGTACAGGCCCAGGGGATTGCCTTCGCCATCGGTGTTCCTCCGCATATCTACGCATTTCACTGCTACACGCGGAATTCCATCCCCCTCTGCCGTACTCTAGCCTTGCAGTCACAAAGGCAGTTCCCAGGTTGAGCCCGGGGCTTTCACCTCTGTCTTGCAAAGCCGCCTGCGCACGCCTTACGCCCAGTAATTCCGATTAACGCTAGCACCCTACGTATTACCGCCGCTGCTGGCCAGTAGTTAGC
+
CCCCCGGGGGGGEGFCEFGGGGFGGGGGGGGFFGGGGGGGGGGGGGGGGGGGGGGGEGGGGGFGGGGFEGGG@FFFFGGGGGGEGEEGEFEGGFGGGGEEGFFGGGGGGGGGGGG<F:BDFECCGGG7CFGGGGGE?FFE+:DFFGFFBEFFFGGGFFFCCGFFFEF7CCEFFFGFFGEGGG77FC@?8E>9?>G(-,;BEGFE=AE5CFGEFFEA@C>6C9(2=:>6:84(9<B:0(:71::49-6<*3.8(-5:((,(-*).1-(8:4,)30.6)-.(.3423::0((((.)000.).
@M02996:162:000000000-B87FG:1:1103:26073:18037 2:N:0:TCGACGTC+TCTCTCCG
GACTACCAGGGTATCTAATCCTGTTTGCTCCCCACGCTTTCGTGCATGAGCGTCAGTACAGGCCCAGGGGATTGCCTTCGCCATCGGTGTTCCTCCGCATATCTACGCATTTCACTGCTACACGCGGAATTCCATCCCCCTCTGCCGTACTCTAGCCTTGCAGTCACAAAGGCAGTTCCCAGGTTGAGCCCGGGGATTTCACCTCTGTCTTGCAAAGCCGCCTGCGCACGCTTTACGCCCCGTCATTCCGCTTAACGCTCGCACCCTACGTATTACCGCGCCTGCTGGCCCGTCTTTGGC
+
CCCCCGGGGGGGGGGFGEFFGGGFGGGGFFFFEGGGGGGGGGGGGGGGDGGGGGGGGGGGGGGGGGGGGGGGGGGGEFGGEGGGGGCFGGDGFGGGGGGGGFGGGGGGGGGGGGGGG:D==EFGGGGFEGGGGGGGG8=EDAFGGFAFDGFFFGGGGFGFDGFEF5DFGDCCCFDFFGEGFGFFGGFC@GGFBECFFGF7CFF@D=E5?FGFF49=3?C:C@?:=9337/62C0<A:6EE((,(0..6*.)-4(.2(-(--5(4/46:4:3,03)-)4--(-(2::45(((--(/2:)(.
@M02996:162:000000000-B87FG:1:1103:26073:18055 2:N:0:TCGACGTC+TCTCTCCG
GACTACCAGGGTATCTAATCCTGTTTGCTCCCCACGCTTTCGTGCATGAGCGTCAGTACAGGCCCAGGGGATTGCCTTCGCCATCGGTGTTCCTCCGCATATCTACGCATTTCACTGCTACACGCGGAATTCCATCCCCCTCTGCCGTACTCTAGCCTTGCAGTCACAAAGGCAGTTCCCAGGTTGAGCCCGGGGATTTCACCTCTGTCTTGCAAAGCCGCCTGCGCACGCTTTACGCCCAGTAATTCCGATTAACGCTCGCACCCTACGTATTACCGCCGCTGCGGGCACGTATTGAGC
+
CCCCCGGGGGGGGGGGGDFGGGGE9FGGGFEF:FFGGGGFGGGGGCFCFGGGEGGGGGGGGGGGGGGGGG>CFFFGGGGGGGFFGGGFGGEGFCFGGG>FD7,,EFGG6C@EFFFCFDDFF9,CEGGEGGGGGCFE6DEGD>FDGFFGFG?BDCDFGGGDDEFC=*+9EGGA8ADFFGC;@F7<CC@7>@@89?D)5CAEFGFFF4;C*4=BFA4A(08:56/(,(6(23((8<AA26C=:(897):425)(44)2-((--13(/3::?((.336)46-(,4((,(((3911,3+0+).)
@M02996:162:000000000-B87FG:1:1103:26048:18580 2:N:0:TCGACGTC+TCTCTCCG
GACTACCCGGGTATCTAATCCTGTTTGCTCCCCACGCTTTCGTGCATGAGCGTCAGTACAGGCCCAGGGGATTGCCTTCGCCATCGGTGTTCCTCCGCATATCTACGCATTTCACTGCTACACGCGGAATTCCATCCCCCTCTGCCGTACTCTAGCCTTGCAGTCACAAAGGCAGTTCCCAGGTTGAGCCCGGGGATTTCACCTCTGTCTTGCAACGCCGCCTGCGCACGCTTTACGCCCAGTAATTCCGATTAACGCTCGAACCCTACGTATTACTGCTGATGCTGGCACGTGCTTAGC
+
CCCCCFFGGGGG7FGGGCFFGGGEFGGGGCEFBGGGGGGFGGGGGGFGCFGGGDGGGGGGGGGGGGGGGGGGGGGGFFGGGCFFGGGFGFECGGGGGGGEGCFGGGGGG>FFFGGFGDFC@C8EDGEG7AFGGFEFGGGGD86FDDACBG?7@FGFD,AC76ACDAGGF6>6@FCCF,;CDF>C,*34:4=>EEG@@FA?4BEFF4)98@=)78?)./<6=:D<D(615?>BD694:32:124)1-:<:30-34)2-(---)(,14?7<44)33--)).).))))..(-,)-((**3-..
@M02996:162:000000000-B87FG:1:1103:26031:18590 2:N:0:TCGACGTC+TCTCTCCG
GACTACCCGGGTATCTAATCCTGTTTGCTCCCCACGCTTTCGTGCATGAGCGTCAGTACAGGCCCAGGGGATTGCCTTCGCCATCGGTGTTCCTCCGCATATCTACGCATTTCACTGCTACACGCGGAATTCCATCCCCCTCTGCCGTACTCTAGCCTTGCAGTCACAAAGGCAGTTCCCAGGTTGAGCCCGGGGATTTCACCTCTGTCTTGCACAGCCGCCTGCGCACGCCTTACGCCCAGTAATTCCGATTAACGCTCGCACCATACGTATTACCGCGGCTGCTGGTACGTAGTTAGC
+
CCCCCGGGGGGGGGGGGFFFGGGGGGCFGGFFCGGGGGGGFDGGGGGGGGGGGGGEGGGGGGGGGGGGGDD@FGGGGGGGGGGGGE:FFFEGDEFGGGGG7DFFFGGGDDGGGGGGG:DBFFGGGGDGGGGGGGGFGGDEDAFFGFBFFGFFFGGGGGFF@F5@@AGGGGG5E?DFFGFGGF59FG9EEGGFEBC25FF<CGBE>FBEFFF7AF)9(117C(,(6,637*3(9<FFB68E6?:2*-)605>0:?):-,-(-97>G0).81.)2+)-6:9464(-1.,4().8458*065)
@M02996:162:000000000-B87FG:1:1103:26048:18601 2:N:0:TCGACGTC+TCTCTCCG
GACTACCCGGGTATCTAATCCTGTTTGCTCCCCACGCTTTCGTGCATGAGCGTCAGTACAGGCCCAGGGGATTGCCTTCGCCATCGGTGTTCCTCCGCATATCTACGCATTTCACTGCTACACGCGGAATTCCATCCCCCTCTGCCGTACTCTAGCCTTGCAGTCACAAAGGCAGTTCCCAGGTTGAGCCCGGGGATTTCCCCTCTGTCTTGCAAAGCCGCCTGCGCACGCTTTACGCCCAGTAATTCCGATTAACGGTCGCACCCTACGTATTACCTCGGGTGCTGGCACGTGGTTAGC
+
CCCCCGGGGGGGGFGGGDEFGGGFGGGGGGG8@FGGGGGGGFGGGGFGGGGGGGGGFGFGGGGGGGCGGGGGGGDGEGGGEGGFFEFFGFEEGGGGGEGGC?EFFEEGGGGGFGFFG:D==EF+8FF>F7A=DFFGGFFEDADDFCAC5EFFGGGGGGGFGGA@C@GGG,DF?ADGFGFG9FCC,95F>CGFA@D@DG489FB(()0*01:796.+/52:C:,(((,6=83(9<FF?0C=144-*.<A7,)((,.2-(---1(29?6,4:.)++.<25)-((,,-.).1?B(,(*22..5
@M02996:162:000000000-B87FG:1:1103:22051:18910 2:N:0:TCCACGTC+TCTCTCCT
GACTACCCGGGTATCTAATCCTGTTTGCTCCCCACGCTTTCGTGCCTCAACGTCACTGTCGGATTCGTGAGATGCCTTCGCAATTGGTGTTCTTAGTAATATCTACGCATTTCACCGCTACACTACTCATTCCGCCTTCCGCCTCTGAACTCAAGCAATTCAGTTTCAATTGCAGTTCCGCAGTTGCGCTCCGGGCTTTCACCTCTGACTTGACTGCCCGCCTACGCACCCTTTAACCCCAATAAATCCGGATACCGCTTGCTCCCTCCGTATTACCGCCGCTCCTGGCACGTACTTAGC
+
C@CBCF8<@FEEFFG<FC@FFFDEEGG,FF@<@FG+@CFGGGGGGEEEF,CFFDE6<,,;,@+,,,86,,6,,C,A<FGGG,C,4E,F@EC;=,A<FF9A,?EFE,=FEEDDED??C>EC6>EE8?,,C?EDA,8@?4=,+0*@C48,5,1=3FF,,,629C+<,5+,@330=D6@DF;++86@FG*1:+3:?B58>ACA6<@35*)19B51***+)2/5*5@5::927C?(;36)..<5<6;)*.9?>2),/,)0---(,/).*,(349-,00).6-(((,-(-(.(11)-(.*20--)
@M02996:162:000000000-B87FG:1:1103:23632:19057 2:N:0:TCGACGTC+TCTCTCCG
GACTACCCGGGTATCTAATCCTGTTTGCTCCCCACGCTTTCGTGCATGAGCGTCAGTACAGGCCCAGGGGATTGCCTTCGCCATCGGTGTTCCTCCGCATATCTACGCATTTCACTGCTACACGCGGAATTCCATCCCCCTCTGCCGTACTCTAGCCTTGCAGTCACAAAGGCAGTTCCCAGGTTGAGCCCGGGGATTTCACCTCTGTCTTGCAAAGCCGCCTGCGCACGCTTTACGCCCAGTAATTCCGATTAACGCTCGCACCCTACGTATTACAGCGGATGCTGGCACGTAGTTGGC
+
CCCCCGGGGGGGGGGGGFGGGGGGGFGGGGFFGGGGGGGGGGGGGGGGGGGGGGGGGGGGGGGGGGGGGGGGGGGGGGGCGFFGGG>FGGGGGGGGGGGG,<FGGGGGGGEGGGFAF8FDDDFEGGG+CFFGGGGGFGFEDDF8DFFF>CFFEGGAEEFFGGFGG5CGG,DCC59FFCEGBFFGF9C?CCFFFEC==BA?@GFBB*)0>B@AA66A@DF;E7<??,1(//2(9(6)(,:>6?:<9626*()-466:,--4-)(492<2888)32.-).)7((,,(.-50(51..2*2)((
@M02996:162:000000000-B87FG:1:1103:23651:19061 2:N:0:TCGACGTC+TCTCTCCG
GACTACCCGGGTATCTAATCCTGTTTGCTCCCCACGCTTTCGTGCATGAGCGTCAGTACAGGCCCAGGGGATTGCCTTCGCCATCGGTGTTCCTCCGCATATCTACGCATTTCACTGCTACACGCGGAATTCCATCCCCCTCTGCCGTACTCTAGCCTTGCAGTCACAAAGGCAGTTCCCAGGTTGAGCCCGGGGATTTCACCTCTGTCTTGCAAAGCCGCCTGCGCACGCTTTACGCCCAGTAATTCCGATTACCGCTCGCACCCTACGTATTACCGCGGCTGCTGGACCGTCGTTAGC
+
CCCCCGGGGGGGGGGGGGFGGGGFGGGGGGFGGGGGGGGGGGGGGGGGGGGGGGGGGGGGGGGGGGGGGGGGGGGGGGGGGGGGGGGGDGGGGGGGGGGGGDGGGGGGGGGGGGF?F>DGDFFGGGGGEFGGGGFFGFGGGDFGGGAFDEFFGGGGGGC+@CA=CCFGG?FFGFC?FGEC@D7EFGFG@FF9BFGBFFFFFGEFFA>188CEA=CA4CGFC981=3>>=*4<DF):?:ED0385=4AA>873::)*-----139C:BFF:4.3<6<46-(,4,(-52(,.(4-(12*(4A
@M02996:162:000000000-B87FG:1:1103:23635:19082 2:N:0:TCGACGTC+TCTCTCCG
GACTACCCGGGTATCTAATCCTGTTTGCTCCCCACGCTTTCGTGCATGAGCGTCAGTACAGGCCCAGGGGATTGCCTTCGCCATCGGTGTTCCTCCGCATATCTACGCATTTCACTGCTACACGCGGAATTCCATCCCCCTCTGCCGTACTCTAGCCTTCCAGTCACAAAGGCAGTTCCCAGGTTGAGCCCGGGGATTTCACCTCTGTCTTGCAAAGCCGCCTGCGCACGCCTTACGACCAGTAATTCCGAATAACGCTCGGCCCCTACTGATTACGGCGGCTGTCGGCACGTAGTTAGC
+
CCCCCGGFGGGGGGGFFCFFGGGFFGFFGG@FCFGDGGGGGGGGGGGGAFGGGGGGGGGFFGGGGEFGGGFEGGGGGGGGGGGGGGEFCCFGFFGEGGGEGCGGGGFCEGFCGGGCE:D9=@FCEGGEFFFGFC:DFDFBDAFADF@F>=D7EGG9?8<+>EFF98CFG8DFFFC7<EAFFCC?CCEFF?FB>>GF=,AC?CB7BF:?*81))*)8(*CB*668@B91>?;(90470(871().9:)425)(4442-(,-()(-13,(4)).30-.(3(-4((-(,40,461,,2*2-).
@M02996:162:000000000-B87FG:1:1103:20185:19589 2:N:0:TCGACGTC+TCTCTCCG
GACTACCAGGGTATCTAATCCTGTTTGCTCCCCACGCTTTCGTGCATGAGCGTCAGTACAGGCCCAGGGGATTGCCTTCGCCATCGGTGTTCCTCCGCATATCTACGCATTTCACTGCTACACGCGGAATTCCATCCCCCTCTGCCGTACTCTAGCCTTGCAGTCACAAAGGCAGTTCCCAGGTTGAGCCCGGGGCTTTCACCTCTGTCTTGCAAAGCCGCCTGCGCACGCTTTACGCCCAGTCATTCCGATTAACGCTCGCACCCTACGTATTACCGCGGCTGCTGGCAGTTAGTTAGC
+
CCCCCGGGGGGGGGFGGFFGGGGGGGGGGGGGEGGGGGGGGGGGGGGGFAFGGGGGGGGGGGGGGGGGGGGGGGGGGFGGGCFFGGFCFFGGGGGGGGGGDFGGGGGGGGGGGGFEG:D8D@FGDF=@F@FGGGFFFFGGGAFGGFA>@EFFFG?>EGFGGGFFGFGGGFFFGFGGFCCC9@7AAC:98@DAAD4)0C?>EFE*-17>CFG@=FEF3;F:::;@F9@0>*235<2628CE??F)*-4.:50-6:::,---4966C?F0:84.33.5)--,(-40323(4(((.6+39)..
@M02996:162:000000000-B87FG:1:1103:20174:19604 2:N:0:TCGACGTC+TCTCTCCG
GACTACCAGGGTATCTAATCCTGTTTGCTCCCCACGCTTTCGTGCATGAGCGTCAGTACAGGCCCAGGGGACTGCCTTCGCCATCGGTGTTCCTCCGCATATCTACGCATTTCACTGCTACACGCGGAATTCCATCCCCCTCTGCCGTACTCTAGCCTTGCAGTCACAAAGGCAGTTCCCAGGTTGAGCCCGGGGATTTCACCTCTGTCTTGCAAAGCCGCCTGCGCACCCCTTACGCCCAGTAATTCCGATTAACGCTCGCACCCTACGTATTACCGCGGCTGCTGGCACGTTTTTAGC
+
CCCCCGGGGGGGG8FGGFFGGFFFF9@FGGGGGGGG7C;FGG@FC@<EFGGGEGGGEEFGGGFGGGGGGEF+BEAFCFGFFFFFFDCFG=FFFFGFGEDGGFF9DDGGEGFFGGF<E:DGFF8C>CFFEGGGFGGFDD6C>8FD6A@GE6FFEGGFGE8DFGD,30=3EG,;DFD@AGEFFFFCF7@FC@D@>EDA=B*@CFFFF;@EEAFFBF?F>8F3>66?D31(1*6(23570(2>,3?)84).05<0(4:*--(,-12>7:11:-.)33)-.,-(-((4(..0:(4-((**2(,.
@M02996:162:000000000-B87FG:1:1103:15134:19777 2:N:0:TCGACGTC+TCTCTCCG
GACTACCCGGGTATCTAATCCTGTTTGCTCCCCACGCTTTCGCGCCTCAGCGTCAGTATTGGTCCAGTTGGCCGCCTTCGCCACTGGTGTTCTTGCGAATATCTACGAATTTCACCTCTACACTCGCAGTTCCACCAACCTCTACCAAACTCAAGCCAAACAGTATCGAAGGCAATTCTGTGGTTGAGCCACAGGCTTTCACCCCCGACTTGAATGGCCGCCTACGCGCCCTTTACGCCCAGTGATTCCGGACAACGCTAGCCCCCTTCGTATTACCGCCGCTGCTGGCCCGAAGGTAGC
+
CCCCCGGGGGGGGGGGGGGGGGGGGFGGGGGGGGGGGGGGGGGGGGGGGGGGFGEGGGGGGGGGGGGGFFGGGGGGEGGGGFGGGFGFGFFGGGGGGGGGGFGGGFGG?EFGGFGGG8?DGGFGGBFCFGGGGGGGG?EGGDFGGFEFFGFFFGGGGGGGGGDC:9C@F8BAGFFFAC@@,@C?FDE,0;,8CF7CBFFEEGF=A?2(-8CEFFCBFFGFD9;<@?6(:?>BG7AA::EG<F??9525:3)(-34/(--,-2:BD>FF7(.(23.6)(-(-(((-4:>1(2(-45*<)5)
@M02996:162:000000000-B87FG:1:1103:15143:19794 2:N:0:TCGACGTC+TCTCTCCG
GACTACCCGGGTATCTAATCCTGTTTGCTCCCCACGCTTTCGCGCCTCAGCCTCAGTATTGGTCCAGTTGGCCGCCCTCGCCACTGGTGTTCTTGCGAATATCTACGAATTTCACCTCCACACTCCCAGTTCCACCAACCTCTACCAAACTCAAGCCAAACAGTATCGAAGGCAATTCTGAGGTTAAGTCACAGGCCTTCACCCACGACTTGACTGGCCGCCTACGCGTCCTTTACGCCCAGTGTTTCCGGGCAACGCTAGCCCCCATCGTATTCCAGCGACTGCGTGCACGAGGTTGAC
+
@CCCCGD,++866C@,,6@CFFF@CFF9,C<F7;@@7F7@,,8@@FCGGF<,;,,:9@EC,FFG<6@F6,6:@+4>+6,6@84?=?F9E<F=C?,?F@F@<DA9EE?=4>?<<;?A=0*06@BF8,6,84EE;F8=66+@+:D,=E=A0@3:@ADGGE,=BC?CED=E6BE>6C+CAF<9,@C,3+*@*@;>F5C5)DA@BG3)75>5)*2*.)/;>*2(*((((/((**(67/)1;(**(.(,*.(-*()-((,9((((-2(.*((.43-.;<))).41(((,(4-((,-(((22*.()
@M02996:162:000000000-B87FG:1:1103:21959:20218 2:N:0:TCGACGTC+TCTCTCCG
GACTACCGGGGTATCTAATCCTGTTTGCTCCCCACGCTTTCGTGCATGAGCGTCAGTACAGGCCCAGGGGATTGCCTTCGCCATCGGTGTTCCTCCGCATATCTACGCATTTCACTGCTACACGCGGAATTCCATCCCCCTCTGCCGTACTCTAGCCTTGCAGTCACAAAGGCAGTTCCCAGGTTGAGCCCGGGGATTTCACCTCTGTCTTGCAAAGCCGCCTGCGCACGCTTTACGCCCAGTAATTCCGATTAACGCTCGCACCCTACGTATTACCGCCGCTGCAGGCACGTAGTTAGC
+
CCCCCGGGGGGGGGGGGCFGGGGGGGGGGFFFGGGGGGGGGGGGGGGGFGGGGGGGGGGGGGGGGGGGGGGGGGGGGGGGGGGGGGFFFGGGGGGGGGGG@FFCFGGGGGGCGGFGGDFGFFFEGGEEEFFGGGGEFDEEC@F?FFA@5=DFEFGGGGFFG6*@<8CGF6DFDADGFC;*3>5?F4)=:?C=BBDFDFFFFGFBFFE3<CC)7A?;3<C>E6;D@@@0/*3?DB><:<EC:<?4/4AB:20-48<:-----/,496:7<0(.20.5-(-((,-(((.8>FF?((*13))4
@M02996:162:000000000-B87FG:1:1103:24297:20387 2:N:0:TCGACGTC+TCTCTCCG
GACTACTGGGGGTCTCTAATCCTGTTTGCTCCCCACGCTTTCGTGCATGAGCGTCAGTACAGGTCCAGGGGATTGCCTTCGCCATCGGTGTTCCTCCGCATATCTACGCATTTCACTGCTACACGCGGAATTCCATCCCCCTCTACCGTACTCTAGCCATGCAGTCACAAAGGCAGTTCCCAGGTTGAGCCCGGGGATTTCACCTCTGTCTTGCATAACCGCCTGCGCACGCTTTACGCCCAGTCATTCCGATTTACGCTTGCACCCTACGTCTTACCGCGGCTGCTGGCCCGTAGTTGG
+
CCCCCGGGGGGGC,BFG@,C;EFFFGGGGGGEDGGGEGGGFF:FFCGGGFGGGGGGGGGGGGGGGGCFGGGDFFGFGEFGFFGGGG?=BBFFGGGGGGE@GBFGGEFGGEFEFGFEG>FGDFFGGGGGGGGFGGDGGGGGGAEGFFEFDD?FFFF<DGGC,@58@:8EGGFFDF?C?EEGE,4@>;CF4CFB?BG>@EFEE=@F=A@>?A>C38)AEGGF561;(3((*=907(46<(8710(5*6).26)431(*)-,,4*45=148(,,4*2,)).,-(,-(4148(1(-((2*;))(
@M02996:162:000000000-B87FG:1:1103:14042:20402 2:N:0:TCGACGTC+TCTCTCCG
GACTACCGGGGTATCTAATCCTGTTTGCTCCCCACGCTTTCGTGCATGAGCGTCAGTACAGGCCCAGGGGATTGCCTTCGCCATCGGTGTTCCTCCGCATATCTACGCATTTCACTGCTACACGCGGAATTCCATCCCCCTCTGCCGTACTCTAGCCTTGCAGTCACAAAGGCAGTTCCCAGGTTGAGCCCGGGGATTTCACCTCTGTCTTGCAAAGCCGCCTGCGACCGCTTTCCGCCCAGTAATTCCGATTAACGCTCGCCCCCTCCGTCTTACCGCGGCTGCTGGCAAGTGGTTAGC
+
CCCCCGGGGGGGGGGGGFFGGGGGGGGGGGFFGGGGGGGGGGGGGGGGGGGGGGGGGGGGGGGGGGGGGGDGGGGGGGGGGGGGGGGFGGGGGGGGGGGGGFGGDGGGEGGGGGFEF:FDFBECEFEGGGGGGG8EFGGGGFFGGGFF?E?FFGGGGGGGGGC,:AGFGFGFGFGGCDAF@DECFGFGEFF4?>D9=GAEEG@EBFF??FGFF=?+6CG@=332,(((12-(14)660;C31:474:6:87(-(.*--((-1-3>;0(47-,2/).(--((,,,,,406()(6-+<*)..
@M02996:162:000000000-B87FG:1:1103:24307:20407 2:N:0:TCGACGTC+TCTCTCCG
GACTACTGGGGGTATCTACTCCTGTTTGCTCCCCACGCTTTCGTGCATGAGCGTCAGTACAGGTCCAGGGGATTGCCTTCGCCATCGGTGTTCCTCCGCATATCTACGCATTTCCCTGCTACACGCGGAATTCCATCCCCCTCTACCGTACTCTAGCCATGCAGTCACAAAGGCAGTTCCCAGGTTGAGCCCGGGGATTTCACCTCTGTCTTGCATAACCGCCTGCGTCCGCTTTACGCCCAGTAAGTTCGATTGACGCTTGGACCCTTCGTATTTCCCCGGCTGCTTGCCCGGTGTTCA
+
CCCCCGGGGGGEGCFFG<9FFGGGFFDEFDCC<FG7:ECBDFGFGDFGGGGFGGGGGGGFGGGGGGGGFGGGGEGGGGGGGGGGCGCFFFFFF9FFF7FFCDGGGFGGGGGECG,CE0@?=ECEGGGGE:EGDEC,B@=BD8?EGFDC?F>DDF9FE:,<FF?=E@FFC:6?F**1;<;CGDC*DDC<0<?=DED>@CF:9><>B835.+3.)AE+/:<;:0(///((*3795244)485;84:7)).*.0.--(*----,*()2.4,((((22()).).((,(--)).(5)((/*2())
@M02996:162:000000000-B87FG:1:1103:13280:20827 2:N:0:TCGACGTC+TCTCTCCG
GACTACTGGGGTATCTAATCCTGTTTGCTCCCCACGCTTTCGTGCATGAGCGTCAGTACAGGCCCAGGGGATTGCCTTCGCCATCGGTGTTCCTCCGCATATCTACGCATTTCACTGCTACACGCGGAATTCCATCCCCCTCTGCCGTACTCTAGCCTTGCAGTCACAAAGGCAGTTCCCAGGTTGAGCCCGGGGATTTCACCTCTGTCTTGCAAAGCCGCCTGCGCACGCTTTACGCCCAGTCATTCCGATTAACGCTCGCCCCCTCACTATTAACGCGGCTGCCGGCCCATATTTGGC
+
CCCCCGGGGGGGEGGGGFFEGGGGGGFGGGFFGGGGGGGGGGGGGGGGFGGGGGGGGGGGGGGGGGGGGGGGGGGGGFGGCFGGGGGFGGGGFGGGGGGGGFFFGGGGGGGGGGGGGDFDDEEGGGGCFFGGGGCDGDGGGAFGGFAFDDFFGG7FGGFGGFDFFEGGG?DFGFGGFGEFFFC@>FC?CAE5B>DADCFEF7>:5*5@5BCEE4/167D;C6/,217;CC1;3:2:6(:C4:8)9<46:4)-32:C-,((-1(-132(,())3+)--20,,,(-((-4(,(((.3<+4))
@M02996:162:000000000-B87FG:1:1103:24688:20868 2:N:0:TCGACGTC+TCTCTCCG
GACTACAAGGGTATCTAATCCTGTTTGCTCCCCACGCTTTCGTGCATGAGCGTCAGTACAGGCCCAGGGGATTGCCTTCGCCATCGGTGTTCCTCCGCATATCTACGCATTTCACTGCTACACGCGGAATTCCATCCCCCTCTGCCGTACTCTAGCCTTGCAGTCACAAAGGCAGTTCCCAGGTTGAGCCCGGGGATTTCACCTCTGTCTTGCAAAGCCGCCTGCGCACGCTTTACGCCCAGTAATTCCGATTAACGCTCCCCCCCTCCGTATTCCCGCTGCTGCTGGCACTGCGTTAGC
+
CCCCCGFFGGGFEFGGGGFFGGGFFGDFGFFFEGGGGGGGGGGGGGGGGGGGGGGGGGGGGGGGGGGFGGGFFGGGFFGFDGGGGC:FGGEGFGGGFGGGGBFFFGGG>CCFGF<EG:DFDEFGGGFCGGGGGGGGGGGGGAFFGGB::E?@E;FGEFF6<9DFGFGGG,@6C5CGFGEG@@5<F5=787EBF>DF9CFE7CEEBA@?<AG==??BB<C@D@(:?(.65*62C?6<::>=1(,-94).28)-8()2---,(*(3>;>(-33,02).,(-(--).474(((,(()12:-(.
@M02996:162:000000000-B87FG:1:1103:24702:20880 2:N:0:TCGACGTC+TCTCTCCG
GACTACAAGGGTATCTAATCCTGTTTGCTCCCCACGCTTTCGTGCATGAGCGTCAGTACAGGCCCAGGGGATTGCCTTCGCCATCGGTGTTCCTCCGCATATCTACGCATTTCACTGCTACACGCGGAATTCCATCCCCCTCTGCCGTACTCTAGCCTTGCAGTCACAAAGGCAGTTCCCAGGTTGAGCCCGGGGATTTCACCTCTGTCTTGCAAAGCCGCCTGCGCACGCTTTACGCCCAGTAATTCCGCTTAACGCTCGCACCCTACGTCTTACAGCGGCTGCTGGCACGTGTTTAGC
+
CCCCCGGGGGGGFGGGFFEFFGGFGGGGGGGG@FGGGGGGGGGGGGGGGGGGGGGGGGGGGGGGGGGGGGGGGGGGCEFGCFFFGG7F@FEGGGGGGGECFFGGGGGGGGGGEFEFGDFFDF@=CGGFGGGGGGGGGGGGGDFGGGBF>EFFEFFFGFFGG8?==DFG9DGFGFGFFFFGBEC@FGBG:@DAFBGFACFF7C=5B8)8>FF*>AC=;CF>=6620(.(18:2<?4<B?EGF1:)1:9<C?)(--6C--.,,1((9:BFF<.(0/.59,,(-3(,-.40-(,3.,22*.64
@M02996:162:000000000-B87FG:1:1103:26942:21070 2:N:0:TCGACGTC+TCTCTCCT
ACTACACGGGTATCTCATCCTGTTTGCTCCCCACGCTTTCGTGCATGAACGTCAGTACAGGCCCAGGTGATTGCCTTCGCCATCGGTGTTCCTCCGCATATCTACGCATTTCACTTCTACACCCGGAAATTCAGCCCCCTCTGCCCGACTCTAGCCTTGCAGTCACACAGTCAGTTCCCGTGGTGAGCCCGGGGCTTTCACCTCTGTCTTTCAAAGCCGCCTGCGCCCGCTTTACGCCCCAGCATTCCCATTTACCGTCGCACCCTACCGACTTCGCACGCTGGCTGCCCGTAGTTTTGC
+
<C@<B8@@FG++CCF,CF,F<FCFG9@=66CFEC@@7FDF7C,69,;,,5,,66CC@<E9FF,CCCD6:E,4,:55AE>FCF@,4@B6BC,A@,AF@@F:5=9,@CE=CEG9,,5,,046+=,8+4+F+9,@,,4,6@>EG5*,68)3365+E7+A9F,D,,537:2,=,,5@+2=5@6+,++4++:7@E*)*3/)/6+*6C.(*)188B7*/B*458D>E(,(.((.*3(/:6)((4?7(((.*--.*-/.)).*(--((1-471(.((((**)((((((--((.(((.-(-(/2+.,.
@M02996:162:000000000-B87FG:1:1103:26944:21088 2:N:0:TCGACGTC+TCTCTCCG
ACTACACGGGTATCTAATCCTGTTTGCTCCCCACGCTTTCGTGCATGAGCGTCAGTACAGGCCCAGGGGATTGCCTTCGCCATCGGTGTTCCTCCGCATATCTACGCATTTCACTGCTACACGCGGAATTCCATCCCCCTCTGCCGTACTCTAGCCGTGCAGTCACAAAGGCAGGTCCCAGGTTGAGCCCGGGGAGTTCACCTCTGTCTTGCAAAGCCGCCTGCGCCTGCTTTACGCCCCGTAATTCCGCTTACAGCCCTGCCCCTCCGTATTACCGCGGCTTCTGGCACGTAGTTTGAC
+
8CC@C<EFGGGDEFFCCFECCFFFGFEEE@CFFGGB:BDG7FDEFEBGD9@FGCFFEFGGGG7CF<F,@FDEEFGCGG6B@F::=@B?FFD9@,9FF7,,9?,9DDECEGGFFA@,E;1?2@+CG:C+F@54=DF@+@@8@8?EF>8@@DDD,,=B+@ED7=@353=:4,7;:?*@;FCFE*@9FCEC:4*)9):(0<8/@GE;3/)977;3@676@G)6/(/(3(,(/2(6:4:-11:*((,,.)667()(,))9.(-((*(.92(-23((3+.).3(,-((.)-))(.(...*30.)-
@M02996:162:000000000-B87FG:1:1103:18511:21550 2:N:0:TCGACGTC+TCTCTCCG
GACTACTGGGGTATCTAATCCTGTTTGCTACCCACGCTTTCGAATCTCAGTGTCAATATTATGCCAGGAAGCTGCCTTCGCCATCGGTATTCCTCCAGATCTCTACGCATTTCACCGCTACACCTGGAATTCTACTTCCCTCTCACATATTCTAGCACCACCAGTATCAAATGAAGTTCCGAGGTTAAGCCCGGGGATTTCAAATGAGACTGAATGAGCGACCTAAAGCCGCTTAACGCCAAGTAATTCCGAGAAACGATCGAACCTTCTGTTTTACCGGGGCTGTGGGCACAGGGTTAAG
+
CCCCCG,6CFGGGGGGGGGGGGGFGGGGG9CEE<F+@@FFGG@C@CFGGG@FFGF,EE<@9EFG96E,CFEFGGGGFGGGGFFGGGGGGGGG9CFGFGGG@FGGGF@:CCFFGFFGE::DCFFD8FGGGGGGG;,@F,9E=DDF=40,<4=?;EG<9,,+810:@:DGG9E+,+3@D,;3+@=6@+:,*66:9D+0)858;D;7;@*3:*3)097+>+8)4:4).)1.,4-5<2(9>9=:9B<)11).+19;((/>//((/)(.13().46.++()..((-(3(((.1<<?0(2*1*(())
@M02996:162:000000000-B87FG:1:1103:18499:21565 2:N:0:TCGACGTC+TCTCTCCG
GACTACTGGGGTATCTAATCCTGTTTGCTACCCACGCTTTCGAATCTCAGTGTCAATATTATGCCAGGAAGCTGCCTTCGCCATCGGTATTCCTCCAGATCTCTACGCATTTCACCGCTACACCTGGAATTCTACTTCCCTCTCACATATTCTAGCACGACCAGTATCACATGCAGTTCCCAGGTTAAGCACGGGGATTTCACATGTGACTGAATGAGCCACCTACACTCGCTTTACGCCGAGTAAGTCCGATTAACGCTGGAACCCTCTGAATTAACGCGGATGCTGGGAGAGAGACAG
+
CCCCCGGGGGGFGGGFGAFFDGFF<<EGGFCCEEEGDFGGGCFGEGGGFFCFFFFEAGAFGGGGCCFGGGGGGGGD<FFF>BCCFEB8@CCEFGG<FGGD4?D8ECFCE6BEDF?FC@EDDF:9@FFFFCDFG;EFGC8F+:6FD4D??DFF==C<99+6@+9?EEGGGAB+@*=A?FEG,CA@,2:ADD9:??D5>CF:*@EE7A;;;9C*:@7?@<*1,:000:7),,-/3456C@+*(06-.7))+.22(//11,(/(//621,(((.)+3))))--,-,,,()..(((--/2*((,
@M02996:162:000000000-B87FG:1:1103:17250:21598 2:N:0:TCGACGTC+TCTCTCCG
GACTACTAGGGTATCTAATCCTGTTTGCTCCCCACGCTTTCGCGCCTCAGCGTCAGTATTGGTCCAGTTGGCCGCCTTCGCCACTGGTGTTCTTGCGAATATCTACGAATTTCACCTCTACACTCGCAGTTCCACCAACCTCTACAAAACTCAAGCAAAACAGTATCGAAGGCAATTCGGGGGTGGAGCCAAAGGCTTTAACCCCGGACTGGAATGGCAGCCTACGCGCCCTTAACGCCCAGTGATTCGAAGAAAGGCTAGCCCCCTTGGTATAACGTGGGCTGCGGGGACGAAGTAAGCG
+
CCCCCGEGFGGGGGGGGGGGGFFFFCFGGFEGEFGGGEGGGGGGGGGGGGGGEGEGEFGGGGFGFGFFGGGGGGGG=C?FEBFGGGGEFCFFFGGGEEFF@FDGFEFGFGGGGFFF@::DFFFDDFFEGGGGFF=EDDEGDD+@898BDFD6DEGE8=DF??68=;=3@3>@@D?6*=5?+CE***/447@:);622<?**57BD3233)*(/6);(2*/2,()58((2/414).-31:C(42,*).6*)),-53*...).2(4/,72(().0+).(.((,(433,4((-,(,-;2+.:7(
@M02996:162:000000000-B87FG:1:1103:17262:21612 2:N:0:TCGACGTC+TCTCTCCG
GACTACTAGGGTATCTAATCCTGTTTGCTCCCCACGCTTTCGCGCCTCAGCGTCAGTATTGGTCCAGTTGGCCGCCTTCGCCACTGGTGTTCTTGCGAATATCTACGAATTTCACCTCTACACTCGCAGTTCCACCAACCTCTACCAAACTCAAGCCAAACAGTATCGAAGGCAATTCTGTGGTTGAGCCACAGGCTTTCACCCCCGACTTGAATGGCCGCCGACGCGCCCTTTACGCCCAGTGATTCCGAGCAACGCGAGCCCCCTTCGGATTACCGCGGCTGCGGGCACGAAGTTAGCG
+
CCCCCGGGGGGGGGGGGFGFGGGFFFFGGGFGEFFGEEFGGFFGGGGGGGGGGGGGFGGGGGGGGGGGGGGGGGGGFGGFEFFFGGG,EEFFDFFFGGGGGFGGGFFGGDFGDGGG>8?FFGFAEF:CCFFGF==@DFGG6=FFG::ADF?FGGF<@D=FDFD<@DFGGDCD@FFC*@CE,@E4FD15@4D@FFGFB<5=;7*0-37929*77;58=4C2*.(.2366C=99C:.-4,214:??@))628:14932-,((-/-(149042(-2/.4.3-72(,,((,427<?29C;+...(
@M02996:162:000000000-B87FG:1:1103:19474:21884 2:N:0:TCGACGTC+TCTCTCCG
GACTACTCGGGTATCTAATCCTGTTTGCTCCCCACGCTTTCGTGCATGAGCGTCAGTACAGGCCCAGGGGATTGCCTTCGCCATCGGTGTTCCTCCGCATATCTACGCATTTCACTGCTACACGCGGAATTCCATCCCCCTCTGCCCTACTCTAGCCTTGCAGTCACAAAGGCAGTTCCCGGGTTTAGCCCGGGGATTTCACCTCTGTCTTGCAAAGCCGCCTGCGCACGCTTTACGCCCAGTAATTCCGATTAACTCTCGCACCCTCCGTATTACCGCCGCTGCTGCCACGTGTTTGCC
+
CCCCCFFFGGGGGGGGGGGGGFGEFGGGGFCC@DGCFGGGEEFGGGGGCGGDGEFFGGGGC<DFEGG,BF@,AAEG<AEGGGGEG>FB@FEG@FGG74>C:FGGFGGGEGGBFFD?FDF8?@FED7CE@FGGG8,3?EEEC>FGG9),*8+633=>=@FGD@DFDDF<FD,@6A71?FC?*5*@**)@:ED9?9*52CFCEC=B2*)/1:DBF4);59C@56/4=1721*1,9(-6608>2::)066:C>)(,(-2.)..-1(49:01<4840+)).(-(,--46?:)18D(((30*()-
@M02996:162:000000000-B87FG:1:1103:15162:21885 2:N:0:TCGACGTC+TCTCTCCG
GACTACCCGGGTATCTAATCCTGTTTGCTCCCCACGCTTTCGTGCATGAGCGTCAGTATTGGCCCAGGGGGCTGCCTTCGCCATCGGTATTCCTCCACATCTCTACGCATTTCACTGCTACACGTGGAATTCTACCCCCCTCTGCCATACTCTAGCCCGCCAGTCACAAATGCAGTTCCCAGGTTAAGCCCGGGGATTTCACATCTGTCTTAGCAGCCCCCCTCAGACCGCTTTCCGCCCTGACATCCCTCTTACCGCTTGACCCCTACGTATTCCAGCGGCAGCTGTACCGCTGTTAGC
+
CCCCCGGGGGGGDGFGF@FFGGGFGGGFGFDFGGGGGGGFGGGFGGGGDGGGGDG:EAGGGGGFFG87@@FEGGEGBFGGGGEEGECFEDFEDFFGGGG<BDFFCFGGGE@FF@<DF:B=9,B=D8+BEEFAD8;=D6CEC>FDDFDEBFFFD;+>DF6?EE*@DCGCFGFFGACFFFF7E>7CBF*BCGG=5*9(5<A?*<8<>=6114+9*;*//27(*,(((/)./*.(*-).21:=(,((0.).*,).).)*-((-(*,.2236362)+3))-..(-(,(-(..)5)(((*236))
@M02996:162:000000000-B87FG:1:1103:15174:21900 2:N:0:TCGACGTC+TCTCTCCG
GACTACCCGGGTATCTAATCCTGTTTGCTCCCCACGCTTTCGTGCATGAGCGTCAGTATTGGCCCAGGGGGCTGCCTTCGCCATCGGTATTCCTCCACATCTCTACGCATTTCACTGCTACACGTGGAATTCTACCCCCCTCTGCCATACTCTAGCCCGCCAGTCACAAATGCAGTTCCCAGGTTAAGCCCGGGGATTTCACATCTGTCTTAGCGGACCGCCTGCGCACGCTTTACGCCCAGTAATTCCGATTAACGCTTGCACCCTACGTATTACCGCGGCTGCTGGAACGTGGTTCGC
+
CCCCCGGGGGGGGGGGGCFGGGGFGGGGGFFGFGGGGGGGGGGGGGGGGGGGGGGGGGGGGGGGGGGGGGGGGGDGFGGGGGGGGGGGFFGGGGGGGGGFGFFGGGGGGGGEBFCDF>FBDEGGGFG7CFGGGG;AFFGGDDFGGGFFBFBDFFGGGGGGGG><<8FGGFFFGBFEFGEGFF@CAGFCCGGFFFGFFDFFFGFFFC419FGCE46>6DC@GB?F;60(/*,-9-6<??EE22(66)-6::5???DF-(--49??C:1(.(..02)64629,499()..((561(*2/)(.
@M02996:162:000000000-B87FG:1:1103:19474:21901 2:N:0:TCGACGTC+TCTCTCCG
GACTACTCGGGTATCTAATCCTGTTTGCTCCCCACGCTTTCGTGCATGAGCGTCAGTACAGGCCCAGGGGATTGCCTTCGCCATCGGTGTTCCTCCGCATATCTACGCATTTCACTGCTACACGCGGAATTCCATCCCCCTCTGCCGTACTCTAGCCTTGCAGTCACAAAGGCAGTTCCCAGGTTGAGCCCGGGGATTTCACCTCTGTCTTGCAAAGCCGCCTGCGCACGCTTTACGCCCAGTAATTCCGCTTAACGCTCGCACCCTACGTATTACCGCGGCTGCCGCACCGTAGTTCGC
+
CCCCCGGGGGGGEGGGGGEGGGGFGGGGGGGGEGGGGGGGGGGGGGGGCGGEGDFCFGGGGGGGGGGGGGEGGGGFEFGGGGGGGGCCFGBGFGGGGGCGFBFDFGGGGGGGGGECG>FDDEFEGGEFGDFGAFGGGFFGGFFGGGAC>EADFGGGGGGGGGFDFFGGG,DFFFDFFG@>EF9?995@C7C=EF492C48/18>>FB<CFF@EACF@FFFG960=4:>5:6(136<??E5(1547<)5:(.-14<D,-,1(939D60.(,.423.<2?>(--((((((-,(-.3?;<)-,
@M02996:162:000000000-B87FG:1:1103:7729:21980 2:N:0:TCGACGTC+TCTCTCCG
GACTACCCGGGTATCTAATCCTGTTTGATCCCCACGCTTTCGTGCCTCAGCGTCAATATATGTGTAGCCTGCTGCCTTCGCAATAGGTGTTCTATGTCATATCTAAGCATTTCACCGCTACATGACATATTCCGCAAACCTCCACAATATTCAAGATATATAGTATCAATGGCAGTTTCGGAGTTAAGCTCCGAGATTTCACCACGTACTTACATACCCGCCTAAGCACCCCTTAAACCCAGTGAATCCGCCTAACGCTTGCACCCTCCGTATTACCGCCGCTGCTAGCACGGATTTAGC
+
CCCCCGGGGGGGGGGGAECFGFGGFFFEGAEGFGGGGGEDGGGGGGGGGGGEEEEFGGGGFGGGGF9FFGGGGGGG9ABEGGGGGACFGGEEGAFGGCFFFFFGGGGGGD?FGFFFC@EDDEFD>FE?FEGGD8===6=DDDFGGGFGFF9D9C+ECFEG5=DE;E=FE,@?8?DGFE>DCEEEFC7EDAF5*0+:5>9C=;@C9*)))35AE8AC:9*)40)))):ACFA)107*>=CC55>5+*87?@)(6(/06((,1:).2(3/2,/(35)).4,(,-4710).(-.(--*2<..-
@M02996:162:000000000-B87FG:1:1103:7743:21991 2:N:0:TCGACGTC+TCTCTCCG
GACTACCCGGGTATCTAATCCTGTTTGATCCCCACGCTTTCGTGCCTCAGCGTCAATATATGTGTAGCCTGCTGCCTTCGCAATAGGTGTTCTATGTCATATCTAAGCATTTCACCGCTACATGACATATTCCGCAAACCTCCACAATATTCAAGATATATAGTATCAATGGCAGTTTCGGAGTTAAGCTCCGATATTTCACCACTGACTTACATACCCGCCTACGCACCCCTTAAACCCAATGAATCCGGATAACGCTTGCCCCCTCCGTATTCCCGCGGCTGCTGGCACGTGGTTAGC
+
CCCCCGGGGGGGGGGGGFGGGGGGGGGGGGGGGGGGGGGGGGGGGGGGGGGGGGGGGGGGGGGGGGGGGGGGGGGGFFGGGGGG9DEGGGGGFFGGFFFFGFGGGGFGGFFGGGGGGABGDEFFGGGGGGGGFGGCDGGGCDFGGFDFDFFFGEFAFGFFGGDEAFGGGGG5D66FBFEGEGCCEFE79=DDBD+)8DFFC:=@C5)5=AFFC+@A=>G578455)::9E@(::=@47<E-(((+*09;:)7(/4;/.4483()9318<9,(2<)).(----((4))3-()4.(/2/-..
@M02996:162:000000000-B87FG:1:1103:7735:22007 2:N:0:TCGACGTC+TCTCTCCG
GACTACCCGGGTATCTAATCCTGTTTGATCCCCACGCTTTCGTGCCTCAGCGTCAATATATGTGTAGCCTGCTGCCTTCGCACTAGGTGTTCTATGTCATATCTAAGCATTTCACCGCTACATGACATATTCCGCAAACCTCCACAATATTCAAGATATATAGTATCAATGGCAGTTTCGGAGTTAAGCTCCGAGATTTCACCACTGACTTACATACCCGCCTACGCACCCTTTAAACCCAGTGAATCCGACTAACGCTTGCACCCTCCGTATTACCGCGGCTGCTGGCCAGGCTTTGAC
+
CCCCCGGGGGGG:FGFAFGGGGGGGGGGGGGGFDEFG@EFFEGGG@FGGGGFGGGCFGFDFFFGGEDFGGGGGGGGGGGGGG@F,@EFGGGGDAFGGGCEF7EDGEFD,>?@FEFC40<+=@EAEE<EFFGF;=C+?ECEFDFC=A8FDC=@E9=BFFGFCF7CD;==FG9:@5C,;D9CEGE6@=DF*EF8AEGBDFC=*78@>F58=<=CEA*?=9;)@-5@B4A);*56C6484=FC>57@+10786)(,6=C/(,,(1/.;77=81-40+-6>001((-(-)).3((-(,22+-).
@M02996:162:000000000-B87FG:1:1103:22045:22122 2:N:0:TCCACGTC+TCTCTCCT
GACTACTGGGGTATCTAATCCTGTTTGATACCCACGCTTTCGCGCCTCAGCGTCATTTACTGTCCAGCTAACCGCCTTCGCCACTGGTGTTCTTCCTCTTATCTACTCATTTCACCGCTACACTAGGCATTCCGTTATCCTCTCCCGCACTCCAGCACTGCCGTTTCAAATGCAACACCTACTTTTACCCCACTACCTTACCCTCTACCTAACTATCCCACCGACAACCCCTTACAGCCCATTCAATCCACCTTCACCTTCACTCCTTCATATTACCTCCCTCCCTACACCGTCTTTAAC
+
-A@C8FC,;@+@;EEEF6@CEFEFF<;,CE<,@-B8@@CDE,C@7@@BFFFGFC@,6C,CC6C56<:<CCFEE+F>?@DF:,@:F8,:BC=,>FFBEF,CBFF94<,99,,5C,5:,1*+=4B,4,9,9A9@;,@,=,=BC=7,=,1+9+3:,36,,6,+7,*8@)6@D>,?A=+@*1)+,35,,+*25,+)03*))313)5)*1****;=))3:+*47)1))(/0((44/(2)6)))+*/().+9.75))(()/*.)))(0..23))))-)+0).4))(-,((-,)((.((.-**<)))
@M02996:162:000000000-B87FG:1:1103:18537:22124 2:N:0:TCGACGTC+TCTCTCCG
GACTACCCGGGTATCTAATCCTGTTTGCTCCCCACGCTTTCGTGCATGAGCGTCAGTACAGGCCCAGGGGATTGCCTTCGCCATCGGTGTTCCTCCGCATATCTACGCATTTCACTGCTACACGCGGAATTCCATCCCCCTCTGCCGTACTCTAGCCTTGCAGTCACAAAGGCAGTTCCCAGGTTGAGCCCGGGGATTTCACCTCTGTCTTGCAAAGCCTCCTGCGCACGCTTTACGCCCAGTAATTCCGATTAACGCTCTACCCCTACGTATTACCGCGGCTTCTGGCACGTATTTAGC
+
CCCCCFGGGGGGGGGGFFFGGGGGGGGGGGFGGGGGGGGGGGGGGGGGGFGGGEBFGGGGGGGGGGGGGGECFFFGFGGGGGGEGG@FGGGGGGGGGGGEEDFGGGGGGDGGGGG<F>DDFEECGGGC=FGGGGFFGGGGGDF8DGBFAGFFCGGFGCFCCC53@=FFGCFFGFGGFEAC9@C?FGBGCGGBE4C2@CAC5C@578>8?AG37=4A@CC(768@;(67=*2(::)638E5(.5)1))6:?)(444C(,-,(*).13:?:1433+...(,---(((..)5(.,4.++26)6
@M02996:162:000000000-B87FG:1:1103:8062:22160 2:N:0:TCGACGTC+TCTCTCCG
GACTACACGGGTATCTAATCCTGTTTGCTCCCCACGCTTTCGTGCATGAGCGTCAGTACAGGTCCAGGGGATTGCCTTCGCCATCGGTGTTCCTCCGCATATCTACGCATTTCACTGCTACACGCGGAATTCCATCCCCCTCTACCGTACTCTAGCCATGCAGTCCCACAGGCAGTTCCCAGGCTGAGCCCGGGTATTTCACCTCTGCCTTGCATAACCCCCTGCGCACACTTTACCCCCCTCATTTCCGATTAACGTCTCCACCCTACGTATTACGTCGGCAACTGGACAGTCATTAGC
+
CCCCCGGGGEGGGGGGGEFFGFGGGCFEFEFFE@FDGGGGFFGGGGGGGGGFGGGCCEFGGDFCFGF8FG:FFFFFFFGBFGCEFE7C7F:EAEGGGG>F@DFFECFGEEFGFGGFF:DDGFG6CED@BFFGAFDGGCDEGDF9FG=C<C5B=,=FE9DDFF5B,)=D,@DFDA9CFFAC@6**74=7=FGFEF*/.3BC4DB35A)*081)7*9+8CG2=((/((((/*//:37;)/8>(((4*.-60-)--4)0-((..2)4>:2.(,.)3+).(,.,((((-((((.)(.,+30))(
@M02996:162:000000000-B87FG:1:1103:8042:22165 2:N:0:TCGACGTC+TCTCTCCG
GACTACACGGGTATCTAATCCTGTTTGCTCCCCACGCTTTCGTGCATGAGCGTCAGTACAGGTCCAGGGGATTGCCTTCGCCATCGGTGTTCCTCCGCATATCTACGCATTTCACTGCTACACGCGGAATTCCATCCCCCTCTACCGTACTCTAGCCATGCAGTCACAAAGGCAGTTCCCAGGTTGAGCCCGGGGATTTCACCTCTGTCTTGCATAACCGCCTGCGCACGCTTTCCGCCCAGTAATCCCGATTAACGCTTGCACCCTACGTCTTACCGCCGCTGCTGGCACGTCGTTAGC
+
CCCCCGGGGGGGGGGGFFFGGGGGGGGGGGGFEFGGGGGGGGGGGGGGDGGGGGGGGGGGFCFGGGGCFEF7A=FG?CFGGCEGFGCFGGGGGGGGGGGGEFEDDFFEGGFFGGG<E>FDFEFGGDEEGDFGGGFGFFGG6>FDGD=A?EFFFFCF?9A?=@DDF6CCF?C5DCGGFGCG9DDFGFEF:FF895C=9CFE?CEFF=E?CAGFF=@>.;C0:64;6((,2*,358)-(-;=2:7<?A))24)3(,.:(-,-(1,59:6(48.(226<.44(-(((4..281<(.(*22-()
@M02996:162:000000000-B87FG:1:1103:19024:22400 2:N:0:TCGACGTC+TCTCTCCG
GACTACAGGGGTATCTAATCCTGTTTGCTCCCCACGCTTTCGTGCATGAGCGTCAGTACAGGCCCAGGGGATTGCCTTCGCCATCGGTGTTCCTCCGCATATCTACGCATTTCACTGCTACACGCGGAATTCCATCCCCCTCTTCCGTACTCTAGCCTTGCAGTCACAAAAGCAGTTCCCAGGTTGAGCCCGGGGATTTCACCTCTGACTTGCAACGCCGCCTGCTCACGCATTACGCCCAGTACATCCGATTCACGCTCGCGCCCTACGTCTTAACGCTGCTTCTGGCACAGATTTAAG
+
CCCCCFDFGGGFGGGGGDFGG9FFFEFGGGDDCFGGDGEFGGGGGGGGGGGGGGGGGGGGGGGGGGGDFG@FFGGGFAEGGGFFGGC,BCCFEFFGF7+,4+@DFFGG6BCFGGFEGE?=CE=EGCFDFDFFFGA;FFGGDAD,=3=FBEFFCFFCFC,+6A?CD=C7?,,;;?99CFFGG8*4@FF6CFF@E5>5436*@B3=BA=**4:*9*1)(/)654;D;/)7+/((12):(,2:8?:)*)-6>2)(,))2,.--(1(,93,(.(.40;6A2(,(--))-.)))4>,((200).)
@M02996:162:000000000-B87FG:1:1103:19040:22409 2:N:0:TCGACGTC+TCTCTCCG
GACTACAGGGGTATCTAATCCTGTTTGCTCCCCACGCTTTCGTGCATGAGCGTCAGTACAGGCCCAGGGGATTGCCTTCGCCATCGGTGTTCCTCCGCATATCTACGCATTTCACTGCTACACGCGGAATTCCATCCCCCTCTGCCGTACTCTAGCCTTGCAGTCACAAAGGCAGTTCCCAGGTTGAGCCCGGGGATTTCACCTCTGTCTTGCAAAGCCGCCTGCGCACGCTTTACGCCCAGTGATTCCGATTAACGCTCGCACCCTACGTATTACCGCGGCTGCTGGCACGTAGTTAGC
+
CCCCCGGGGGGGEGFGGGGGGGGFGGGGGGGFBFGGGGGGGGGGGGGGFGGGGDGGFGGGGGGGGGGGGGDGFGGGGGGGGGGGGGGCGGGGGGFGGGGGGFGGGGGGGGGGGGFFF:DFGFFCGFGGGGGGEGGGGGGGGDFGGGFEAEFFGGFFFGGC@GFDCEGGGGGFGFGFACEFBFGGGGFCCGFAFEG@=GFEFGFBBFEFFFGE>FFFFFF>E6627,765:735:4<<:?=?1:)*-64C?B(3(.C---(-1-,7(((,3.5336<4((,,4-6<42:(..2:(/1<.))
@M02996:162:000000000-B87FG:1:1103:22301:22569 2:N:0:TCGACGTC+TCTCTCCG
GACTACCCGGGTATCTAATCCTGTTTACTCCCCACGCTTTCGTGCATGAGCGTCAGTACAGGCCCAGGGGATTGCCTTCGCCATCGGTGTTCCTCCGCATATCTACGCATTTCACTGCTACACGCGGAATTCCATCCCCCTCTGCCGTACTCTAGCCTTGCAGTCACAAAGGCAGTTCCCAGGTTGAGCCCGGGGATTTCACCTCTGTCTTGCAAAGCCGCCTGCACACCCTTTCCGCCCCGTACTTCCGATTAACGCTCGCCCCCTCCGTATTCCCGCGTCTGCTGGCACTTATTTAGC
+
CCCCCGGGGGGGCFFGGEFGGGGGFGGCFFAEEFGGGGGGGGGGGGGGGGGGGGGGGGGGGGGGGGGGGGGGGGGGAFFGGFGGGGCFFFGGFGGGGGGG>DC8DGGGGGEGGGFGF>F=FCEEEGGGGGGGGGGGGGGGDDDDGFFF>EFFGA9FFGGGFGFF8>FGGGGFGF7EFGEGFG5C9CCF@CEB>4?2>EFFCC53>AECEFG<;93;37737(2=D(6.2*,(0;.)(4>:(-4()-..2,0(442:-(((-1((13(--,-.03).)(-(,(-(-).(,(8()-++2)))
@M02996:162:000000000-B87FG:1:1103:22321:22569 2:N:0:TCGACGTC+TCTCTCCG
GACTACCCGGGTATCTAATCCTGTTTACTCCCCACGCTTTCGTGCATGAGCGTCAGTACAGGCCCAGGGGATTGCCTTCGCCATCGGTGTTCCTCCGCATATCTACGCATTTCACTGCTACACGCGGAATTCCATCCCCCTCTGCCGTACTCTCGCCTTGCAGTCACAAAGGCAGTTCCCCGGTGGAGCCCGGGGATTTCACCTCTGTCTTGCAAAGCCGCCTGCGCACCCTTTACGCCCACTAATTCCTATTAACGCTCGAACCCGCCGTATTACCGCGGCGGCTGGCCAGATGTTAGC
+
CCCCCGFGGGGGGGGGGGGGGGGGGG,>F<CFCFGCFGGGGGGGGGGGGGGGGGGGGGGEFCFGGBF@CG7,AEFEFFGGG7CFGGEBBFEGCGFE>@+?F?FG,CDFCCEGGFGCFDFFF,BCC:4+@DFFA,===6DED5:DFFAB*3:DD,=6@+@+>C6:::CC,DD6D67FCC=>,>:C**:C<CC5))9(/?/)/><<;43..3@AE*)1(2*676(,8(2(1*-,77::22:56(,5:<).*)1..-.:--,-,).4C(((-(-(*0).)(-(1(-(,,(-((((.)0++6)4
@M02996:162:000000000-B87FG:1:1103:24298:22690 2:N:0:TCGACGTC+TCTCTCCG
GGACTACACGGGTATCTAATCCTGTTTGCTCCCCACGCTTTCGTGCATGAGCGTCAGTACAGGCCCAGGGGATTGCCTTCGCCATCGGTGTTCCTCCGCATATCTACGCATTTCACTGCTACACGCGGAATTCCATCCCCCTCTGCCGTACTCCAGCGATGCAGTCACAGACGCAGTTCCCAGGTTGAGCCCGGGGATTTCACCACTGTCTTACATACCCGCCTGCGTCCCCTTTACGCCCAGTAATTCCGCTTAACGCTTTCACCCTACGTCTTACCGCCGACGCTCGCACGTTGGTGT
+
CCCCCGGGFGGGC8FFFFFDGGGDFGFEFFFD@BFG7@CFFFGGFCDGGFFCFFGGGGGGGGGGGGGGGGGGGGBEFGDFFGE7@DCBB,CFFDEBECFEGBGFGEGGGCECFF9EGDFCFGFGGGGEGEFBF8,@FF?EG5AFFG<F?CB5,@D@D+9;:>FC@=+E:EF**<5C?GFGE9CC>C@,:CG=95:@(=A37+1)731=?BC)7A>6)*26*(,67=((/2((9134<187;304*)-)*60-(,-*)(,-,*.):34:?.,.*2(.63(,((-(,-(((((--,***-((
@M02996:162:000000000-B87FG:1:1103:11513:22745 2:N:0:TCGACGTC+TCTCTCCG
GACTACACGGGTATCTAATCCTGTTTGCTCCCCACGCTTTCGTGCATGAGCGTCAGTACAGGCCCAGGGGATTGCCTTCGCCATCGGTGTTCCTCCGCATATCTACGCATTTCACTGCTACACGCGGAATTCCATCCCCCTCTGCCGTACTCTAGCCTTGCAGTCACAAAGGCAGTTCCCAGGTTGAGCCCGGGGATTTCACCTCTGTCTTGCAAAACCGCCTGCCCCCGCCTTACGCCCAGTACTTCCGATTAACGCTCGCCCCCTACGTATTACCGCAGCACCGTGCACGTCGTTAGC
+
CCCCCGGGGGGGDGGGGGGGGGGGGGGFGFFGGGGGGGGGGGGGGGGGGGGGGGGGGGGFEFGGGGGGGGGGFGGGFFGGGGGGGGGFGGGGGGGGGGGGGFGGCFDGGDEGGGGFG>B?DEF=EEFGGGGGGGGEGFGGGABFGFBFBGFFGGGGGGA+,A::<AG,9FGFF9+@FFFG>>5@FDFGFGGFFDGFFGFEEG3*56>CEFG**ACF(0:;52;2((,/2/-(90)8:18>3:(4*.6<D0.:1(.:--(,,),4C9B:<(.)33664(((-(((((,.(44:2(2:8,(-
@M02996:162:000000000-B87FG:1:1103:11514:22766 2:N:0:TCGACGTC+TCTCTCCG
GACTACACGGGTATCTAATCCTGTTTGCTCCCCACGCTTTCGTGCATGAGCGTCAGTACAGGCCCAGGGGATTGCCTTCGCCATCGGTGTTCCTCCGCATATCTACGCATTTCACTGCTACACGCGGAATTCCATCCCCCTCTGCCGTACTCTAGCCTTGCAGTCACAAAGGCAGTTCCCAGGTTGAGCCCGGGGATTTCACCTCTGTCTTGCAAAGCCGCCTGCGCACGCTTTACGCCCAGTAATTCCGATTAACGCTCGCACCCTACGTATTACCGCGGCTGCTGGCACGTGGTTAGC
+
CCCCCGGGGGGGEGGGGGGGGGGGGGGGGFFGEGGGGGGGGGGGGGGGGGGGGGEGGGGGFGGGGGGGGGEGGGGGGGGGGGGGGGDGGGGGGGGGGGGFEFGGGGGGGCFGGGFDFDFGGFGGGGGGGGGGGGGGGGGGGDFGGGFF5EFFGGGGGGGGFGFFCBGFGFFFGADFFGFGGGFFGGFG@FG@DEGF(?68C?B@DFE*8BDEEFEA@FC6=:;@D3;0:C245:5>?08>(334*.:::.0-489>---,-5((9:1::(,,30)5)(--((-3(2)(((,14(*2*),6
@M02996:162:000000000-B87FG:1:1103:21451:23510 2:N:0:TCGACCTC+TCTCTCCG
CACTACACGGGTATCTAATCCTGTTTGCTCCCCACGCTTTCGTGCATGAGCGTCAGTACAGGTCCAGGGGATTGCCTTCGCCATCGGTGTTCCTCCGCATATCTACGCATTTCACTGCTACCCGCGGAATTCCATCCCCCTCTACCGTACTCTAGCCATGCATTCACAAAGGCAGTTCCCAGGCTGAGCCCCGGGTTTTCACCTCTGTCTTGCATAACCTCCTGCTCACGCTTTACGCCCAGTAATTCCCGTTACCGATTTCCCCCCAATGTTTCCTCCCGCCTCTGCCACATTGTTCGC
+
-6-C,<EEE@++8FDEFEFFE,6C<CFEAEE@CFGFGE7CFGGGGFAFFFCGGGE@E<FFGEFDFF@:C7CCFDDFEDEFEEGFDC=FEFCFGGG?+FC7:FGEGF@F@8+CE@E<C:@?D,4@>=C+CFFG9EA;FDDE>8DFGGBG?39BEFFGGGG+@,+,7;<,4>,;4*=@+7;DE>9*@*0;@6;)39>))185<@E==;)**+=*4=?+*061;,(6=(7)0/42<().2(1*((/)3)9):)..(((2((-(-*.3023(((()00)))),-(-,((()),44,).00+6(-
@M02996:162:000000000-B87FG:1:1103:21470:23512 2:N:0:TCGACGTC+TCTCTCCG
GACTACACGGGTATCTAATCCTGTTTGCTCCCCACGCTTTCGTGCATGAGCGTCAGTACAGGTCCAGGGGATTGCCTTCGCCATCGGTGTTCCTCCGCATATCTACGCATTTCACTGCTACACGCGGAATTCCATCCCCCTCTACCGTACTCTAGCCATGCAGTCACAAAGTCAGTTCCCAGGTTGAGCCCGGGGATTTCACCTCTGTCTTGCATAACCGCCTGCGCACCCTTTACGCCCAGTCATTCCGAGTAAAGCTTGCACCCTCCACATTACCGCCGCAGCCTCACCCAATTTCCC
+
CCCCCFFGGGG:CFGGG<FFG<,CAFEGGGGF:FGFEF6CFFFFEFFFFGGGEGGGGGGGGGGGGGGFGGGGC8FFCC9FEFGGGEDEFC@EDFFFFGGGC<D84?@FGCEAD,CA>DFDFCFGGGGDEGGFCGGC?8DCDAFGGA=DDEFFFGGGGDA6<A5,@CCCG6B+@FGGCF@D,@@4<C@F:FFA5?>A9:AC?F3*9=>??CF4>*1488*.16//,.76C57=*;))((22(...16AA>>3(-()*)--.(1,84-8((,(,03.64(((,(((((((.(((((*33..)
@M02996:162:000000000-B87FG:1:1103:21459:23526 2:N:0:TCGACGTC+TCTCTCCG
GACTACACGGGTATCTAATCCTGTTTGCTCCCCACGCTTTCGTGCATGAGCGTCAGTACAGGTCCAGGGGATTGCCTTCGCCATCGGTGTTCCTCCGCATATCTACGCATTTCACTGCTACACGCGGAATTCCATCCCCCTCTACCGTACTCTAGCCATGCAGTCACAAAGGCAGTTCCCAGGTTGAGCCCGGGGATTTCACACCTGTCTTGCATAACCGCCTGCGCAGGCTTTACGCCCAGTAATTCCGATGAACGCTTGCACCCTACGGCTTACCGCCGCTGCTGGCACGCAGTCGTC
+
CCCCCGFGGGGCCGGGFGFGGGDFGGGGGGFGFGGGGGEFGGGGGGGGGGGGGGEGGGGGGGGGGGGFGCEGGGGGFGFGGFGGGGG?BFCCFCFGGGDECFGGGFGGEGGGGDE?FDF++,4648FBFGGGGGGGDD@BDDFGFFADFGFFGA7FDFE?EGFFFBFGGGCFG5:@+EEF9,1<@C@434@5/9D4(69*79*(-2.968+5=FFF@F46:68((39(*3,/;()6:?CC(4:)1-).2404()-2.---4924512,4(((2*).(,(((,((())(44<((-*2+-(-
@M02996:162:000000000-B87FG:1:1103:24484:23582 2:N:0:TCGACGTC+TCTCTCCG
GACTACTAGGGTATCTAATCCTGTTTGCTCCCCACGCTTTCGTGCATGAGCGTCAGTACAGGCCCAGGGGATTGCCTTCGCCATCGGTGTTCCTCCGCATATCTACGCATTTCACTGCTACACGCGGAATTCCATCCCCCTCTGCCGTACTCTAGCCTTGCAGTCACAAAGGCACTTCCCAGGTTGAGCCCGGGGATTTCACCTCGGTCTTGCCAAGCCGCCTACACCCCCTTTACGCCCAGTAATTCCGACTCACGCGCGACACCTACGTATTACCGCTGCTGCTGGCACGTATTTAGC
+
CCCCCGGGGGGGGGGGGEEGGGGGGFF;FFAFCGG@FGEFGGGGGFF,EFGGDGGGGGDEFGG,6:C,C@6?EFGGFEGGG,4C=>,BFFFFDE;FE:FFGFGGGF,@BEFGGGG,E:DFFFE>D:4@CGDFFD,@D>@@6:98DFF>>CFF3CB3A=,+3AFFD5DGF,3:D?+@:@>D9,*@>*5A81;>D>94=CFC?GE*/)//-8F:=)))/2CBE>7(/(/(233,;;AF02CE:?7>9)6<7::(4,59.(((-)((14<:?34)33.).(---(.52:23::2(,.+3:.).
@M02996:162:000000000-B87FG:1:1103:12065:24081 2:N:0:TCGACGTC+TCTCTCCG
GACTACTCGGGTATCTAATCCTGTTTGCTCCCCACGCTTTCGTGCATGAGCGTCAGTACAGGCCCAGGGGATTGCCTTCGCCATCGGTGTTCCTCCGCATATCTACGCATTTCACTGCTACACGCGGAATTCCATCCCCCCCTGCCGTACTCTAGCCTTGCAGTCTCAAAGGCAGTTCCCAGGTTGAGCCCGGGGATTTCACCTCTTGCTTGCAAATCCGCCTGCTCACGCTTTACGCCCAATACATCCGGTTACCGCTCGCCACCTACCTATTACCGCGCCTGCCTGCCAGTGTTTCAC
+
CCCCCGAFFGGGGGGGGGGGGGGGGGGDGCCDCFGBFFGGGGGGGGGGGGGGGEGGGDAFCC<CFCE<C@CFBFGG<EGGGCEEECCBFFGG=FEC+B:FGDFGFFFGGGGGGFF<E>D?D,B6>>>FFFEGFE==+@DE+)*6=888<CFFFGGFAF,;>E6C@*?;B,@*@59CFGEGBCC<F7=EEGC4))?22FAECEAE?F))711)4*9+)2;;77;06(/.9/((14)4,3:>6(()))--2(),43)*(-(((1-(92:(((.)+3)-)((((-((((.),,),.)++*.))
@M02996:162:000000000-B87FG:1:1103:19141:24411 2:N:0:TCGACGTC+TCTCTCCG
GACTACTGGGGTATCTAATCCTGTTTGCTCCCCACGCTTTCGTGCATGAGCGTCAGTACAGGCCCAGGGGATTGCCTTCGCCATCGGTGTTCCTCCGCATATCTACGCATTTCACTGCTACACGCGGAATTCCATCCCCCTCTGCCGTACTCTAGCCTTGCAGTCACAAAGGCAGTTCCCAGGTTGAGCCCGGGGATTTCACCTCTGTCTTGCAAAGCCGCCTGCGCACCCTTTACGCCCACTCATTCCGATTAACGCTTGCACCCTACGTATTACCTCAGCTGCTGGCTATTAGTTCGC
+
CCCCCFGGGGGGGGGGGFGGG<FFGFGGGGDGCFGGGGGGGEGGGGGFFGGGGGEGGGGGGGGGGEGGGGGGGCFFGGGGEEGGGGGGGGEGGGGGGCCFFFEDFFGGGGFEFFFFE:DD?EFGGEFGGFFFFGGGG8DECAFFGA=@56*BBEGGCFF+@DDBC5CFGBFFCADGFGFGGGGG,7=F>CFA>DGF=GFF<E:52A@<<CFE=F*8(746::;;?((2**,(2;6410>7:(((0)44:(08?6-2(,((,*),23((48.50356.))..5).,.5:B())))+3+)(-
@M02996:162:000000000-B87FG:1:1103:13271:24583 2:N:0:TCGACGTC+TCTCTCCG
GACTACTAGGGTATCTAATCCTGTTTGCTCCCCACGCTTTCGTGCATGAGCGTCAGTACAGGCCCAGGGGATTGCCTTCGCCATCGGTGTTCCTCCGCATATCTACGCATTTCACTGCTACACGCGGAATTCCATCCCCCTCTGCCGTACTCTAGCCTTGCAGTCACAAAGGCAGTTCCCAGGTTGAGCCCGGGGATTTCACCTCTGTCTTGCAAAGCCGCCTGCGCACGCTTTACGCCCAGGACTTCCGATTAACGATCGCACCCTACGTCTTACCTCGGCCGCTGGCACGTAGTTAGA
+
CCCCCGGGGGGGGGFGGGGGGGGGGGGGGGCFEGGGGGGGGGGGGGGGDGGGGGGGGGFDCFCFEEGFGCGDEE<EDFGGGGDGDC@8FFGGGGFGEGG:FFGGGGGGGGGGGGFAD:DFCC:6B:@BE?FGGG8E?DEED=?FGGFFBCFD=;DFG8,+,@DF8DD,<FFACFGGFGEFFCC?F58C:9D=B*@AA?FCEGB*>AEEFFGEF*9=8DG;7.66=.21=*72C;AF?:EC2.(()(.6D4)(,4.2-(((-1(-14(441.(22).5).(((-,-72712>((.1;3))-
@M02996:162:000000000-B87FG:1:1103:13250:24593 2:N:0:TCGACGTC+TCTCTCCG
GACTACTAGGGTATCTAATCCTGTTTGCTCCCCACGCTTTCGTGCATGAGCGTCAGTACAGGCCCAGGGGATTGCCTTCGCCATCGGTGTTCCTCCGCATATCTACGCATTTCACTGCTACACGCGGAATTCCATCCCCCTCTGCCGTACTCTAGCCTTGCAGTCCCAAAGGCAGTTCCCAGGTTGAGCCCGGGGATTTCACCTCTGTCTTGCAAAGCCGCCTGCGCACGCTTTACGCCCAGTAATTCCGATTAAGACTCGCCCCCTTCGTATTCCCGCTGCGGCTGGCCCGTCGTTAGC
+
CCCCCGGGGGGGGGGGGGGGGGGGGGGGGGFGDGGGGGGGGGGGGFGGGGGGGGGGGGGFFGGGGGGGGGGGGGGFFFGGEFGEFEFGGEFGFGGGGEGGDDF@ECEFEGGGGF9@E:D@FFFEGGB+@FGGFCGGGFDEGDFGDEBF?EFFAFF9DAEC8FFF8)=DE>>AE6+@@CEF8DFEF>CF@9D8:?CAACACEG@3>85>/8B4>?*8(02,266?D(.,*32/:(663-:7(,.<9:>A2()4865*.)),(),(14((.-.(02)),,-(-,,(-432(((,-(**1(,)
@M02996:162:000000000-B87FG:1:1103:13270:24606 2:N:0:TCGACGTC+TCTCTCCG
GACTACTAGGGTATCTAATCCTGTTTGCTCCCCACGCTTTCGTGCATGAGCGTCAGTACAGGCCCAGGGGATTGCCTTCGCCATCGGTGTTCCTCCGCATATCTACGCATTTCACTGCTACACGCGGAATTCCATCCCCCTCTGCCGTACTCTAGCCTTGCAGTCACAAAGGCAGTTCCCAGGTTGAGCCCGGGGATTTCACCTCTGTCTTGCAAAGCCGCCTGCGCACGCTTTACGCCCAGTAATTCCGATTAACGCTGGCACCCTACGTATTCACGCGGCTGCTGGCACGTCGTTAGA
+
CCCCCFGGGGGGGGGGECFFGGGGFGGGGGGFEFGGGGGGGGGGGGGGCFGGGGGGGGFGGGGDGGGFFGGGFGFGFFGGGEFGGGGGGFEGFGGGGGFGGFGCFGFGECCFGFEFG>D=?CEEGC==FGGFFGGGFFFGGAFGGGACAE59@F@C=,=D=C?D887DD>CF8FGGFCEG,DE9BFFC@6*:?*@=9DFCEB>35*)*184>=F4+(293*./611:(23(/7=<930::-..4*)).0.033:)0,,(-(1,5*3((.-..3+))..,4(,(,()..(42(.,*2/(()
@M02996:162:000000000-B87FG:1:1104:19872:1831 2:N:0:TCGACGTC+TCTCTCCT
GACTACCGGGGTATCTAATCCTGTTTGCTCCCCACGCTTTCGTGCATCAGCGTCAGTTCACCCCCAGTGGACTGCCTTCGCCATCGGTGTTCCTCCTCATATCTACGCATTTCACCGCTACACTCCGAATTCCACCCCCCTCTCCCGTCCTCTCGCCTTCCCTTCTCCCCCGCAGTTCCCACGTTCAGCCCCCGCATTTCACCTCTGCCTTGCCCTCCCGCCTGCGCCCCCTTTCCCCCCACTCCTTCCGCTTCACGCCCGCCCCCTACGTATTACCGCTCCTGCTCCCCCGTCTTTACC
+
-@ACAE6+87CF;EFG9CBDFCEFGC;EFFFFE-@+@,BCFF;,8,C,6,;8CE:,C,<,,,646+8,,,,,5:AEFEGFEE,416,84BCF,99A,A9?,=EGDC@B@BCAF;E9+1:+=,B,9,+++8AED;,1+4=>+8?+=30606@F;,=3;+1,8,+:,*2,,***5**4=:>6,,*4>,)400;(*/)(/4:<9@3)62))/;7)4))))12(7.-,2(-(-*--74.6).:8-(.(*5-67(1((0)2(((((/(3:2-4.2.)00-.)(((((,)(,)),-3(0)*/+))-
@M02996:162:000000000-B87FG:1:1104:22849:2013 2:N:0:TCGACGTC+TCTCTCCG
GACTACCGGGGTATCTAATCCTGTTTGCTCCCCACGCTTTCGTGCATGAGCGTCAGTACAGGTCCAGGGGACTGCCTTCGCCATCGGTGTTCCTCCGCATATCTACGCATTTCACCGCTACACGCGGAATTCCATCCCCCTCTACCGTACTCTAGCCATGCAGTCACAAAGGCAGTTCCCAGGTTGAGCCCGGGGATTTCACCTCTGACTTGCATAACCGCCTGCGCACGCTTTACGCCCAGTAATTCCGATTAACGCTTACACCCTACGTATTACCGCGGCTGCTGGCACGTAGTTAGC
+
CCCCCGFCFGGGGGFGGCFFFFFFDFFFGGFGGFEEG@CFFGC@EGG<CBEFGGGGG9F998CEC<F,B@B+9AFGGGGGGGGE=EFFECFG>9CE:@CGGGGGCADFB6??9EE,@:*=CEF6@+86@FGDEF8=+@EE+8F+=>B:DEF7@;DAC6<AF9+83*<9A,@CFFEGFGEFECGDF4;<4DD71:426CCCEGF.32.)7:CAEF?+;CF9E>3383939*7-82<9:?EE13340.<.::7(,).2--(,(0-.:1(.2(,.03.)---(-((--),(,(5:5)*/+)69
@M02996:162:000000000-B87FG:1:1104:22830:2013 2:N:0:TCGACGTC+TCTCTCCT
GACTACCGGGGTATCTAATCCTGTTTGCTCCCCACGCTTTCGTGCATGAGCGTCAGTACAGGTCCAGTGGATTGCCTTCGCCATCGGTGTTCCTCCGCATATCTACGCATTTCACCGCTACACGCGGAATTCCATCCCCCTCTACCGTACTCTAGCCATGCAGTCACAAAGGCAGTTCCCAGGTTGAGCCCGGGGCTTTCACCTCTGGCTTGCATAACCGCCTGCGCACGCTTTACGCCCAGTAATTCCGATCAACGCTTGCACCCTACGGATTCCCGCCGCTGCTGGCACGTCGTTACC
+
CCCCCGFEEGGFGGGGG<FFFFFFFCFGGGFGEFGGECFGGGECCFG<CEFGCCEGGAFD9DFFFFF,9C<,9AEFFEFGGGGD=CBBCFFG>A>E+?FGGGFGGFEGGGGGGGG,8:@>>EF+8++@>DDEGF=@8>@EDDFFG=D:DEF7,>+=;CF6CFFD:5:E,>,+5*1@BEEF,4@<9:;77:F9*3)((=CECG=79*56;8*6=A):+;C9E,/(/.((4*,(06<A20CC?0(.2.4)05*((0)*,-,((1).2424:0((/2).4(((-4,(,3)((()-0)221((.
@M02996:162:000000000-B87FG:1:1104:16242:2743 2:N:0:TCGACGAC+CCTCTCCG
GACTACTGGGGGATCTAATCCTGTTTGCTCCCCACGCTTTCGCGCCTCAGCGTCAGTTACGGTCCAGCAAGCCGCCTTCGCCACTGGTGGTCCTCCTAATATCTACGCATTTCACCGCTACACCAGGAATTCCGATTGCCCCTCCAGCACTCAAGAGAAGCAGGCTCAAAAGCAGTTCAGGGGTTGAGACCAGGGAGTGCACATCGGACTTGCCACGCCGCCTAAGCGCCCGTTACGCCCAGGAAATCCGGACAACGCTCGCCACCGACGGAATAACACGGCGGCAGGGACGAAGGGAGGG
+
@@A@@C,,@CC+@,9<@<@5CECC;,CE9@,<8EC+:6,6,@CCCF7FDCF@66@C6CFG@F6@FEF,CCE:FCFD,CDABB8FE8=,:,,,9<C?,,9,,?A8CFDBB4+5A@,?==*=?A=,88:@E4,=EC+@D+@,+)5=D,3,6@*+8>D38,,,,43+33;<EGCD6AC7;<*+,,3***31)26:4**)-**91,**09>9@)236))/255.*.(()(((.*2-0((-(-*:(,4(9.)-*,5((04*-,,(-)-(*447(-,-**))))((14332,41(((-))121.((,
@M02996:162:000000000-B87FG:1:1104:9622:3061 2:N:0:TCGACGTC+TCTCTCCG
GACTACCGGGGTATCTAATCCTGTTTGCTCCCCACCCTTTCGCGCCTCAGCGTCAGTTACGGCCCAGAGAGCTGCCTTCGCCATCGGTGGTCTTCCTGATATCTGCGCATGCCACCGCTACACCAGGAGTTCCAATCGCCCCTACCGCACTCTAGTCGGCCCGGACACACTGCAGGCCCGAGGGGGAGCCGCGGGTGTGAACAGCAGACGCGACAAACCGCCTACGAGCGCGTGAGGCGCAAAAAGTCGGGAGAAAGCGTGCGCCCAACGTAGGACGGCGGCGGCGGGGACGAGGGGAGCG
+
@@A,@CCBCED+@,6,;<,5C,@,,<C=<,,,8C+87,,,;87+@:,B@?C@,86@6CFFGGG7BCCCCC,95AA8,,9A=8>4@CC,?+,4@,CFFD?,9+,94<>+6++9,9,:68*6====>=:=:8,,@=DEF+++=55DFFB>=C*+88<3,+43@13*@@*,;C,35/AFA::?::C**/071=*6C>G,(*1)-3674247:7)-259@<**,2((,(38?2*19324(,3**,-((1-))*-)-(.4*.((,-*,-*,((,--(**.2(,-1,4-,-(,-(4(-))1*:-2(-
@M02996:162:000000000-B87FG:1:1104:6606:3220 2:N:0:TCGACGTC+TCTCTCCG
GACTACACGGGTATCTAATCCTGTTTGCTCCCCACGCTTTCGCACCTCAGCGTCAGTACCGAGCCAGTGAGCCGCCTTCGCCACTGGTGTTCCTCCGAATATCTACGAATTTCACCTCTACACTCGGAATTCCACTCACCTCTCTCGGACTCGAGATTGCCAGTATTAAAGGCAGTTCCAGGGTTGAGCCCTGGGATTTCACCCCTAACTTAACAATCCGCCTACGTGCGCTTTACGCCCCGTAATTCCGAACAACGCTAGCCCCCTTCGTATTCGCGCGGATGCTGGCACGAAGTTAGG
+
CCCCCGGGGGGFCFEFEEFFCFDFFGGGFFEFGGGGCFEGFFGGGGGGGGGGGGGGGGGGGGGGGGGGGGGGGGGGE:DFGEEGGDFEFFGAFBFGGGGG7F9F9FFE?DFFCFFF93;DDC=EFFGGEGGFGGGGGGGGG=FG+CBGDGFFFEDGCFGGGGF>EECGGEDGFFGGFGECGGGFFGFGE@D=GFGF@EF?6E794;B:>FBEEF?A686>F=@>DFD388(,.(;;?;<:((69<(62:37?(<.91((-,03:C>>(4-.320)(-(,(,(,4()..4?<?))21+))(
@M02996:162:000000000-B87FG:1:1104:6617:3237 2:N:0:TCGACGTC+TCTCTCCG
GACTACACGGGTATCTAATCCTGTTTGCTCCCCACGCTTTCGCACCTCAGCGTCAGTACCGAGCCAGTGAGCCGCCTTCGCCACTGGTGTTCCTCCGAATATCTACGAATTTCACCTCTACACTCGGAATTCCACTCACCTCTCTCGGACTCGAGATTGCCAGTATTAAAGGCAGTTCCAGGGTTGAGCCCTGGGATTTCACCCCTAACTTAACAATCCGCCTACGTGCGCTTTACGCCCAGTAATTCCGAACAACGCTAGCCCCCTTCGTCTTCCTGCGGCTGCTGGCACGAAGTTAGC
+
CCCCCGGGGGGFEFCDCCFEEFEFCFFFFCCCFGGGDBFGFFGGGCFGFGFEFEGGGGGGGGGGGGFGGDGGGFGGDGFGGGGGGGG?DFFEFEFGGGGD7FFGCFFG8BFGDFCG>1;=DEA8EEFECG@FEGFE8>DFGDFG?FAFGGB8D:CCF=EGGGF=DD9DGGGGGFGFFFEFFGG8DE*,0@3)AFGD@ACA*:@>)*:7>::6A8?F*;65:>55B@=(4814;,)./1<8(66)3.9514:19B?*((-24><0:90::4.-*2))).(-(((--.53(.4(.);*<-.)
@M02996:162:000000000-B87FG:1:1104:22074:3342 2:N:0:TCGACGTC+TCTCTCCG
GACGACGCGGGTAGCTAATCCTGTTTGCTCGCCACGCTTTCGTGCATGAGCGTCAGTACAGGCCCAGGGGAGTGCCGTCGCCATCGGTGTTCCTCCGCAGATCTACGCAGTTCACGGCTACACGCGGAATTCCATCCCCCTCTGCCGGACTCTAGCCGTGCAGGCACAAAGGCAGTTCCCAGGTTGAGCCCGGGGAGTGCACCTCTGGCTTGCAAAGCCGCCTGCGCACGCGTTACGCGCAGGAATTCCGATGAACGCGCGCACCCGACGGATGACCGGGGCGGCTGGGGCGGGGGGAGCG
+
@@A,8@+@@@C+7,6,;<,,,<;6,<CE,,,66@:@:,,,,8:@86,@@BCC68@C6CFGGGG:F=CFDDF+8?,,+88@@B@4A@C88++,@,@?FF:+@+4,4CB+=48,57,B==5==:,@>=C<38,3@D,@FDCE>);C7;@*9*/*>7=;6**4*:1,47CEFGGC*8E*1<CFFCF+53;C)*=.C>GF(/06-+3(,*5:?**3-=:9@*2-24,-.-3498(-)((-,,*142((2),)2.*-(06*.(((-1-,*4332--4*2.4,3((,2(--(-2(((4.)/*/6,4(
@M02996:162:000000000-B87FG:1:1104:22088:3352 2:N:0:TCGACGTC+TCTCTCCG
GACTACTCGGGTATCTAATCCTGTTTGCTCCCCACGCTTTCGTGCATGAGCGTCAGTACAGGCCCAGGGGAGTGCCTTCGCCATCGGTGGTCCGCCGCATATCTACGCATTTCACGGCTACACGCGGAATTCCAGCCCCCTCTGCCGTACTCTAGCCTTGCAGGCACAAAGGCAGGTCCCAGGTTGAGCCCGGGGAGTTCACCTCTGGCTTGCAAAGCCGCCTGCGCACGCCTTACGCCCAGTAATTGCGATTAACGCTCACACCCTGCGGAAGACCGCGGCGGCCGGCACGGAGGGAGG
+
CCCCBF,FBED;@<A<C@<ADF@6,CCB,@,,8C@BCC,,;@F@FC@<CDCC+6@@CEEGGGFFGGCCCCF7C?C96A9A:,88@@C,?+8,@+8@F7C+@+,,9C>:@++9,4,:6858=4:C>@CB=+,,@F,@=BE++19D+E@53@*=8>C>F,,5D9A,58DCGGDF5AE*;9>F,8@,60?C35B5=5>((1*93+7),264@*;26FEFF403*4--330465(()().-(*/41(.2)))2-/((0)0((-((*)(*4(((--4**..(-((,,-(--,-,(--))/**(((
@M02996:162:000000000-B87FG:1:1104:17131:3569 2:N:0:TCGACGTC+TCTCTCCG
GACTACTCGGGTATCTAATCCTGTTTGCTCCCCACGCTTTCGTGCATGAGCGGCAGTACAGGCCCAGGGGAGTGCCTTCGCCATCGGGGGTCCGCCGCATATCTACGCATTTCACGGCTACACGCGGAATTCCAGCCCCCTCTGCCGTACTCTAGCCTTGCAGGCACAAAGGCAGTTCCCAGGGTGAGCCCGGGGATGTCACCTCTGGCTTGCAAAGCCGCCGGCGCACGGTGTACGCCCAGTAAGTCCGAGAAACGCGCGCACCCGACGGAGTACCGCGGCAGCGGGCACGGGGGGAGAG
+
@@B,@CCF@CD,@,@9C@9B<C@;,CCF,6,,,;@@:8,,,8E@@:,@@=<C+6@C6EEFGGG7FEEFDDG=CB@,,9BDB,>4ACC+=+48D+@BFFC+8+=,8C>+6++,57,:3:*==D,AEBCBC+,3@E,ADCE7*);CCF@699*+67=@C;0<,<A,==FFGGGG5;E*;CE=EC8*3/85(5;2C>D9(*2)6+8)405:?4/4(9AFF*7-24(,(-0408(-)(.)-(*/,.(-2).)*-9(().*--,--)-(18(464(-**(..8((,-(-((-2(4,())2**-,((
@M02996:162:000000000-B87FG:1:1104:17118:3582 2:N:0:TCGACGTC+TCTCTCCG
GACTACTCGGGGAGCGAATCCTGTTTGCTGCCCACGCGTGCGTGCATGAGCGGCAGTACAGGCCCAGGGGAGTGCCTTCGCCATCGGGGGGCCACCGCAGAGCGACGCAGGTCAGGGCTACACGCGGAAGGCCAGCCCCCGCTGCCGTACGCTAGCCGGGGAGGCACAAAGGCAGGTCCCAGGGTGAGCCCGGGGAGGGCACCTATGGCGTGCAAAGCCGCCAGCGCACGCGGGACGCGCAGTAATTCAGAAGAACGCTCGCACCCGAAGGAATACCGCGGCTGCTGGGACGGAGGGAGGG
+
@@@,6;6;8@:+8+++76+,6,;,,6;,,,,,,;,@++++,78@,9,66=6@++7@,:6CFFB:B=CFCDF78?,?,4,A4+6+@=:+:+**4*66F*4*4*,*4=:*3***,2,2225/20,2*888:***;@/5>C*:)()1);7//1))*2100**1*:7*;1DCCFC0/5C*>+4F?C=8*/.1(0/,25)2(*)8-*(((*.,45*-,86FF493*4(-(34118(4)(-(-,**--(.0-))*.2),0.*--((-1,,*3(,(49(*0.).1((,4(,,,.,(.83))/**--((
@M02996:162:000000000-B87FG:1:1104:16179:3689 2:N:0:TCGACGTC+TCTCTCCG
GACTACCAGGGTATCTAATCCTGTTTGCTCCCCACGCTTTCGTGCATGAGCGGCAGTACAGGCCCAGGGGAGTGCCTTCGCCATCGGGGTTCCTCCGCATATCTACGCATTTCACGGCTACACGCGGAATTCCATCCCCCTCTGCCGTACTCTAGCCTTGCAGGCACAAAGGCAGTTCCCAGGGGGAGCCCGGGGATGTCACCTCTGGCTTGCAAAGCCGCCTGCGCACGCGTGACGCCCAGTAATGCCGAGAAACGCGCGCACCCGACGGAGGCCCGGGGCGGCGGGCACGGAGGGAGCG
+
CCC8AF<CEDD,C,6,6;5B<C@,,CCE9C,C:@@@:,,,;8C@@C,@CDFE+7@CCFGGGGGCG@DDCCF=@BFF,C9?8,@,@=@6=++9@,94FC=+@+9,9CB7>++9,A9?=5*=DD,CECDCCA,;DF,@DFDG=55AFFD339:+87<EE,<35<9,5@7DCGGD,;C,:=:?CCC**/:7>E:.=5DB0*2.717/606)5*/-0=A6<5*4C0(-.2;6453,0(((--**,2(-2)))*-1(().0,-((-)42*4(-(4--2*(((,(((7(,---2((((.)/224(((
@M02996:162:000000000-B87FG:1:1104:16196:3692 2:N:0:TCGACGTC+TCTCTCCG
GACTACCAGGGTATCTAATCCTGTTTGCTCCCCACGCTGTCGTGCATGAGCGTCAGTACAGGCCCAGGGGGCTGCCTTCGCCATCGGGGGTCCGCCGGAGATCTACGCAGTTCACGGCTACACGAGGAATTCCAGCCCCCTCTGCCGTACTCGAGCCGTGGAGGCACAAAGGCAGGTCCCAGGATGAGCCCGGGGAGGTCACCGCGGGCTGGCAAAGCCGCCTGCGCCCGCGTTACGGCCAGGAAAACCGAGGAACACGCGACACCGACGACAAGCCGGGGCAGCAGGGGCGGGGAGAGCG
+
@@@8AF@FCCD,C,@,6;,5,6@,,<;E,,,9,C+@+,,,,9C@:C,,C5CB+8:B6<,,<EF@FC@C,+++8?,4,9,A,B>,@==+=+++9+@BF+>+6+4,8?@+6++,,9,,3000====3>:+3,,,@C7<7C***)3;*D@5/13+*53<>****=8+*(;<CFCC*.2*;6)02:C*++20)=8,:5D3(**.4+.(-)429)*-(0.>@<*-2,,(,,(-(*,4)(((,(*2,4((*((.1(),(),0(((--),(2(,,,4(-**(,(-(((,((((,,((-(0)1*241-(
@M02996:162:000000000-B87FG:1:1104:6561:3810 2:N:0:TCGACGTC+TCTCTCCG
GACTACACGGGTATCTAATCCTGTTTGCTCCCCACGCTTTCGTGCATGAGCGTCAGTACAGGCCCAGGGGATTGCCTTCGCCATCGGTGTTCCTCCGCATATCTACGCATTTCACGGCTACACGCGGAATTCCATCCCCCTCTGCCGTACTCTAGCCTTGCAGTCACAAAGGCAGTTCCCAGGTTGAGCCCGGGGATTTCACCTCTGTCTTGCAAAGCCGCCTGCGCACGCTTTACGCCCAGTAATTCCGATTAACGCTCGCACCCTACGTATTACCGCGGCTGCTGGCCCGTGGTTAGC
+
CCCCCGDGGGGFDGEGCEG<EDDEEGGGGCC@@FEGGGGGGFGFGGGDFFFGGCFGEGGGGGGGGGGGGGG,AEGGDDGGGGDGG8CBCCFCFFGGGDFGE9>8,C@FCEFF99B,@:@CDDFGGGG+>FCDFFA8DG=@C>6F6DB:8CF7E,DGGGGGGCFDC*<,,DFFCAEGFE<0>CC@DE*45=D@EFGF5FD**>=7>9;?EGGE<AEFF5<>5974262(,/,-7:943,:::?:)26)6>2*(-).:(,--25(,2((.3<8)30.6>39,((-,,)..((--))***-()
@M02996:162:000000000-B87FG:1:1104:6579:3813 2:N:0:TCGACGTC+TCTCTCCG
GACTACACGGGTATCTAATCCTGTTTGCTCCCCACGCTTTCGTGCATGAGCGTCAGTACAGGCCCAGGGGATTGCCTTCGCCATCGGTGTTCCTCCGCATATCTACGCATTTCACTGCTACACGCGGAATTCCATCCCCCTCTGCCGTACTCTAGCCTTGCAGTCACAAAGGCAGTTCCCAGGTTGAGCCCGGGGATTTCACCTCTGTCTTGCAAAGCCGCCTGCGCACGCTTTACGCCCAGTAATTCCGATTAACGCTCGCACCCTACGTATTACCGCGGCTGCTGGCACGTAGTTAGC
+
CCCCCGGGGGGFEGGGCEF<AFDEEEFFGFEDFGGGGGGGGGGGGDGFEEGGGEFGGGGGGGGGGGGGGGG@EFGFGDFGFGGGGEFCCFGEFEFFGGGE7DAF9FFGGCEFCFE,@0?===BEGGGGCGGEFG;D?FGGGAFGGDBCCEF7C9D,@@FGGFA@@CGFFGGFGFGGFGFFFGGEGGAGEFGAGFGFD7C<CEEBDFB*88CE=F?FFGDFGB@?FFFBB>2336<<84::<B?<>2-.2.98076:(---(9;>G:(8<:3)33)))4-,1749FF??11<:)0*20.<<
@M02996:162:000000000-B87FG:1:1104:6584:3832 2:N:0:TCGACGTC+TCTCTCCG
GACTACACGGGTATCTAATCCTGTTTGCTCCCCACGCTTTCGTGCATGAGCGTCAGTACAGGCCCAGGGGATTGCCTTCGCCATCGGTGTTCCTCCGCATATCTACGCATTTCACTGCTACACTCGGAATTCCACTCCCCTCTGCCGTACTCTAGCCCTGCCGTTACCAAAGCAGGTCCCAGGTTGAGCCCGGGGATTTCACCTCTGCCTTGCAAAGCCGCCTGCGCACGCTTTCCGCCCAGTACTTCCGCTTAACGCTTGCACCCTACTTATTACCGACGCGGCTGGCCACAGGTTCGC
+
CCCCCG<,BCEG>E,E<6<FFFDCAFGEA9<FBEFEDE,C<FCCF8E<C<FFE:FE<,CD<F?CFGG,6:@,4AEEFCGGGGG7=8BFC:BED<@<4F+@F@AD=C4C=6BF9E<,9:9=DC<4>FF++9EFF;4,0,6C=0;=6>9+0@?DFF@9D,,38,38+1=,@8,AFF7+;@C*3@@DCCAF@DD>5<42),;*9D>E28>*0845;**=)26(2621=,711*6;B7)/((:?,(.-*.44:(*,().:--(--1)4*2(,,)))30.)-4,((-((,41-((.())*20)(-
@M02996:162:000000000-B87FG:1:1104:6835:4223 2:N:0:TCGACGTC+TCTCTCCG
GACTACCCGGGTATCTAATCCTGTTTGCTCCCCACGCTTTCGTGCATGAGCGTCAGTACAGGCCCAGGGGAGTGCCTTCGCCATCGGTGTTCCTCCGCATATCTACGCATTTCACTGCTACACGCGGAATTCCATCCCCCTCTGCCGTACTCTAGCCGTGCAGTCACAAAGGCAGTTCCCAGGTTGAGCCCGGGGATTTCACCTCTGGCTTGCAAAGCCGCCTGCGCACGCTTTACGCCCAGTAATTCCGAGTAACGCTCGCACCCTACGGATTACCCGGGGTGCAGGCCCGTAGTGAGC
+
CCCCCFCFEGEC:A@FECEF<FEFFFFGGCFFGGFEEEFGFFGGEGG6CEFFGCFGAF6EFGG:,CFFDDE+@BED9E?FFECFDCE8CFFCEDFGGG:F@FGGCCDGEC@EDFF,@>F8DGE=+4:C4F8FGG,,8>=CC=FGGDB@?EF@@DD,4++3@FF><*CAE3>;EFEGF<A5E>@>FFA<4=>:5;C92FG?*A>)37@)5CF9@FF6;C*.5.(,6691,*-()4)-4:CE(.4)2).4:(*(().0-,(-4)(,2-(3(1(-2/,4)((-((-,3)).((((0022+))(
@M02996:162:000000000-B87FG:1:1104:18132:4281 2:N:0:TCGACGTC+TCTCTCCG
GACTACTAGGGTATCTAATCCTGTTTGCTCCCCACGCTGTCGTGCATGAGCGTCAGTACAGGCCCAGGGGAGTGCCTTCGCCATCGGGGGTCCGCCGCATATCTACGCATTTCACGGCTACGCGCGGAATTCCAGCCCCCTCTGCCGTACTCTAGCCTTGCAGGCACAAAGGCAGGTCCCAGGTTGAGCCCGGGGAGGTCACCTCTGGCTTGCAAAGCCGCCGGCGCACGCGGTACGCCCAGAAATTCCGAGTAACGCTCGCACCCGACGGATAAGCGCGGCGGCTGGCACGTGGGGAGCG
+
ABB,@CCFEFF,C,66;6,,;C@6,=CB,,,6@EB@+8,85CC@8C,@C;;@+6@B,CEFGGGFEEFGDDF+@AEA,=BA:B>8ACC6:+++@+@CFC=+@+,,9BB+>++5,8,:85:==++@>=<<<+3,7E,@FEC89)9?FFD*;*92,7=DC,,5<C9,47?FGGGF,/=*;6=FEFG++307;@*.>:D9(**.,+.)4*54?5932@AFF40-23(,(20668((),((-(**,.(.*))-*./((0.*--(-,/-(*39292--/*)).(,(,7(((,-4(,580)2*2--((
@M02996:162:000000000-B87FG:1:1104:15608:4834 2:N:0:TCGACGTC+TCTCTCCG
GACTACAGGGGTATCTAATCCTGTTTGCTCCCCACGCTTTCGTGCATGAGCGGCAGTACAGGCCCAGGGGATTGCCTTCGCCATCGGTGGTCCTCCGCATAGCTACGCATGTAACGGCTACACGCGGAATTCCATCCCCCTCTGCCGTACTCTAGCCTTGCAGGCACAAAGGCAGGTCCCAGGGTGAGCCCGGGGAGTTCACCTCTGGCGGGCAAAGCCGCCTGCGCACGCGGTACGCCCAGGAATTCCGAGTAACGCTCGCACCCGACGGAGGACCGCGGCGGCTGGCACGGAGGGAGCG
+
BCB,@FDDFDD,@<@,C<<@AF@,,<CE,@,C,C6@+8,,B@CC@C<<DFFE++@C9CFGGGG7FEDFEDG,ABFE,,>A,8>4AED,8+,,@5CFGD>+?+=,@C>:>++9,:,86:*==B?EGCDCC3,>BD,@@E+>=>5DGGB3:93:@3=EF,2:<C9,@:CCCEGF5AE*@9>A;8C*2/24.=:5E>GF11*9/17)6*64@))-->:@F4*-24(-,-49(/(-)(-(-(/*-30<4),)*./-().2--(--)--*-(---((*2-,(4-,19(--(,3((53)./*143((
@M02996:162:000000000-B87FG:1:1104:8657:5162 2:N:0:TCGACGTC+TCTCTCCG
GACTACAGGGGTAGCGAATCCTGTTTGCTCCCCACGCTGGCGTGCATGAGCGTCAGTACAGGTCCAGGGGAGTGCCTTCGCCATCGGTGTTCCTCCGCATATCTACGCAGGTCACGGCTACACGCGGAATTCCATCCCCCTCTACCGTACTCTAGCCATGCAGGCACAAAGGCAGTTACCAGGGGGAGCCCGGGGAGGGCACCTCTGTCTGGCAGAACCGCCTGCGCACGCGTGACGCCAGGAAAGGCCGAGGAACGCTTGAACGCGACGTATGACCGCGGCAGCGGGGACGAGGGGAGCG
+
@@A<@C<CCFDFC,@+7:4,;C@;,<CE,,,:6@+@:6,+,8B@@@B@CECB6,6@,CEFGGGGC<FFDCE+8?A?,,4A,6@,9@BB:B,,@,CFFF=+=+,,9<>8=6+,54,8=:5=?@4AECCEB+,6E=,@DGFE61*=DFB@0@*+,8BD7F,<@99,309:>EG7=6A,+,28B@C**//:>:*.CBGF0*)(-*-.(*5.)**.))(.97*-2(,,(-,4181(.(-(--**(-(40(((/-1((0.*,(,,-*.5*-(-(,--3*.).,((,3(-3413(4,4))1**,-((
@M02996:162:000000000-B87FG:1:1104:8662:5179 2:N:0:TCGACGTC+TCTCTCCG
GACTACAGGGGGATCTAATCCTGTGTGCTCCCCACGCGATCGTGCATGAGCGGCAGTACAGGTCCAGGGGAGTGCCTTCGCCATCGGAGTGCCGCCGCATATCGACGCATGGCACGGCTACACGCGGAATGCCAGCCCCCTCTACCGTACTCTAGCCATGCAGGCACAAAGGCAGGTCACAGGGTGAGCCCGGGGATGGCACCGCGGGCAGGAAGAACCGCCGGCGCACGGGGTACGCGCAGGAATTGCGGATAAAGAGAGAATCCGAAGTAAGACAGCGGCGGCGGGCAGGGGGGGCGCG
+
A@A,6C@@CDD+76,,665,,<@,,<C,,,,,,6+7++++,8;@@@,@@B,@++6@,CCCFG<AE6CECCC68=:<,,,9=,4,9@C,7+,,9+B7F>=+4+9+66866++,,3,86:*6==,CECC<<+,,@:,4<C**35*;:EA137/:,747AC,<,0;,=9FCCFF8*5A*)=))4;8**/8:;913C>D>(*72,2-,()-(4)*-(.(.971-*-(,(3(315(()((,--**,-(40)))*()(,))0.)((-*.)+,,3(--)+0..(4(-,422(,(,(,(-.)***(((,
@M02996:162:000000000-B87FG:1:1104:25580:5763 2:N:0:TCGACGTC+TCTCTCCG
GACTACCGGGGTATCTAATCCTGTTTGCTCCCCACGCTTTCGTGCATGAGCGTCAGTACAGGTCCAGGGGATTGCCTTCGCCATCGGTGTTCCTCCGCATATCTACGCATTTCACTGCTACACGCGGAATTCCATCCCCCTCTACCGTACTCTAGCCATGCAGTCACAAAGGCAGTTCCCAGGTTGAGCCCGGGGATTTCACCTCTGTCTTGCATAACCGCCTGCGCACGGCTTACGCCCAGTAATTCCGATTAACGCTTGCACCCTACGTATTACCGCGGCTGCTGGCACGTAGTTAGC
+
CCCCCGGGGGGGGGGGGFGGGGFCFGGGGGGGGGGGGGGGGFGGGGGGFFGG:CGGFGGGGGGGGGGGGGGGGGGGGGEFEGGGGGFGGGGGFFGGGGGG78EFGGGGEGFEGGFGG>DDFFFC7FGGDGGGFGGGGFGGG=FGGGE:DE5FFFDGGGGGGG<@FEGGGGGGFFGGFGFFDFFD?GFF@FF>C>GF?7=EFGFE=6BEFGFF@F<:ACD:70<;DFF>9*((0-.7:::::<B>>A<AC8*(3)4>--(--1.5:83,4-,.03.)607(441(,3::<73<8;;/+).)
@M02996:162:000000000-B87FG:1:1104:6209:5846 2:N:0:TCGCCGTC+TCTCTCCG
GACTACCCGGGTATCTAATCCTGTTTGCTCCCCCGACTTTCGCGCCTCAGCGTCAGTCCCGTTCAAGGAATCCGCCTTCGCCTCCGGTGTTCTATAGGATATCAACGCATTTCACCGCTACACCCTAAATTCCGATTCCCTCTCCCGGACTCGAGTCCTGCAGTTTCAAGCGCACTTTCCGGGTTGAGCCCGGAGATTTCACCCTTGGCATGCAAGACCGCCTACGCGCCCTTTACGCCCAGTAAATCCGAACAACGCTCTCGGCCTAGGTATTCCCGCGGCTGCTGGCCCATAATTGGC
+
CCCCCGGGGGGGCGGG9<F@EGFFFGFGGF<FE@CFG7BFECG7BFEG?EGGFF7CF<,C@ECF8FF@FG<E8@FEFC?FFG,,,@FFDEG;E59?@F9;ADC8BF+78>FAE=9?+156=CFF+A,,7A<E,DEED>@E+8DG6@0C+@@D=@D,9,2D76*:@0C7E;DD:?*@C<;8>:::5;4F>06-45DFF9F?5F)3/*/(/0*,);>AFF4:C:311,(-3:((0.-.:3C8:34<*))-2(9(9>(1(((--0((2-(((,.-0+)-,,3((4-,-.,.((,(0)+3+)(.
@M02996:162:000000000-B87FG:1:1104:16567:6008 2:N:0:TCGACGTC+TCTCTCCG
GACTACAAGGGTATCTAATCCTGTTTGCTCCCCACGCTTTCGCACCTCAGCGGCAGTACCGAGCCAGTGAGCCGCCTTCGCCACCGGTGTTCCGCCGAATATCAACGAATGTCACCGCTACACTCGGAATTCCACTCACCTCCCGCGGACGCGAGATCGCCAGGCTCAAAGGCAGTTCCAGGGTTGAGCCCGGGGAGTACACCCCGAACATAACAAACCGCCGACGCGGGCTGTGCGCCCAGAAAGGCCGAAAAACGAGAGCCACCGCCGTAGAAGCGCGGCGACGGGGAGAAGGAGAGGG
+
@@C8AEDFGFCCC,6,<6E<,C@6,CCFA@,,,C7@+8,,,8B@@+6B<E,@++@C,:CEFGGGC@CE@EGGG>C@,,4A,64B,1>+>,,,9+44F>>+43,,4B>B4,,8,9,,+1*60A8,,3736+,3>@DDDGFF=)*66@?C*4*3>*9F*,=*1:?+*(*4=?B*/.A6:+9C9@E0*36C38B9C.9>6**.)219B)339)*.6)4?)**-24(-471((*((),()--+*-.((9,(4*-1,(0./-((-,*,(241(4-,-1*-),((((-((-(,,(((())**/.(((
@M02996:162:000000000-B87FG:1:1104:16587:6023 2:N:0:TCGACGTC+TCTCTCCG
GACTACAAGGGTAGCTAATCCTGTTTGCTCCCCACGCTTTCGCACCTCAGCGTCAGTACCGAGCCAGTGAGCCGCCTTCGCCACTGGTGTTCCTCCGAATATCTACGAATGTCACCTCTACACTCGGAATTCCACTCACCTCTCGCGGACGCGAGATGGCCAGGATTAAAGGCAGTTCCAGGGGTGAGCCCTGGGATGGCACCCCTAACTTAACAACCCGCCGACGGGCGCGTTACGCCCAGGAAGTCCGAACAACGCGAGCCCCCTGCGAATGACCGCGGCAGCTGGCACGGAGGGAGC
+
C@C8@FFFFFD,C,A,C@9F9EC6;CCCA<<,BFC@7,,,;@C@@@,E<?C@,@CE,CF@FGGGGGFFDEGGGGGG,=EDB6=FG?C6=,64@,@EGEE7ACA8@EBFB,,9,9,9,506=??;E=@FC7,4EDD@=FG8885=+@@8=C*=>@>CA7CFD133@)+4@EGG>AG,+=AFFFC*4/::=<:(=4?3(**-/5331*6/6++776<F)**.26(,(3(418((0((-4(*/4<(6C(..0-1-().*--(--)(3:6((.3(-2+).2(,-(4((-(.2(4),).*/*-((
@M02996:162:000000000-B87FG:1:1104:24470:6114 2:N:0:TCGACGTC+TCTCTCCG
GACTACTCGGGTATCTAATCCTGTTTGCTCCCCACGCTTTCGTGCATGAGCGTCAGTACAGGCCCAGGGGATTGCCTTCGCCATCGGTGTTCCTCCGCATATCTACGCATTTCACTGCTACACGCGGAATTCCATCCCCCTCTGCCGTACTCTAGCCTTGCAGTCACAAAGGCAGTTCCCAGGTTGAGCCCGGGGATTTCACCTCTGTCTTGCAAAGCCGCCTGCGCACGCTTTACGCCCAGTAATTCCGATTAACGCTCGCACCCCACGTATTACCGCGGCTGCTGGCACGTAGTTAGC
+
CCCCCGGGGGGGGGGGGFGGGGGFFGGGGGGGGGGGGGGGGGGGGGGGGGGGGGGGGGGGGGGGGGGGGGGGGGFFGGGGGGGGGEFGGGGGGFFFGGGGGGGGGGGGGCFGGGFFGDFGFGFGGGGGGGGGGGGGGGGGGFFDGGFFDGFGGFGGGFGGGGFGGEFGCFE?EFGGFGFFDFGGG6ACCGGAE>D(6FGFEGEBDFECEGGFEA@C6CG9C9??F9>;@:3(71:BFFEE?F:A*644?4*3?<AG-,,--14;E0(-91-(334--4-,44,(-523284?7?8/:)6A
@M02996:162:000000000-B87FG:1:1104:4877:6174 2:N:0:TCGACGTC+TCTCTCCG
GACTACCGGGGTATCTAATCCTGTTTGCTCCCCACGCTTTCGTGCATGAGCGTCAGTACAGGCCCAGGGGATTGCCTTCGCCATCGGTGTTCCTCCGCATATCTACGCATTTCACTGCTACACGAGGAATTCCATCCCCCTCTGCCGTACTCTAGCCTTGCAGTCACAAAGGCAGTTCCCAGGCTGAGCCCGGGGATTTCACCTCTGTCTTGCAAAGCCTCCTGCGCACGCCTTCCGCCCAGTAATTCCGATTACCGCTCGCCCCCTACGTATTCCCGCCGCACGTGGCCCGTAGTTAGC
+
CCCCCGGGGGGCCFFGCAEFFFGFFGGGGGCD:FGGGGEGFGGGGGFGGGFEGGGGGGGGGGGEGGGGGGGGGFGGGGGGGFGGEGGGGGGEFCFGGCCBCDGDGGGGGGGGGG<FFDF?FFD8+@@=E8FFAFCDFGGGDAFGGGDED??DEF7=FGG8<6+C@*CGFGFG?F6@8;CC9@5*7@FG@GE);5*)0,;@CGFFD83*0=F4BFEFAC<(*//58>9.(13(28)/6188?:79:<)4:41(4:)2--,--1(-:4(,.3.,336.22((43((((.,-(-(.0*2<--)
@M02996:162:000000000-B87FG:1:1104:4895:6180 2:N:0:TCGACGTC+TCTCTCCG
GACTACCGGGGTATCTAATCCTGTTTGCTCCCCACGCTTTCGTGCATGAGCGTCAGTACAGGCCCAGGGGATTGCCTTCGCCATCGGTGTTCCTCCGCATATCTACGCATTTCACTGCTACACGCGGAATTCCATCCCCCTCTGCCGTACTCTAGCCTTGCAGTCACAAAGGCAGTTCCCAGGTTGAGCCCGGGGATTTCACCTCTGTCTTGCAACGCCGCCTGCGCACGCCTTACGCCCAGTAATTCCGATTAACGCTCGCACCCTACGTATTACCTCGGCTGATGGCACTTAGTTAGC
+
CCCCCGGEGCEGGFFFGFEFGGGFGGGGGGCF:FGDGEGCCEGGGGDFGFGGGGEGCFGGGCF=FFFGGDCFE,FGGEFFC=EEFGFGGGEGGFGFGGDGCDFGGGFGGGEGGFAEFDDDCCBC>C:+8AFGDGGADFFEGAFFG>9F8>*=DF7FFGF6<9AD?CFC,@F*@>CCAFCFAF>@?C9<@CD27*:=9<;95C>=BC)77@CEEFC)5)2:C22=D9(41*-(0(44?:::6:>A7<<4:,*(47-:(---9D0>EF(4??.302)..))43(--(--.(..(/0+3<).)
@M02996:162:000000000-B87FG:1:1104:11149:6415 2:N:0:TCGACGTC+TCTCTCCG
GACTACACGGGTATCTAATCCTGTGTGCTCCCCACGCTTTCGTGCATGAGCGTCAGTACAGGCCCAGGGGATTGCCGTCGCCATCGGTGTTCCTCCGCAGATCTACGCATGTCACTGCTACACGCGGAATTCCATCCCCCTCGGCCGTACTCTAGCCTTGCAGTCACAAAGGCAGTTCCCAGGTTGAGCCCGGGGATTGCACCTCTGTCTTGCAAAGCCGCCTGCGCACGCTTTACGCCCAGTAATTCCGATTAACGCTCGCACCCTACGTATTACCGCGTCTTCTGGGTCGGTTTTAGC
+
CCCCCGGGGGGGGGGGGFFFG,CF,CFF,<CDCGGGGGGGGEF@BC<@EFGFGGGGG@FGAEFCGGGCFGCF,?:E7@+8@FEGGGFFGGG,>EFGDG=+8=,9@FGGGG=EBE<E;>F===4@>:@>6DFGGAFGGGGC+:*=CC5FDGFGGGGGGGGGF698D8CECFFC,3*AFGFFFFCFGFF6:FGBGFGF@GC)4>@=DC@CEFGFFFCFACF3EBD<?9919E94@FF<1(12,(8)7)6425*42<42--4(37(-:82:?4..32)).(((--(().))(((()0*/2).4
@M02996:162:000000000-B87FG:1:1104:11169:6417 2:N:0:TCGACGTC+TCTCTCCG
GACTACACGGGTATCTAATCCTGTGTGCTCCCCACGCTTTCGTGCATGAGCGTCAGTACAGTCCCAGTGGATTGCCTTCGCCATCGGTGTTCCTCCGCATATCTACGCATATCACTGCTACACGCGGCATTCCATCCCCCTCTGCCGTACTCTAGCCTTGCAGTCACAAAGGCAGTTCCCAGGTTGAGACCGCGGTTTCCACCTCTGTCTTTCAACGCCCCCTGCGCCCCCTTTACTCCCCGTAATCCCGATTAACGCTCGCCCCCTACGTATTCCCTCCGCCTCTGCACCTGTTTTCGC
+
CCCCCG<EFGCF@FFGCCEEG,CF,CCE@<CD@FFGGGGGGCECFGD9<FFGGGGGGAF96;BEF9@6CF,CAEGFGGC,@C=FF8,BCFE,@EFFEEC?63,@9FEG,@,CE,?<;5D+=AB=@+++6>FFFEDF8DEC+:*=?D53=EFGC,@F8AE,DF5:=*==,,6+,*+5<:C6,38@9@*,1@D>*:*)->+*9C>5BD)98==9?+*4)1)(=4963(2(6*3(5,.-):EE((-491))2-1(-8)2--(-(1(-:9(-2:.)+0)-)-,((((((.,))...)02<;6,4
@M02996:162:000000000-B87FG:1:1104:11157:6434 2:N:0:TCGACGTC+TCTCTCCG
GACTACACGGGTATCTAATCCTGTTTGCTCCCCACGCTTTCGTGCATGAGCGTCAGTACAGGCCCAGGGGATTGCCTTCGCCATCGGTGTTCCTCCGCATATCTACGCATTTCACTGCTACACGCGGAATTCCATCCCCCTCTGCCGTACTCTAGCCTTGCAGTCACAAAGGCAGTTCCCAGGTTGAGCCCGGGGATTTCACCTCTGTCTTGCACAGCCGCCTGCGCACGCGTTACGCCCAGTCATTCCGATTAACGCTCGCACCCTACGTATTACAGCGGCTGCTGGCACCGAGTTAGC
+
CBCCCGGGGGGGGGGGGGFGGGFEFGGGFFCFFFGGGGGGFCCC@D<<EFGGGGGGGFGCCFGGGCF7FG6CEFFGGGGGGGEGEGBFFFGGGGFFFGEGGGGGGGGGGCFFGFFFFDFGFCFGGGG7CDFEFFGGGGFGG>FD?@5+?EFGFCFGGEFD<C5@DEGG6886DAEGFGEFGCF@>DF?=EC:75C@@FGF<FFE@=>?CF:>4=);)8C(C9,(6:@6:51(714(3(2*414.26AAF:*30>9:--((-1-4CB?244()326-)).,(-(,40)((()())/;E44)
@M02996:162:000000000-B87FG:1:1104:24527:6582 2:N:0:TCGACGTC+TCTCTCCG
GACTACCCGGGTATCTAATCCTGTTTGCTCCCCACGCTTTCGTGCATGAGCGTCAGTACAGGCCCAGGGGATTGCCTTCGCCATCGGTGTTCCTCCGCATATCTACGCATTTCACTGCTACACGCGGAATTCCATCCCCCTCTGCCGTACTCTAGCCTTGCAGTCACAAAGGCAGTTCCCAGGTTGAGCCCGGGGATTTCACCTCTGTCTTGCAAAGCCGCCTGCGCACGCTTTACGCCCAGTAATTCCGAGTAACGCTCGCACCCTACGTCTTACCGCGGCTGCTTGCACGTATTTTGC
+
CCCCCGGGGGGGGGGGGGGGGGGGGGGGGGGGGGGGGGGGGGGGGGGGFGGGGGGGGGGGGGGGGGGGGG@FGGGGGGGGGGGGGGFGGGGGGGGGGGGGGGGGGGGGGEGGGGDCG>FFFFFEGGGDGCFGGFFFGGGGGFFGGGFFGGFGGFCFFGGFCCAGGFGGFFGGGFGGFGFF,@EDFGFFEEGFGFGFFFGFEGEEF=:EFGGAFFCA;5>;E3;(4(66687(709:61CC1::-?AA>C:*(-.6F,----129E<<BB1.(0*..443((4((4,-,:2>00)++3)).
@M02996:162:000000000-B87FG:1:1104:15067:7095 2:N:0:TCGACGTC+TCTCTCCG
GACTACCCGGGTATCTAATCCTGTTTGCTCCCCACGCTTTCGTGCATGAGCGTCAGTACAGGCCCAGGGGATTGCCTTCGCCATCGGTGTTCCTCCGCATATCTACGCATTTCACTGCTACACGCGGAATTCCATCCCCCTCCGCCGTACTCTAGCCTTGCAGTCACAAAGGCAGTTCCCCGGTTGAGCCCGGGGATTTACCCTCTGTCTTGCAAAGCCGCCTGCGCCCCCCTTACGGCCAGTAATTCGGGTTAACGCTCGCCCCCTACGTGTTACCGCCGCTGCTTGCCAGTCGTTGAC
+
CCCCCGGGGGGGGGGGGFFFGGGFGGGGGGFFCGGGGGGGGGGGGGGGAFGGGGGGGGGFDCEFGFF7:FC@FFGGGGGGGGGGFGFBBFGGFGGG+CFGGGADGGGEBEGGGGGFF:?=DFF6EEGG7F8EE=EFGDDC>:?CCE?FDGFGGC+D@@AFFFFCG@F7?:>@FF7FFGFF,48C58*<;FG=C)737B6)1>()/2655:F796;+2*>(7.-41;>((*-(..482(28-(.-2-65*().15)2(((,-/(4C>F0(,:(02-.6,,(-4,(()-.(.))0**22(()
@M02996:162:000000000-B87FG:1:1104:15050:7103 2:N:0:TCGACGTC+TCTCTCCG
GACTACCCGGGTATCTAATCCTGTTTGCTCCCCACGCTTTCGTGCATGAGCGTCAGTACAGGCCCAGGGGATTGCCTTCGCCATCGGTGTTCCTCCGCATATCTACGCATTTCACTGCTACACGCGGAATTCCATCCCCCTCCGCCGTACTCTAGCCTTGCAGTCACAAAGGCAGTTCCCAGGTTGAGCCCGGGGATTTCACCTCTGTCTTGCAAAGCCGCCTGCGCACGCTTTACGCCCAGTAATTCCGATTAACGCTCGCACCCTACGTATTACCGCGGCTGCTGGCACGGTGTTAGC
+
CCCCCGGGGGGGGGGGGFGGGGGGGGGGGGFGCGGGGGGGGGGGGGGGGGGGGGGGGGGGFGGGGGG@FG7CFGGGGGGGGGGGGGGFGGGGGGGGEGGGGGGGGGGGGGGGGGGGGDF@DFG6CFFGGGGGGGGGGGGGGFFGGGFGGGFGGGGGGGGGGGA@FEGGGGGFGFGGFGFFDEE>DFFG@FGBDED@DGGEFGFFFFEFFGGFFFC+8CC;G>21=BBBF83(0<2:??EEBB:A?:<AF:14:D<:-----14(:?B?F<,)33.<)--491,(42:?:?<())*2C:6-
@M02996:162:000000000-B87FG:1:1104:6555:7119 2:N:0:TCTACGTC+TCTCTCCG
GACTACTCGGGTATCTAATCCTGTTTGCTACCCGCACTTTCGAGCATGAGCGTCGATAAGTCCCCAGCAAGCTGCCTTCGCCATCGGTGTTCTTCCTGATCTCTACGCATTCCACCGCTACACCCGGAATTCCGCTTGCCCCTGAACTATCCAAGAGATACAGTCCAGTCTGCAGGTCCGGGGTTGGGCCCCGGTATTGTAAAGCCTGCTTGCATCTCCGCCACCGCTCCCTTTACGCCCATTCATACCGAACAACGCTTGCCCCCCTCGTATTCTCGCGGCTGCTGCCACGTACTTTGC
+
CCCCCFGGGGEGEGFGA,@@DFFFCFGFFE@FF@CBFFFA<B@FGCEF<FFGGGG7FF,CFFGFF<CEGEGGGGGBEFGGEGGGGG@FGGGGGGFFFF9EC=DFDDFGGCCD?AFCG:?88?B8+8+8@?EE,,+=+638+030+837+,=+E8=:8F,@FC7B=:D,7D@;AFC6@?@AC@>3>8>C718>E>15(7=8*,*1*?@((22=?*)3+20.A0((,,(((31:*,620188:())0))-0-/,(0,1(,4-(15,12((-4-2*+.).(24(-,,(.))(,)())**+)))
@M02996:162:000000000-B87FG:1:1104:8263:7146 2:N:0:TCGCCGTC+TCTCTCCG
GACTACCCGGGTATCTAATCCTGTTTGATCCCCACGCTTTCGAGCCTCAGCGTCAGTCGCACTCCGGACACTTGCCTTCGCGATCGGAGTTCTTCGTCATATCTAAGCCTTTTACCGCTACACAACGAATTCCGGCATCCCTGCCAGCACTCAAGACTCACAGTATCAACTGCAATTCCACGGTTGACCCGCAGCATTTCACAGCTGACTTAAACGTCCTCCTACGCTCCCCTGAACACCATCAAATCCGGAACACTCCTGGACCTTCCGTCCTTCCGCCGCTCATGGCCAGTCATTAGC
+
CCCCCGCCEFC@+CBF<ECFFCEDFGGGG,@CFGG+@BCFEEGFGGGGE=@FBCFEE,6@+8@AA@C,@+CA,:AE<FFFG+++9@,,48CFFFF=FEFDG+9,C9ED>DED,,5,613=8CA=D++4?FFGFC+@0+@3?D5++,5:=@DD,@+:,5,,8,387793CE,CCA,2*,;+,@*3389,:F*/498@:,8?49**0*(8:7:**1*))21(2/67@((,/3,(0(/./)832)(.26).2(),().9)(.).*(.:(-.41.(*2))(--(--((()-).(((0*+++.-,
@M02996:162:000000000-B87FG:1:1104:11629:7401 2:N:0:TCGACGTC+TCTCTCCG
GACTACACGGGTATCTAATCCTGTTTGCTCCCCACCCTTTCGCTCCTCAGCGTCAGTTACGGCCCAGAGATCTGCCTTCGCCATCGGTGTTCTTCCTGATATCTGCGCATTCCACCGCTACACCAGGAGTTCCAATCTCCCCTACCGCCCTCTACTCTGCCCGTACCCCCTGCAGGCCCGAGGTTGAGCCTCGGGTTTTCCCAGCCGACGCGACAAACCGCCTACGAGCTCCTTCCCCCCACTAATTCCGCATACCGCCTTCCCCCCACTGCTTTCCGCGGCTGCTGTCACTTCGTTCCG
+
CCCCCGFGGDFGGFGGFFFDGGGEGGFFGFAFFCGGGGGFFGFCFGGGFGGGEGFEGFDGCECFEFF8CCFFGFGGGGGFEFGGFEFCCB:FDEFGFE9EEFGGGG>F>EGGGAFGE:A8=CFGBE:B4AFGG,;EGCFDGDFFDE5C+@@DD9+CAA9DFFDC+:;E+@3:D*A,@>>**4=4,1*<0D,:;*55>7CE*>B3:2(,63C((=()019,:4((,(-(,13(06-.((1:,,44*).605*((0)*(-,--2((:9((-1).++)..14(((((-),6))6)**220(((
@M02996:162:000000000-B87FG:1:1104:3180:7419 2:N:0:TCGACGTC+TCTCTCCG
GACTACCCGGGTATCTAATCCTGTTTGCTCCCCACGCTTTCGTGCATGAGCGTCAGTACAGGCCCAGGGGCTTGCCTTCGCCATCGGTGTTCCTCCGCATATCTACGCATTTCACTGCTACACGCGGAATTCCATCCCCCTCTGCCGTACTCTAGCCTTGCAGTCCCAAAGGCAGTTCCCAGGTTGAGCCCGGTGATTTCACCTCTGTCTTGCAAAGCCGCCTGCGCACGCCTTACGCCCAGTAATTCCGATTAACGCCCGCACCCTACGTATTCCCACGGCTGCTGGGCTCTAGTTAGC
+
CCCCCG<FGGGGGGGGGGGGGGGFGDGFGFEFEGGGGGGGFEGFGGGFCGGEGGGFFDFGGGGGEGFGGG+>FGFGGGGGGGGDEGFF7FEGAEEGEEGGEGGFGGGGGGGGGGCDEDFFFE?C8FEFGFFFDFD9?DFGGFF?FG>3@EFD=F7BEFGGFGFF,)=DDGGGCAGGFAEFGCEFGC3,7=FAC*;67B:*1>@>5*)98@@:468FFG<92632=@6,416(2,87??E>BF02:<>A7514252?4((,-9>9C46:?4.)20)))).-4472(.)((((()/+33)6<
@M02996:162:000000000-B87FG:1:1104:3169:7434 2:N:0:TCGACGTC+TCTCTCCG
GACTACCCGGGTATCTAATCCTGTTTGCTCCCCACGCTTTCGTGCATGAGCGTCAGTACAGGCCCAGGGGATTGCCTTCGCCATCGGTGTTCCTCCGCATATCTACGCATTTCACTGCTACACGCGGAATTCCATCCCCCTCTGCCGTACTCTAGCCTTGCAGTCACAAAGGCAGTTCCCAGGTTGAGCCCGGGGATTTCACCTCTGTCTTGCAAAGCCGCCTGCGCACGCTTTACGCCCAGTACTTCCGATTAACGCTCGCACCCTCCGTATTACCGCGGCGTGTGTCCGCTCGTTAGC
+
CCCCCGGGGGGGGGGGGFFFGGGGGGGGGGGFGGGGGGGGGGGGGGFGFFFGGGGGGGGGGGGCEGGGGGGGGFGGGGGGGFGG?CFFGEGGGGGGGGGE7FDDGADCE>FGFGA<ED9BCE<@C>@@CDGGFGGGFGGGD>FGFGDC8CD=;CDGGGGGFDA@D*@GGGGGCAEFFFAF>DEDCCF7@FF>CB:@=CF?*>>=9F=?8CC9<F6A)8;652/3=9B0(*--7(46?(2:(1,4*-4)0,*-(.6*,((,,1(,/4((((-.*3.6)-((,(--((-,))(())22;:(.
@M02996:162:000000000-B87FG:1:1104:5087:7502 2:N:0:TCGACGTC+TCTCTCCT
GGCTACTGATATTTCTCATGCTGTTGGTAAACCGGTTTTCGATACTTGAAACTCTTTCTGGAACGAGGCTGATGCTGACGGAATTGGCGCTATTCTGTCTAGGTAATCACCGTCACGCTTGACACCCTCTCAATTATATGTCTTCATGCCTCCAGATCTCCAGTGCTTTTTGATTGTTCGTGCTTATTACCCTTCTTTATGTCACGCTGTTTATATTCACTTTCGGCGTATCTAGACTCTTAAACCTCCTCTTAAGCCTTGTTGCTTTTCTATTCTGCGTCATCTGCCAAGGCTTTACTT
+
---,,,;6,,,C<F<FFGF,,C,CF,,86,,,=++6+6,,+,C,@,CF,,,,666CF66,C,;A,,6++C,,,CF,,9,@+,@B2EF,+,@+,C,,,64CA,,9C,,,@,444,,,@)<+0AEGFG7+<,,4,,,,6@,,?*+3?@C49DFGCF+4@FG,,,*560?,3@,+++,73@*3+++@3E+6*,9:,00>*3?7*5*30==))0+1;6*+1++32;0*1)0//*0)+/1*0/844?CCD(7(/0*10+1=)(()/2)(1)))).11++9)))(,(,,))))./)(()/*++-))
@M02996:162:000000000-B87FG:1:1104:17302:7615 2:N:0:TCGACGTC+TCTCTCCG
GACTACCAGGGTATCTAATCCTGTTTGCTCCCCACGCTTTCGTGCCTGAGCGTCAGTTCCGGCCCAGTGGTTTGCCTTCGCCATCGGTGTTCCTCCCCATATCTCCGCATTTCACCGCTACACTCGGAATTCCACCCCCCTCTCCCGTACTCTAGCCTTGCAGTCTCAAAGGCAGTTCCCAGGTTGAGCCCGGGCCTTTCACCTCTGTCTTTCAAAGCCGCCTGCGCCCCCTTTACGCCCAGTAATTCCGGTTAACGCTCGCACCCTACGTATTACCGCGGCTGCTGGCACGTAGTTGGC
+
CCCCCGGGGGGGGGGGGGGGGGGGGGGGGGFGGCEFCGGCFCFFG,C9;4EECE@FF,;CFEFC@7F9:,6,:@EEGGF:CFE4=E7B:F:F=9E=,8AF:CE8,CCFEGGGGA@,@:>CC9B,4=++8AEGGC,@?>@===D+=>*6663=@,=F?@,,@<*:3*?E7,3+@5+A<FEA,3@EFGFG8DF)19*)/?DE5CEEB;3*1=D*9A*++2;(22((/(3(,86(;=3)(,:>144.*49674),3>)2(--((1(4C<::<0.)33).)(,4(-((-840?82(07*;9)(4
@M02996:162:000000000-B87FG:1:1104:5518:7777 2:N:0:TCGACGTC+TCTCTCCG
GACTACTAGGGTATCTAATCCTGTTTGCTCCCCACGCTTTCGTGCATGAGCGTCAGTACAGGCCCAGGGGATTGCCTTCGCCATCGGTGTTCCTCCGCATATCTACGCATTTCACTGCTACACGCGGAATTCCATCCCCCTCTGCCGTACTCTAGCCTTGCAGTCACAAAGGCAGTTCCCAGGTTGAGCCCGGGGATTTCACCTCTGTCTTGCAAAGCCGCCTGCGCACGCCTTACGCCCAGTAATTCCGATTAACGCCCGCACCCTACGTATTACCGCGGCTGCTGGCCGGTAGTTAAC
+
CCCCCGGGGGGGGGGGGEGGGGGFGGGGGGGGEGGGGGGGGGGGGGGGGGGGGGGGGGGGGGGGGGGGGGGGGGGGGGGGGGGGGGFFGGGGFGGGGGGGGGFGGGGCECFFFGGGGDFFDFFEGGCFGFGEFFGGF=DEDFFGGGFGGGFGGGGGGGGGGG5CDDDG,:DDFFDGFGEFGGGDFC;,1,6:EEGBDFC4<FFB=9BEEGGEFFFFFF89::;=41:9>E0(;:<:B:CEFFF2*<AAC5*-456?--(--1(,*2((.3.)00-.)3400(,-13:0((((0)*02-))
@M02996:162:000000000-B87FG:1:1104:27349:8446 2:N:0:TCGACGTC+TCTCTCCG
GACTACCCGGGTATCTAATCCTGTTTGCTCCCCACGCTTTCGTGCATGAGCGTCAGTACAGGTCCAGGGGATTGCCTTCGCCATCGGTGTTCCTCCGCATATCTACGCATTTCACTGCTACACGCGGAATTCCATCCCCCTCTACCGTACTCTAGCCATGCAGTCACAAAGGCAGTTCCCAGGTTGAGCCCGGGGATTTCACCTCTGTCTTGCATAACCGCCTGCGCACGCTTTACGCCCAGTAATTCCGATTAACGCTTGCACCCTACGTATTACCGCGGCTGCTGGCACTGAGGTAGC
+
CCCCCGGGGGGGGGGGGFGGGGGGGGGGGGGGGGGGGGGGGGGGGGGGCGGGGGGGGGGGGGGGGGGGGGEGGGGGGGGGGGGGGGECFGCGGGGGGGGGGFGGGFGGGGFFGGGFGDB=DAFGGGGGGGGGGGGGGFFGGFBFGGFGGGFGGGGGGGGDGFF@86CFFGGGGFGGFFACDFFDEGF?5DGFGFGBDFFEEGFEFF)01=CBFFFFAFD;DF;?FF63>*6,):AA61>EBB(6*4A<;:1(:.52-,-((158C627(-,,22-:.,-49,,(,504,()()*0*3)).
@M02996:162:000000000-B87FG:1:1104:28473:8450 2:N:0:TCGACGTC+TCTCTCCG
GACTACTAGGGTATCTAATCCTGTTTGCTCCCCACGCTTTCGTGCATGAGCGTCAGTACAGGCCCAGGGGATTGCCTTCGCCATCGGTGTTCCTCCGCATATCTACGCATTTCACTGCTACACGCGGAATTCCATCCCCCTCTGCCGTACTCTAGCCTTGCAGTTACAAAGGCGTTTCCCAGGTTGAGCCCGGGGATTTCACCTCTGGCTTGCAAAGCCGCCTGCGCACGCTTTACGGCCAGTAATTCCGATTAACGCTAGCACCCTTCGTATTAACGCGGCTGCTGGCAGTTAGGTACC
+
CCCCCGGGGGGGGGGGGFFGGGFGFGFGGFGGGGGGGGEGGGGGGGGGGGGGGGEGFGGFFGFFEEGGEGDCCFEGGFFGGGGGGGFBC@FGEEFFGGGECFGFGGFGGC@<FABFC=FGG9BE@FFGCFFE@FCDFDDG>>FGGFB>CEFGGFDD=DFGGGFD,*6DG,@C6*++3<;F9@C3@3;,5C>5*:7/5<F/7>@@5*))0;99;FEFFG52=601=@0((1((8())((/*--.4*:<<D0/(30::-(-((2.45?((,-.,*+.)6?0492(,(,4((((,11+*+)).
@M02996:162:000000000-B87FG:1:1104:22658:8685 2:N:0:TCGACGTC+TCTCTCCG
GACTACCAGGGTATCTAATCCTGTTTGCTCCCCACGCTTTCGTGCATGAGCGTCAGTATTGGCCCAGGGGGCTGCCTTCGCCATCGGTATTCCTCCACATCTCTACGCATTTCACTGCTACACGTGGAATTCTACCCCCCTCTGCCATACTCTAGCCCGCCAGTCACAAATGCAGTTCCCAGGTTAAGCCCGGGGATTTCACATCTGTCTTAGCGGACCGCCTGCACACGCTTTACGCCCAGTAATTCCGATTAACGCTTGCACCCTACGTATTACCGCCGCTGCTGGTCCGTAGTTAGC
+
CCCCCGGGGGGG8FFFGFFFGGGGGGGGGFFGCFGGGGGGGGGGGGGGGGGGGGGGG<FGCEFGGGGCGGGFGGEGGGGGGEGGGGEFFFFFGGGG,BF:FGGGGGGGDEGGGGEFG:?BCAFEGGGGGFGGGGGGGGGGGFFGGGFGFCFGFDFGGFGGGGBFGB@EF3EF77@FBFEFEDFEG7AA1@D>*@*>@GGFCGEFFFECFGGCCF>B3<C6E>FD?;@.2:91;F2>668C:?347A44:4131;:?----4944?B:1:3.433.6.(-((--49472,),(0)2/<).5
@M02996:162:000000000-B87FG:1:1104:26508:8805 2:N:0:TCGACGTC+TCTCTCCG
GACTACACGGGTATCTAATCCTGTTTGCTCCCCACGCTTTCGTGCATCAGCGTCAGTACAGGCCCAGGGGATTGCCTTCGCCATCGGTGTTCCTCCGCATATCTACGCATTTCACTGCTACCCGCGGAATTCCATCCCCCTCTGCCGTACTCTAGCCTTGCAGTCACAACGGCAGTTCCCAGGTTGAGCCCGGGGATTTCACCTCTGTCTTGCAACGCCGCCTGCGCACCCTTTACGCCCAGTAATTCCGACTAACGCTCGCCCCCTACGTATTACCGCGGCTGCTGGCACGTAGTTAGC
+
CCCCCGGGGG7CFGGGGFGGGGGGGGFGGGGGG@FCFGDFGFFGG@F,CFFFFGGGG;C6CFG:F,@CFG7FFGAFFGGFGF,CDC7FGGEFDEGGGGGGECCFGEGGECCGGFG<,5<6=4B4CF>>CDFGGA:@D>@CC=D6DG93C@FGF99FDD9,3,;FD*=EC:>CCB7CBF5?,?58:8AG::D95?):(?=@EGFFFF@36>F>AA4088C95(4(4(4-6*-38:BB::EC(2..2).:>:9((.,2(--,(7,(:0((.((.33.4-89(((-(4?24:0<00)/2<)64
@M02996:162:000000000-B87FG:1:1104:4046:8806 2:N:0:TCGACGTC+TCTCTCCG
GACTACCGGGGTATCTAATCCTGTTTGCTCCCCACGCTTTCGTGCATGAGCGTCAGTACAGGCCCATGGGATTGCCTTCGCCATCGGTGTTCCTCCGCATATCTACGCATTTCACTGCTCCACGCGGAATTCCATCCCCCTCTGCCGTACTCTCGCCTTGCAGTACCAAAGGCAGTTCCCAGGTTCAGCCCGGGGCTTTCGCCTCTGTCTTGCAAATCCGCCTGTCCACCCTTTCCGCCCAGTAATTCCTAGTACAGCCCGCACTCCACGTCTTCCCTCTCCTACGCGCACGTATTTCGT
+
CCCCCFGFEEEFGGFCE,EFGGDFGFGGGFFF@FFCEE>FEFFCEGGFFGGGFFEFCFGG,9@?CG,:8<,9=FGFFFG7FG@GD8CF==?;,?=FFGGGDGGADFGGGE7<FGF,@8B6=,B>EC:+=:,>=:EAD>6C>9;D?B9@689@=,0=9@6,<,;3<6?;7,D*;*1;@C>CC8*3?,4,:DB2*9C(-,0*(;7@;*.)1:C<EF;1+;6;F42,/).)/*,,74)43,82<0,)2<))2)0).0-*.)(-(1(4*,3.,,((22..2)((((.),-(-((-())+335(,
@M02996:162:000000000-B87FG:1:1104:26524:8830 2:N:0:TCGACGTC+TCTCTCCG
GACTACACGGGTATCTAATCCTGTTTGCTCCCCACGCTTTCGTGCATGAGCGTCAGTACAGGCCCAGGGGATTGCCTTCGCCATCGGTGTTCCTCCGCATATCTACGCATTTCCCTGCTACACGCGGAATTCCATCCCCCTCTGCCGTACTCTAGCCTTGCAGTCACAAAGGCAGTTCCCAGGTTGAGCCCGGGGATTTCACCTCTGTCTTGCAAAGCCGCCTGCGCACGCTTTACGCCCAGTACTTCCGATTAACGCTCCCACCCTACGTATTACCGCGGCTTCTGGCACTTATTTAGA
+
CCCCCGGGGGGG7FGGGEFFGGGGGGGGGGGGGGFGGGGGGGGGGGGGGGGGGGGGFFGFDGGEG,CFDD@=BDFGFGGGGGGGGGCF@FBFF?EGGGGGG@GGGGGGGGGCF,C<@:@=CAF6+CFGGGGE=,=9DGFGGFF=DC>7+@DG;9B>DDEFA?FFFBGGCGFG8?EFFG*;,DFF9DFGCGFAE4D59FCE5<5B@4><CFG4<AC105C>=4<03((.6B>?:?AF66>523(626)-:(1(-).*-,(((*,,/86(44(.20).)-(,,4-(2<2)4(,()*+30-))
@M02996:162:000000000-B87FG:1:1104:24566:8873 2:N:0:TCGACGTC+TCTCTCCG
GACTACACGGGTATCTAATCCTGTTTGCTCCCCACGCTTTCGTGCATGAGCGTCAGTACAGGCCCAGGGGATTGCCTTCGCCATCGGTGTTCCTCCGCATATCTACGCATTTCACTGCTACACGCGGAATTCCATCCCCCTCTGCCGTACTCTAGCCTTGCAGTCACAAAGGCAGTTCCCAGGTTGAGCCCGGGGATTTCACCTCTGTCTTTCAAAGCCGCCTGCGCACGCTTTACGCCCAGTAATTCCGATTAACGCTCGCACCCTACGTATTACCCCGGCTGCTGGCACGTAGTTAGC
+
CCCCCGGGGGGGGGGGGFFFGGGGGGGGGGGGGGGGGGGFGGGGGGGGGGGGGGGGGGGGGGGGGGGGGGCFGGGGGGGGGGGGGGEBFGEGGFGGGGGGGGG8EGGGGEGGGGFFGDFFFFFDGGGGGGGGGGGGFGGGGFFFGGFGDGFGGGGGGGGGFDCGGEGAGFDC?F@FFCEF@DGECGFFFFF4@E4@=FGFFGFEFC@4C=4*9@5;+;F676?@7(:9@>33<F9>002:::?FGFF<>:*-156;(,,,,1,4=<(4?1,.306-.(-,--,-(58(4:<40./2<).6
@M02996:162:000000000-B87FG:1:1104:24579:8887 2:N:0:TCGACGTC+TCTCTCCG
GACTACACGGGTATCTAATCCTGTTTGCTCCCCACGCTTTCGTGCATGAGCGTCAGTACAGGCCCAGGGGATTGCCTTCGCCATCGGTGTTCCTCCGCATATCTACGCATTTCACTGCTACACGCGGAATTCCATCCCCCTCTGCCGTACTCTAGCCTTGCAGTCACAAAGGCAGTTCCCAGGTTGAGCCCGGGGATTTCACCTCTGTCTTGCAAAGCCGCCTGCGCACGCGTTACGCCCAGTAATTCCGATTAACGCTCGCAACCTACGTATTACCGCGGCTGCTCTCACGTATGTAGC
+
CCCCCGGGGGGGEFGGGCGGGGGGGGGGGGGGGGGGGGGGGGGGGGGGGGGGGGGGGGGGGGGGGGGGGG@FFEDGFGGGEGGGGGGGGGGGFFEGGGCEGGGGFGGGGEGGGGCCF:F@@EFEGGGGGGGGGGGF6DEGGFFGGFEFCEFGGDGGGGGGDFFGGFGG9F6CEF>CFGFFFGG:>FF,5DGFCEGBFFCEFC>BFDB85:=:;49;48C:=:4(339:>89(03:?::E>(8?):<2.:8*((06C(---4CB(:4>?:8.4++--68-((-((3))),4-475+*3))-
@M02996:162:000000000-B87FG:1:1104:24557:8890 2:N:0:TCGACGTC+TCTCTCCG
GACTACACGGGTATCTAATCCTGTTTGCTCCCCACGCTTTCGTGCATGAGCGTCAGTACAGGCCCAGGGGATTGCCTTCGCCATCGGTGTTCCTCCGCATATCTACGCATTTCACTGCTACACGCGGAATTCCATCCCCCTCTGCCGTACTCTAGCCTTGCAGTCACAAAGGCAGTTCCCAGGTTGAGCCCGGGGATTTCACCTCTGTCTTGCAAAGCCGCCTGCGCACGCTTTACGCCCAGTAATTCCGATTAACGCTCGCACCCTACGCATTACCGCGGCTGCTGGCACGTAGTTAGC
+
CCCCCGGGGGGGGGGGGGGGGGGFGGGGGGGGGGGGGGGGGGGGGGGGGGGGGGGGGGGGGGGGGGGGGGEG?FGGGGGGDGGGGGFC@CFFEFGGDGGGDGGGGGGGGGGGGGGGGDB?DEFGGDGGGGGGGGGGGGGGGFFDFEDFGGFGGCFGFFGDG9:@EAGFGDFDDFGGFGFF9>CDFGF?=DC@GBG>DFGFFGFFDGFECGGFFFFFFGG;C:;3,61,68(37:AF?:CE(,,6045<F(121)-2--,-4C>FE<0443((22.).4992((4:B:>(()(0)*23.5A
@M02996:162:000000000-B87FG:1:1104:27186:8902 2:N:0:TCGACGTC+TCTCTCCG
GACTACCAGGGTATCTAATCCTGTTTGCTCCCCACGCTTTCGTGCATGAGCGTCAGTACAGGCCCAGGGGATTGCCTTCGCCATCGGTGTTCCTCCGCATATCTACGCATTTCACTGCTACACGCGGAATTCCACCCCCCTCTGCCGTACTCTAGCCTTGCAGTCACAAAGGCAGTTCCCAGGTTGAGCCCGGGGATTTCACCTCTGTCTTGCAAAGCCGCCTGCGCACGCTTTACGCCCAGTAATTCCGATTAACGCTCGCACCCTACGTATTACCGCGGCTGCTGGCACGTAGTTAGC
+
CCCCCGGGGGGGGFFGGFGGGGGGGGGGGGGGGGGGGGGFGGGGGGGGDGGGGGGGGGGGFGGGGGGFGGCEDGGGGGGGGGGGGCFC7FCGGGGGGGGGGGGCFGGGGGGGGFFDG>FDFGFEGGGGGGGGGGGFGGGGGFFGGC?FGGFGEFF=CCFFGGFGGE=F?F?FFFGGFGFFGGF8EGFGE?FB5979=FGEFFEE>FECCGG4@FEFFDGFG7;FF69(3*7(88<<08CE06::DB26:>7:B>A7----(9(4*4:<B<4,23-)626;(-343,)287<0.0;;C6)6
@M02996:162:000000000-B87FG:1:1104:2160:9728 2:N:0:TCGACGTC+TCTCTCCT
GACTACTAGGGTATCTAATCCTGTTTGCTCCCCACGCTTTCGTGCATGAGCGTCAGTTCAGGCCCAGGGGATCGCCTTCGCCACCGGTGTTCCTCCTCATATCTACGCATTTCACTGCTACACGCGGAATTCCACTCCCCTCTCCCGTACTCAAGCCTTGCAGTTTCAAATGCAGTTCCCAGGTTGAGCCCGGGGATTTCACCTCTGTCTTGCAAACCCGCCTACGCACCCTTTACGCCCAGTAATTCCGGTTAACGCTCGCACCCTACGTATTACCGCGGCTGCTGGCACGTCGTTAGC
+
CCCCCGF9FFGGGGGGGGGGGGGGGGGGGFFGGGGGGGGGGG<FF,C6FGGGGGGGG9,,,C,@FGG,,+64,@@FGFGGGGG,,@@FGEGGGGGG,,AFF=CFGGGGGGGGGGG,E:??DCF+8FEFGGGGE;9,+46@D>F+=3*,6@DD,8ACD?C8>=;C7*?;CC,?CC9:8CEF9EC:DFFF@GD8*@?)<FC<?F*32C=*8CF4@ACA)2C6C362;0:(.8:(83CC62CE:05<>6>::8/-(.):-----9(4C?236:420364)4643(--().5627:>)22;(42
@M02996:162:000000000-B87FG:1:1104:16135:10327 2:N:0:TCGACGTC+TCTCTCCG
GACTACCAGGGTATCTAATCCTGTTTGCTCCCCACGCTTTCGTGCATGAGCGTCAGTACAGGCCCAGGGGATTGCCTTCGCCATCGGTGTTCCTCCGCATATCTACGCATTTCACTGCTACACGCGGAATTCCATCCCCCTCTGCCGTACTCTAGCCTTGCAGTCACAAAGGCAGTTCCCAGGTTGAGCCCGGGGATTTCACCTCTGTCTTGCAACGCCGCCTGCGCACGCTTTACGCCCAGTAATTCCGATTAACGCTCGCACCCTACGTATTACCGCGGCTGCTGGCACGTAGTTAGC
+
CCCCCGGGGGGGGGGGGGGGGGGGFFGGGGCFCGGGGGGGGGGGGGGGGGGGGGGGGGGGGGGGGGGGGGFGGGGGGGGGGGGGFGGFFGGGFGFGDGGGGGGGGGGGGDGGCFGFG>DFFFCGGGGGGGFGFGGGGGGGGFFGGGFFDGFFFFGGGGGGGGFCF5DFE8DFCFGGFGFF>FGEFGFGFGF8CDDB=FFEFGFEFDEEFGGFFFE)8>DFD;?3769;>>1(0:4<:<ECBF?A246:?3*-(062((---1(-:3((84.)3+)..414433-.453:24?7)2/<-44
@M02996:162:000000000-B87FG:1:1104:16127:10343 2:N:0:TCGACGTC+TCTCTCCG
GACTACCAGGGTATCTAATCCTGTTTGCTCCCCACGCTTTCGTGCATGAGCGTCAGTACAGGCCCAGGGGATTGCCTTCGCCATCGGTGTTCCTCCGCATATCTACGCATTTCACTGCTACACGCGGAATTCCATCCCCCTCTGCCGTACTCTAGCCTTGCAGTCACAAAGGCAGTTCCCAGGTTGAGCCCGGGGATTTCACCTCTGTCTTGCAAAGCCGCCTGCGCACCCCTTACGCCCAGTAATTCCGATTAACGCTCGCACCCTACGTATTCCCGCGGCTGCTGGCACGTGGTTAGC
+
CCCCCGGGGGGGGGGGGFGGGGGFGGGGGGGGGGGGGGGGGGGGGGGGGGGGGGGGGGGGGGGGGGGGGGGGGGGGGGGGGGGEGGFFFFGGGGGGGGGGGGGGGGGGGGFGGGGGG:DFFFGEGGGGGGFGGGGFGGGGGFFGGGBFGGAGGFFGGGGGGFFC@CGGGGGGGFGGFGFFGGGGGGFGFGGAGFDBDGGE?GFEFDFFFGG@*AEFAFF>C9;?0(6:@*/(2=?:?BGG06>ADABFC?73:B9*(-(((1((:4((.2..3+).,8997--(()50:B?F7)*2*632
@M02996:162:000000000-B87FG:1:1104:17519:10492 2:N:0:TCGACGTC+TCTCTCCG
GACTACAAGGGTATCTAATCCTGTTTGCTCCCCACGCTTTCGTGCATGAGCGTCAGTACAGGTCCAGGGGATTGCCTTCGCCATCGGTGTTCCTCCGCATATCTACGCATTTCACTGCTACACGCGGAATTCCATCCCCCTCTACCGTACTCTAGCCATGCAGTCACAAAGGCAGTTCCCAGGTTGAGCCCGGGGATTTCACCTCTGTCTTGCATAACCGCCTGCGCACGCTTTACGCCCAGTAATTCCGATTAACGCTTGCACCCTACGTATTACCGCGGCTGCTGGCACGTAGTTAGC
+
CCCCCGGGGGGGGGGGGGGGGGGGGGGGGGFGBFGGGGGGGGGGGGGGGGGGGGGGGGGGGGGGGGGGGGDFGGGGGGGGGFEEFEEGFGGGGGGGGGGGGGGGGGGGGGGGGGFFGDFDFEFGGGGGGGGGGGGGGGFGGAFGGGFEGGFGGGGGGGGGGGFFFFGGGGGFGFGGFGFFGGGGGGAFEFGFGFGFFGGEEGFFFD=CEGGFFFFFFGG@C43?@(67>52687<F68EG8<:>C4A5:(14:@AF-----1),:?FFB6:23<666074731700:(372(.88;<-.)
@M02996:162:000000000-B87FG:1:1104:3515:11016 2:N:0:TCGACGTC+TGTCTCCG
GACTACTGGGGTATCTAATCCTGTTTGCTCCCCACGCTTTCGTGCATGAGCGTCAGTACAGCCCCAGGGGCTTGCCTTCGCCATCGGTGTTCCTCCGCATATCTACGCATTTCACTGCTACACGCGGAATTCCATCCCCCTCTGCCGTACTCTAGCCTTCCAGTCACAAAGGCAGTTCCCAGGTTGAGCCCGGGGATTTCACCTCGGGCTTGCAAACCCGCCTGCGCACCCTTTAAGCCCAGTAAATCCGATTAACGCTCGCACCCTACGTATTCCCGCGGCTGCGGGCACGAAATTAGC
+
CCCCCGGFGGGGGGGGFFFGGGGGGGGFG<DFGGGEGGGGGGEFGGGGFEFGEGGGGG@E@,B?FFGF>@+@FFGGGGGGG,BFGGE8CFFGFFFF7BF:EDGGGFFGGGGGFGG,E0=?D?EC7CFGGGGFFD=EF8DEC5*8CEB8=CFG,CFCGG8,8EAF6CFGGG,CFFCFAC=FFGE:DFAEEG5:7>GF(@C</5.;B*((,2C20A?6)2::C9<(42>(4*-,04<).6C8?0,6:)))*-*--76:,((--17;C6FF?1.)+3.))(-((,342,((47:8)0**0),.
@M02996:162:000000000-B87FG:1:1104:3518:11033 2:N:0:TCGACGTC+TCTCTCCG
GACTACTGGGGTATCTAATCCTGTTTGCTCCCCACGCTTTCGTGCATGAGCGTCAGTACAGGCCCAGGGGATTGCCTTCGCCATCGGTGTTCCTCCGCATATCTACGCATTTCACTGCTACACGCGGAATTCCATCCCCCTCTGCCGTACTCTAGCCTTGCAGTCACAAAGGCAGTTCCCAGGTTGAGCCCGGGGATTTCACCTCTGTCTTGCAAAGCCGCCTGCGCACGCTTTACGCCCAGTAATTCCGATTAACGCCCTCACCCTACTGATTCCCGCGGCTGCTGGCACGTAGTTCGC
+
CCCCCGGGGGGGGGGGFFFFGGGFGGGGGEDFFGGGGGGGGGGGGGGGGGGGGGGGFGGGGGGGGGGGGG7FGGGGGGGGGGGGFGGGGGGEAFFGGGGGGFFGGEGGGGGGGGGGF8DDDFFGGGDGGDFGGGGGFEFE>AFGGGF:?EDFAADFGFA=F?FDF*DFGGGFFFEGFCEFAGF,@EAGFFGAEEDFFF=E?EEFFGE?@@CEFFEFFC>6C9?;2(.(.:4,5?<ABFGGFF49:4--0.1:()6*,-(((/,(24:((,).03)))(-,-,-,(..4(7<?5.*23-,(
@M02996:162:000000000-B87FG:1:1104:27434:11227 2:N:0:TCGACGTC+TCTCTCCG
GACTACTCGGGTATCTAATCCTGTTTGCTCCCCACGCTTTCGTGCATGAGCGTCAGTACAGGCCCAGGGGATTGCCTTCGCCATCGGTGTTCCTCCGCATATCTACGCATTTCACTGCTACACGCGGAATTCCATCCCCCTCTGCCGTACTCTAGCCTTGCAGTCACAAAGGCAGTTCCCAGGTTGAGCCCGGGGATTTCCCCTCTGTCTTGCAAAGCCCCCTGCGCACCCCTTACGCCCCGTCATGCCGATTAACGCTCGCACCCTACCGATTTCCGCGGCTGCTTGCGCATATTTCGC
+
CCCCCGFGGGDFGFGGGFFGGGGFGFGGGGFFCFEGEGGGFCEGGGGGDGGGGGGGGGGGGGFEGGG@FGFEEFGGGGGGD@CFFGEFCFGGDEFFCGDGGDGCDFFGGGGFGGG<E5?6=CEC7F@F4FFFFF;=D8=@C=DDFED=>E5D9F?DFGG,@?F<DCDGGGFGDF6FFFEFFG*36:?4:@D2:A/(0<CC4F:36*7<<CGBFA?@45*(2.(6=9>(3*,(::?>(-/:((4(9().2(1427::(-(41929C:423(((*1())--,(--((5),4(-())++3-21
@M02996:162:000000000-B87FG:1:1104:27444:11244 2:N:0:TCGACGTC+TCTCTCCG
GACTACTCGGGTATCTAATCCTGTTTGCTCCCCACGCTTTCGTGCATGAGCGTCAGTACAGGCCCAGGGGATTGCCTTCGCCATCGGTGTTCCTCCGCATATCTACGCATTTCACTGCTACACGCGGAATTCCATCCCCCTCTGCCGTACTCTAGCCTTGCAGTCACAAAGGCAGTTCCCAGGTTGAGCCCGGGGATTTCACCTCTGACTTGCAAAGCCGCCTGCGCACGCTTTACGCCCAGTAAATCCGATTAAAGCTCGCCCCCTACGTATTCCAGCCGGTGCTGGCACGTAGTTAGC
+
CCCCCGGGGGGGGGGGGGGGGGGFGFGGGGGGGGGGGCGGGGGGGGGGGGGGGGGGGGGGGGGGGGGGGGGCFGGGGGGGFFEGFGFCFFFGGFGGGGG7F?FGGGGGGGGGGGFFF>FGDFFGGGGFGGGGGGGGGGGGGFFGGDBBCGFG=ECFGGCGGGFFDAFGGGGGGFGFFFEFGFF@FG>A=@D2;5D@@DGEFGFFFD:*0;C=EF?FFDC6::62:6@;;861)29A:(8C??(.*)))23181@)2)-))-)(,23,434(,33).))((((,((-6:677:>5*1266<
@M02996:162:000000000-B87FG:1:1104:5081:11296 2:N:0:TCGACGTC+TCTCTCCG
GACTACTAGGGTATCTAATCCTGTTTGCTCCCCACGCTTTCGTGCATGAGCGTCAGTACAGGCCCAGGGGATTGCCTTCGCCATCGGTGTTCCTCCGCATATCTACGCATTTCACTGCTACACGCGGAATTCCATCCCCCTCTGCCGTACTCTAGCCTTGCAGTCACAAAGGCAGTTCCCAGGTTGAGCCCGGGGATTTCACCTCTGTCTTGCAAAGCCGCCTGCGCACGCTTTACGCCCAGTAATTCCGATTAACGCACGCACCCTACGTATTACCGCGGCTGCTGTCACGTAGTTAGC
+
CCCCCGGGGGGGFGGGGGFGGGDFCCFGGFFFFGGGGGGGGGGGGGGGGGGGGEEGGGGGGGGEEGFGGDGCEFFGGGGGGGGGGGGFGFGGFGGGGGFEGFGGGGFGGGGGGGGGG:DFGFGGEGGFEGGFFFGGF>EEDAFGGF?F@EFFFCD,=DD,@?B3=DGGG6D:DFE7BEEF3D@@DG>FEGF9C4DA5CF?CGF3>?E?5DGFFFEFAF835:63(60.3:((02))4(88?B(.25-6C7/41>):,((-,179C483:3.)0365>03(2--43>7)5>AB>);2+6>2
@M02996:162:000000000-B87FG:1:1104:10355:11640 2:N:0:TCGACGTC+TCTCTCCG
GACTACCGGGGTATCTAATCCTGTTTGCTCCCCACGCTTTCGTGCATGAGCGTCAGTACAGGCCCAGGGGATTGCCTTCGCCATCGGTGTTCCTCCGCATATCTACGCATTTCACTGCTACACGCGGAATTCCATCCCCCTCTGCCGTACTCTAGCCTTGCAGTCACAAAGGCAGTTCCCAGGTTGAGCCCGGGGATTTCACCTCTGTCTTGCAAAGCCGCCTGCGCACGCTTTACGCCCACTACTTCCGATTAACCGTCGCCCCCTACGTATTACCCGGGCTTCTGGCTCGCAGTTCGT
+
CCCCCGGGGGGGCFGGGGGGGGGFGGGGGGFGGGGGGGGGGFFGGGGGGGGGGGGGGGGGGGGEGGGGGGGGFGGGGFFFGGECDEFFFCEGFFGGEGGGE8E8;FGGGEGGGGGFG>DGFFEEGGFCGFGGG8FFGGGGD9*6=FBFDGFDC=7F?CC<<@CD@*DDG?FC5*79BA<>@85DDFFC5DFA5*992FFE?F@58D=CEC7)/1;FFFG0C>F?F661(*-,01))-3?E:(38*)65:09:?D)*-(,-2)((*4;0123)3<2.6.(((,,((-).)(,())1/+)-,
@M02996:162:000000000-B87FG:1:1104:10340:11658 2:N:0:TCGACGTC+TCTCTCCG
GACTACCGGGGTATCTAATCCTGTTTGCTCCCCACGCTTTCGTGCATGAGCGTCAGTACAGGCCCAGGGGATTGCCTTCGCCATCGGTGTTCCTCCGCATATCTACGCATTTCACTGCTACACGCGGAATTCCATCCCCCTCTGCCGTACTCTAGCCTTGCAGTCACAAAGGCAGTTCCCAGGTTGAGCCCGGGGATTTCACCTCTGTCTTGCAAAGCCGCCTGCGCACGCTTTACGCCCAGTAATTCCGATTAACGCTCGCACCCTACGTATTACCGCGGCTGCTGGCACTGAGTTAGC
+
CCCCCGGGGGGGGGGGGGGGGGGGGGGGGGGGGGGGGGEFGGGGGGGGFGGGGGGGGGGGGGGGGGGGGGGGGFGGGGGGGGGGGGGGGGGGGFGGGGGGGFGGGGGGGGGGGGGFG>FDCFGGGGGGGGGGGGGGGGGDC@FGGFFFDGFGGGGGGGGGGGFFGFFGGGGFFFCFFGFFGGGGFGFF=FG9E>G@2FCEEGEFBC4.7CG>EF9+07C@E36;<99(4/90>6:<::EE<B?FCABA:0/3:D>C--(((1-4=:00401.+3-6429(33,41)48B<)()/23C<--
@M02996:162:000000000-B87FG:1:1104:16943:11756 2:N:0:TCGACGTC+TCTCTCCG
GACTACTAGGGTATCTAATCCTGTTTGCTCCCCACGCTTTCGTGCATGAGCGTCAGTACAGGCCCAGGGGATTGCCTTCGCCATCGGTGTTCCTCCGCATATCTACGCATTTCACTGCTACACGCGGAATTCCATCCCCCTCTGCCGTACTCTAGCCTTGCAGTCACAAAGGCAGTTCCCAGGTTGAGCCCGGGGATTTCACCTCTGTCTTGCAAAGCCGCCTGCGCACGCTTTACGCCCAGTAATTCCGATTAACGCTCGCACCCTACGTATTACCGCGGCTGCTGGCCCGTAGTTAGC
+
CCCCCGGGGGGGGGGGGFGGGGFFGGGGGGFGGGGGGGGGGGGGGGGGFGGGGGGGGGGGGGGGGGGGGGGGFFGGGGGGGGGGFGFCFGGGGGGGGGGGGGGGGGGGGGDGGGGFF:FGFAFGGGGFDGGGGGDGGFGGGAF?FGFGDGFGGGGGGGGGGGFFGBGGGGGGGFGGAFFFGGGFGFFGFGGFGFGFFFDCCGB3>?BC?GGE=A?6?<63=93?FF9(61.4:?<96<EG0??B26-6>:*4:E9:----49(3C?:0<?3<<A6:9:>(479((,.,,(((0)2124>:
@M02996:162:000000000-B87FG:1:1104:27532:11996 2:N:0:TCGACGTC+TCTCTCCG
GACTACTCGGGTATCTAATCCTGTTTGCTCCCCACGCTTTCGTGCATGAGCGTCAGTACAGGCCCAGGGGATTGCCTTCGCCATCGGTGTTCCTCCGCATATCTACGCATTTCACTGCTACACGCGGAATTCCATCCCCCTCTGCCGTACTCTAGCCTTGCAGTCACAAAGGCAGTTCCCAGGTTGAGCCCGGGGATTTCACCTCTGTCTTGCAAAGCCGCCTGCGCACGCTTTACGCCCAGTAATTCCGATTAACGCTCGCACCCTCCGTATTACCGCGGCTGCTGGCCCGTAGTTACC
+
CCCCCGGGGGGGGGGGGFGGGGGGGGGGGGFGEGGGGGGGGEGGGGGGGGGGGGGGGGGGGGGGGGGGGGGGGGGGGGGGGGGGGGGFGGGGGGGGGGGGGGGGGGGGGGGGGFGDG:DDFFGDGGG>GGGGGGGGGFGEDFFGGGAFDGFG;FFFGFGGG?DGGCDFGFCFGFECCFEFGFFAFGAF@GFBGFC@DGFCCGFEDGFEFGGEE68=4<C@G@;;D6:>9*3(8:A918CE?6(.0)69:89:::<:((,,-129C11(,4-.0<629(,----4:))4,1:2)01;<.)6
@M02996:162:000000000-B87FG:1:1104:27544:12008 2:N:0:TCGACGTC+TCTCTCCG
GACTACTCGGGTATCTAATCCTGTTTGCTCCCCACGCTTTCGTGCATGAGCGTCAGTACAGGCCCAGGGGATTGCCTTCGCCATCGGTGTTCCTCCGCATATCTACGCATTTCACTGCTACACGCGGAATTCCATCCCCCTCTGCCGTACTCTAGCCTTGCAGTCACAAAGGCAGTTCCAAGGTTGAGCCCGGGGATTTCACCTCTGTCTTGCAAAGCCGCCTGCGCACGCTTTCCGCCCAGTAATTCCGCTTAACGATCGCACCCTACGTATTACCGCCGCTGCTGGCCCGTAGGTAGC
+
CCCCCGGGGGGGGGGGGAFGGGGFFFGGGGGGDGGGGGGGGGGGGGGGGGGGGDGDGGGGGGGGG@DGGGCGGGGGGGGGGGGGFGFCFGGFGGGGGGGE@DGGGGGGGEGGGGGFG:FFF9?>EGGGGGGGGGFGGF?EDABFFGFCGGFGAFFGGGGGGGFGC<C,@FGGGFDCFGF6@EF6>F>FEGG@5BC>5CFEFF=@BC@CCGFE:FCA45FFG9;??@F268(,8?)4:?CG??,:0.6>>41(,8)*((,((1-4::14:1,,0+)).(-(-,(((..41(((0)**3650
@M02996:162:000000000-B87FG:1:1104:27521:12014 2:N:0:TCGACGTC+TCTCTCCG
GACTACTCGGGTATCTAATCCTGTTTGCTCCCCACGCTTTCGTGCATGAGCGTCAGTACAGGCCCAGGGGATTGCCTTCGCCATCGGTGTTCCTCCGCATATCTACGCATTTCACTGCTACACGCGGAATTCCATCCCCCTCTGCCGTACTCTAGCCTTGCAGTCACAAAGGCAGTTCCCAGGTTGAGCCCGGGGATTTCACCTCTGTCTTGCAAGGCCGCCTTCGCCCCCCTTACGCCCAGTAATTCCGATTAACGCTCGCACCCCACGTATTACCGCGGCTCATGGCACGTATGTCGC
+
CCCCCGGGGGGGGGGGGFFGGGGFGEFGGGGGGGGGGGGGGGGGGGGFAFGGGGGGGGGGGGGDEGGGGG:FFGGFGGGGGGGGD>FFFGGGGGGGGGGGCDGGGGGG>EFFGGGDF:DFD,BCGGECGF8EFGGGGGGECAF==E>FDEFGGGGFFFGGGFFGGFGGGGCDCF>9?CCFGDCDFF3,3::9E4?@(CCC*B5329)*/14.4AC*)55>C2(/./(//*(,038??0>C0((.*.46:(1,20)*(,434717E<(-4(,.23)).((-(--(.)-.(.565)+*3),(
@M02996:162:000000000-B87FG:1:1104:11755:12298 2:N:0:TCGACGTC+TCTCTCCG
GACTACACGGGTATCTAATCCTGTTTGCTCCCCACGCTTTCGTGCATGAGCGTCAGTACAGGTCCAGGGGATTGCCTTCGCCATCGGTGTTCCTCCGCATATCTACGCATTTCACTGCTACACGCGGAATTCCATCCCCCTCTACCGTACTCTAGCCATGCAGTCACAAAGGCAGTTCCCAGGTTGAGCCCGGGGATTTCACCTCTGTCTTGCATAACCGCCTGCGCAGCCTTTACGCCCAGGAATTCCGATTAACGCTTGCCCCCCTCGTATTCCCGCTGCTGCTGTCCGGTGTTTACT
+
CCCCCGGGGGGGGGGGGFFGGGFGGGGGGGGGGGGGGGGGGGGGGGGGGGGGGGGEGGGGGGFGFFGGGGGCFGGGGFGGGGGGFEFFEGGGGGGGGGGGDGGGGGGGGGGGGGGFEDF99,BCECE7=FFFGGGGGDFGGFFCF95F8CDGFFDFFEG8@,<B=CFCFDEGFFGGFF@F9D*@>FA?CFGA5B772<C?4CE3>9>98DCEBFFF+;62=:(6=660(*/,/=37((2:(,((*,))0,*4(.-?----(1(.21((-4-(2A)).,7(,()))52)))(-..1*;)))
@M02996:162:000000000-B87FG:1:1104:9650:12783 2:N:0:TCGACGTC+TCTCTCCG
GACTACTGGGGTATCTAATCCTGTTTGCTCCCCACGCTTTCGTGCATGAGCGTCAGTACAGGCCCAGGGGATTGCCTTCGCCATCGGTGTTCCTCCGCATATCTACGCATTTCACTGCTACACGCGGAATTCCATCCCCCTCTGCCGTACTCTAGCCTTGCAGTCACAAAGGCAGTTCCCAGGTTGAGCCCGGGGATTTCCCCTCTGTCTTGCCAAGCCGCCTGCGCTCCCTTTACGCCCAGTCATTCCGCTTAACGCTGCCCCCCTACGTGTTACGGCGTCTGCTGGGCCTTGGTTAGT
+
CCCCCGGGGGGGGGGG9DFGGGGGGGGGGGFGGGGGGGGGGGGGGFGFFGGGGGGGGGCFGGGGGGF7FCC@FFFGGGGGGDGGEEGGGGGGGGGGGG>7@EGGGGGGEGGGGGGCG:@BCFF68CFFGGGGGG86=DEGGDFFGEB6=EFGB>DCCGC8FE+C?=CF?>DCFF6CFF79@CFFD66<:8@=7?*-5CC**>5>99@5<CF4;)8).12(*622=(((/*/(;454(3::(,5)*.-67:*-4))0-((((/.->33:0:2(3;.-(((4-(--<<:((((-)/+3/.()
@M02996:162:000000000-B87FG:1:1104:9631:12785 2:N:0:TCGACGTC+TCTCTCCG
GACTACTGGGGTATCTAATCCTGTTTGCTCCCCACGCTTTCGTGCATGAGCGTCAGTACAGGCCCAGGGGATTGCCTTCGCCATCGGTGTTCCTCCGCATATCTACGCATTTCACTGCTACACGCGGAATTCCATCCCCCTCTGCCGTACTCTAGCCTTGCAGTCACAAAGGCAGTTCCCAGGTTGAGCCCGGGGATTTCACCTCTGTCTTGCAAAGCCGCCTGCGCACGCTTTACGCCCAGTAATTCCGATTAACGCCCGCACCCTACGTATTACCGCGGCTGCTGGGACGTGTTTAGC
+
CCCCCGGGGGGGGGGGGGGGGGGGGGGGGGFGGGGGGGGGGGGGGGGGFGGGGGGGGGGGGGGGGGGGGGGGGGGGGFGGGGGGFECFGGGGGGGGGGGGGGGGGGGGGGGGGGGFG>DFFFGGGGEGGGGGGGGGGGGGGAFDGGFFDGFGGGGDGGGGGGFCDAGGGGGGGFGGFGFFGGGGGGFFEFGFGFGFFGGFCG=@>FECEGGFFFEFFGGFG6;;=BFBBC02><A4:1CE0<?FC)6<7:1(4562-,(--1(3><B(44()32)6<:940,,-,,.(((.1<502;<.4
@M02996:162:000000000-B87FG:1:1104:21828:13301 2:N:0:TCGACGTC+TCTCTCCG
GACTACCCGGGTATCTAATCCTGTTTGCTCCCCACGCTTTCGTGCATGAGCGTCAGTACAGGCCCAGGGGATTGCCTTCGCCATCGGTGTTCCTCCGCATATCTACGCATTTCACTGCTACACGCGGAATTCCATCCCCCTCTGCCGTACTCTAGCCTTGCAGTCACAAAGGCAGTTCCCAGGTTGAGCCCGGGGATTTCACCTCTGTCTTGCAAAGCCGCCTGCGCACGCTTTACGCCCAGTAATTCCGCTTAACGCTCGCACCCTACGTATTCCCGCGGCTGCTGGCACGGTGTTCGC
+
CCCCCGGGGGGGGGGGGGFFGGGGGGGGGGFGGGGGGGGGGGGGGGGGGGGGGGGGGGGGGGGGGGGGGGGGGGGGGGGGGFGGGGFGGGGGGFGGGGGGGGGFGGGGGGGGGGFFG>FGGGFEGGGGFDGGGGGGGGFGGAFGGGFGGGFGGFGGGGGCFGA@@CGGFGGGGFEGFGFF9EFGFGFGEGGFGDG==FFFFGEBBCEEFGFA<*7+0;GBEB;(=;B6:*((08>2?:CC6635C99<C7*-8B:2--,--1(-:81(.:4423-58:((-(-4().4:828))1/2-(4
@M02996:162:000000000-B87FG:1:1104:21814:13314 2:N:0:TCGACGTC+TCTCTCCG
GACTACCCGGGTATCTAATCCTGTTTGCTCCCCACGCTTTCGTGCATGAGCGTCAGTACAGGCCCAGGGGATTGCCTTCGCCATCGGTGTTCCTCCGCATATCTACGCATTTCACTGCTACACGCGGAATTCCATCCCCCTCTGCCGTACTCTAGCCTTGCAGTCACAAAGGCAGTTCCCAGGTTGAGCCCGGGGATTTCACCTCTGTCTTGCAAAGCCGCCTGCGCACGCCTTACGCCCAGTAATTCCTATTAACGACCGCACCCTACGTCTTACCGCGGCTGCTGGGACGTCGTTAGC
+
CCCCCGGGGGGGGGGGGEEFGGGGFGGGGFFFGGGGGGGGGGGGGGGGGGGGGGGGGGGGGGGGGGGGGEFEEGGGGGGGGFEGFDFGGGGGGGGG7FFECFGGGGGGGD7DCGFGG:DDGFEEGGGGGGFEFGGFG>DGDDFGGGFGGG?GGFCEFFGCCCA@<=FFFGGGGFGGFG<CCGG??FFGFFGFG>G>@F=CEGEFB6)00:=);F3;AFF>>:17266:1*(-81<26(:8:B?4C4).*.*-496*(((((1,4C:(,4:((226<?0((---4<0)(((42))2:*3(.
@M02996:162:000000000-B87FG:1:1104:20965:13483 2:N:0:TCGACTTC+TCTCTCCG
ACCTATCGGTGCTCTGTTCGTGGGTGTTTCTAAAAGACACTCGCATCAGGGTCAGTTCTTATCGTTGAATCCGCTTGTTTCACTTCTTCGCTGCCGGAGATCTCCGTAATGCAACCGTACCACACGGTGGTCCGCTACCGCTCACACACTATCATCGCCACTCATCTCATTCTAGCAGTCTCTCAACACCATAAGTCTTCCCGCGTGCTTGGTACACTTCTTACTTGCCTTTTACACTTCTTAACTACGTAACCTCGTTCCCCGCTCCTGCGTCCCCACCACTCCACGACCATATTCCGC
+
---88<9,@8,6,,=,,C<88,,77@6@@,;,<6,,,,665,,++,66,,,,;,6C,,<<6E,4:,,,,<,4+A,,649,,,,,,,<6,,6,,49+++4+=,49,8,46+,5,,,9+1*+64:9+++9++6,,4+1++,++0*6+8*8+,02,7+36++++,*,5*+,7;,?,5,,3,*37,,,3<*,)5*0,*+/*,+**14)):(5240-*+*++1:.+1))))))(2)/*./)74,2/.1)2))/*,2((2)2(-((,*.(*(,(()((**((((,-(-((()(,,21(/*32+.((
@M02996:162:000000000-B87FG:1:1104:11021:13494 2:N:0:TCGACGTC+TCTCTCCG
GACTACACGGGTATCTAATCCTGTTTGCTCCCCACGCTTTCGCACCTCAGCGTCAATACCAGTCCAGTGAGCCGCCTTCGCCACTGGTGTTCTTCCGAATATCTACGAATTTCACCTCTACACTCGGAATTCCACTCACCTCTCCTGGATTCAAGCGATGCAGTCTTAAAGGCAATTCTGGAGTTGAGCTCCAGGCTTTCACCTCTAACTTACAAAGCCGCCTACGTGCGCTTTACGCCCAGTAATTCCGAATAACGCTATCTCCCTCCGTATTACAGCGGCTGCTGGCACGGAGTTATC
+
CCCCCGGGGGGG>FFGGCGGFGFGFCFFGFFGGGGGGGGCFGGGGEFFGGGGGGGDGGGGGGGGGGGGGGGGGGGGFFGGGGEGGFECFFCFGGFGGGGGGFGGGGG@GDFGGGGFG5;?D=FEFGGGGGGGCFGGGGFGGFFGGGFFGFFGGGGG8CFGEFFBEEFCDFGGGFGFFGEFGFG?DGFGEDD=@F6>CFGFFCFFBC5AAFGEBFEA>CGAG@==B@F5B85-25*/86CC(=EFFEFCC1CD@A;;(.(((2).:3?04--42+.-)..-(-(-20,(-38?))*2:-).
@M02996:162:000000000-B87FG:1:1104:11040:13502 2:N:0:TCGACGTC+TCTCTCCG
GACTACACGGGTATCTAATCCTGTTTGCTCCCCACGCTTTCGCACCTCAGCGTCAATACCAGTCCAGTGAGCCGCCTTCGCCACTGGTGTTCTTCCGAATATCTACGAATTTCACCTCTACACTCGGAATTCCACTCACCTCTCCTGGATTCAAGCGATGCAGTCTTAAAGGCAATTCTGGAGTTGAGCTCCAGGCTTTCACCTCTAACTTACAAAGCCGCCTACGTGCGCTTTACGCCCAGTAATTCCGAATAACGCTAGCTCCCTCCGTATTACCGCCGCGGCTGGCACGGAGTTAGC
+
CCCCCGGGGGGGGGGGFFFFGGGFGGGGGGGGGGGGGGGGGGGGGGGGGGGGGGGGGGGGFGGFFCGGGGGGGGGGGGGGGGGGFEFCFFFGFFGGGGGG7FGGGGGGFGFGGFGGE:@DDCFFFGGGGGGGFGGGDDFGCDFGDEFF6DDGGGCGG+@=FEFA@=FFGFGGGFGGFGE?>,6@>79F@@FECFCD5FCEEF@30;8AECF@EFF6*3C2;=9)82:(/*82?DCC?FGG@16C:C?C:;5(,)1;/.6,77))<4..24-(0<).422(,,((2((-(4<0))/22.:4
@M02996:162:000000000-B87FG:1:1104:11029:13521 2:N:0:TCGACGTC+TCTCTCCG
GACTACACGGGTATCTAATCCTGTTTGCTCCCCACGCTTTCGCACCTCAGCGTCAATACCAGTCCAGTGAGCCGCCTTCGCCACTGGTGTTCTTCCGAATATCTACGAATTTCACCTCTACACTCGGAATTCCACTCACCTCTCCTGGATTCAAGCGATGCAGTCTTAAAGGCAATTCTGGCGTTGAGCTCCAGGCTTTCACCTCTAACTTACAAAGCCGCCTACGTGCGCTTTACGCCCAGTCATTCCGAATACCGCTAGCTCCCTCCGTATTCCCGCGTCTGCTGGCACGGGGTTAGC
+
CCCCCGFGGGGGGGGGGFGGGGGDGFGGGGFGGGGGGGEFFFGGGGGGGGGGGGGGGCGGGGGGGFEFGGGGGGGDGEGGGFGGGGCCEFEFEAFGEGCF@FF8@FFGGGGGGGFFG:DAFEFGGGGGGGGGAFGGGD?EDDDGGFFEF,+8@FGDGEDEGGFDFFDEEGG7DFFD8,;F,,54@+9989@59FF==FFC@EB:@C**12=6AA*/3047;/-/7(:59=5(./1;/4C:?65)0)9?@(:;;F<*/,((,*..66?2274323)))-(4-,-24)..,.<?..*22436
@M02996:162:000000000-B87FG:1:1104:3868:13623 2:N:0:TCGACGTC+TCTCCCCG
GACTACTGGGGTATCTAATCCTGTTTGCTCCCCACGCTTTCGCGCCTCAGCGTCAGTACTGGCCCAGTTGGCCGCCTTCGCCACCGGTGTTCTTGCGAATATCTACGCATTTCACCTCTACACTCGCAGTTCTAACAACCTCTACCAGACTCAAGCGTTCCAGTATCGAAGGCCATCTTGTGTTTGACCTACAGCCTTTACCCCACGACTTTAAACCCCGCCTACGCGCCTTTTACCCCCATAAATTCCGAACCATGCTGACCCCCTCCGATTTCCGCCGGCTGTGCCCCGGGATTTGCC
+
CCCCCGG9FGGGGGGGGGGGGGAFGGGGGGFGEGG:FFFGGGEGGGGCF@,@FGGGG<<FG8,A6CC@FC8,AFC4FFG@ECCEDEFF7FEFEG9F>+@CDDGG=FGCGGD,CFGGC:;+=FF,,A=FGEGG;;,6A,3++5DG9EF3=DBG8FG=+@++8EFF,;E+@C3@F5,@*,*+7@,<>@+,:,304**)0@:**5.5)*0(-21**19*)29(2((//(,.(:((;)/-24C*4(()*)).0(*(().*)()))2(.:2((-((-1*.)((,-(((((.)).((())203)-5
@M02996:162:000000000-B87FG:1:1104:2597:13630 2:N:0:TCGACGTC+TCTCTCCG
GACTACCAGGGTATCTAATCCTGTTTGCTCCCCACCCTTTCGCTCCTCAGCGTCAGTTACGGCTCAGAGATCTGCCTTCGCAATCGGTGTTCTTCCTGATATCTGCGCATTCCACCGCTACACCAGGCATTCCAATCTCCCCTACCGCACTCTAGTCCGCCCGTACCCACTGCAGGCCCGCGGTTGAGCCTCGGGTTTTCACCCCTGACGCGACACACCGCCTACGAGCCCTTTCCGCCCATTAATTCCGGTTACCGCTGGCGCCCTACGTCTTGCCGCGGCGCCTGTCACAGCGTTACC
+
CCCCCGFGGGGGEFFGFDGGGGGGD,C,FFFDEGG;FFGGGG>;EFGGGGGGFG@FGGGGGGD7:EEA@,@FFGGGGGGGG,=FDGFGGGGGGGD9FFEFEFFFF,BCCGE<EGGGG:@DCAE8+4++,4C@;@,,+,9,6:?DGGECCC?D83=8@,@EFC@=C58@?E8C?A69*100*45@B5*1:5,)*3*/(6?ECD>(5*0535*((.(.0/921-(-::03,*8:4,))((221())2-66*./(,.)*-,(-(1(-249((3,(22)6.463(((-,-1.)64)*)22/(()
@M02996:162:000000000-B87FG:1:1104:2619:13635 2:N:0:TCGACGTC+TCTCTCCG
GACTACCAGGGTATCTAATCCTGTTTGCTCCCCACCCTTTCGCTCCTCAGCGTCAGTTACGGCCCAGAGATCTGCCTTCGCCATCGGTGTTCTTCCTGATATCTGCGCATTCCACCGCTACACCAGGAGTTCCAATCTCCCCTACCGCACTCTAGTCTGCCCGTACCCACTGCAGGCCCGAGGTTGAGCCTCGGGTTTTCACAGCAGACGCGACAAACCGCCTACGAGCTCTTTACGCCCAATAATTCCGGATAACGCTTGCGCCCTACGTATTACGCCGCCTGCTGGACCGCATTTAGC
+
C<CCCGGGGGGGFGGGFEFGGGGGGGFFGGFGGGGGGGGGGGGFFGEGGGGGGGGCGGGGGGGDEFGGG8FFGGGGGGGGGFCF@EF=FFCFFGGGGGCFGGGGGGEGGGGGFFGFE>>DDEFF+AFDG?FFGDGFFEFED=FFGGFGDGEGGC+AFF8DDE>+=>DGFGDGGFG6@G>?@E*5D,*4::3:EFC>AFGEEGAB@;-537D@0)(:.9>3=913=@DB1*2)96<9028C244,::<AF?74?E<G--,--1(-231(.,.,33)6((-7((-4325(((.().*2+).-
@M02996:162:000000000-B87FG:1:1104:2601:13648 2:N:0:TCGACGTC+TCTCTCCG
GACTACCAGGGTATCTAATCCTGTTTGCTCCCCACCCTTTCGCGCCTCAGCGTCAGTTAGGGCCCATAGATCTGCCTTCGCCATCGGTGTTCTTCCTGATATCTGCGCATTCCACCGCTACACCAGGAGTTCCAATCTCCCCTACCCCACTCAAGTCCTCCCGTACCCACTGCAGGCCCGAGGTTGAGCCTTGGGCTTTCACAGCAGACGCGCCACACCGCCTGCGAGCCCTTTACGCCCAGTAATTCCGGGTCACGCTTGCGCCCTCCTGATTCCCGCGGGTGCTGGCCCGTAGTTGGA
+
CCCCCG8FGGGGEFGGGCFFGGGGGGGGG,CFCGF7FFFDAF@7CBFGAEFCFG@@FGA,6CED7,,,,6CA,,CFG9ECFGE,,@F:BBCF,9=E<,CCFFGFCDEGEGFC?EGCC:<+=9E,+AFBCFGG9=@9=,78=:FGG8*A=8?=,,67=,,,8+3:+0+,6B?DA+A,<@898C58886,8F,*4;*)0>;AEGE49;)-<))52?5);25(*,/((61,(*/5:)..,48>B(56*)))2,)((0.9((--(*((22(((()-33)5),,-((-3(-684(3(0)*2+),)
@M02996:162:000000000-B87FG:1:1104:28489:13793 2:N:0:TCGACGTC+TCTCTCCG
GACTACCCGGGTATCTAATCCTGTTTGCTCCCCACGCTTTCGTGCATGAGCGTCAGTACAGGTCCAGGGGATTGCCTTCGCCATCGGTGTTCCTCCGCATATCTACGCATTTCACTGCTACACGCGGAATTCCATCCCCCTCTACCGTACTCTAGCCATGCAGTCACAAATGCAGTTCCCAGGTTGAGCCCGGGGATTTCACATCTGTCTTGCATAACCGCCTGCGCACGCTTTACGCCCAGTAATTCCGATTAACGCTTGCACCCTACGTATTACCGCGGCTGCTGGCACGTAGTTGAC
+
CCCCCGGGGGGGGGGGGFGGGGGGGGGGGGFGGGGGGGGGGGGGGGGGGGGGGGGGGGGGGGGGGGGGGGDEGGGFGGGGGGGGEGFBFGGGGGGGGGCFEGGGGGGGGGCGGGGCG:?DFFGGCGEFGGGGGGGGGGGGC@FGGGFGGGFGC=FGGGGFFG?EEFGGG8CFGFGGFGFF>FC<FFFC@EF=*@C=@CG??FFEF7C@CDGFBA?BBDD;=>FDFFF>987/:DCFFFGG?:(6*649::7:6>>F:7<6454<EB12::.5<359-(,31,(((4:0-.4300;;C)).
@M02996:162:000000000-B87FG:1:1104:28472:13802 2:N:0:TCGACGTC+TCTCTCCG
GACTACCCGGGTATCTAATCCTGTTTGCTCCCCACGCTTTCGTGCATGAGCGTCAGTACAGGTCCAGGGGATTGCCTTCGCCATCGGTGTTCCTCCGCATATCTACGCATTTCACTGCTACACGCGGAATTCCATCCCCCTCTACCGTACTCTAGCCATGCAGTCACAAATGCAGTTCCCAGGTTGAGCCCGGGGCTTTCACATCTGTCTTGCATAACCGCCTGCGCACCCTTTACGCCCAGTAATTCCGATTACCGCTTGCACCCTACGTCTTACCGCAGCTGCTGGCACGTAGTTCGC
+
CCCCCGGGGGGGGGGGGFGGGGGGGGFEFFFGGGGGGGGGGGGGGGGGFGGGGGGGGGGGGGGGGGGGGGGCFFFGGGGGGGGGFGBFCEEGFGGGGGGE@FFGGGGGGGGFG,C?F:@??AEAGGGGGGGGGGFGG8DC=>FGGGFFGGFFEFFFDDE=FFDA<CCFGGA?EF7AFECFFFGCFC54:DFBG5D)6CCE5F??ECE?CGGE=698F<C;C:2??9>(.*,/;;EFFBGEFF(-2-6424*,(5)*(,---98?E?04:<.(22.5204((-44:70(305?0)//2)40
@M02996:162:000000000-B87FG:1:1104:7160:13836 2:N:0:TCGACGTC+GCTCTCCG
GACTACACGGGTATCTAATCCTGTTTGCTCCCCACACTTTCGAGCCTGAGCGTCAGTTAAAGTCCAGCAGGCTGCCTTCGCCATTGGTGTTCCTCCGCATATCTACGCATTTCACCGCTACACTCGGAATTCCGTCTGCCTCTACTTCACTCTAGCCCTACAGTCTCGACTGCAGCTCCCTGGTTGAGCCTCGGTATTTCACCTCTGTCTTGCATTCCCGCCTGCGCACCCTTTACACCCAGTAATTCCGGATCACGCTTGCCCCCTACGTATTACCGCGGCTGCTGGCACGTAGTTCGC
+
CCCCCGG<FEGGGGGGFFFFGGGGFFGGFGFGGGG,CFFEGG,FGEF,CFFGGGGFGC,,6<6AEGF,,C,+,ACFGGGGGGG,,@FGGGGGGGGGG:FFGFGGGGGEGGGGGGG9E:?=?CF,@FGD7BFGGF,9++7CDDFCG,+,3@DD4,+,66=,8@:C,*6,6++6=:8,;?D03@D<D+;C@D,3C@*1:@9@*@*8@*)*3?FCE**4+=9>EBFFF>@(/*>=;EEF)/?C01/;+.?<75)(/),;//612C()/39<:8(,00.6A?03(---4::04(4(00*23)((
@M02996:162:000000000-B87FG:1:1104:13686:13854 2:N:0:ACGACGTC+TCTCTCCG
GACTACCCGGGTATCTAATCCTGTTTGCTCCCCACGCTTTCGTGCATCAGCGTCAGTACAGGTCCAGTGGATTGCCTTCGCCACCGGTGTTCCTCCGCATCTCTACGCATTTCACCGCTACACTCGGAATTCCGTCCACCCCTACCGTACTCTAGCCATGCAGTCTCAAATGCAGTTCCCAGGTTGAGCCCGTGCATTTCACCTCTGTCTTGCATACCCGCCTGCGCACCCTTTACGCCCAGTAATTCCGGTTAACGCTTTCACCCTCCGTATTACCGCGGCTGCTGTCCCGTCTTTCGC
+
CCCCCGGEGGGGEGGGGGGGGGGGGGGGGGGGGFGGGGGGGGGGCGF,;FGGGGGDG,666FGGGGGE6,,,,AEFGGGGGGG,1@CGGGGGGGGG:4@F=DGG;FGGGGGGGGG,B:9?CFF,9ACFGGGGG,4,0+6E+:D+=,*8+@DG3=DC==8=@EFF8*=DFF,=CFC@CG70,,5DFGFF@,D5*9*1;FFEEG@EFGF6AFG6A*A+*2?5::9(7(5(6*:7AF<E3;GGDD;;CCFED@)-4567---((2).<<:(87-(*3).),344,-((44))),())12<-((
@M02996:162:000000000-B87FG:1:1104:13670:13861 2:N:0:ACGACGTC+TCTCTCCG
GACTACCCGGGTATCTAATCCTGTTTGCTCCCCACGCTTTCGTGCATGAGCGTCAGTACAGGTCCAGGGGATTGCCTTCGCCATCGGTGTTCCTCCGCATATCTACGCATTTCACTGCTACACGCGGAATTCCATCCCCCTCTACCGTACTCTAGCCATGCAGTCACAAAGGCAGTTCCCAGGTTGAGCCCGGGGATTTCACCTCTGTCTTGCATAACCGCCTGCGCACGCTTTACGCCCAGTAATTCCGATTAACGCTTGCACCCTTCGTATTACCTCGGCTGCTGGCCCTGAGTTAGC
+
CCCCCGGGGGGGGGGGGGGGGGGFGGGGGGFGFGGGGGGGGGGGGGGGGGGGGGGGGGGGGGGGGGGGGGGGGGGGFGGGGGGGE>?CEGGGGGGGGGEGEGGGGGGGGGGGGGGGG:DDFAFEGGG>FGGGGGGGGGGGGAFFGGFF6A@DDE?FG8FCEG?DDCGEGCEGGFEGFGFF,@*@,DCGEGFBEFG>=FGEEEEFBGFFFGFFFFFFFGG>E;??F6>9>56,5<BB0(:C013-*--5:2706)6D-,--393>EB0(,(.42<).)))--,-41.48-((()0:0@).)
@M02996:162:000000000-B87FG:1:1104:13679:13882 2:N:0:ACGACGTC+TCTCTCCG
GACTACCCGGGTATCTAATCCTGTTTGCTCCCCACGCTTTCGTGCATGAGCGTCAGTACAGGTCCAGGGGATTGCCTTCGCCATCGGTGTTCCTCCGCATATCTACGCATTTCACTGCTACACGCGGAATTCCATCCCCCTCTACCGTACTCTAGCCATGCAGTCACAAAGGCAGTTCCCAGGTTTAGCCCGGGGATTTCACCTCTGTCTTGCATAACCGCCTGCGCACGCTTTCCGCCCAGTAATTCCGATTAACGCTTGCACCCTACGTATTACCGCCGCTGCTGGCACGTCGTTAGC
+
CCCCCGGGGGGGGGGGDFGGG9FFGGGFGGFGECFGGFGGGGGGGGGGGGGGGGGGGGGGGGGGGGGGGGGGFGGGGGGGDGGGFCC?,CCFGGGGGGEGGGGGGGGGGGGGGGGCF:@?DFGGGGFGFDFGFGGDFFGGDDFGGGFGCGFD;FDDGDDFGG?@@CFGF::?FAEFFGFFGFGCE,3@AFFB>?GA9EFCCFE=@CEEEDFFFFCFAFDBE;;@0(..212/81)9,4CG1<:AF4<4:2*-()4:-(4,3>,<C8018445036<A<3(,-(-(3.58(),))*1/434
@M02996:162:000000000-B87FG:1:1104:15777:13895 2:N:0:TCGACGTC+TCTCTCCG
GACTACCGGGGTATCTAATCCTGTTTGCTCCCCACGCTTTCGTGCATGAGCGTCAGTACAGGCCCAGGGGATTGCCTTCGCCATCGGTGTTCCTCCGCATATCTACGCATTTCACTGCTACACGCGGAATTCCATCCCCCTCTGCCGTACTCTAGCCTTGCAGGCACAAAGGCAGTTCCCAGGTTGAGCCCGGGGATTTCACCTCTGTCTTGCAAAGCCGCCTGCGCACGCTTTACGCCCAGTCATTCCGATTAACGCTCGCACCCTACGTATTACCTCGGCTGCTGGCACGTAGTTAGG
+
CCCCCGGGGGGFGGGGGGGGGGGGGFGFGGGGGGGGGGGGGGGGGGGGGGGGGGGGGGGGGGGGGGGGGGGGGGGGGGGGGGGGGGFFCFGGFFFGCGGGGGGGGGGGEGGGGGGAF:99D:E8EGGFG?FGGGGGGGGGGFFGGGFFGE?FFF8>AEGFFG*,::FGFGFFFFGGFFCFGGGCDFFC>DD=CEGB@GCCFGF<@GF5CDC9EFEA42<>E@;?F>B9B54(0,6<::CC:0():<>AC:1-,).7-.,,,1(4C?B(4(()33)-)).(-,-(2:?0172680*;<6)(
@M02996:162:000000000-B87FG:1:1104:2281:13949 2:N:0:TCGACGTC+TCTCTCCG
GACTACCAGGGTATCTAATCCTGTTTGCTCCCCACCCTTTCGCTCCTCAGCGTCAGTTACGGCCCAGAGATCTGCCTTCGCCATCGGTGTTCTTCCTGATATCTGCGCATTCCACCGCTACACCAGGAGTTCCAATCTCCCCTACCGCACTCTAGTCTGCCCGTACCCACTGCAGGCCGGAGTTTGACCCTCGGGTTTTCCCAGCAGACGCGACAAACCGCCTACGATACCTTTACGCCCATTAATTCCGGCACACGTCTACGCCCTACGTATTACCGACGCTGCTGCACCTTAGTTAGC
+
CCCCCGEFGGDFCFFGFGGGGGGGGGGFGFEEFGG;FFGFGGGCFGFGFFDEGGGGGGGGBFGD@FGGGFCC?EGGGGGGGGGF=CCBFFGFDGGGGEFGGGGG9EEGGGGDFEFGG:@DCFFFGGGGCFGGGGG;DGF,08DFGEBFG>?D3C+ADAE8>8*8+=+,@BB?EA,@@:)**53,;31,*@,:C>C52C7>3D3B-*85())(()(.0;<;5(,1((6((*,6@):4(-8C1.-)*6)675/,().1(((((2-9C0((((,.0+)))(((-,-(-47)((.(09C3+)-)
@M02996:162:000000000-B87FG:1:1104:2262:13949 2:N:0:TCGACGTC+TCTCTCCG
GACTACCAGGGTATCTAATCCTGTTTGCTCCCCACCCTTTCGCGCCTCAGCGTCAGTTACGGCCCAGAGATCTGCCTTCGCCATCGGTGTTCTTCCTGATATCTGCGCATTCCACCGCTACACCAGGAGTTCCAATCTCCCCTACCGCACTCTAGTCTGCCCGTACCCACTGCAGGCCCGAGGTTGAGCCTCGGGTGTTCACAGCAGACGCGACAAACCGGCTACACGCTCTTTACGCCCAGTCATTCCGGCAAACGCTTACGCCCACCGTCTTACAGCCGCGGCGTTGACTATGTTAGC
+
@CCCCDFEFFDE6CFF,CFECDGGGE@=FE66CC68@@F8FCF+@F@F646@BFGDF<C<@FGE7,9,C,CE99A,F9,ABFGD@EB8FFGB9FCFFFFFF9DFBAEG=EGFA,5,=:@+0,:,+A+?C,A>A@=;87,4+80=F39>==*+,,33,@E,3,36+16@2:,=6:C,3+89@85*,4*A56,)=4?@(454775*-2(-3:)36>@F5;F0*.,,()(-(*--949<((/:((.)0)).*.1((.(1-(,,(*-1:(((34(-22)66))(-(((-,(((())0*+++).-
@M02996:162:000000000-B87FG:1:1104:5118:14186 2:N:0:TCGACGTC+TCTCTCCG
GACTACACGGGTATCTAATCCTGTTTGCTCCCCACGCTTTCGTGCATGAGCGTCAGTACAGGCCCAGGGGATTGCCTTCGCCATCGGTGTTCCTCCGCATATCTACGCATTTCACTGCTACACGCGGAATTCCATCCCCCTCTGCCGTACTCTAGCCTTGCAGTCACAAAGGCAGTTCCCAGGTTGAGCCCGGGGATTTCACCTCTGTCTTGCAAAGCCGCCTGCGCACCCTTTACGCCCAGTCATTCCGATTCACGCTCGCACCCTACGTATTACCGCGGCTGCTGGTCCGTCGTTCGC
+
CCCCCGGGGGGG7FFGGGGGGGGGGEFGGGFGDGGGGGGGGGGGGGGFGGGGFGGGGAFEFFGGGEGGGEEEFGGFFGGGGG7CDGCFCGGGGGFGEEFGGDGGDGGGG6BCFDE?>:?CFFE>EFGD7FFGGGF;DFDGC@FFGF>B6=DDC=DGGGGFCGCF?889FGCFGAGGA:7*,>@DC>FA@@FFGAGBDGGE5A=BB=E?EFGBFF)@)9C9C:88?:@;6*,,87A<<0:*(3.,2<A<D2124*6:.(---/,-><6834..03--.(419,(40::0(6)().22*((,
@M02996:162:000000000-B87FG:1:1104:14615:14420 2:N:0:TCGACGTC+TCTCTCCG
GACTACTAGGGTATCTAATCCTGTTTGCTCCCCACGCTTTCGTGCATGAGCGTCAGTACAGGCCCAGGGGATTGCCTTCGCCATCGGTGTTCCTCCGCATATCTACGCATTTCACTGCTACACGCGGAATTCCATCCCCCTCTGCCGTACTCTAGCCTTGCAGTCACAAAGGCAGTTCCCAGGTTGAGCCCGGGGATTTCACCTCTGTCTTGCAAAGCCGCCTGCGCACGCTTTACGCCCAGTAATCCCGATTCACGCTCGCCCCCTACGTATTCCCGCCGCTTCTGTCACGTAGTTAGC
+
CCCCCGGGGGGGGGGGGCFEG9FFGEGEFGGGE@BFGGGCFEFGGGFGGGGGGGGGGFGEGFGGGGGGG7B:FGGGGFGGGF=@@E@FGGGFFEEFF:::FFGFGGGGGGGGGGG<E:;3?9B+@FFDGFGGGGFFCB@EGAFFGFEE=>5D,9+>@GA,>E+:=5DFG??FFF>CFG0A,>8,939@@F::@?GFFGGFED37>?B<*++*.;*+/2*32./6=,3.,*.()6:AFBDG(182*5).0-*((*.2,.(((1((2362:(,.+3))337-4(((()))-6--0.21C--)
@M02996:162:000000000-B87FG:1:1104:14627:14432 2:N:0:TCGACGTC+TCTCTCCG
GACTACTAGGGTATCTAATCCTGTTTGCTCCCCACGCTTTCGTGCATGAGCGTCAGTACAGGCCCAGGGGATTGCCTTCGCCATCGGTGTTCCTCCGCATATCTACGCATTTCACTGCTACACGCGGAATTCCATCCCCCTCTGCCGTACTCTAGCCTTGCAGTCACAAAGGCAGTTCCCAGGTTGAGCCCGGGGATTTCACCTCTGTCTTGCAAAGCCGCCTGCGCACGCTTTACGCCCAGTAATTCCGATTAACGCTCGCACCCTACGTATTCCCGCGGCTGCTGGCACGGTGTTACC
+
CCCCCGGGGGGGEFGGGFFFGGGGGGGEEFFFGGGGGGGGGGGGGGFGFGGGGGGGGGGFGGGGGGGGGGGDGGGGGGFGGGGGFGFGGGGGGGGGDGGGFGGGGGGGDGGGGGGGG>FDFFGGGGDCGFGGGGGGFFFGGFFGGGFGGG?FDFFCGGGEFGBBFE?FCFGGGFEGFGEFEGGGGGFFCGF=EADBDGGFFGEBF?B5>CF:EFE+?CG276;;?;>67*61=@2A<?EG<::B7466::18136:-,,--902C:FFB44,<@)..(((-,((-5)48(30))2;E)).
@M02996:162:000000000-B87FG:1:1104:15776:14631 2:N:0:TCGACGTC+TCTCTCCG
GACTACAAGGGTATCTAATCCTGTTTGCTCCCCACGCTTTCGTGCATGAGCGTCAGTACAGGCCCAGGGGATTGCCTTCGCCATCGGTGTTCCTCCGCATATCTACGCATTTCACTGCTACACGCGGAATTCCATCCCCCTCTGCCGTACTCTAGCCTTGCAGTCACAAAGGCAGTTCCCAGGTTGAGCCCGGGGATTTCACCTCTGTCTTGCAAAGCCGCCTGCGCACGCTTTACGCCCAGTCATTCCGATTAACGCTCGCACCCTACTTATTACGGCGGCTGCTGGCCCGTAGTTAGC
+
CCCCCGGGGFGGDFGGG@FFGGGGGGGGGGGGGGGGGGGGGGGGGGGGEFGGGGGGGGGGGGGGGGGGGGECCFFGGGGGGGGGFCEGGGGGGGEEEGGGGCGGGGGGGGGGGGGGG:DBFFFGGGG>:FGGGGGGGGGGGDFGGGEFGGFFEFGGGGGGGG5EDEGGGGGGGFGGFGEFGFGFGGFFCGGFGFGADGGFFGBBDCE<<CGEFF4:A?GBG91(6(,(,34(034<22?C(45):2>B>?D0-067(-((-/(,24?B<)))33).-(,-3,-44).4(.(,0)*2+)--
@M02996:162:000000000-B87FG:1:1104:11741:15227 2:N:0:TCGACGTC+CCTCTCCG
GACTACTGGGGTATCTAATCCTGTTTGCTCCCCACGCTTTCGTGCATCAGCGTCAGTACCGGTCCAGGGGATCGCCTTCGCCACTGGTGTTCCTCCTCATATCTACGCATTTCACCGCTACACTCGGAATTCCACCCCCCCCTCCCGTACTCTAGCCTGACAGTCTCAAAGGCAGTTCCCGGGTTGAGCCCGGGGCTTTCACCTCTGTCTTGCAATGCCGCCTACGCTCCCTTTACGCCCCGTAATTCCGGTTAACGCTTGCCCCCTACGTATTACCGCGGCTGCTGGCACGTCTTTAGC
+
CCCCCGGGGGGGEGGGGEFGGGGGGGGGGGFGGGGGGGGGGG<FG,F6C5CCGGGGG<,,8@+@FFG,,++4,8@FGGGGGFE,,@:CDFFGFFGG,BFFFFGGGGGGGGGGGEG,C1<=C,BE,A7:FGGGG@,,+6@E+8?+=3@FCEFGEE8FFG,,@EAB,3?,@E39DFGGFGF4*>:;BEFC><F(=:53:@7@3E)/62/.7;@7>64+/22,*--(.,4(-/8(92:A(3CE,(491(.6:()-3<):-(((-/25779(8,.,23569:9((((-(,).(1<:50*2<).4
@M02996:162:000000000-B87FG:1:1104:11757:15235 2:N:0:TCGACGTC+TCTCTCCG
GACTACTGGGGTATCTAATCCTGTTTGCTCCCCACGCTTTCGTGCATGAGCGTCAGTACAGGCCCAGGGGATTGCCTTCGCCATCGGTGTTCCTCCGCATATCTACGCATTTCACTGCTACACGCGGAATTCCATCCCCCTCTGCCGTCCTCTAGCCTTGCAGTCACAAAGGCAGTTCCCAGGTTGATCCCGGGGATTTCACCTCTGTCTTGCACACCCGCCTGCGCACGCGTTCCGCCCAGTACTTCCGATTCACGCTCGCACCCTACGTATTTCCACGCCTGCTGGCACGTCGTTAGC
+
CCCCCFFGGGGG,FGGCFFFGGGFGGGFGFCDCFGGGECFGGGGGGGFFFFGGDFFGGGGGGGFEGGGGDCF<8EGGFFFEGGGFCFFEGGGGGGGGG+@4DFDGGGGCEGCFCC@FDF8=9?@E7@C7DFGDFGD8DFGGFFGGGFF+@AFFG7FEFG?DFFFGFF998:+@F6:8CEF,;*3>89,1=D>*/3)5CF5*>5BBD)*9B+8;A3B)21.=.3/1:((.3.(.7(,((:/(8.62.2-2(1(,*->..--45725?(860.)3+)-)))(((.(.5).:(.47)/2;4?4
@M02996:162:000000000-B87FG:1:1104:27062:15351 2:N:0:TCGACGTC+TCTCTCCG
GACTACTCGGGTATCTAATCCTGTTTGCTCCCCACGCTTTCGTGCATGAGCGTCAGTACAGGCCCAGGGGATTGCCTTCGCCATCGGTGTTCCTCCGCATATCTACGCATTTCACTGCTACACGCGGAATTCCATCCCCCTCTGCCGTACTCTAGCCTTGCAGTCACAAAGGCAGTTCCCAGGTTGAGCCCGGGGATTTCACCTCTGTCTTGCAAAGCCGCCTCCGCACCCTCTACGCCCTGTAATTCCGCTTAACGCTCGCACCCTTCGTGTTACCGCTGCTGCTGTCACTGAGTTCGC
+
CCCCCGGGGGGGEGGGFFFFGGGFGGGFGFEF:EFGGGGGGGFGG8FFFGGGGGGGGGGGGGGC@EGGGGEGFFEEDFGGDFBFGGFGGGGFF9=FCFB@FCGFFGGGGEEGGGEFG>FDF9EC8FE7CFFGFGGFF@D+=8:DC@>3+=5=;D7CEGGGG8DGFEDGGC,=,64432;AD8CEGFFGEGGAGDC99<CE9C@E>CB<*=45.?8CFGG@C7(((.6(3*(6)/-<20:*((.<722.051,-0)*,(,((/--1-((((.(/*)))-7(--)).).).:A)**+336(-
@M02996:162:000000000-B87FG:1:1104:27051:15367 2:N:0:TCGACGTC+TCTCTCCG
GACTACTCGGGTATCTAATCCTGTTTGCTCCCCACGCTTTCGTGCATGAGCGTCAGTACAGGCCCAGGGGATTGCCTTCGCCATCGGTGTTCCTCCGCATATCTACGCATTTCACTGCTACACGCGGAATTCCATCCCCCTCTGCCGTACTCTAGCCTTGCAGTCACAAAGGCAGTTCCCAGGTTGAGCCCGGGGATTTCACCTCTGGCTTGCAACGCCGCCTGCGCACGCCTTACGCCCAGTAATTCCGATTAACGCTCGCACCCTACGTATTACCGCGGCTGCTGGCACGTAGTTAGC
+
CCCCCGGGGGGGGGGGGGGGGGGGGGGGGGGGGGGGGGGGGGGGGGGGGGGGGGGGGGGGGGGCFGFGGGGGGGGGGGGGGGGGGGGGGGGGGGGGGGGGGGGGGGGGGGGGFFFCGDFDFFFGGGGFGFGGFGGGGGFGGDFFGFFGDGFGGGGGGGDFCFFGFEGGGGGGGACFFGFFCEEFFGAE@@GAEEG=@GGEFGFFF9@)6CG=6FC0):D>E;;@FBB0(/4,8??F?:EC:?B2CAF<::/3:8.:---(-143=:?(,-.)33:4>?6(-,(-8:4?6(818)*23).<
@M02996:162:000000000-B87FG:1:1104:12367:15400 2:N:0:TCGACGTC+TCTCTCCG
GACTACTCGGGTATCTAATCCTGTTTGCTCCCCACGCTTTCGTGCATGAGCGTCAGTACAGGCCCAGGGGATTGCCTTCGCCATCGGTGTTCCTCCGCATATCTACGCATTTCACTGCTACACGCGGAATTCCATCCCCCTCTGCCGTACTCTAGCCTTGCAGTCACAAAGGCAGTTCCCAGGTTGAGCCCGGGGATTTCACCTCTGTCTTGCAAAGCCGCCTGCGCACGCCTTACGCCCAGTCATTCCGGTTAACGCTCGCACCCTACGTATTACCGCGGCTGCTGGCACGTAGTTAGC
+
CCCCCGGGGGGGGGGGGFGGGGGGFGGGGGGGGGGGGGGGGGGGGGGGGGGGGGGGGGGGGGGGGGGGGGGGGGGGGGGGGGGGGDCFGGGGFGFGGGGGGGGGGGGGGGGGGGFFG:??DFFGGGDFGEGGGGG8DFGGGFFGGGFGGEFGGG?FGGG?DDFF:AFGGFGGGFGGFGFF9@>@DGFE@GGAGFD92FFEFG5:>C>CCFC:@ACCAFG@763?D>@9:>9,8:B?F?EG1:4)2.:405)42).2----49(4784:?3,.33.69,-(---3(,.,-()->)*/3).-
@M02996:162:000000000-B87FG:1:1104:12386:15404 2:N:0:TCGACGTC+TCTCTCCG
GACTACTCGGGTATCTAATCCTGTTTGCTCCCCACGCTTTCGTGCATGAGCGTCAGTACAGGCCCAGGGGATTGCCTTCGCCATCGGTGTTCCTCCGCATATCTACGCATTTCACTGCTACACGCGGAATTCCATCCCCCTCTGCCGTACTCTAGCCTTGCAGTCACAAAGGCAGTTCCCAGGTTGAGCCCGGGGATTTCACCTCTGTCTTGCAAAGCCGCCTGCGCACGCTTTACGCCCAGTAATTCCGATTAACGCTCGCACCCCACGTATTTCCGCGGCTGCTGGCACGAATTTAGC
+
CCCCCGGGGGGGEGGGGGGGGGGGGGGGGF@DFGGGGGEGGDGGGGGGGGGGGGGGGGGGGGGCFGGGGGGGGFGGGGGGGGGGGEEF7FGGGGGGGGGGEGGGGGGGGGGGGGFEF:DBDE=6CGFCGG?@;FGGGGGGD=FFFGECDGFGG999DFFGGGFFFFGGGGGGGFGGFGFFEEEFGGFGFDF>*@C@@GGFEF**/;BEECC=BFCFACGBG>D?FBB>>*(-7?<9??GGB:?A:4>BFF76:>9D,(--()(-7(((44-.<0).)((((-((()),-.)())*2<54:
@M02996:162:000000000-B87FG:1:1104:14549:15449 2:N:0:TCGACGTC+TCTCTCCG
GACTACTCGGGTATCTAATCCTGTTTGCTCCCCACGCTTTCGTGCATGAGCGTCAGTACAGGCCCAGGGGATTGCCTTCGCCATCGGTGTTCCTCCGCATATCTACGCATTTCACTGCTACACGCGGAATTCCATCCCCCTCTGCCGTACTCTAGCCTTGCAGTCACAAAGGCAGTTCCCAGGTTGAGCCCGGGGATTTCACCTCTGTCTTGCAAAGCCGCCTGCGCACGCTTTACGCCCAGTAATTCCGATTAACGCTCGCACCCTACGTATTACAGCGGCTGCTGGCACGTAGTTAGC
+
CCCCCGFGGGGGGGGGGEFGGGGGGGGGGGFGGGGGGGGGGGGGGGGGGGGGGGGGGGGFGGGGGGGGGGGDEGGGGGGGGGGGFGGGGGGGGGGGGGGGGGGGGGGGGGGGGGGCG:DBFFFGGGGEGGGGGGGGGGGGGFFGGGFGDEFGFGGGGEGFFGFFFBFGGCFGGFEGFFEFDEF<FGFGCDGFDEG>FGGEEGFFFGFFFGFFFFF@6;76::;??>96:*((.:)4:?CE0<BFFA5.:5/,456C--,(4949EF?((-..336<)).-((42::B(6?>(.)129.).
@M02996:162:000000000-B87FG:1:1104:25669:15534 2:N:0:TCGACGTC+TCTCTCCG
GACTACAGGGGTATCTAATCCTGTTTGCTCCCCACGCTTTCGTGCATGAGCGTCAGTACAGGCCCAGGGGATTGCCTTCGCCATCGGTGTTCCTCCGCATATCTACGCATTTCACTGCTACACGCGGAATTCCATCCCCCTCTGCCGTACTCTAGCCTTGCAGTCACAAAGGCAGTTCCCAGGTTGAGCCCGGGGATTTCACCTCTGTCTTGCAAAGCCGCCTGCGCACGGTTTACGCCCAGTACTTCCGATTAACGCTCGCACCCTACGTATTACCGCGGCTGCTGGCACGTAGTTAGC
+
CCCCCGGGGGGGDGGGGFGGGGGGGGGGGGDFEGGGGGGFGGGGGGGGGGGGGGGGGGGGGGGGGGGGGGGGGGGGGGGGGGGGECF?,?CGGGF?FGGGGGGGGGGGGGGG9E<BEDDDDEFECGGGFGGGGGGGGGGGD8DDGGFGGGFFCFFGGGA?CGFGGEGCG,:CFFEGFGFFCCG@DFAF@:@@E>GF?CFEEEE>BGFFEGC:>FF+;8C6*22=@@B@@:(-7176?6C?1?>A*.46*4*-8@4?---(-9-9C61((-.,33.46176,((-(.5(4:23)8*2<.6<
@M02996:162:000000000-B87FG:1:1104:11944:15553 2:N:0:TCGACGTC+TCTCTCCG
GACTACCGGGGTATCTAATCCTGTTTGCTCCCCACGCTTTCGCGCCTCAGCGTCAGTAATGGTCCAGTTGGCCGCCTTCGCCACCGGTGTTCTTGCGAATATCTACGAATTTCACCTCTACACTCGCAGTTCCACCAACCTCTTCCATACTCAAGCGTCCCAGTATCGAAGGCCATTCTGTGGTTGAGCCACAGGCTTTCACCCCCGACTTAAAACGCCGCCTACGCGCCCTTTACGCCCAGTGATTCCGATCAACGCTAGCCCCCTTCGTATTCACGCGGCCGCTGGTCTGTAGTTAGC
+
CCCCCGGGGGGG@FGGGFFGGGGFGGGGGFFFEGGGGGGGGGGGGGGGGGGGGGGGGGGGGGGGFGGGEGGFFGGGGGGGGGEEGEFFGGGGFGEGGF@CF9EEGFGGGGGGGFGGD::AFCFFGGGGGGGGGGGFGGEEFDFGGFFFFGFGGGGGGGGGGFFG,0CEFCGGGFGGFGFFFFF8DGF6>DF7=FFFFCGEA@5B=:@B@GCFFCEFBD50=,,/80;2(:>,87AA<?EG:6:>*655:8*((05D-----91:EB128<.(*3))6:112((--340()),//33C465
@M02996:162:000000000-B87FG:1:1104:11958:15572 2:N:0:TCGACGTC+TCTCTCCG
GACTACCGGGGTATCTAATCCTGTTTGCTCCCCACGCTTTCGCGCCTCAGCGTCAGTAATGGTCCAGTTGGCCGCCTTCGCCACCGGTGTTCTTGCGAATATCTACGAATTTCACCTCTACACTCGCAGTTCCACCAACCTCTTCCATACTCAAGCGTCCCAGTATCGAAGGCCATTCTGTGGTTGACCCACAGGCTTTCACCCCCGACTTCAAACCCCGCCCACGCTCCCTTTACGCCCCGTGCTTCCCAGCACCCCCAGCCCCCTTCGTATTACCTCGCTTACTGCCCCGCAGTTCTC
+
CCCCCGDEGGGG7FFGC6EFGGGGGGGGGGFDFCFGGGGGGGGGGGGGEGGGGG>FGGGGGGGFFFCGFGGGFEEGGGGGGFDED>:@CC?FFGEGGG>@FGGGFFGGFFDFF;FDF:D?DCFEG7BCCG9ED==D8,6B==FGGGBFGGFGFCFGGECEEGAC,5C:+@>7CA,<1@=?,,<:>CA,:8,71*3<@GGE?F:@F?-(693)<+6A)2C1*6((3(((-/8,9?)6((:C(,-(*(.69(2.48(9(((((*--70((.(.(0+-6)).,((((,).)(.398)213-))
@M02996:162:000000000-B87FG:1:1104:11938:15573 2:N:0:TCGACGTC+TCTCTCCG
GACTACCGGGGTATCTAATCCTGTTTGCTCCCCACGCTTTCGCGCCTCAGCGTCAGTAATGGTCCAGTTGGCCGCCTTCGCCACCGGTGTTCTTGCGAATATCTACGAATTTCACCTCTACACTCGCAGTTCCACCAACCTCTTCCATACTCAAGCGTCCCAGTATCGAAGGCCATTCTGTGGTTGAGCCACAGGCTTTCACCCCCGACTTAAAACGCCGCCTACGCGCCCTTTACGCCCAGTGATTCCGAGCAACGCTAGCCCCCTTCGGATTACCGCGGCTGCTGGCCCGGAGTTATC
+
CCCCCGGGGGGGGGGGGGGGGGGGGGGGGGGGFGGGGGGGGGGGGGGGGGGGGGGGGGGGGGGGGGGGGFGGGGGGGGGGGGGGGGFFEFFFGGGGGGDGDCFGGGGGGGGGGGGGG:FFFFFGGGGGGGGGGFG?FFEGGBFGGGFGGGFG;FFGGCEGGGFFGEGGGGGGGFGGFGFFEGGFGGFG:?>7=?7==F466DBB@C=@@<DCE=EF>CGFG3;8319-1?>2<?4<::EGF:>)*))6:41193,0,-(((2.3C>9.((-(2/,44(491,,((,.4(.((0)**26.)
@M02996:162:000000000-B87FG:1:1104:15981:15762 2:N:0:TCGACGTC+TCTCTCCG
GACTACCAGGGTATCTAATCCTGTTTGCTCCCCACGCTTTCGTGCATGAGCGTCAGTACAGGTCCAGGGGATTGCCTTCGCCATCGGTGTTCCTCCGCATATCTACGCATTTCACTGCTACACGCGGAATTCCATCCCCCTCTACCGTACTCTAGCCATGCAGTCACAAAGGCAGTTCCCAGGTTGAGCCCGGGGATTTCACCTCTGTCTTGCATAACCGCCTGCGCACGCTTTACGCCCAGTAATTCCGATTAACGCTTGCACCCTACGTATTACCGCGGCTGCTGGCACGTAGTTAGC
+
CCCCCGGGGGGGGGGGGFFFGGGDEGGGGGFGGGGGGGGGGGGGGGGGGFGGGGGGFGGGGGGGFGGGGGGGGGGGGG=FECGFFGFFFGGGFGGGGGGGGFGGGFGGGGGFGFDFGDFFGEFGGGG>FFFGGGGGGGGGGFFGGGFFGG5DFFDDFGGGGFDBEFGGGFGGGFGGFGEF=FFC,,0C:ED=EADF=FGFEGEEFCEFFGD>BF?=BFFBEFF;;>@9989(8=)>;:CCFF?AC9<<:>14:><:-,,((/..:86(.,(,30)-)---4((2:7?0((.400;2A6-6
@M02996:162:000000000-B87FG:1:1104:4171:16650 2:N:0:TCGACGTC+TCTCTCCG
GACTACAAGGGTATCTAATCCTGTTTGATCCCCACGCTTTCGTGCCTCAGCGTCAATATAGGCGTAGTAAGCTGCCTTCGCAATAGGTGTTCTATGTCATATCTATGCATTTCACCGCTACATGACATATTCCGCTTACCTCCACAATATTCAAGACATATAGTATCAATGGCAGTTCTGGAGTTAAGCTCCAGGATCTCACCACTGACTGATACGCCCGCCTACTCCACCTTTAAACCCAGTGAATCCGGATAACGCTTGCACCCGCCGGATTCACGCGGCTGATGGACCGGAGTTAGC
+
C-AC?FGGGGGGGGGDGEGEFFFE9EFGG,,C@EGFG7FFAEGGGGGGGFCFGGFCFGAF@DGGE@EGGFGGGGGFGGGGEFCC9EFFECCEF9EF?AAFGFFEF<@EDFC<AE9EG8BGG=<=9FEBEFEC=D6=06@ED59=D,;,69=DE,=EFFCDA=DCF;==CEFFFF>@D,;+C>@ED=7=66@0@*+8=,+1;DDF9G=C@C+001;9*++)4:=581)0)47);*A9A*<>9-:78*0900://0*00.,//2342/.(.,,(/2)))((-(,((().).).70)**2)).
@M02996:162:000000000-B87FG:1:1104:4189:16658 2:N:0:TCGACGTC+TCTCTCCG
GACTACAAGGGTATCTAATCCTGTTTGATCCCCACGCTTTCGTGCCTCAGCGTCAATATAGGCGTAGTAAGCTGCCTTCGCAATAGGTGTTCTATGTCATATCTATGCATTTCACCGCTACATGACATATTCCGCTTACCTCCACCATATTCAAGACATATAGTATCAATGGCAGTTCTGGAGTTAAGCTCCAGGATTTCACCACTGACTTATACGCCCGCCTACGCACCCTTTAAACCCATTGAATCCGGATAACGCTTGCACCCTCCGTATTACCGCGGCTGCTGGAACGGAGTTAGC
+
CCCCCGGGGGGGFGGGGDFGGGFFGGGGGGFGFGGGGGGGFFGGGGGGGGGGGGGEFGGEGGGGGGGGGGDGGGGGGGGGGGGGFFGGGGGGGGGF@BF9FGGGGCFGGGGGGGGCE8:CC:EDFGGGGGGGGCCED>DEDEBFF@BGGCFGFFDFCEGGGGFGGCGGFFFGFFGGFGC93C8DDF?CEEEBGDFDEGG7CEDEDFD5@+<C7+;A<@DAE815@>55:*))34>6>:?>2(08+8<<;5D@=>B4/.//=9)/:8?;,./625174;39044(2>:0((((808;:<).
@M02996:162:000000000-B87FG:1:1104:4170:16668 2:N:0:TCGACGTC+TCTCTCCG
GACTACAAGGGTATCTAATCCTGTTTGATCCCCACGCTTTCGTGCCTCAGCGTCAATATAGGCGTAGTAAGCTGCCTTCGCAATAGGTGTTCTATGTCATATCTATGCATTTCACCGCTACATGACATATTCCGCTTACCTCCACCATATTCAAGACATATAGTATCAATGGCAGTTCTGGAGTTAAGCTCCAGGATTTCACCACTGACTTATACGCCCGCCTCCGCACCCTTTAAACCCAGTGAATCCGGATCACGCTTGCCCCCTCCGTATTACCGCGGCTGCTGGCCCGGAGTTAGC
+
CCCCCGDGGGGFFGGGECGGGGEFEGGGGAAFEGGGGDGFGGGGGGGGGGGGGGGGGGGGGGGGGGGGGG<FGGGGGGGGGGGGGGFGGGGGEFFGAGFGGCFF9FFFGGCFAFFFE::@DEFFGF?9FFGG9@>EDGFEFB??FEBFFGDG@AFGFFFGGG+<=9DC=A,+69CEF8D9F98,@7DAD@DDF?D)5@+*0=**:=5888=779*3@+;:40))):5))>ABFE*2A6F55(7>7*89;5:0(./;,(,//*.6:(4(66((455).,--3336(,554((-<):;C)66
@M02996:162:000000000-B87FG:1:1104:22488:16701 2:N:0:TCGACGTC+TCTCTCCG
GACTACAAGGGTATCTAATCCTGTTTGCTCCCCACGCTTTCGTGCATGAGCGTCAGTACAGGCCCAGGGGATTGCCTTCGCCATCGGTGTTCCTCCGCATATCTACGCATTTCACTGCTACACGCGGAATTCCATCCCCCTCTGCCGTACTCTAGCCTTGCAGTCACAAAGGCAGTTCCCAGGTTGAGCCCGGGGATTTCACCTCTGTCTTGCAAAGCCGCCTGCGCACGCTTTACGCCCAGTAATTCCGATTAACGCTCGCACCCTACGTATTACCGCGGCTGCTGGCCCGTAGTTAGC
+
CCCCCGGGGGGGGGGGGGGGGGGGGGGGGGFFGGGGGGGGGGGGGGGGGGGGGGGGGGGGGGGGGGGGGGGGGGGGGGGGGGGGGGGFGGGGGGGGGGGGGGGGGGGGGGGGGGGDGBFGGFGGEGGGGGGGGGGGGGGGGFFGGGFGGGFGGGGGGGGGGGFGFFGGGGFFGFGGFGFFGGGFGGFGFGG>GFDFDGF?EGFEFFF4CGGBB6>4/9D9=9?DDBB0:82,:?FA:2CGBFFAG26<:71863<F----(/,4><:0::..23.5623----7(3:04(,185*2<:)4
@M02996:162:000000000-B87FG:1:1104:28318:17171 2:N:0:TCGACGTC+TCTCTCCG
GACTACCCGGGTATCTAATCCTGTTTGCTCCCCACGCTTTCGTGCATGAGCGTCAGTACAGGCCCAGGGGATTGCCTTCGCCATCGGTGTTCCTCCGCATATCTACGCATTTCACTGCTACACGCGGAATTCCATCCCCCTCTGCCGTACTCTAGCCTTGCAGTCACAAAGGCAGTTCCCAGGTTGAGCCCGGGGATTTCACCTCTGTCTTGCAAAGCCGCCTGCGCACGCCTTACGCCCAGTAATTCCGATTCACGCTCGCACCCTACGTATTACCGCGACGGCGCGCACGTAGTTACC
+
CCCCCGGGGGGGGGGGGEFFGGGGFGGFGGCF@FGGGGGGGGGGGGGGCFGGGGGGFGGGGGGEGGGGGGGCFFGGGGGGGGGGFEFBFGFFFGGGGG@CC9EFAFGGGGGGGGGGD=FGCCEEEDEEEDGGGGGDFGGGGFBFGGFGGGFGGGDFFGGGGF9@<ADFFCDGGFGGFGFFEFFD?FFGFGGBGEGFFGGE<BB>BFFFFG8AFF?F65C9CB;<D;;,6:;(02??B?DE<(56*.-5*,722*.;..,-.7(4*4((((..<<26)--4((-((((-413,.)*23)))
@M02996:162:000000000-B87FG:1:1104:28338:17177 2:N:0:TCGACGTC+TCTCTCCG
GACTACCCGGGTATCTAATCCTGTTTGCTCCCCACGCTTTCGTGCATGAGCGTCAGTACAGGCCCAGGGGATTGCCTTCGCCATCGGTGTTCCTCCGCATATCTACGCATTTCACTGCTACACGCGGAATTCCATCCCCCTCTGCCGTACTCTAGCCTTGCAGTCACAAAGGCAGTTCCCAGGTTGAGCCCGGGGATTTCACCTCTGTCTTGCAAAGCCGCCTGCGCACGCTTTACGCCCAGTCATTCCGATTACCGCCCGCCCCCCACGTATTACCTGGCCTCGTGGCACGCAGTTTGC
+
CCCCCGGAFGGGGGGGFGGFGGGGGGGGGAEFCFGGGGGGGGGGGDFFGGGGGGGGGGGFEDEGGGGGEGECFGGGGGGGGGGGFCCCFGGGDGGFGGGGGGGGGGGGGGGGGGGDG:D=DFFG>CEGGGGGGGFFF,@EDAFGG9?FDE?FAFGGGG9,@?CGF@FGGGC?CFGFCG@F,@:DBFA,:FD::*:>=<FEEGE@@F@<5@+;)A?+9C57C6(67:>;B81:5?<<28CCFF0):<450(1:BD)*,(,--1(-2(,-,(-,23).)))((,)((-3,((4())*2+)-)
@M02996:162:000000000-B87FG:1:1104:28595:17402 2:N:0:TCGACGTC+TCTCTCCG
GACTACCGCGGTATCTAATCCTGTTTGCTCCCCACGCTTTCGTGCATGAGCGTCAGTACAGGCCCAGGGGATTGCCTTCGCCATCGGTGTTCCTCCGCATATCTACGCATTTCACTGCTACACGCGGAATTCCATCCCCCTCTGCCGTACTCTAGCCTTGCAGTCACAAAGGCAGTTCCCAGGTTGAGCCCGGGGATTTCACCTCTGTCTTGCAAAGCCGCCTGCGCACGCGTTACGCCCAGTATTTCCGATTAACGCTCGCACCCTACGGATTAGCGCGGCTGCTGGCACGTATTTCGC
+
CCCCCFFG7FFGGGGGGFGGGGGGGFGGGGFFDFFGGGGGGEGGGGGGGGGGGGGGGGGGGGGGGGGGGGGGFFGGGGGGGCECDGFCGCFGFGGF@GGGDFGFGDEEGECCDAEEGDBCDEEEGGGFGGCFGFGGGFGGDDFFFGBCDGFGCFDFGGFCEFFFGBFGGGFDDAGF>EE>FC>AFGAGE6D9:AC@=GFE4<>EF4;6?FGFEF?@FDF67(,619;((/1(013?FFDE(442*))-04/1(8)0-((,.)46C(4316((2/)).90>0(41(:>(,3447)+0:).-
@M02996:162:000000000-B87FG:1:1104:2626:17411 2:N:0:TCGACGTA+TCTCTCCG
GACTACCCGGGTATCTACTCCTGTTTGCTCCCCGCACCTTCGCACCTCAGCGTCAGTCATCTGCTGGTAACCTGCCTTCGCCATCGGTATTCTTCCTGATATCTACAGATTTCACCCCTACACCAGGAATTCTGATTGCCCCTCAGTGACTCCAGTCATGCAGTTCTCAACGCAATTTCGGAGTTGCGCTCCGAGATTTCACACCCAGCTTGCAAAACCGCCTACATGCCCTTTCCGCCCAATGATTCCGAACAACGCTCGCACCTCACGTCTTACGGCGGCTGCTGGCACGTCATTAGC
+
CCCCCGGDGGGGGGEGF,CFFGGFFEGGGCDEFGDGG:EFGG@B@:AEFFGGGG@CFEFEEAFEEEGGGGGFGGGGGGGGGGGG,@CFCFGFDGFBGGGGCGGGFF9,@DEEFGGGFAFGFAFFGGG?BFGGFG,EFFFFGDFCCE=AD;2=,4=EFFA9FFFF,CCFD930=DC>?:C6B63@DC+48+@:5<C5CFC**D;8)*/757?2>F?=??D@55:9:.8<>CDEF@)/36FED2:(+/77C6:(()(1,(-,3C;(2((.4<41CF4<(,-(,,-4:2.(3,3:))22<))5
@M02996:162:000000000-B87FG:1:1104:8539:17462 2:N:0:TCGACGTC+TCTCTCCG
GACTACAAGGGTATCTAATCCTGTTTGCTCCCCACGCTTTCGTGCATGAGCGTCAGTACAGGTCCAGGGGATTGCCTTCGCCATCGGTGTTCCTCCGCATATCTACGCATTTCACTGCTACACGCGGAATTCCATCCCCCTCTACCGTACTCTAGCCATGCAGTCACAAAGGCAGTTCCCAGGTTGAGCCCGGGGATTTCACCTCTGTCTTGCATAACCGCCTGCGCACGCTTTACGCCCCGTAATTCCGATTAACGCTTGCCCCCTACGTATTACCGCGGCTGCTGGCACTTAGTTCGC
+
CCCCCGGGGGGGGGGGGFGGGGGGGGGGGGFGGGGEGGGGGFGGGCGFFGGGGGGGGGGGCGGGGGG,CGGCEGFGGGGGGGGEFGEGGGGGGGGGGGGG>DFGGGGGGGGGGGGCGDFFFFFGGGGEFDGGG;DE=DEGGAFGGD5ADC?FDGGGGGGGGGFF=6GGGD,::CE7<E7:EG?DFGFFEGG5*@DBFGGFFG@B>C>/>FF=E*98;CGBE@D;6>@(3*./5:CC,4C8(4:6724:C>13().0(-,((1.4CB9:?2,.<364.(---((-,)52:0)()9+3+)-2
@M02996:162:000000000-B87FG:1:1104:13997:17537 2:N:0:TCGACGTC+TCTCTCCG
GACTACCAGGGTATCTAATCCTGTTTGCTACCCACGCTTTCGCACCTCAGTGTCAGTGTCAGTCCAGAAGGCCGCCTTCGCCACTGGTATTCCTCCCGATCTCTACGCATTTCACCGCTACACCGGGAATTCTACCTTCCTCTCCTGCACTCTAGCCTGACAGTTCCGGATGCCGTTCCCAGGTTGAGCCCGGGGCTTTCACAACCGGCTTATCAAGCCACCTACGCGCGCTTTACGCCCAGTAATTCCGATTAACGCTCGCACCCTCCGTCTTACAGCGGCTGCTGGCACGGAGTTAGC
+
CCCCCGGGGGGGGGGGGFGGGGGGGGGGGFFFFGGGGGGGGGGGGGGGGGGGGGGGGGGGGGGGGGGGGGGGGGGGGGGGGGGGGGGGGGFGGGGGGGGGGGGGGGGGGGGGGGGGGAFDGFGGGGGGGGGGGGGGGEGFFEFGGGFGGGFGGGGGGGGGEGFFFEFG+@EDGFGGFGFAAEFGGGFGEGGFGED>AGGBCGFFFGFFFGGF9FEFFFG@G;8EF?@,6*43::AFFFGGFFFB7<.4:0/3(8<?--,,,149E6(4<74(2264),.-3-((-.,31(5:3):;A<:A
@M02996:162:000000000-B87FG:1:1104:13995:17557 2:N:0:TCGACGTC+TCTCTCCG
GACTACCAGGGTATCTAATCCTGTTTGCTACCCACGCTTTCGCACCTCAGTGTCAGTGTCAGTCCAGAAGGCCGCCTTCGCCACTGGTATTCCTCCCGATCTCTACGCATTTCACCGCTACACCGGGAATTCTACCTTCCTCTCCTGCACTCTAGCCTGACAGTTCCGGATGCCGTTCCCAGGTTGAGCCCGGGGCTTTCACAACCGGCTTATCAAGCCACCCACGCGCCCGTTACGCCCAGTAATTCCGATTAACGCTCCAACCCTCAGTATTACCTCGCCTGCTGGCACGGGGTTCGC
+
CCCCCGGGGGEGGGGFGFFGGGGFGGGGGGGGFGGGGGGGGGGGGGFFGGFFFEGGGGFGGGGGGGGGGFGGGGGGGGGGGGGGFFFEFFEGGGGGGG>:@=EGGGGGGGGGGGGGG:9CCFEFGGGGGGGFGGGGFFGGGFFGGEFFCF8FDCGGGGC8DE;CFDDGEDGGGFDE>FCFAFFEC,*43DB=GFG59<DEAC*7@C52-)/)9A?=A=D87((62(((.*-(0(4:26CE80>2C<4>C41(-7)*(-(((*(.*((,(...33)-)).4(((((().17<:))22*(,-
@M02996:162:000000000-B87FG:1:1104:24137:17653 2:N:0:TCGACGTC+TCTCTCCG
GACTACTAGGGTATCTAATCCTGTTTGCTCCCCACGCTTTCGTGCATGAGCGTCAGTACAGGCCCAGGGGATTGCCTTCGCCATCGGTGTTCCTCCGCATATCTACGCATTTAACTGCTACACGCGGAATTCCATCCCCCTCTGCCGTACTCTAGCCTTGCAGTCACAAAGGCAGTTCCCAGGTTGAGCCCGGGGATTTCACCTCTGTCTTGCAACGCGCCCTGCGCACGCTTTCCGCCCAGTCATTCCGATTAACGCTCGCACCCTTCGTATTACCGCACGCGCTGGCACTTAGTTCTC
+
CCCCCGGGGGGGGGGGGFCGGGGFFFGFGFCE:CFG@FGFGCGFGGFGGECFGGGGGGGGGGGEEEFG@FG7FCFGGFGGGGEE=68BFFEFFFFGGDGGE?FDGF7FEECE,,<?E:@?+?FCEF@FGFFG,,8EF,@@+:?DFDA:CEF9E,DFFAEDF9+>3*=ECC6CF:+1=E*0,4*56@A?8@:=;@>A)?CEEG7*22)*1=:8.;4)29)(263(3,((.1,(0:)4?6C8(.4)246<C2*(,.)*,-,,-1,(/41((.4(2+.6),((((((,((-8,).)*0+3)).
@M02996:162:000000000-B87FG:1:1104:24137:17671 2:N:0:TCGACGTC+TCTCTCCG
GACTACTAGGGTATCTAATCCTGTTTGCTCCCCACGCTTTCGTGCATGAGCGTCAGTACAGGCCCAGGGGATTGCCTTCGCCATCGGTGTTCCTCCGCATATCTACGCATTTCACTGCTACACGCGGAATTCCATCCCCCTCTGCCGTACTCTAGCCTTGCAGTCACAAAGGCAGTTCCCAGGTTGAGCCCGGGGATTTCACCTCTGTCTTGCAAAGCCGCCTGCGCACGCTTTACGCCCAGTAATTCCGATTAACGCTCGCACCCTACGTATTACCTCTGCTGCTGGCACGGAGTTAGC
+
CCCCCGGGGGGGGGGGGFGGGGGGGGGGGGFGEGGGGGGGGGGGGGGGGGGGGGGGGGGGGGGGGGGGGGGGGGGGGGGGGGGGGGGFGGGGGGGGGGGDGGGGGGGGDGGGGGFCFDFFFFFGGGGGGGGGGGFFFGGGGDB68FF:>EFGGGGGGFGGGGFFGFGGGGGFGFGEAGFFGCF,9:>FEFFFGFDAAFD<EFF:@8>CEGFBFF?+2;F:=14?F:904B9;57<A??EE<?26*6:9::54:56>--(--96;C:1::(.)33).))..).-,)4)5:1.())/2;))6
@M02996:162:000000000-B87FG:1:1104:17628:17783 2:N:0:TCGACGTC+TCTCTCCG
GACTACCCGGGTATCTAATCCTGTTTGCTCCCCACGCTTTCGTGCATGAGCGTCAGTACAGGCCCAGGGGATTGCCTTCGCCATCGGTGTTCCTCCGCATATCTACGCATTTCACTGCTACACGCGGAATTCCATCCCCCTCTGCCGTACTCTAGCCTTGCAGTCCCAAAGGCAGTTCCCAGGTTGAGCCCGGGGATTTCACCTCTGTCTTGCAAAGCCGCCTGCGCCCGCTTTACGCCCAGTAATTCCGATTAACGCTCGCACCCTACGTATTACCGCGTCTGCTGGCAATTAGTTAGC
+
CCCCCGFGGGCG7CAEFDFEAEGECFGEFCCF@FGGGGGGGGGGGGFFGGGGGGGGGGGFCFGGFGGGGGGGGDGGGGGGDGGCFGCGGEGEE?EFGGGGGGGGEGGG+@FFFGFFA:D=DFGDGDF>FGGGGGCDF8@ECAFGGGDFDG?GCFCGGEGF7C?>D0;F6@::CC@FB7AA,6@<,DFDEFG@*9C>@GFE4F=57;78@C34;AC+85C0:.(3;(.((*-23(<2<?EE1(.<7-6::5*2(56F----39017261614332.491,,(-4-)6.461)(1/03+6).
@M02996:162:000000000-B87FG:1:1104:17622:17804 2:N:0:TCGACGTC+TCTCTCCG
GACTACCCGGGTATCTAATCCTGTTTGCTCCCCACGCTTTCGTGCATGAGCGTCAGTACAGGCCCAGGGGATTGCCTTCGCCATCGGTGTTCCTCCGCATATCTACGCATTTCACTGCTACACGCGGAATTCCATCCCCCTCTGCCGTACTCTAGCCTTGCAGTCACAAAGGCAGTTCCCAGGTTGAGCCCGGGGATTTCACCTCTGTCTTGCAAAGCCGCCTGCGCACGCTTTACGCCCAGTAATTCCGATTAACGCTCGCACCCTACGTATTACTCCGGCGTCTGGCACGTAGTTCGC
+
CCCCCGGGGGGGGGGGGGFGGGGFGGGGGGGGGGGGGGGGGGGGGGGGGGGGGGGGGGGGGGGGGGGGGGGGGGGGGGGGGGGGGGFFGGGGGGGGGGCGGGGGGGGGG>FGGGFFG8FFFEBEGGGGGFGGGGGFGGGGGFFGGBBFDG?GG=?FGGGFEGFFCEGEGFGGFFDEBFFFGFGCFDFGFGG=GFG>@FGEEG37@CE58>FA@FF6ADG;=33?@:916*3(84:BF?EG?:4)::<<FF32:<40-,360C((2-123-.)2<6.))(---(--(-13(5-))21:-((
@M02996:162:000000000-B87FG:1:1104:14463:18758 2:N:0:TCGACGTC+TCTCTCCG
GACTACCCGGGTATCTAATCCTGTTTGCTCCCCACGCTTTCGTGCATGAGCGTCAGTACAGGCCCAGGGGATTGCCTTCGCCATCGGTGTTCCTCCGCATATCTACGCATTTCACTGCTACACGCGGAATTCCATCCCCCTCTGCCGTACTCTAGCCTTGCAGTCACAAAGGCAGTTCCCAGGTTGAGCCCGGGGATTTCACCTCTGTCTTGCAAAGCCGCCTGCGCACGCTTTACGCCCAGTAATTCCGATTAACGCTCGCACCCTACGTATTACCGCGGCTGCTGGCACGTAGTTAGC
+
CCCCCGGGGGEGGGGGGGGGGGGGGGGGGGFFFGGGGGGGGGGGGGGGGGGGGGGGGGGGGGGGGGGGGGGGGGGGGGGGGGGGGGGFGGGGGGGGGGEGGFGGGGGGDGFGGGGGG8DDDFFEGGGFGGGGGGGGGGGGGAFGGGFFCGFGGFGGGGGDFDC,:CG7ECGGGFGGFCEADFGFGGFFEGGFGFGBFGG<5BE=FCECFGFA<*96ACF@GB<0((,33:,(.42A6(:E??FFF<>FCB/(30.:(----146CB?:<:.)02-56:1343(-87?(33<25)12<.)-
@M02996:162:000000000-B87FG:1:1104:25097:19233 2:N:0:TCGACGTC+TCTCTCCG
GACTACACGGGTATCTAATCCTGTTTGCTCCCCACGCTTTCGTGCATGAGCGTCAGTACAGGTCCAGGGGATTGCCTTCGCCATCGGTGTTCCTCCGCATATCTACGCATTTCACTGCTACACGCGGAATTCCATCCCCCTCTACCGTACTCTAGCCATGCAGTCACAAAGGCAGTTCCCAGGTTGAGCCCGGGGATTTCACCTCTGTCTTGCATAACCGCCTGCGCACGCTTTACGCCCAGTAATTCCGATTAACGCTTGCACCCTACGTATTACCGCCTCTGCTGGCACGTAGTTAGC
+
CCCCCGGGGGGGGGGGGGFGGGGFGGGGGGFFEGGGGGGGGGGGGGGGGGGGGGGGGGGGGGGGGGGGGGEEGGGGFFCFECEGFGCFGGGGGGGGGGGGFFFFGGGGGGGGGGGDGDF9DCFGGDGGGFGGGGFDFFGGGDFFGGFGGEFGGAFGG8FDF,3CEFGFGDDFC?>FFGCF,@;@DFFF@FF5EDD)5FD@EGEBB6>C<7CBFFE6AC<616/2;(:3636(:12>?6CC2::)2-)6::9487::,-,-(*.57??<:,.)3<)4-41,((().-..1()(00**<).)
@M02996:162:000000000-B87FG:1:1104:12855:19523 2:N:0:TCGACGTC+TCTCTCCG
GACTACACGGGTATCTAATCCTGTTTGCTCCCCACGCTTTCGTGCATGAGCGTCAGTACAGGCCCAGGGGATTGCCTTCGCCATCGGTGTTCCTCCGCATATCTACGCATTTCACTGCTACACGCGGAATTCCATCCCCCTCTGCCGTACTCTAGCCTTGCAGTCACCAAGTCAGTTCCCAGGTTGAGCCCGGGGATTTCCCCGCTGTCTTGCAAATCCGCCTGCGCACGCTTGTAGCCCAGTGTATCCGCTTGTCTCTCGCCCCCTACGTCTTACTGCTGCCGCCGGCACGTTATTTGC
+
C9CCCECFGDGGFGFFFFGFGGGGGFFFGGDF@FFGGGGGGGGGGDFDFGFGGEGGGFGGGFGGGCGGGDEFGGGFFF@FFGDEDEBF@FFDDFFGGGCCG?DFGFFGGGGGGFEFGDD+=FFGGE=:FFED>DFGGFFG>=FFGF530=DDGF+,@FCFCCAFGCG66B:+7;9E9AE5@8:<EFAF@:EAC>7>(<***4((/:(67CC74*.++0;3///8<39(.*((7(().)3@:15)*).-2(*-()(*--..312,2-331(((*2).-)--.)((((((((-,))*/3.))
@M02996:162:000000000-B87FG:1:1104:12841:19535 2:N:0:TCGACGTC+TCTCTCCG
GACTACACGGGTATCTAATCCTGTTTGCTCCCCACGCTTTCGTGCATGAGCGTCAGTACAGGCCCAGGGGATTGCCTTCGCCATCGGTGTTCCTCCGCATATCTACGCATTTCACTGCTACACGCGGAATTCCATCCCCCTCTGCCGTACTCTAGCCTTGCAGTCACAAAGGCAGTTCCCAGGTTGAGCCCGGGGATTTCACCTCTGTCTTGCCAAGCCGCCTGCGCACCCCTTACGCCCAGTAATTCCGATTACCGCTCGCCCCCTCCTGCTTGCCCGCGCTGCCGGCACGGCCTTAGC
+
C-ACCGGGGGGGGGGGGFFFGGGGGGGGGGGFEGGGGGGGGGGGGGGGGGGGGGGGGGGGGGGGGGGGGGG@FFGGGGGGGGGGGGFGGGGGGGGGGGGGGGGGGGGGGDGGGGGFG>FDF,9>GGFFECFFGGGGGGGGGDFGGGFFGGFDFCFFGGGGGGAFFEGFGEGGC6EGFGAFFFFGFGAG=DF=EA*5>CDFFGFBFG=E<FF>=)79;:G>E6604,,((*-(78),(,:C1.(62)).2(*(-0)2(((,(1,472(((()(20)-.)(((,-40((-012,))*23)))
@M02996:162:000000000-B87FG:1:1104:4306:19760 2:N:0:TCGACGTC+TCTCTCCG
GACTACCGGGGTATCTAATCCTGTTTGCTCCCCACGCTTTCGTGCATGAGCGTCAGTACAGGCCCAGGGAATCGCCTTCGCCTTCGGTGTTCCTCCGAATATCTACGCATTTCACCGCTACACGCGGTATTCCATCACCCTCTACCGTACTCTAGCCTTGCAGTCATAATGGCAGTTCCCAGGTTGAGCCCGGGCATTTCACCTCTGTCTTCCACAACCGCCTGCGCACCCTTTCCGCCCAGTAATTCCGAATCACGCTCGCCCCCTTCGTATTACCGCGGCTGCTGGCCAGTCTTTGTC
+
CCCCCGEGGGGGEGGGGFGFGGGFGGG,CEFFEG7FEGGGGGGGG,B,CFGGGGGGFC,C,CDFGGG,,,9,,:DFEGGGGGC,@D:FCFGG99@F:+@F7DGGGGGGGDEC<EF,+10=?EE+=@F4@FGFG:@=+,@DFDF2D,03=@:DGFFFGC,5<E@8D@+,@9>+@F5CFGF59,*@EEFGC,D)=>44:CCCCGF3>45>5=D**+*2)2:35660=(4.483(;=).12;C(442*-)4:41(-).2(,,,-9>FG>1,4<(.2+.)4(2,1(,,,,)(:((-0*0+3)..
@M02996:162:000000000-B87FG:1:1104:7701:20094 2:N:0:TCGACGTC+TCTCTCCG
GACTACAGGGGTCTCTAATCCTGTTTGCTCCCCACGCTTTCGTGCATGAGCGTCAGTACAGGTCCAGGGGATTGCCTTCGCCATCGGTGTTCCTCCGAATATCTACGCATTTCACTGCTACACGCGGAATTCCATCCCCCTCTACCGTACTCTAGCCATGCAGTCACAAATGCAGTTCCCAGGTTGAGCCCGGGGATTTCACATCTGTCTTGCATAACCCCCTGCGCACGCTTTACGCCCAGTAATTCCGATTAACGCATGCACCCTACGTCTTACCGCGGCTGCTGGCACGTCTTTAGC
+
CCCCCGFDGGGG;EFGGGGGGGGFFEFFGGEDEGGGGECFFFGGGGFGCBEFGGGGFFGCGGGGGGF8CECEFGFGGGGFCFEGDG7CFGGGD?@FG+@CFD>CFFGGE,BF9FEE95B+BA8CGF7C+ABFCGGFF?@C=@FGGDDFFCFFGCGGGGACFFFD?DDF6FBC7C7FFFCFFEFGGG>@8,3=**/:2:94>F<4>:?>*==*.//=+;6(4.:<@6(.6*2(8;EE8?CE0:BA7566:57(47):,-(,(2)4::0:?(,(2/.),13(-4(21,).12><5)02066<
@M02996:162:000000000-B87FG:1:1104:7683:20115 2:N:0:TCGACGTC+TCTCTCCG
GACTACAGGGGTATCTAATCCTGTTTGCTCCCCACGCTTTCGTGCATGAGCGTCAGTACAGGTCCAGGGGATTGCCTTCGCCATCGGTGTTCCTCCGCATATCTACGCATTTCACTGCTACACGCGGAATTCCATCTCCCTCTACCGTACTCTAGCCATGCAGTCACATATGCAGTTCCCAGGTTGAGCCCGGGGCTTTCACATCGTTATTGCCTCACCGCCTGCGCTCCCCTTTGGCCCATGAATTCCGATCAACTCTTGCCCCCCACGTATTACCGCGCCTGCTGGCACGTAGTTAGC
+
CCCCCGFFEGGGGFGGFCFFGEGCFFDFGF@<FCCCCFEDGDGGG8B6CFGF@FBCF9@FF8@AEGD<@F@?AFGGGFFCFFCEEE@GEBEG>9>=+BC?,=ECGGGG6CE,EFF,>:B@DFG?C+@@CFGGFCEG+>EF+:FDF,0>+65=;A+;=D8,8,4>D*=3,,@+7=E7?ECF,865DC*508@0@?4)-6@6*>**)2(/(1=9@*8)9??@C6221(.((*/(;())()83/(()*.6>7(1:(0)2)....2(.23((--(,03))66(((---2()((..-00*23)-)
@M02996:162:000000000-B87FG:1:1104:9407:20240 2:N:0:TCGACGTC+TCTCTCCG
GACTACCGGGGTATCTAATCCTGTTTGCTCCCCACGCTTTCGTGCATGAGCGTCAGTACAGGCCCAGGGGATTGCCTTCGCCATCGGTGTTCCTCCGCATATCTACGCCTTTCACTGCTACACGCGGAATTCCATCCCCCTCTGCCGTACTCTAGCCTTGCAGTCACAAAGGCAGTTCCCAGGTTGAGCCCGGGGATTTCACCTCTGTCTTGCAAAGCCGCCTGCGCACGCTTTACGCCCCGTCATTCCGATTAACGCTCGCACCCTACGTATTACAGCGGCTGCTGGCACGTAGTTCTC
+
CCCCCGDEGFGGGGGGFFFGGGGFGFFGGGFGGGGGGEGGGGGGG<FGFFGFGGEGFCFGG?FD:BFCCGG7FGGGGGGGGGGGFGFFGGGGGGGGGGGEFFGCEGGG+@FGGGGAF:D=?FF=+6@CGFGGFGFFG,6@C>F=DCA>CCFF,@+=7<,:@EAECCCGGG6*@F57BCAFCFCFGFFG=8>5C>429FDEFF3*8;;65@F<EA4AF;F3C:;(32::383(866>::EG904(91><:4*(4)-0-(,((1(,13<8:<:2:2)..,.3-44(2550(()(00*23)..
@M02996:162:000000000-B87FG:1:1104:9422:20251 2:N:0:TCGACGTC+TCTCTCCG
GACTACCGGGGTATCTAATCCTGTTTGCTCCCCACGCTTTCGTGCATGAGCGTCAGTACAGGCCCAGGGGATTGCCTTCGCCATCGGTGTTCCTCCGCATATCTACGCATTTCACTGCTACACGCGGAATTCCATCCCCCTCTGCCGTACTCTAGCCTTGCAGTCACAAAGGCAGTTCCCAGGTTGAGCCCGGGGATTTCACCTCTGTCTTGCAAAGCCGCCTGCGCACGCTTTACGCCCAGTAATTCCGATTAACGCTCGCACCCTACGTATTACCGCGGCTGTGGGCACGTAGTTAGC
+
[truncated: 3,683,848 more chars]
