# Supplementary material for: Long-term storage of feces at −80 °C versus −20 °C is negligible for 16S rRNA amplicon profiling of the equine bacterial microbiome
Source: PeerJ. 2021 Mar 9;9:e10837. doi: 10.7717/peerj.10837 (PMC7953882; doi:10.7717/peerj.10837)
Supplement: Supplemental Information 36 [file peerj-09-10837-s036.fastq]

@M02996:162:000000000-B87FG:1:1101:13745:1945 1:N:0:TCGACGTC+TTATGCGA
CCTACGGGTGGCTGCAGTGGGGAATCTTGGACAATGGGCGCAAGCCTGATCCAGCAATGCCGCGTGCAGGAAGAAGGCCTTCGGGTTGTAAACTGCTTTTGTCAGGGAAGAAATCCTTTGGGTTAATACCTCGAAGGGATTACGGTACCTGAAGAATAAGCACCGGCTAACTACGTCCCAGCAGCCGCGGTAATACGTAGGGTTCGAGCGTTAATCGGAATTACTTGGCGTACAGCGTGCGCAGGCGGCTTTGCAAGACTGAGGTGAAATCCCCGGGCTCAACCTGGGCACTGCCTTT
+
8ACCCFA5100;=8=;=;=;;888C,CFF<,CFFFFGFAFDCF@@FFGGCED<FF,C:C<CFGGGGG7<FE,?EFG8:A=FF7CCEC+B,CFF@,9?AE?,A<,:,B+<+,A,59A=?,,,++6+,8,A<>?>+,+++,8,66>+@+=DC,8,,7,,,6>>D8D+++++,6<+6*@,4929C*98//;7*/**4,4)2*)1*4)3))208)2*)31*3**.7<1<+008)9)(()0(457()4),5)(/,,))6)-)*2)./),(-))1)2481:*)3,17*4834(,(.((..(,*.
@M02996:162:000000000-B87FG:1:1101:7644:2093 1:N:0:TCGACGTC+TTATGCGA
CCTACGGGTGGCAGCAGTGGGGAATATTGCACAATGGGCGAAAGCCTGATGCAGCAACGCCGCGTGAGGGACGACGGCCTTCGGGTTGTAAACCTCTTTTAGCAAGGAAGAAGCGAAAGTGACGGTACTTGCAGAAAAAGCGCCGTCTAACTACGTGCCAGCAGCCGCGGTAATCCGTAGGGCGCAAGCGTTATCCGGACTTATTGTGCGTAAAGAGCTCGTATGCGGTTTGTCGCGTCTGCTCTTAAAACCCTAGGCTCAACCTCGGGCCTGCCGTGGGTACGGGCAGGCTTGGTTTCGT
+
ABCCCDF5:));==8;==;;;888CCFGAE9EECEEDAC@+:@@CFGF<C<@<FGCF<C@B@EEGD>:87C?F+CC74>CFG77:??+B,C9BBE=AEFE,4?,,,B,=,,3,:+=:+8C,,7++@8FFFA9,,=,@BC+4B83**4,@;5DBCBDE*?9:986<:/:**=**3++*/***2;A=)))**1;*8<<73*)1>+1<**9759**5**0.>C):/****)-77)8-,07>FG<7<*.*0)2-)04((((00()*(..8((.(1-(..*0(((-*.((-((-((,(((.0(-((
@M02996:162:000000000-B87FG:1:1101:16196:2148 1:N:0:TCGACGTC+TTATGCGA
CCTACGGGTGGCAGCAGTGGGGAATATTGGACAATGGGCGAAAGCCTGATCCAGCCATGCCGCGTGTGTGAAGAAGGTCTTCGGATTGTAAAGCACTTTAAGTTGGGAGGAAGGGCAGTAAGCGAATACCTTGCTGTTTTGACGTTACCGACAGAAGAAGCACCGGCTAACTCCGGGCCAGCAGCCGCGGCAAGACAGAGGGGGCAAGCGCTAATCGGAATGACTGGGCGGAAAGGGAGCGTGGGGGGTTTGTTAAGTGGGAGGTGAAAGCCCCGGGCTCAACCTGGGAACGGCATCCAAA
+
-8A=@?851))=;88;;==6;78@CECEFFDFFAFEFGGGEGGEFGCEFCFGGECFD@ECF@CC@@,9CEFFGEFFFFG,,@@ECFGGF<EFAFCFBFF,5FE:?FED@F:EFGGGGF?FE<FGDGEBFGGGGCFF8,E,8BFF>DFGGGGDGGF?@??EEGCCE:7*;38<C,5**=>C9CFA=9CGDG3B:);@FFFFC:*.217.55)*1<4*>:<5)+0*A*//3</809(),(.)-1(07)877(-8((.:90:2<F:1,,62*.>(48@>5,(-,1:7040:73(((,4(0.426
@M02996:162:000000000-B87FG:1:1101:16889:2239 1:N:0:TCGACGTC+TTATGCGA
CCTACGGGGGGCAGCAGTGGGGAATGTTGGACAATGGGCGCAAGCCTGATCCAGCAATGCCGCGTGCAGGAAGAAGGCCTTCGGGTTGTAAACTGCTTTTGTCAGGGAAGAAATCCTTTGGGTTAATACCTCGAAGGGATGACGGTACCTGAAGAATAAGCACCGGCTAACTACGTGCCAGCAGCCGCGGTAATACGTAGGGTGCGAGCGTTAATCGGAATGACTGGGCGTAAAGCGTGCGCAGGCGGCGTGGCAAGACAGAGGTGAAATCCCCGGGCGCAACCTGGGAACGGCCTTGGGG
+
-86AC?>A:)18788::<:998844B55ACGFAAFADFFCCCC@F=<EBBCABA8ACB?F<>>>6@>BFFEFGFFGFGFF8<FCEDFG:B@BCCEGG;,EF:FFCFCEFGGGG9FFC9@@FG*4@FEFGCCFAFGGGGG:CGGGGGFEG+?EGGGG+A:CCCECEGGCEFG?FGG6EGFCE9?@;CC<DG)??*<FF49FGD08*98B@>/*177:CBDC5+<C9@FC0>9@?FF*4(7*(13>>>DFC((07;FBFGF>?)46,4641-::?2DD>(,-45;32:0480((-(((0,501
@M02996:162:000000000-B87FG:1:1101:23854:2281 1:N:0:TCGACGTC+TTATGCGA
ACTACGGGCGGCAGCAGTGGGGAATATTGGACAATGGGCGCAAGCCTGATCCAGCCATGCCGCGTGCGGGAAGAAGGCCTTCGGGTTGTAAACCGCTTTTGTCAGGGAAGAAAAGGGTCTGGCTAATACCCGGGACTCATGACGGTACCTGAAGAAGAAGCACCGGCGAACTACGTGCCAGCAGCCGCGGGAATACGTAGGGTGCAAGCGGTAATCGGAATGACGGGGCGGAAAGCGTGGGCAGGCGGTGATGCAAGAAAGAGGTGAAATCCCCGGGCCCAACCGGGGAACTGGCGTGGGG
+
-88?C98181)8788;;<;;;88@;,6CCEEEAAEADFFCFEEEGGCEECCEEFF<C?EFFCFC8@8=CDCFEEEFGFGE8=FDGGFF+EDDEEFGGD7FFAFCDFFCFEFGAB@:+3,3@B@3>FAF9D,@8CEE3@E3D9CECBC>E,>?DGFC,>;CG<=8CC=*>BECFDE6<C5CC3A;6CD)9=)8?)<+02957<27*297701/1.**9679)+2:*7=C(<77;>?)-(0)(145675;),-*64<AF6*3,72633<<?)*.2,7E5((-4>(-(491(-().(.(0(-,4
@M02996:162:000000000-B87FG:1:1101:14329:2357 1:N:0:TCGACGTC+TTATGCGT
ACTACGGGTGGCAGCAGTGGGGAATGTTGGACAATGGGCGCAAGCCTGATCCAGCAATGCCGCGTGCAGGAAGAAGGCCTTCGGGTTGTAAACTGCTTTTGTCAGGGAAGAAAACCTTGGGGTTAATACCTCGAAGGGAAGACGGTACCTGAAGAAGAAGCACCGGCTAACTACGTGCCAGCAGCCGCGGGAAGAAGTAGGGTGCGAGCGTTAATCGGAAGTACTGGGCGGAAAGCGTGCGCAGGCGGCCTGGCAAGACAGAGGTGAAATCCCCGGGGCCAACCCGGGAAATGCCTGTGGG
+
668B?51):)0=;88;;==;;888;;,CE@EFF@CCCCD@@@@@C8<EFCFFFECEE,CEFB@@8@,CFFEGGGGGFCFD,A<CDBFFCFFDFCFGFCCFEEFFFFGDFGG<?,9:=?,4AFC>6,CFDE9<6=BCC8,,+>@::B@EE,68,F,D@@C:,=@D>;C5CFC,=DE,@5*=<C9>,3CCDC)=:)2+2+2;7C:A:>)83.)/*0*29,/9)332<8E53@)529BF6(712/,7-.7(7((02(,5:F7(4754.442*4:(4(8C3((--0(-(,41-3(-4).)1.5(-
@M02996:162:000000000-B87FG:1:1101:18665:2584 1:N:0:TCGACGTC+TTATGCGA
GCTACGGGGGGCAGCAGTGGGGAATGTTGGACAATGGGCGCAAGCCTGATCCAGCAATGCCGCGTGCAGGAAGAAGGCCTTCGGGTTGTAAACTGCTTTTGTCAGGGAAGAAATCCTTGGGGTTAATACCTCGAAGGGATGACGGTACCGGAAGAAGAAGCACCGGCTAACTACGTGCCAGCAGCCGCGGTAATACGTAGGGTGCGAGCGTTAATCGGAATTACTGGGCGGAAAGCGGGCGCAGGCGGCTGTGCAAGACAGAGGGGAAATCCCCGGGCTCAACCGGGGAACGGCCGGTGGG
+
-88?C?158)088889:9:99==B,B??@CF<A<5?CCBB@C@CFB<EA5C?EA8B=9?E<>8>+@BDFFDFFFCFGFGA<<FCEF>F:==A;BFGCD9FF:FECGGFFGGFG7DF,,,?FF*4CFFGGGFGEGGGGGG7CFGFG1ABF*CEGGFC+<<C?<CCGGG5AFG+:@E*CE=:CD?FCFGDDG1?C*ACF9CFDG0>*97BB@///78:C?CD)20:29FD:B)>>FF4;(51417DBBEFD,().2>DFG78?F:?(7>FF):5:BBD@(--.933(-479<((-(4(),-(-
@M02996:162:000000000-B87FG:1:1101:24055:2604 1:N:0:TCGACGTC+TTATGCGA
CCTACGGGAGGCTGCAGTGGGGAATTTTGGACAATGGGCGCAAGCCTGATCCAGCCATGCCGCGTGCGGGAAGAAGGCCTTCGGGTTGTAAACCGCTTTTGTCAGGGAAGAAAAGGTTCTGGCTAATACCCGGGACTCATGACGGTACCTGAAGAATAAGCACCGGCTAACTACGTGCCAGCAGCCGCGGTAATACGTAGGGTGCAAGCGTTAATCGGAATTACTGGGCGTAAAGCGTGCGCAGGCGGTTATGCAAGACAGAGGTGAAATCCCCGGGCTCAACCTGGGAACTGCCTTTGTG
+
88BCCE=8>0)==;8=====;8886CCFGGGGGGGGFGGFGGGGGGGFGFFGGFFGGGGGGGGGFFGGGGEFFFFFGGGGGGGGGGGGGGGFEGGGGGFGGGGGGGGDFGGGGFGGGGGGFFGFGGGGGCFGGCCGGGGGGGGGGGDGFGDFGGGGGGGGGGGGGGGGGGGGGGGGGGDCGGFFGGCDDEC8EFCF5C48<GF>GFAFFF<CD>FFF:CGFG:;CFFFB3DBFFF?9B>C3/2>9FEF)3(94A>AAF<08),3:6ADFB*8>8@*5-((,9:F0314(4,4>?:?4AFF7
@M02996:162:000000000-B87FG:1:1101:9366:2640 1:N:0:TCGACGTC+TTATGCGA
GCTACGGGAGGCAGCAGTGGGGAATGTTGGACAATGGGCGCAAGCCTGATCCAGCAATGCCGCGTGCAGGAAGAAGGCCTTCGGGTTGTAAACTGCTTTTGTCAGGGAAGAAATCCTTTGGGGTAATACCTCGAAGGGATGATGGTACCTGAAGAAGAAGCACCGGCTAACTACGTGCCAGCAGCCGCGGGAATACGGAGGGGGCGAGCGGTAATCGGAATGACTGGGCGTAAAGCGTGCGCAGGCGGCGTGGCAAGACAGAGGGGAAATCCCCGGGCGCAACCGGGGAACGGCCGGTGGG
+
-886@:=>5:1888=;;==;;@@;;CC<ECGFCA<@CDE@@CCCF@8CC;<C@A:CC@CF<@@@8@BCFF@FFFCFGGGA,ADCEB?F,@@CCEEF99,CBAEFDGFEFGGFG<FFD,,CFF+@FFGGGGGGEGGGGGG<EF9FGBD@F;EFGGGG,DDD88@@FEE+C@F9CDE@D>C:?CFA@;DGDG)=8/=CF*:>CD*:*95@>7)*179:C<<>7+<:+9FC2@)8?<A673714)-8;5>BD(()4(8<?C03378<?>;2:)*,41>C:((-45-21;9B>0((313()(-(3
@M02996:162:000000000-B87FG:1:1101:7970:2676 1:N:0:TCGACGTC+TTATGCGA
CCTACGGGTGGCTGCAGTGGGGAATTTTGGACAATGGGCGCAAGCCTGATCCAGCAATGCCGCGTGCAGGAAGAAGGCCTTCGGGTTGTCAACTGCTTTTGTCAGGGAAGAAATCCTTTGGGTTAATACCTCGAAGGGATGACGGTACCTGAAGAATAAGCACCGGCTAACTACGTGCCAGCAGCCGCGGTAATACGTAGGGTGCGAGCGTTAATCGGAATTACTGGGCGTAAAGCGTGCGCAGGCGGCTTTGCAAGACAGAGGTGAAATCCCCGGGCTCAACCTGGTAACTGCCTTTGTG
+
8ABCC5@=>0)========;;88BE<FFGGGGGGGGGGGGGGGGGGGGGGGGFFFFGGGGGGGGGGGFGGEGGGGGGGGGGGGGGGGGFGEFGFGGGGGGGGGGGGGGGGGFGGGGGGGFFE+@FGFGGGFGGGGGGGGGGGGGGGGGGGGGGGGG9FGGGGGFGEGEGGGGCFEFGGGGGGFFGFGGGGDGEAEGFGGFG<6>GD5BFB5=9FCGGDGGF6C79BGGFF5:(8AF;?B>4)3>15<9502739>-865?<052)4<?B-:>>BB:>B0(4?B:?:?()...6<<?84<>:
@M02996:162:000000000-B87FG:1:1101:7190:2709 1:N:0:TCGACGTC+TTATGCGA
CCTACGGGAGGCAGCAGTGGGGAATTTTGGACAATGGGCGCAAGCCTGATCCAGCAATGCCGCGTGCAGGAAGAAGGCCTTCGGGTTGTAAACTGCTTTTGTCAGGGAAGAAATCCTTTGGGTTAATACCTCGAAGGGATGACGGTACCTGAAGAATAAGCACCGGCTAACTACGTGCCAGCAGCCGCGGTAATACGTAGGGTGCGAGCGTTAATCGGAATTACTGGGCGTAAAGCGTGCGCAGGCGGCTTTGCAAGACAGAGGTGAAATCCCCGGGCTCAACCTGGGAACTGCCTTTGTG
+
8ACCCBFFA80====;====;88BFCFGGGGGGGGGGGGGGGGGGGGGGGGGGFFGGGGGGGGGGFGGGGGGGGGGGGGGGGGGGGGGGGGGGGGGGGGGGGGGGGGBFGGFGGGGCFGGGGEFGGGGGGGGGGGGEGGGGGGGGGGEGGGGGGGGAFGGGGGGGGGGGGGGGGGGGGGGGGFFGGGGGGD=CFGGFGGFGGGFGGFFFFDGC>CFGFG<>CFGF@FFBEDEBB2*4?DD999BFFFFG9>?FBF<<EC>17:?FFA<@<D:??@EEF6??FFF?FF::3-5><7>@)662
@M02996:162:000000000-B87FG:1:1101:7207:2721 1:N:0:TCGACGTC+TTATGCGA
CCTACGGGAGGCAGCAGTGGGGAATTTTGGACAATGGGCGCAAGCCTGATCCAGCAATGCCGCGTGCAGGAAGAAGGCCTTCGGGTTGTAAACTGCTTTTGTCAGGGAAGAAATCCTTTGGGTGAATACCTCGAAGGGATGACGGTACCTGAAGAATAAGCAACGGCTAACTACGTGCCAGCAGCCGCGGTAATACGTAGGGTGCGAGCGTTAATCGGAATTACTTGGCATAAAGCGTGCGCAGGCGGCTTTGCAAGACAGCGTTGAACTCCCCGGGCTCAACCTCGGCACTGCCTTTGTG
+
8ABCCF>):80=8==;====;788CCEFD:@FGGGFFEGEEEC@FGGGGGGFFFGGGG9EFCGEC@GGCEEGGG8,==EGFC,B=FECGGGGGGCDGGGG,AFFFCFGGGGGF<E4=AFFGEF+4FEACFGCGEGGC7DFGGE6@CFGCEDGFCBD,==FGD>C@CEEEFGGGGD7DEGF,06ACF>DDGG5C@CG:6=?<*=AEDEFFF<EG:FGC(3*8EC>F*9C>*>626949:>G951>9370/(-6):2<2:D?1)-42(3)))25(-)2)418302.:(-4(--4821)72))(
@M02996:162:000000000-B87FG:1:1101:7190:2729 1:N:0:TCGACGTC+TTATGCGA
CCTACGGGAGGCAGCAGTGGGGAATTTTGGACAATGGGCGCAAGCCTGATCCAGCAATGCCGCGTGCAGGAAGAAGGCCTTCGGGTTGTAAACTGCTTTTGTCAGGGAAGAAATCCTTTGGGTTAATACCTCGAAGGGATGACGGTACCTGAAGAATAAGCACCGGCTAACTACGTGCCAGCAGCCGCGGGAATACGTAGGGTGCGAGCGTTAATCGGAATTACTGTGCGTAACGCGTGCGCAGGCGGCTGTGCAAGACAGAGGTGAAATCCCCGGGCTCAACCTGGGAACTGCCATTGTG
+
88AAC>A@00)=8=8;;==,;88,,,;CF@EFFGGGFFG@FEEGGGGGGCFFEFEDE9FGGGDGFGGGGGFEFFGGEFGGGGD:C=:F?<@?FFAF,<?FGGGGGGGGGGFEGFGCGF9F@74@FFFGGG,<CGC@CEGFEFGC7CDC>;BFD3@CFG=39+@:CEECC,@:DFCG>C4EGGFFFC7CC5):*;C7>CF)5*:>5C3>>D:5D58*9<<G:@FGGF+:<@<:?2:E>9B71<002@3>G>07:A<43*>><:B<FFFF@4:,23>C:(-28F?F7(34454324,)*).6-
@M02996:162:000000000-B87FG:1:1101:17946:2820 1:N:0:TCGACGTA+TTATGCGA
ACTACGGGCGGCAGCAGTGGGGAATGTTGGACAATGGGCGCAAGCCTGATCCAGCAATGCCGCGTGCAGGAAGAAGGCCTTCGGGTTGTAAACTGCTTTTGTCAGGGAAGAAATCCTTGGGGTTAATACCTCGAAGGGATGACGGTACCGGAAGAAGAAGCACCGGCTAACGACGGGCAAGCAGCCGCGGTAAAACGGAGGGTGGGAGCGTGAATCGGAATAACTGGGCGGAAAGGGGGCGCAGGCGGCGTGGCAAGACAGAGGGGAAATCCCCGGGGTCAACCGGGGACAGGCCTTGGGG
+
88A?C>5>>1)8888;;<;6;78@CC,EEDFFDD@CCFFC@@CEFF8EE@CEEECFC,CC<>@C4>CDGF@AEDEFFGG,,5DCE9BF+@@B9BFC?9,EG,BF?FD@CEFAF,AAA,,AFF+3AAFFGGDFCCDEEEF,@FGGGEF@C*@EEE>:,DDF>CD8FGG*=8?*28:58=*:5*=8*/85DG1:8*<9@*97DG*7*7)5.5)**8*292590++2+9FC1BD>;96)4(5)(1-<9>FF/((.-(4,(**..8.8(42<4)::?:;83(--,1-8979>>(-(4:0)0),.-
@M02996:162:000000000-B87FG:1:1101:21651:2900 1:N:0:TCGACGTC+TTATGCGA
CCTACGGGGGGCTGCAGTGGGGAATGTTGGACAATGGGCGCAAGCCTGATCCAGCAATGCCGCGTGCAGGAAGAAGGCCTTCGGGTTGTAAACTGCTTTTGTCAGGGAAGAAATCCTTTGGGTTAATACCTCGAAGGGATGACGGTACCGGAAGAATAAGCACCGGCTAACTACGTGCCAGCAGCCGCGGTAATACGTAGGGTGCGAGCGGTAATCGGAATAACTGGGCGGAAAGCGTGCGCAGGCGGCGGTGCAAGACAGGGGGGAAATCCCCGGGGCCAACCCGGGAACGGCCTTTGGG
+
-8AAC?1550)88889:::::88=9:<<BCGED=BBCDE@@CDEGGCEECFFGABBB?BFDBFC>>CDGGEFFFFFGGGFECGGGFCFCCBCFGGGGF9FCBFFEFGFDFGFF<FGC;,?CF*=FGFGGFGGC@EEGGGCGGGGGEGGG*:EEGGG+C:@CGGGGGGCEFF+:CG6AEC9<<?@FFGDGG)?C*<E@6F:CG?@8DDEE:)27;BCFFDGF+<C+=CDF@)<>FF496:*-)3<7)079((.437442*(()-3((1:>4:>3-8C:((-4@<((-9964-(-(38))604
@M02996:162:000000000-B87FG:1:1101:22668:2921 1:N:0:TCGACGTC+TTATGCGA
ACTACGGGTGGCAGCAGTGGGGAATGTTGGACAATGGGCGCAAGCCTGATCCAGCAATGCCGCGTGCAGGAAGAAGGCCTTCGGGTTGTAAACTGCTTTTGTCAGGGAAGAAATCCTTTGGGTTAATACCTCGAAGGGATGACGGTACCTGAAGAAGAAGCACCGGCTAACTACGTGCCAGCAGCCGCGGTAATACGTAGGGTGCGAGCGGTAATCGGAATTACTGGGCGTAAAGCGTGCGCAGGCGGCGTTGCAAGACAGAGGTGAAATCCCCGGGCTCAACCTGGGAACTGCCTGTGGG
+
88A?C?8)1));;8=;;;=;;788;;,CCCG@<ACDDFC@@CEEGF8EEEEEGE@FCCEFFCFE@@CFGFCFGFFFFFGFFGGDDB@F:DCDEFGGF<?FGFGFEFFDFGGFG9?B=,,CFG:+AEFGGGGGGFGGGGGEEGGEEEGGG,EFGGGF8DFFFDGGGGG6EGG,CGGCFEEFE;>FD>GGGG1BC+=BF6=6CD=A=DBEB8)2/>@>FDCD5+0?<@GG:F)7??D?;(79493<95DFG0()46)4>FFFFFBF:?>BF<C(8?EG@((-8FB?:?FFFF(442:2064(-
@M02996:162:000000000-B87FG:1:1101:22657:2938 1:N:0:TCGACGTC+TTATGCGA
ACTACGGGTGGCAGCAGTGGGGAATGTTGGACAATGGGCGCAAGCCTGATCCAGCAATGCCGCGTGCAGGAAGAAGGCCTTCGGGTTGTAAACTGCTTGTGTCAGGGAAGAAAACCTGTGGGTTAATACCTCGAAGGGAGGACGGTACCTGAAGAAGAAGCACCGGCTAACTACGAGCCAGCAGCCGCGGTAATACGGAGGGTGCGAGCGGTAATCGGAATTACTGGGCAGAAAGCGGGAGCAAGCGGCGTGGCAAGACAGAGGTGAAATCCCCGGGCTCAACCGGGGAACTGCCGAGGGG
+
--8AC?5)1));;88;===;;8B@,,;@ECGCACDECF8@7C@CF8CEE@66CF8E<,9E@CF@+8BCECCEDCCFCFFG,ADC@AFGDFAC,B,C95,BB9EF?EEEGEGG8,AC,,5A,C++AFEGFFFGGCECG7E+>CFE:8++C,@,6CE8,@7>,=?BCEG*A@C,BDE*>?*,4;A>4?CD<5)3*+=;5*:5<9/5ADDFF))117***477)30;<6?*,)/77:3?;(7/4C()4376D01>(10206C::44333).9AF(.,08.(--,/4:(-313((,2)(3)(((-
@M02996:162:000000000-B87FG:1:1101:23899:3008 1:N:0:TCGACGTC+TTATGCGA
ACTACGGGGGGCAGCAGTGGGGAATGTTGGACAATGGGCGCAAGCCTGATCCAGCAATGCCGCGTGCAGGAAGAAGGCCTTCGGGTTGTAAACTGCTTTTGTCAGGGAAGAAATCCTGTGGGTGAATACCTCGAAGGGAGGACGGTACCGGAAGAAGAAGCACCGGCGAACGACGTGCCAGCAGCCGCGGCAATACGTAGGGTGCGAGCGGTAATCGGAATTACTGGGCGTAAAGCGTGCGCAGGCGGCGTTGCAAGACAGAGGTGAAATCCCCGGGCTCAACCTGGGAACTGCCGTTGGG
+
88ABC?8=11088889:<:9:88845<CFFGGFFGGGFFCCCEEFFEFGFFDEEEFBEBFFCCC>>CCFGEFGFGGFFF,<FFDG@BE>CACCGGFA;;FCFGGGGF@FGGFFF;:F?3?CF**=CFGGG9FCFGGEGG*=EGECBFCG*8EGGGG+@CFGGGGGGE*:EG*9EC5CGFFEFFFFFGCD=)2:)<+80>5CC285C>>B59:CB=>C?DG:+<CCFFG:>/7?BA?>(7*-14@>>D;9(2)-4<BA0*42F??,8<47)*243>C50(,4@<F:38::8-)5280)-4(-
@M02996:162:000000000-B87FG:1:1101:11214:3019 1:N:0:TCGACGTC+TTATGCGA
GCTACGGGGGGCAGCAGTGGGGAATGTTGGACAATGGGCGCAAGCCTGATCCAGCAATGCCGCGTGCAGGAAGAAGGCCTTCGGGTTGTAAACTGCTTTTGTCAGGGAAGAAATCCTTTGGGGTAATACCTCGAAGGGATGACGGTACCTGAAGAATAAGCACCGGCTAACTACGGGCCAGCAGCCGCGGTAATACGTAGGGTGCGAGCGTTAATCGGAATGACTGGGCGTAAAGCGTGCGCAGGCGGCTTGGCAGGACAGAGGGGAAAGCCCCGGGCTCAACCGGGGAACGGCCGTGGGG
+
-86?C:8580088884:<:998?=4B?BEFGEFCFECFFCFCCEFE8ED9CEEE:AA?DF,8@>8>CCGDDGGEFFFFG,3FFDE>+@3@=BDFGGG;,@FFGGFGFFFGGDG9FFF;,?FG*1=FFFGGGDCFGGGGG:EFGGGCGGG+BGEGGC+>@C9:;;EGG5EFG7D6C*:CC=CCFFCFGGGE9EE*::@*9FCDA@8C>D>5)*/8*?C:CC7+<:+9F<:E37<(66;:>9414D>>;97(()4>?(4:37::?0<676:(7418BE5(-(49(1(499>6-,211(0,409
@M02996:162:000000000-B87FG:1:1101:23903:3025 1:N:0:TCGACGTC+TTATGCGA
GCTACGGGGGGCAGCAGTGGGGAATGTTGGACAATGGGCGCAAGCCTGATCCAGCAATGCCGCGTGCAGGAAGAAGGCCTTCGGGTTGTAAACTGCTTTTGTCAGGGAAGAAATCCTTGGGGTGAATACCTCGAAGGGATGACGGTACCTGAAGAATAAGCACCGGCTAACTACGTGCCAGCAGCCGCGGGAATACGTAAGGTGCGAGCGGTAATCGGAATTACTGGGCGTAAAGCGTGAGCAGGCGGCTTGGCAAGACCGAGGTGAAAGCCCCGGGCTCAACCGGGGAACTGCCGGTGGG
+
-88AC?=01808888::<:9:8??B,CEGFGGFD=FCFGCFFECG+4EEBFFGA?FEFFGGE@B6@FEGCBFFFFGGDF<8CFCE7FF*DBCDAFGG9CFCFGGGC::BBCBCFG,<F3?FE4*6F;FDECGC<EEGGG+88BECBF*?2CFGCEC+AFGFGG8CCE5CCF:F8E*;5CFGFF>=FGDD>5:8)<77*9)1<<9@D@@35)29)9:F<DG)3:CEFGC?B)7<<9443>13*3.4<5>3,4)4????=*(,)4683A<F2512:DG>((-5@:((-13-(().).4),4-4
@M02996:162:000000000-B87FG:1:1101:22411:3082 1:N:0:TCGACGTC+TTATGCGA
ACTACGGGAGGCTGCAGTGGGGAATATTGCACAATGGGCGAAAGCCTGATGCAGCAACGCCGCGTGAGGGACGACGGCCTTCGGGTTGTAAACCTCTTTTAGCAAGGAAGAAGCGAAAGTGACGGTACTTGCAGAAAAAGCGCCGGCTAACTACGGGCCAGCAGCCGCGGTAATACGTAGGGCGCAAGCGTTATCCGGAATTATGGGGCGGAAAGAGCTCGGAGGCGGGTGGTCGCGTCTGCGGTGAAAACCCGAGGCCCAACCTCGGGCCTGCAGGGGGGACGGGCAGACTAGAGGGCGG
+
68A?CD=@):1==;=;;==;;88B<EDFFGGGDDCDFFFCEEEEFFDEEEFFFFEFGFEGFCCC@@FEGGEFEEFFGGGGFFGGG=FG@EDEFGGGGGEFGGGGGGFFFGGFGFGGGGG?FGGGG+>F9@DFGGGGGGGGGGGGGGG:EFGGGGG*>EGG>FFFCFGGGG8EG+>@F+<:C<5>?<5DGG/*/)<FDG7@9*<6+>@DE>):<>FCFB:<>*/9E>ED(0)73<6)--.14;(7,758D<256>FBFE*4:>BB(4?BFBG(364<43269>64;FB3:<(.).44)4(-3
@M02996:162:000000000-B87FG:1:1101:15511:3124 1:N:0:TCGACGTC+TTATGCGA
GCTACGGGTGGCTGCAGTGGGGAATGTTGGACAATGGGCGCAAGCCTGATCCAGCCATGCCGCGTGCGGGAAGAAGGCCTTCGGGTTGTAAACCGCTTTTGTCAGGGAAGAAAAGGTTCTGGTTAATACCTGGGACTCATGACGGTACCTGAAGAAGAAGCACCGGCTAACTACGAGCCAGCAGCCGCGGTAAGACGTAGGGTGCAAGCGGTAATCGGAATGACTGGGCGGAAAGCGGGCGCAGGCGGTTATGCAAGACAGAGGAGAAATCCCCGGGGCCAACCAGGGAACGGCCGTGGGG
+
-88?A?=5:)0=;88;;==;;78@,;6<CCFEAACAFFFBCEECF@8CCCC@EACCAEDFE@8@+@CCEDDGGCEFGFGE,=FDEB?F?@AEEGGGG7=FF<FF?EDDEFGFGGGGE<F9EG?,EFGGGGFGGGGG8DG,CBEGGEDCG,EFGGGC,@CFC9D@FGG>CDG,=:E*6@C7>7AA,;DGGG1BC*C?>1:FGG6>59AFF>)1/8*:C6CD3+<C9=FF0B3>>91)4(5/3)-895>;/((*64>2<EC7<??B(4:?6)2480>C>(((-704(4:BB6,(-34(.,(79
@M02996:162:000000000-B87FG:1:1101:6573:3171 1:N:0:TCGACGTC+TTATGCGA
ACTACGGGAGGCTGCAGTGGGGAATTTTGGACAATGGGCGCAAGCCTGATCCAGCAATGCCGCGTGCAGGAAGAAGGCCTTCGGGTTGTAAACTGCTTTTGTCAGGGAAGAAATCCTTTGGGTTAATACCTCGAAGGGATGACGGTACCTGAAGAAGAAGCACCGGCTAACTACGTGCCAGCAGCCGCGGGAATACGTAGGGTGCGAGCGTTAATCGGAATTACTGGGCGTAAAGAGTGGGCAGGCGGCTTGGCAAGACGGAGGTGAAAGCCCCGGGCCAAACCTGGGAACTGCCTCTGTG
+
-88BCAAA88)8;=8====;;88BE,CCGGGGGGGGFGGF8CFCCF8FD<CFGFCCCAEEFFFEFF@DFGEFEFEGFG<=F9FFGFGGGFCFFGG,?FGGGF9FFGF@FGFGGF=@;,CEFF+??FCFEFAFACECEEF8=FGGGGG@F,@@FFF,,@=>C6,><C++@8:C7,3AE5EGF>AF4;79CC)C==9C:76:DC7BCC>A.825D>@:*49C>FC7?=6CBBD56,5*.6@*41.8-0879,3)(48)4CC(4729(465=)*,(-010((-.0(-(,(442-4)232),)-5
@M02996:162:000000000-B87FG:1:1101:6566:3187 1:N:0:TCGACGTC+TTATGCGA
CCTACGGGAGGCTGCAGTGGGGAATTTTGGACAATGGGCGCAAGCCTGATCCAGCAATGCCGCGTGCAGGAAGAAGGCCTTCGGGTTGTAAACTGCTTTTGTCAGGGAAGAAATCCTTTGGGTTAATACCTCGAAGGGATGACGGTACCTGAAGAATAAGCACCGGCTAACTACGTGCCAGCAGCCGCGGTAATACGTAGGGTGCGAGCGTTAATCGGAATTACTGGGCGTAAAGCGTGCGCAGGCGGCTTTGCAAGACAGAGGTGAAATCCCCGGGCTCAACCTGGGAACTGCCTTGGGG
+
88ACCDF>5:)==;=====;;88BC;CFFGGGGGGGGGGGGEGEFGGGGFGGGFFFFGGGFFFCFFFGGGGGGGGFFGGGFFGGGFCFFGGGGFGGGGGGGGFGGGGGGFGGGGG8FFGFGGEGGGGGFGGGA:EGGGGGGGGGGGGGGGGGGGGGCGGGGGGGGECEGGGFGGGFGFFGGGFFF>DGGGCECFGEF?CFDGFDEDDF;;::>>FFGFGCFFFGGFGG0<9>(4<=6<E3414>9)<6>0(9<AFAAF48?:5?4<A?86:0?B<CB(417@??:??B:3,),5(59)((,
@M02996:162:000000000-B87FG:1:1101:8503:3237 1:N:0:TCGACGTC+TTATGCGA
CCTACGGGAGGCAGCAGTGGGGAATTTTGGACAATGGGCGCAAGCCTGATCCAGCAATGCCGCGTGCAGGAAGAAGGCCTTCGGGTTGTAAACTGCTTTTGTCAGGGAAGAAATCCTTTGGGTTAATACCTCGAAGGGATGACGGTACCTGAAGAATAAGCACCGGCTAACTACGTGCCAGCAGCCGCGGTAATACGTAGGGTGCGAGCGTTAATCGGAATTACTGGGCGTAAAGCGTGCGCAGGCGGCTTTGCAAGACAGAGGTGAAATCCCCGGGCTCAACCTGGGAACTGCCTTTGGG
+
88ACCA:>5:0=8==;====;88BCCFFFEGGGGGFGGGF@BFEFGGGGFFGFFFFFGGGGGGGCFGGGGGGGGGGGGGGGGGGGGGGGGFFFGGGGGGGGG9FFGGGFGGFG9FEFGFGGDBCFGGGGGGGGGGGGGGGGGGGGGGGGFFGGGGFDF@FFGGGGGGGGGGGGGGGGGGGCFFFFGGGGGGGDCGF>6DFDC;BCDDFFD:ED>FGG;CGF6:>ABGGBFDFFFFF>?DC994>;>@>C29/8<<AF=72354::?A??BDB?FEG>4(44?B:>?F<:3-,52827<:3(
@M02996:162:000000000-B87FG:1:1101:7619:3296 1:N:0:TCGACGTC+TTATGCGA
CCTACGGGCGGCAGCAGTGGGGAATTTTGGACAATGGGGGCAACCCTGATCCAGCAATGCCGCGTGTGTGAAGAAGGCCTTCGGGTTGTAAAGCACTTTTGTCCGGAAAGAAAACGTCGTGGTTAATACCCGTGGCGGATGACGGTACCGGAAGAATAAGCACCGGCTAACTACGTGCCAGCAGCCGCGGTAATACGTAGGGTGCAAGCGCTAATCGGAATTACTGGGCGTAAAGCGTGCGCAGGCGGTCCGCTAAGACAGATGTGAAATCCCCGGGCTTAACCTGGGAACTGCATTTGTG
+
8ACCC>D=80)8888;;<;;;88BF@FGGGGGGGGGGGGGFCFGGGGGGGGGGFFFFGGGGGGGCF?DFGFGGGGGGGDFFFGGGFEFGGGGFFGGGGGGGGFCFFCFEGFFGFFGEGGGGG=DFFGGGGGGEFGGGGGGGGGGGGGGGEEEEGFG,=CFGGGGGGDGGGGGGGGGGGGGGGFFCGGCGECEE?EFFFC>DCEECCFF35):>B?FFBGGFFGC?=EG6<9>??289(8*4>>D48>F>>FF6:6>?C*(.06<-69ABD724-7C:(4:0B<59<034:(3<?<2BAA43
@M02996:162:000000000-B87FG:1:1101:7217:3346 1:N:0:TCGACGTC+TTATGCGA
CCTACGGGTGGCAGCAGTGGGGAATTTTGGACAATGGGCGCAAGCCTGATCCAGCAATGCCGCGTGCAGGAAGAAGGCCTTCGGGTTGTAAACTGCTTTTGTCAGGGAAGAAATCCTTTGGGTTAATACCTCGAAGGGATGACGGTACCTGAAGAATAAGCACCGGCTAACTACGTGCCAGCAGCCGCGGTAATACGTAGGGTGCGAGCGTTAATCGGAATTACTGGGCGTAAAGCGTGCGCAGGCGGCTGTGCAAGACAGAGGTGAAATCCCTGGGCTCAACCTGGGAACTGCCTTTGTG
+
88BCC>8):0)=;======;;888C6CFGGGDFGGGGGGFFGEGGGGGGGEFFFGGGCFGGGGGGGGGGGGGGGGGGFFFGGGGGGGGGGAFGGFGFDGGGGGGGGCFGGGGG?ECF9FFEG:FFGGGGGGGEGGGGGGGGGFCFCFGGGGGGGGGFGGGFDCEFGGG6FFGG?EGGGDGGGFFGGGGDG<B8@FG4*;8<DG>*888>;>5CAFGG0>7)0<DG=6*4>DE:?AFFF@<459<>D50C>(832<9<FG?1;.22:2)7)2(.)01018??F?003(,,,-25712@2:43
@M02996:162:000000000-B87FG:1:1101:22779:3442 1:N:0:TCGACGTC+TTATGCGA
ACTACGGGTGGCAGCAGTGGGGAATGTTGGACAATGGGCGAAAGCCTGATCCAGCAATGCCGCGTGCAGGATGAAGGCCTTCGGGTTGTAAACTGCTTTTGTACGGAACGAAAAAGCTTCTCCTAATACGAGAGGCCCATGACGGTACCGTAAGAAGAAGCACCGGCTAAATACGAGCCAGCAGCCGCGGGAATACGTAGGGTGCGAGCGTTAATCGGAATTACTGGGCGTAAAGAGGGCGAAGGCGGTGATGGAAGACAGAGGGGAAAGACCCGGGGTCAACCTGGGAAATGCAGGAGTG
+
88<?@91)80)6;8=6;==;;8@866,;CAF@@@6CACC@@CBCF8,CCC-,C9,C@CCCC@@@+8B@FFBAEC?EFGGE,9C@@=4C,C<?CFECE,,9C,EB=C:@CFGD@CGGG?,?ECC<FFDGGGFFEGGGBEG<DEGGGEGEFE6@ECBC,@CCEGCFEC5*@F,@CDF*>*4C9*99<6DGDG):8)=+:97AC70:*95>371*/07:125C7+0:39<D2>950:</4(0*-)->>7>9134=6).48E9::@B:(4>:>(*((.7C:((,4=27(4:((5()69A<)(-,.
@M02996:162:000000000-B87FG:1:1101:16673:3466 1:N:0:TCGACGTC+TTATGCGA
ACTACAGGCGGCAGCAGTGGGGAATGTTGGACAATGGGCGCAAGCCTGATCCAGCAATGCCGCGTGCAGGAAGAAGGCCTTCGGGTTGTAAACTGCTTTTGTCAGGGAAGAAATCCTTTGGGTTAATACCTCGAAGGGATGACGGTACCGGAAGAAGAAGCACCGGCTAACTACGTGCCAGCAGCCGCGGTAATACGTAGGGTGCGAGCGTTAATCGGAATTACTGGGCGTAAAGCGTGCGCAGGCGGCGTTGCAAGACAGAGGGGAAATCCCCGGGCTCAACCTGGGAACTGCCTTTGTG
+
-88A808=5118888;;<;;;88B6C@<DCGCCC<DDFFEFEECFC<EFCFFCECEFECFE@@@8@CEGFDFGFFGFGGD8EFDEFFG:@DEECFGGC<FFAFFDFGGGGGGGBFG=,,CFG=+DFGGGFEGCFGGGGG8CFGGGEGGG+@CEFGG6DCEFCGFGGGCEFG9DCE,>CC:?*9A@FGDGG)B?+=FF7DFCC*:*9>EB>)2/7*CDBGG)+0:+9CC?>)8?BFF98:9414<>EFFG((04:DAA**.4<7?(49BF):>?1>C:(--577:(4<:<:(.8)44*).).
@M02996:162:000000000-B87FG:1:1101:14361:3534 1:N:0:TCGACGTC+TTATGCGA
ACTACGGGTGGCTGCAGTGGGGAATGTTGGACAATGGGCGCAAGCCTGATCCAGCAATGCCGCGTGCAGGAAGAAGGCCTTCGGGTTGTAAACTGCTTTTGTCAGGGAAGAAATCCTTTGGGTTAATACCTCGAAGGGATGACGGTACCTGAAGAAGAAGCACCGGCTAACTACGGGCAAGCAGCCGCGGGAAGACGTAGGGTGGGAGCGGTAATCGGAATGACGGGGCGGAAAGCGTGCGCAGGCGGCTTGGCAAGACAGAGGGGAAAGCCCCGGGCTCAACCGGGGAACGGCCGGTGGG
+
8886@?85=01==8=;;==;;7@@;CCACCGEA<<@CFFB@@CCFD<CC,<CCA:C@<@EC@@@6@B@FFDGFCEEFFG<,AFCE48C,@BAC<EFF9,CEAFGBFFDFGGDF,CF9,,CFG++AFFGGF9FCFGGGGG,@DGGG8DCF,EEGGG?>DFFC?@DFGG6C@F,=@E*@C*4:C6>,;DDDG4C8.><A29ADG*:*:AEB>)*/8*29:5C)+02*8ED6D:BBFF?>(51413>>3<;7-()4:B?F=5>?5>?(41?@(9783@D>((()93:(4>>98-(-(2(.4---
@M02996:162:000000000-B87FG:1:1101:13877:3594 1:N:0:TCGACGTC+TTATGCGA
ACTACGGGGGGCAGCAGTGGGGAATGTTGGACAATGGGCGCAAGCCTGATCCAGCAATGCCGCGTGCAGGAAGAAGGCCTTCGGGTTGTAAACTGCTTTTGTCAGGGAAGAAATCCTTTGGGTTAATACCTCGAAGGGATGACGGTACCTGAAGAAGAAGCACCGGCTAACTACGTGCCAGCAGCCGCGGTAAGACGTAGGGTGCGAGCGGTAATCGGAATTACTGGGCGTAAAGCGTGCGCAGGCGGCTTGGCAAGACAGAGGGGAAATCCCCGGGCTCAACCGGGGAACTGCCGGTGGG
+
-88=C?058)18888::<:997=?,:C<AAFFDE9?CDFCFCEEFF8EE<CFDA:BBFBFA>@B6>C@FGCFGCDFGGG<,<FCD@>C:FCCBFFGGF9CF@FGEGG>BEFGG,DFC7,@FG**<FFGGGFGEFGGGGG7EGGGGGECC2BCFGGC2CFFC7=;CEG*C@F+CCG*;EF:?D@@C<DGGG/?8*<CD*9559*85CDFF>)1/<*:D1<D7+0::@GG:E9;?FF=9(7*-1-047<;9(()48?<?GF??F>:(4;?>)*432>C:(,(.9::099B;:().)3(),-(3
@M02996:162:000000000-B87FG:1:1101:9414:3619 1:N:0:TCGACGTC+TTATGCGA
ACTACGGGTGGCTGCAGTGGGGAATGTTGGACAATGGGCGCAAGCCTGATCCAGCAATGCCGCGTGCAGGAAGAAGGCCTGCGGGTTGTAAACTGCTTTTGTCAGGGAAGAAATCCTTTGGGGTAATACCTCGAAGGGATGACGGTACCTGAAGAAGAAGCACCGGCTAACTACGTGCCAGCAGCCGCGGTAATACGTAGGGTGCGAGCGTTAATCGGAATGACTGGGCGTAAAGCGTGCGCAGGCGGCTTGGCAAGACAGAGGGGAAATCCCCGGGGTCAACCGGGGAACGGCCTTGGGG
+
-886@A8)=0)=;8=;;==;;7@@,;<;C@F<@<CCCDEC@BCCFC<E@;<9@A:CE@CF,@@@8@B@FFCFGFFGGFG,,AFCE>?F4@?DADFFC9,<F,CF?EFDFGGGG,C?;5,:FF+>@FGGGGFGCFGGGGG8CDGGGCFEG;EGGGFF,@CE67@@FGG*C;D,=>E,D>CCC9AA=?CDGG)B8+<C>*>ADD6>=DEFF5)*/79CF:<C8++2<=FFBF)<BFA49(7/4/,<;:B><(-)-(53:*74().839><:)2(,:@D5(,-3?<:4;9>>:,(-,4(),..3
@M02996:162:000000000-B87FG:1:1101:25626:3698 1:N:0:TCGACGTC+TTATGCGA
CCTACGGGAGGCTGCAGTGGGGAATTTTGGACAATGGGCGCAAGCCTGATCCAGCAATGCCGCGTGCAGGAAGAAGGCCTTCGGGTTGTAAACTGCTTTTGTCAGGGAAGAAATCCTTTGGGTTAATACCTCGAAGGGATGACGGTACCTGAAGAATAAGCACCGGCTAACTACGTGCCAGCAGCCGCGGTAATACGTAGGGTGCGAGCGTTAATCGGAATTACTGGGCGTAAAGCGTGCGCAGGCGGCTGTGCAAGACAGAGGTGAAATCCCCGGGCTCAACCTGGGAACTGCCGTTGTG
+
8ACCCB58=1)=========;88BFCFFGGCGGGGGGG@FGGGEGGGGGGGGGFFEFFGGGGGGFGGCEFGGGGGG,BFGGGGGDGGGGGGGCEFGGFGFGFGGGGGGGGGFGEFGGFCF8FBFFAEFFGGCCGEC83DFGGGGDG@8E=9DDDG8=FF9D?G8CC9E@FGCCCGGGGGACGFFGGDDGCC5C>@E5C4FGGGFGGFFEF5CD57:7?DGFFFGFFDGF5DB:<AF0:B349972>51)(,>:<5<22>:154<829>4:7,4?BC:346>@B?71(-.((5)..(03?:?
@M02996:162:000000000-B87FG:1:1101:21253:3778 1:N:0:TCGACGTC+TTATGCGA
ACTACGGGTGGCAGCAGTGGGGAATGTTGGACAATGGGCGCAAGCCTGATCCAGCAATGCCGCGTGCAGGAAGAAGGCCTTCGGGTTGTAAACTGCTTTTGTCAGGGAAGAAATCCTTGGGGTTAATACCTCGGAGGGAGGACGGTACCGGAAGAAGAAGCACCGGCTAACTACGTGCCAGCAGCCGCGGGAAGACGTAGGGTGCGAGCGGTAAGCGGAATGACTGGGCGGAAAGCGTGCGCACGCGGCTGTGCAAGACAGAGGAGAAATCCCCGGGCTCAACCGGGGAACTGCCTGGGGG
+
88,6A?A5:006;88;;<=;;@@@,C6,<<F@<<CCCD<@@@:@D<,CA,-9CA9:C6CCC@8@+@8@FFCDE<DFFF,,,,C=C:,@,?<C<EEFA5,AF,FECFC?DFGGG,AE,,,:AF++AF9FFF9EAFGEGGG7@EEGGE=@E+>CEGG:,@;CC7@@FGC*A;D,=DC=D5*=8:6?=;8CD=7E8)=6>/>ADG*8*9>D37)*)0*099<C)+0:+9:<07)>>B<491:*-)-)-)729(,).-:4<F<(4<.4(46??2>5)47?5((-.98.(76674-)4<0)*(-(-
@M02996:162:000000000-B87FG:1:1101:9519:3782 1:N:0:TCGACGTC+TTATGCGA
GCTACGGGGAGCTGCAGTGGGGAATGTTGGACAATGGGCGCAAGCCTGATCCAGCAATGCCGCGTGCAGGAAGAAGGCCTTCGGGTTGTAAACTGCTTTTGTCAGGGAAGAAATCCTTGGGGGTAATACCTCGAAGGGATGACGGTACCTGAAGAAGAAGCACCGGCTAACGACGTGCCAGCAGCCGCGGTAATACGTAGGGTGCGAGCGTTAATCGGAATAACTGGGCGTAAAGCGGGCGCAGGCGGCTTTGCAAGACAGAGGGGAAATCCCCGGGCGCAGCCTGGGAACTGCCTTGGGG
+
-88=A?8=111=;;=;;=;;;78@6;;<C@FEDEDDFFFC@CCEGEDCDCCFEA:CDCDFE@@@8@BDFFDGGCCFFFGE8<FDE,BF4@?EFEEGF9,=F?FGDFFFFGGCF,EFF<,AFG7@FGGGGDEFACEGGGG>EEGGG7DEG,@FGGCE,D?A>7@@FGG>EFG*;5=7CF5:?5?A=FGDDG)=C+AFF08A<D0;8CBED7/*1897F6<C5+09+9CC6E)7?FD47(5)413<9<E>3(,).2:<<6>71.4223(85)248?ED:,--4)-4(.8(2,,.474)*),.4
@M02996:162:000000000-B87FG:1:1101:21265:3792 1:N:0:TCGACGTC+TTATGCGA
CCTACGGGTGGCAGCAGTGGGGAATGTTGGACAATGGGCGCAAGCCTGATCCAGCAATGCCGCGTGCAGGAAGAAGGCCTTCGGGTTGTAAACTGCTTTTGTCAGGGAAGAAATCCTTTGGGTTAATACCTCGGAGGGATGACGGTACCGGAAGAAGAAGCACCGGCTAACTACGTGCCAGCAGCCGCGGTAATACGTAGGGTGCGAGCGGTAATCGGAATTACTGGGCGGAAAGCGTGCGCAGGCGGCGGGGCAAGACAGAGGGGAAATCCCCGGGGCAAACCTGGGAACGGCCTGTGGG
+
-88?C?85=00=;8=;;==;;88@;C<EEFGFFCFDFFFC@CECFD<EECFCEACCE<CCC@@@8@FFGFDFFCEFFGGF8FFDDBBF,@DE<EFGGA,EF?FGDFFDFGGFG9FF;E,CEG7=AFGGFGDGEGGGGGG8CFGGGGGCF+BGGGGE6DDCC7D>FGGCEFG7CGG9FFGF<;AFDFGGGGCEE+=@F*;;DG6>55;>E:)/7<*CFBDD)+2:<@GFFF)<>>F?9,7/3)-<>>>9>(()-9B<BFCB?F3-(4;FF):28:ED:((((803(4:?<5---(--)).,-
@M02996:162:000000000-B87FG:1:1101:21283:3792 1:N:0:TCGACGTC+TTATGCGA
ACTACGGGTGGCAGCAGTGGGGAATGTTGGACAATGGGCGCAAGCCTGATCCAGCAATGCCGCGTGCAGGAAGAAGGCCTGCGGGTTGTAAACTGCTTTTGTCAGGGAAGAAATCCTTTGGGGTAATACCTCGGAGGGATGACGGTACCGGAAGAAAAAGCACCGGCTAACGACGGGCCAGCAGCCGCGGGAATACGGAGGGGGGGAGCGTTAATCGGAATTACTGGGCGGAAAGCGTGCGAAGGCGGCGTGGCAAGAAAGAGGTGAAATCCCCGGGGCCAAACGGGGAAATGCCGTTGTG
+
688?@:55:)1;;88;;<=;;788,C<,CCE,<C<@ACF@C:@@C<EDDCCEEA9C@CCF,@@@6@@DFF==EAAFFGBC,8@@D+BF7@AAEFFFFC,CF8FGDGFEFCA<E,9E,,,CFG7:FECFGA@D@FCEGGG,@D9FGEFCG+:3BFC?,@9B,;BCGEE;CBF*;*?=ECEE=*;8*>D3CG3EC)<F:1>)7C=D*90)55)*171094/C)+2:+9EF0@).4,.)4(.1-*-)-7>9)(433((4:**.3).8.-48@)225:EC>0(,35(4(4:4-8().),()(-(-
@M02996:162:000000000-B87FG:1:1101:23572:3831 1:N:0:TCGACGTC+TTATGCGA
ACTACGGGGGGCTGCAGTGGGGAATGTTGGACAATGGGCGCAAGCCTGATCCAGCAATGCCGCGTGCAGGAAGAAGGCCTTCGGGTTGTAAACTGCTTTTGTCAGGGAAGAAATCCTTGGGGTTAATACCTCGAAGGGATGACGGTACCTGAAGAATAAGCACCGGCTAACTACGTGCCAGCAGCCGCGGTAATACGTAGGGTGCGAGCGGTAATCGGAATTACTGGGCGTAAAGCGTGCGCAGGCGGCGTGGCAAGACAGAGGTGAAATCCCCGGGCTCAACCTGGGAACTGCCTGTGGG
+
-86AC?8=18088884:::9:8?B,:C?AFGBCAA?DFFB@C>CFFCFFFFFGFBFCEFGFE@B=CBDFGEGGFFFGFF<,BFEGDFG*@=C=FFF99,<F@FFFGGFGEGGG>>:9@,>FE**=CCGGA=ECFGEEGG+=CFEG;ECE+?EGGGG+AFFGGGFGEE*A@C7>?E*;5CGG7?@@FGDGD)2A*<<>07@DG075CB>>:529767C<GD5+0:0=EFF>/7:?B77(89-14793@9)(-)47B??6D::F>B4:<?FA70)4;>>(-,4F:<(248:((.4<03964(4
@M02996:162:000000000-B87FG:1:1101:24148:3847 1:N:0:TCGACGTC+TTATGCGA
CCTACGGGGGGCAGCAGTGGGGAATTTTGGACAATGGGCGAAAGCCTGATCCAGCAATGCCGCGTGCAGGATGAAGGCCTTCGGGTTGTAAACTGCTTTTGTACGGAACGAAAAAGCTTCTCCTAATACGAGAGGCCCATGACGGTACCGTAAGAATAAGCACCGGCTAACTACGTGCCAGCAGCCGCGGTAATACGTAGGGTGCGAGCGTTAATCGGAATTACTGGGCGTAAAGCGTGCGCAGGCGGTTATGTAAGACAGATGTGAAATCCCCGGGCTCAACCTGGGAACTGCATTTGTG
+
88CCCFA)::)8888::<:::88BBFFFGGGGGGGGGGGGGGGGGGGGGGGGGFFGGGGGGGGGFGGGGGGGGGGGGGGGGGGGGGGGGGGGGGGGGGGGGGGGGGGGGGGGGGGGGGGGGCFGGGGFGGGGGGGGGGGGGGGGGGFGGGGGGGGGGGGGGGGGGGGGGGGGGGGGGGGGGGFFFGGGGG<8EFGGFGGFDGGFGGFFEF<EGFFGGFGGFGGGGFGGFFDFFFFFFF@C3/1<>DFB/4:F<A664<*5<F<B:<<)@A:?7<DGDB>B?FFF???:4:(8>?>2@ABA0
@M02996:162:000000000-B87FG:1:1101:23565:3851 1:N:0:TCGACGTC+TTATGCGA
CCTACGGGGAGCTGCAGTGGGGAATGTTGGACAATGGGCGCAAGCCTGATCCAGCAATGCCGCGTGCAGGAAGAAGGCCTTCGGGTTGTAAACTGCTTTTGTCAGGGAAGAAATCCTTTGGGTGAATACCTCGAAGGGATGACGGTACCTGAAGAATAAGCACCGGCTAACTACGTGCCAGCAGCCGCGGTAAGACGTAGGGTGCGAGCGGTAATCGGAATTACTGGGCGTAAAGCGTGCGCAGGCGGCTGTGCAAGACAGAGGTGAAATCCCCGGGCTCAACCTGGGAACTGCCTTTGGG
+
88AAC>851)1==;=;;;;;;88@;,<EEFGECACACFFCFEEEG@CFF@FGDFEFAFDGDBF@@CFFGGDGGFGGGGGD8FFGGA=C?EDEFGGGDDDFG?FFEGGFGGGGG<CF95,CFC++AFFGGGCGEFGGEGG>EFGGEEGGGFEEFFFG,DDFGGGGGGG+AFG:CEECCGFGGGFFGFGCGD:CE*=CB:CADD6:8DFEF;)/8>+1:?GG30<C:FFDFF7>?FF438BC,1779;5>C,(..4<>BFGFF@43)-4>F2:0:<>>>0(4)/,2,86-.5()).3)*.6(-
@M02996:162:000000000-B87FG:1:1101:24151:3866 1:N:0:TCGACGTC+TTATGCGA
CCTACGGGGGGCAGCAGTGGGGAATTTTGGACAATGGGCGAAAGCCTGATCCAGCAATGCCGCGTGCAGGATGAAGGCCTTCGGGTTGTAAACTGCTTTTGTACGGGACGAAAAAGCTTCTCCTAATACGAGAGGCCCATGACGGTACCGTAAGAATAAGCCCCGGCTAACTACGTGCCCACCGCCGCGGGAATACGTTGGGTGCGAGCGGTAGTCGGCATTACTTGGCGTAAAGCGTGCGCAAGCGGGTATGTAAGACATATTTGAAATCCCCGGGCCCAACCTCGGGACTGCATTTGTG
+
8ACCCB151))8888::<4:9888B=FF<@<FGGGFFDGGGGGGGGGFGFDDGFG<FEFGGGGGFGGGEGGGFGGGFFGGCF<EDFGGGGGGFG>EGGGGAF;F7**>7FFF<CAFFFFGECFBCCC99<813<**8;*5:<<**4*4<*;/;5<FDDD7:*88*2***<+A*8*2**:6+1)0:D)/)*)/::+<)9*)/5C>E))0:)):))9:/1)/)<+:C*273)/)-:AF>:)*,)(.-871)--9(-)6)+94)*))))).867(2:55<4((-)(45(,4((4:((-.9>2-.
@M02996:162:000000000-B87FG:1:1101:10230:3925 1:N:0:TCGACGTC+TTATGCGA
GCTACGGGTGGCTGCAGTGGGGAATGTTGGACAATGGGCGCAAGCCTGATCCAGCAATGCCGCGTGCAGGAAGAAGGCCTTCGGGGTGTAAACTGCTTGTGGCAGGGAAGAAATACTTGGGGTGAATACCTCGAAGGGAGGACGGTACCGGAAGAAGAAGCACCGGCTAACTAAGTGGCAGCAGGCGCGGGAAGACGTAGGGTGGGAGCGGAGATCGGAAATACTGGGCGTAAAGCGTGCGCAGGCAGCTTGGGAAGACAGAGGGGAAAGCCGCGGGCGCAACCGGAGAACTGCCTTCGGG
+
-8,A@>=9:)1,688;;==6;868;,<<C9EDC@EACCC@6@C@FF8EC6-,EF@CECCE,8@@6@,CFECFG@FFFG@E,?=@C+@F+A?E9AFG9,,BF+<E?4>AFFGFG,,9,A,,AC++ADFFF7,,33DCGGF++>@EC8@+@+5>CF3@,@;@,37,>:E*;2,,=,<,?,/6//))*::CDE38C5C?7**0*1*0*9>@D5)*)0.97659)++2+9+5?5/)-:274,793/(70))-9(..4(480*9::48(,47<8(2(-,<C5(-,(0(4(4(-(..),)..*)-(-
@M02996:162:000000000-B87FG:1:1101:20580:3946 1:N:0:TCGACGTC+TTATGCGA
ACTACGGGTGGCAGCAGTGGGGAATGTTGGACAATGGGCGCAAGCCTGATCCAGCAATGCCGCGTGCAGGAAGAAGGCCTTCGGGTTGTAAACTGCTTTTGTCAGGGAAGAAATCCTTGGGGGTAATACCTCGAAGGGATGACGGTACCGGAAGAAGAAGCACCGGCTAACTACGGGCCAGCAGCCGCGGGAAGACGTAGGGGGGGAGCGGTAATCGGAATAACTGGGCGGAAAGCGGGCGCAGGCGGCTGGGCAAGACAGAGGTGAAATCCCCGGGCTCAACCGGGGAACGGCCTGGGGG
+
-88?C?=5=01;;8=;;==6;78@6C<EECFFFCEDDFFC@CCEFF8EFCCEDE:ED@CEC@8@8@CEGGDFGFFFFFF<<EFDEECG,@<EAFGGGF<FF=FGEFFCFGGFGAFE9,,:EF++@FFEFG9FEGGGGGG,BFGGGGF>F+BEGGCE,DGEEFGBFGGCEBD,:BE9EGEG77AA,?<<DG)=8)=*8*97CD*8*755557:5>*:937C)+02+9CC2BC@>FB44(7),)-777>6)((.4<F012*51.28.862@)2(5,7>:0(-,=(4(449(--(-1--)(-44
@M02996:162:000000000-B87FG:1:1101:26025:4021 1:N:0:TCGACGTC+TTATGCGA
CCTACGGGTGGCAGCAGTGGGGAATTTTGGACAATGGGCGCAAGCCTGATCCAGCAATGCCGCGTGCAGGAAGAAGGCCTTCGGGTTGTAAACTGCTTTTGTCAGGGAAGAAATCCTTTGGGTTAATACCTCGAAGGGATGACGGTACCTGAAGAATAAGCACCGGCTAACTACGTGCCAGCAGCCGCGGTAATACGTAGGGTGCGAGCGTTAATCGGAATTACTGGGCGTAAAGCGTGCGCAGGCGGCTTTGCAAGACAGAGGTGAAATCCCCGGGCTCAACCTGGGAACTGCCGTTTTG
+
ABCCCB:5:1)========;;88CFFGGGGGGGGGGGGGGGGGGGGGGGGGGGGGGGGGGGGGGGGGGGGGGGGGGGGGGGGGGGGGGGGGGGGGGGGGGFGGFGGGGGCGFGGGGGGG?EFGGGGGGGGGGGEGGGGGGGGGGGGGGGGGGGGGGGGGFGGGGGECEGGGGGGEGGGGGFFFFGGCD?EG5EFGGFG=ACDGFGGEBBFGGGFFGGFDDFGGFF=FGFFGEB:2@B?8>9DF37D89D>0FFAAAFF58:FFBFFFBFA7:?F>>B13:)=?FFF6(4444))4(<((-(
@M02996:162:000000000-B87FG:1:1101:26009:4028 1:N:0:TCGACGTC+TTATGCGA
CCTACGGGTGGCAGCAGTGGGGAATTTTGGACAATGGGCGCAAGCCTGATCCAGCAATGCCGCGTGCAGGAAGAAGGCCTTCGGGTTGTAAACTGCTTTTGTCAGGGAAGAAATCCTTTGGGTTAATACCTCGAAGGGATGACGGTACCTGAAGAATAAGCACCGGCTAACTACGTGCCAGCAGCCGCGGTAATACGTAGGGTGCGAGCGTTAATCGGAATTACTGGGCGTAAAGCGTGCGCAGGCGGCTTTGCCAGACAGAGGTGAAATCCCCGGGCTCAACCTTGGAACTGTCTTTGTG
+
88A=C58510);;=====;;;888CFFGGGGGDGGGGGGGGGGGGGGGGGGGGFFGEGGFGGGGGGGGFGEGGGGGGGGGGGGGCFGGGGFGGGFFFFFG?FGFGGFFFGGFFFGGFGG9<CFGGGFFGFFCGDECEDFGGGF@CCFEGGGGGGGEFGGGEGGF+8CCG@GGGGGGBFGCGGFFGG4CCE75;F7,?F=/7DFEGDA>DF7=DAFGG;**7@+*<=7*47D)12)/46751527(<3931364))63**(.8:0::A?4-:?263?361:)?F:(.),)).52).6/)-6,
@M02996:162:000000000-B87FG:1:1101:16638:4152 1:N:0:TCGACGTC+TTATGCGA
CCTACGGGTGGCAGCAGTGGGGAATGTTGGACAATGGGCGCAAGCCTGATCCAGCCATGCCGCGTGCGGGAAGAAGGCCTTCGGGTTGTAAACCGCTTTTGTCAGGGAAGAAAAGGTTCTGGTTAATACCTGGGACTCATGACGGTACCTGAAGAAGAAGCACCGGCTAACTACGTGCCAGCAGCCGCGGTAATACGTAGGGTGCAAGCGTTAATCGGAATTACTGGGCGGAAAGCGTGCGCAGGCGGTTAGGCAAGACAGAGGTGAAAGCCCCGGGCTCAACCTGGGAACGGCCTTTGGG
+
688?CB>51)1;=8=;;==;;7@@6C6@ECGFCDECFDFCFEDEFF8EDCEFDECCACDFFBCC7@FCFDDEEECFFGGF8<FCEFGG:EFEEGGGEC+FFEFGDFFFFGGFGGGGF,E<EF5?FGGGGEDGFFGG,DF9BDGGGGGEGAEFGGGG8EGGE?DDGGGEGGG7CGG>EFF9?4AA@GGGGG:EE+A@F0;ACD?B;DFFFE/2/>7DF?DG5+<C?@CD:E)8>>:47(014127>BD99(35<:D<6C*51543)-.8F29?08@D:(--40,4(4?234-(-79(0-.(-
@M02996:162:000000000-B87FG:1:1101:11430:4221 1:N:0:TCGACGTC+TTATGCGA
ACTACGGGTGGCAGCAGTGGGGAATGTTGGACAATGGGCGCAAGCCTGATCCAGCAATGCCGCGTGCAGGAAGAAGGCCTTCGGGTTGTAAACTGCTTGTGTCAGGGAAGAAATCCTTGGGGTGAATACCTCGAAGGGAGGACGGTACCTGAAGAAGAAGCACCGGCGAACTACGTGCCAGCAGCCGCGGTAATACGTAGGGTGCGAGCGTTAATCGGAATGACGGGGCGGAAAGCGGGCGCAGGCGGGTTGGCAAGAAAGAGGGGAAAGCCCCGGGGGCAACCTGGGAACGGCCGGTGGG
+
-88AC?55=)1==8=;;6;;;78@,6;,C<FCC@,@<CE@8:@CF<,CCC<<6A9CAEDFEB@B6@B<FCCGGFFFGFF6,5C:C48@4@??<FFGFE,BFAFGDFFDFGGFF,CF,,,:EE++AFFGGGGFEGGGEEG7>CEGGC=@E,@FDGGF,D7C67D8FE5*=CE,;>E0=E:<?96;=;DDCE)::+AEF67ACD6>5>DE)7)*/86>C6<C5+22/8EC(<)796<F>(51-1,8;)70)(-),(53<:*.,<<?09>?>0C<?<58:((-4>1144:???(-6>1()--(4
@M02996:162:000000000-B87FG:1:1101:13559:4242 1:N:0:TCGACGTC+TTATGCGA
GCTACGGGTGGCTGCAGTGGGGAATGTTGGACAATGGGCGCAAGCCTGATCCAGCAATGCCGCGTGCAGGAAGAAGGCCTTCGGGTTGTAAACTGCTTTTGTCAGGGAAGAAATCCTTTGGGTTAATACCTCGAAGGGAGGACGGTACCTGAAGAAGAAGCACCGGCTAACTACGTGCCAGCAGCCGCGGTAATACGTAGGGTGCGAGCGGTAATCGGAATTACTGGGCGGAAAGCGTGCGCAGGCGGCTGTGCAAGACAGAGGGGAAATCCCCGGGCGCAACCTGGGAACGGCCTTTGGG
+
-88?C?=)8006;8=;;==;;@@@;;<<CCFDC<CCCCCBCCEEFD<ED@CCEA:CAFDFC@@B6@FFFGDGGFCFFGGF,EFDEB=FB@CEDFGGG?,EFAFFEFFDDFGFF,EE;9,CFG:4AEEGGGFGCCFGGGG+CEGGGGGEG,@FFGGG?FFFG9@:FGG*ABF7FF?7DFF@CCAAD?DGGG)BC+=<F0;FDD6=*>AEB>)/776CC<DD7+2:+9FF?F)<7>?FF059792>>@FFC,().:A>DEGB?@?F(4>F>):::B>D@0(44>>B(8????1(319()..,4
@M02996:162:000000000-B87FG:1:1101:19613:4244 1:N:0:TCGACGTC+TTATGCGA
GCTACGGGAGGCTGCAGTGGGGAATGTTGGACAATGGGCGCAAGCCTGATCCAGCAATGCCGCGTGCAGGAAGAAGGCCTTCGGGTTGTAAACTGCTTTTGTCAGGGAAGAAATCCTTGGGGTTAATACCTCGAAGGGATGACGGTACCTGAAGAATAAGCACCGGCTAACTACGTGCCAGCAGCCGCGGGAAGACGTAGGGGGCGAGCGGTAATCGGAATAACTGGGCGTAAAGCGTGCGAAGGCGGCGGTGCAAGACAGAGGGGAAAGCCCCGGGCGCAACCGGGGAACTGCCGTGGGG
+
-88=C@=>5:1==;=;;==6688@6C6@@CFECACDFFFCCCCEFCCED;<CEACEC,CFC@@@8@BCFFCDEDEFFGG8=<FCG??F,@ADEDEGCB,CFFGEFGGFFGGFF,C<?<,AFE4+AFFGGGAFEGGGGGG,BGGGGGF@D,EFGGGG,EFDFCFEGGGCECF,=EG,DECF9@AA@FGDGG)CC3=@B:>FDD*:8>@5>7)/178DFBDG)+<909EDFF)8?FFF9(5/4*-<>FFB>(()-7?>AC4>:53<(7;:>(97<4>D:((-4B><9>BBB8-)4<8(.(---
@M02996:162:000000000-B87FG:1:1101:9853:4293 1:N:0:TCGACGTC+TTATGCGA
GCTACGGGCGGCTGCAGTGGGGAATGTTGGACAATGGGCGCAAGCCTGATCCAGCAATGCAGCGTGCAGGAAGAAGGCCTTCGGGTTGGAAACTGCTTTTGTCAGGGAAGAAATCCGTGGGGGTAATACCTCGAAGGGATGACGGTACCTGAAGAAGAAGCACCGGCTAACTACGGGCGAGCAGCCGCGGGAATACGTAGGGGGCGAGCGGTAATCGGAAGGACTGGGCGGAAAGCGTGCGCAGGCGGCTGGGCAAGACAGAGGGGAAAGCCCCGGGCTCAACCGGGGAACGGCCGTTGGG
+
-88?C?888008688;;;;6;788,;6CCCFECCCEFFFCCCEEGC,EC,<C@ECCC,CC,CC>8BCCFFEGGEFFFFG5,,D@E,8C+=<?,CF9E,5BF4FEEGGCCFFFF,9<48+@CF+3@@DADG,DCCFGDGG,>ECFGECE=,@CEGE83@CCB9D,>1C*:2B,=CE*=C*=73>;*;C587)2/)3:>**<7D*8*9@@BB)*)09DG:37)**22<A50>379;659(0*4)(0-)029(()36:-8>>:7:>2(42:707((8>>>((4)=:<(299;?42:(9(0,-.2
@M02996:162:000000000-B87FG:1:1101:19057:4349 1:N:0:TCGACGTC+TTATGCGA
ACTACGGGGGGCTGCAGTGGGGAATGTTGGACAATGGGCGCAAGCCTGATCCAGCAATGCCGCGTGCAGGAAGAAGGCCTTCGGGTTGTAAACTGCTTTTGTCAGGGAAGAAATCCTTTGGGTTAATACCTCGAAGGGATGACGGTACCGGAAGAAGAAGCACCGGCTAACTACGTGCCAGCAGCCGCGGGAATACGGAGGGTGCGAGCGTGAATCGGAAGTACTGGGCGTAAAGCGTGCACAGGCGGCTGGGCAAGACAGAGGGGAAATCCCCGGGCTCAAACGGGGAACTGCCGGTGGG
+
-886@>==8)188889:::99==@BFC<BCGA<CA?CFF>@@@CFD8ADAC<BEBFCE=F5>8>8>BDFFCDFDFFFGGF8EFCDD<F@B;==DFG9,,@F:FFBFFFDGGFF;FF,,,?FF**@FFGGDCGEGGGGEG2CFGGGGGEG*BGGGGF+<<C@CCCEGG5ACF7DFG*;:ACC/5;C<DDGG)?=)AFF*>>DG7>;9<B@5)/1;=7F?DG)02:?=FF?F)<B?<4415/40.047<>C(()4:B?FG4?374:(49B>)::00>D>(((.9-4(48>9<().)8(),--3
@M02996:162:000000000-B87FG:1:1101:21463:4353 1:N:0:TCGACGTC+TTATGCGA
CCTACGGGGGGCAGCAGTGGGGAATGTTGGACAATGGGCGCAAGCCTGATCCAGCAATGCCGCGTGCAGGAAGAAGGCCTTCGGGTTGTAAACTGCTTTTGTCAGGGAAGAAATCCTTTGGGTTAATACCTCGAAGGGAGGACGGTACCTGAAGAAGAAGCACCGGCTAACTACGTGCCAGCAGCCGCGGTAAAACGTAGGGGGGGAGCGGTAATCGGAATTACTGGGCGGAAAGCGGGCGCAGGCGGCGTGGCAAGACAGAGGTGAAATCCCCGGGCCCAACCCGGGAACTGCCTTTGGG
+
-88AC585)))88889:<:9:88?B:CFDFFFCCBCDFFC@CEEGG?FGFGGGFEFEFDF<>=>6>BEGGEFGGGGFFF,,<F@E>FE:;CFD;FGG9;FG:FFCFFFDFGGG>?F9,3@FG<1=FFGGEGGGFGGGEF78CGGFEEEFBEFGGGF+<DC8CEFGDG?ECFCFGG:CF5E?*<;@DDGGG):E*<+77>47<*)*9>BB7)//8@DF?CD3+2*+1<52>)7>F?59;E53/-727>>9(45>9?23094(),4,4>294:7??BD5((,48(4(3;>07()52<3/).54
@M02996:162:000000000-B87FG:1:1101:20088:4363 1:N:0:TCGACGTC+TTATGCGA
ACTACGGGAGGCAGCAGTGGGGAATGTTGGACAATGGGCGCAAGCCTGATCCAGCAATGCCGCGTGCAGGAAGAAGGCCTTCGGGTTGTAAACTGCTTGTGTCAGGGAAGAAATCCTTGGGGTTAATACCTCGAAGGGAGGACGGTACCGGAAGAAGAAGCACCGGCTAACTACGGGCCAGCAGCCGCGGTAATACGTAGGGGGCGAGCGGGAATCGGAATAACTGGGCGGAAAGCGTGCGAAGGCGGCGTGGCAAGAAAGAGGTGAAATCCCCGGGCGCAACCTGGGAAGGGCCTGTGGG
+
88A?C?8=5:1888=6;==;;8@@6C<6C@E<A<C@DFEB@@CCF@8CD;CEEA:CA<CFC@8@8@BDFGCCFEDFFFFF,CFCCBBF8F<?CEFFF9,BF<FFFGGFFGGFG,EA,,,AFE++AFAFGFEGCGGGGGG:CEGGGEF@F+>BEFCF,DFFG?B>FG55C@F,=,C*>=5=7/8?=*?<CG)B=+=+>*9AC95>*9>>55)*/087C?DD3+29+9?<8>)<99:47(7*4*-894>>C43<>0?B:6*43<34.44<B):,8:@D:((-4>0,54<:<:(,,(-()-.(-
@M02996:162:000000000-B87FG:1:1101:20080:4379 1:N:0:TCGACGTC+TTATGCGA
ACTACGGGAGGCAGCAGTGGGGAATGTTGGACAATGGGCGCAAGCCTGATCCAGCAATGCCGCGTGCAGGAAGAAGGCCTTCGGGTTGTAAACTGCTTTTGTCAGGGAAGAAATCCTTTGGGGTAATACCTCGAAGGGATGACGGTACCGGAAGAAGAAGCACCGGCTAACGACGTGCCAGCAGCCGCGGTAAGACGGAGGGGGCGAGCGGTAATCGGAATGACTGGGCGGAAAGCGTGCGCAGGCGGCGGTGCAAGACAGAGGGGAAATCCCCGGGCGCAACCTGGGAACTGCCGTTGGG
+
8886@?=A=:08888;;==;;88@,C6<CCFECA@@CDE@@@@CF@,CC6<CCE:CAC@EC88@+@B@FF@CFCEFGGG<,AF@C:8C,??CCFFGC,,CFEFGEFDCFGGCF9AF,,,:FF+4@FCFGCEGCFFGGGG,CFGGGEDBF+CGGGGG>FCED?DDFGG5EFG*@EG*>F5B<CAA=;CDDG)=C*=CA*>BCG*7*9>D:7)1179*C?DG:60:0=FF?F3;>FF?>051313@B5>;D0()-7:>AFC?B?::(-7?F)24428>51(,-8(1(4::<:(,.2:(0(-,-
@M02996:162:000000000-B87FG:1:1101:22623:4393 1:N:0:TCGACGTC+TTATGCGA
ACTACGGGGAGCAGCAGTGGGGAATGTTGGACAATGGGCGCAAGCCTGATCCAGCAATGCCGCGTGCAGGAAGAAGGCCTTCGGGTTGTAAACTGCTTTTGTCAGGGAAGAAATCCTTTGGGTTAATACCTCGAAGGGATGACGGTACCTGAAGAAGAAGCACCGGCTAACTACGTGCCAGCAGCCGCGGTAATACGTAGGGTGCGAGCGGTAATCGGAATTACTGGGCGTAAAGCGTGCGCAGGCGGCTGTGCAAGACAGAGGGGAAATCCCCGGGCTCAACCTGGGAACGGCCTTGGTG
+
-8ABCB851)18:;=;;<;;;88@C;;CCCGCCCEDFFFCC@CEFF@EFEFGFFEEDFDGFCFE@@CFGGEFGGFGGGGF?<FEGFCFCECDFFGGGA5FFEFFEFGFGGGFF9FF9,<CFG++AFFGGGAFEGGGGGG8EGGGGCFEF;EFGGDE3DFFFFGGGGGCEFGFGGGCGCFC<CFFDFGGGG:BE+C7?8FFDG?B*CDEA:)21=+;CBDG5+9>+7?C<B7>?3:B>1:*493>>@BF5((..6<DFGG??F>F03>BF2D(82BD>3--8@?BB:B??4-(-29,0).--
@M02996:162:000000000-B87FG:1:1101:24444:4418 1:N:0:TCGACGTC+TTATGCGA
CCTACGGGGGGCAGCAGTGGGGAATTTTGGACAATGGGCGCAAGCCTGATCCAGCAATGCCGCGTGCAGGAAGAAGGCCTTCGGGTTGTAAACTGCTTTTGTCAGGGAAGAAATCCTTTGGGTTAATACCTCGAAGGGATGACGGTACCTGAAGAATAAGCACCGGCTAACTACGTGCCAGCAGCCGCGGTAATACGTAGGGTGCGAGCGTTAATCGGAATTACTGGGCGTAAAGCGTGCGCAGGCGGCTTTGCAAGACAGAGGTGAAATCCCCGGGCTCAACCTGGGAACTGCCTTTGGG
+
88ABCB:):1)8888::<:::88BBFGGGGGGGGGGGGGFGGGGGGGGGGGGGEFGGGGGGGGGFGGGGGGGGGGGGGGGGGGGGGGGGGGGGGGGGGGGGGGGGGGGGGGGGGGGGGGGGGGGGGGGGGGGGGGGGGGGGGGGGGGGGGGGGGGGGGGGGGGGGGGGEFGGGGGGGGGGGGFFGGGGGGGDGFGGFGGFGGGFGGFFFF5EGFFGG?DGFGGGGFGG03>EFFFFBFFD><;33<;><06FB<:AFGFFFF?BFFF?BBFB?FFG>>;:<F0<7??4.5-).41<*8<(-
@M02996:162:000000000-B87FG:1:1101:13657:4450 1:N:0:TCGACGTC+TTATGCGA
GCTACGGGTGGCAGCAGTGGGGAATGTTGGACAATGGGCGCAAGCCTGATCCAGCAATGCCGCGTGCAGGAAGAAGGCCTTCGGGTTGTAAACTGCTTTTGTCAGGGAAGAAATCCTTTGGGTTAATACCTCGAAGGGATGACGGTACCTGAAGAAGAAGCACCGGCTAACTACGTGCCAGCAGCCGCGGTAATACGGAGGGGGCGAGCGGTAATCGGAATAACTGGGCGTAAAGCGTGCGCAGGCGGCTTGGCAAGACAGAGGGGAAATCCCCGGGCTCAACCTGGGAACGGCCTGTGGG
+
-88?C?=5:));;8=;;==;;@@@66CECCGFCAFDFFFCCCEEFF@EFFFGEECEC9CF@@@@7@CCGFCGGFFFFGG=,AFCEABF?@CDEGGGG<,CFAFGBFFEFGGGG5CF,,5CFF?+AEFGGGEGEFGGGGG,CEGGGEGEG9DFFGFF>FDFG?D@FGD+@BF7D?E1DFC:C9>A:;DGGG5CC+=CF*?DDD*889BFF>)2/<0>C<CD>+29+9EC?D)71?D?>(75413>>3B;7,,38:<<FGF:27:B(4>B@):271<C:((-.9,.(4?<?7-(-,7())..-
@M02996:162:000000000-B87FG:1:1101:22541:4452 1:N:0:TCGACGTC+TTATGCGA
CCTACGGGTGGCTGCAGTGGGGAATATTGGACAATGGGCGAAAGCCTGAACCAGCAATGCAGCGTGCAGGAAGAAGGCCCTCGGGTTGGAAACTGCTTTTGGCAGGGAAGAAAACCGCGGGGCTGATACCTCGAAGGGAGGACGGTACCAGAAGAAGAAGGACCGGCCAACGACGGGCGAGGAGCCGCGGGGAAACGTAGGGGGGGAGCGCGAATCGGAATGACTGGGCGGAAAGGGAGGGCAGGCGGCAGGGCAAGACAGAGGTGAAATCCCCGGGCGCAACCAGGGAAGTGGCAGGGGG
+
-88?@A=5=)1==8=;;==6;88@6,,CED9FAAEAEFEB66@@FFAEF,CCFACCC,C,,:C@8B,6CDE<FFDEFGG,,,@BE48F7,??,,,95,AF9+,A?FD+A?<?F,98++448:+3@=E9,:,7@73B3@@+3@F::3;EC,62?:,1,1*>,*6*185*=,11:EE*3**25).7*11)95)**)/*079:53*.*))0).)*)0)19637):+2095*38<7;>6)3(0)-*(0()89<(,)31?,,**(.7,,.44)/-:44-05)((--.(.(404,4(.5)4()(-47
@M02996:162:000000000-B87FG:1:1101:16148:4483 1:N:0:TCGACGTC+TTATGCGA
CCTACGGGAGGCAGCAGTGGGGAATGTTGGACAATGGGCGCAAGCCTGATCCAGCAATGCCGCGTGCAGGAAGAAGGCCTTCGGGTTGTAAACTGCTTTTGTCAGGGAAGAAATCCTTGGGGTTAATACCTCGAAGGGATGACGGTACCTGAAGAAGAAGCACCGGCTAACTACGTGCCAGCAGCCGCGGTAAGACGTAGGGGGCGAGCGTTAAGCGGAATGACTGGGCGGAAAGCGTGCGCAGGCGGCTTGGCAAGACAGAGGGGAAATCCCCGGGCCCAACCGGGGAAGTGCCTGGGGG
+
688?@?8==:1=88=;;==;;88@,;<6CCFEDC<@DFFC@CCCFF8EDCC@CA:CCCCFC@@@6@BDFGEDFFFGFGG,,CFDD?8@BECFFEEGD,,CEAFFDFGFGGGCF,CA=,,AFG8+AFGGGGAFAFGGGGGDEGGGGE@@E,@FGGGF,DCCE7>@FEG;CCG7CDE:DC9:C?>A=?DDGG):E6C<A/:ADD*=*9>BB5/*/8*:>9CG3+2;+9C<0>)77>F?9(51-9,897>95-()48?)8F*4:F48(391<)::>1>C5(((-<:B90417:().46)*(-(2
@M02996:162:000000000-B87FG:1:1101:12398:4499 1:N:0:TCGACGTC+TTATGCGA
ACTACGGGTGGCAGCAGTGGGGAATATTGGACAATGGGGGAAACCCTGAACCAGCCATGCCGCGTGAGGGATGACGGCCCGAGGGATGGAAAGCTCTTTTCACAGGGAGGAAAATGACGGTACCGGAGGAATATGGCCCGGATAACTTCGTGACAGCAGGGGCGGTAACACGCAAGGGGCGAGCGTAGCACGGAAGCACCGGGCGTAAAGGGGACGGAGGGGGCTGAAAGAGGCGGAGGGCAGAGCCCGTGGGCAGACGAAGGAACGGGCGGCGAAACGGAACGGCTGCGAGGAGGAAGGG
+
888?CDA5510;68=6;==,;@@@CD<<EF9@@ACDF<,@8,;,;7<CD,:CCACDD<CC,8@B8@B:,?BECD,CEFG++@>=C+:?+,??,FE=,9,A,,<,:E@++6+,AF,C=,+F=AF,@FE77+6>E,@,@,>F@+*6F,3,33,@,*,4,,*****1**/3++3=)1*2**7>*).)21*)/2:E=>G8)9>57/>3=1)85**A5.09)3><):C/*8C6)**8,,(.(-)9(*(08))(7(,01((((*)(-0(3(,-8)47,--.2)((-()((4(((-((((-3()(.,,
@M02996:162:000000000-B87FG:1:1101:12410:4520 1:N:0:TCGACGTC+TTATGCGA
ACTACGGGTGGCAGCAGTGGGGAATATTGGACAATGGGGGCAACCCTGATCCAGCCATGCCGCGTGAGTGATGACGGCCTTAGGGTTGTAAAGCTCTTTTCTCCGGGACGAGAATGACGGTACCGGAGGAATAAGCCCCGGCTAACTGCGTGCCAGCAGCCGCGGTAATACGAAGGGGGCGAGCGTTGCTCGGAATCACTGGGCGTAAAGGGCGCGTAGGCGGCTGAGGTAGTCGAGGGGGAAAGCCCGTGGCGCAACCAAGGAATGGCCTTCGAGACTGAGTGGCTGGAGACCGGAAGAG
+
-8AACA0):)1=;8=;;==;;88@,@6CEDGFFCCCCDDDF@CFGE@EDCCCAACC<CCFF@@@6@FCCEDFFDCCFGGC,EFFF?=F=B<?AFFGG9?FGGGG>FCCCFGBFGDGGGGGGGGGGGGGGGGFFGGFDFGGGGGEGGG,EE>EGGFD5DC>D9>CF*:CCEGFGFGEEDD=17:5CC*99+:EDEG5@F<*2>F>C9<DF?FE/<@G54CDFEDC*7:*()*9..9B;>D)49:8??.(C.8B0((7>EGFFFFFB0:>)8*).40*)().4))580((44<B1(49>0(,,
@M02996:162:000000000-B87FG:1:1101:17211:4529 1:N:0:TCGACGTC+TTATGCGA
ACTACGGGGGGCAGCAGTGGGGAATGTTGGACAATGGGCGCAAGCCTGATCCAGCAATGCCGCGTGCAGGAAGAAGGCCTTCGGGTTGTAAACTGCTTTTGTCAGGGAAGAAATCCTTTGGGGTAATACCTCGAAGGGATGACGGTACCTGAAGAAGAAGCACCGGCTGACTACGGGCCAGCAGCCGCGGGAAGACGTAGGGTGCGAGCGTTAATCGGAATAACTGGGCGTAAAGCGTGCGCAGGCGGCTTGGCAAGACAGAGGGGAAATCCCCGGGCGCAACCTGGGAAATGCCTGTGGG
+
8886@?85))08888::<:997=?:E?EBCG==<B?CFFBCEDEF7,EB?5??A:?<BBF>>@>8>FFGGEFFDDFFFGA<CFDE@FF*C=BCEFGAD,EFFFFEGFFFGGGF;FF,<,@FG*1=FFFGGCGEGGGGGG7CGGGGCF;F9CFEGFC+>7CBC;CGGG*/;C7>FG5EE77C70;ACGDDG):=):*.*9@DD:./17>55)2/7*:D:DD3+39+9CC<F)82:A?;35*491898779((.3:?>BE>,354<17>?F4C:>:>D>1(,-0-4(4:(.,().6))0..(-
@M02996:162:000000000-B87FG:1:1101:17293:4618 1:N:0:TCGACGTC+TTATGCGA
CCTACGGGCGGCAGCAGTGGGGAATATTGGACAATGGGCGCAAGCCTGATCCAGCCATGCCGCGTGAGGGAAGAAGGCCCTAGGGTTGTAAAGCACTTTCACCGGAGAAGAAAACGACGGTACCCGGAGAAGAAGCGCCGGCTAACATCGTGCCAGCAGCCGCGGCAAGACGAAGGGGGCGAGCGTAGGACGGAAGTAATGGGCGTAAAGCGGACGTAGGCGGAAAGAGCAGTCAGGGGGGAAAGCAAAGGGCTCAACCCTGGAACGGCCTTCGAGACGGACGAGCGGGAGGAGGGAAGAG
+
-88?A?8=91)6888;;<6;;@@B<C,6C9FECCECFF6@7@@:FC@EEC-CCA@,C6CFE6@>7>:B4=B,B=BE<,48+4B=F9=C:@A?9F,AF,,C::,64+6>BFG8<>,>>+3>FC+,7C7>:+:@,@>3*5*114*5F<,2,1*=E*,1*0*,,)3BF*/8*+=*)2*:85=5//0)/9*1*+*:88:*0:**0:FFC)0<)0*/)7)9*-9>@C7</):*,)*7.(6F??D),135(7/(*.2:0((,36*((0((((-4)4*.),)0)(-2-0((,7(-(47(,(-4.48,2
@M02996:162:000000000-B87FG:1:1101:17958:4669 1:N:0:TCGACGTC+TTATGCGA
CCTACGGGTGGCAGCAGTGGGGAATGTTGGACAATGGGCGCAAGCCTGATCCAGCAATGCCGCGTGCAGGAAGAAGGCCTTCGGGTTGTAAACTGCTTTTGTCAGGGAAGAAATCCTTTGGGTTAATACCTCGAAGGGATGACGGTACCTGAAGAAGAAGCACCGGCTAACTACGGGCCAGCAGCCGCGGTAAGACGTAGGGTGGGAGCGTTAACCGGAATTACTGGGCGGAAAGCGTGCGCAGGCGGCTTGGCAAGACAGAGGGGAAATCCCCGGGGTCAACCGGGGAACTGCCTGGGGG
+
-88?@?=5=)1=;8=;;==;;8@@;C6CCCG@@C@CCFEB@@CCF@,CC;<C@EC@@CCCC@@@+@BDFFCDFDDFFFGE,,FCEE?F,@BCCEEGFC,CF<EFBFCAAFGFGAAF;,,CFF8+AFFGGGGGEFGGGGG,CFGGGGFCF,EGFGGE,DDC8?@@FEG@CEC,=CE*@CC9CCAF@>GDCE)=C*A@>/:FDG6>*9AE38)*/7*:C>DG.+0:+9FD6B3>>9<49,714118>;B>5(,)32<26CC:<)4:04>6F)258(>C>(--46-4(4999?().)3,*(-,3
@M02996:162:000000000-B87FG:1:1101:9820:4687 1:N:0:TCGACGTC+TTATGCGA
CCTACGGGTGGCTGCAGTGGGGAATGTTGGACAATGGGCGAAAGCCTGATCCAGCCATGCCGCGTGCAGGATGAAGGCCTTCGGGTTGTAAACTGCTTTTGTACGGAACGAAACGGTCTTTTCTAATAAAGAAGGCTAATGACGGTACCGTAAGAAGAAGCACCGGCTAACTACGTGCCAGCAGCCGCGGGAATACGTAGGGTGCAAGCGGTAATCGGAATAACTGGGCGGAAAGCGTGCGCAGGCGGTGAGGTAAGACAGGTGGGAAATCCCCGGGCGCAACCGGGGAACGGCAGCGGTG
+
688ACA=5:));=8=;;;;;;8@@CCC<CCGDCDCCCFECCDEEF@8ED6CFEECCC@DF8@6@+@BDFFDFFCEEFEGE,,CCE?8F,@?CFAEFDA9FFFGFEECECGGGGGGGFG:<F?F,EG9FGGGGGCGG8DG,EFGGG+@EGGDGGGFC,@CC,:EDGGGEEGGCGGG,DFFCCFA>=FDGGG)B8)3AA*7ACD*:/>FFF>)/:89:F65>5+:C+=?C0@)>>FFF;(7147207<>9)33)42<64<*(3)).(4??>2*4)->C>((--.(41(469:((,(,4>(4(-
@M02996:162:000000000-B87FG:1:1101:9804:4697 1:N:0:TCGACGTC+TTATGCGA
ACTACGGGTGGCTGCAGTGGGGAATGTTGGACAATGGGCGAAAGCCTGATCCAGCCATGCCGCGTGCAGGATGAAGGCCTGCGGGTTGTAAACTGCTTTTGTACGGAACGAAACGGGCTTTTCTAATAAAGAAGGCGAATGACGGTACCGTAAGAAGAAGCACCGGCGAACTACGTGCAAGCAGCCGCGGGAATACGGAGGGGGGAAGCGAGAATCGGAAGTACGGGGCGGAAAGCGTGCGCAGGCGGTGAGGGAAGACAGGTGTGAAAGCCCCGGGCGCAACCTGGGAACAGCAACTGGG
+
-88AC?1):0)=,88;;;=;;8@@,;,6C<F8@<6CCCFEDECEF8<ED,-<CA:6@CCF,@6@+@@@FFC8E<DFEFFC,?@CE@4C+@?E?9EFA,,:C=F9AE:CFFGDGGGG+8+6><C,BBFGGGFDFFGG+8>+@D,CE+DCDE+@BFFC,@CD,9>BFGC8CEE5?BC4=C*10:A;*;:5CE5CC)3:7*77/1*7*9B>F5**/89CC:*9.++2*0>D0>35(3:49(0949171.)414()2(-2<FFB0))..4>)945(-4<C:(-427>0(4?614-(.((,...((
@M02996:162:000000000-B87FG:1:1101:18893:4700 1:N:0:TCGACGTC+TTATGCGA
ACTACGGGAGGCAGCAGTGGGGAATGTTGGACAATGGGCGCAAGCCTGATCCAGCAATGCCGCGTGCAGGAAGAAGGCCTTCGGGTTGTAAACTGCTTTTGTCAGGGAAGAAATCCTTTGGGTTAATACCTCGAAGGGATGACGGTACCTGAAGAAGAAGCACCGGCTAACTACGTGCCAGCAGCCGCGGGAATACGTAGGGTGCGAGCGTTAATCGGAATAACTGGGCGGAAAGCGTGCGCAGGCGGCTTGGCAAGACAGAGGTGAAAACCCCGGGGCCAACCTGGGAACTGCCTGGGGG
+
-88?C?8:=:1=88=;;==;;888;C6CCCGFFDCEFFFC@CEEFC<EF9CECA:CACCFFB@B6@BDFGCFGFFFFFFE8AFDEF:FB?DFECFGF?@FGEFGDFDDDGGGF5EE99,CFF++AFGGGGFGEFFGGGGBEGGGGCGCF9EGGGGF,DDDCDD>FEG6@CF,=CG7EGGF?<FAD7C7DG)=E)=FF9;)5>6;8>>>5>)1/8*:>?CG;+09<9?<<E)896854,51,1,8;)777((.47?B?G47:?.4)4<4@)24(4<C>(((-7,-.4:BF?(),.(.0(-33
@M02996:162:000000000-B87FG:1:1101:18881:4714 1:N:0:TCGACGTC+TTATGCGA
ACTACGGGAGGCAGCAGTGGGGAATGTTGGACAATGGGCGCAAGCCTGATCCAGCAATGCCGCGGGCAGGAAGAAAGCCTTCGGGTTGGAAACTGCTTTTGTCAGGGAAGAAATCCTGGGGGGGAATACCTCGAAGGGATGACGGTACCGGAAGAAGAAGCACCGGCGAACGACGTGCAAGCAGCCGCGGGAAGACGGAGGGGGCGAGCGGGAATCGGAAGGACGGGGCGGAAAGCGTGCGCAGGCGGCTGGGCAAGACAGAGGTGGAAACCGCGGGGGAAACCGGGGAAAGGACGGTGGG
+
-86AC:5801)888=6;<=;;@@@,C6CC@F,@<,;@DF@@:@@D<8CC,66C9,@@,@C6@:@+>+>F:?<E<C,CAE,,,B@C<4@+A<?<<EF<,,:?=FFEFCB<FGCF,7A,7,AFF**:;EGG?0C;;8CEGF*8CFEE8;895?E>ECFCF7C+>C:ECE8:8?*1:E2;F*<2175*9CGGC):8):CB3CECC57*18<D>)*17)99:5>5*00*0:76>))4,()-(0*4),04872/-,.0(.32**5:5,8)4(4*)0.(278:(((-<(4((373(.(4(3(),-(-
@M02996:162:000000000-B87FG:1:1101:5587:4884 1:N:0:TCGACGTC+TTATGCGA
CCTACGGGGGGCAGCAGTGGGGAATTTTGGACAATGGGCGCAAGCCTGATCCAGCAATGCCGCGTGCAGGAAGAAGGCCTTCGGGTTGTAAACTGCTTTTGTCAGGGAAGAAATCCTTTGGGTTAATACCTCGAAGGGATGACGGTACCTGAAGAATAAGCACCGGCTAACTACGTGCCAGCAGCCGCGGTAATACGTAGGGTGCGAGCGTTAATCGGAATTACTGGGCGTAAAGCGTGGGCAGGCGGCTTTGCAAGACAGAGGGGAAATCCCCGGGCTCAACCTGGGAGATGCCTTTGTG
+
8ACCC>DA>9)8888::<:::88BBFFGGGGGGGGGGGGFFGGFFGGGGGGGGCAEEFGGGFGGGGGGGGEGGGGGGGGGGGGGGFGGGFGGFFGGGGGGGGGGGGFFCGGFGGGGGGGGGGDGGGFGGGGFEGGGGGGGGGGGGGF;FFFG8FFGF?CCCFFGGGG8EGGGGGGGGGGGGGFFG<DDDE7CCF+<<9D@DDEDGG>5)89CGFFGGFGCF6+:F@GGFEGFFBA8>(.)4*8B38>B3>0?A<A:7:5,4051(49(.6:(5,<EE6,-8@?B:?F?:(((.)44=))).
@M02996:162:000000000-B87FG:1:1101:5603:4892 1:N:0:TCGACGTC+TTATGCGA
CCTACGGGGGGCAGCAGTGGGGAATTTTGGACAATGGGCGCAAGCCTGATCCAGCAATGCCGCGTGCAGGAAGAAGGCCTTCGGGTTGTAAACTGCTTTTGTCAGGGAAGAAATCCTTTGGGTTAATACCTCGAAGGGATGACGGTACCTGAAGAATAAGCACCGGCTAACTACGTGCCAGCAGCCGCGGTAATACGTAGGGTGCGAGCGTTAATCGGAATTACTGGGCGTAAAGCGTGCGCAGGCGGCTTTGCAAGACAGAGGTGAAATCCCCGGGCTCAACCTGGGAACGGCCTTTGTG
+
8ACCCBD):=)8888::<:::88BFFGGGGGGGGGGGGGGGGGGGGGGGGGGGGGGGGGGGGGGGGGGGGGGGGGGGGGGGGGGGGFGGGFGGGGGGGGGGGGGGGGGGGGBFFGGGGGGGGEFFGFGGGGGGGGGGGGGC:FGGEGEGGGGGFFGGGGGGGGGGGDGGGGGGGGGFGGGGGFFGGGGGGGDCFGGFG4>9CC);C>EFFDGGF=>FFDD>FGFGFG*45CDBFFF>F@D99489@>>G>FFFFFB229>?FF?2(64?AGB?FF?>19:?FFBFBF<::((49BFFDF>2
@M02996:162:000000000-B87FG:1:1101:21898:4896 1:N:0:TCGACGTC+TTATGCGA
CCTACGGGTGGCAGCAGTGGGGAATGTTGGACAATGGGCGCAAGCCTGATCCAGCCATGCCGCGTGCGGGAAGAAGGCCTTCGGGTTGTAAACCGCTTTTGTCAGGGAAGAAAAGGTTCTGGCTAATACCCGGGACTCATGACGGTACCTGAAGAAGAAGCACCGGCTAACTACGGGCCAGCAGCCGCGGTAATACGGAGGGTGCAAGCGTTAATCGGAATTACTGGGCGGAAAGCGTGCGCAGGCGGTGAGGAAAGACAGAGGGGAAATCCCCGGGCTCAACCCGGGAACTGCCGGTGGG
+
-88AC?8)1)0=;8=;;==;;88@66;CCCFFCCEACFFCCCEEGFEEFCCCFACCACDGFBFC7CFEGGCEEEEFFGG<<FGEGBFG:@<D<FGGG7+CFAFF?FFEFGGFGGGGA?E,EFG=FGFGGGGGGGGGBFGAFGGGGGGGG,EFGGAF8EFFFFFFGGGCECG7FFG*::?=CDAAAFGDGG)=3+=<;*:>7C:<*99?551*/84:C?DG)+0::@GG<D3>94<?94>731-04<B>)-47?)4:12*(,.4?(4>?F2C0:6>D:((-5=?2(49121().)4()(-(-
@M02996:162:000000000-B87FG:1:1101:21913:4906 1:N:0:TCGACGTC+TTATGCGA
CCTACGGGTGGCAGCAGTGGGGAATGTTGGACAATGGGCGCAAGCCTGATCCAGCCATGCCGCGTGCGGGAAGAAGGCCTTCGGGTTGTAAACCGCTTTTGTCAGGGAAGAAAAGGTTCTGGCTAATACCCGGGACTCATGACGGTACCTGAAGAAGAAGCACCGGCTAACTACGGGCCAGCAGCCGCGGGAAGACGTAGGGTGGAAGCGTTAATCGGAATTACTGGGCGTAAAGCGTGCGCAGGCGGGGATGCAAGACAGAGGGGAAATCCCCGGGCTCAACCTGGGAACTGCCGTTGTG
+
-88=C>))1)0;=8=;;==;;8@@C,C<ECGFC@CDFFFBFEEEGCCEEEEFFECC@CCFF@@B8@CEGEEFEFFFFGGF8,FCEGEGEFEEFGGGGC+EFFGGDFFEFEGFGGGGDFG,DFF<FGFGGGGFEGGG8DB9EFFGGEGGG9EGGGFG,D9CGCEGGCG5C>E<FGG*=/=CC5AA:4CDGG)BE3:CB39)7<:B*99F)5/*1597C<DG:+0>+@FC<F558124647C9)4<9:BF)(,037AFACF???::(-48@)2578DC:6(4,=2,((4834-53):()(---
@M02996:162:000000000-B87FG:1:1101:9235:4938 1:N:0:TCGACGTC+TTATGCGA
ACTACGGGAGGCTGCAGTGGGGAATGTTGGACAATGGGCGCAAGCCTGATCCAGCCATGCCGCGTGCGGGAAGAAGGCCTGCGGGTTGTAAACCGCTTTTGTCAGGGAAGAAAAGGTTCTGGCTAATACCCGGGACTCATGACGGTACCTGAAGAAGAAGCACCGGCTAACTACGGGCCAGCAGCCGCGGTAATACGTAGGGTGCAAGCGTTAATCGGAATGACGGGGCGTAAAGCGGGCGCAGGCGGTTAGGCAAGACAGAGGGGAAAGCCACGGGCCCAACCGGGGAACTGCCGGTGTG
+
-86?A?185:1=;;=6;;=;;7@@;CCECCGCCA@CCCFCC@@EFF8EECEFCECCAFEFE@@C7@CCFDDGGAEFGGG<,AFDEFFGCACCBFGGG=<DFAEFFGFDFGGFGGGG:<AAFGGAFGGGGGGGGGEG7DG<BEFGG:DEG;EFGFFF@EFFF7>>FGG8EFG7C6E*:5CC=<AF=DDGGG/=81CFF*9@CD7>*9=FF>/*/88CF6CG>+0:*)>C>B17<?F?>057413<>3>>)--)4(<??=741)5:(76?F(04(:>D>((,4814(7>9,4(..73(),-,-
@M02996:162:000000000-B87FG:1:1101:4913:4953 1:N:0:TCGACGTC+TTATGCGA
CCTACGGGGTGCTGCAGTGGGGAATTTTGGACAATGGGCGCAAGCCTGATCCAGCAATGCCGCGTGCAGGAAGAAGGCCTTCGGGTTGTAAACTGCTTTTGTCAGGGAAGAAATCCTTTGGGTTAATACCTCGAAGGGATGACGGTACCTGAAGAATAAGCACCGGCTAACTACGTGCCAGCAGCCGCGGTAATACGTCGGGTGCGCACGTTAATCGGAATTACTGGGCGTAAAGCGTGCGCAGGCGGCTTTGCAAGACAGAGGTCAAATCCCCGGGCTCAACCTGGGAAATGCCTTTGTG
+
8ACCCDFB51)=;=;;===;;888EFEGFGGGGGGGFG<FGGGGGGGGGGGGGFFDFDDFFFGGFGGGGGEGGGFF=EEFDGGGGGGGG9FECF,FFGAFGGGGGGGCGDFGGGFEFGFFG7?CFFFDFGFECEFG@+3,+@DGGE68D=DGG@FFGEFGFGGEGDED6;FGGFG;3:CF?FFFGFDDCE58:BGC;6*22C:55<))2:;EF81376CDFG7CCBFG<DGE6(6=>BF:6C>>9:>>G69FFF4))*0(.58:?().9<C0::DCB394)90.31(413().-))0--64
@M02996:162:000000000-B87FG:1:1101:9240:4955 1:N:0:TCGACGTC+TTATGCGA
GCTACGGGAGGCTGCAGTGGGGAATGTTGGACAATGGGCGCAAGCCTGATCCAGCCATGCCGCGTGCGGGAAGAAGGCCTTCGGGTTGTAAACCGCTTTTGTCAGGGAAGAAAAGGTTCTGGCTAATACCCGGGACTCATGACGGTACCGGAAGAATAAGCACCGGCGAACTACGTGCCAGCAGCCGCGGTAATACGTAGGGGGGAAGCGGTAATCGGAATTACTGGGCGGAAAGCGGGCGCAGGCGGTGAGGCAAGACAGAGGTGAAATCCCCGGGCGCAACCGGGGAACTGCCGTTGTG
+
-886@?8=8118=;86;=;;;78@;;,,CAEC<<CDCFC@@CC@D@AEE6<9@ECCAACF8@+@+8BCEDDGECCEFGG<,AFCE==F+A?BFGGGE:7FFFFGEFFCEGGFGGGGF9F9FFG,FFGGGFGGGCEG,@F=EEGGG3DEF8EEGGF:,@=A9:D@CEG5CEG5C6?,=FC97:AA@FDDGG):?*<08*9><>*7*9>@>>)117=7C21C)+02+9C<?B3<>FF4>(714)-)-08>)(44?<:11:C>:?8?049?6)24)1@C>((-4@0:(-3(2:(,.8((.(---
@M02996:162:000000000-B87FG:1:1101:24057:4961 1:N:0:TCGACGTC+TTATGCGA
CCTACGGGCGGCTTCAGTGGGGAATTTTGGACAATGGGCGCAAGCCTGATCCAGCCATGCCGCGTGCGGGAAGAAGGCCTTCGGGTTGTAAACCGCTTTTGTCAGGGAAGAAAAGGTTCTGGCTAATACCCGGGACTCATGACGGTACCTGAAGAATAAGCACCGGCTAACTACGTGCCAGCAGCCGCGGTAATACGTAGGGTGCAAGCGTTAATCGGACTTACTGGGCGTAAAGCGTGCGCAGGCGGTTATGCAAGACAGAGGTGAAATCCCCGGGCTCAACCTGGGACCTGCCGTGGTG
+
-8ACC>95)1)688;;;<<;;888CCEGGGGGFFF9FFGGGGEEGGCFGGGG?ACD@D8FGGGDFGGGFGGGGFFGFGGGCGGGGFGGGFFEFGDGGGDFGGGGGDGF@FDF<FFEC9FEAFGGGGFFGGDECCEEFG,>DGGGGGF7EGFFGGGGDCCFEFG2=EGC5FFGGFEGGGGFGGFFG:DG5:<2C?FGFFD>D*::E<@FFFGGGFFGG?G)0<9>C?CC?39>3?FFB?>G19>>7>),/434454<2CC(253(312<4)::?BE17(,-)63:8<?6<01(4(,(8(3?:
@M02996:162:000000000-B87FG:1:1101:4894:4964 1:N:0:TCGACGTC+TTATGCGA
CCTACGGGGGGCTGCAGTGGGGAATTTTGGACAATGGGCGCAAGCCTGATCCAGCAATGCCGCGTGCAGGAAGAAGGCCTTCGGGTTGTAAACTGCTTTTGTCAGGGAAGAAATCCTTTGGGTTAATACCTCGAAGGGATGACGGTACCTGAAGAATAAGCACCGGCTAACTACGTGCCAGCAGCCGCGGTAATACGTAGGGTGCGAGCGTTAATCGGAATTACTGGGCGTAAAGCGTGCGCAGGCGGCTTTGCAAGACAGAGGTGAAATCCCCGGGCTCAACCTGGGAACTGCCTTTGTG
+
ACCCCEF>=9)8888::::::88BFFGGGGGGGGGGGGGGFFGGGGGGGGGGGFFFFGGGGGGGGGEFGGGGGFGFF7<FGGGGGGGFGFGGGGFGGGGGGGGFGFGGFEGGCFGGGGGGGGFFGFGGGGGGEFGGGCCGGGGGGGGDGGDEGGGGGGGGGFGGGGG=CCCFFFGGGGCFGGFFG5D<>5CEEFFGFGGFGGGFGDBFF@9EDFFGGFD3>EGGGFDGFFGFF6<?9?@C4>>:9@)4D2>:>26<<CC:??:?FBFFFA*851>GE(31<97:(,28,5(4878<=5<<4
@M02996:162:000000000-B87FG:1:1101:24078:4973 1:N:0:TCGACGTC+TTATGCGA
CCTACGGGCGGCTTCAGTGGGGAATTTTGGACAATGGGCGCAAGCCTGATCCAGCCATGCCGCGTGCGGGAAGAAGGCCTTCGGGTTGTAAACCGCTTTTGTCAGGGAAGAAAAGGTTCTGGCTAATACCCGGGACTCATGACGGTACCTGAAGAATAAGCACCGGCTAACTACGTGCCAGCAGCCGCGGTAATACGTAGGGTGCAAGCGTTAATCGGAATTACTGGGCGTAAAGCGTGCGCAGGCGGTTATGCAAGACAGAGGTGAAATCCCCGGGCTCAACCTGGGAACTGCCTTTGTG
+
8ACCCDD=)1)887;;;<<;;888ECFFGGGGGGGGGGGFGGGGGGGGGFFGGFFGGGGGGGGGFGGGGGGGGGEFFGGGGGGGGFGGGGGGGGGGGGGGFGFFGGGCEG<FFBFFGGGGGGGFG8DCFCFGECEGFGGGDGGFFEGGGFGFGF,<2>@FFDCEFEGGGGGF>GEFGGG??*8;:C)7CED*;7<@FG=7C3FD=CFFF)*:*>?DF:3CFGCFGFGF0:7743>F9?:1399337),1-2*).662**,4)(-814)*.:22358727:<*(4,.:?(.-:?F?DF24-.
@M02996:162:000000000-B87FG:1:1101:4906:4979 1:N:0:TCGACGTC+TTATGCGA
CCTACGGGGGGCTGCAGTGGGGAATTTTGGACAATGGGCGCAAGCCTGATCCAGCAATGCCGCGTGCAGGAAGAAGGCCTTCGGGTTGTAAACTGCTTTTGTCAGGGAAGAAATCCTTTGGGTTAATACCTCGAAGGGATGACGGTACCTGAAGAATAAGCACCGTCTAACTACGTGCCAGCAGCCGCGGTAATACGTAGGGTGCGAGCGTTAATCGGAATTACTGGGCGTACATCGTGCGCAGGCGGCTTTGCAAGACAGAGGTGAAATCCCCGGGCTCAACCTGGGAACTGCCTTTGTG
+
8ACCC>A=51)88889:::::8BFDFGGGEGGGGGGGGGGGGGGGGEGFGGGGGGGGGGFFGGGGGEFFGGGGGGGGGGGFCGGGGGGGGGGGGFGGGFGGGGGGGGGGGGABFGGGG9;:FF7FFCFFFFGGFGED7CGEFFFGEGGFGCGGG9699CFFGGGG8CGGGGGFGCFFFFGFF@>GFGGG5CDCFGGFGGF3C?)CC35>BDGGF?GFBGGFEGGG4FC?:D@(4)73?FG0C>>>B89D>962).-.:C0,880::24?A*4:,5C:718?FFF72002(-4)).,832<(
@M02996:162:000000000-B87FG:1:1101:24055:4980 1:N:0:TCGACGTC+TTATGCGA
CCTACGCGCGGCTTCAGTGGGGAATTTTGGACAATGGGCGCAAGCCTGATCCAGCCATGCCGCGTGCGGGAAGAAGGCCTTCGGGTTGTAAACCGCTTTTGTCAGGGAAGAAAAGGTTCTGGCTAATACCCGGGACTCATGACGGTACCTGAAGAATAAGCACCGGCTAACTACGTGCCAGCAGCCGCGGTAATACGTATGGTGCAAGCGTTAATCGGAATTACTGGGCGTAAAGCGTGCGCAGGCGGTTATGCAAGACCGCTGTGAAATTCCCGGGCTCAACCTGGGAACTGCCTTGGTG
+
88ACC5))81)888;;;<<;;888ECFEGGGGGGGGGGGGGGGGGGGGGG9FDEFGGGFFGGGGGGGGGGGGDFFGGFEGGGFEFGGGGGGGGG@FG7DGFGGGGFG7FFFG8FFFFDFG>FF8D,CCEBF>E>7CFGGGGGG:7>FGGGC:BC9DF?FFFGGG7ECGGGGGGGC?BFD++:);EGGGDGG5CFCGF=6/9<EF?6==FDGEG)=C<(*/8AEGG?77:.)0(4:B>?@*()18(8<(72(=:4-44**(()((((.60-*6425*)(--8/(4>:::(542)5029)()-
@M02996:162:000000000-B87FG:1:1101:9807:5008 1:N:0:TCGACGTC+TTATGCGA
CCTACGGGTGGCTGCAGTGGGGAATGTTGGACAATGGGCGCAAGCCTGATCCAGCAATGCCGCGTGCAGGAAGAAGGCCTTCGGGTTGTAAACTGCTTTTGTCAGGGAAGAAATCCTTTGGGTTAATACCTCGAAGGGATGACGGTACCTGAAGAATAAGCACCGGCTAACTACGTGCCAGCAGCCGCGGGAAGACGTAGGGTGCGAGCGGTAATCGGAATAACTGGGCGTAAAGCGTGCGCAGGCGGCTTGGCAAGACAGAGGTGAAATCCCCGGGCTCAACCTGGGAACGGCCTGTGGG
+
-88?A@8)=0)==8=;;;=;;8@@6;<CCCGFA<6CCDFB@CEEGE8EECCFEA9CCEDFC@C@8@FEGGDGGFFGGGG=,=FCDB?F??AAEFFGG9<EF?FGEFFEFGGFG,EF;A,CFG+:DFFGGGGGEGGGGGG<EGGGGCFEG9DGGGGF,@DCD=DDEGG6C;DBDCE,@EGAE?AA:CDGGG)=C)=CD:FFC>2=5>BFFA)27>*:F67D3+<97@FFBF)<??A=78:9;72>;>E9>-354:>?BGDBF:??)24</):244>D@((-4?7?(8?:?2((-(2()).,3
@M02996:162:000000000-B87FG:1:1101:18140:5090 1:N:0:TCGACGTC+TTATGCGA
ACTACGGGAGGCAGCAGTGGGGAATGTTGGACAATGGGCGCAAGCCTGATCCAGCAATGCCGCGTGCAGGAAGAAGGCCTTCGGGTTGTAAACTGCTTTTGTCAGGGAAGAAATCCTTTGGGTTAATACCTCGAAGGGATGACGGTACCTGAAGAAGAAGCACCGGCTAACTACGTGCCAGCAGCCGCGGTAATACGTAGGGTGCGAGCGTTAATCGGAATTACGGGGCGTAAAGCGGGCGCAGGCGGCTGGGCAAGACAGAGGGGAAATCCCCGGGCTCAACCGGGGAACGGCCTTGGTG
+
-88=CB>=811=88=;;=;;;7886C6,C@FF<A6CCFFB@CCCFCCEFEEFDECEC@@FC@@@@@BDGFEFGFFGFF=<<FFDGB?F:@BEEEDGF9,EFFAFEFGFGGGDF?=F,,5CFE8+AFFGGFDGAFGGGGG>EFGGGGGC>,@DFGFF@EDDDDFFGEG6CCF,=EG:DG5:<09>@?DGDG)=?+=;F*;ACC*:*:;>:>/*/:+:>?DG)+0:*8CD>E)7??A*4(5)-1(04@>9)(()-1<28CF?<;34(4;?F):>?(085((,57<41>B>B:(-3(-()).--
@M02996:162:000000000-B87FG:1:1101:26385:5121 1:N:0:TCGACGTC+TTATGCGA
CCTACGGTGGGCTGCAGTGGGGAATTTTGGACAATGGGCGCAAGCCTGATCCAGCAATGCCGCGTGCAGGAAGAAGGCCTTCGGGTTGTAAACTGCTTTTGTCAGGGAGGAAATCCTTTGGGTTAATACCTCGAAGGGATGACGGTACCTGAAGAATAGGCACCGGCTAACTACGTGCCAGCAGCCGCGGTAATACGTAGGGTGCGAGCGTTAATCGGAATTACTGGGCGTAAAGCGTGCGCAGGCGGCTTGGCAAGACAGAGGTGAAATCCCCGGGCTCAACCTGGGAACTGCCTTTGTG
+
8@CCCED)58)====;=====88@CCFGGGGGGGGGGGG@FFGGGGGGGGGGGGGFEGGGFFEGGGGGGGGGGFGGGFGGFGGGGGGGGGGGGGGGGGGGCFGGGFFEGGGGGGFGGGGGGGGEGCEFGGFA6FEEC7F<+,CF+>DED;B@EGGCFGC:DFGGCCEECGFA=65CGGF,,394DDDCDC)*=>FCF?*)7*2=ED:D>3)=*:@7D?GGFGGGC7+565DB?BFF9?:>9D>:>D>>3>F)((3)1:C:<F::>(-39<>???>C390<4973??B:0,-58)4>924>1
@M02996:162:000000000-B87FG:1:1101:26404:5124 1:N:0:TCGACGTC+TTATGCGA
CCTACGGGGGGCTGCAGTGGGGAATTTTGGACAATGGGCGCAAGCCTGATCCAGCAATGCCGCGTGCAGGAAGAAGGCCTTCGGGTTGTAAACTGCTTTTGTCAGGGAGGAAATCCTTTGGGTTAATACCTCGAAGGGATGACGGTACCTGAAGAATAAGCACCGGCTAACTACGTGCCAGCAGCCGCGGTAATACGTAGGGTGCGAGCGTTAATCGGAATTACTGGGCGTAAAGCGTGCGCAGGCGGCTTTGCAAGACAGAGGTGAAATCCCCGGGCTCAACCTGGGAACTGCCTTTGTG
+
8ACCCE==A0)8888::::::88B?FGGGGGGGGGGGGGGEGGGGGGGGGGGGEEFFGGGGGGGGGGGGGGGGGGGGGGGGGGGGGGGGGGGGGGGGGGGGGGGGGGGGGGGGGGGGGGGGGGGGGFGGGGGGEGGGGGGGGGGGGGEGFGGGGGGGGGGGGGGDGGDGGGGGGCFGGGGGGF>FGGGGGG5CFGGFGFFGGGFGGFFFFGGGFFGG?9DFGGGGFGGFFG)8<4=9B>949;>9;79C9BFFFFFF=FFFFBF??DD64257BBEB>FFFF<FBF:334,85>??FA<D:
@M02996:162:000000000-B87FG:1:1101:7225:5156 1:N:0:TCGACGTC+TTATGCGA
CCTACGGGTGGCAGCAGTGGGGAATATTGCACAATGGGCGAAAGCCTGATGCAGCAACGCCGCGTGAGGGACGACGGCCTTCGGGTTGTAAACCTCTTTTAGCAAGGAAGAAGCGAAAGTGACGGTACTTGCAGAAAAAGCGCCGGCTAACTACGTGCCAGCAGCCGCGGTAATACGTAGGGCGCAAGCGTTATCCGGAATTATTGGGCGTAAAGAGCTCGTAGGCGGGTTGTCGCGTCTGCTGTGAAAACCCGAGGCTCAACCTCGGGCCTGCAGGGGGTACGGGGAGACCGGAGGGCGG
+
88CCCDF9>))=;==;===;;8BCFGGGGGGGGGGGGGGGEGGGGGGGGGGGGGGGGGGGGGGE@FFGGGGGGGGGGGGGGGGGGFFGGGGGGGGGGGGGGGFGGEGGGGGGGGGGGGGFFGGGGFFEGFFFEFGGGGGGGGGGGGGGEGGGGGGDFGGGGGGFGGGGGGEGDEF?F?CFGGFD=DGGCGDGCFGGFGGFG7EFGGFFFFGGGFF>C<GFB:CFE?GG9>*7<A:;477947<FBF*6F9(7<;B>FC*8<?1?>:405(9((.)3)4999))4;;((-(,(-,,,)4(3;
@M02996:162:000000000-B87FG:1:1101:21635:5158 1:N:0:TCGACGTC+TTATGCGA
CCTACGGGAGGCTGCAGTGGGGAATGTTGGACAATGGGCGCAAGCCTGATCCAGCAATGCCGCGTGCAGGAAGAAGGCCTTCGGGTTGTAAACTGCTTTTGTCAGGGAAGAAATCCTTTGGGTTAATACCTCGAAGGGATGACGGTACCTGAAGAAGAAGCACCGGCTAACTACGTGCCAGCAGCCGCGGTAATACGTAGGGTGCGAGCGGTAATCGGAATTACTGGGCGTAAAGCGTGCGCAGGCGGCGTTGCAAGACAGAGGTGAAATCCCCGGGCTCAACCTGGGAACGGCAGTGGTG
+
-8AAC?=A5>1=;;=;;=;;;888;,<,CAFEDC,CCDFC@CC@FE8EEECEDECEE<CF<@C@@CFFGGCFEFGGGGGF8?FCEFFFFFADDDGGGC9<FFGFEFFFGGF@F5CFE9,CFG74AFGGGGGGEGGGGGG8EGGGGGGGG,@FFGDF,DFFFGGGGGGCGGGGGFG,DFCFC?AFEFCDDG:BE+=CF6067?6>*>BE>5)28>AFF?DG3+0:+9CD?F<>?36@38>949(89<DBD2-)-:44>FC23?4<48A7F)25)1<C@0(4<*44(44(25,(-3(,.(.)-
@M02996:162:000000000-B87FG:1:1101:4881:5162 1:N:0:TCGACGTC+TTATGCGA
CCTACGGGTGGCAGCAGTGGGGAATTTTGGACAATGGGCGCAAGCCTGATCCAGCAATGCCGCGTGCAGGAAGAAGGCCTTCGGGTTGTAAACTGCTTTTGTCAGGGAAGAAATCCTTTGGGTTAATACCTCGAAGGGATGACGGTACCTGAAGAATAAGCACCGGCTAACTACGTGCCAGCAGCCGCGGTAATACGTAGGGTGCGAGCGTTAATCGGAATTACTGGGCGTAAAGCGTGCGCAGGCGGCTTTGCAAGACAGAGGTGAAATCCCCGGGCTCAACCTGGGAACTGCCTTTGTG
+
8BCCCBA9@0)===8;===;;888EEFGGGDFGGGGGGGGEDFGGGGGGGGGGGGGDFGGGFGGGGGGGGGGGGDFGGGGGGGGGEFFCAFGGGDGFGGGGGEFGGGFFECFEE9FGGGGGG+CFGFFGEFGGEGGGGGGGGGGGGGGGGGGDF@FGGGGGGGGGGGGGGGACFGGGGGGGFFFGGGGGDC:CAFC?C=ADGF>CC>ADFGGGFF+>@D<>@FCFFEGFFGF:<BF>:>*-13B9<@>G>(6466<2297<446??9?BA*5:45CB9>F7F<?FF?148(),)..94<91
@M02996:162:000000000-B87FG:1:1101:21642:5175 1:N:0:TCGACGTC+TTATGCGA
ACTACGGGAGGCTGCAGTGGGGAATGTTGGACAATGGGCGCAAGCCTGATCCAGCAATGCCGCGTGCAGGAAGAAGGCCTTCGGGTTGTAAACTGCTTTTGTCAGGGAAGAAATCCTTTGGGTTAATACCTCGAAGGGATGACGGTACCTGAAGAATAAGCACCGGCTAACTACGTGCCAGCAGCCGCGGTAATACGTAGGGTGCGAGCGTTAATCGGAATTACTGGGCGTAAAGCGTGCGCAGGCGGCTGTGCAAGACAGAGGGGAAATCCCCGGGGTCAACCAGGGAACTGCCTTTGGG
+
688=CB=88:08=;=;;==;;886;;<,ECF@AA@ADFFC@CCCFDFFF@C<EFCEC9CFECF@@@FCFF=FFFFFFGGF8,F@EE?F,CEDFFGGGC<DGFGFEFFDFGGGF<FC=F,C,?8+AFFGG@AFE?FGEGGDEGGGGCFEGFFGGGGG,@DGFFGGGGG6ECG,D8E,D5AGCFFA@FDCGG9CC+C?F*;A7:0=;CB5B>/27:CGF@DG5,0C<BFF?F)>BFF?>1>74)-09EF>C(-7:<DB2*2.(),4:332F2C74(7:5((-(9)4(4:4,4-)))4)*).(-
@M02996:162:000000000-B87FG:1:1101:4899:5176 1:N:0:TCGACGTC+TTATGCGA
CCTACGGGTGGCAGCAGTGGGGAATTTTGGACAATGGGCGCAAGCCTGATCCAGCAATGCCGCGTGCAGGAAGAAGGCCTTCGGGTTGTAAACTGCTTTTGTCAGGGAAGAAATCCTTTGGGTTAATACCTCGAAGGGATGACGGTACCTGAAGAATAAGCACCGGCTAACTACGTGCCAGCAGCCGCGGTAATACGTAGGGTGCGAGCGTTAATCGGAATTACTGGGCGTAAAGCGTGCGCAGGCGGCTTTGCAAGACAGAGGTGAAATCCCCGGGCTCAACCTGGGAACTGCCTTTGTG
+
8ACCCDF==))========;;888CFGGGGGGGGGGGGGGGGGGGGGGGGGGGFFGFGGGGGGGGGGGGGEGGGGGFGGGGGGGGGGGGGGGGGGGGGGGGGGGGGGGGDGGGGGGGGGGGDGFFGFGGGGGGGGGD@GGGGGGGGGGGGGGGFGGGGGGGFFFEGGGCFGGGGCG6EGGGGFFGGDGG5?GGFGGFGGFG<FFGGFDFFGGDFCCC6*CFGGGGF?D?EGF:<2B9?DD>D;B>F37D6>64<<:AFGFB45:BFFFFD>7?6:CB>>FF?:??:(-.5-43782@AA<,
@M02996:162:000000000-B87FG:1:1101:4877:5183 1:N:0:TCGACGTC+TTATGCGA
CCTACGGGTGACAGCAGTGGGGAATTTTGGACAATGGGCGCAAGCCTGATCCAGCAATGCCGCGTGCAGGAAGAAGGCCTTCGGGTTGTAAACTGCTTTTGTCAGGGAAGAAATCCTTTGTGTTAATACCTCGAAGGGATGACGGTACCTGAAGAATAAGCACCGGCTAACTACGTGCCAGCAGCCGCGGTAATACGTAGGGTGCGAGCGTTAATCGGAATTACTGGGCGTAAAGCGTGCGCAGGCGGCTTTGCAAGACAGAGGTGAAATCCCCGGGCTCCACCTGGGAACTGCCTTTGTG
+
ACCCCBDA@1);=========888CCFGGGGGGGGGGGGGGGGGGGGGGCFGGFGGGGGGGGGGGGGGGGGGGGGGGGFGGGGGGGGGGGGGGFAFFGGGGGEEFGGGFDGAEEEGGGFG,EEFDFFEFED9@FFCDB,EEEFGDC=@DGGF,DFGGDGGGFGGFDCEGGGFGGGGGGGAFDF>CC*@DE*=8BGFF8*)5DFFEDDD3A/A<FFDC;>C>:F7<8=56:7>?BA*46>977>04>72C916<A9:7*922::?2(4,=<:(4-8252>((0338:6((4,)5.,49)):4
@M02996:162:000000000-B87FG:1:1101:20509:5268 1:N:0:TCGACGTC+TTATGCGA
ACTACGGGTGGCAGCAGTGGGGAATGTTGGACAATGGGCGCAAGCCTGATCCAGCAATGCCGCGTGCAGGAAGAAGGCCTTCGGGTTGTAAACTGCTTTTGTCAGGGAAGAAATCCTTTGGGTTAATACCTCGAAGGGATGACGGTACCGGAAGAAGAAGCACCGGCTAACTACGTGCCAGCAGCCGCGGGAATACGTAGGGTGCGAGCGGTAATCGGAATGACTGGGCGGAAAGCGTGCGCAGGCGGCTTGGCAAGACAGAGGGGAAATCCCCGGGGTCAACCTGGGAACTGCCTGTGGG
+
-88?C?851));;88;;=;;;@@B6CCCCCGEA@9@DDEB@@@CFC8CE<CFDECE@CCE,@@@8@FEGFCFGCEGGGGC,AFCEB=F8?<CEAFGBE<EFEFFFFC@DFGFF9AF,,,CFG++AFFGGGGG@=EGGGGAEGGGGGFEG+@EEGGF,DDFGCDDFGGCE8DADGG@FFFFCDAF:DGGGG)CE)3<>*;ACC*:=<BF::)*170:C?DG5+<>9=FG<F3@F>F44471413893.4)(()4:?BFF48:57:(46?F)?0:?FD:(--4=)45:?628-)4<1)/65(-
@M02996:162:000000000-B87FG:1:1101:21486:5280 1:N:0:TCGACGTC+TTATGCGA
ACTACGGGAGGCTGCAGTGGGGAATATTGGACAATGGGCGCAAGCCTGATCCAGCAATGCCGCGTGCAGGAAGAAGGCCTTCGGGTTGTAAACTGCTGTTTTCAGGGAAGAAATCCTCGGGGCTAATACCTCGAAGGGAGGACGGTACCGGAAGAGGAAGCACCGGCTAACGACGGGCCAGCAGCCGCGGCAATACGACTGGGGGGAGCGGGAATCGGAATGACTGGGCGGAAAGCGTGTGCAGGCGGCCGTGCAAGCCAAAGGGCAAATCCCCGGGCTCAACCTGGGAACTGCCTATGGG
+
68ABC>=@A1)=;;==;==;;8,8;,6EE9FGFCFEFF,@6@C:FC@FFA-CFFFCE,CFECFC@C@,EDEFGEEEFDEF8FGGCFGGEG?FF<FFG8CB,,EFDFEDAFGCG,A,,,+@7@+8A?EF,A;FCG=3=@3+@++37+33@++@++@,,50,@0D4CCC*9BF*31C55/*::C5.*;)/95)**)327*))19*)*)85501*10)**(*1)3:*<6CC?))534?4317*-2.04@>09((032(62*1(()(4((,(0)245(./),(,59::((,(.((,422)*).,.
@M02996:162:000000000-B87FG:1:1101:16557:5301 1:N:0:TCGACGTC+TTATGCGA
ACTACGGGTGGCAGCAGTGGGGAATGTTGGACAATGGGCGCAAGCCTGATCCAGCAATGCCGCGTGCAGGAAGAAGGCCTTCGGGTTGTAAACTGCTTTTGTCAGGGAAGAAATCCTTTGGGTTAATACCTCGAAGGGATGACGGTACCGGAAGAAGAAGCACCGGCTAACTACGTGCCAGCAGCCGCGGTAAGACGTAGGGTGCGAGCGTTAATCGGAATGACTGGGCGTAAAGCGTGCGCAGGCGGCTTGGCAAGACAGAGGTGAAAGCCCCGGGCGCAACCTGGGAACTGCCTTTGTG
+
688=CA=5=));=8=;;==;;88@;EEECDGFF@ECDFFC@CCCFE8ECCEF@ECFC,CF<@C@6@CCFGEFFFFGGGFC8<FDEABF?@ADFAFGFA,EFAFFDFF+?FGGFAFG;,,CFG+6AFFGGGGGEFGGGGGAEFGGGCFCE+@EEEGC>DCDDCFDFGG5@CD,=?EAFFF:?DAA<;DGDG)CE*C?D1:ADD7>A5:>>522/88CC?GG>+2739EC?E/<::A?7,51414BF>D>C3,)3:BF<GD??F:?)4<<F29244>C:((--7>1.8????().4(,*-.-.
@M02996:162:000000000-B87FG:1:1101:15911:5446 1:N:0:TCGACGTC+TTATGCGA
ACTACGGGGGGCTGCAGTGGGGAATGTTGGACAATGGGCGCAAGCCTGATCCAGCAATGCCGCGTGCAGGAAGAAGGCCTTCGGGTTGTAAACTGCTTTTGTCAGGGAAGAAATCCTTTGGGTTAATACCTCGAAGGGATGACGGTACCTGAAGAAGAAGCACCGACTAACTACGTGCCAGCAGCCGCGGTAAGACGTAGGGTGCGAGCGTTAATCGGAATAACTGGGCGTAAAGCGTGCGCAGGCGGCGTGGCAAGACAGAGGTGAAATCCCCGGGCGCAACCTGGGAACTGCCTTTGGG
+
-8AAC?==85)88889:::9:8??9B,A@AF=A=??ACFBCCCEFF<EFEFGCEBB@?DFE>@B8@FEGGDFFDEFGGGC,>FDGFFF@FCEFFFGGEAFD@EFCFFFCFGFF7DCC;3@FG:*CGEGGGFGEFGGGGG@EGGGGGGGG9CBFGGC+ACFFCFEGGG=CFG+?FG*;FF:CF?FCDGGGG1CE4CCB1>:CD0>8CEFE;127>7CFBDG:+<9<=CC?B)8:BD67459414>9DDFG(-)49???GDFFF7?)8A>F2?(82BC>1(,4<9<38?6B4-).8:2*).(-
@M02996:162:000000000-B87FG:1:1101:15894:5452 1:N:0:TCGACGTC+TTATGCGA
CCTACGGGGGGCTGCAGTGGGGAATGTTGGACAATGGGCGCAAGCCTGACCCAGCAATGCCGCGTGCAGGAAGAAGGCCTTCGGGTCGTAAACTGCTTTTGTCAGGGAAGAAAGCCCTTGGGATAATACCCCGAAGGGATGACGGGACCCGAAGAAGAAGCACCGACCAACGACGGGCCAGCAGCCGCGGGAAGACGGAGGGGGGGAGCGGTAATCGGAATAACTGGGCGGAAAGCGTGAGCAGGCGGCTTGGCAAGAGAGAGGGGAAATCCCCGGGGGCAACCGGGGAAGGGCCGGTGGG
+
-88A@?155))88889:::998=?A599<9?EEAF?C?F>+>>C=B<ED,-4BABB?<?FF>C>3>8+CCC8DCFF@8,@,<DE@3*@3>CC=,>FF9,DF><<>DEFFGGGG,<=*6,@3:,,6F@FG<,4==CEG8F+1<C7F*3:**/?E>:@<8C?<CFFC==*:;/*1*/*:/CC=5;.*95DCE)2:.:*7*17<D5:*7>>)))*)0/C/45D)+0*<7CC(5<:>F?)--.*423717.71(()48<8:=*383-,,42-8)*..(<C>((-3F(:>117-4((-2,()---3
@M02996:162:000000000-B87FG:1:1101:14617:5559 1:N:0:TCGACGTC+TTATGCGA
GCTACGGGGGGCAGCAGTGGGGAATGTTGGACAATGGGCGCAAGCCTGATCCAGCAATGCCGCGTGCAGGAAGAAGGCCTTCGGGTTGTAAACTGCTTTTGTCAGGGAAGAAATCCTTTGGGTTAAAACCTCGAAGGGATGACGGTACCTGAAGAAGAAGCACCGGCTAACTACGGGCCAGCAGCCGCGGTAAGACGTAGGGTGCGAGCGTTAATCGGAATGACTGGGGGTAAAGCGTGCGCAGGCGGCTTTGCAAGACAGAGGGGAAATCCCCGGGGTCAACCGGGGAACGGCCGGGGGG
+
-88AC@==85088889:<::988=4BB<@CFFCC<CCDFB@CCEF@?ED9CFDA:B=EDFFB@>3>BDGFDGFCEFFFG>8CFDD<<F@B=CDFGGGC;FF@FGFGGFFGGGG,DFCC,@FG7*@FFGGGFGGGGGGGG+CFGGFECCF9CCFGGC6CFFG6;;CEG5CCG7CFE5EGG/:C?FCDGGGG):8*<@D*9>C>*7:C@B@>)2/89DF<CC)+<:+9ED(<)8?BF=>(7741(8;>DFD9().:B4AFF?:?:B(4>B7)28?BDDB(-,4?AB(99B>:((-,4,)(--3
@M02996:162:000000000-B87FG:1:1101:19147:5575 1:N:0:TCGACGTC+TTATGCGA
ACTACGGGAGGCAGCAGTGGGGAATGTTGGACAATGGGCGCAAGCCTGATCCAGCAATGCCGCGTGCAGGAAGAAGGCCTTCGGGTTGGAAACTGCTTGTGTCAGGGAAGAAATCCTTGGGGGTAATACCTCGAAGGGAGGACGGTACCGGAAGAAGAAGCACCGGCTAACTACGGGCCAGCAGCCGCGGTAATACGTAGGGTGCGAGCGGGAATCGGAATGACTGGGCGGAAAGCGTGCGAAGGCGGCGGGGCAAGACAGAGGTGAAAGCCCCGGGGGCAACCTGGGAACTGCCGGGGGG
+
-88?A?8:=:1=88=;;;=;;88@;C;,CCFEAA@@CFFB@CCCF<,CC;CCEA:C@6CE,88@6@BCFFDFFCCFFFDC,?D@E,8@+A??BABEE,,:EAFFDFFDDGGDG<AF9,,AFG+8@DFGGG;FCFFGGGG+@EGGGGD@E+CGGGGG6DFAD>D>FGG8C@D,=DG*BCCEC?AA8>DGGE/==+=<>*;85D*8*9>>@:)*/8)><:DD.+2239EC?@)7;>?54,7*4*4<97795,()4(4:?6>77?4?.84>F)218?>D>(((-54((4::3:,).53()(-(3
@M02996:162:000000000-B87FG:1:1101:15264:5660 1:N:0:TCGACGTC+TTATGCGA
GCTACGGGTGGCAGCAGTGGGGAATGTTGGACAATGGGCGAAAGCCTGATCCAGCCATGCCGCGTGCAGGATGAAGGCCTGCGGGTTGTAAACTGCTTTTGTACGGAACGAAACGGTCGTTTCTAATAAAGAAGGCTAATGACGGTACCGTAAGAAGAAGCACCGGCTAACTACGAGCCAGCAGCCGCGGGAAGACGTAGGGTGAAAGCGCTAATCGGAATAACTGGGCGGAAAGCGTGCGCAGGCGGGGAGGTAAGACAGTGGGGAAATCCCCGGGGTCAACCTGGGAAATGCAGCTGGG
+
-6,8A?85001;;88;;==;;@@;,;,6@AF8@A,CCD@BEDCEF8,C@;C9CA:6@C@CE@8@7@BDFDC?F=ECEEE,,,8=C4=C+AB?95<FA,5CF8BAACB=BFGEGGGC6?+633=<FFFEFGGGGGGG8DF,@DCEFCFECGDG8FG;8D?CFD6>CGGCADG,=:C*67*4:4;A66CD<=/=3)=<>1:FDD*0*98=?0)2)08:C1595+<0+9?5179@BFF?445725-.477>34;E9<F2>GGB?94<(4?00)*.8<EC5(,(,9>((48?B:()6).)0(4(-
@M02996:162:000000000-B87FG:1:1101:20404:5730 1:N:0:TCGACGTC+TTATGCGA
ACTACGGGTGGCTGCAGTAGGGAATCTTCCGCAATGGACGAAAGTCTGACGGAGCAACGCCGCGTGAACGATGAAGGCCTTCGGGTCGTAAAGTTCTGTTGTTAGGGAAGAACAAGTACCGTTCAAATAGGGCGGTACCTTGACGGTACCTAACCAGAAAGCCACGGCTAACTACGTGCCAGCAGCCGCGGTAATACGTAGGTGGCAAGCGTTGTCCGGAAGGATTGGGCGGAAAGCGCGCGCAGGCGGGCTCGTAAGGCGGAGGTGAAATCGCGCGGCTCAACCGCGAGGGGCCATTGGG
+
-88?@?=5=)1;=88;;=;<;@C@;6C<FFGEC@FDEEFCCECBCA<CDEC@@B8CACCF@@@@6>FFFFEDDACFFFFE8AFDEBFF+===B<CEFF9EF,:E@FFFCFGCFFGGEFGGGF+AFGG,CFGGGGGEEEG<CEFGGGEGGGFGGGFFCDFCC>DGDEGGE@GG>GG=2:=C:C?AEGDGGGG*3:2AFF0;7C+;=7>FFFD2*887F:DDB*/C99ED?FD39>FFFF)91D>F>ED>D(,.4((4<F40,72(4(46?:*.(27*71-(-9?(44(439(4906<))..(
@M02996:162:000000000-B87FG:1:1101:25198:5746 1:N:0:TCGACGTC+TTATGCTA
CCTACGGGTGGCAGCAGTGGGGAATTTTGGACAATGGGCGCAAGCCTGATCCAGCAATGCCGCGTGCAGGAAGAAGGCCTTCGGGTTGTAAACTGCTTTTGTCAGGGAAGAAATCCTTTGGGTTAATACCTCGAAGGGATGACGGTACCTGAAGAATAAGCACCGGCTAACTACGTGCCCGCAGCCGCTGTAATACGTAGGGTGCGAGCGCTAATCGGAATTACTGGGCGTAAAGCGTGCGCAGGCGGCTTTTCAAGACAGAGGTGAAATCCCCGGGCTCAACCTGTGAACTGCCTTTTGG
+
8BCCCFF510)=======;;;888CFFEDGFGGGGFGGGGGGEGGGGGG<EGGFGGGGGGGGGGF7FGGGGGFFFGGGGGGGGGCEG7FEFGFGEFGFGF<FGDCFGGECFGFBFGGGGGF@BFGFEAFEGFECC@C>FCGGF@:CFGGGGGGGGGGGGFFFGF@CCEGDE,CGCFFGC,4;ABGD4?)=C9E6:B6C*6<40)8DAB8))295ACF(*/5@E7CFFGF>57??9F94792)(04B@>G09),.6)-+*,4?:1??A)*.232(.:>1(42=(::3..)).6)487=74)(
@M02996:162:000000000-B87FG:1:1101:25224:5758 1:N:0:TCGACGTC+TTATGCGA
CCTACGGGTGTCAGCAGTGGGGAATTTTGGACAATGGGCGCAAGCCTGATCCAGCAATGCCGCGTGCAGGAAGAAGGCCTTCGGGTTGTAAACTGCTTTTGTCAGGGAAGAAATCCTTTGGGTTAATACCTCGAAGGGATGACGGTACCTGAAGAATAAGCACCGGCTAACTACGTGCACGCAGCCGCGGTAATACGTAGTGTGCTATCATTAATCGTCATTCCTGGGCTTAAAGCGTCCGCAGGAGGCTTTGCCAGACAGAGGTTAACTTCCCGGGCCCAACCTGTGAACTGTCTTTGTG
+
88ACCB=):1);<=;=;=,;;88BECCEFGGGGFGFEFFEGGBEGGFFGGFGG9FGGGGGGGEEF:F<FFGGGFC88ED,BEFGDBC:FCGGFE9FFAFG,9FF9<E7ECE8FE;@FE<CFEEEFFEA;F=BE=EE+6>FCFF++@FCEGFDG9;8EFFFEFCFC+@@@EGFFGDE>C*,4959CF*94*1=*1,5/*2/*0=A9+3+0++21+:7C(*:;7+3=A69(;5))/);(4)/,<27,))-78<F>9)67*9(3)((),)-*.*.<()27(,2433:>().)).62))6*.6<,
@M02996:162:000000000-B87FG:1:1101:6599:5761 1:N:0:TCGACGTC+TTATGCGA
CCTACGGGCGGCAGCAGTGGGGAATTTTGGACAATGGGCGCAAGCCTGATCCAGCAATGCCGCGTGCAGGAAGAAGGCCTTCGGGTTGTAAACTGCTTTTGTCAGGGAAGAAATCCTTTGGGTTAATACCTCGAAGGGATGACGGTACCTGAAGAATAAGCAACGGCTAACTACGTGCCAGCAGCCGCGGTAATACGTAGGGTGCGAGCGTTAATCGGAATTACTGGGCGTAAAGCGTGCGCAGGCGGCTTTGCAAGACAGAGGTGAAATCCCCGGGCGCAACCTGGGAACTGCCTTTGTG
+
88BCCBD>50)8788;;,;;;88BF;CFFEGGGGGGGGGFGGGECFGGGFEFGFFFFFGGGFGGCEBFGGGGGGGGGGF8F9DFGGEFGGGGGGGGGGGGGGFGGGGGFGGGGGCFACCFGDBBFGGGFG9F@GGEEGGFCFGEGGFC@CFFFFGE9DBD;7,@CGGCEGGGGGGGGGGGE?FFCGCCCE7=;AGGFGGFDG6>=DEEFFCED>B>FBD*)<<7EFGD:BGE?F<89:5*(1,04)8737;6>A><BD77?.:3)29<9<>74-<E>>((,02::7<0344?<3()1-6)4
@M02996:162:000000000-B87FG:1:1101:27581:5787 1:N:0:TCGACGTC+TTATGCTA
CCTACGGGGGGCAGCAGTGGGGAATTTTGGACAATGGGCGCAAGCCTGATCCAGCAATGCCGCGTGCAGGAAGAAGGCCTTCGGGTTGTAAACTGCTTTTGGCAGGGAAGAAATCCTTTGGGTTAATACCTCGAAGGGATGACGGTACCTGAAGAATAAGCACCGGCTAACTACGTGCCAGCAGCCGCGGTAATACGTAGGGTGCGAGCGTTAATCGGAATTACTGGGCGTAAAGCGTGCGCAGGCGGCTTTGCAAGACAGAGGGGAAATCCCCGGGCTCAACCTGGGAACTGCCTTTGGG
+
ACC@CB59:)08888::<:::888=,ECGGGGGGFGCGGEGGGGGGGGFCFFGFGFGGGGGGGGEEDGGGFGGGGGGGGGGGGGDFEGGFGGGFFGGGGGG*,,8156563?FFGF9CCFGGEDGFFFGGGGGGGGGCCFGGGDDGG8FGG7EGGFGGGGGGGGGGGGGFFGGGEFGGGGGGFFGGGGGGCEGFFG@66:GGGFGGF>3B7:DFFGC?GGFGGGG4F4<DGD:()9;6:59<9>>BFFDB1629)-7*<>??>B((3:>9*8:2BGF01236:7((.((5,82422FA9(,
@M02996:162:000000000-B87FG:1:1101:22808:5796 1:N:0:TCGACGTC+TTATGCGA
ACTACGGGTGGCAGCAGTGGGGAATATTGGACAATGGGCGAAAGCCTGATCCAGCAATGCCGCGTGAGTGATGAAGGCCTTAGGGTTGTAAAGCTCTTTTACCCGGGAGGAGAATGACAGTACCGGGAGAATAAGCTCCGGCTAACTCCGTGCCAGCAGCCGCGGTAATACGGAGGGAGCGAGCGTTATGCGGAATTACTGGGCGTAAAGCGGACGTAGGCGGCTTGGGAAGTGAGAGGGGAAAGCCTGGAGCTCAACTCCAGAATTGCCTGTAAGACTGCAGCGCTTGAATCCAGGAGAG
+
-88AC?=5>01=;8=;;==;;8@@CE9CEDFE@@FDFFFC@FECCECEFCCEFECFDEAFFBFC6@B@6CE<EEFFFFG<8AFFG8CF4@B<AFFEFC<FGFD==FEC+@C@FFAFGGGGGGGGGGGGGGGEFFGF=@FGGGGGGGGGGG:EEGG@DFC533@CE*?E7BCE9>CEGGEC*16:C81CF+CGDFG8AFGFDDGFEGBEF?FG)8>D5<GGFEE95)*/(86>5):F<DD*-9,7:.02C63;,(.4<*252).)49).9):)64@?92),3=()400(4826)5?>81832
@M02996:162:000000000-B87FG:1:1101:24733:5808 1:N:0:TCGACGTC+TTATGCGA
CCTACGGGTGGCAGCAGTGGGGAATTTTGGACAATGGGCGCAAGCCTGATCCAGCAATGCCGCGTGCAGGAAGAAGGCCTTCGGGTTGTAAACTGCTTTTGTCAGGGAAGAAATCCTTTGGGTTAATACCTCGAAGGGATGACGTTACCTGAAGAATAAGCACCGGCTAACTACGTGCCAGCAGCCGCGGTAATACGTAGGGTGCGAGCGTTAATCGTAATTACTGGGCGTCAAGCGTGCGCAGGCGGCTTTGCAAGACAGAGGAGAAATCCCCGGGCTCAACCTGGTGACTGCCTTGTTG
+
8ACCCD==01)=======;;;88BFFGG@FFGGGGGGGGGGGGGGGGGGGGGGFFGGCGGGGGGGGGG?FFGGFGG8FEGGGGGGGGGGGGFGFEGGGGGGGGGGGGGGGGGFBEFGGGFGGGGG,EFA,,?++=++3=FCFD=++@8>D9E8=;D=E=FFDFF<CE>EFGGGFGCFGGCF5;5CFGGGGG5EFFG48*;54:=*9:;B3)/88FGF(*;8C+009FC(7D)4:<=:4)9(93)())-97>F744))*2(,7(-((((05*,),0*0276?F1:((.(()))),()/)-),
@M02996:162:000000000-B87FG:1:1101:24711:5829 1:N:0:TCGACGTC+TTATGCTA
CCTACGGGGGGCAGCAGTGGGGAATTTTGGACAATGGGCGCAAGCCTGATCCAGCAATGCCGCGTGCAGGAAGAAGGCCTTCGGGTTGTAAACTGCTTTTGTCAGGGAAGAAATCCTTTGGGTTAATACCTCGAAGGGATGACGGTACCTGAAGAATAAGCACCGGCTAACTACGTGCCCGCAGCCGCGGTAATACGTAGGGTGCGAGCGTTAATCGGAATTACTGGGCGTAAAGCTTGCGCAGGCGGCTTTGCCAGACAGATGTGAAATCCCCGGGCTCAACCTTGGCACTGCCTTTGTG
+
8@CCCE)5)1)8888::<:::888BFFGGGFGGGFG,BFGGGGGGGGFGGEGGGGGGGGFGGGGFGGFGGGGGFGGGGGGGGGC@FGGGGGGGFFGGGGGDGGGGFFFF@FCGCFGDFFG7EFF@:B@CCCGGGGB@@8FECEF:CCEGD98:FCF?@C,?DFG88CEG?FFGGGGGGG?*9))?C7D7:7CEFGEF=6)9CFFDGFED>D=C)9F*837FG?DFB3*4)/)40-@29?F3C6.-;)-C19FB<)60*931;).65A2/6:8:0)?>91:>4<F?-).(..((,(5*.).,
@M02996:162:000000000-B87FG:1:1101:24729:5829 1:N:0:TCGACGTC+TTATGCGA
CCTACGGGTGGCAGCAGTGGGGAATTTTGGACAATGGGCGCAAGCCTGATCCAGCAATGCCGCGTGCAGGAAGAAGGCCTTCGGGTTGTAAACTGCTTTTGTCAGGGAAGAAATCCTTTGGGTTAATACCTCGAAGGGATGACGGTACCTGAAGAATAAGCACCGGCTAACTACGTGCCAGCAGCCGCGGTAATACGTAGGGTGCGAGCGTTAATCGGAATTACTGGGCGTAAAGCGTGCGCAGGCGGCTTTGCAAGACAGAGGTGAAATCCCCGGGCTCAACCCGGGAACTGCCTTTGTG
+
68ACC>=001);==8=;==;;888EDFFGGGGGGGGGGGGGGGEGGGGFGFGGEGGGGGGGGDCFGGGGGGGFGFGGGGGGGFGGGGGGGGDFGGGGGGGGGGGFGGFGGGGGGGGFGGGCEGGGDEFGGG9CE8EGCEGGGGG7>DEGGGGGGGGGFG,>?FGED7EGGGGGGEGGGF77CFFGDD>CCD:CFGGFGGF4DGFEC5)):DGGFFGF?7DFG?FG?C<?BCD(42B;<@9;C>.1>56)326<A2<<EF?3),(.,4<6<F>0?3ED11:26:<(3(-(-342>1>F264(
@M02996:162:000000000-B87FG:1:1101:21352:5886 1:N:0:TCGACGAC+TTATGCGA
ACTACGGGTGGCAGCAGTGGGGAATGTTGGACAATGGGCGAAAGCCTGACCGAGCAATGCCGCGTGAAGGAAGAAGGCCTTCGGGTTGTAAACTGCTTTTGTCAGGGAAGAAATCATGGGGGAGAATACCACAAAGGGATGACGGTACCTGAAGAATAAGCACCGGCTAACTACGTGCCAGCAGCCGCGGTAATACATAGGGGGCGAGCGGTAATCGGAATGACTGGGCGTAAAGAGTGCGCAGGCGGCTCTGTAAGACAGAGGGGAAATCCCCGGGGTAAACAGGGGAGAGGCGTGGGAG
+
-8@AC?=581)=;8=;;=,;;88@6CEE<D,;@@<CDF,@+@@7FD<EE,C+@@8@C@CF9@8@8>,:CCD8EEC<C,B=,FFD+,8@BEAC,BFG9,,C,4A<?FCE,FGF8,9<;,,6@>++8FDG9,,8,,63@+,8@FGGGGFCG,@FGGGG,;8AD>FGGGG5?CF7C>EAFF5E?DF;=/:DGGCEG+=C*3;A7;*:8/7B:>)*1)*:>?C<302*<9C<?E9DF6>*4.8241,730045(()-).4<<43:4.8(,7(8)*.3(085((,.9>),(4;;>:1(3((.,4(,
@M02996:162:000000000-B87FG:1:1101:13482:5895 1:N:0:TCGACGTC+TTATGCGA
GCTACGGGAGGCAGCAGTGGGGAATGTTGGACAATGGGCGCAAGCCTGATCCAGCAATGCCGCGTGCAGGAAGAAGGCCTTCGGGTTGTAAACTGCTTTTGTCAGGGAAGAAATCCTTTGGGTTAATACCTCGAAGGGATGACGGTACCTGAAGAAGAAGCACCGGCTAACTACGTGCCAGCAGCCGCGGTAATACGTAGGGGGCGAGCGGTAATCGGAATGACTGGGCGGAAAGCGTGCGCAGGCGGCTTGGCAAGACAGAGGGGAAATCCCCGGGCACAACCGGGGAACTGCCGGTGGG
+
-88?C?88810=88=;;==;;7@@;;;CECGEE<CCDDF@@CCEFC<EDCEFDA:@CEDF<@@@+@CCFFEGGFFFGGG8<9FCE4BF,A?EFFGGG,,EFFFFFGFEFGGGG9FFA?,CFE:+AEFGGGGGGGGGGGG8CFGGGDFEG9EGGGGG>EFCDDCBFGG+;DE7C6C@D?EAC@AF@FDDDG/CC+=<F;DFCD*=8>DFD5)1171:D:CG3+2:+9CC0>)869BFB(799)4>9<>>9-(.48?BFEG038::(4>F5):404>D>3(43<:?(3>>48,).2:(),-(3
@M02996:162:000000000-B87FG:1:1101:11855:5903 1:N:0:TCGACGTC+TTATGCGA
ACTACGGGGGGCAGCAGTAAGGAATATTGGACAATGGGCGCAAGCCTGATCCAGCCATGCCGCGTGAAGGATTAAGGTCCTCTGGATTGTAAACTTCTTTTATAAGGGACGAAAAAAGGGAATTCTTTCTCACTTGACGGTACCTTATGAATAAGCACCGGCTAACTCCGTGCCAGCAGCCGCGGTAATACGGAGGGTGCAAGCGTTATCCGGATTCACTGGGTTTAAAGGGTGCGTAGGCGGGAAGTGAAGTCAGTGGCGAAAGCCTAGAGCTGAACGCTAGAACGGCCATGGAAACGAG
+
-88AC@85:=)88889:<:<<::C,CCFEFGFF@FCFFFCFCCEFF@EFEEFFEBBAFDFE>@>6>CCGFDF,=BEFFFG9DBBEF>>@FCFFGGCF9@FFFGGGGFFFGGGGGFGGGGGGG,<F,@,@,?FGACGGGGGGGGGCFF2CFG9CGGGGGGGCDBEGGGGGE8>GGGGGGDFF757C9DG*A>FC>CGF*/)9>FF893>)10A7>59C9:*98=9:)<CAFGE(8(<24;97D7;(0.4*6<F64454C<:3BBF;?F7)(044<)<78(-()429.(-,--()44)62(,(
@M02996:162:000000000-B87FG:1:1101:18707:5979 1:N:0:TCGACGTC+TTATGCGA
ACTACGGGGGGCTGCAGTGGGGAATGTTGGACAATGGGCGCAAGCCGGATCCAGCAATGCCGCGTGCAGGAAGAAGGCCTTCGGGTTGTAAACTGCTTTTGTCAGGGAAGAAATCCTTGGGGTGAATACCTCGAAGGGATGACGGTACCTGAAGAAGAAGCACCGGCTAACTACGTGCCAGCAGCCGCGGTAATACGTAGGGTGCGAGCGTTAATCGGAATTACTGGGCGTAAAGCGGGCGCAGGCGGCTGTGCAAGACAGAGGGGAAAGCCCCGGGCTCAACCGGGGAAGGGACCTAGAG
+
8-8AC@59)0188889:::4:8?:4B5A?CFFEB<?DCEC8:>=B++4=8@,BA3B<,AB,6>=3@B>FGD@FCCFEF7@,@@:@@CC3DCG9CEG9<,CF:@FCFDCCFG:<,?C23,@FG1*=F@FGC9FACFGGGG7BF@FC=@CG+<EFGGF6E6C@DF8CEG8E?C+::E0AFC9EF:F;>GDDG5C=/<C@*9><C*88DFEE>/*151:9:CD)+0:<@FD?E1<:?<69(51-)(06>D>9(().:ABF**53548(,76>190:6BC3((-.*4,(41741((,((()).).
@M02996:162:000000000-B87FG:1:1101:12914:6013 1:N:0:TCGACGTC+TTATGCGA
CCTACGGGAGGCAGCAGTGGGGAATGTTGGACAATGGGCGCAAGCCTGATCCAGCCATGCCGCGTGCGGGAAGAAGGCCTTCGGGTTGTAAACCGCTTTTGTCAGGGAAGAAAAGGTTCTGGCTAATACCCGGGACTCATGACGGTACCTGAAGAAGAAGCACCGGCTAACTACGTGCCAGCAGCCGCGGTAATACGTAGGGGGCAAGCGGGAATCGGAAGGACTGGGCGGAAAGCGTGCGCAGGCGGTGAGGCAAGACAGAGGTGAAATCCCCGGGCGCAACCTGGGAACTGCCTTGGGG
+
-88AC?==5:1=88=;;==;;88@6;<@CCFFECCDFFFCC@CEGFDEF9CEDECCCECF@@C@6@@BEDDCEFFGGGG,,,DCE?BF+@?D?FGGF7=EF,@F?FC?CCFFGGGG?AD9FFGAFFGGGFGGEGGE8DG9DEGGGEGGG9@FGGGF8FGGF9@4@:C*=BF2DFG,=CC<C4AFCCGGGG):C+CF>*8ADD*85<FFF>)*/8<CF:CD)*22<7F<6D3>;FF@9451412>9<B;1(-)3?::?FGFBF??.4<??)2248<C3((-48>(5:?:8?,).40)*).(3
@M02996:162:000000000-B87FG:1:1101:11202:6023 1:N:0:TCGACGTC+TTATGCGA
CCTACGGGTGGCTGCAGTGGGGAATGTTGGACAATGGGGGCAACCCTGATCCAGCCATGCCGCGTGCGGGAAGAAGGCCTTCGGGTTGTAAACCGCTATTGGCAGGGAAGAAATCCTTGGGGCGAATAACTCGGAGGGAGGACGGGACCGGAAGAAGAAGCACCGGCGAACGACGGGCCAGCAGCCGCGGGAAGACGAAGGGGGCAAGCGGGAATCGGAATGACTGGGCGGAAAGCGGGCGCAGGCGGGGAGGCAAGACAGAGGGGAAAACCCCGGGCGCAACCAGGGAAAGGCATGGGGG
+
-88A@A99>0);=88;;;;;;76@,;6;C<FEEACCCFDD@@CFGEFEF<-6CEC,CC@C6@@@6@8>@CCFECDFF8EC89FDE,BF+?BD,EFGG+4,5,BFBF:DFGGFG,C8,,7AFCF+=>CGFF9D@+8>:BC:EGGCC*44C>EEE@C8257:C0=2FG*3::C*>>EEG5*:5<55*19CCE)2/)2;<)9>7>*7*9>>)5/*/0)*215D)<0:+9CC17)0403.7(01-1-030715(-)3(-6(:95()5:(333<(*-(888)-,-4>12(.4:28((,(.).(---
@M02996:162:000000000-B87FG:1:1101:14204:6085 1:N:0:TCGACGTC+TTATGCGA
CCTACGGGCGGCAGCAGTGGGGAATGTTGGACAATGGGCGCAAGCCTGATCCAGCAATGCCGCGTGCAGGAAGAAGGCCTTCGGGTTGTAAACTGCTTTTGTCAGGGAAGAAATCCTTTGGGGGAATACCTCGAAGGGAGGACGGTACCTGAAGAAGAAGCACCGGCTAACTACGTGCCAGCAGCCGCGGGAAGACGTAGGGTGCGAGCGTTAATCGGAATTACTGGGCGGAAAGCGTGCGCAGGCGGCTGGGCAAGACAGAGGGGAAATCCCCGGGCGCAACCGGGGAACGGCCGTGGGG
+
-88?CB=10118888;;<;;;78@;C<CEEGGFF<CCFF@@CCCFCCEDCCFDECEEFDFF>@@8>BDGFDGGDFFFGG=,CFDE==C+ADCFFGGF,5EE?FFEFGFFGGFG,EE=,,CFG++@FFFGGFGEFGGGGG+BCFGGCD@D,@EGGGG8FFFG7>>FGG*CCG7BCG,BF=:CFAA=>DGGG):C):;>9DFCD7@EDEEFB)*177FF?CG)+2:<@FC?F3BFFFFB27/414@9<@>5-()48B<?GGF?F:?(22:));37:@D>1--4@0:(79498,(-(4()(-(-
@M02996:162:000000000-B87FG:1:1101:18613:6135 1:N:0:TCGACGTC+TTATGCGA
GCTACGGGAGGCTGCAGTGGGGAATTTTGGACAATGGGCGCAAGCCTGATCCAGCAATGCCGCGTGCAGGAAGAAGGCCTTCGGGTTGTAAACTGCTTTTGTCAGGGAAGAAATCCTTTGGGTGAATACCTCGAAGGGAGGACGGTACCGGAAGAAGAAGCACCGGCTAACTACGTGCCAGCAGCCGCGGGAAGACGTAGGGGGGGAGCGTTAATCGGAATGACTGGGCGGAAAGCGTGCGCAGGCGGCGTGGCAAGACAGAGGTGAAAGCCCGGGGCCCAACCGGGGAAGTGCCATGGGG
+
-88AC?==5118;;=;;;=;;78@;;;@C@FFCC@CCDCB@@@EF8CECCCEDE6C@CCF@B@@+@FFGFCDGDFGGFGC8BFEEBCF:@DE9EEGE9,FFFFFBFFDDGGFG?EE;5,CFG++AFGGG?9FCFFGGGG+BEGGGEFEG+B@CGFF:DGFFC8CGGG:9@@2=>C,>C5:?49AC4?DDG):8)=*8*:ADG=B*95>37)*/71:9:>D5+2:+9:C1>)>>BB49-7/4)(773>99(-5664>?6*(.734)3-49)936(083(,(-7<8(463-4(,.)4)*,.(-
@M02996:162:000000000-B87FG:1:1101:25732:6259 1:N:0:TCGACGTC+TTATGCGA
CCTACGGGAGGCTGCAGTGGGGAATTTTGGACAATGGGCGCAAGCCTGATCCAGCAATGCCGCGTGCAGGAAGAAGGCCTTCGGGTTGTAAACTGCTTTTGTCAGGGAAGAAATCCTTTGGGTTAATACCTCGAAGGGATGACGGTACCTGAAGAATAAGCACCGGCTAACTACGTGCCAGCAGCCGCGGTAATACGTAGGGTGCGAGCGTTCATCGGAATTACTGGGCGTAAAGCGTGCGCAGGCGGCTTTGCAAGACAGAGGTGAAATCCCCGGGCTCAACCTGGGAACTGCCTTTGTG
+
AACCCED:)1)8==,====;;88BFFGFFGGGFGGGGGGGGGGFGGC@FGEGGF8FEGGGGEE+@FGGGG7EFFGGGGGGGGGGGGGCGGGGGEGGGFGGGGGFFGG7FFGGGGGGGGGGGGGGGGGGGGGC@:BEDEGGGGGGGGGGGGGFGGFGGDDGGDF@EEEGGFGGGGGGFFGGGG5CGDGCDECEEFGGFGF;CDGEGGFBEFGG5AF>FFGCFGCGGBFG:BGF?:AF>FDD>D0;(78;5((9AA947:<:?FF?::<>FA>?FF>E>>732FFF7:66(.-4<?:>F<BF0
@M02996:162:000000000-B87FG:1:1101:10464:6278 1:N:0:TCGACGTC+TTATGCGA
CCTACGGGAGGCTGCAGTGGGGAATTTTGGACAATGGGCGCAAGCCTGATCCAGCAATGCCGCGTGCAGGAAGAAGGCCTTCGGGTTGTAAACTGCTTTTGTCAGGGAAGAAATCCTTGGGGTTAATACCTCGAAGGGATGACGGTACCTGAAGAATAAGCACCGGCTAACTACGTGCCAGCAGCCGCGGTAATACGTAGGGGGCGAGCGGTAATCGGAATGACTGGGCGGAAAGCGTGCGCAGGCGGCTTTGCAAGACAGAGGTGAAATCCCCGGGCTCAACCTGGGAACGGCCTTGGGG
+
-88?C?88511=========;88@,,<CCCFECF<DCFFCFCCEFF8EF9EDDACCDFDFF@@B7@CDGFCFFFFGGGG<6FFDEBBF=?DCFGGGGA,FFAFGEGFFFGGFG<AF;5,AFG=:FFGGGGFGCFGGGGG<EFGGGGFEG9EDFGFC3EDEFFGFGGG>EFG:FGG,DCGFCCFFEGGGGG4C=+B?A*;A<C*::CBE>>)/979FG<<D5+3><BFFBD)>>BF?>-7/41-8;5747(,).6A4A6553;??,4<>F)244<DDB0(-4?B:(4??B0((-33(0,519
@M02996:162:000000000-B87FG:1:1101:15214:6508 1:N:0:TCGACGTC+TTATGCGA
CCTACGGGAGGCTGCAGTGGGGAATTTTGGACAATGGGCGCAAGCCTGATCCAGCAATGCCGCGTGCAGGAAGAAGGCCTTCGGGTTGTAAACTGCTTTTGTCAGGGAAGAAATCCTTTGGGTTAATACCTCGAAGGGATGACGGTACCTGAAGAATAAGCACCGGCTAACTACGTGCCAGCAGCCGCGGTAATACGTAGGGTGCGAGCGTTAATCGGAATTACTGGGCGTAAAGCGTGCGCAGGCGGCTTTGCAAGACAGAGGTGAAATCCCCGGGCTCAACCTGGGAACTGCCTTTGCG
+
88BCCD=888)=========;88BFFGGGGGGGGGGGGGGGGGGGGGGGGGGGFFGGGGGGGGGGGGGGGGGGGGGGGGGGGGGGGGGGGGGGGGGGGGGGGGGGGGGGGGGGGGGGGGGFCGGGGEFGGGGGGEGEDGGGGGGDGGGGGGCGGGGGGGGGGGGEGGGCEFGFGGGCFGGGGFFGGGGGGGGEFGGFGGFGGGFGGFFFFGGCFFGGFGDFGGFFFGGFBDE??FFBBBC996>BEB>DFFF>B942:C(304(5:BF7<FFFFFGFB6?<6<B00:64544<DFBFDDA-
@M02996:162:000000000-B87FG:1:1101:17009:6518 1:N:0:TCGACGTC+TTATGCGA
CCTACGGGTGGCTGCAGTGGGGAATTTTGGACAATGGGCGCAAGCCTGATCCAGCAATGCCGCGTGCAGGAAGAAGGCCTTCGGGTTGTAAACTGCTTTTGTCAGGGAAGAAATCCTTTGGGTTAATACCTCGAAGGGATGACGGTACCTGAAGAATAAGCACCGGCTAACTACGTGCCAGCAGCCGCGGTAATACGTAGGGTGCGAGCGTTAATCGGAATTACTGGGCGTAAAGCGTGCGCAGGCGGCTTTGCAAGACAGAGGTGAAATCCCCGGGCTCAACCTGGGAACTGCCTTTGTT
+
88BCCEA580);======;;;88BFGGGGGGGGGGGGGGGGGGGGGGGGGGGGFFFGGGGGGGEGGGGGGGGGGGGGGGGGGGGGGGGGGGGGGGGGGGGGGGGGGGGGGGGGGGGGGGGG>FGFECFFGGGGGFEGCFGGFGGGGGGGGFBFFGGFEGGGCEGDCEG:EGG+6@CDFGGGGFFGGGGGGGEGF9FAGGFG*=BGDF:BFGG*);FF@D*8CFGGFGGFDGFBFFF6:DG;56D>3>;DB064<2)5*9(4?>?F0A?FAG?B?:CB>><?FFF>BF0::(:BF:<=266(
@M02996:162:000000000-B87FG:1:1101:27107:6560 1:N:0:TCGACGTC+TTATGCGA
CCTACGGGTGGCTGCAGTGGGGAATTTTGGACAATGGGCGCAAGCCTGATCCAGCAATGCCGCGTGCAGGAAGAAGGCCTTCGGGTTGTAAACTGCTTTTGTCAGGGAAGAAATCCTTTGGGTTAATACCTCGAAGGGATGACGGTACCTGAAGAATAAGCACCGGCTAACTACGTGCCAGCAGCCGCGGTAATACGTAGGATGCGAGCGTTAATCGGAATTACTGGGCGTAAAGCGTGCGCAGGCGGCTTTGCAAGACAGAGGTGAAATCCCCGGGCTCAACGTGGGAACTGCCTTTGTG
+
88ACCB55=:1=;==;===;;888CCFGGGGGGGGGGGGGEGGGGGFGGGGGGGFECFFGGDGFFGGGGGDGFEFGEGGGG9DEGGE@FGGGCFGGGGGGGGFGGGGGEEFGFFF=FCFCCGG7@FFGFEGCE?@EEGGGCDGEGGGCFA9BBC;DFGG9EF@FEDGGDGGG8BEFCFGG69;A=DDD>CDC=>GFFD=FD*496CDF30>EC3AF*655ACFGGF<>(79D?F<*48><,)4<07)499;)5))48**,3???BB92B9C,4-7CB;9B47:(-(-13((2<<4)9<2:0
@M02996:162:000000000-B87FG:1:1101:27117:6575 1:N:0:TCGACGTC+TTATGCGA
CCTACGGGTGGCTGCAGTGGGGAATTTTGGACAATGGGCGCAAGCCTGATCCAGCAATGCCGCGTGCAGGAAGAAGGCCTTCGGGTTGTAAACTGCTTTTGTCAGGGAAGAAATCCTTTGGGTTAATACCTCGAAGGGATGACGGTACCTGAAGAATAAGCACCGGCTAACTACGTGCCAGCAGCCGCGGTAATACGTAGGGTGCGAGCGTTAATCGGAATTACTGGGCGTAAAGCGTGCGCAGGCGGCTTTGCAAGACAGAGGTGAAATCCCCGGGCTCAACCTGGGAACTGCCTTTGTG
+
68BCCDF5:1)========;;88BFFFGGGGGGGGGGGGGGGGGGGGGGGGGGGGGGGGGGGGGGGGGGGGGGGGGGGGGGGGGGGGGGGGGGGGGGGGGGGGGGGGFGGGGGGGGGGGGGDGGCGFGGGGGGGFGGGGGGGGGGGGGGGGGGGGGGGGGGFFGEGGGGGGGGGGG>GGGFFFFGGGGGGGGEFGGFGGFGGGEGDFEFEGDD)6DG<DGFGGGGF?FBFGFFBDFBFFD1>>@BFFFGFFFFFFB>6FFFFFFF:B<FFCBFBFGF>>FFF??F:(4844:<<?F6<<B7
@M02996:162:000000000-B87FG:1:1101:19467:6594 1:N:0:TCGACGTC+TTATGCGA
CCTACGGGTGGCAGCAGTGGGGAATTTTGGACAATGGGCGCAAGCCTGATCCAGCAATGCCGCGTGCAGGAAGAAGGCCTTCGGGTTGTAAACTGCTTTTGTCAGGGAAGAAATCCTTTGGGTTAATACCTCGAAGGGATGACGGTACCTGAAGAATAAGCACCGGCTAACTACGTGCCAGCAGCCGCGGTAATACGTAGGGTGCGAGCGTTAATCGGAATTACTGGGCGTAAAGCGTGCGCAGGCGGCTTTGCAAGACCGAGGTGAAATCCCCGGGCTCAACCTGGGAACTGCCTTTGTG
+
88CCCEA5:))=;=====;;;88BFCGGFGGGGGGGGGGGGGGGGGGGGGGGGFFGFGGGGGGGGGGFEGGFGGGG?FGGGGGGGFEGGGGGGG<FGGGGGGFFG<FFFEFGGGGGGGG9FDGG7FFDFGEGDFFGCGGG@CFCGEGGGFGDGGGGGGGEFGGGFG>C6DFGGGGGGGGGGFFAEG4D**9*4:,B>FFFGCFFDGE3;B>E9>FGGFDDFGD:FFGGFDG38:2=;?FG9C9:9D3;C>FFFA<6)*2(,7443(-,95;4?BFGE0--)9:B216::73?D?:B449:3
@M02996:162:000000000-B87FG:1:1101:15556:6638 1:N:0:TCGACGTC+TTATGCGA
CCTACGGGAGGCAGCAGTGGGGAATTTTGGACAATGGGCGCAAGCCTGATCCAGCAATGCCGCGTGCAGGAAGAAGGCCTTCGGGTTGTAAACTGCTTTTGTCAGTGAAGAAATCCTTTGGGTTAATACCTCGAAGGGATGACGGTACCTGCAGAATAAGCACCGGCTAACTACGTGCCAGCAGCCGCGTTAATACGTAGGGTTCGAGCGTTAATCGGAATTACTGGGCGTAAAGCGTGCGCAGGCGGCTTTGCAAGACGAAGGTGAAATCCCCGGGCTCAACCTGGGAACTGCCTTTGTG
+
68ACC>9A>8)=======;=;88B<CFFGGGGGGGGGGGFGGGEGDGGGGFGGGFFFGGGG@FG:CFFGGGGGFGG@F?FC@@FGGGDGFGGGFFFF<FGFGGGG,B,A;FFDEFFGGGDGCEGGGCEFGGGG+=BEGGGCEGG>EFEGGG8BDFDDFCFG8DE7+9EC8FG7F8CCF5FCDAFFGGGG788CFGGFC84C?6)=DFADFC7C>FGGDG7AC9:CFC48)>>:3>F7605(14>9E>>G;F?FA)487F0()(-5:)<64C(:?:E>29:2*.75.1((.:77<24=>:9.
@M02996:162:000000000-B87FG:1:1101:15572:6652 1:N:0:TCGACGTC+TTATGCGA
CCTACGGGAGGCAGCAGTGGGGAATTTTGGACAATGGGCGCAAGCCTGATCCAGCAATGCCGCGTGCAGGAAGAAGGCCTTCGGGTTGTAAACTGCTTTTGTCAGGGAAGAAATCCTTTGGGTTAATACCTCGAAGGGATGACGGTACCTGAAGAATAAGCACCGGCTAACTACGTGCCAGCAGCCGCGGTAATACGTAGGGTGCGAGCGTTAATCGGAATTACTGGGCGTAAAGCGTGCGCAGGCGGCTTTGCAAGACAGAGGTGAAATCCCCGGGCTCCACCTGGGAACTGCCTTTGTG
+
8ACCCD8=55)=========;888CFGGGGGGGGGGGGGGGGGGGGGGGGGGGFFFGGGGGGGGGGGGGGGGGGGGDGGGGGGGGGGDGGGGGGEFGGGGEGGGGFGGGGGGEGGGGGGGC@FGGGECFGGGGCEEEEFGGGGGDGFGGGGFEFGGFFCGGFGGGCEGDGGGFGEG>FGGGGFFGGGGGCDCEFEGAGGAD<GEGGFFFFGGGFFGF@<DFGGGGFFGF:D3<B>FBFFD9C>59DFFGFFFDBA:A=F7<<5(.8A2=:C?FFBGB66?(??B?3?0254??>B?FA4:(
@M02996:162:000000000-B87FG:1:1101:9992:6819 1:N:0:TCGACGTC+TTATGCGA
CCACGGGTGGCTGCAGTGGGGAATATTGGACAATGGGCGCAAGCCTGATCCAGCCATGCCGCGTGAGTGATGAAGGCCTTAGGGTTGTAAAGCTCTTTTGTCCGGGACGATAATGACGGTACCGGAAGAATAAGCCCCGGCTAACTTCGTGCCAGCAGCCGCGGTAATACGAAGGGGGCTAGCGTTGCTCGGAATCACTGGGCGTAAAGGGCGCGTAGGCGGCCATTCAAGTCGGGGGTGAAAGCCTGTGGCTCAACCACAGAATTGCCTTCGATACTGTTTGGCTTGAGTTTGGTAGAGG
+
886A@A=0)00;=======;888;;CFGGGGGGGGGGGGGGGGGGEFFEFGGGGGGG8FGGGGGGGEGGGFFGFGGGGGGFGGGGGEGGGGGGGGGGGGGGGFDGGGGGGGGGGGGGGGGFGGFEEGGEFE<=9EFGGGGGGDCGFGGGGFGGDFGGFDFEGECGECFGGGFCE5CCEGGGGFFGGDGGG3:CEGGFGG6CFG>?5B3=FDGGF>G<;GGFGGGGFGGB?FF>:;B>FFGB=<??FFFG?BF:?3?FGGF0734>A<AFFGB?(@:B>BAAF1(58B;(3-6><??9<4<1
@M02996:162:000000000-B87FG:1:1101:9778:6838 1:N:0:TCGACGTC+TTATGCGA
CCTACGGGCGGCAGCAGTGGGGAATTTTGGACAATGGGCGCAAGCCTGATCCAGCCATGCCGCGTGCGGGAAGAAGGCCTTCGGGTTGTAAACCGCTTTTGTCAGGGAAGAAAAGGTTCTGGCTAATACCCGGGACTCATGACGGTACCTGAAGAATAAGCACCGGCTAACTACGTGCCAGCAGCCGCGGTCATACGTAGGGTGCAAGCGTTAATCGGAATTACTGGGCGTAAAGCGTGCGCAGGCGGTTATGCCAGACAGAGGTGAAATCCCCGGGCTCCACCTTGGAACTGCCTTGTGG
+
88BCCE=):))8888;;<;;;88BFFGGGGGGGGGGGGGGGGGGGGGGGGGGGFGGGGGGGGGGGGGGGGGGGGGGGGGGGGGGGGGGGGGGGGGGGGGGGGGFGFGCFG8FGGGGGGGGEFGG9C@@FFFFC+@EGGGG9DFC:CFGGGG@FGFFCEFFFGGGECEGCCCGGGDG>FGGGFFFGF8CDED88FGGFGC:CC67:FFFFB3CC3BFF?GD7CCGFFCG175B6?)=6?77172>2;09<>(*-4)5)*14303(53)56<>?B:DEB9(-(0(40).3)).)).()806)(
@M02996:162:000000000-B87FG:1:1101:21274:6841 1:N:0:TCGACGTC+TTATGCGA
CCTACGGGTGGCTGCAGTGGGGAATTTTGGACAATGGGCGCAAGCCTGATCCAGCCATGCCGCGTGCGGGAAGAAGGCCTTCGGGTTGTAAACCGCTTTTGTCAGGGAAGAAAAGGTTCTGGCTAATACCCGGGACTCATGACGGTACCTGAAGAATAAGCACCGGCTAACTACGTGCCAGCAGCCGCGGTAATACGTAGGGTGCAAGCGTTAATCGGAATTACTGGGCGTAAAGCGTGCGCAGGCGGTTATGCAAGACAGAGGTGAAATCCCCGGGCCCAACCTGGGACATGCCTTTGTT
+
68ACC>851))=======;;;88BFGGGGGGGGGGGGGGGGGGGGGGGGGGGGFGGGGGGGGGGGGGGGGGGGFGGCGGGGGGGGGGGGGGGGGGGGGGGGGGGGGGGFEFFGGGGGGGGGFGG9FE@FFGFGCGGGGGGFGGGCEGGGGGGGGGGA3=FFGGGGGGGGGGGGGDFBFF?CGFFGG<GGDG*;CFGFGFFDCCBE*;*5>CGGFFGGFGGFGGGGFGF?)1<:?AF>?FGFD(.4;B9<>?FAB<AA697?F8(4()566F?:4>ED(,3:@:?2,41:(().4:<=24:,
@M02996:162:000000000-B87FG:1:1101:9760:6844 1:N:0:TCGACGTC+TTATGCGA
CCTACGGGCGGCAGCAGTGGGGAATTTTGGACAATGGGCGCAAGCCTGATCCAGCCATGCCGCGTGCGGGAAGAAGGCCTTCGGGTTGTAAACCGCTTTTGTCAGGGAAGAAAAGGTTCTGGCTAATACCCGGGACTCATGACGGTACCTGAAGAATAAGCACCGGCTAACTACGTGCCAGCAGCCGCGGTAATACGTAGGGTGCAAGCGTTAATCGGAATTACTGGGCGTAAAGCGTGCGCAGGCGGTTATGCAAGACAGAGGTGAAATCCCCGGGCTCAACCTGGGAACTGCCTTTGTG
+
88ACCF)10))8888;;<;;;888EFGGGGACFGGGGGGGGEFGGGGGGGGGGGGDFFGGGGGGCGGGGGGGGGGGGGGGGGGGGGGGGGGFGGGGEGGGGGGGGGGFGGG?DGGCGGFGGCGFDGEFGCF:E<7CFGGG;FGGGGFGG99,?F9F?,=D9FGGCEEEE8GGDGGGGGGGGGF;C<DGDCDCEFGG3C=>CCFFGG=4>E9EGFFDG:DCFD779B?CB>7BB04@,4><7DFF0@F0933=<B<4>:C(.77:)44,=4C47?EC>69:2/:4.(8<<(-3).(.889).
@M02996:162:000000000-B87FG:1:1101:10624:6851 1:N:0:TCGACGTC+TTATGCGA
CCTACGGGCGGCTGCAGTGGGGAATTTTGGACAATGGGCGCAAGCCTGATCCAGCAATGCCGCGTGCAGGAAGAAGGCCTTCGGGTTGTAAACTGCTTTTGTCAGGGAAGAAATCCTTTGGGTTAATACCTCGAAGGGATGACGGTACCTGAAGAATAAGCACCGGCTAACTACGTGCCAGCAGCCGCGGTAATACGTAGGGTGCGAGCGTTAATCGGAATTACTGGGCGTAAAGCGTGCGCAGGCGGCTTTGCAAGACAGGGGTGAAATCCCCGGGCTCAACCTGGGAACTGCCTTTGTG
+
88ACCFA5:)08888;;;;;;88BCFFGGGGGGGGGGGGGGGGGGGGGGFGGGFFFFGGGGGGGFGGGGGGGGGGGGGGGGGGGGGGEGGGGGFGGGGGGGGGFFFGFGGGGGGGGGGGGGGGGGGEFGGGGG>DEDGGGDFFGEGGGGGG7DFFFGGGFFGGGGGGGGGGCDECECCCFGFFACGCDD5<BCFCGFGGFG3?)*:.)079E<@FFC:9DFFG778?F0))726<FF07/1C0)4752C>9?AA4<A60(()46<2(56<C?FF:E>9422*17?1634,-).)271496(
@M02996:162:000000000-B87FG:1:1101:8466:6852 1:N:0:TCGACGTC+TTATGCGA
CCTACGGGGGGCAGCAGTGGGGAATTTTGGACAATGGGCGCAAGCCTGATCCAGCAATGCCGCGTGCAGGAAGAAGGCCTTCGGGTTGTAAACTGCTTTTGTCAGGGAAGAAATCCTTTGGGTTAATACCTCGAAGGGATGACGGTACCTGAAGAATAAGCACCGGCTAACTACGTGCCAGCAGCCGCGGTAATACGTAGGGTGCGAGCGTTAATCGGAATTACTGGGCGTAAAGCGTGCGCAGGCGGCTTTGCAAGACAGAGGTGAAATCCCCGGGCTCAACCTGGGAACTGCCTTTGGG
+
88ACCD:>A=)8888::<:::88BFFGGGGGGGGGGGGGGGGGGGGGGGGGGGGGGGGGGGGGGGGGGGGGGGGGGGGGGGGGGGGGGGGGGGGFGGGGGGGGGGFGGGGFFGGGGGGGGFGGGGGCFGGGGGGDECEGGDGFGCEFGGGG+BFGGGGGGGGGGGGGGGGGGGGGGCGGFFGFFGGGGGDGEEBEGFGFFGDFFGGFFFEGGGFFGGFDGFFGGCFCFF@GEFFFFFFFG1>6<0@EFGFFFBDFB<CF::F:()3AB?<?:?<EGE9(4<=?B?BB??:3,54:??4>((
@M02996:162:000000000-B87FG:1:1101:9790:6852 1:N:0:TCGACGTC+TTATGCGA
CCTACGGGCGGCAGCAGTGGGGAATTTTGGACAATGGGCGCAAGCCTGATCCAGCCATGCCGCGTGCGGGAAGAAGGCCTTCGGGTTGTAAACCGCTTTTGTCAGGGAAGAAAAGGTTCTGGCTAATACCCGGGACTCATGACGGTACCTGCAGAATAAGCACCGGCTAACTACGTGCCAGCAGCCTCGGTCATACGTAGGGTTCAAGCGTTCATCGGAATTACTGGGCTTAAAGCGTGCGCAGGCGTTTATGCAAACCCGAGGTGACATCCCCGGGCTCCACCTTGGAACTGCCTTTGTT
+
-8ACCEA)1)18888;;<;;;88CFGGGGEGFGGFGGGGFGGGGGGGGGGGGGFGGFFFGGGGGG:FGGG+@FEFGGGGGGG@GGGGCFCFFGG@GGGGG?CD9D8FFGCEG<D@EGFGGA,@F9,8:FFG33+*@D@EGG9D:*>DEGGE,>,,5?AF99:CC7*CCAEGGCGC;8CC:<DA)9C*2/*2*3@CEAF4)17C):*/*189E*/9C*497F?97?*046)*/)49F>13<(940(78,)--9):4))2/(-)-1:6A)*69311):33(4(9??()),.-.))482@))-,
@M02996:162:000000000-B87FG:1:1101:21261:6856 1:N:0:TCGACGTC+TTATGCGA
CCTACGGGTGGCTGCAGTGGGGAATTTTGGACAATGGGCGCAAGCCTGATCCAGCCATGCCGCGTGCGGGAAGAAGGCCTTCGGGTTGTAAACCGCTTTTGTCAGGGAAGAAAAGGTTCTGGCTAATACCCGGGACTCATGACGGTACCTGAAGAATAAGCACCGGCTAACTACGTGCCAGCAGCCGCGGTAATACGTATGGTGCAAGCGTTAATCGGAATTACTGGGCGTAAAGCGTGCGCAGGCGGTTATGCAAGACCGAGGTTAAATCCCCGGGCTCAACCTGGGAACTGCCTTTGTG
+
88ACCAA5:))========;;88BFFFGGGFGGGGGGFGGGGGGGGGGGGGGGFGGGGGGGGGGGGGGGGGGGFGGFGGGGGDGGGGCFFGGGG>FFGGGFGG<FEGCGGG,F@F+FFGGF9AF:DEAFGG+@:C8BFFG;CGC:BFGFC3@>FFFC,:@ECCGEDCE9DFG>F5:6AFCFG6FGGGG)>C*/@=FF=*+22AAC6AA>B<E<F?F*15*<F9CF=6C<7/7:B2B>FFG>GBB0>7(141?9A)6<*2(454(3())*.:5><>E>9,4)13.((,13(-,,41<=A96(
@M02996:162:000000000-B87FG:1:1101:10642:6860 1:N:0:TCGACGTC+TTATGCGA
CCTACGGGCGGCTGCAGTGGGGAATTTTGGACAATGGGCGCAAGCCTGATCCAGCAATGCCGCGTGCAGGAAGAAGGCCTTCGGGTTGTAAACTGCTTTTGTCAGGGAAGAAATCCTTTGGGTTAATACCTCGAAGGGATGACGGTACCTGCAGAATAAGCACCGGCTAACTACTTGCCAGCAGCCGCGGTAATACGTAGGGTGCGAGCGTTAATCGGAATTACTGGGCGTAAAGCGTGCGCAGGCGGCTTTGCAATGCAGAGGTGAAATCCCCGGGCTCCACCTGGGAATCGCCTTTTGT
+
88ACC>:5:1)8888;;;;;;88BFFGGGGGGGGGGGGGGGGGGGGGGGGGGGFFGGGGGGGGGGGGGGGGGGGGGGGGGGGCGGGGGGGGGGFEFGGGGFGGGGDFFFGFGEFGGGGGG@@FGGGCCFGGGG@FEG7FGEGF@<EDGGG9,@@DCF,BCDFGG>ECGCFGGFG,:CFGFGGFFGG5DCEGEGFCF)>GA:3C.8>>.7<DE7;FG5895>CFDF=?C?5<:6:BF>,0CB7>D(.)->>FF2<<4.+2)661()().1:7:??D:<(,-,),4(,10,((,(-6<)))-,
@M02996:162:000000000-B87FG:1:1101:27414:6872 1:N:0:TCGACGTC+TTATGCGA
CCTACGGGGGGCAGCAGTGGGGAATTTTGGACAATGGGCGCAAGCCTGATCCAGCAATGCCGCGTGCAGGAAGAAGGCCTTCGGGTTGTAAACTGCTTTTGTCAGGGAAGAAATCCTTTGGGTTAATACCTCGAAGGGATGACGGTACCTGAAGAATAAGCACCGGCTAACTACGTGCCAGCAGCCGCGGTAATACGTAGGGTGCGAGCGTTAATCGGAATTACTGGGCGTAAAGCGTGCGCAGGCGGCTTTGCAAGACAGAGGTGAAATCCCCGGGCTCAACCTGGGAACTGCCTTTGTG
+
8ACCCF=5=:)8888::<:::88BFFGGGGGGGGGGGGGGGGGGGGGGGGGGGFEFFGGGGGGGGGGGGGGGGGGGGGGGGGGGGGGGGGGGGGGGGGGGGGGGGGGGGGGGGGGGGGGGGGGGGGGGGGGGG7EEEGGGGGGGGGGGGGGGGFGGGCGGGGFGEGGGGGGGGGGGGFFGGGFFFGGCDCDCGFFGFGGFGGGFGDFFFFGEG>FGGFG*>CGGGFGC?EGF<FBFFF>D9C>BFFFBC>9FFB<>36C????:??AFFBF7>?ECBF2??F?FF0:318105>:>84<A1
@M02996:162:000000000-B87FG:1:1101:22178:6890 1:N:0:TCGACGTC+TTATGCGA
CCTACGGGGGGCTGCAGTGGGGAATTTTGGACAATGGGCGCAAGCCTGATCCAGCAATGCCGCGTGCAGGAAGAAGGCCTTCGGGTTGTAAACTGCTTTTGTCAGGGAAGAAATCCTTTGGGTTAATACCTCGAAGGGATGACGGTACCTGAAGAATAAGCACCGGCTAACTACGTGCCAGCAGCCGCGGTAATACGTAGGGTGCGAGCGTTAATCGGAATTACTGGGCGTAAAGCGTGCGCAGGCGGCTTTGCAAGACAGAGGTGAAATCCCCGGGCTCAACCTGGGAACTGCCTTTGTG
+
8ACC@B>:>A)8888::::::88BFFGGGGGGGGGGGGGGGGGGGGGGGGGGGGGGGGGGGGGGGGGGGGGGGGGGGGGGGGGGGGGGGGGGGGGGGGGGGGGGGGGGGGCGGGGGGGGGCEGGFGCCFGGGG:CECEFGEGGGGGGGGGGD8AFFGCGGGFGGEDCG5EFGDGGG>FGGGGFFGGGGGDG5?FFGFGG>DDFEGGFFEEDECFFGF?DCFGGGGFDFBEGE:?2@;BFGBG0@>D>;DB>@7<A))*2::FBFFF259AF???EGDB9:)=?<:(4(834>DF?FFA44(
@M02996:162:000000000-B87FG:1:1101:22170:6907 1:N:0:TCGACGTC+TTATGCGA
CCTACGTGCGGCTGCAGTGGGGAATTTTGGACAATGGGCGCAAGCCTGATCCAGCAATGCCGCGTGCAGGAAGAAGGCCTTCGGGTTGTAAACTGCTTTTGTCAGGGAAGAAATCCTTTGGGTTAATACCTCGAAGGGATGACGGTACCTGAAGAATAAGCTCCGGCTAACTACGTGCCAGCAGCCGCGTTAATACGTAGGGTGCGAGCGTTACTCGGAATTAATGGGCCTAAAGCGTTCCCAGGCGTCTTTTCAAGACATAGGTTGCATCCCCGGGCTCAACCCGGTACCGGCCTTTTGG
+
88BC8?08)))=8=6;;;;;;88BCFGGGGGGGFGEGFFEDGGEGGGGGGFGGFFFGGGDFFGGGCGGCG@FGGGGFFGFGGEFFFFFGFGGGC9?FCBCEEG,5,B4<B?<<EFGGF9A,+@F:EC@FFGGGGC++6>D+8D7+@ECGGG,@D>?,,=,,+7@<+@@C3,@BDEC,@5<@D>A>7*7/*/;8F9E)2*/**=:CGD)3=DC3)1:/(2*=C7*<*<*3)1)).5F>F3*(*)0-))-/40@)6)--+2()0)).)((/.28<0@83(,4<*3((((,-(.,(421))))(
@M02996:162:000000000-B87FG:1:1101:9842:6916 1:N:0:TCGACGTC+TTATGCGA
CCTAGGGTGGCAGCAGTGGGGAATTTTGGACAATGGGCGCAAGCCTGATCCAGCAATGCCGCGTGCAGGAAGAAGGCCTTCGGGTTGTAAACTGCTTTTGTCAGGGAAGAAATCCTTTGGGTTAATACCTCGAAGGGATGACGGTACCTGAAGAATAAGCACCGGCTAACTACGTGCCAGCAGCCGCGGTAATACGTAGGGTGCGAGCGTTAATCGGAATTACTGGGCGTAAAGCGTGCGCAGGCGGCTTTGCAAGACAGAGGTGAAATCCCCGGGCTCAACCTGGGAACTGCCTTTGTGG
+
8ACCCFB0)05;====<====88;;<EFGGGGGGGGGGGGGGGGGGGFFFGGGFFEDFGFGGGGGGGGGFGGGGGGGGGGGFGGGGGGGGGGGGGGGGGGGG<EFFFGGGCFGGGGGGDFEGGC=FCFGFG@ECE8@FGG8D8CGGGGGGF3@FGGGGGGGGGE7@EEGGDGGGGGGFFDFGFFFDGDDGG5CFGFFGF49CEEG>B>BDGGGFFGD;CGFFGGFF55;EDFBFFBF?BD299868:;D9?B4)6<:F*836:?<<<:BAGFF;FC@(3<BF<>?03(53377:<>FBBF(
@M02996:162:000000000-B87FG:1:1101:19880:7057 1:N:0:TCGACGTC+TTATGCGA
CCTACGGGAGGCTGCAGTGGGGAATTTTGGACAATGGGCGCAAGCCTGATCCAGCAATGCCGCGTGCAGGAAGAAGGCCTTCGGGTTGTAAACTGCTTTTGTCAGGGAAGAAATCCTTTGGGTTAATACCTCGAAGGGATGACGGTACCTGAAGAATAAGCACCGGCTAACTACGTGCCAGCAGCCGCGGTCATACGTAGGGTGCGAGCGTTAATCGGAATTACTGGGCGTAAAGCGTGCGCAGGCGGCTTTGCAAGACAGAGGTGAAATCCCCGGGCTCAACCTGGGAACTGCCTTTGTG
+
8ACCCBA9>10====;====;8BFFFGGGGGGGGGGGGGGEGGGGGGGGGGGGGGGGGGGGGGGGGGGGGGGGGGGGGGGGGGGGGGGGGGGGGDGGGGGGGFGGFGGGEGGDGGGGGG9=:BC@DEAFFFFDC8>8>DFGFFGGEFEGGGGGGGGGGC=FFGF<CEG67DF>FGGGGGFFGFFGGGGGGD*:BFG;CGFD*C>CD3>BDDE5=6FGDDDFGGGGFFD?5>>(89F>?D997959F39D>F))54)5654:@:?:6<?*6FB?BFD)43-.*4:B<FBF(-.5<??FA2.(
@M02996:162:000000000-B87FG:1:1101:20483:7068 1:N:0:TCGACGTC+TTATGCGA
CCTACGGGCGGCAGCAGTGGGGAATTTTGGACAATGGGCGCAAGCCTGATCCAGCAATGCCGCGTGCAGGAAGAAGGCCTTCGGGTTGTAAACTGCTTTTGTCAGGGAAGAAATCCTTTGGGTTAATACCTCGAAGGGATGACGGTACCTGAAGAATAAGCACCGGCTAACTACTTGCCAGCAGCCGCGTTAATACGTAGGGTGCGAGCGTTAATCGGAATTACTGGGCGTAAAGCGTGCGCAGGCGGCTTTGCACGACAGAGGTGAAATCCCCGGGCTCAACCTGGGAAGTGCCTTTGTT
+
88BC@B=):0)8888;;<;;;888EEGGGGGGGGGGGGGGDGGGGGGGFFGGGGGFGGGGGGGGGGGGFGGCFEEF=FGGGGGGGGG7FGGFFGCFGGGGGGGGGCFCF@FFFGGGFFG<A7FEGDEA>FGGGGC=ECFGGFFD7CGGGGCCDACEGGGGGGGGDEEG*?DFGG,:C<<=CGFAEG<DG*>*=::FFFDAD*=BDDE37)1:/7=D309<FGCGGF65:)9)2:AF>BBG9523275(9>>F244)4*)(3852?14)*)28>:@C)--3)1(4:,:((((.)).)1<<4.
@M02996:162:000000000-B87FG:1:1101:20466:7076 1:N:0:TCGACGTC+TTATGCGA
CCTACGGGCGGCAGCAGTGGGGAATTTTGGACAATGGGCGCAAGCCTGATCCAGCAATGCCGCGTGCAGGAAGAAGGCCTTCGGGTTGTAAACTGCTTTTGTCAGGGAAGAAATCCTTTGGGTTAATACCTCGAAGGGATGACGGTACCTGAAGAATAAGCACCGGCTAACTACGTGCCAGCAGCCGCGGTAATACGTAGGGTGCGAGCGTTAATCGGAATTACTGGGCGTAAAGCGTGCGCAGGCGGCTTTGCAAGACAGAGGTTAAATCCCCGGGCTCAACCTGGGAACTGCCTTTGTG
+
88ACCA:8)1)8888;;<;;;88FFGGGGGGGGGGGGGGGGGGGGGGGGGGGGGGGGGGGGGGGGGGGGGGGGGGGGGGGGGGGGGGGGGGGGGEFGGGGGGGGGGGFGDGGFGGGGGGFCEGGFFE@FFGGGDDEECGG8FGGCEGGGGCGGGGGGCFGGGGGEEGG>FGGGGGG6C=7EFFFGGGGGDD>=FGGFGG5D3?>8<3)7@CE5>FFG13CFGFGGFFGF:D@BFBF>BFG>G>E9E@>DFFFFBA<<FF:?F8:?(6>FFF:8<EGFB,(,61:7(822:47?>BFFFA:1
@M02996:162:000000000-B87FG:1:1101:25584:7157 1:N:0:TCGACGTC+TTATGCGA
CCTACGGGTGGCAGCAGTGGGGAATTTTGGACAATGGGCGCAAGCCTGATCCAGCAATGCCGCGTGCAGGAAGAAGGCCTTCGGGTTGTAAACTGCTTTTGTCAGGGAAGAAATCCTTTGGGTTAATACCTCGAAGGGATGACGGTACCTGAAGAATAAGCACCGGCTAACTACGTGCCAGCAGCCGCGGTAATACGTAGGGTGCGAGCGTTAATCGGAATTACTGGGCGTAAAGCGTGCGCAGGCGGCTTTGCAAGACAGAGGTGAAATCCCCGGGCTCAACCTGGGAACTGCCTTTGTG
+
88CCCD85=10========;;88BCEFGGGGGGGGGGGGGGGGGGGGGGGGGGFFGGGGGGGGGGGGGGGGGGGGGGGGGGGGGGGGGGGGGGGGGGGGGGGGGGGGGGGGGGGGGGGGGGGGGGGGGGGGGGFGGGGGGGGGGGGGGGGGGGGGGGGGGGGGGGGGGGGGGCGGGGGGGGGFFGGGGGGCCEFGCFFGFGGGFGGFFFFGGCFFGG;DDFGGFGFGF?DDFFFFF>BED>D>E9<BBGFBFA9A>BGGB<54:2?DFFFC::<FGB>>?2=?BFFFF?:4:?FF?F<452
@M02996:162:000000000-B87FG:1:1101:25569:7166 1:N:0:TCGACGTC+TTATGCGA
CCTACGGGTGGCAGCAGTGGGGAATTTTGGACAATGGGCGCAAGCCTGATCCAGCAATGCCGCGTGCAGGAAGAAGGCCTTCGGGTTGTAAACTGCTTTTGTCAGGGAAGAAATCCTTTGGGTTAATACCTCGAAGGGATGACGGTACCTGAAGAATAAGCACCGGCTAACTACGTGCCAGCAGCCGCGGTAATACGTATGGTGCGAGCGTTAATCGGAATTCCTGGGCGTACAGCGTGCGCAGGCGGCTTTGCAAGGCAGTGGTGAAATCCCCGGGCTCAACCCTGGCACTGCCTTTGTG
+
-8ACCB===1);;8=;;==;;88BFE,CC:FGFFFCEGF@@@@:FCEFFGGDEF<ACFGDFFGGGGGCEGGGGGGGGGGGGCGGDFE@FEAFGG?,,?BFEFEFFGGGGGFGGGGG;<F9,+8CF?EFFEAFCFGGE7DFEGG>CEG8DF9@DG;=F8@FF=>FFEEGGCF7FGDGGGGFGGFAGGCD*?)=E6C70*9+;F96@8>::DGGCFFCDDDDAF7:C*A91;D5(44)--87>C()48)4C>BF<A)..*10().,6(42157(538*3(2(.92:((41(..42<(.*5<B0
@M02996:162:000000000-B87FG:1:1101:25599:7167 1:N:0:TCGACGTC+TTATGCGA
CCTACGGGTGGCAGCAGTGGGGAATTTTGGACAATGGGCGCAAGCCTGATCCAGCAATGCCGCGTGCAGGAAGAAGGCCTTCGGGTTGTAAACTGCTTTTGTCAGGGAAGAAATCCTTTGGGTTAATACCTCGAAGGGATGACGGTACCTGAAGAATAAGCACCGGCTAACTACGTGCCAGCAGCCGCGGTAATACGTCGGGTGCGAGCGTTAATCGGAATTACTGGTCGTAAAGCGTGCGCAGGCGGCTTTGCAAGACAGAGGGGAAATCCCCGGGCTCAACCTGGGAACGTCCTTTGTG
+
-8ACCAA5=1)========;;8BBFEGGGGGGGGGGGGGGGGGGGGGGGGGGGFFEGGGGGGGGEGGGGGGGGGGGGGGGGGGGGGGGG<EFFGGFGGGGGGGGGGGGGDGGGGGGFGGGGG+@FFGCGGGGGFGGGGGGGGGGGGGGGFGGEGGFGGG>DGFFE>EE6DFGGGEGDFFGFFFFGGGGD=D5:B@7?C*8DCGE=<A)):CG3@FGG:GCF@FC9@F*-5C>(4<7627D97>D>BF>G90?<A4<A6<?????(((-7<FF:FFG@F;-)/28(211.(-((-,41<::,
@M02996:162:000000000-B87FG:1:1101:16330:7168 1:N:0:TCGACGTC+TTATGCGA
CCTACGGGTGGCAGCAGTGGGGAATTTTGGACAATGGGCGCAAGCCTGATCCAGCAATGCCGCGTGCAGGAAGAAGGCCTTCGGGTTGTAAACTGCTTTTGTCAGGGAAGAAATCCTTTGGGTTAATACCTCGAAGGGATGACGGTACCTGAAGAATAAGCACCGGCTAACTACGTGCCAGCAGCCGCGGTAATACGTAGGGTGCGAGCGTTAATCGGAATTACTGGGCGTAAAGCGTGCGCAGGCGGCTTTGCAAGACAGAGGTGAAATCCCCGGGCTCAACCTGGGAACTGCCTTTGTG
+
88BCCD>>)1);;=8;==;;;88BEFGGGGGGGGGGGGGGGGGGGGGGGGGGGFFFGGGGGGGGGGGGGGGGGGGGFGGGGGGGGGGGGGGGGGGGGGGGGGGGGGGGGGGGGGGGGGGGGDGGGGEFGGGGGGGGGEGGGGGGGGGGGGGGGGGGEGGGGGGGGGGGEFGGGGCEFGGFFGFFFGGGGGGGGFGGFGGFGGGFEGFEFFGGDFFGG?<GFGCFGFGGFEGEF?A@;BED671<;BFFD6>FBAA<AEC?FF:63:A2*5:::2>EF0;FFFFF:7?B8515<?4>=3<53
@M02996:162:000000000-B87FG:1:1101:3570:7190 1:N:0:TCGACGTC+TTATGCGA
CCTACGGGAGGCAGCAGTGGGGAATTTTGGACAATGGGCGCAAGCCTGATCCAGCAATGCCGCGTGCAGGAAGAAGGCCTTCGGGTTGTAAACTGCTTTTGTCAGGGAAGAAATCCTTTGGGTTAATACCTCGAAGGGATGACGGTACCTGAAGAATAAGCACCGGCTAACTGCGTGCCAGCAGCCGCGGTAATACGACTGGTGCGAGCGTTAATCGGAATTACTGGGCGTAAAGCGTGCGCAGGCGGCTTTGCAAGACAGCGGGGAACACCCAGGGCTCAACCTGGGAACTGCCTTAGTG
+
88AC@?>15))=8=8=====;888C,6CFGGGGGGGGGGGGEFCGGGGGG9FGEE<AFGGEFCBCFF<CFCFGGGGG,AFGGGGEAFFGFEFBFFGFCGFGGGGGGGFGGGCGDEFECFGFGFFGGGGFFFFA@ECE7EGGGDEGGF8EBEFFFG8EGFGG?:>CE6E>CC9+3A>CEGC?CAF>*C7CC8=/+=>)*))27?A<DA>5AC5C):+:3*97+ACFBFF:BGE:(692?F3,17)4081)(-<A<)482<:<)-,((3,)(*-(-7C53242@:(5112(5(4<2()/).).
@M02996:162:000000000-B87FG:1:1101:3593:7197 1:N:0:TCGACGTC+TTATGCGA
CCTACGGGAGGCAGCAGTGGGGAATTTTGGACAATGGGCGCAAGCCTGATCCAGCAATGCCGCGTGCAGGAAGAAGGCCTTCGGGTTGTAAACTGCTTTTGTCAGGGAAGAAATCCTTTTGGTTAATACCTCGAAGGGATGACGGTACCTGAAGAATAAGCACCGGCTAACTACGTGCCAGCAGCCGCGGTAATACGTAGGGTGCGAGCGTTAATCGGAATTACTGGGCGTAAAGCGTGCGCAGGCGGCTTTGCAAGACAGAGGTGAAATCCCCGGGCTCAACCTGGGAACTGCCTTTGTT
+
8ACCCFFA:))=8=======,868CEEFE:CFGCFGCGGGGGGGGGGGGDGGGFF<EACFFFEGGDGGGGGFCGGGGGGGGGGGGFGGGFFGGG9BFFGFFGFGCFFGGFGGGFCEFGF,A7ADDD;FG<DCC=EC@E8AEGGGD8@EFF9FGGGG9EDGGCFFGGGGGGGGDFGGGGGG6CFFGGGGGGGGGFGG>?F4?*2=GGBFE:DD7=FGFFGGFC?FG*2>:EDEF?DF>FFG057:>>>BG>FFFF>BF:<?<FBF?:AFFA:3223?>97?4*.241:6?B:?<><<956.(
@M02996:162:000000000-B87FG:1:1101:25100:7252 1:N:0:TCGACGTC+TTATGCGA
CCTACGGGTGGCAGCAGTGGGGAATTTTGGACAATGGGCGCAAGCCTGATCCAGCAATGCCGCGTGCAGGAAGAAGGCCTTCGGGTTGTAAACTGCTTTTGTCAGGGAAGAAATCCTTTGGGTTAATACCTCGAAGGGATGACGGTACCTGAAGAATAAGCACCGGCTAACTACGTGCCAGCAGCCGCGGTAATACGTAGGGTGCGAGCGTTAATCGGAATTACTGGGCGTAAAGCGTGCGCAGGCGGCTTTGCAAGACAGAGGTGAAAACCCCGGGCTCAACCGGGGAACTGCCTTTGTG
+
88ACCEA5=1)=;======;;@BFFF@FFGGGGGGGFGGEFGGGGGGGGGFGGGFGGGGGGGGGGGGGFGGGGGGGGGGGGGGGGGGGGGFGGGGGGGGGGGGGGGGGFGGFGCFCDCGGGGCCGGGFGFGGEGGGGDCDEGGDEEGC9EFFGFGEGGGFFFCDFGGGG@EFFFGCCFEGGGFFG4>>DC5BEAF7?GGACDFFC8>ABF/7::7CF@CC3<9F78EC?F)82:A=04@<177>>5)-/(-9):))-004,542)(-57)*(,8<EB((()=7:11-41:(525()9)-.,
@M02996:162:000000000-B87FG:1:1101:25107:7269 1:N:0:TCGACGTC+TTATGCGA
CCTACGGGTGGCAGCAGTGGGGAATTTTGGACAATGGGCGCAAGCCTGATCCAGCAATGCCGCGTGCAGGAAGAAGGCCTTCGGGTTGTAAACTGCTTTTGTCAGGGAAGAAATCCTTTGGGTTAATACCTCGAAGGGATGACGGTACCTGAAGAATAAGCACCGGCTAACTACGTGCCAGCAGCCGCGGTAATACGTAGGGTGCGAGCGTTAATCGGAATTACTGGGCGTAAAGCGTGCGCAGGCGGCTTTGCAAGACAGAGGTGAAATCCCCGGGCTCAACCTGGGAACTGCCTTTGTG
+
88BCCD>5:1)===8====;;88BFFFGGGGGGGGGGGGGGGGGGGGGGGGGGGGGGGGGGGGGGGGGGGGGGGGGGGGGGGGGGGGGGGGGGGGGGGGGGGGGGGGGGGGGGGGGGGGGGGGGFGGGGGGGGGGGGGGGGGGGGGGGGGGGGGGGGGGGGGGGGGGGGGGFFGGGGGGGGGFFGGGGGGGGGFGGFGGFDGFDGGABFFGGGFFGG<GDFGCFGFGF?FGFFFAF>BDGFD6@>FEFGBFFFDFFBFGFFFBFF?BFFAFFD:>C@>2?FFFFFBFB??:?FFBF=<64,
@M02996:162:000000000-B87FG:1:1101:10108:7296 1:N:0:TCGACGTC+TTATGCGA
CCTACGGGTGGCAGCAGTGGGGAATTTTGGACAATGGGCGCAAGCCTGATCCAGCCATGCCGCGTGCGGGAAGAAGGCCTTCGGGTTGTAAACCGCTTTTGTCAGGGAAGAAAAGGTTCTGGCTAATACCCGGGACTCATGACGGTACCTGAAGAATAAGCACCGGCTAACTACGTGCCAGCAGCCGCGGTAATACGTAGGGTGCAAGCGTTAATCGGAATTACTGGGCGTAAAGCGTGCGCAGGCGGTTATGCAAGACAGAGGTGAAATCCCCGGGCTCAACCTGGGAACTGCCTTTGTG
+
88ACCD:):00====;===;;88BFFGGGGGGGGGGGGGGGGGGGGGGGGGGGFFGGGGGGGGGGGGGGGGGGGGGGGGGGGGGGGGGGGGGGGGGGFGGGGGGGGGGGGGGGGGGGGGGGDGFGGEFFGGBEFEGGGGGGGGGGGGGGGG:FFGGGGGGGGGGFDGGGGGGGFGGGGGGGGFFGGGGGGGGGFGGFGGFD>:5E<FFFFGGDFFGGFGGFGFGGFGGFFGDFFAFFFFG>GB30>>9CBFFDAFA>:C??F?FFF<??BFFFFFG@,4:BFFF>708::8?DFFFF2:A<
@M02996:162:000000000-B87FG:1:1101:17070:7381 1:N:0:TCGACGTC+TTATGCGA
CCTACGGGTTGCAGCAGTGGGGAATTTTGGACAATGGGCGCAAGCCTGATCCAGCAATGCCGCGTGCAGGAAGAAGGCCTTCGGGTTGTAAACTGCTTTTGTCAGGGAAGAAATCCTTTGGGTTAATACCTCGAAGGGATGACGGTACCTGAAGAATAAGCACCGGCTAACTACGTGCCAGCAGCCGCGGTAATACGTAGGGTGCGAGCGTTAATCGGAATTACTGGGCTTAAAGCGTGCGCAGGCGGCTTTGCAAGACAGAGTTGAAATCCCCGGGGCCAACCTGGGAACTGCCGTTGTG
+
88BC@D55))1====;=====888EFGGGGGGGGGGGGGEGGGGGGGGGGGGGFFFGGGGGGGEGGGGGGGGGGGGEGGGGGGGGGGGGGGGGGGGGGGGGGGGGFGDGDGGGGGGGGGFG7FE7ECFGGGGG?EDGDGGD?DC7BDGFFFEGGF?DFGGGGGGC6CG+DF:+@>C6CF7FFFA<CDDGCD*:FGG>FGFG4EB*:82.:CEDFFFF?575?::C*7>?)7?24)/(37*(/-.())436>))6>6A7C2,)5).5.665*478)?)((-:>(,4(:0(,,522:(7((-(
@M02996:162:000000000-B87FG:1:1101:11388:7382 1:N:0:TCGACGTC+TTATGCGA
CCTACGGGGTGCAGCAGTGGGGAATATTGCACAATGGGCGAAAGCCTGATGCAGCAACGCCGCGTGAGGGACGACGGCCTTCGGGTTGTAAACCTCTTTTAGCAAGGAAGAAGCGAAAGTGACGGTACTTGCAGAAAAAGCGCCGGCTAACTACGTGCCAGCAGCCGCGGTAATACGTAGGGCGCAAGCGTTATCCGGAATTATTGGGCGTAAAGAGCTCGTAGGCGGTTTGTCGCGTCTGCTGTGAAAACCCGAGGCTCAACCTCGGGCCTGCAGTGGGTACGGGCAGACTAGAGTGCGG
+
88CCCB::@))8=;=;==;;;888FFGGGGGGGGGGGGGGGGGGGGGGGGGGGGGGGGGGGGGGFGGGGGGGGGGGFGGGGGGGGGGEGGGGGGGGGGGGGGGGGGGGGFGFDGGGGGGGGGGGDGGGGGGGGGGGGGGGGGGGGGGGGGGGGGGGGGGGGGEEGGGGGGGEDGGGGGGGGGF>?>DGGGGGGFGGFGG3CDGFGGFFFBGEGFFFF:D4B8:5AFDD159>:AFF>F554?2767/6CAFEF;>FFD7?FF?F?B?:>>D0,38A87B039::99>FF,22)3).12)-4
@M02996:162:000000000-B87FG:1:1101:11809:7397 1:N:0:TCGACGTC+TTATGCGA
CCTACGGGCGGCAGCAGTGGGGAATTTTGGACAATGGGCGCAAGCCTGATCCAGCAATGCCGCGTGCAGGAAGAAGGCCTTCGGGTTGTAAACTGCTTTTGTCAGGGAAGAAATCCTTTGGGTTAATACCTCGAAGGGATGACGGTACCTGAAGAATAAGCACCGGCTAACTACGTGCCAGCAGCCGCGGTAATACGTAGGGTGCGAGCGTTAATCGGAATTACTGGGCGTAAAGCGTGCGCAGGCGGCTTTGCAAGACAGAGGTGAAATCCCCGGGCTCAACCTGGGAACTGCCTTTGTG
+
88BCCB>801)8888;;<;;;888CEFGGGGGGGGGGGGGGGGGGGGGGGGGGGGGGGGGGGGGGGGGGGGGGGGGGGGGGGGGGGGGGGGGGGGGGGGGGGGGGGGFGGGGGGGGGGGGF:FGGGEAFFGGEF8>CEGGCFGDGGGGGGGCFFGGGCGGGGGGCEGGEFGGFGGGGFEFGGFFGGGGGEG>EFGGFGGADCF:8C3BBDGGGFFGFBD>FGFGGB?F?37:6<FF>?BG6C>59DFFGFFFBB<<729(377024<?8<C>?<EGD9(35*.4246?:(-.))44=A2-(
@M02996:162:000000000-B87FG:1:1101:17063:7398 1:N:0:TCGACGTC+TTATGCGA
CCTACGGGTGTCAGCAGTGGGGAATTTTGGACAATGGGCGCAAGCCTGATCCAGCAATGCCGCGTGCAGGAAGAAGGCCTTCGGGTTGTAAACTGCTTTTGTCAGGGAAGAAATCCTTTGGGTTAATACCTCGAAGGGATGACGGTACCTGAAGAATAAGCACCGGCTAACTACGTGCCAGCAGCCGCGGTAATACGTAGGGTGCGAGCGTTAATCGGAATTACTGGGCGTAAAGCGTGCGCAGGCGGCTTTGCAAGACAGAGGTGAAATCCCCGGGCTCAACCTGGGAACTGCCTTTGGG
+
88A:C>58)));==;;==;==@CCFGGGGFGGFGGGGGGGGGFGGFGGGGGGGFFGGGFGGGGGGGGGGGGGGGFGGGGGGGGGGGGGGGGGGGFGGFGGGGGFFGGGGGGGGGGFFFGG8@:=FDCCFEDGDEG7EDFGGGFDCEGGGGGGCFGFFG7FFCGG>>@EGDFGGGGGGFEFFCFFFFDGD59EEFGGFFGFGGGFCG>>A3D>DFFG3;DGFGFGGFG56@CD?02F9?>77C1<>.79G09)4<)<>6*((0.,.344/67:?3>CE9;03?B:(4:?((-)447<*.)((
@M02996:162:000000000-B87FG:1:1101:8070:7470 1:N:0:TCGACGTC+TTATGCGA
CCTACGGGTGGCTGCAGTGGGGAATTTTGGACAATGGGCGCAAGCCTGATCCAGCAATGCCGCGTGCAGGAAGAAGGCCTTCGGGTTGTAAACTGCTTTTGTCAGGGAAGAAATCCTTTGGGTTAATACCTCGAAGGGATGACGGTACCTGAAGAATAAGCACCGGCTAACTACGTGCCAGCAGCCGCGGTAATACGTAGGGTGCGAGCGTTAATCGGAATTACTGGGCGTAAAGCGTGCGCAGGCGGCTTTGCAAGACAGAGGTGAAATCCCCGGGCTCAACCTGGGAACTGCCTTTGTG
+
88CCCEF=>));==8;===;;@BCFGGGGGGGGGGGGGGGEGGGGGGGFFGGGFF@CFGGGFGGFGGGGGCGGGGGGGGGGDFGGGGGGGAEFGGGGGEGFGGFGFFDGGGGGGGGGGGGGGGGGGGGGGGGGGGGDG>FEGFGGEGEFGGFGGDFGGGGGGGGGGGGG8FGCGEGFGGGFFFFGFDGG=<*=FCFFG4)CDF38CD>BEGECFFGC0*5>?FF+*AFBFGF(2>?>:@D>D0>>FF>D96FA><9AAC(8?:04<A29>F054>>>>7<<FF?7(4<(58:?<(.=3:<(
@M02996:162:000000000-B87FG:1:1101:9540:7522 1:N:0:TCGACGTC+TTATGCGA
CCTACGGGCGGCTGCAGTGGGGAATATTGGACAATGGGCGCAAGCCTGATCCAGCCATGCCGCGTGAGTGATGAAGGCCCTAGGGTTGTAAAGCTCTTTTGTGCGGGAAGATAATGACGGTACCGCAAGAATAAGCCCCGGCTAACTTCGTGCCAGCAGCCGCGGTAATACGAAGGGGGCTAGCGTTGCTCGGAATCACTGGGCGTAAAGGGTGCGTAGGCGGGTCTTTAAGTCAGGGGTGAAATCCTGGAGCTCAACTCCAGAACTGCCTTTGATACTGAGGATCTTGAGTTCGGGAGAG
+
88BCCB:=0))8888;;;;;;88CFGGGGGGGGGGGGGGGGGGGGGGGGGGGGGGGGGGGGGGGFGGGGGGGGGGGGGGGGGGGGGGGGGGGGGGGGGGGGGGGGGGGGEFGGGGFDFGGGFGGGGGEEGGGGGFGGGGGGGGGGGGGGGG7EGGGGFGGGGGGGGGGGGGGGGGGGGGGGGFFGGGGGGGEEBGGFGGFGGGFGGDEFFGGGBEGGFGGFGG5:@GGFFGFFB>6:6B7(1,16=FFFF?>?FFDFGGF?F72<BFBF<7AF9@EFAF9AFF7?FF><2?DFFF6776,4
@M02996:162:000000000-B87FG:1:1101:5203:7563 1:N:0:TCGACGTC+TTATGCGA
CCTACGGTGGTCAGCAGTGGGGAATTTTGGACAATGGGCGCAAGCCTGATCCAGCAATTCCGCGTGCAGGAAGAAGGCCCTCGGGTTGTAAACTGCTTTTGTCAGGGAAGAAATCCTTTGGGTTAATACCTCGCAGTGATGACGGTACCTCAAGACTAAGCACCGGTTAATTCCGTGCCAGACGCCGCGCTAATACGTACGGTGCTATCGTTCATCGGAATTGCTTGGCGTATTGCGTGCGATGGCGGCTTTGCAAGACAGAGATGCAATCCCCGGGCTACACTCGGGACTTTCCTTGTTG
+
88@=@B==)))=<,6;==6=;=88C6<CF@@E@@CFGFGFEFG7,CEFEAEEFEE@<<,<CEEEGGGGCFEFGE,EC=E,B,76CFG7?5EFGGF9?C<E,,,5?E,+A@,9<?AFGGGA,++++,CEF<;FG7+@+84E99=>+88+,,,363@,3,23,==,@++5@,,,+5,4++1,,*0@CG*;C:)**4=98FG):5C)*23;63>C*08CC(*:5:+;C+0:3>D5(()*(,.*(1()-58;)(,6)))).**.(7,1))-)1.C(5()*)(-(,08)((--(,().).-0).)(
@M02996:162:000000000-B87FG:1:1101:15812:7581 1:N:0:TCGACGTC+TTATGCGA
CCTACGGGTGGCAGCAGTGGGGAATTTTGGACAATGGGCGCAAGCCTGATCCAGCAATGCCGCGTGCAGGAAGAAGGCCTTCGGGTTGTAAACTGCTTTTGTCAGGGAAGAAATCCTTTGGGTTAATACCTCGAAGGGATGACGGTACCTGAAGAATAAGCACCGGCTAACTACGTGCCAGCAGCCGCGGTAATACGTAGGGTTCGAGCGTTAATCGGAATTACTGGGCGTAAAGCGTGCGCAGGCGGCTTTGCAAGACAGAGGTGAAATCCCCGGGCTCAACCTGGGAACTGCCTTTGTG
+
8ACCCB=5:))=======;;;88BFFGGGGGGGGGGGGGGGGGGGGGGGGGGGFGGGFGGGGGGGGGGGGGGGGGGGGGGGGGGGGGGGGEGGFFGGGGGFGGGGCFGGGFGFGGGGGGGC7FFFFEEGGGGGB8=C>GGG8DC:CGGGG9@DAFGFGGGGGGGGDEG:DEG@EEFGGGGGG5;DFDGG5CECFFGFG4AD*;58DF;>>GG5>CGG?D3;FCGGFGGB3CB:?299BFD>D1)7>@9DBF?):AAD6>5?F8181<744FBFFFE3908??BB??::082??>4<63::,
@M02996:162:000000000-B87FG:1:1101:15942:7582 1:N:0:TCGACGTC+TTATGCGA
CCTACGGGGGGCAGCAGTGGGGAATCTTGCGCAATGGGCGAAAGCCTGACGCAGCCATGCCGCGTGGATGATGAAGGTCTTAGGATTGTAAAATCCTTTCACCGGGGACGATAATGACGGTACCCGGAGAAGAAGCCCCGGCTAACTTCGTGCCAGCAGCCGCGGTAATACGAAGGGGGCTAGCGTTGCTCGGAATTACTGGGCGTAAAGGGCGCGTAGGCGGACAGTTAAGTTGGGGGTGAAAGCCCGGGGCTCAACCTCGGAAATGCCTTCAATACTGGCTGTCTTGAGTACGGGAGAG
+
8ACCCEDB5:)8888::<:::88BFGGGGGGGGGGGGGGGGGGGGGGGGGGGGFFGGGGGGGGGFGGGGGGGGGGGFGGGGGGGGGGGGGGGGGGGGGGGGGGGGGGGGGGGGGGGGGGGFCGGGGGGGGGCFFGGGGGGGGGGGGGCGGGGGGGGGGGGGGGEEG7EGEGGGGGGGGEGGGFFGGGGGGGGGFEGFGGFGGFFGGFFFFFE7>BGGFGGFGGGGDF7<?FFFFFFF0BD>C2B<FFFGF>@>BFFFGGFFFF>:;ADFDFFF7@CF?<6:>?<FFFABBBBBD:>FFF(4
@M02996:162:000000000-B87FG:1:1101:15794:7582 1:N:0:TCGACGTC+TTATGCGA
CCTACGGGTGGCAGCAGTGGGGAATTTTGGACAATGGGCGCAAGCCTGATCCAGCAATGCCGCGTGCAGGAAGAAGGCCTTCGGGTTGTAAACTGCTTTTGTCAGGGAAGAAATCCTTGGGGTTAATACCTCGAAGGGATGACGGTACCTGAAGAATAAGCACCGGCTAACTACGTGCCAGCAGCCGCGGTAATACGTAGGGTGCGAGCGTTAATCGGAATTACTGGGCGTAAAGCGTGCGCAGGCGGCTTTGCAAGACAGAGGTGAAATCCCCGGGCTCACCCTGGGAACTGCCTTTGTG
+
8ACCCFF9>))=======;;;888CFGGGGGGGGGGGGGGGGGGGGGGGGGGGFFGGGGGGGGGGGGGGGGGGGGGGGGGGGGGGGGGGGGGGGGGGGGGGGGGGGGGGGGGGGGGGGEEC+FFGGFFFFFGGECEGGFGGCFFGEDEGGGCFGGGGGFGGGGGGCEEE@FGGGGGGGCFGGFFGGGGGGGECACF5CGFG*A>CCD:DFGGG:FGGFGDFGGCFFGG<BGF6?2@6?FC>D9>>DF>C>F:AAB<>6*42..8:BF26:DBF:DGBB>F<*44:0:<8,-3<?:<6>DD1
@M02996:162:000000000-B87FG:1:1101:20872:7583 1:N:0:TCGACGTC+TTATGCGA
CCTACGGGGGGCTGCAGTGGGGAATTTTGGACAATGGGCGCAAGCCTGATCCAGCCATGCCGCGTGCGGGAAGAAGGCCTTCGGGTTGTAAACCGCTTTTGTCAGGGAAGAAAAGGTTCTGGCTAATACCCGGGACTCATGACGGTACCTGAAGAATAAGCACCGGCTAACTACGTGCCAGCAGCCTCGGTCATCCGTAGGGTTCAAGCGTTAATCGGAATTACTGGGCGTAAAGCGTGCGCAAGCGGGTATGCAAGACAGAGGTTAAATCCCCGGGCCCAACCTGGGAAATGCCTTTGGG
+
68AC=B>=1))8888::::::488BEFGGGGGGFGGGGGGGGGGGGGGGGFGGFGGGGGFFGGGGEFGGGGGGGGGGGGGGGFGEGGEGGGGGF:BFFGGGGCCF8CFEEGGAACCGGGGGGGGAE??F7CCCCCGGGGG9BFCEC/;ACE?CEFE<+:9::CFGGEG=FGF*3*28/:<+>?FC<*2//9*1@+<3577C3A)**8*=BDGGFFGF:D<FGCC062>0)17:<)99B@*(1(),)0()-36(..<7:<:1)(-4(..=A>?:<)8>6(43.,4((48:((.)-.)942((
@M02996:162:000000000-B87FG:1:1101:20853:7598 1:N:0:TCGACGTC+TTATGCGA
CCTACGGGTGGCTGCAGTGGGGAATTTTGGACAATGGGCGCAAGCCTGATCCAGCCATGCCGCGTGCGGGATGAAGGCCTTCGGGTTTTAAACCTCTTTTGTCAGGGAAGAAAAGGTTCTGTCTCATACCCTGGACTCATTACGGTACCTGAAGAATAAGCACCGGCTCACTACGTGCCAGCAGCCGCGGCCATACGTCGGGTGCAAGCGTTAATCGGAATTACTGGGCGTAAACCGTGCGCAGGCGTTTAGGCAATGCTGAGGTGAAATCCCCGGGCCCAACCTCGGAACTGCCTTTGGG
+
88BCCE:A:1)=6=====;;;88BF<FFGG,FFGGGGFGGCGGG?FGGG9FGGGGGG<F<FFGGGGGEGGG+CFFGE<FGGF,F7FG:+9AEEF8?5FGGCFGGG8F<FF8EF<8?CDFDF5CC,:@,CFF,33,3,@DB=DF<+@DC9;9,@>;8,,2@9+,@@++4*,,@+@*4,1:,4*/;,/*/)*)*/;AC42*)87/)/*3;)0*2*7B*1(**0<+0<*37:5)731)0(-79(1()-)0-9324)5,(.+0))14(.2)4*):7,()2)0(((.,3((4((-(.4)()/4)3(
@M02996:162:000000000-B87FG:1:1101:18506:7650 1:N:0:TCGACGTC+TTATGCGA
CCTACGGGAGGCTGCAGTGGGGAATTTTGGACAATGGGCGCAAGCCTGATCCAGCAATGCCGCGTGCAGGAAGAAGGCCTTCGGGTTGTAAACTGCTTTTGTCAGGGAAGAAATCCTTTGGGTTAATACCTCGAAGGGATGACGGTACCTGAAGAATAAGCACCGGCTAACTACGTGCCAGCAGCCGCGGTAATACGTAGGGTGCGAGCGTTAATCGGAATTACTGGGCGTAAAGCGTGCGCAGGCGGCTTTGCAAGACAGAGGTGAAATCCCCGGGCTCAACCTGGGAACTGCCTTTGTG
+
88BCCD:800)=========;888FFGGGGGGGGGGGGGGGGGGGGGGGGGGGFFGGGGGGGGGGGGGGGGGGGGGGGGGGGGGGGGGGGGGGGFGGGGGGGGGGFGFGEGGGGGGGGGGGCGGGGEEFGGGG@GGGGGGGFGC=CFGGGGDGGEEEGGGGGGGCEEG7DFGDGGGCGGGGGF?:CDGG5C5:FGGFGGFGDGEGGDBFFGGD:FGGFGGFGFGGFGGF>D><:AF;?DC;DB>6@EBGFFF7AF:>C9:??80:?AB*6>:BFFGDB>629?F?,:::46:<<(598<<(
@M02996:162:000000000-B87FG:1:1101:6579:7653 1:N:0:TCGACGTC+TTATGCGA
CCTACGGGTGGCAGCAGTGGGGAATTTTGGACAATGGGCGCAAGCCTGATCCAGCCATGCCGCGTGCGGGAAGAAGGCCTTCGGGTTGTAAACCGCTTTTGTCAGGGAAGAAAAGGTTCTGGTTAATACCTGGGACTCATGACGGTACCTGAAGAATAAGCCCCGGCTAACTACGTGCCAGCAGCCGCGGTAATACGTAGGGTGAAAGCGTTAATCGGAATTACTGGGCGTAACGCGTGCGCAGGCGGTTCTGCAAGACAGAGGTGCAATCCCCGGGCTCAACCTGGGAACTGCCTTTGTG
+
88ACC>@):0)=======;;;888EEGGGDFGGFGGGGGFFGGGGGF@FFGGGGGGGFGFEFGGGGGGCFGGGGGGGGGGGGGGGEFGGGG9DFGGDFAFGGGFGGF+A+4AEGGGFEBFGGGGGGGDGGGFGGGGFGGGGGGE7CF@FFD:EGGGGGGG9+DG7EGGGGGGGGGG6CGGCDFFGGG:)CCE88F;)208DDFD**8AFEDE<>6?<17DFF<7C9693;D>?,45(-)149(.3@D9<6,6<A47>F5(25535().0)2(.,)273(,57:0,.8(((-.54(,*--6,
@M02996:162:000000000-B87FG:1:1101:9209:7665 1:N:0:TCGACGTC+TTATGCGA
CCTACGGGGGGCTGCAGTGGGGAATTTTGGACAATGGGCGCAAGCCTGATCCAGCAATGCCGCGTGCAGGAAGAAGGCCTTCGGGTTGTAAACTGCTTTTGTCAGGGAAGAAATCCTTTGGGTTAATACCTCGAAGGGATGACGGTACCTGAAGAATAAGCACCGGCTAACTACGTGCCAGCAGCCGCGGTAATACGTAGGGTGCGAGCGTTAATCGGAATTACTGGGCGTAAAGCGTGCGCAGGCGGCTTTGCAAGCCAGAGGTGCAATCCCCGGGCTCAACCTTGGAACTGCCTTTGTG
+
88CCCFA8>8)8888::::::88BEFGGGGGGGGGGGGGGFGGGGGGGGGGGGGGGGGGGGGGGGGGGGGGGGGGGGGGGGGGGGGGGGGGFGFGGGGGGGGGGGGGGGECFGGGGGGGGDCGGGGCFGGGGGGCCECFGDGGE7CGGGGG7BBCGGFFGFGGGGGGGGGFFFFCFFGGGGGFFGGDDCCG8=FGGFC*;DDC3*>:>7>DGCFFGGBG<FFGGGFGGFFGEF<>F6?@<19476>@>GF6@ABA))293<F<?F<08=2<<7?EGD99?24::B)6()-53)5?)94:),
@M02996:162:000000000-B87FG:1:1101:6576:7672 1:N:0:TCGACGTC+TTATGCGA
CCTACGGGTGGCAGCAGTGGGGAATTTTGGACAATGGGCGCAAGCCTGATCCAGCCATGCCGCGTGCGGGAAGAAGGCCTTCGGGTTGTAAACCGCTTTTGTCAGGGAAGAAAAGGTTCTGGTTAATACCTGGGACTCATGACGGTACCTGAAGAATAAGCACCGGCTAACTACGTGCCAGCAGCCGCGGTAATACGTAGGGTGCAAGCGTTAATCGGAATTACTGGGCGTAAAGCGTGCGCAGGCGGTTATGCAAGACAGAGGTGAAATCCCCGGGCTCAACCTGGGAACTGCCTTTGTG
+
8ACCCEF>:))====;===;;88BFFGGGGGGGGGGGGGGGGGGGGGGGGGGGGGGGGGGGGGGGGGGGGGGGGGGGGGGGGGGGGGGGGGGGGGGGGGGGGGGGGGGGGGGGGGGGGGGGGGGGGFFGGGGGGGGGGGGGGGGGGGEGGG8FGGGGGGGGGGGGGGGGGGGGGGGGGGGGGFFGGGGGGGGEFGFFGGFGGGFGGFFFFGGGFFGGFGGFGGGGFFFBFD>?FFFFB>C;C;335@BG>BFFFF)-27:?FF::BFBFAGBFFFGB0,,5*(,3<8?4712281?8<A<:
@M02996:162:000000000-B87FG:1:1101:9220:7680 1:N:0:TCGACGTC+TTATGCGA
CCTACGGGGGGCTGCAGTGGGGAATTTTGGACAATGGGCGCAAGCCTGATCCAGCAATGCCGCGTGCAGGAAGAAGGCCTTCGGGTTGTAAACTGCTTTTGTCAGGGAAGAAATCCTTTGGGTTAATACCTCGAAGGGATGACGGTACCTGAAGAATAAGCACCGGCTAACTACGTGCCAGCAGCCGCGGTAATACGTAGGGTGCGAGCGTTAATCGGAATTACTGGGCGTAAAGCGTGCGCAGGCGGCTTTGCAAGACAGAGGTGAAATCCCCGGGCTCAACCTGGGAACTGCCTTTGTG
+
68ACCEA=):)8888::::::888FFGGGGGGGGGGGGGGGGGGGGGGGGGGGGGGGGGGGGGGGGGGGGGGGGGGGGGGGGGGGGGGGFGGGGFGGGGGGGGGGFGFGG:CFGGGGGGGGCGGGGCCGFGGDCECGCFGEFGFEGGGGGG8EFGCCCFGGGGGDEGGGFGGGGEGGGGGGGFFGGDGDGG8CFGGFGGFGGGFGGBDFECG5>FGGFGGFGFCFFCFB@DF<?AF0:@D1>9B0>>9GF>FFA4<A7C0:??:??D<6<D?FFFGF94<<FF:?031454>BFBFFFF>(
@M02996:162:000000000-B87FG:1:1101:9794:7682 1:N:0:TCGACGTC+TTATGCGA
CCTACGGGTGGCTGCAGTGGGGAATTTTGGACAATGGGCGCAAGCCTGATCCAGCAATGCCGCGTGCAGGAAGAAGGCCTTCGGGTTGTAAACTGCTTTTGTCAGGGAAGAAATCCTTTGGGTTAATACCTCGAAGGGATGACGGTACCTGAAGAATAAGCACCGGCTAACTACGTGCCAGCAGCCGCGGTAATACGTAGGGTGCGAGCGTTAATCGGAATTACTGGGCGTAAAGCGTGCGCAGGCGGCTTTGCAGGCCGGAGGTGAAATCCCCGGGCCCAACCTGGGAACTGCCTTTTGG
+
88BCCF55:0)====;===;;88BFGGGGGGGGGGGGGGGGGGGGGGGGGGGGFFGGGGGGGGGGGGGGGGFGGGGGGGGGGGGGGGGGGGGGGGGGGGGGGGGGGGGGGGGGGGGGGGGFFGGDGEFFFGGG:EEGEGGGGGGDGGGGGG8EFGEGGGGFFGFFEEGEGGGGGGGDGGGGGFFGGDGGGGEEFGGFGGFGDGFGG>3:>DGGFFGGFGGFFFGGFGGBBGEFFFF;BBD6C>B6B>1CBF4))6).*1(-)4(((6)*):::-8:7((-3)4(((42?,42)..39)).2
@M02996:162:000000000-B87FG:1:1101:7309:7708 1:N:0:TCGACGTC+TTATGCGA
CCTACGGGGGGCAGCAGTGGGGAATTTTGGACAATGGGCGCAAGCCTGATCCAGCAATGCCGCGTGCAGGAAGAAGGCCTTCGGGTTGTAAACTGCTTTTGTCAGGGAAGAAATCCTTTGGGTTAATACCTCGAAGGGATGACGGTACCTGAAGAATAAGCACCGGCTAACTACGTGCCAGCAGCCGCGGTAATACGTAGGGTGCGAGCGTTAATCGGAATTACTGGGCGTAAAGCGTGCGCAGGCGGCTTTGCAAGACAGAGGTGAAATCCCCGGGCTCAACCTGGGAACTGCCTTTGTG
+
8ACCCAA)8018888::<:::88FGGFGGGGGEFGGGGGGGGGGGGGGGGGFGFFGFGGGGGGGGGGGGGGGFGGGGGGGGGGGGGGGGGGGGGGGGGGGGGGGGGGGGGGFGGGGGGGGGGGGGGFGGEGGGG8EEEGFGGGGGGGGGGGGGGGGGG7?CCGGGGCGGGGGGGGGFGGGGGFFGGGGGGGGGFGGFGF4C3FDGGFEEFGGDFFGGFGGFGGGGFGGFEGEFFFF>FBD117DBFFFGFFFA>>DDEG7:5:BFBFF?<:???>E>>6<B=?B>B41883:7<?D=ABF1
@M02996:162:000000000-B87FG:1:1101:19662:7764 1:N:0:TCGACGTC+TTATGCGA
CCTACGGGGTGCAGCAGTGGGGAATTTTGGACAATGGGCGCAAGCCTGATCCAGCAATGCCGCGTGCAGGAAGAAGGCCTTCGGGTTGTAAACTGCTTTTGTCAGGGAAGAAATCCTTTGGGTTAATACCTCGAAGGGATGACGGTACCTGAAGAATAAGCACCGGCTAACTACTGGCCAGCAGCCGCGGTCATACGAAGGGTGCGAGCGTTAATCGGAATTACTGGGCGTAAACCTTGCGCCGGCGGCTTGGCAATCAAGAGGTGAATTCCCCGGGCTCAACCTGGGAACTGCCTTTGGG
+
88BCCB5)81)==;=;==;;;8BBCFGFEEFGGGGFGGGFGGGEGGGGGFFDGEEFDG9<EFEGGGGGGGGG@FEFCFGEEFGGGFGGGGFGGF9FGGEFCFGFF?FD?F,EFGGGGGGGDEGGC?CEFGGFDE@EEGGG8BGGCEFGGG>6D9=?F8FGGCGGGGGGGFCG>B,,,49AEFFFFD*9*5C*4=1>4**/:*:)*2))089EDF@29(*958+:9@FDBB7B00))(.0935()4>E0)46)((),(+2).*.(.(6?*):).()2)-,(5*31((41:?67)4(.9))((
@M02996:162:000000000-B87FG:1:1101:19679:7769 1:N:0:TCGACGTC+TTATTCGA
CCTACGGAGTGCAGCAGTTGGGAATTTTGGACAATGGGCGCAAGCCTGCTCCAGCAATGCCGCGTGCATGAAGAAGGCCTTCGGGTTGTAAACTGCTTTTGTCAGGGAAGAAATCCTTTGGGTTAATACCTCGACGGGATTACGGTACCTTAAGAATTAGCACCGGCTTACTACGTTCCTGCAGCCGCGTTCATACGTATGGTGCGATCGTTAATCGGAATTACTGGGCGTAAAGCTTGCGCAGTCGGCTTTGCAAGACAGTGGTTAAATCCCCTGGCTCCCCCTTGGAACTGCCTTTTGG
+
-8@BC>A5::);=6;66=6=;8=;;6C6<FDFFEFAEFG:C@@BDFCC,66CFAE,,C<,CFBC@+8,,CFGAFFGEFGFEG<=@6BF:5A,C?,??<?F,ABA?,B4A+99EFGGE,?,,4@?A59FE@FG6+++6+BE,3EFCD88C=,8@,@E9,=,@==F:CDG+34<;D8@,@E,<5**493***/1,=,>/2*+8*=AA9A/?597*0@+*2*3.:1CG=+*65:521)@)64D1/()-)0-939?2<)..*2((/).)()6=AF??:)1<((.()-4(,48)-.,.2(,*5))(
@M02996:162:000000000-B87FG:1:1101:28209:7787 1:N:0:TCGACGTC+TTATGCGA
CCTACGGGTGGCAGCAGTGGGGAATTTTGGACAATGGGCGCAAGCCTGATCCAGCAATGCCGCGTGCAGGAAGAAGGCCTTCGGGTTGTAAACTGCTTTTGTCAGGGAAGAAATCCTTTGGGTTAATACCTCGAAGGGATGCCGGTACCTGAAGAATAAGCACCGGCTAACTACGTGCCAGCAGCCGCGGTAATACGTAGGGTGCGAGCGTTAATCGGAATTACTGGGCGTAAAGCGTGCGCAGGCGGCTTTGCAGGAAAGAGGTGAAATCCCCGGGCACAACCTGGGAGCTGCCTTTGTG
+
88BCCB@):1)========;;88BEFFGGGGGGGGGGF8C:B@EGDF8,9EFF46C<<@FD@@@@CFCFFE@?E=FFGGGF9FFEGC+BEF9?F?EFGGCCE,?9EFGE@FGFFGFGGGGF7F+??@EFABECC>EG78F7,8>+@@EB9EDCCA?=D8DC<DBF:7CGG8B:,*@3CGA,9AAFDDDD*):AFFFFF4AG**0?)0)):7>C>CCCBDD>@7*2=CC15D5:0-1485*3/3330;3)-94<)4)4**..741),<<7:FB>(7*86(-.;:3204:0(((.5.4*)6-(
@M02996:162:000000000-B87FG:1:1101:28185:7790 1:N:0:TCGACGTC+TTATGCGA
CCTACGGGTGGCAGCAGTGGGGAATTTTGGACAATGGGCGCAAGCCTGATCCAGCAATGCCGCGTGCAGGAAGAAGGCCTTCGGGTTGTAAACTGCTTTTGTCAGGGAAGAAATCCTTTGGGTTAATACCTCGAAGGGATGACGGTACCTGAAGAATAAGCACCGGCTAACTACGTGCCAGCAGCCGCGGTAATACGTAGGGTGCGAGCGTTAATCGGAATTACTGGGCGTAAAGCGTGCGCAGGCGGCTTTGCAAGACAGAGGTGAAATCCCCGGGCTCAACCTGGGAACTGCCTTTTTG
+
8ACCCED500)====;===;;888EFGGGGGGGGGGGGGEGGEGGGGGGGGGGFGFGFGGGGGGGGGGGGGGGGGGGGGGGGGGGGGGGFFGGGGGGGGGGGGGGGGGGEGGFFGGGGGGDGGFGFEEFFGGGGGGGDFGGGGCECFGFG9DGGFGFG@DGFGGGGEG?FGGGGGG>GGCGFFFGGGGGGDGGFFGFF4A4CEDG:>>DBDE3=FGGFGDFGFGGFFGFDGEBFAFFFF347979E59DBB?8<ABF*901@:0:0<<9<GF:FF5@B1?D6:03(4(2:0)).,)9)).(
@M02996:162:000000000-B87FG:1:1101:28023:7798 1:N:0:TCGACGTC+TTATGCGA
CCTACGGGTGGCAGCAGTGGGGAATTTTGGACAATGGGCGCAAGCCTGATCCAGCAATGCCGCGTGCAGGAAGAAGGCCTTCGGGTTGTAAACTGCTTTTGTCAGGGAAGAAATCCTTTGGGTTAATACCTCGAAGGGATGACGGTACCTGAAGAATAAGCACCGGCTAACTACGTGCCAGCAGCCGCGGTAATCGTAAGGTGTGGGCGATTATCCGGAATTCTTGGCCTTAAGCCTGTGCCGGCGGGCTTTGCAGACAGAGGGTGCATCCCCCGCGTCCAACCTGGAACTCCCCTTTTTG
+
888BCE5)181=;=8===;;;888EECFGGGGGFGFFGGGGGGGGGGGGGGGG,CEFGGGGGGGGGGGGGCFGGGGGGGGGGFEGGGFGGGGFGGGGFFFD<EFCFGFFECFGGFFAFBEFEGGG,CEFEEGG7E7B@FFGCFFEEGEFGF@?@>DFDDFGGGGFEGGEGGGGG5;,AFFFGFFGGGDC5/B*+,*)*268:+/**.)))2*21+1*,97=7+0<0+0)1*1-)-)(4**-2(.,)0()-4))))).7C((04((((.*)*,4-0*.((-4*3((.81((.).3(4).4,,
@M02996:162:000000000-B87FG:1:1101:22014:7828 1:N:0:TCGACGTC+TTATGCGA
CCTACGGGTGGCTGCAGTGGGGAATTTTGGACAATGGGCGCAAGCCTGATCCAGCAATGCCGCGTGCAGGAAGAAGGCCTTCGGGTTGTAAACTGCTTTTGTCCGGGAAGAAATCCTTTGGTTTAATACCTCGAAGGGATTACGGTACCTGAAGAATAAGCACCGGCTAACTACGTGCCAGCCGCCGCGGTAATACGTAGGGTGCGAGCGTTAATCGGACTTACTGGGCGTAAAGCGTGCGCAGGCTGCTTTGCCAGCCAGAGGTGACATCCCCGGGCTCCACCTGGGAACTGCCTT
+
8ACCCB99>0)=======;;;888EEGGGGGGGGGGGGGDGGGGGGGCGFEGGFGFEG@FGGGGGGGGFGEGFGGG8FGGGGFGGGGCFFEGGG?FGGGG?FF,84CCECFGFGGGGGGGG,ABFFE<FFFFDFCE++,A,@ECFF8CGGG8,,D@@9:FFFGGGEEEEGFG+D>C,AC,,;**@?8C4CD:?FCC5F=:5<F3/>D3>:CGDFF:F(9)03<F7*3537>)426=13)*-1(7(7.47,67<<)42*92,04(5())16=???@?3,(((/.8((4(,5-)).(49
@M02996:162:000000000-B87FG:1:1101:22011:7857 1:N:0:TCGACTTC+TTATGCGA
CCTACGGGTGGCTGCAGTGGGGAATTTTGGACAATGGGCGCAAGCCTGATCCAGCAATGCCGCGTGCAGGAAGAAGGCCTTCGGGTTGTAAACTTCTTTTGTCCGGGAAGAACTCCTTTGCGTTACTACCTCGACGTGATGCCGCTACCTGAAGACTAAGCACCGTCTCACTACGTACCAGCCGCCCCGTTACTACGTATGCTGCGAGCGTTAATCGGAATTACTGGGCGTCACGCGTGCACAGGCGGCTTTGCACGACCGTGGTGAACTCCCCGGGCTCCACCTGTGATCTGCCTTTGTG
+
88CCCB8==));==8====;;888C@FEG7CFGGGGFGGGEGGGGGGGGCFGGGGCG9FFFEGGGGGGGGG@F<8DD=F<FGFFCFGGGGGGGG,EFGGGCFF,BCGC=:EF<5,ACEA,,86@++8CFFGF+C+++83>E,@F+@+3@F,,,,,,3,+8@+DG7,4D,@FGGGCA,;1,<7>5:C)))*0**++1.;*:4+=6+))28))/:=;:*(1*8C9DGF?5:)9)((()--0*(2).,))(1326<4:<4*7(-..(,())*.:.(1)*03(0,9:2(()).)-..-3.93).,
@M02996:162:000000000-B87FG:1:1101:28554:7934 1:N:0:TCGACGTC+TTATGCGA
CCTACGGGGGGCAGCAGTGGGGAATTTTGGACAATGGGCGCAAGCCTGATCCAGCAATGCCGCGTGCAGGAAGAAGGCCTTCGGGTTGTAAACTGCTTTTGTCAGGGAAGAAATCCTTTGGGTTAATACCTCGAAGGGATGACGGTACCTGAAGAATAAGCACCGGCTAACTACGTGCCAGCAGCCGCGGTAATACGTAGGGTGCGAGCGTTAATCGGAATTACTTGGCGTAAAGCGTGCGCAGGCGGCTTTGCAAGACAGAGGTGAAATCCCCGGGCTCAACCTGGGAACTGCCTTTGTG
+
8ACCCE5:1=)8+88::<:::88BFFGGGG8FGGGGGGGGGCGGGGGGGEGGGGGGGGGFDFGGGGGGFGGGGGGGGGG8F<<FGGGEG9DFGGCCCGGGGG=F9>F@FE:FFFC,DGC,3:<<FF@@F<CC;:,;*1421BFFFGG799C7EFEF9<@GFG9;:*5CEGGGCFEGCGGGDCFF=4CDDEC5CFG9@GF)//:<E37:>79C*8FD/4C7:8C7F*024>5>084@(,<C>C;@>>D;G>16)6<))*223????<A>6)*.5878;>FBB*(42,(,,4:???1<*45-.
@M02996:162:000000000-B87FG:1:1101:26543:7965 1:N:0:TCGACGTC+TTATGCGA
CCTACGGGCGGCAGCAGTGGGGAATTTTGGACAATGGGCGCAAGCCTGATCCAGCAATGCCGCGTGCAGGAAGAAGGCCTTCGGGTTGTAAACTGCTTTTGTCAGGGAAGAAATCCTTTGGGTTAATACCTCGAAGGGATGACGGTACCTGAAGAATAAGCACCGGCTAACTACGTGCCAGCAGCCGCGGTAATACGTAGGGTGCGAGCGTTAATCGGAATTTCTGGGCGTAAAGCGTGCGCTGGCGGCTTTGCTAGACAGAGGGGAAATCCCCGGGCTCAACCTGGGAACTGCCTTTGTG
+
88CCC>1:)1)8888;;<;;;88BF<FGEBEFGGGGGGGGGGGGFGGGGDCEFFFGGGGGGGGGGGF@EFGCGGGGCEBFGGGGEF@FGGGGGEBFGGGGGG<AFDGFGGGGFFA<=FGA<=8C+DE?DD,<A+@@E@FFEFGEGGGCECFGGA@FFCDFFGGFBEEECFGGF?>GE=E?E:);<F<DCC8:EA:?887=DGGFC3))..9C/>@G<?CGFG+*<6AC?5D)3:2@-4)921(0(0)4)7;FDF)5>+2-2541((,4>4:32<FEB9(4)6.:30(-(.-.).(,9<>>(
@M02996:162:000000000-B87FG:1:1101:16991:7984 1:N:0:TCGACGTC+TTATGCGA
CCTACGGGAGGCAGCAGTGGGGAATTTTGGACAATGGGCGCAAGCCTGATCCAGCAATGCCGCGTGCAGGAAGAAGGCCTTCGGGTTGTAAACTGCTTTTGTCAGGGAAGAAATCCTTTGGGTTACTACCTCGAAGGGATGACGGTACCTGAAGAATAAGCACCGGCTAACTACGTGCCAGCAGCCGCGGTCATACGTAGGGTGCGAGCGTTAATCGGAATTACTGGGCGTAAAGCGTGCGCAGGCGGCTTTGCAAGACAGAGGTGAAATCCCCGGGCTCAACCTGGGAACTGCCTTTGTG
+
88BCCE1):))8======;=;88BCFGGGGGGFGGGGGGFGGGGGGGGGGGGGGGGFFGGGGGGGGGGGGGGGGGGGGGGGG@FGGGGGGGGGGGGGGGGFGGGGGGGGGGGGGGGGGGGG7FC@,8CFFGGCFE>EGGGGFGD@EGGGDAFFGFDEAFGGFGGCEEE>DFF7EE,3@FGGFFFDFDGGGG*=8,>6CCADGG)=D=:88DEC;CGG;5CFGC>FF6C?3<>?BFF6:59299D;DFFGFFFFFF)2*2.155(22-5@AG:2-7C>922<*,2(.41(.-522:?BA2:(
@M02996:162:000000000-B87FG:1:1101:2980:7993 1:N:0:TCGACGTC+TTATGCGA
CCTACGGGGGGCTGCAGTGGGGAATTTTGGACAATGGGCGCAAGCCTGATCCAGCAATGCCGCGTGCAGGAAGAAGGCCTTCGGGTTGTAAACTGCTTTTGTCAGGGAAGAAATCCTTTGGGTTAATACCTCGAAGGGATGACGGTACCTGAAGAATAAGCACCGGCTAACTACGTGCCAGCAGCCGCGGTAATACGTAGGGTGCGAGCGTTAATCGGAATTACTGGGCGTAAAGCGTGCGCAGGCGGCTTTGCAAGACAGAGGTGAAATCCCCGGGCTCACCCTGGGAACTGCCTTTGTG
+
88BCCDD811)8888::::::88BEFGGGGGGGGGGGGGFFGGGGGGGGGFGGFFFFFGGGFEGGGGGGGDGGGGGG?FGGGGGGGGGGGGGGGEFGGGGGGGGGGGFGGGGGGGGGGGGFGGGG?C;CEFFECGEEECGGFGGGGFEGFGGCEFGGGGGGCCFEEGGG:EFGGGGGGDGGGFFCCDDDGDE:FGGFGFFDGG:55>BF>DGG<@>F?CG3CEFFFF*3><B:?AFBFD31C;B6B>FG;>F<<AA<*90848:??A2=>D?::@C>(344*4,(4:<<?B:<70</52..
@M02996:162:000000000-B87FG:1:1101:16983:8000 1:N:0:TCGACGTC+TTATGCGA
CCTACGGGAGGCAGCAGTGGGGAATTTTGGACAATGGGCGCAAGCCTGATCCAGCAATGCCGCGTGCAGGAAGAAGGCCTTCGGGTTGTAAACTGCTTTTGTCAGGGAAGAAATCCTTTGGGTTAATACCTCGAAGGGATGACGGTACCTGAAGAATAAGCACCGGCTAACTACGTGCCAGCAGCCGCGGTAATACGTAGGGTGCGAGCGTTAATCGGAATTACTGGGCGTAAAGCGTGCGCAGGCGGCTTTGCAAGACAGAGGTGAAATCCCCGGGCTCAACCTGGGAACTGCCTTTGTG
+
8ACCCB>=>))88==;====;888CFGGGGGGGGGGGGGGGGGGGGGGGGGGGFFGGGGGGGGGGGGGGGGGGGGGGGGGGGGGGGGGGGGGGGGGGGGGGGGGGFGGGGGGGGGGGGGFGCFEGGEEFGGGGDEECEGGEFGGGGGGGGGFFGGGGGGGGGGGFGGGCFGGGGGGGF>FEGFFGFGGGGGB=FGFFGGFD5EEEG3>EFDGD>FGGFGDFGFGGFGGFDDFFFBB2?@76C9B>BE>DFF?<AAA2*942?42:?DF?BGF:?FGEF1?7FB?>0:BF:228<:29<4.(
@M02996:162:000000000-B87FG:1:1101:2997:8001 1:N:0:TCGACGTC+TTATGCGA
CCTACGGGGGGCTGCAGTGGGGAATTTTGGACAATGGGCGCAAGCCTGATCCAGCAATGCCGCGTGCAGGAAGAAGGCCTTCGGGTTGTAAACTGCTTTTGTCAGGGAAGAAATCCTTTGGGTTAATACCTCGAAGGGATGACGGTACCTGAAGAATAAGCACCGGCTAACTACGTGCCAGCAGCCGCGGTAATACGTAGGGTGCGAGCGTTAATCGGAATTACTGGGCGTAAAGCGTGCGCAGGCGGCTTTGCAAGACAGAGGTGAAATCCCCGGGCTCAACCTGGGAACTGCCTTTGTG
+
8ACCCDF):=)8888::::::8BFFGGGGGGGGGGGGGGGGGGGGGGGGGEGGGGGFGGGGGGGGGGGGGDFGGGGFGGGGGGGGGGGGGGGGGFFFGGGGGGGGGGFGGGGGFGGFGGBFGDFGFGGGGGGGEGGC*BFEGGGGGGEGGGGGGGGGGGGGDFF?EGGGGGGGGGGGGGGGGFFGFDGDGGGE?GGFGFFGDFEGGFFFFDEGFFGG?GGFGGGGFGDBFGFF<AFBFEG996>6EDBGFFFFFAD2>F?B4:?FFF<FBGFBFE5<>1:)?BFFFB:153:.8?FFFFF(
@M02996:162:000000000-B87FG:1:1101:2982:8015 1:N:0:TCGACGTC+TTATGCGA
CCTACGGGGTGCTGCAGTGGGGAATTTTGGACAATGGGCGCAAGCCTGATCCAGCAATGCCGCGTGCAGGAAGAAGGCCTTCGGGTTGTAAACTGCTTTTGTCAGGGAAGAAATCCTTTGGGTTAATACCTCGAAGGGATGACGGTACCTGAAGAATAAGCACCGGCTAACTACGTGCCAGCAGCCGCGGTAATACGTAGGGTGCGAGCGTTAATCGGAATTACTGGGCGTAAAGCGTGCGCAGGCGGCTTTGCAAGACAGAGGTGAAATCCCCGGGCTCAACCTGGGAACTGCCTTTGTG
+
ACCCCEA=1))=;======;;8BFFFGGGGGGGGGGEFGGGGGGGGGGGGGGGFGGGGGGGGGGGGGGGGGGGGGGGGGGGGGGGGGGGGGGGGGGGGGGGGGGGGGGGCFGGGGGGGGGGGGGGGFGGGGGCFG8BEGGGGGGDGGGGGCG8FGGGGDEGDFD@EGGGGGGGGGGFGGGGGFFGGGGGGGGEFGGFGGFGGGFGGEFFFGGGFFGGFGGFGGGGFGGFFGFFFAFFFFD9D>3>B>9C96FFFF<>GGFFF06?FFFF>C?0:>E>>18<FFFFFB?:24><BFF=<AB0
@M02996:162:000000000-B87FG:1:1101:3005:8017 1:N:0:TCGACGTC+TTATGCTA
CCTACGGGCAGCTGCAGTGGGGAATTTTGGACAATGGGCGCAAGCCTGATCCAGCAATGCCGCGTGCAGGAAGAAGGCCTTCGGGTTGTAAACTGCTTTTGTCAGGGAAGAAATCCTTTGGGTTAATACCTCTAAGGGATGACGGTCCCTGAAGAATAAGCACCGGCTAACTACGTGCCAGCAGCCGCTGTAATACGTAGGGTGCGAGCGTTAATCGGAATTACTGGGCGTAACGCGTGCGCAGGCGGCTTTGCAATACAGCTTTGAAATCCCCTGGCTCCACCTTGGAACTGCCTTGTTT
+
88BC?5:5)))==;;==;=;=688CFFGGCFGFFFD@FF+CFFGGGGGGGFGGDECAFFFF@FGGGF?CDEFGGGG,BEGGG<F7BFFFGGGGG9FFGGGFGGFFFFGF@CFFGGGGGGFE@GGCGG9FFGG8EE,>,>FCFDC=C+6@D8DEEE8FAD,@FGG+@CEGEGGFCCF6CFG,;A5EGCG*1;DF6CFFFF44*:)=9A4?:7A7=FF*(*5>CGGCA+;=.>5(((0,7<71C9)45)(7(46<A2A2+>4.))).).665::)4<G3048(<77:))2)..5.50)1).6.
@M02996:162:000000000-B87FG:1:1101:9833:8114 1:N:0:TCGACGTC+TTATGCGA
CCTACGGGTGGCTGCAGTGGGGAATTTTGGACAATGGGCGCAAGCCTGATCCAGCAATGCCGCGTGCAGGAAGAAGGCCTTCGGGTTGTAAACTGCTTTTGTCAGGGAAGAAATCCTTTGGGTTAATACCTCGAAGGGATGACGGTACCTGCAGAATAAGCACCGGCTAACTACGTGCCAGCAGCCGCGGTAATACGTAGGGTGCGAGCGTTAATCGGAATTACTGGGCGTAAAGCGTGCGCAGGCGGCTTTGCAAGACAGAGGTGCAATCCCCGGGCTCAACCTGGGAACTGCCTTTGTG
+
88BCCEA5801;;======;;88BFGGGGGGGGGGGGGGGGGGGGGGGGFGGGFEFFFGGGGGGGGGFEFFGGGFFFGGGGGGGGGGDGGGGGFFGGGGGGGGGFFFFGG8FEGFGGGGFD:FGCFEFGGGGD78@ECFGGFGCDCCGGGD,@:=D>DFFFFGG7CEEGGGGFF5@E>9CCGFFGG4??EGCE8=E>GGFGDF3:DFDA>5=CFFGG<DDFGFGGF6><ED<<(:?9?:D6)()4<59DBFF>96<)*94:F:0?<0099FBF?3C@>(-)=?FB:B::3:???FFFFB<.
@M02996:162:000000000-B87FG:1:1101:20867:8128 1:N:0:TCGACGTC+TTATGCGA
CCTACGGGTGGCTGCAGTGGGGAATTTTGGACAATGGGCGCAAGCCTGATCCAGCAATGCCGCGTGCAGGAAGAAGGCCTTCGGGTTGTAAACTGCTTTTGTCAGGGAAGAAATCCTTTGGGTTAATACCTCGAAGGGATGACGGTACCTGAAGAATAAGCACCGGCTAACTACGTGCCAGCAGCCGCGGTAATACGTAGGGTGCGAGCGTTAATCGGAATTACTGGGCGTAAAGCGTGCGCAGGCGGCTTTGCAAGACAGAGGTGAAATCCCCGGGCTCAACCTGGGAACTGCCTTTGTG
+
8ACCCEA=80)========;;88BFFGGGGGGGGGGGGGGGGGGGGGGGGGGGGGGGGGGGGGGGGGGGGGGGGGGFGGGGGGGGGGEGGGGGGFGGGGGGGGGGGGGGGGGFGGGGGGGGGGGGGEFGGGGGGFGGGGGEGGEGGGGGGGGGGGGGCFGGGGGDEGGEGGGGGGGGGGGGGFFGGGGGGG5CFGGFGGFGGGFGGFAEFDG*:@DFDDDFGGGGFGGFFG>?FFFFFEG>D>5;E:>GFF4AF<FFAFFFF??F?>?FFG3??EGE203<F?FF:F:45-5>DBD@AA9.
@M02996:162:000000000-B87FG:1:1101:9828:8132 1:N:0:TCGACGTC+TTATGCGA
CCTACGGGTGGCTGCAGTGGGGAATTTTGGACAATGGGCGCAAGCCTGATCCAGCAATGCCGCGTGCAGGAAGAAGGCCTTCGGGTTGTAAACTGCTTTTGTCAGGGAAGAAATCCTTTGGGTTAATACCTCGAAGGGATGACGGTACCTGAAGAATAAGCACCGGCTAACTACGTGCCAGCAGCCGCGGTAATACGTAGGGTGCGAGCGTTAATCGGAATTACTGGGCGTAAAGCGTGCGCAGGCGGCTTTGCAAGACAGAGGTGAAATCCCCGGGCTCAACCTGGGAACTGCCTTTGTG
+
88BCCED=80)====;===;;8BCFGGGGGGGGGGGGGGGGGGGGGGGGGGGGFFGGGGGGGGGGGGGGGGGGGGGGGGGGGGGGGGGGGGGGGGGGGGGGGGGGGGGGGGGGGGGGGGGGGGGFGEFGGGGECFGG7FGGGGGEGGGGGG8DGGGGFGGGGGGGGGGGGGGGGGGGGGECGFFGGDGGDGCEFGGFGGFGGG>8755>B:EDFFGGDGGFCFFF?FF?3>B:BFF9:>C;D>E>B>>GFFFDFF:A*97178?>6A26AGB?F@EE>;FF????F<F?:14<44<=)).(
@M02996:162:000000000-B87FG:1:1101:20868:8147 1:N:0:TCGACGTC+TTATGCGA
CCTACGGGTGGCTGCAGTGGGGAATTTTGGACAATGGGCGCAAGCCTGATCCAGCAATGCCGCGTGCAGGAAGAAGGCCTTCGGGTTGTAAACTGCTTTTGTCAGGGAAGAAATCCTTTGGGTTAATACCTCGAAGGGATGACGGTACCTGAAGAATAAGCACCGGCTAACTACGTGCCAGCAGCCTCGGTAATACGTAGAGTGCGAGCGTTAATCGGAATTACTGGGCGTACAGCGTGCGCAGGCGGCTTTGCCAGACAGAGGTGAAATCCCCGGGCTCAAACTGGGAACTGCCTTAGGG
+
88A==?15801===8;==;;;@B@EFGGGDGGGFGG?FGF@FEFGGGGGGGGGFFFGGGGGGGCFGGGGGGGGGGGGGGGGGGGGGGGGFDFFGFFGGGGGGG<FGGFDGGEGGGGAEFCEGGG7FCFFGGGGEF7CDGGDFFG7BDCGDDFGFGGA8=3@FGG@EGGGGGGGG*@>C7ECC598/*;?*/,4=B,5;C4*==BE4?4?57E*:AFG0DCF:9D+;EC;38B(14@B<;9(C9>BFF6<>FFBD)60=F12?43)()59:*486@E5((3<4)2))53<3-5<2(482))(
@M02996:162:000000000-B87FG:1:1101:22702:8179 1:N:0:TCGACGTC+TTATGCGA
CCTACGGGAGGCTGCAGTGGGGAATTTTGGACAATGGGGGCAACCCTGATCCAGCCATGCCGCGTGCGGGAAGAAGGCCTTCGGGTTGTAAACCGCTTTTGTCAGGGAAGAAATCCTTTGGGCTAATAACTCGGAGGGATGACGGTACCTGAAGAATAAGCACCGGCTAACTACGTGCCAGCAGCCGCGGTAATACGTAGGGTGCAAGCGTTAATCGGAATTACTGGGCGTAAAGCGTGCGCAGGCGGTTATGCAAGACAGATGTGAAATCCCCGGGCTCAACCTGGGAACTGCATTTGTG
+
8ACCC>0=>))====;====;888CFFGGGGGGGGGGGGGGGGGGGGGGGGGGFFGGGGGGGGGFGGGGGEGGGGGFGGGGGGGGGGGGGGGGGGGGGGGGGGGGGGGGGGGGGGGGGGGCEFGGGFFGGGGGGGGGGGGGGGGDGGGGGGFGGGGGGGGGGGGGGGGCFGGGGGGFGGGGFFFGGGGGGDEGFGGFGGFGGGFGFCFFFDGGFFGGFGDFGFGGFGGFFDFFFBFFFFG9C>>9EEFC>FF466<AFGFF?AAAD9AFBCBDFFGFF>BFFFFB?FBF:038<7>F)6-(
@M02996:162:000000000-B87FG:1:1101:14280:8398 1:N:0:TCGACGTC+TTATGCGA
CCTACGGGCGGCAGCAGTGGGGAATCTTGGACAATGGGCGCAAGCCTGATCCAGCAATGCCGCGTGCATGAAGAAGTCCTTCGGGTTGTAAACTTCTTTTCTCAGGGAAGAAATCCTTTGTGCTAATACCTCGAAGGCATGACGGTACCTTAAGAATAAGCACCGGCTAACTACGTGCCAGCAGCCGCGGTAATACTTCGGGTGCGAGCGTTAATCGGAATTACGTGGCGTAACTCGTGCGCAGGCCGCTTGGCAAAACCGAGGTGAAATCCCCGGGCTCCACCATGGAACGTCCTTTGTG
+
-8ACCFA5)1)8888;;<;;;888CFGGGGGGGFGGGGGGDGGGGGGGGGGGCFE<<6CFGGGGGGD,9EFGGGGG,E?FGGGGDCFGGGGGE,,EF?F<,CFDGGGGGGG8F<44?,:75:,5,78,3A><@:@++,3<,,,8@>+@E;38,,7=>DG9@?FEC8>>*@DC+?EG:A*59C9486))/*2**1+++3+2:/A)5C):8>DGC)1:78D*)30:*.2<2)10(()*-8F/(140(>),74?3((4)(*2((0-(-(),0-23:2):5692(6:0())().((-(-3944),
@M02996:162:000000000-B87FG:1:1101:13237:8419 1:N:0:TCGACGTC+TTATGCGA
CCTACGGGTGGCAGCAGTGGGGAATTTTGGACAATGGGCGCAAGCCTGATCCAGCCATGCCGCGTGCGGGAAGAAGGCCTTCGGGTTGTAAACCGCTTTTGTCAGGGAAGAAAAGGTTCTGGCTAATACCCGGGACTCATGACGGTACCTGAAGAATAAGCACCGGCTAACTACGTGCCAGCAGCCGCGGTAATACGTAGGGTGCAAGCGTTAATCGGAATTACTGGGCGTAAAGCGTGCGCAGGCGGTTATGCAAGACAGAGGTGAAATCCCCGGGCTCAACCTGGGAACTGCCTTTGTG
+
88BCCB@5:))========;;88BFGGGGGGGGGGGGGGGGGGGGGGGGGGGGFFGGGGGGGGGGGGGGGGGGGGGGGGGGGGGGGGDGGGGGGGGGGGGFGGGGGGDGGGGGGGGGGGGFCFGCFECFFG=EFEEFGGG9EFGGGGGGGGDGGGGGGGGGFGGBEGGEGGGCFDGDGGGFGFFGGGGGGG5;FCGFGGFGGGAEGFFF>DGDFFGGFG<FGGGGFGFFEGF<F9F;?@<9D659DFBGFFF4<<6>FGBFF?:BFFBFAFB?BDGE23?D=:BF:::354:?<BFBAA>1
@M02996:162:000000000-B87FG:1:1101:27950:8442 1:N:0:TCGACGTC+TTATGCGA
CCTACGGGAGGCAGCAGTGGGGAATTTTGGACAATGGGCGCAAGCCTGATCCAGCAATGCCGCGTGCAGGAAGAAGGCCTTCGGGTTGTAAACTGCTTTTGTCAGGGAAGAAATCCTTTGGGTTAATACCTCGAAGGGATGACGGTACCTGAAGAATAAGCACCGGCTAACTACGTGCCAGCAGCCGCGGTAATACGTAGGGTGCGAGCGTTAATCGGAATTACTGGGCGTAAAGCGTGCGCAGGCGGCTTTGCAAGACAGAGGTGAAATCCCCGGGGTCAACCTGGGAACTGCCTTTGTG
+
88BCCB)8)11====;====;8@FEFFGGGGGGGGGFGGFFGFFGGGGGGDFGFCFFGGGGFGGGGGGGGEGGGGGGGGGGGGGGGGGEAEFGGGGGGGGGGEFGGGFGGGGFFFGGGGGGGGGGGEFGFFGEGGGGDGGGGGGEGGEGGG>DFFGFFCGGGDFGGGGGGGGGGGGGGGFGGFFFCDDDGDGGFGGFFFACGGEGDFFFFGGGFFFG?GG:FD7<=+905CDB0269::<791570<>DB(924<AAC*42;??FFFBFFC:?18:@(-4.1).3:<B:2-,.)43@<B4(
@M02996:162:000000000-B87FG:1:1101:24192:8454 1:N:0:TCGACGTC+TTATGCGA
CCTACGGGTGGCTGCAGTGGGGAATTTTGGACAATGGGCGCAAGCCTGATCCAGCAATGCCGCGTGCAGGAAGAAGGCCTTCGGGTTGTAAACTGCTTTTGTCAGGGAAGAAATCCTTTGGGTTAATACCTCGAAGGGATGACGGTACCTGAAGAATAAGCACCGGCTAACTACGTGCCAGCAGCCGCGGTAATACGTAGGGTGCGAGCGTTAATCGGAATTACTGGGCGTAAAGCGTGCGCAGGCGGCTTTGCAAGACAGAGGTGCAATCACCGGGCTCAACCTGGGAACTGCCTTTGTG
+
88ACCB>5=1)=;8====6;;88BC@FGGGGGGGGGGGGGEGGFGGGGGGGGGFFFGGGGGGGGGGGGGGGFEFGGGGGFDFGGGGGGGGFFFGGGGGFGGGFFGGGGFGGGGGFFA9FGGGGGGGFFGGGG>CFGGGGGGGGGGEFCFGGGGGGFFFFFFDF,@EG6CDCFG6EFFGFGF5A@D4DG4CDEE+=48**;?D?>EGFD:8:E>FACFF:D5?<7<*7C?ED>036@>(.9493;9>:;7(4:>F9>F6C(,).8:?059)0,,45?@2-(,?7:3<:8152,<>339<AA1
@M02996:162:000000000-B87FG:1:1101:27961:8457 1:N:0:TCGACGTC+TTATGCGA
CCTACGGGAGGCAGCAGTGGGGAATTTTGGACAATGGGCGCAAGCCTGATCCAGCAATGCCGCGTGCAGGAAGAAGGCCTTCGGGTTGTAAACTGCTTTTGTCAGGGAAGAAATCCTTTGGGTTAATACCTCGAAGGGATGACGGTACCTGAAGAATAAGCACCGGCTAACTACGTGCCAGCAGCCGCGGTAATACGTAGGGTGCGAGCGTTAATCGGAATTACTGGGCGTAAAGCGTGCGCATGCGGCTTTGCAAGACAGAGGTGAAATCCCCGGGCTCAACCTTGGAACTGCCTTTGTG
+
ACCCCB0:=1)=========;88BFFGGGGGGGGGGGGGGGGGGFGGGGGGGGGEGGGGGGGGGGGGGGGEGGGGGGGGGGGGGGGGGGGGGGGGGGGGGGGCCFGGGDGGGFGFGGGGGGGGDGGFFGGGDEBEGGGGGGGGGGGGEGGGDGGGGGGGGGFFFFGGGEGGGGGGGGGGGGGFFGFGDDGDG8BC<6DFFD3CD5)>DB>DEDAFG3;<D>FGFFFFG<FG3<B9*-277(1()49<999;FFFFAFCG>?F?F??<BF<D>D?EGFF>0>F?FB)6(,6082<?BB>DA:
@M02996:162:000000000-B87FG:1:1101:27942:8461 1:N:0:TCGACGTC+TTATGCGA
CCTACGGGAGGCAGCAGTGGGGAATTTTGGACAATGGGCGCAAGCCTGATCCAGCAATGCCGCGTGCAGGAAGAAGGCCTTCGGGTTGTAAACTCCTTTTGTCAGTGAAGAAATCCTTTGGTTTGATACCTCGAAGGGATGACGGTACCTGAAGAATAAGCAACCGCTTACTACCTTCCAGCAACCGCCGGAATACGGAAGGTTCGAACGGTAATCGGAATTTCTTGGCGTAAAACGTCCGCAGGCGGCTTTTCCAGGCTGGGGTTGAATCGCCGGGCTCTACCTCGGGACTTGCGTTGTG
+
8ACCCE=:)10======<,66888CAFG@:6EGGGGG@FFCGGGFGGGGC<6EFF<CDFGGGGGGG@F9EFAGGGGGCG,,5:F:FGGGGGGEF,AFGGGCG?F59CFCFGG,,4,E<?EF44=+C,EE,,7+8,+>+3A+6=+386+3,,8@,,3>6D,,+3@,;43+@DF+;,,31@7,***,;;*/=4*=89;5**)2?G+0/.).0*=*);+16*:8F++=6FG1)1.4<)*4()/()-.45)3)49F))).)*/(()-(-((59)0(44BG)(,,(92<?),2(--,))63@:9:0
@M02996:162:000000000-B87FG:1:1101:24171:8466 1:N:0:TCGACGTC+TTATGCGA
CCTACGGGTGGCTGCAGTGGGGAATTTTGGACAATGGGCGCAAGCCTGATCCAGCAATGCCGCGTGCAGGAAGAAGGCCTTCGGGTTGTAAACTGCTTTTGTCAGGGAAGAAATCCTTTGGGTTAATACCTCGAAGGGATGACGGTACCTGAAGAATAAGCACCGGCTAACTACGTGCCAGCAGCCGCGGTAATACGTAGGGTGCGAGCGTTAATCGGAATTACTGGGCGTAAAGCGTGCGCAGGCGGCTTTGCAAGACAGAGGTGAAATCCCCGGGCTCAACCTGGGCACTGCCTTTGTT
+
8ACCCD=9>1)=;=8====;;88BFEGGGGGGGGGGGGGG+@FGGGGGGGGGGGGGFGGGGGGGGGGGGGGGGGGGGGGGGGGGGGGGGGGFGGGGGGGGFGGGGGGFFGGGGGGGGGGGGGGDGGFAEFGGGGGGGGGG8FGFGGGEGGGDGGGGGFDAEDGGGGGGGGGGGGGGGGGG67CFGGGGCGGGGFGGFG4ADDG)?DFABBDE9>F=90CCFGFFF=GD?FG:??FFB<@D09952B)4<4944<2<A=F>:7.8?BF7*6>(3<.>@0(-4?BF??8<(.-48???F2>D(
@M02996:162:000000000-B87FG:1:1101:8953:8467 1:N:0:TCGACGTC+TTATGCGA
CCTACGGGAGGCTGCAGTGGGGAATTTTGGACAATGGGCGCAAGCCTGATCCAGCAATGCCGCGTGCAGGAAGAAGGCCTTCGGGTTGTAAACTGCTTTTGTCAGGGAAGAAATCCTTTGGGTTAATACCTCGAAGGGATGACGGTACCTGAAGAATAAGCACCGGCTAACTACGTGCCAGCAGCCGCGGTAATACGTAGGGTGCGAGCGTTAATCGGAATTACTGGGCGTAAAGCGTGCGCAGGCGGCTTTGCAAGACAGAGGTGAAATCCCCGGGCTCAACCTGGGAACTGCCTTTGTG
+
88ACCE>5)1)========;;88BFFGGGGGFGFGGGGFCGGGGGGGGGGGGGFEEFGGGGGGGGGGFGGGGGGGFFGGGGGDFGGGCFGEGGFFGGGGGGGG9EEGGGGFDFGGGGFGG8+@F7AC,E==FC+>>88@GDFGEDEGGD9@,8FDGFFDG9DGCCEEG>DGGGF8CCFCC9>?FFGDD75C8;AF?FF=)9*=)/C3>>EGGDFFCC<DCFFGFC?FF,<DB1:2=1:)C49370@>>C>F48946<6C?75:<?:B?F4>?:3>E31(24*4??(40434:227?@2)..
@M02996:162:000000000-B87FG:1:1101:24187:8476 1:N:0:TCGACGTC+TTATGCGA
CCTACGGGTGGCTGCAGTGGGGAATTTTGGACAATGGGCGCAAGCCTGATCCAGCAATGCCGCGTGCAGGAAGAAGGCCTTCGGGTTGTAAACTGCTTTTGTCAGGGAAGAAATCCTTTGGGTTAATACCTCGAAGGGATGACGGTACCTGAAGAATAAGCACCGGCTAACTACGTGCCAGCCGCCGCGGTAATACGTAGGGTGCGAGCGTTAATCGGAATTACTGGGCGTAAAGCGTGCGCAGGCGGCTTTGCAAGACAGAGGTGAAATCCCCGGGCTCAACCTGGGAACTGCCTTTGGG
+
8ACCCDF5=11========;;88BFFGGGGGGGGGGGGGGGGGGGGGGGGFGGGGGGGGGGGGGGGGGGGGGGGGGGGGGGGGGGGGGGGGGGGGGGGGGGGGGGFGGGGGGGGGGGGGGGDEF:EFEGGGGGGGGGGGGGFFGGGGGGGGGGGGGGGGEGGGGGCCEGGGGGGGGGGGGGG*/CD*??5):=AEGFGF437CBE<>3:BGGD>FGGFCDFGGCCFGG?FGFFFFF9:>C>D0)-7.4C;0?AF2>B=F2(),4??<>FAD40(7:@FFFFF<:>(16(54:<?FFFB2((
@M02996:162:000000000-B87FG:1:1101:27909:8489 1:N:0:TCGACGTC+TTATGCGA
CCTACGGGAGGCTGCAGTGGGGAATTTTGGACAATGGGCGCAAGCCTGATCCAGCAATGCCGCGTGCAGGAAGAAGGCCTTCGGGTTGTAAACTGCTTTTGTCAGGGAAGAAATCCTTTGGGTTAATACCTCGAAGGGATGACGGTACCTGAAGAATAAGCACCGGCTAACTACGTGCCAGCAGCCGCGGTAATACGTAGGGTGCGAGCGTTAATCGGAATTACTGGGCGTAAAGCGTGCGCAGGCGGCTTTGCAAGACAGAGGTGAAATCCCCGGGCTCAACCTGGGAACTGCCTTTGTG
+
8BCCCE>:51)===8;====;88BCEAEGGGGEFGGGGGGGGGGGG@GGGGGFFFFGGGGGGGGFGGDGGGGGGGGGGGGGGGGGGGGGGGGGGGGGGGGGGFGGGGGGGGGGGGGGFGGGGGGGGEFGFFFGFGGGGGGGGGGGGGEGGGGGGGGGGGGGGDGFEGGGGGGGGGGFGGGGGCFF>CGGGGGEFGGFFFA*CFEGDBEFFGGGFFGGFGGFGGGF=FC:DGFFFFF>F>C,9;:9>:3>>FFA<9AB=D:<?::BFF?FFGFB<DEB002<FFFF(8::((.<>349<94,
@M02996:162:000000000-B87FG:1:1101:19023:8537 1:N:0:TCGACGTC+TTATGCGA
ACTACGGGTGGCAGCAGTGGGGAATTTTGGACAATGGGCGCAAGCCTGATCCAGCAATGCCGCGTGCAGGAAGAAGGCCTTCGGGTTGTAAACTGCTTTTGTCAGGGAAGAAATCCTTTGGGTTAATACCTCGAAGGGATGACGGTACCTGAAGAATAAGCACCGGCTAACTACGTGCCAGCAGCCGCGGTCATACGTAGGGTGCGAGCGTTAATCGGAATTACTGGGCGTAAAGCGTGCGCAGGCGGCTTTGCAAGACAGAGGTGAAATCCCCGGGCTCAACCTGGGAACTGCCTTTGTG
+
-8ACCA>5:)0========;;88CFFGGGGGGGGGGGGGGGGGGGGGGGGGGGGGGGGGGGGGGGGGGGGGGGGGG<FGGGGGFGGGGGGGGGGFFGFGGGGGGGGGGGEEGGGFFGGGGGGGGFFECFFGGGEGEDEGGDFDCEEGGGGCGE9FFGGGGGGGGGCCCEFFA8D:CGGGFGGFFGG;CDEG5:C,>FFFF4DGF83.8BDCGGFCCG(7*7@FFCFGGF3CB(:2F>6>579350@:2C>FFFF<<2CC:7.5:??FF*6C:>B>ED>2??FB?:(4-15(.5<?FFAA6(
@M02996:162:000000000-B87FG:1:1101:19032:8559 1:N:0:TCGACGTC+TTATGCGA
CCTACGGGTGGCAGCAGTGGGGAATTTTGGACAATGGGCGCAAGCCTGATCCAGCAATGCCGCGTGCAGGAAGAAGGCCTTCGGGTTGTAAACTGCTTTTGTCAGGGAAGAAATCCTTTGGGTTAATACCTCGAAGGGATGACGGTACCTGAAGAATAAGCACCGGCTAACTACTTGCCAGCAGCCGCGGTAATACTTAGGGTGCGAGCGTTAATCGGAATTACTGGGCGTAAAGCGTGCGCAGGCGGCTTTTCAAGACAGAGGTGAAATCCCCGGGCCCAACCTGGTAACTGCCTTTGTG
+
8ACCCA==1))=======;;;788FCGGGGFGFGGGGGGGGGGGGGGGGEFGGGGGGGGGGGGGGGGGGGFGGFGGGGGEGGGGGGG>FFGGGF?EEFGG?FEGG8FFFCCFGGGFGGGF,@FEDEE<EFGG+=,@+@BD+@FG7EDEGGDCEGGGF8DFGDFGE>6864DGFG,<;@F,@C5FFF*;*718AC:9+=D6?*=65DBAAF9E*.7+C(:5AF9@94+9()9>0(.=9:5D(91)3B71C>94)6)4)024().,5,44/-2:?:3:51(3()342,:()).45<?29)-.,
@M02996:162:000000000-B87FG:1:1101:17515:8628 1:N:0:TCGACGTC+TTATGCGA
CCTACGGGAGGCAGCAGTGGGGAATTTTGGACAATGGGCGCAAGCCTGATCCAGCCATGCCGCGTGCGGGAAGAAGGCCTTCGGGTTGTAAACCGCTTTTGTCAGGGAAGAAAAGGTTCTGGCTAATACCCGGGACTCATGACGGTACCTGAAGAATAAGCACCGGCTAACTACGTGCCAGCAGCCGCGGTAATACGTAGGGTGTAAGCGTTAATCGGAATTACTGGGCGTAAAGCGTGCGCAGGCGGTTATGCAAGACAGAGGTGAAATCCCCGGGCTCAACCTGGGAACTGCCTTTGTG
+
88CCCD=58))=========;88BFFGGGGGGGGGGGGGEGGGGGGGGGGGGGGGGGGGGGGGGGGGGGGGGGGGGGGGGGGGGGGGGGGGGGGGGGGGGGGGGGEGGGGCFGFGGGGGGG9FFCFECFGGGD:EGGGGGCFGGGGFEGGGFGFFFDCFGGGGG@EEG7DGG8FCF8FGGGGFFGGDDGCD5AF+<FGGFG*=5CFFCFFDEDFFGGFDDFGCGGFCFFBD@6?AF12590C>@>FF>G>6?9<<42*9:BF5(514<6:GFFFFGE>2:397:?(4((5-3,442FF46(
@M02996:162:000000000-B87FG:1:1101:7683:8660 1:N:0:TCGACGTC+TTATGCGA
CCTACGGGTGGCTGCAGTGGGGAATTTTGGACAATGGGCGCAAGCCTGATCCAGCAATGCCGCGTGCAGGAAGAAGGCCTTCGGGTTGTAAACTGCTTTTGTCAGGGAAGAAATCCTTTGGGTTAATACCTCGAAGGGATGACGGTACCTGAAGAATAAGCACCGGCTAACTACGTGCCAGCAGCCGCGGTAATACGTAGGGTGCGAGCGTTAATCGGAATTACTGGGCGTAAAGCGTGCGCAGGCGGCTTTGCAAGACAGAGGTGAAATCCCCGGGCCCAACCTGGGAACTGCCTTTGTG
+
8ACCCEFA80)========;;88BFFGGGGGGGGGGGGGGGGGGGGGGGGGGGFGGGGGGGGGGGGGGGGGGGGGGGGGGGGGGGGGGGGGGGGGGGGGGGGGGGGGGGGGGGGGGGGGGGGGGGGGFGGGGGGGGEGGGGGGGGGGGGGGFGGGGGGGGGGGGGGGGGGGGGGGGGGGGGGFFGGGGGGGGGA99>FGFGGGFGGDFEADGDFFGGFGGFGGGGFFFBDGFFFBFB:><970@>FFFGFFFFFF2<*>?FF?BF<<BFAC5:8BE>9(-4>?BBBFB3442??FFFADB7
@M02996:162:000000000-B87FG:1:1101:9805:8682 1:N:0:TCGACGTC+TTATGCGA
CCTACGGGTGGCAGCAGTGGGGAATATTGGACAATGGGCGCAAGCCTGATCCAGCCATGCCGCGTGAGTGATGAAGGCCCTAGGGTTGTAAAGCTCTTTCACCGGTGAAGATAATGACGGTAACCGGAGAAGAAGCCCCGGCTAACTTCGTGCCAGCAGCCGCGGTAATACGAAGGGGGCTAGCGTTGTTCGGATTTACTGGGCGTAAAGCGCACGTAGGCGGACTTTTAAGTCAGGGGTGAAATCCCAGAGCTCAACTCTGGAACTGCCTTTGATACTGGAAGTCTTTATTATGGTAGAG
+
88CCCF95:))========;;8BFFFGGGGGGGGGGGGGGGGGGGGGGGGGGGFFGGGGGFGGGFGGGGGGGGGGGFGGGGGFGGGGGGGGGGGGGGGFGGFFGGFGG,FFFCFGGGGGGFFFGGDEFFGGEEDGGGGGGEGG>GGGFGGGGGGFFGFGGFCGCGG>EGGGGDECCGGDGGGFFGGGGGGGGGFGGFDGFGGCAGGF5>FG775>DG7CG@GGGGFGGBF<FBFA4105<17.9616895:FFF?B>GGFFFD)(382=?7AA)*20-:)484:?92)-))).6A7*-6<A
@M02996:162:000000000-B87FG:1:1101:12172:8691 1:N:0:TCGACGTC+TTATGCGA
CCTAGGGTGGCAGCAGTGGGGAATTTTGGACAATGGGCGCAAGCCTGATCCAGCAATGCCGCGTGCAGGAAGAAGGCCTTCGGGTTGTAAACTGCTTTTGTCAGGGAAGAAATCCTTTGGGTTAATACCTCGAAGGGATGCCGGTACCTGAAGAATAAGCACCGGCTAACTACGTGCCAGCAGCCGCGGTAATACGTAGGGTGCGAGCGTTCATCGGAATTACTGGGCGTACAGCGTGCGCAGTCGGCTTTGCAAGACAGAGGTGCCCTCCCCGGTCCCAACCTGGGAACTGCCTTGGTA
+
68BC?;50)05===;6<6;;=88;;CFFGGGFGGF@FGEFGGEGFGFFFFFGGGGFF@FFCFEGFC?E@@F,B,:CEGGGGG@FGG=?AAFCF?FFGGGFGG?EFFFA@:FEGGGGGGEF@FGG=C;FFEG:C?7@8,@+,@+@FBCD;D,86,@@=,DFFGG83@E+<BD,3*@9FFECFFF>CCD4C:)1BB?A=CFF***8**88>>5*2;AF3(:>F?9*27C*(.1)()87<:<)414).033>6?B<)-546*22614()(.),91<(71.(.),<2>?(32,,.343)4)(-)
@M02996:162:000000000-B87FG:1:1101:12154:8704 1:N:0:TCGACGTC+TTATGCGA
CCTAGGGTGGCAGCAGTGGGGAATTTTGGACAATGGGCGCAAGCCTGATCCAGCAATGCCGCGTGCAGGAAGAAGGCCTTCGGGTTGTAAACTGCTTTTGTCAGGGAAGAAATCCTTTGGGTTAATACCTCGAAGGGATGACGGTACCTGAAGAATAAGCACCGGCTAACTACGTGCCAGCAGCCGCGGTAATACGTAGGGTGCGAGCGTTAATCGGAATTACTTGGCGTAAAGCGTGCGCAGTCGGCTTTGCGAGACAGAGGTGAAATCCCCGGGCTCAACCTTGGAACTGCCTTTGTGG
+
88BC83)))00;8=;=<=;;888;;<CFGGGGGGC@CFFGGFGGGGGFFFFGGGGGGGGGGGGGGGGGGGGGGGGGGGGGGGGGGGGGCFDFGGGGGGGGGGG9EFGGGGGGGGGGGGCFEFGCFGGGGGF78FEC@8E:8E7CGGD9ACF8D=BDFFGGGGGE7CGCFEGGF6DEFGFGGGFFFG7D4*9*BAF=6C;)/;5?E*::BAGEC@FFD@>FF?@F+96C9BC;(-4786>D>74).)0499>B2(47;GC(4?632A):F)C,4(0:;(-)44(()6249,..,3<)/5:8,
@M02996:162:000000000-B87FG:1:1101:12172:8712 1:N:0:TCGACGTC+TTATGCGA
CCTAGGGTGGCAGCAGTGGGGAATTTTGGACAATGGGCGCAAGCCTGATCCAGCAATGCCGCGTGCAGGAAGAAGGCCTTCGGGTTGTAAACTGCTTTTGTCAGGGAAGAAATCCTTTGGGTTAATACCTCGAAGGGATGACGGTACCTGAAGAATAAGCACCGGCTAACTACGTGCCAGCAGCCGCGGTAATACGTAGGGTGCGAGCGTTAATCGGAATTACTGGGCGTAAAGCGTGCGCAGGCGGCTTTGCAAGACAGAGGTGAAATCCCCGGGCTCAACCTGGGAACTGCCTTTGTGA
+
88ACC350)13;=8;=<====88;;CFFFFGGGGGGGGGGGGGGGGGGGGGGGGGGGCGGGGGGGGGGGDGGGGGGGGGGGGGGGGGGGGGGGGGGGGGGGGGGGGGGGFGGGGGGGGFFGGGGEGGGGGGBCAEEEFGF@F@CGGGGGGGGGGGGGDGGGGGDDEGGFGGGGGGGGGGGGGFFFGGGGGG8CAGGFGGFGGGFGDBFEDGCDFFGD?DFF?ECG?7C>DDBFFB>?:BD41479<59D>FFFFAA:FC?BFB:<BF2=<9?F9@C39?F7?<286?7?2457??)96>?)
@M02996:162:000000000-B87FG:1:1101:18607:8731 1:N:0:TCGACGTC+TTATGCGA
CCTACGGGTGGCAGCAGTGGGGAATTTTGGACAATGGGCGCAAGCCTGATCCAGCCATGCCGCGTGCGGGAAGAAGGCCTTCGGGTTGTAAACCGCTTTTGTCAGGGAAGAAAAGGTTCTGGCTAATACCCGGGACTCATGACGGTACCTGAAGAATAAGCACCGGCTAACTACGTGCCAGCAGCCGCGGTAATACGTAGGGTGCAAGCGTTAATCGGAATTACTGGGCGTAAAGCGTGCGCAGGCGGTTATGCAAGACAGAGGTGAAATCCCCGGGCTCAACCTGGGAACTGCCTTTGTG
+
88BCCD:5:))=======;;;88BEFGGGGGGGGGGGGGGGGGGGGGGGGGGGFGGFGGGGGGGGGGGGGGGGGGGFGGGGGGGGGGGGGGGGGGGGGGGFGGGGGGGGGDFGGGGGGGGG9DFCDCEFGG>C:BEGGFG;;FC7EFGGGFCDFGFGFGDFFGGEDEG*DGGFGGG6CC=EGFFGGGGGDGBCA9FFGCFDCGFG<888>GGDFFGC:DGFGGGGFFGFFGD(42@;BED;D>59FE>GB07<>>4>=F?BFFF>:A7@>G???E:>69?2=BFF?:?183:?FFFFA<4,
@M02996:162:000000000-B87FG:1:1101:21390:8731 1:N:0:TCGACGTC+TTATGCGA
CCTACGGGTGGCTGCAGTGGGGAATTTTGGACAATGGGCGCAAGCCTGATCCAGCAATGCCGCGTGCAGGAAGAAGGCCTTCGGGTTGTAAACTGCTTTTGTCAGGGAAGAAATCCTTTGGGTTAATACCTCGAAGGGATGACGGTACCTGAAGAATAAGCACCGGCTAACTACGTGCCAGCAGCCGCGGTAATACGTAGGGTGCGAGCGTTAATCGGAATTACTGGGCGTAAAGCGTGCGCAGGCGGCTTTGCAAGACAGAGGTGAAATCCCCGGGCTCAACCTGGGAACTGCCTTTGTG
+
88ACCB:580)=======;;;88CFGGGGGGGGGGGGGGGGGGGGGGGFGGGGGGGGGGGGGGGGGGGGGGGGGGGGFGGGGGGGGGGGGGGGF<FGGGGGGGFGFGFGDCGGGGGGGGEGDGGFGFAFGGGGDFEE8EG8FFFFEGGGGGFGGGGDDCFGGGGGGGG6DFGGGCFCGGGGGFFGGDDG5C*4BCGFGCACCGFGGFBEFGGCFFGG@DGFFGGGFFG?;D)43<FBFEG9D053BBBGFBFAA>)):C3:F:?FFFB=<DBFFEGF>3:)9?FF:B?4425<28<F)-:.
@M02996:162:000000000-B87FG:1:1101:18593:8742 1:N:0:TCGACGTC+TTATGCGA
CCTACGGGTGGCAGCAGTGGGGAATTTTGGACAATGGGCGCAAGCCTGATCCAGCCATGCCGCGTGCGGGAAGAAGGCCTTCGGGTTGTAAACCGCTTTTGTCAGGGAAGAAAAGGTTCTGGCTAATACCCGGGACTCATGACGGTACCTGAAGAATAAGCACCGGCTAACTACGTGCCAGCAGCCGCGGTAATACGTAGGGTGCAAGCGTTAATCGGAATTACTGGGCGTAACGCGTGCGCAGGCTGTTATGCAGGACAGAGGTGAAATCCCCGGGCTCAACCTGGGAACTGCCTTTGTG
+
-8AA=?5)1));;88;;=;;;888CCEFFGGGFFFGFGGFEEGGGGGGFEGFGFFFEGGGGGGDFGGEGGDGGGGGGGGGGGDGGGGGGGGGGGEGGGDGGGGGGGGGGG<EFFFCFACFG9D=,ACCFGGCE7=EFGGGD9CCGGGEFGC:FGGC995@9CGCC*;E5DGG7EEGCE?EGFAFCFD<DC<1/7CEFDF495FECGAFAD9A*<FFG:C*<+<7?@673>DB(((04>F<4/4)27)472)/464).*9,(5.()(..*6*2>F@550,42*,4:?(((.40.42)*..:,
@M02996:162:000000000-B87FG:1:1101:13721:8776 1:N:0:TCGACGTC+TTATGCGA
CCTACGGGCGGCAGCAGTGGGGAATTTTGGACAATGGGCGCAAGCCTGATCCAGCAATGCCGCGTGCAGGAAGAAGGCCTTCGGGTTGTAAACTGCTTTTGTCAGGGAAGAAATCCTTTGGGTTAATACCTCGAAGGGATGACGGTACCTGAAGAATAAGCACCGGCTAACTACGTGCCAGCAGCCGCGGTAATACGTAGGGTGCGAGCGTTAATCGGAATTACTGGGCGTAAAGCTTGCGCAGGCGGCTTTGCAAGACAGAGGTGAAATCCCCGGGCCCAACCTGGGAACTGCCTTTGTT
+
88ACC>=)10)8888;;<;;;88BFGGGGGGGGGGGGGGGGGGGGGGGGGGGGFGGGGGGGGGGGGGGGGEGGGGGGGGGGGGGGGGGGGGGGGGGGGGGGGGGGGGFGGEFFGGGGGGFF7FGE,CCFFGGGF8CC=FG+@EBFECEGFE,DFGGGGCGFGGGDGEECDFGCFEG6?GEGFFA8CDGGEG*;=:FFFDFGCC3ACE3BFCEGFFFG?G3>EFFG*69:>DEF::=)-)*(/(0(0>(96;67>>)-29(,<:<>6)31:DF?6BEB6(4358?24((((424>??9<45(
@M02996:162:000000000-B87FG:1:1101:13700:8778 1:N:0:TCGACGTC+TTATGCGA
CCTACGGGCGGCAGCAGTGGGGAATTTTGGACAATGGGCGCAAGCCTGATCCAGCAATGCCGCGTGCAGGAAGAAGGCCTTCGGGTTGTAAACTGCTTTTGTCAGGGAAGAAATCCTTTGGGTTAATACCTCGAAGGGATGACGGTACCTGAAGAATAAGCACCGGCTAACTACGTGCCAGCAGCCGCGGTAATACGTAGGGTGCGAGCGTTAATCGGAATTACTGGGCGTAAAGCGTGCGCAGGCGGCTTTGCAAGACAGAGGTGAAATCCCCGGGCTCAACCTGGGAACTGCCTTTGTG
+
88ACCA1800)8888;;<;;;88BFGGGGGGGGGGGGGGFGGGGGGGGGGGGGGGGGGGGGGGGGGGGGGEGGGGGFGGGGGGGGGGGGGGGGGGGGGGGGGGGGCGFFGGFGGGGGGGFC:FGGGECFFGGG:FD7EGG7CF<BEGEGGGGFGGCE;CFGGGGE>EEGGGGGGGGGGGGGGFFGGGGGGGEGFFFFFGFD:C>C3)57>9ECFFGF<9DFFFGF@C<6BDB?:260:D539;.7<87C69@7A9:22>(4)(4:?<4@4D::<BGF((876347:3(..-8<<8)9<463
@M02996:162:000000000-B87FG:1:1101:26327:8861 1:N:0:TCGACGTC+TTATGCGA
CCTACGGGAGGCAGCAGTGGGGAATTTTGGACAATGGGCGCAAGCCTGATCCAGCAATGCCGCGTGCAGGAAGAAGGCCTTCGGGTTGTAAACTGCTTTTGTCAGGGAAGAAATCCTTTGGGTTAATACCTCGAAGGGATGACGGTACCTGAAGAATAAGCACCGGCTAACTACGTGCCAGCAGCCGCGGTAATACGTAGGGTGCGAGCGTTAATCGGAATTACTGGGCGTAAAGCGTGCGCAGGCGGCTTTGCAAGACAGAGGTGAAATCCCCGGGCTCAACCTGGGAACTGCCTTTTTG
+
A@CCC>)1)1188==;;===;88BFFGGFGFGGGGGGGGCEGFGGGGGGGEGGACCFE<EFGGGGGGGFDFGGGGGGGGGFFGGGGGEGFFGGGGGGGFFFGG<FGGGGDBFFFEGGFGGGGFC@FCEGFFGGF8BED8FECB::ECEG=@DDEDFDDFFGGGGGGGGGGFFGG8CBFGFG>FFGGGG4EDGEFFG4*;?7<C55/=5551A78C:<?DDFFE*39CF:EGB:?AB;37D9>1715@BGFFFFFAAB=F?<)2,4<A706FB:?FC@9(-4F74(4:?1:<D72:<=2),(
@M02996:162:000000000-B87FG:1:1101:25489:8891 1:N:0:TCGACGTC+TTATGCGA
CCTACGGGAGGCAGCAGTGGGGAATTTTGGACAATGGGCGCAAGCCTGATCCAGCAATGCCGCGTGCAGGAAGAAGGCCTTCGGGTTGTAAACTGCTTTTGTCAGGGAAGAAATCCTTTGGGTTAATACCTCGAAGGGATGACGGTACCTGAAGAATAAGCACCGGCTAACTACGTGCCAGCAGCCGCGGTAATACGTAGGGTGCGAGCGTTAATCGGAATTACTGGGCGTAAAGCGTGCGCAGGCGGCTTTGCAAGACAGAGGTGAAATCCCCGGGCTCAACCTGGGAACTGCCTTTGTG
+
8BCCCF:851)=========;@BFFGGGGGGGGGGGGGGGGGGGGGGGGGGGGFGGGGGGGGGGGGGGGGGGGGGGGGGGGGGGGGGGGGGGGGGGGGGGGGGGGGGGGGGGGGGGGGGGGGEGGGFGGGGGGEFGGGGGGGGGGGGGGGGFGGGGGGGGGGGGGGGGGGGGGGGGGGGGGGFFGGGGGGGGD@CGFGGFGGGFGGFFFFDGCFFGGFGGFGGGGFGGFFGEFFFFBFFG>99DFFFBD>>FFAD22>GFFF?B>(4>FAFFFFFGFFF??FFFFFB0?:4:7><BFFFF(
@M02996:162:000000000-B87FG:1:1101:25472:8892 1:N:0:TCGACGTC+TTATGCGA
CCTACGGGAGGCAGCAGTGGGGAATTTTGGACAATGGGCGCAAGCCTGATCCAGCAATGCCGCGTGCAGGAAGAAGGCCTTCGGGTTGTAAACTGCTTTTGTCAGGGAAGAAATCCTTTGGGTTAATACCTCGAAGGGATGACGGTACCTGAAGAATAAGCACCGGCTAACTACGTGCCAGCAGCCGCGGTAATACGTAGGGTGCGAGCGTTAATCTGAATTACTGGGCGTAAAGCGTGCGCATGCGGCGTTGCAAGACAGAGGTGAAATCCCCGGGCTCAACCTGGGAACTGCCTTTGTT
+
-8BCCAA==0)==8=;====;888C@FGECGCEDDEFCGFEEFGGGCGGGGFGGGGGGGGGGGGGGGCF@CFGGGGGGGGGGFFFGGGGGGFGGFGGGGGGGGGGDF@=FGGEFGEF<FFGGGGGFEGGCFFGGDGEGDDEFC=+@DEGGG?DGGGG,BAFFDGFEEEG769CFEAFCFGGGFFGGGGGEGEG+=E4CFACGGECC3B)=DGD3@F+7FC=C+CG4A4(09586AF6:>G094)4:593(4>2:.4<693(84:B?<<16*.5?>*73,4<04:7066(.48553463A-(
@M02996:162:000000000-B87FG:1:1101:25490:8909 1:N:0:TCGACGTC+TTATGCGA
CCTACGGGAGGCAGCAGTGGGGAATTTTGGACAATGGGCGCAAGCCTGATCCAGCAATGCCGCGTGCAGGAAGAAGGCCTTCGGGTTGTAAACTGCTTTTGTCAGGGAAGAAATCCTTTGGGTTAATACCTCGAAGGGATGACGGTACCTGAAGAATAAGCACCGGCTAACTACGTGCCAGCAGCCGCGGTAATACGTAGGGTGCGAGCGTTAATCGGAATTACTGGGCGTAAAGCGTGCGCTGGCGGCTTTGCCAGACAGAGGTGAAATCCCCGGGCTCAACCGTGGACCTGCCTTTTTT
+
88ACC>:951)=8=======;888CEFGGGGGGGGGGGGGGGGGGGGGGGGGGFCEFGGGGGGGGGGGGGGGGGGGGGGGGGGGGG@CFGGGGGGGGGGGGGGGFGGCFGGGCFGGGGGGGGGFGGGAFGGGE7EECEGGGGGGGGGGGGGGGGGGGGGGGGGGGGGGGGGGGGGFCFGGGGFFGGGGCE4CEA79)0C45CE>EGFEE:5E<:CDDDGDFG?CG?FF:@D>0<<@B67/()(045049;BFF<2<B25,().8??)5@AF:>?E8<>(()138,,424((4<1?2B2)4(
@M02996:162:000000000-B87FG:1:1101:25255:8958 1:N:0:TCGACGTC+TTATGTGA
CCTACGGGTGGCAGCAGTGGGGAATTTTGGACAATGGGCGCAAGCCTGATCCAGCAATGCCGCGTGCAGGAAGAAGGCCTTCGGGTTTGAAACTGCTTTTGTCAGGGAAGAAATCCGATGGGCGAATACCTCGAAGCGATTACGGTATCTGTAGAATTAGCACCGGCTCACTACGTGCCAGCAGCCGCGGTAATACGTACGATGCTAGCGTTGATCTGAATTACTTGGCGTAAAGGGTGCGCAGGCGGCTTTGCAAGTCAGAGGTGAAATCCCCGGGCGCAAGCTGGGCACTTCCTTTGTG
+
8ACCCF=):1)=6======;;88BF,CFGGCGGGGGG?FG6FGG8FGGGCGGGFGCF<F,FFGGGG7DFGGGGGAFG@,6B,,BF?F4,,CFE<,,,CFG<:FA<FE4,@,AF,,4++8+6,,++6@+3,@?=+,@+3@,+@>++@=+,73,5,,,,,5@3=3,53*41359+@5,,1*5,**;1/)1)*)**11+);*):**)*++1))/*)2@1+/1+/0+0</02357)46)*-,</()-;0)50C9(0-64))+0)4@40:?)8*:?(5-0*)7(((.(4)),4(.-4),.)/.).(
@M02996:162:000000000-B87FG:1:1101:11769:9007 1:N:0:TCGACGTC+TTATGCGA
CCTACGGGAGGCTGCAGTGGGGAATTTTGGACAATGGGCGCAAGCCTGATCCAGCAATGCCGCGTGCAGGAAGAAGGCCTTCGGGTTGTAAACTGCTTTTGTCAGGGAAGAAATCCTTTGGGTTAATACCTCGAAGGGATGACGGTACCTGAAGAATAAGCACCGGCTAACTACGTGCCAGCAGCCGCGGTAATACGTAGGGTGCGAGCGTTAATCGGAATTACTGGGCGTAAAGCGTGCGCAGGCGGCTTTGCAAGACAGAGGTGAAATCCCCGGGCTCAACCTGGGAACTGCCTTTGGG
+
88BCCA>881)=======;=;88CFGFGGGGGGGGGGGGGGGGGGGGGGGGGGFGGGGGGGGFGGGGGGGEGGGGGGGGGGGGGGGGGGGFGGGGGGGGGGGGGGGGFGGCEFGGGGGGGGDGG@FECFFGGGGFGEGGGGGGEDGGGGGGFDFGGGGGGGGGGGGGGGGGGGGGFCGGGGGFFGGGGGGG5CFGGFFGFD?:DGGFFDEDGGFFGGFG*5@CCCFDFBBGFF?AF9?@C9G;BFFF9G>FFBF<<76C>BF>:4(<?F<?:?<EGF>9B<FFFFFFB8:8><?BDFF)(3
@M02996:162:000000000-B87FG:1:1101:21805:9105 1:N:0:TCGACGTC+TTATGCGA
CCTACGGGTGGCAGCAGTGGGGAATTTTGGACAATGGGCGAAAGCCTGATCCAGCCATGCCGCGTGCAGGATGAAGGCCTTCGGGTTGTAAACTGCTTTTGTACGGAACGAAACGGTCTTTTCTAATAAAGAAGGCTAATGACGGTACCGTAAGAATAAGCACCGGCTAACTACGTGCCAGCAGCCGCGGTAATACGTAGGGTGCAAGCGTTAATCGGAATTACTGGGCGTAAAGCGTGCGCAGGCGGTGATGTAAGACAGTTGTGAAATCCCCGGGCTCAACCTGGGAACTGCATCTGTG
+
88CCC>=950);======;;;88BEFGGGGGGGGGGGGGGGGGGGGGGGGGGGGGGGGGGGGGGGGGGGGGGGGGGFGGGGGGGGGGGGGGGGGGGGGGGGGGGGFCGGGGGGGDGGGGGGGGGGGFFFD;<DFFGGGFGFAFGCEGGGGGFGEFGGGGGGGGGDDEG9EGGGGGG>FGGGFFFGF*@DC7>EFGGFGGFDCF3:6;8>DDE3>AGF@GCFCFCC@FFFD7:<F<FBF@C6D379836/(-*66A<BCFFFFFDAB2<?<FFBFFE@90:?FFFF7<<2814<<.67<<2)
@M02996:162:000000000-B87FG:1:1101:17615:9126 1:N:0:TCGACGTC+TTATGCGA
CCTACGGGTGGCAGCAGTGGGGAATCTTAGACAATGGGGGCAACCCTGATCTAGCCATGCCGCGTGAGTGATGAAGGCCTTAGGGTTGTAAAGCTCTTTCAGCTGGGAAGATAATGACGGTACCAGCAGAAGAAGCCCCGGCTAACTCCGTGCCAGCAGCCGCGGTAATACGGAGGGGGCTAGCGTTGTTCGGAATTACTGGGCGTAAAGCGCACGTAGGCGGACCAGAAAGTTGGGGGTGAAATCCCGGGGCTCAACCTCGGAACTGCCCTCAAAACTATTGGTCTGGAGTTCGAGAGAG
+
88CCCD8):)0;===;===;;88BEFGGGGGGGGGGGGGGFGGGGGGGGGGGGFFGGGGGGGGGFGGGGGGGGGGGGGGGGGGGGGGGGGGGGGGGGGFGGGGGGGGFGGGGGGGGGGGGGGGGGGFGGGGFFFGGGGGGGGGGEGGGGEGFGGGGGGGGGDGECGC>FGGG7EGEGGGGGGFFGGGGGGGEGFGGFGGFGGGFGGEFFFGGGFFGGFGCFGGCEFEF?FF@AFFF>FFD9<>FAFFBD9>@B>FFFGG?BE?>F>?BF?C0:26<?<>BDFB2<<B:79<?B43:;2948
@M02996:162:000000000-B87FG:1:1101:8099:9128 1:N:0:TCGACGTC+TTATGCGA
CCTACGGGCGGCAGCAGTGGGGAATATTGGACAATGGGCGCAAGCCTGATCCAGCCATGCCGCGTGAGTGATGAAGGCCTTAGGGTTGTAAAGCTCTTTTGTCCGGGACGATAATGACGGTACCGGAAGAATAAGCCCCGGCTAACTTCGTGCCAGCAGCCGCGGTAATACGAAGGGGGCTAGCGTTGCTCGGAATCACTGGGCGTAAAGGGCGCGTAGGCGGCCATTCAAGTCGGGGGTGAAAGCCTGTGGCTCAACCACAGAATTGCCTTCGATACTGCTTGGCTTGAGTTTGGGAGAG
+
-8CCCB>B5)18888;;<;;;88BFFFFGGGFGFGGGGGGGGGGGGGGGGFGGFFFGFFGGCFFFGEFFFGGGGGGGGGGGGFGGGGGGGGGGGGFFFGGGGEFCCEFBFCFGGGFFGGEGGDGGEEGGGGGGGGGCGDEGGGEFFGGGGGGGGGGGGGGGDGGDGGEGFGGGC=ECEGGGGFFEGCDGCGGG5EGFG4@F<FF87>:>BGDDFF579CD?ECCGFGGABG=5>:B>>BD97<BFFF:D<>:::>BFG4::@B02>9<@5:><4.+0(44)1<?:7019(564)::)(--4
@M02996:162:000000000-B87FG:1:1101:14053:9216 1:N:0:TCGACGTC+TTATGCGA
CCTACGGGAGGCTGCAGTGGGGAATTTTGGACAATGGGCGCAAGCCTGATCCAGCAATGCCGCGTGCAGGAAGAAGGCCTTCGGGTTGTAAACTGCTTTTGTCAGGGAAGAAATCCTTTGGGTTAATACCTCGAAGGGATGACGGTACCTGAAGAATAAGCACCGGCTAACTACGTGCCAGCAGCCGCGGTAATACGTAGGGTGCGAGCGTTAATCGGAATTACTGGGCGTAAAGCGTGCGCAGGCGGCTTTGCAAGACAGAGGTGAAATCCCCGGGCTCAACCTGGGAACTGCCTTTGTG
+
8ACCCE>A5)1=========;8886CFGGGGGGGGGGGGGGGEGGGGGGGGGGFGGGGGGGGGGGGGGGGGFGGGGGGGGGGGFGGGGGGGGGGGGGGGGFGDFGFGGGGGFGGGGGGGFGDCCFFFGGGEGGC8CEEGGGDGGCGGGGGGCFEGGFGFCADDFFCEG>FFGGGGG6EGGGGFFFFDGGGDEEFGFFGGAG<FFGG>DFFGGDFCGF;33>FGFCFFDBFGD?(:F9:>C>3253>>6CB6@)2<<A*C>7?4(4:<<9:F0:458043:46:?B2:64:6:<71)829A(
@M02996:162:000000000-B87FG:1:1101:22721:9301 1:N:0:TCGACGTC+TTATGCGA
CCTACGGGGGGCTGCAGTGGGGAATTTTGGACAATGGGCGCAAGCCTGATCCAGCAATGCCGCGTGCAGGAAGAAGGCCTTCGGGTTGTAAACTGCTTTTGTCAGGGAAGAAATCCTTTGGGTTAATACCTCGAAGGGATGACGGTACCTGAAGAATAAGCACCGGCTAACTACGTGCCAGCAGCCGCGGTAATACGTAGGGTGCGAGCGTTAATCGGAATTACTGGGCGTAAAGCGTGCGCAGGCGGCTTTGCAAGACAGAGGTGAAATCCCCGGGCTCAACCTGGGAACTGCCTTTGTG
+
8ACCCBD):=)8888::::::88BFEFGGGGGGGGGGGGGGGGGGGGGGGGGGGGFFGGGGGGGGGGGGGGGGGGGGGGGGGFGGGGGGGGGGGGGGGGGGGGGGGGFGGGGGGGGGGFGFEFGGGGGGFGGGGGGEGGGGFFGEGFCCFGCEGGGFGGGGGFGG=EG=FGGGGGGGGGGGGFFFFCGGG3?EFGGFGGFGCGFGDBFEF<GCFFCF?GGFGGGGBCGFFGFF?A?3:<7499BF>FFD9>47<B4ACFFFF4:??<?FFDB??@:<933>FFB::?185,.4).3=2663
@M02996:162:000000000-B87FG:1:1101:24316:9303 1:N:0:TCGACGTC+TTATGCGA
CCTACGGGAGGCAGCAGTGGGGAATTTTGGACAATGGGCGCAAGCCTGATCCAGCAATGCCGCGTGCAGGAAGAAGGCCTTCGGGTTGTAAACTGCTTTTGTCAGGGAAGAAATCCTTTGGGTTAATACCTCGAAGGGATGACGGTACCTGAAGAATAAGCACCGGCTAACTACGTGCCAGCAGCCGCGGTAATACGTAGGGTGCGAGCGTTAATCGGAATTACTGGGCGTAAAGCGTGCGCAGGCGGCTTTGCAAGACAGAGGTGAAATCCCCGGGCTCAACCTGGGAACTGCCTTTGTG
+
8ACCC>=>51)=========;88BFFGGGGGGGGGGGGGGGGGGGGGGGGGGGFEGGGGGGGGGEDEGGGCFGFGGFGGGGGGGGGGGGGFGGGGGGGFGGGGGGGGGGGGGGGGGGGGGGE@@FGGGGGGGGGGGGCFGGGGGGGG@FGGGFGGGGGFGGF:EFGEEGGGGGGGGGGGGGGFFGGGGGGGGGFGG>C6ADGGECGE>DFGC8==CG;DDFCGGFBFGFFGD10<B>FDG>905>>B>G>0?BFFF<CF8(7232()59<::)45C>343<*(3::::,5-8<?B?444<7
@M02996:162:000000000-B87FG:1:1101:4680:9318 1:N:0:TCGACGTC+TTATGCGA
TCTACGGGTGGCTGCAGTGGGGAATTTTGGACAATGGGCGCAAGCCTGATCCAGCAATGCCGCGTGCAGGAAGAAGGCCTTCGGGTTGTAAACTGCTTTTGTCAGGGAAGAAATCCTTTGGGTTAATACCTCGAAGGGATGACGGTACCTGAAGAATAAGCACCGGCTAACTACGTGCCAGCAGCCGCGGTAATACGTAGGGTGCGAGCGTTAATCGGAATTACTGGGCGTAAAGCGTGCGCAGGCGGCTTTGCAAGACAGAGGTGAAATCCCCGGGCTCAACCTGGGAACTGCCTTTGTG
+
-88==D=))11;;8=;===;;868ECGGEFE@F@FGGGGFEGFFDFGGFGGGGEFAFGGCFC7C@FGCFC:FFFGGGFGEFFFGGFEGFGGFGGFFGEGFGGFEGFGGGEFGGGGGGGGGGEGGGGCGGFGFECFGEGGDGGEGGEFGFFFGGFFGGGGGGFGFFGGEEEGGG6EFGGFECFFA6FGD>GGGGF9A;CFADDGDEGB>3>CEGFFCFDCGF<F7FFGGFFGFFFFF>:D>9/4>>DE>>9942:A>A:<?F4812:<?@AG?2<@GDB0(5*.4,8?612-)52<)9)-68
@M02996:162:000000000-B87FG:1:1101:18870:9320 1:N:0:TCGACGTC+TTATGCGT
CCTACGGGTGGCAGCAGTGGGGAATTTTGGACAATGGGCGCAAGCCTGATCCAGCAATGCCGCGTGCAGGAAGAAGGCCTTCGGGTTGTAAACTGCTTTTGTCAGGGAAGAAATCCTTTGGGTTAATACCTCGAAGGGATGACGGTACCTGAAGAATAAGCACCGGCTAACTACGTGCCAGCAGCCGCGGTAATACGTAGGGTGCGAGCGTTAATCGGAATTACTGGGCGTAAAGCGTGCGCAGGCGGCTTTGCAAGACAGAGGTGAAATCCCCGGGCTCAACCTGGGAACTGCCTTTGGG
+
8ACCCBA95)1===8====;;88BFGGGGGGGGGGGGGGGGGGGGGGGGGGGGGFGGGGGGGGGGGEGGGFGGGGGGGGGGGGGGGGGGGGGGGGGGGGGGGGGGGGGGGGGGFGGGGGGGGFGGGGGGFFGGFFGGGGGGGGG@EGEGFGGGGGGGDFGGGGGGGGGGGGGGFGCCCFGGGFFGGDDDG4=E+:9FFGFGGFDEDBEFFDGGFFGGFGGFGGGG=C>?EGF<BFF>B:<9C>D(8>;C>FFFFFAF6C>:75<:1)5=AC?F<EG:(2,)921:BFB753)37<?9<9((
@M02996:162:000000000-B87FG:1:1101:4696:9326 1:N:0:TCGACGTC+TTATGCGA
CCTACGGGTGGCTGCAGTGGGGAATTTTGGACAATGGGCGCAAGCCTGATCCAGCAATGCCGCGTGCAGGAAGAAGGCCTTCGGGTTGTAAACTGCTTTTGTCAGGGAAGAAATCCTTTGGGTTAATACCTCGAAGGGATGACGGTACCTGAAGAATAAGCACCGGCTAACTACGTGCCAGCAGCCGCGGTAATACGTAGGGTGCGAGCGTTAATCGGAATTACTGGGCGTAAAGCGTGCGCAGGCGGCTTTGCAAGCCCGAGGTGAAATCCCCGGGCTCAACCTGGGAACTGCCTTTGTG
+
8ACCCEA9=))====;==;;;88@EFFGGGGGGCFFGEGGGGGGGGGGGGGGGGGGGGGGGGGGGGGGGGGGGGGGFGGCFGGGEGGGGFGGGGGGGGGCAFGGGFFGGDGGGGGGGGGGGGGDGGGGFGGGEGGGGDGFGGGDCEFCFEFGGG9@DGGFGFFGCGEGGGGGGGGGGGGGCDFFGGGGGGGG*14BFFC6DDGFGDE:BDGGGFFGG?CDFGGFGFFC<BG33?FFB?793CBBFFFFG>>FFA45)**(-7;9:628F:247:>C@((4.6.3?:??72-4287<=<AA2
@M02996:162:000000000-B87FG:1:1101:28602:9410 1:N:0:TCGACGTC+TTATGCGA
CCTACGGGGGGCAGCAGTGGGGAATTTTGGACAATGGGCGCAAGCCTGATCCAGCCATGCCGCGTGCGGGAAGAAGGCCTTCGGGTTGTAAACCGCTTTTGTCAGGGAAGAAAAGGTTCTGGCTAATACCCGGGACTCATGACGGTACCTGAAGAATAAGCACCGGCTAACTACGTGCCAGCAGCCGCGGTAATACGTAGGGTGCAAGCGTTAATCGGAATTACTGGGCGTAAAGCGTGCGCAGGCGGTTATGCAAGACAGAGGGGAAATCCCCGGGCTCAACCTGGGAACTGCCTTTGTG
+
AACCCE0=5)088889:<:::88BEFGGGGGGGGGGGGGGFGGGGGGGGGGGGFEFGGGGGGGGFEGGGGGGGFGGGGGGGGGGGGGGGGGGGGGGGGGFGGFGGGGGGGGGCGGGGGGGGGGGGGFCF>CGGGGGGGGGGGGGGGG>CGGGGFGCGGFGGGGGGEGGGGGGGFGGGGGGGGFFGGGGDGGGCFGG>CC>CGFED>@FF79E35?FF4<D3CGDG?CFFFGD:?DFFFFD,79:><>9171?AFF2-*25?F>2((76>9C(,8BGF16:367:>?BF(.-44>03@7))(
@M02996:162:000000000-B87FG:1:1101:28581:9410 1:N:0:TCGACGTC+TTATGCGA
CCTACGGGGGGCAGCAGTGGGGAATTTTGGACAATGGGCGCAAGCCTGATCCAGCCATGCCGCGTGCGGGAAGAAGGCCTTCGGGTTGTAAACCGCTTTTGTCAGGGAAGAAAAGGTTCTGGCTAATACCCGGGACTCATGACGGTACCTGAAGAATAAGCACCGGCTAACTACGTGCCAGCAGCCGCGGTAATACGTAGGGTGCAAGCGTTAATCGGAATTACTTGGCGTAAAGCGTGCGCAGGCGGTTATGCAAGACAGAGGTGAAATCCCCGGGCTCAACCTGGGAACTGCCTTTGTG
+
8ACCCFF))0)8888::<:::88CFGGGGGFGGGGGGGGGGGGGGGGGGGGGGGGGGGGGGGGGGGGGGGGGGGGGGGGFGGGGGGGGGGGGGGEGGGGGGGEFGGGFGGGGGGGFGGGGGGGCEGFFGFGFGGGGGFGG9FGGGEGGGGGGGGGFGGGFGF8FEGGGGGGFGGEGGFGGGGFFGGGGGGGGE?FG>GG:C7FEGGF=FD7EGFFDGFGGFGGGG*AD7>5>??AFFFFG93707>)417BF9>ABFE4,1?>?B?><F<F???B57;6?BFFF0(,4(5482<F>FB<:,
@M02996:162:000000000-B87FG:1:1101:4168:9423 1:N:0:TCGACGTC+TTATGCGA
CCTACGGGGGGCAGCAGTGGGGAATTTTGGACAATGGGCGCAAGCCTGATCCAGCAATGCCGCGTGCAGGAAGAAGGCCTTCGGGTTGTAAACTGCTTTTGTCAGGGAAGAAATCCTTTGGGTTAATACCTCGAAGGGATGACGGTACCTGAAGAATAAGCACCGGCTAACTACGTGCCAGCAGCCGCGGTAATACGTAGGGTGCGAGCGTTAATCGGAATTACTGGGCGTAAAGCGTGCGCAGGCGGCTTTGCAAGACAGAGGTGAAATCCCCGGGCTCAACCTGGGAACTGCCTTTGTG
+
8ACCCDF=>)08888::<:::88BFFGGGGGGGGGGGGGGGGGGGGGGGGGGGFFGFGGGGGGGGGGGGGEGGGGGFGGGGGGGGGGGGGGGGGGGGGGGGGFGGGGFGGGGGGGGGGGGGGGGGGFFGGGGGFGGEGGGGGGGGGGGGGGGGGGGGGGGGGGFGGGGGGGGGGGGGGGGDGFFGGGGGGCEGFGGFF*)>DFEED>BEFDGGFFGC?GGFGFGGFGGFFGFFFFFB?><3>>E9BB95>6F<<9>FCC3?F?<8<A<@>C8::BEE6233/(3:?BF47-2)444BBAA4
@M02996:162:000000000-B87FG:1:1101:13611:9527 1:N:0:TCGACGTC+TTATGCGA
CCTACGGGTGGCTGCAGTGGGGAATCTTGCGCAATGGGCGAAAGCCTGACGCAGCCATGCCGCGTGGATGATGAAGGTCTTAGGATTGTAAAATCCTTTCACCGGGGACGATAATGACGGTACCCGGAGAAGAAGCCCCGGCTAACTTCGTGCCAGCAGCCGCGGTAATACGAAGGGGGCTAGCGTTGCTCGGAATTACTGGGCGTAAAGGGCGCGTAGGCGGACAGTTAAGTTGGGGGTGAAAGCCCGGGGCTCAACCTCGGAAATGCCTTCAATACTGGCTGTCTTGAGTACGGGAGAG
+
8ACCCD0):0)========;;8BFGGGGGGGGGGGGGGGGGGGGGGGGGGEGGGGGGGGGFFGGFGFGFGGGGGGGGGGGGGFGEFGGFFGGGGFGFGGGGGGGGGGEGGEGGGGGGGGEFGGFFGGCC7DFEFDDFFEGGG@FFGGBCEGCEGECCCCF:;BCFG=*:CEG4BCECEEG=C8AGG99<<CGGF>8:>F4DFGFGGEE>?CG3B:DG>DD?GGCEBE:5FCBFA<?62B>;D>@<553C9FFF0<<47944>07?94<=3C2859+9?4AB>:38<B495.6..,25(713
@M02996:162:000000000-B87FG:1:1101:21372:9533 1:N:0:TCGACGTC+TTATGCGA
CCTACGGGGGGCAGCAGTGGGGAATTTTGGACAATGGGCGCAAGCCTGATCCAGCAATGCCGCGTGCAGGAAGAAGGCCTTCGGGTTGTAAACTGCTTTTGTCAGGGAAGAAATCCTTTGGGTTAATACCTCGAAGGGATGACGGTACCTGAAGAATAAGCACCGGCTAACTACGTGCCAGCAGCCGCGGTAATACGTAGGGTGCGAGCGTTAATCGGAATTACTGGGCGTAAAGCGTGCGCAGGCGGCTTTGCAAGACAGAGGTGAAATCCCCGGGCTCAACCTGGGAACTGCCTTTGTG
+
8ACCCEFBA))8888::<:::88BFGGGGGGGGGGGGGGGGGGGGGGGGGGGGGGGGGGGGGGGGGGGGGGGGGGGGGGGGGGGGGGGGGGGGGGGGGGGGGGGGGGGGGGGGGGGGGGGGGGGGGFCFGGGGCCEGGGGGGGGGEGGGGFGGGGGFFGGGGGGGGGGGGGGFGGGGGGFGGFFGGDDGGGEEFGGFGGFGGGFGGBFFFGGDFFGGFDGFGGGGFCGFDGF?BFFBFDG;C9<9@>9CBBF<>A<7CF?B@??76<)=4C>:?FGF>>0<@:?00((.44884188396(
@M02996:162:000000000-B87FG:1:1101:8897:9580 1:N:0:TCGACGTC+TTATGCGA
CCTACGGGAGGCTGCAGTGGGGAATTTTGGACAATGGGCGCAAGCCTGATCCAGCAATGCCGCGTGCAGGAAGAAGGCCTTCGGGTTGTAAACTGCTTTTGTCAGGGAAGAAATCCTTTGGGTTAATACCTCGAAGGGATGACGGTACCTGAAGAATAAGCACCGGCTAACTACGTGCCAGCAGCCGCGGTAATACGTAGGGTGCGAGCGTTAATCGGAATTACTGGGCGTAAAGCGTGCGCAGGCGGCTTTGCAAGACAGAGGTGAAATCCCCGGGCTCAACCTGGGAACTGCCTTTGTG
+
8ACCCF=58:)====;====;88BFGGGGGGGGGGGGGGGGGGGGGGGGGGGGGGGFGGGGGGGGGGGGGGGGGGGGGGGGGGGGGGGGGGGGGGGGGGGGGGGGGGGGGGGFGGGGGGGGGGGGGFFGGGGGGFGGGGGGGGGGGGGGGGCFGGGGGGGGGGGGGGGGGGGGGGGGGGGFGFFGFGGGGGEGFGCFGGFGGGFGGF3)>7A5>FFGFGGFCFFGFGGB5CFFFF?>BF7792B65@BDFBFFF>4<*5::85:>?A?FFGFFBFGB;6?B?<?((48:>:?578?774..
@M02996:162:000000000-B87FG:1:1101:6718:9594 1:N:0:TCGACGTC+TTATGCGA
CCTACGGGGGGCAGCAGTGGGGAATTTTGGACAATGGGCGCAAGCCTGATCCAGCAATGCCGCGTGCAGGAAGAAGGCCTTCGGGTTGTAAACTGCTTTTGTCAGGGAAGAAATCCTTTGGGTTAATACCTCGAAGGGATGACGGTACCTGAAGAATAAGCACCGGCTAACTACGTGCCAGCAGCCGCGGTAATACGTAGGGTGCGAGCGTTAATCGGAATTACTGGGCGTAAAGCGTGCGCAGGCGGCTTGGCAAGACAGAGGTGAAATCCCCGGGCTCAACCTGGGAACTGCCTTGGTG
+
8ACCC?=>>=)8888::<:::884BEGGGGGGGGGGGGGGGGGGGGGGGGGGGGGGEGGGGGGGGGGGGGGFGGGGGGGGGGGCFFGGGGGGGGGGGGGGGGGGGGGGGGGGGGGGGGGGFCFGDFCFGGGGGGCECG@FGGGGGGGGGGGCFGGGGGGGGGGCGGDEGFFF>FEG8CGGGGFFGFDGGGDEDFGGFGFFC>F>EGFFFFGGG3BGGFDDFGFFC*7CBED@??FF>:>3759B>F@653>)(5>58=F?B55(582>B)0.),>*),(-44:<023-.(-4<B,3@)44(
@M02996:162:000000000-B87FG:1:1101:6698:9594 1:N:0:TCGACGTC+TTATGCGA
CCTACGGGGGGCAGCAGTGGGGAATTTTGGACAATGGGCGCAAGCCTGATCCAGCAATGCCGCGTGCAGGAAGAAGGCCTTCGGGTTGTAAACTGCTTTTGTCAGGGAAGAAATCCTTTGGGTTAATACCTCGAAGGGATGACGGTACCTGAAGAATAAGCACCGGCTAACTACGTGCCAGCAGCCGCGGTAATACGTAGGGTGCGAGCGTTAATCGGAATTACTTGGCGTAAAGCGTGCGCAGTCGGCTTTGCAAGACAGAGGTGAAATCCCCGGGCTCAACATGGGCACTGCCTTGTTG
+
-8BCCFF=)))8888::<:::888AAFGGEGGFGGG8@FFCFEGGGGG@FGGGGFGGGGDGGGGGGGGGGEFGGGGGGFGGGGGGGGGGGGGGGGGGGGGGGGGGGG7FGGGGGGGGGGGGGGGGA@7?FGGEE?E7CFGGFGGFGFEGGFC6CC?C?CEGGGGE5*/A<FFGGGGGGGGFGF4E<DDDG<EEBGD3CF)97F>CC>3)79C5:**9(*9<F+::*<*,8DB1:279?><9/-7(9),)(-)3:65)*24,7(,8<4)8<>0)-5/;9(,514),(.((,-((..,8).4(
@M02996:162:000000000-B87FG:1:1101:17166:9611 1:N:0:TCGACGTC+TTATGCGA
CCTACGGGAGGCTGCAGTGGGGAATTTTGGACAATGGGCGCAAGCCTGATCCAGCAATGCCGCGTGCAGGAAGAAGGCCTTCGGGTTGTAAACTGCTTTTGTCAGGGAAGAAATCCTTTGGGTTAATACCTCGAAGGGATGACGGTACCTGAAGAATAAGCACCGGCTAACTACGTGCCAGCAGCCGCGGTAATACGTAGGGTGCGAGCGTTAATCGGAATTACTGGGCGTAAAGCTTCACCCGGCGGCTTTGCAAGACTGAGGGTAAATCCCCGGGCTCAACCTGGGAACTTCCTTTGTG
+
8ACCCEFF50)8;=====;;;888EEFGGDGGGGGGGGGGGGGGGGGGGAFFGFGFFAFFGGGGGGGGGGGGGGGGGDGFGGFGGGGGGGGGGGCGGGGGGGGGCFGEGGGFE?EFF<FGGEGGGGFGFFDFGG88EGGGECFDEEFEFF=EFBDEBFGFFCDFCGDE6FGGCG>FB7C:?D6;DFDGGGD*;64;6C?8D:FBED85.8DGGFF+/6CD7F+2A8FF(.C346)/))**)*(0(..49;BF<FF)50>4))5((-(,94?:7():59(4,??<?011440)).8AFA6)(
@M02996:162:000000000-B87FG:1:1101:6709:9611 1:N:0:TCGACGTC+TTATGCGA
CCTACGGGGAGCAGCAGTGGGGAATTTTGGACAATGGGCGCAAGCCTGATCCAGCAATGCCGCGTGCAGGAAGAAGGCCTTCGGGTTGTAAACTGCTTTTGTCAGGGAAGAAATCCTTTGGGTTAATACCTCGAAGGGATGACGGTACCTGAAGAATAAGCACCGGCTAACTACGTGCCAGCAGCCGCGGTAATACGTAGGGTGCGAGCGTTAATCGGAATTACTGGGCGTAAAGCGTGCGCAGGCGGCTTTGCAAGACAGAGGTGAAATCCCCGGGCTCAACCTGGGAACTGCCTTTGTG
+
8ACCCFFBB508===;;<;;;888CEFGGGGGGGGGGGGGGGFGGGGGCGGGGFCFFGGGGGGGGGGGGGGGGGGGGGGGGGGGGDFGGGGGGGDGGGGGFFGGGFFFGGGGGGGGGGGGGGCFGGFGFGCFGEFEEGGGGGGGCEFCDEFGGGFFGGFGGGGGGGGGGGGFFGGGGGGF?FFFGGGGGGGGGFGGFGGFCDGFGGFFEBD5*=7CCDDD>FGCCF?F::DDBBBF>?BC1>;B0>E;<19@B99<>>C38)5:2:A?B<C?24>?.470?F?:::B6248).),3*)654
@M02996:162:000000000-B87FG:1:1101:13930:9617 1:N:0:TCGACGTC+TTATGCGA
CCTACGGGTGGCAGCAGTGGGGAATTTTGGACAATGGGCGCAAGCCTGATCCAGCAATGCCGCGTGCAGGAAGAAGGCCTTCGGGTTGTAAACTGCTTTTGTCAGGGAAGAAATCCTTTGGGTTACTACCTCGAAGGGATGACGGTACCTGAATAATAACCACCGGCTAACTACGTGCCAGCAGCCGCGGTAATACGTATGGTGCGAGCGTTGAGCGGAATTACTTGGCGTAAAGCGAGCCGAGGCGGCTTTGGAAGACAGAGTGTAACTCCACGGGCTCACGCGTTGAATTGCCTTTGTG
+
88<CC>>=8:0=====;=;;;888;6CFGGCFCGFGGGGGGGGGGGGGCEFFGGG@F,CFFGGGGGD7F<FGFGGGGCGGGGGGDFGGGGGFGE,CFGGG,4AFFFGGF?AF,9E,,A,,97=CF<E57,4,++,+>+,,86@F7@=8EFF8=,33>ED,66DE7+1@C>?EC6@G,1*2,999E773*7D5*+1,20*+26@4>D:E3)27):)8>0)).03:?*?F::D5((.*((0)()-0(0)-/14)8(()(**(()(.)-).1-2,)()*0(4-47(((,(-())-,-)-*.<:.
@M02996:162:000000000-B87FG:1:1101:21671:9651 1:N:0:TCGACGTC+TTATGCGA
CCTACGGGGTGCAGCAGTGGGGAATTTTGGACAATGGGCGCAAGCCTGATCCAGCAATGCCGCGTGCAGGAAGAAGGCCTTCGGGTTGTAAACTGCTTTTGTCAGGGAAGAAATCCTTTGGGTTAATACCTCGAAGGGATGACGGTACCTGAAGAATAAGCACCGGCTAACTACGTGCCAGCAGCCGCGGTAATACGTATGGGGCGAGAGTTAATCGGAATTACTTGGCGTCAGCCGTGCCCAGGCGTCTTTTCACGACAGAGATGACATCCCCGGGCTCAACCCGGGACCTGCCTTGTTT
+
68BC@*:)8))8==;;6==;;888CEFGFCGGFGGE8FGGGGGGGGGGGGGGGGG<CF9FG7FGGGGGGGGGC,EF<FGDFGFBFGG7BFF9<EAFGGFG9FFEGFGGGGFFGFDGGGGGGGGGFFEFFDGG>+@CEG8F>8D:CCE@FGFFGGGGGC7@EFFG76CECFFGGF:E,97,@CAFGGDGDC):;89=FC4+;**)*1)8))*4+/*:3:*/58ADF*094)>)(().-()*(*).(0<4)4(*).))(*1(3::()..)9-616,)10793)/41(-(-4(((.3(,*)..(
@M02996:162:000000000-B87FG:1:1101:25845:9657 1:N:0:TCGACGTC+TTATGCGA
CCTACGGGTGGCAGCAGTAGGGAATCTTCCGCAATGGACGAAAGTCTGACGGAGCAACGCCGCGTGAACGATGAAGGCCTTCGGGTCGTAAAGTTCTGTTGTTAGGGAAGAACAAGTACCGTTCAAATAGGGCGGTACCTTGACGGTACCTAACCAGAAAGCCACGGCTAACTACGTGCCAGCAGCCGCGGTAATACGTAGGTGGCAAGCGTTGTCCGGAATTATTGGGCGTAAAGCGCGCGCAGGCGGTCTCTTAAGTCTGATGTGAAATCTCGCGGCTCAACCGCGAGCGGCCATTGGA
+
88CCCF@580)=;==;===<;BCFGGGGGGGGGGGGGGGGGGGGGGGGGGGGGGGGGGGGGGGGGGGGGGGGGGGGGGGGGGGGGGGGGGGGGGGGGGGGGGGGGGGGGGGGFGGGGGGGGGGGGGGGGGGGGGGGGGGGGGGGGGGGDGCFGFGGGFGGGGFGGGGGGGGGGGGGGGGGGGFFGGGDGGGEEFGFFGGFFGGFFGFFFFGGG>:DFBG7@GGGGFGGFFGFFFBFBFFC>D>D9754727D>FBBFGFFFF9<<FFD=<FFFFFC>9;;3??F?F944739>F9B?><?)
@M02996:162:000000000-B87FG:1:1101:21666:9668 1:N:0:TCGACGTC+TTATGCGA
CCTACGGGGGGCAGCAGTGGGGAATTTTGGACAATGGGCGCAAGCCTGATCCAGCAATGCCGCGTGCAGGAAGAAGGCCTTCGGGTTGTAAACTGCTTTTGTCAGGGAAGAAATCCTTTGGGTTAATACCTCGAAGGGATGACGGTACCTGAAGAATAAGCACCGGCTAACTACGTGCCAGCAGCCGCGGTAATACGTAGGGTGCGAGCGTTAATCGGAATTACTGGGCGTAAAGCGTGCGCAGGCGGCTTTGCAAGACAGAGGTGAAATCCCCGGGCTCAACCTGGGAACTGCCTTTGTG
+
8ACCCBF>A8)8888::<:::88CFFGGGGGGGGGGGGGGGGGGGGGGGGGGGGGGFGGGGGGGGGGGGGGGGGGGGGGGGGGGGGGGGGGGGGGGGGGGGGGGGGGGGGGGGGGGGGGGGDGGGGGGGGGGGGGGCEGGGGGGGGGEGGGGGGGGGGGGGGGGGDGGGGGGGGGGGGGGFGFFGGDGGGGGGFCGFGGFGDGEGGEEFFGGGFFGGFGGFFFC9?GDFFGB?BFF><BD;D>D>BB;DB9:A>BAB6D7<F??FFFFFFFFF8;CB>9<<??:::??<4-))..5=7<:1
@M02996:162:000000000-B87FG:1:1101:21653:9681 1:N:0:TCGACGTC+TTATGCGA
CCTACGGTGGGCAGCAGTGGGGAATTTTGGACAATGGGCGCAAGCCTGATCCAGCAATGCCGCGTGCAGGAAGAAGGCCTTCGGGTTGTAAACTGCTTTTGTCAGGGAAGAAATCCTTTGGGTTAATACCTCGAAGGGATTACGGTACCTGAAGAATAAGCACCGGCTAACTACGTGCCAGCAGCCGCGGGAATACGTAGGGTGCGAACGTTAATCGGAAGTACTGGGCGGAAAGCGTGCTCAGCGGGCTTTGCAAGAAAGAAGTGAAATCCCCGGGCCCAACCTGGGAAAGGCCTTTGTG
+
-8@C=?A)01)6=======;=@BFGGGGGGGGGGGGGGGGGGGGGGGGGGGGGGGGFGGFGGGGFFCGGGEGGGGGGGGGGGGGGGGG:FFGGGGGGDGGGGFFFFGGGGFGGGGFGGFFGGGDGGGGGGGFGGGGGE,,,7EFCDG8EF9B8:,DD=B,,=>DEEEGDFGE28>FCFGG,7AFC77>7>58:)4A>6>FGDC5?D)))0/2>FFDF03*)3<>CFD7:D).2-44,4>*4*..)).-773?>><2)0*(.)(.-)-692*526@C7;((-)3(83((.5(,((4))5>.,
@M02996:162:000000000-B87FG:1:1101:23493:9703 1:N:0:TCGACGTC+TTATGCGA
CCTACGGGCGGCTGCAGTGGGGAATTTTGGACAATGGGGGCAACCCTGATCCAGCAATGCCGCGTGTGTGAAGAAGGCCTTCGGGTTGTAAAGCACTTTTGTCCGGAAAGAAAACGCCGTGGTTAATACCCGTGGCGGATGACGGTACCGGAAGAATAAGCACCGGCTAACTACGTGCCAGCAGCCGCGGTAATACGTAGGGTGCAAGCGTTAATCGGAATTACTGGGCGTAAAGCGTGCGCAGGCGGTCCGCTAAGACAGCTGTGAAATCCCCGGGCTTAACCTGGGAACTGCATTTGTG
+
8ACCCB:051)8888;;;;;;88BFGGGGGGGGGGGGGGGGGGGGGGGGGGGGFGGGGGGGGGGGGGGGGGGGGGGGGGGGGGGGGGGGGFGGGGGGGGGGGGGGGCFGGGGGGGGGGGGGGGGGGEFGGGGGCGGGGGGGGGGGGGEGGGGGGGG,CFCFCFFFGGGGGGGGGGGGGFGGGFFGGGGGG<>EFC?@FF>GGGEE*=FFFGGGFFGGFGGFGGGGFFFFFGFFFFF>?FD496@>EF>9;BD>F(9>9C?2),,<?4<64?:>B)CE>3<?FFFBFF8(.-5<2<AB<D2(
@M02996:162:000000000-B87FG:1:1101:16334:9721 1:N:0:TCGACGTC+TTATGCGA
CCTACGGGCGGCAGCAGTGGGGAATTTTGGACAATGGGCGCAAGCCTGATCCAGCCATGCCGCGTGCGGGAAGAAGGCCTTCGGGTTGTAAACCGCTTTTGTCAGGGAAGAAAAGGTTCTGGCTAATACCCGGGACTCATGACGGTACCTGAAGAATAAGCACCGGCTAACTACGTGCCAGCAGCCGCGGTAATACGTAGGGTGCAAGCGTTAATCGGAATTACTGGGCGTAAAGCGTGCGCAGGCGGTTATGCAAGACAGAGGTGAAATCCCCGGGCTCAACCTGGGAACTGCCTTTGTG
+
8ACCCDDA5:)8888;;<;;;888CCFGGGGGGGGGGGGGGGGGGGGGGGFGGFGGGGGGGGGGGGDGGGEGGFFGGGGFFGGGGGGGGGGGGGGGGFGGGGGGGGGGGGGGGGFDGFGGFGGGGCEGGFGEGFGGGGGCFGFG7EFEGGG@CGFFEFFGGFGGGGGGGGGGGGGGGGFFGGFFGGGGG57CCFFEFGGFGGGFGGFFFFGCD>FFFBGC:GGGGFGGFF<B?FA67:@1,1-86D>><16BAFFAD6C:::7<3?FB@<F?>17CEF9?7=<?0<?:.33).323@<2).
@M02996:162:000000000-B87FG:1:1101:19157:9762 1:N:0:TCGACGTC+TTATGCGA
CCTACGGGAGGCAGCAGTGGGGAATTTTGGACAATGGGGGCAACCCTGATCCAGCCATGCCGCGTGCGGGAAGAAGGCCTTCGGGTTGTAAACCGCTTTTGTCAGGGAAGAAATCCTTTGGGCTAATAACTCGGAGGGATGACGGTACCTGAAGAATAAGCACCGGCTAACTACGTGCCAGCAGCCGCGGTAATACGTAGGGTGCAAGCGTTAATCGGAATTACTGGGCGTAAAGCGTGCGCAGGCGGTTATGCAAGACAGATGTGAAATCCCCGGGCTCAACCTGGGAACTGCATTTGTG
+
8ACCCEF@A1)=========;88BFFGGGGGGGGGGGGGGGGGGGGGGGGGGGFGGGGGGGGGGGGGGGGGGGGGGGGGGGGGGGGGGGGGGGGGGGGGGGGGGGGGGGGGGGGGGGGGGGGGGGGGGGGGGGGGGGGGGGGGGGGGEGGGGGGGGGGGGGGGGGGGGGGGGGGGGGGGGGGFFGGGGGGD>EFGGFGGFGGGFGGFFFD7EGFFGGBGGFGGGGFGG?FCBF?AF9:DD;>>B>BD>99?BFBFA5FC:?F2<466<FB7(,4>?B1447?:?:0:?F:3382)6*6<).
@M02996:162:000000000-B87FG:1:1101:4731:9775 1:N:0:TCGACGTC+TTATGCGA
CCTACGGGGGGCAGCAGTGGGGAATTTTGGACAATGGGCGCAAGCCTGATCCAGCAATGCCGCGTGCAGGAAGAAGGCCTTCGGGTTGTAAACTGCTTTTGTCAGGGAAGAAATCCTTTGGGTTAATACCTCGAAGGGATGACGGTACCTGAAGAATAAGCACCGGCTAACTACGTGCCAGCAGCCGCGGTAATACGTAGGGTGCGAGCGTTAATCGGAATTACTGGGCGTAAAGCGTGCGCAGGCGGCTTTGCAAGACAGAGGTGAAATCCCCGGGCTCAACCTGGGAACTGCCTTTGTT
+
88CCC>A1)0)8888::<:::888BEFFGCFGGGGGGGGGGGGEGGCFDFGGGGGGFDFFGGGGGFGGGGGGGGGGFFGFGGGCGGGGC@FFGGFGGGGGGGGFGGGFGGGFEGCGGGCCFCEGGGCGGFFGGG7CCE@FGGGGGGGGGGGFGGFGGGGGGGGGGCGGGGGGGGGGGGGGGGFFGGGGG=C8EFGGFGGFGDGFGGFFFFGGGFFGG:GDFGCCG=EG?DGFBBAFFFB<9C>70<54>>FFFBFA2*5,3<2<)(6494:??15/.70:<6(3>:132438<)8?F>4)(
@M02996:162:000000000-B87FG:1:1101:4743:9789 1:N:0:TCGACGTC+TTATGCGA
CCTACGGGTGGCAGCAGTGGGGAATTTTGGACAATGGGCGCAAGCCTGATCCAGCAATGCCGCGTGCAGGAAGAAGGCCTTCGGGTTGTAAACTGCTTTTGTCAGGGAAGAAATCCTTTGTGTTAATACCTCGAAGGTATGACCGTACCTGAAGAATAAGCACCAGCTAACTACGTGCCAGCAGCCTCGGTAATACGTATGGTGCGAGCGTTAATCGGAATTACTGTGCATAAAGCGTGCGCAGGCGGCTTTGCAAGCCAGACATGAAATCCCCGCGCTCCACCTGTGAACTTCCTTTTTG
+
8ACCC>A1801=====;==;;888F@FGGG8FFCGGG8FCC+CFGGGGFAFGGGGE<@F8,@FGGGGGGGG8EF<F,EG<EF4BF<F:=@<FE?E<?FFG,AE95=D444?AFEB?A9,F,,94A?E9FGF<+8,@+,8F8,>,+63BC;,@F,B=,@+76+@=,6@D,@>F8C89DFFCCDFFG>9D7598*4B,:9;+0?F4ED5)?))=*0=F*(9*:E72=+++9++3;<;A>F;7181@9E)()(464444853(.)((.)))1):4)35*0-2:()84::44)).)--).9:)),
@M02996:162:000000000-B87FG:1:1101:4724:9792 1:N:0:TCGACGTC+TTATGCGA
CCTACGGGGGGCAGCAGTGGGGAATTTTGGACAATGGGCGCAAGCCTGATCCAGCAATGCCGCGTGCAGGAAGAAGGCCTTCGGGTTGTAAACTGCTTTTGTCAGGGAAGAAATCCTTTGGGTTAATACCTCGAAGGGATGACGGTACCTGAAGAATAAGCACCGGCTAACTACGTGCCAGCAGCCGCGGTAATACGTAGGGTGCGAGCGTTAATCGGAATTACTGGGCGTAAAGCGTGCGCAGGCGGCTTTGCAAGACAGAGGTGAAATCCCCGGGCTCAACCTGGGAACTGCCTTTGTG
+
8ACCCFF95))8888::<:::888BFGGGGGGGGGGGGGGGGGGGGGGGGGGGFGFGGGGGGGGGGGFFGGGGGGGFGFGGGGGGGGGGGGGGGGGGFGGGGGGGGGFGGGGGGG7FFGGFEFGGGGGACCFGFGGCEGGGC9FFGEGGGFCGFGGFGG@FFGFGCEGEGGG=EEGGCGGCF?4;C5CDC<EGFG?377)9DGEEDFFFF5CDFFFC?DG@GFFGFGG?FGDFFAF;BF3399>6DE9C>>F>A)6<*971706),4466247?>GB>9?>FFF:7:<(.-34<?<F22<:
@M02996:162:000000000-B87FG:1:1101:23421:9809 1:N:0:TCGACGTC+TTATGCGA
CCTACGGGGGTCAGCAGTGGGGAATTTTGGACAATGGGCGCAAGCCTGATCCAGCAATGCCGCGTGCAGGAAGAAGGCCTTCGGGTTGTAAACTGCTTTTGTCAGGGAAGAAATCCTTTGGGTTAATACCTCGAAGGGATGACGGTACCTGAAGAATAAGCACCGGCTAACTACGTGCCAGCAGCCGCGGTAATACGTAGGGTGCGAGCGTTAATCGGAATTACTGGGCGTAAAGCGTGCGCAGGCGGCTTTGCAAGACAGAGGTGAAATCCCCGGGCTCAACCTGGGAACTGCCTTTGTG
+
8ACCCB98)))8;;;;;<;;;88BFDEFFGGGGGGGGGGGGGGGGGGGGGGGGFFGFGGGGGGGGGGGGGCFGGGGGGGGGGGGGGGGGGGGGFFGGGGGGGGGGGGGGGGGGGGGGGGGGDGGGGCFGGGFECFGEGGGGGGG>EG8FGGGGGGG9FGCGGGGGGGGGGGGGGGGFGGGGGFAGGGGGGG5:F?CFGFFGDG>GGABFFGEG>FGGFG:@FGDFFGGFFGFFFDFBFF54/77>ED9C>B@AAABB*92??7?>?D??>C>78DED>>?B?(:?((((.,.25,59AAF1
@M02996:162:000000000-B87FG:1:1101:19276:9831 1:N:0:TCGACGTC+TTATGCGA
CCTACGGGCGGCTGCAGTGGGGAATTTTGGACTATGGGCGCAAGCCTGATCCAGCCATGCCGCGTGCAGGAAGAAGGCCTTCGGGTTGTAAACTTCTTTTGTCAGGGAAGAAATCCTTTGGGTTAATACCTCGAAGGGATGACGGTACCTGAAGACTAAGCACCGGCTAATTCCGTCCCCGCAGCCGCGGCAATGCGTACGGTGCGAGCGTTAATCGGAATTACTGGGCGTAAAGCGTGCGCAGGCGGCTTTGCAAGGCAGAGGTGAAATCCCCGGGCTCAACCTGGGAACTGCCTTTGGG
+
8BCCCDD=A0)8888;;;;;;888E,EFGG,F,CFFGGGGC7CFGGGGG,FFGGG,C6F<FGGGGGEGGGGGGGGGG8?,BE<FG<F+4,CFA,55,CFG<4,75FE<=F8FGA4,77,CF:F:+5C,,AE<6+,@+3@,+@9+83@E9@,,@@3,3,2D,+,,31**1,,5+?,,,*/,//2?:5)))/)3*)++.9C)>)20*7).57)*18F*54C*)0+0A*0/8@/5(,)/((0*()-817>(1((/)6<2)*1((0(-,(),062(5()2.7((,9:?:(81(5,3?3,)/4>((
@M02996:162:000000000-B87FG:1:1101:28204:9865 1:N:0:TCGACGTC+TTATGCGA
CCTACGGGAGGCTGCAGTGGGGAATTTTGGACAATGGGCGCAAGCCTGATCCAGCCATGCCGCGTGCGGGAAGAAGGCCTTCGGGTTGTAAACCGCTTTTGTCAGGGAAGAAAAGGTTCTGGCTAATACCCGGGACTCATGACGGTACCTGAAGAATAAGCACCGGCTAACTACGTGCCAGCAGCCGCGGTAATACGTAGGGTGCAAGCGTTAATCGGAATTACTGGGCGTAAAGCGTGCGCAGGCGGTTATGCAAGACAGAGGTGAAATCCCCGGGCTCAACCTGGGAACTGCCTTTGTG
+
8ACCCF=5:))====;====;888CFFGGGGGGGGGGGGGGGGGGGGGGGGGGFEGGGGGGGGGGGGGGGGGGEGGGGGGGGGGGGGGGGGGGGGGGGGGGGGGGGGGGGGGFGGGGGGGGGGGGGGGGFGGGGGGGGGGGGGGGGGGGGGFGGGFGGGGGG:FGGGGGGGGGGGGCFGGGGFFGGGGGGGEEFFGFGGFGGGFGGFFFFDGGFFGGBGCFGGGGFGGFFGFFFFFB?EG1>;<>D@>716FD>A>A75:<FBFFBFB?ACBF07CEB96>FFFF?<B?5-.)24)=<BA0
@M02996:162:000000000-B87FG:1:1101:20619:9872 1:N:0:TCGACGTC+TTATGCGA
CCTACGGGTGGCAGCAGTGGGGAATTTTGGACAATGGGCGCAAGCCTGATCCAGCAATGCCGCGTGCAGGAAGAAGGCCTTCGGGTTGTAAACTGCTTTTGTCAGGGAAGAAATCCTTTGGGTTAATACCTCGAAGGGATGACGGTACCTGAAGAATAAGCACCGGCTAACTACGTGCCAGCAGCCGCGGTAATACGTAGGGTGCGAGCGTTAATCGGAATTACTGGGCGTAAAGCGTGCGCAGGCGGCTTTGCAAGACAGAGGTGAAATCCCCGGGCTCAACCTGGGAACTGCCTTTGTG
+
88CCCEFA>00=======;;;888CEGGGGGGGGGGGGGGGGGGGGGGGGGGGGGGGGGGGGGGGGGGGGGGGGGGGGGGGGGGGGGGGGGGGGGGGGGGGGGGGGGGGGGGFGGGGGGGGGGGGGGGGGAFEGGGGGGGGGGGGGGGGGFGFGGGGGGGGGGGGGGGGGGGGGEGCFGGGGFFGGGGGGGEC69CFGGFGGGFGGFFFFGGDFADGFGGFGGGC??C?EGFFFFF>FFG699<13>9DBB?<>FA>=F>BF?BB8)4/-??><ECBB(44603><?FF((,5?47BAFF1
@M02996:162:000000000-B87FG:1:1101:20629:9888 1:N:0:TCGACGTC+TTATGCGA
CCTACGGGTGGCAGCAGTGGGGAATTTTGGACAATGGGCGCAAGCCTGATCCAGCAATGCCGCGTGCAGGAAGAAGGCCTTCGGGTTGTAAACTGCTTTTGTCAGGGAAGAAATCCTTTGGGTTAATACCTCGAAGGGATGACGGTACCTGAAGAATAAGCACCGGCTAACTACGTGCCAGCAGCCGCGGTAATACGTAGGGTGCGAGCGTTAATCGGAATTACTGGGCGTAAAGCGTGCGCAGGCGGCTTTGCAAGACAGAGGTGAAATCCCCGGGCTCAACCTGGGAACTTCCTTTGTG
+
88BCCEFAA))========;;88BFFGGGGGGGGGGGGGGGGGGGGGGGGGGGGGGGGGGGGGGGGGGGGGGGGGGGGGGGGGGGGGGGGGGGGGGGGGGGGGGGGGFGGGGGGGGGGGGGG7FGGGGGGGGGGGGGGGGDCGGGGFEGGGGGGGGGGGGGFGGGGGGGGGGGGGGGGGGGFFFGGGGDCDCE6=??D4685=BED>A>E5CDFFFG?GGFGDFC*CGFEDF6<AFBBFC491)4>89<>9FAA<<3>FBF).(.-4>FAGB?:DED>43268BB(4(444,-6<B=6A:(
@M02996:162:000000000-B87FG:1:1101:20610:9890 1:N:0:TCGACGTC+TTATGCGA
CCTACGGGTGGCAGCAGTGGGGAATTTTGGACAATGGGCGCAAGCCTGATCCAGCAATGCCGCGTGCAGGAAGAAGGCCTTCGGGTTGTAAACTGCTTTTGTCAGGGAAGAAATCCTTTGGGTTAATACCTCGAAGGGATGACGGTACCTGAAGAATCAGCACCGGCTAACTACGTGCCAGCAGCCGCGGTAATACGTAGGGTGCGAGCGTTCATCGGAATTACTGGGCGTAAAGCGTGCGCAGGCGGCTTTGCAAGACAGAGGTGAAATCCCCGGGCTCAACCTGGGAACTGCCTTCGTG
+
88ACCEDA50);=======;;8BF@FGGGGGGGGGGGGGGGEEGGGGGGGGGGFFFFGGGGGGGGGGGGGGGGGGGGGGGGGGGGGGGGGGGGGGGGGGGGGFGGGGGGG?FFFGGGGGGGGGGGGG9FEFGGGGGGGGGGGGGEGGEFFGGGDCFC,=CDGFG@CEGGFGGDDGGGGGGGGFFGGGGGGGEEFGCFG=FGCFFCD)08ADG*;@CF?DD@FCCF=FG:>7@<?FF>FFC9C;D0>54/(-9>A<>AFF>7F?6),)5=>D(41>?@>(()14:::<:3(,.88(,B),((
@M02996:162:000000000-B87FG:1:1101:2145:9938 1:N:0:TCGACGTC+TTATGCGA
CCTACGGGGCGCTGCAGTGGGGAATTTTGGACAATGGGCGCAAGCCTGATCCAGCAATGCCGCGTGCAGGAAGAAGGCCTTCGGGTTGTAAACTGCTTTTGTCAGGGAAGAAATCCTTTGGGTTAATACCTCGAAGGGATGACGGTACCTGAAGAATAAGCACCGGCTAACTACGTGCCAGCAGCCGCGGTAATACGTAGGGTGCGAGCGTTAATCGGAATTACTGGGCGTAAAGCGTGCGCAGGCGGCTTTGCACGCCAGAGGTGAAATCCCCGGGCTACACCTGGGAACGTCCTTTGTG
+
-8AC8A>018)8888;;;;;;88BEDFFGGGGGGGGGGGDGE@EGGGG<CFGGGFDFGFEGGGGGCGGFGGFGGGGGGGGGCF+@FECFFFGFGCGFFFGGGGDGGGGG7FFFFFGGGGFE7CFGGFGGGGGDEGGG+DFEGGF:>:7EDAE4:>D9E+7E>DF7:C:1?ECGGEGGGGG?FF6CGDGGGGEE+AC>=FADGGFG5AED3D*>)@GF25<FGGF746*45>:<B2@9()1(13)(85(9>>@<B<)(**((.2()-4216:>03):3((.(148(4:((.,,-(-266)).
@M02996:162:000000000-B87FG:1:1101:2136:9954 1:N:0:TCGACGTC+TTATGCGA
CCTACGGGGGGCTGCAGTGGGGAATTTTGGACAATGGGCGCAAGCCTGATCCAGCAATGCCGCGTGCAGGAAGAAGGCCTTCGGGTTGTAAACTGCTTTTGTCAGGGAAGAAATCCTTTGGGTTAATACCTCGAAGGGATGACGGTACCTGAAGAATAAGCACCGGCTAACTACGTGCCAGCAGCCGCGGTAATACGTAGGGTGCGAGCGTTAATCGGAATTACTGGGCGTAAAGCGTGCGCAGGCGGCTTTGCAAGACAGAGGTGAAATCCCCGGGCTCAACCTGGGAACTGCCTTTGTG
+
8ACCCFF=A)18888::::::88?FFGGGGGGGGGGGGGGGGGGGGGGGGGGGGFGGGGGGGGGGGGGGGGGGGGGGGGGGGFGGGGGGGGGGGGGGGGGGGGGGGGGGGGGGGGGGGGGGGGGGCEGGGGGGEGGGEGGGFGGGGGBECFGFGGGGGGGGCC;:?EGGGGDFGGGGGGGFGFFGGGGGGGGDFGG>>FFGGGDGGFFFFDGGFFGGF3DFGGFGFGGFFGFFFFFBF57759@>D>>GF>FFFFBDGGF:)3:?6<2=->>)8):72447FF?4::B?56:?FF2=2<D3
@M02996:162:000000000-B87FG:1:1101:10403:9975 1:N:0:TCGACGTC+TTATGCGA
CCTACGGGAGGCAGCAGTGGGGAATTTTGGACAATGGGCGCAAGCCTGATCCAGCCATGCCGCGTGCGGGAAGAAGGCCTTCGGGTTGTAAACCGCTTTTGTCAGGGAAGAAAAGGTTCTGGTTAATACCTGGGACTCATGACGGTACCTGAAGAATAAGCACCGGCTAACTACGTGCCAGCAGCCGCGGTAATACGTAGGGTGCAAGCGTTAATCGGAATTACTGGGCGTAAAGCGTGCGCAGGCGGTTATGCAAGACAGAGGTGAAATCCCCGGGCTCAACCTGGGAACTGCCTTGGTG
+
8@CCCF:5:00=8==;===;;88BEEFGGGGGGGGGGGGGGGFGGGGGGGGGGGGGGGGGGGGGFGEGGGGGGGGGGGGGGGGGGGGGGGGGGGGGGGGGGGGGGGGGGGGGGGGGGGGGGGGGGGGGGGGGGGGGGGGGGGGGGGGGGGGGGGGGGGGGGGGGGGGGGGGGGGGGGGGGGGFFGGGGGGGGGFGGFGGFGDCBGGFFFFDGGFFGGFGGFFFCFFGGFFCB:BBFB3;>7C9B>BEF5;6F<::<AFF:8)4<?B2<1:::??B:>B(:<FFF(4(-(5-.578<B)(5:
@M02996:162:000000000-B87FG:1:1101:17186:10051 1:N:0:TCGACGTC+TTATGCGA
CCTACGGGAGGCAGCAGTGGGGAATTTTGGACAATGGGCGCAAGCCTGATCCAGCAATGCCGCGTGCAGGAAGAAGGCCTTCGGGTTGTAAACTGCTTTTGTCAGGGAAGAAATCCTTTGGGTTAATACCTCGAAGGGATGACGGTACCTGAAGAATAAGCACCGGCTAACTACGTGCCAGCAGCCGCGGTAATACGTAGGGTGCGAGCGTTAATCGGAATTACTGGGCGTAAAGCGTGCGCAGGCGGCTTTGCAAGACAGAGGTGAAATCCCCGGGCTCAACCTGGGAACTGCCTTTGTG
+
8ACCCF>=51)8==8=====;@BCFGGGGGGGGGGGGGGGGGGGGGGGGGGGGGGGGGGGGGGGGGGGGGGGGGGGGGGGGGGGGGGGGGGGGGGGGGGGGGGGGGGGGGGGGGGGGGGGGCGCFGGGGFGGGGGGGGGGGGFGGGGEDFGGGGGGGGGGGGGGGGGGGGGGGGGGGGGGGGFFGGGGGGCCEFGGFFCFGGGFGGFE>>DEDFFGGFGGFFGCFFGGFFGFFBA?>?>>99;EB;B>DFFFFFFAAFF?:@?FBFA?9AC?F:DG:64:<??F?FF8(5(,58()9<>>(
@M02996:162:000000000-B87FG:1:1101:28200:10091 1:N:0:TCGACGTC+TTATGCGA
CCTACGGGTGGCAGCAGTGGGGAATTTTGGACAATGGGCGCAAGCCTGATCCAGCAATGCCGCGTGCAGGAAGAAGGCCTTCGGGTTGTAAACTGCTTTTGTCAGGGAAGAAATCCTTTGGGTTAATACCTCGAAGGGATGACGGTACCTGAAGAATAAGCACCGGCTAACTACGTGCCAGCAGCCGCGGTAATACGTAGGGTGCGAGCGTTAATCGGAATTACTGGGCGTAAAGCGTGCGCAGGCGGCTTTGCAAGACAGAGGTGAAATCCCCGGGCTCAACCTTGGAACTGCCTTTGTG
+
ACCCCE5):1)========;;888FFGGGGGGGGGGGGGGGGGGGGGGGGGGFFEEFGGFGGGGGGGGGG7A=FFGGGG@FG7CGGGEGDFGGG,FFGGGGGFGFGGGGGGFFDGGFG<EFGEGFGFFFEFGGDFEE88FEGGCCEFGGGGF?FFFGAFGGGDGC8CECFGGGGC:,:EGGGFFG4>DCEDCCFG?5CD69<FFGGBFFE3C5>FC56*9>FEDG4C5:BGFFF<?3?ED-)477:>>7,3FADA47*2(4.3(3(6<F4:>:<E5:9338=?F2).5).482)(.*)))(
@M02996:162:000000000-B87FG:1:1101:25818:10215 1:N:0:TCGACGTC+TTATGCGA
CCTACGGGACGCAGCAGTGGGGAATATTGCACAATGGGCGAAAGCCTGATGCAGCAACGCCGCGTGAGGGACGACGGCCTTCGGGTTGTAAACCTCTTTTAGCAAGGAAGAAGCTGAAGTTACGTGACTTGCAGAAAAAGCGCCGGCTAACTACGTGCCAGCAGCCGCGGTAATGCGTAGGGCGCAAGCGTTATCCTGAATGGTTGGGCGTAAAGAGCTCGTACGCTGCTTGTCGCGTGTGCTGTGACGAGCCTAAGCTCCACCTCTGGCCTGCAGGCGGTACGGCCAGACTAGCGGAGAG
+
8ACCCE:881)=8=8;;<;;;888;CFGGDGGGGGGGG<FGGGCGGGGGGCFGGG<FGGGGGGGFGGG8FGCFGFG+>=FGGGG7AFGGGGGCFGGGAFEGGGG,FGFGGGG<,,,C5E,,CF:,3@FG<@<@833333C83+++****,426F8<21*,2/,>,47/7*3**3+2=/*//*088979**1*/)++*0*/2*+9+*)77>75C:**9,:*)****)/9(0093>()4-)922-*.0*)*,()-3))(:>2()..(.)4/)*5:17+)-(,4)(,4((-2,-))((-)(,(-
@M02996:162:000000000-B87FG:1:1101:25834:10222 1:N:0:TCGACGTC+TTATGCGA
CCTACGGGACGCAGCAGTGGGGAATATTGCACAATGGGCGAAAGCCTGATGCAGCAACGCCGCGTGAGGGACGACGGCCTTCGGGTTGTAAACCTCTTTTAGCAAGGAAGAAGCGAAAGTGACGGTACTTGCAGAAAAAGCGCCGGCTAACTACGTGCCAGCAGCCGCGGTAATACGTAGGGCGCAAGCGTTATCCGGAATTATTGGGCGTAAAGAGCTCGTAGGCGGTTTGTCGCGTCTGCTGTGAAAACCCGAGGCTCAACCTCGGGCCTGCAGGGGGTACGGGCGGACTAGAGTGCGG
+
88BCCF5:81)===8;;<;;;888;;CFFGGGGGGGGGGGGGGGGGGGGGGGGGFGGGGGGGGGFFGGGGGGGFCGGGGGGGGGGGGGGGGGGGGGGEGGGGGGGGGGGGGGGGGDGGGEGFFGEGGGGGGFGGGGGGGGCEGEGGGGGFCFGGGGGGGGGGGFGGCEEE>EDGG?CCGGGGFFGDDGFG*/AFGGBD57<CDF?>FFFFG53FBGGFGC@C5FG4EG335>BFFF2,7*1:AFFFFBGF37(1242**4<F:<(43<D>C?B?FG4(24,.,2444((((,..-494)-4
@M02996:162:000000000-B87FG:1:1101:18392:10277 1:N:0:TCGACGTC+TTATGCGA
CCTACGGGAGGCAGCAGTGGGGAATATTGCACAATGGGCGAAAGCCTGATGCAGCAACGCCGCGTGAGGGACGACGGCCTTCGGGTTGTAAACCTCTTTTAGCAAGGAAGAAGCGAAAGTGACGGTACTTGCAGAAAAAGCGCCGGCTAACTACGTGCCAGCAGCCGCGGTAATACGTAGGGCGCAAGCGTTATCCGGAATTATTGGGCGTAAAGAGCTCGTAGGCGGTTTGTCGCGTCTGCTGTGAAAACCCGAGGCTCAACCTCGGGCCGGCAGGGGGTACGGGCAGACTAGAGTGCGG
+
8ACCCEFF)1)=========;8BCFGGGGGGGGGGGGGGGGGGGGGGGGGGGGGGGGGGGGGGGFGGGGGGGGGGGGGGGGGGGGGGGGGGGGGGGGGGGGGGGFGGGGGGGGGGGGGGGGGGGGGGGGGGGGGGGGGGGGGGGGGGGCDFGGGGGGGGFGFGGGFGGGGGGDGGFGFGGGGFFGGGGGGGGGFGFDGGFGGGFGGFFF@<EG@FGGFGF>EEGCFEG4B3>:93849@74:4?AFF>C>FDBB>B>D78?6:?2::?B95(44>E36>F;77677>0:(.)-5)./.)-4
@M02996:162:000000000-B87FG:1:1101:6952:10314 1:N:0:TCGACGTC+TTATGCGA
CCTACGGGTGTCTGCAGTGGGGAATTTTGGACAATGGGCGCAAGCCTGATCCAGCCATGCCGCGTGCGGGAAGAAGGCCTTCGGGTTGTAAACCGCTTTTGTCAGGGAAGAAAAGGTTCTGGTTAATACCTGGGACTCATGACGGTACCTGAAGAATAAGCACCGGCTAACTACGTGCCAGCAACCGCGGTAATACGTCGGATGCAAGCGTTAATCGGAATTACTTGGCGTAAAGCTTGAGCAGTCTGTTTTGCCAGACAGAGTTGAAATCCCCGGGCCCAACCTGGGCACGTCCTTGTGG
+
-8ACCBD=10)=======;=;@BBFEFCFGGGCEFFFFCFGGEGGGGGFFGGCFFGFGCFGGGGEFGG:FCGGGGGC8E<EFGGGGGGGGGCFDGDEGDGFFGGGGGG4:AFDE8FEBF9F9?E;B@5DFDFFDDDFGCGGGG+CCGCC99,8>,DEDBFF7DC:@EEC7FGG?E>CFG,,@;AFCGG)5?:ABFF50*03)*29CAFFECCDFF+/(1CFGGC+*29()95(2)*)))*,057)/*.*-))(444229<??4)--66/)2(.4)*70(,-)(4(((-(,,((-,49)))(
@M02996:162:000000000-B87FG:1:1101:4858:10331 1:N:0:TCGACGTC+TTATGCGA
CCTACGGGAGGCAGCAGTGGGGAATTTTGGACAATGGGCGCAAGCCTGATCCAGCAATGCCGCGTGCAGGAAGAAGGCCTTCGGGTTGTAAACTGCTTTTGTCAGGGAAGAAATCCTTTGGGTTAATACCTCGAAGGGATGACGGTACCTGAAGAATAAGCACCGGCTAACTACGTGCCAGCAGCCGCGGTAATACGTAGGGTGCGAGCGTTAATCGGAATTACTGGGCGTAAAGCGTGCGCAGGCGGCTTTGCAAGACAGAGGTGAAATCCCCGGGCTCAACCTGGGAACTGCCTTTGTG
+
68ACCBDF=1)========;;8BCFGGGGGGGGFGGGGGGGGFGGGGGGGGGGFFFFEGGGGGGGGGGGGGGGGGGDGGGGGGGGGGGGGGGGGGGGGGGGGGGGGGGGGGGGGGGGGGGGGGGGGGGGGGGGGGGGGGGGGGGGGGGGFGGGGGGGGGGGGGGFGGGGGGGGGGGFGGGDFFFGGGGGGDGGFGGFGGAGDEEGGFEFFGGGAFGGFGGFGGGGFFGBFGFFFFFFFFG9C>89>B9C>BFFFABACGFFFFFFFFFFA?:>0BGFF>B?FFFF0::24-5<?:<18A:4
@M02996:162:000000000-B87FG:1:1101:6942:10334 1:N:0:TCGACGTC+TTATGCGA
CCTACGGGTGGCTGCAGTGGGGAATTTTGGACAATGGGCGCAAGCCTGATCCAGCCATGCCGCGTGCGGGAAGAAGGCCTTCGGGTTGTAAACCGCTTTTGTCAGGGAAGAAAAGGTTCTGGTTAATACCTGGGACTCATGACGGTACCTGAAGAATAAGCACCGGCTAACTACGTGCCAGCAACCGCGGTAATACGTAGGGTGCAAGCGTTAATCGGAATTACTGGGCGTAAAGCGTGCGCAGGCGGTTATGCAAGACAGAGGTGAAATCCCCGGGCTCAACCTGGGAACTGCCTTTGTG
+
88ACC>A=:))========;;88BFFGGGGGGGGGGGGGFGGGGGGGGGGGGGGGGGGGGGGGGGGGGGGGGGGGGGGGGGGGGGGGGGGGGGGGGGGGGGGGFGGGGGGGGGGGGGGGGGGGGGGFGGGGGGGGGGGGGGGGGGGGGGGGGGGGGGGGGGGGGGEGGGFGGGGGGGGGGGFFFGGGGGGGGGFFFFGGFGGCAGGFFFFGGD>FFG@GGFCFGGFFFFFGFFFFFFFFG;DBFBFE;DBFFA<AFFGGBFF:?DFFFFFD0>:EGFFFFFF117?:87::??<?B?AAA3
@M02996:162:000000000-B87FG:1:1101:4842:10339 1:N:0:TCGACGTC+TTATGCGA
CCTACGGGAGGCAGCAGTGGGGAATTTTGGACAATGGGCGCAAGCCTGATCCAGCAATGCCGCGTGCAGGAAGAAGGCCTTCGGGTTGTAAACTGCTTTTGTCAGGGAAGAAATCCTTTGGGTTAATACCTCGAAGGGATGACGGTACCTGAAGAATAAGCACCGGCTAACTACGTGCCAGCAGCCGCGGTAATACGTAGGGTGCGAGCGTTAATCGGAATTACTGGGCGTAAAGCGTGCGCAGGCGGCTTTGCAAGACAGAGGTGAAATCCCCGGGCTCAACCTGGGAACTGCCTTTGTG
+
8ACCCDFA81)===8=====;88BCFGGGGGGGGGGGGGGGGGGGGGGGGFGGEFFFGGGGGGGGGGGGGGGGGGGGGGGGGGGGGGGGGGGGGGFGGGGGGGGGGGGGGGGGGGGGGGGGGGGGGGGGGGGGFGGDGGGGGGGGGGCGGGGGGGGGGFFFGGGGGGGGGGGGGGGGGGGGGFFGGGGGGGGGFGGFGGFGGGBEDFFFDCGGFFGGFGGFGGGGFGGFDGEBFAB9:E3994:9DDFDBFFBF2:B758?F??DF97@>::0?BEF09:?FF?FFB<:>3???FF?<<64
@M02996:162:000000000-B87FG:1:1101:6958:10345 1:N:0:TCGACGTC+TTATGCGA
CCTACGGGTGGCTGCAGTGGGGAATTTTGGACAATGGGCGCAAGCCTGATCCAGCCATGCCGCGTGCGGGAAGAAGGCCTTCGGGTTGTAAACCGCTTTTGTCAGGGAAGAAAAGGTTCTGGTTAATACCTGGGACTCATGACGGTACCTGAAGAATAAGCACCGGCTAACTACGTGCCAGCAACCGCGGTAATACGTAGGGTGCAAGCGTTAATCGGAATTACTGGGCGTAAAGCGTGCGCAGGCGGTTATGCAAGACAGAGGTGAACTCCCCGGGCTCAACCTGGGAACTGCCTTTGTG
+
88ACCA=5:));======;;;888CCFFEFGGGGGGFGGGGGGGGGGGFGGGGCGGGGGGGGGGGGGGGGG+?<FGGGGFFGCCFFGCFGFFGG:FGGGGFFG9EG8FDGGGC88FFGGGGGGGGGGGGGGF8BFEDG8FFDGGBEGGGGGGGGG:FGGGGGCGFECCGGGGGG8C:FCGDF4AGGGG5CG*A7CEFFGADDG>ECFAFEGGCFFGGDDDFGGGGFAF::D5<BFF>FBG29;51D<;<>0B<<A<<FC?08:<:<DF6.*.807:;>9??FFF:(4:(.-548?)/-6),
@M02996:162:000000000-B87FG:1:1101:15067:10368 1:N:0:TCGACGTC+TTAAGCGA
CCTACGGGTGGCAGCAGTGGGGAATTTTGGACAATGGGCGCAAGCCTGATCCAGCAATGCCACGTGCAGGAAGAAGGATTTCGGGGTGTAAACCACTGTCGTCAGGGAAGAAAGCTGGTGTTGTAATACCTCGAAGAGATGACGGTGCATGAAGAATAAACATCGGGTAACTACCTGCGGGAAGCGGCGGGATTCCGGAGGGTGCGGACGTCACTTGGAATTACGGGGGGGCAGGCGGGAGCGGACGGCGTGTGAAGAATAAGGTGGAACAACCCGGCACACCATGGCACGTGCGCGTGGA
+
88A?CB888))=;=====,;;888C,CEF7FFGFGGFG8C+@@@EGGGGG9FGGFFF,EFG,CFFG7CFGGGGGGG?,,CFGGG++@F7EEFF8,?E<@,BF+DFGGGF7FGG,:,,,:A9+8?;FE<E=,8+4,++,,C=,@++6++,,6C;:,37@9,,8,,8++5+@,72,,,6A*1*/3*:*;*/*/**0++)/*./>*)110).)1*9)*2::4*7+<0*)25()).-((0(())-)(.(.0(/(482(..)+7))*-5-5((1(2.(-0:;,,-1.(().((.41(.-,()-(((
@M02996:162:000000000-B87FG:1:1101:15154:10443 1:N:0:TCGACGTC+TTATGCGA
CCTACGGGAGGCTGCAGTGGGGAATTTTGGACAATGGGCGCAAGCCTGATCCAGCAATGCCGCGTGCAGGAAGAAGGCCTTCGGGTTGTAAACTGCTTTTGTCAGGGAAGAAATCCTTTGGGTTAATACCTCGAAGGGATGACGGTACCTGAAGAATAAGCACCGGCTAACTACGTGCCAGCAGCCGCGGTAATACGTAGGGTGCGAGCGTTAATCGGAATTACTGGGCGTAAAGCGTGCGCAGGCGGCTTTGCAAGACAGAGGTGAAATCCCCGGGCTCAACCTGGGAACTGCCTTTGTG
+
8ACCCE@A>0)====;====;88BEFGGGGGGGGGGGGGGGGGGGGGGGGGGGGGGGGGGGGGGGGGGGGGGGGGGGGGGGGGGGGGGGGGGGGGGGGGGGGGGGGGGGGGGGGGGGGGGGGGGGGGGGGGGGGGGGGGGGGGGGGGGGGGGGGGGGGGFGGGGGGGGGGGGGGGGGGGGGGFFGGDGGGGGGFFGFGGFGGGFGGFFFFGGGFFGGFGGFGGGGFG<:5D3?FFFBFDD9C>D>D>9D>;FFFFFFCFB77>B:?F?F9C85-7:7;7BBFF??FF:883:<<1>=>4:,
@M02996:162:000000000-B87FG:1:1101:15145:10460 1:N:0:TCGACGTC+TTATGCGA
CCTACGGGAGGCTGCAGTGGGGAATTTTGGACAATGGGCGCAAGCCTGATCCAGCAATGCCGCGTGCAGGAAGAAGGCCTTCGGGTTGTAAACTGCTTTTGTCAGGGAAGAAATCCTTTGGGTTAATACCTCGAAGGGATGACGGTACCTGAAGAATAAGCACCGGCTAACTACGTGCCAGCAGCCGCGGTAATACGTAAGGTGCGAGCGTTAATCGGAATTACTTGGCGTAAAGCGTGCGCAGGCGGCTTTGCAAGACAGAGGTGAAATCCCCGGGCTCAACCGGGGAACTGCATTTGTG
+
AACCCFA5:80=========;88BFFFGGGGGGGGGFGGGGGFGGGGGEFGGGGGGGGGGGGGGGGEGGGGGGGGFFGGGGGGGGGGGGFEFGGGGGGFGGGGFGGGGGG8EFGFGCGGGGEGEFGFGGFGFCFDEGCEGGGGGGGGGGGG8BDGFGGFGGGDGGGGGGGGGGGGGGGGG735AGGGCCGGDGFGCFCD48FG)ADE35=>EDAA7<;>CA<9>F=C63)9B(8>=7:D79C7>9>>1>2698<4:AGF31?80),621:G7?<@GB>;??9:?0(27901>?<).6)-6(
@M02996:162:000000000-B87FG:1:1101:14740:10471 1:N:0:TCGACGTC+TTATGCGA
CCTACGGGAGGCTGCAGTGGGGAATTTTGGACAATGGGCGCAAGCCTGATCCAGCAATGCCGCGTGCAGGAAGAAGGCCTTCGGGTTGTAAACTGCTTTTGTCAGGGAAGAAATCCTTTGGGTTAATACCTCGAAGGGATGACGGTACCTGAAGAATAAGCACCGGCTAACTACGTGCCAGCAGCCGCGGTAATACGTAGGGTGCGAGCGTTAATCGGAATTACTGGGCGTAAAGCGTGCGCAGGCGGCTTTGCAAGACAGGGGTGAAATCCCCGGGCTCAACCTGGGAACTGCCTTTGTG
+
8ACCCBA>:))=========;888CEFGGGGGGGGGGGGGGGGGGGGGGGGGGGGGGGGGGGGGGGGGGGGGGGGGGGGGGGGGGGGGGGGGGGGGGGGGGGGGGGGGGGGGGGGGGGGGGDGGGGEFGFGGGGEGGGGGGGGGGGGEGGGGGGGGGGGGGGGGEGGGGFGGGGGGGGGGGGFFGGGGGGDG5CFGFGGFGGGFGGFFFFGGDFFGGFGGFGGGGFGGFFGEFB>?>B873CBFFFF>D>FFFAAAFGGF(),4<BB?F<C?:1;8<>(8?=?F?:B:434:><2<F<AA1
@M02996:162:000000000-B87FG:1:1101:14724:10484 1:N:0:TCGACGTC+TTATGCGA
CCTACGGGAGGCTGCAGTGGGGAATTTTGGACAATGGGCGCAAGCCTGATCCAGCAATGCCGCGTGCAGGAAGAAGGCCTTCGGGTTGTAAACTGCTTTTGTCAGGGAAGAAATCCTTTGGGTTAATACCTCGAAGGGATGACGGTACCTGAAGAATAAGCACCGGCTAACTACGTGCCAGCAGCCGCGGTAATACGTAGGGTGCGAGCGTTAATCGGAATTACTGGGCGTAAAGCGTGCGCAGGCGGCTTTGCAAGACAGAGGTGAACTCCCCGGGCTCAACCTGGGAACTGCCTTTGTG
+
ACCCCF)8:))=;=======;88BFFGGGGGGGGGGGGGGGGGGGGGGGGGFGGGGGGGGGGGGGGGGGGGGGGGGGGGGGGGGGGGGGGGGGGFGGGGGGGGGGGGGGGGGGGCGGGGGGGGGGGGGGGGGGFGGGDGGDGGGGGGEGGGFGGGGGGGFEDGGFGGGDFGGFGEGFGGFFGFFGGGG*?CCEFGGFGGFGDG3?DEFFFGGGFFGG@7CFFGG?4+9<ED5?BFF>F>77798>B>>:B>:A>A58FF04@5-3:BD*6::?<@*792:B@?:?18(2(4))4:<6596.
@M02996:162:000000000-B87FG:1:1101:10636:10570 1:N:0:TCGACGTC+TTATGCGA
CCTACGGGTGGCAGCAGTGGGGAATTTTGGACAATGGGCGCAAGCCTGATCCAGCAATGCCGCGTGCAGGAAGAAGGCCTTCGGGTTGTAAACTGCTTTTGTCAGGGAAGAAATCCTTTGGGTTAATACCTCGAAGGGATGACGGTACCTGAAGACTAAGCACCGGCTCACTACGTGCCAGCAGCCGCGGTAATACGTAGGGTGCGAGCGTTAATCGGAATTACTGGGCGTAAAGCGTGCGCAGGCGGCTTTGCAAGACAGAGGTGACATCCCCGGGCTCAACCTGGGACCTACCTCTTAT
+
88CCCE:5:0)=;==;==;;;88CF<FFFFFGGGGG@EGG7FFGGGGGGFGGGGGDFDGGCFGGGG7FFGFCF<EDGGGFGGFGGGG=FEGGGCAGGGGGGGFGFGGGFGGGFEFGGGEFGFFFFCCFF,@A@7=C@7,A78=:@EGGGGC,3,=3>FFGFGGC7CGC7BBFCF>FBCEGGD**DFGCCEDC*4BC)?*;D*;);5)=8A9:3;FC31*73:<DE6<76)9512-*-4;9,1(803)29>;6-44)2C<21.4-56)5@4C(248*)14?4*.(,,4,4((()((.*.)))
@M02996:162:000000000-B87FG:1:1101:10634:10590 1:N:0:TCGACGTC+TTATGCGA
CCTACGGGTGGCAGCAGTGGGGAATTTTGGACAATGGGCGCAAGCCTGATCCAGCAATGCCGCGTGCAGGAAGAAGGCCTTCGGGTTGTAAACTGCTTTTGTCAGGGAAGAAATCCTTTGGGTTAATACCTCGAAGGGATGACGGTACCTGAAGAATAAGCACCGGCTAACTACGTGCCAGCAGCCGCGGTAATACGTAGGGTGCGAGCGTTAATCGGAATTACTGGGCGTAAAGCGTGCGCAGGCGGCTTTGCAAGACAGAGGTGAAATCCCCGGGCTCAACCTGGGAACTACCTTTGTG
+
8ACCCFF51))====;===;;88CFFGGGGGGGGGGGGGGGGGGGGGGGGGGGGGGGGGGGGGGGGGGGGGGGGGGGGGGGGGGGGGGGGGGGGGGGGGGGGGGGFGGGGGGFGGGGGGGGGGGGGGGGGGGGGGGGGGGGGGGGGGGGGGFFGGGGGGGGGGGGGGGGGGGGGGGGGGGGGFFGGGGGGGGGFGGFGGFGGGFGGDEFA9EDFFGGFGGFGGGGFGD:EGFFFFFFFFG9C97957>GFFFBAFAF7F????BBFAB96??2<EE>F9?89::?BF:??8?)23<19A>4
@M02996:162:000000000-B87FG:1:1101:16613:10592 1:N:0:TCGACGTC+TTATGCGA
CCTACGGGTGGCTGCAGTGGGGAATTTTGGACAATGGGCGCAAGCCTGATCCAGCAATGCCGCGTGCAGGAAGAAGGCCTTCGGGTTGTAAACTGCTTTTGTCAGGGAAGAAATCCTTTGGGTTAATACCTCGAAGGGATGACGGTACCTGAAGAATAAGCACCGGCTAACTACGTGCCAGCAGCCGCGGTAATACGTAGGGTGCGAGCGTTAATCGGAATTACTGGGCGTAAAGCGTGCGCAGGCGGCTTTGCAAGACAGAGGTGAAATCCCCGGGCTCAACCTGGGAACTGCCTTTGTG
+
8ACCCDF9800;=8=====;;88BFGGGGGGGGGGGGGGGGGGGGGGGGGGGGGGGGGGGGGGGGGGGGGGGGGGGGGGGGGGGGGGGGGGGGGGGGGGGGGGGGGGFFGGGGGGGGGGGGGGGGGGGGGGGGGGGGGGGGGGGGGGGGGGGFGGGGGGGGGGGGGGGCGGGGGGGFGGGGGFFGGGGGGGECAFGFGGFGGFBGGFFFFGGDFFGGFDD>ACCFFGC:DG>??<49?5749(7(7>>DFFF7<F)8CGF17:0:?A?FFGFFB@C59(-<4<B?7?<:827???FFA9<.
@M02996:162:000000000-B87FG:1:1101:26979:10612 1:N:0:TCGACGTC+TTATGCGA
CCTACGGGTGGCTGCAGTGGGGAATTTTGGACAATGGGCGCAAGCCTGATCCAGCAATGCCGCGTGCAGGAAGAAGGCCTTCGGGTTGTAAACTGCTTTTGTCAGGGAAGAAATCCTTTGGGTTAATACCTCGAAGGGATGACGGTACCTGAAGAATAAGCACCGGCTAACTACGTGCCAGCAGCCGCGGTAATACGTAGGGTGCGAGCGTTAATCGGAATTACTGGGCGTAAAGCGTGCGCAGGCGGCTTTGCAAGACAGAGGTGAAATCCCCGGGCTCAACCTGGGAAATGCCGTTGTG
+
8ACCCFA5801;=======;;88BFEFGGGGGGGGGGGGGGGGGGGGGGGGGGEFGFGGGGGGGGGGGGGGGGCGGGGGGGGFGGGGGGGGGGGFGGGGGGGGGGGGGGGGGGG9FFGGGGGGGGE@CEFGGE7EEGGGGGGGGGGGEGCGFGGGFGGGGGG@FGGGGGGGGGGGGGGGGGGFFGGGGD77CCFGFFGDFGGGFGDE5>>7ECFFGGFGDFGGGGFGGFFGD:?<=7:@C9)189@>7<696<BD<>FG:2?28?<<<BAF48(5?54767?FFB?:430(.-6)(0,18(
@M02996:162:000000000-B87FG:1:1101:20209:10670 1:N:0:TCGACGTC+TTATGCGA
CCTACGGGTGGCAGCAGTGGGGAATTTTGGACAATGGGGGCAACCCTGATCCAGCCATGCCGCGTGCGGGAAGAAGGCCTTCGGGTTGTAAACCGCTTTTGTCAGGGAAGAAATCCTTTGGGCTAATAACTCGGAGGGATGACGGTACCTGAAGAATAAGCACCGGCTAACTACGTGCCAGCAGCCGCGGTAATACGTAGGGTGCAAGCGTTAATCGGAATTACTGGGCGTAAAGCGTGCGCAGGCGGTTATGCAAGACAGATGGGAAATCCCCGGGCTCAACCTGGGAACTGCATTTGTT
+
88BCCB>9A0)========;;8BBFGGFGGGGGGGGGGGGGGGGGGGGGGGGGGGGGGGGGGGGGGGGGGGGGGGGGGGGGGGGGGGGGGGGGGGGGGGGGGGGGGGGGGGGGGGGGGGGGGGGGGGGGGGGGEGGGGGGGGGGGGGGGGGGGF9FGFFGGGGGGGGGGGGGGGGGGGGGGGFFGGGGGGGEGFGGFGGFGDFEGGFFFFGGGFFGGFGGFGGGG4FGFF9D6?<F9BFD>G976B@>7;?FFFF<AFGFFFA))(4?>9:8>6BC>B2,3??FF:?62:-25)4:89).(
@M02996:162:000000000-B87FG:1:1101:17567:10723 1:N:0:TCGACGTC+TTATGCGA
CCTACGGGCGGCTGCAGTGGGGAATTTTGGACAATGGGCGCAAGCCTGATCCAGCAATGCCGCGTGCAGGAAGAAGGCCTTCGGGTTGTAAACTGCTTTTGTCAGGGAAGAAATCCTTTGGGTTAATACCTCGAAGGGATGACGGTACCTGAAGAATAAGCACCGGCTAACTACGTGCCAGCAGCCGCGGTAATACGTAGGGTGCGAGCGTTAATCGGAATTACTGGGCGTAAAGCGTGCGCAGGCGGCTTTGCAAGACAGAGGTGAAATCCCCGGGCCCAACCTGGGAACTGCCTTTTTT
+
88CCCBF9=1)8888;;;;;;88BFFGGGGGGGGGGGGGGGGGGGGGGGGGGGGGGGGGGGGGGGGGGGGGGGGGGGGGGGGGGGGGGGGGGGGGGGGGGGGGGGGGGGGGGGGGGGGGGGGGGGGFGGGGGGFGGGGGGGGGGGGGGGGGGGGGGGGGGGFGGEGGGGGFGGGGGFGGGGG;FGGGGGGGCEFGFFGGFDGGFGGBB>BDEGFFGGFGGFGFGGFCCBED:?:A696;C3/-<,779919).6<:<6<8,0::,8A??>CFB4>CB>(22<??B?2((.-.533<@7)),
@M02996:162:000000000-B87FG:1:1101:28921:10766 1:N:0:TCGACGTC+TTATGCGA
CCTACGGGAGGCTGCAGTGGGGAATTTTGGACAATGGGCGCAAGCCTGATCCAGCAATGCCGCGTGCAGGAAGAAGGCCTTCGGGTTGTAAACTGCTTTTGTCAGGGAAGAAATCCTTTGGGTTAATACCTCGAAGGGATGACGGTACCTGAAGAATAAGCACCGGCTAACTACGTGCCAGCAGCCGCGGTAATACGTAGGGTGCGAGCGTTAATCGGAATTACTGGGCGTAAAGCGTGCGCAGGCGGCTTTGCAAGACAGAGGTGAAATCCCCGGGCTCAACCTGGGAACTGCCCTTGTG
+
8ACCCA=A)1)====;==;=;86BF<@F@:CFGGGGGGGGCGGGGGGGG9@F@CFEF@FFCFGGGGCGGGG<FGGGGGGGGGGGGGGGGGGGGG<FG9F?CG?FFGGGG7FF8?E,E?5A<+44AFEFGADFG@=@8E8FEGGGGGGGGGDEGGGFDFFC,=3DFEGGGGGGDFGGFGGGGGFFGGGGGGGGGFGGFGGFGC:58CEBDEDGD5ACFDGCFGGGGFGGFFGFF0<972>34)-89DBB713?AB6)8258154?F1<?FDF3>:BEEF(3<??F(.31??4>B?7(94:<)
@M02996:162:000000000-B87FG:1:1101:6392:10782 1:N:0:TCGACGTC+TTATGCGA
CCTACGGGAGGCAGCAGTGGGGAATTTTGGACAATGGGCGCAAGCCTGATCCAGCCATGCCGCGTGCGGGAAGAAGGCCTTCGGGTTGTAAACCGCTTTTGTCAGGGAAGAAAAGGTTCTGGCTAATACCCGGGACTCATGACGGTACCTGAAGAATAAGCACCGGCTAACAACGTGCCAGCAGCCGCGGTAATACGTAGGGTGCAAGCGTTAATCGGAATTACTGGGCGTAAAGCGTGCGCAGGCGGTTATGCAAGACAGAGGTGAAATCCCCGGGCTCAACCTGGGAACTGCCTTTGTG
+
8ACCCFA=88)====;====;88BFFGGGGGGGGGGGGGGGGGGGGGGGGGGGGGGGGGGGGGGGGGGFGGGGFGGGGGGGGGGGGGGGFGGGGGGGGGGGGGGG@FFFGGFGGGGGGGGGGGGGGFGGFGFGGGEFGGGGGGGGGGGGGGGGGGGGGFFFDGGGGGGGGGGGGGGFGGGGGFFFGDG3EDGDFCCFG=FGDGFGGFFFEDGDFFGGBGGFGGGGFGG?@GD?FFFFBDG>D9EFF>7C>BF<<BA<65(8F:17:22=<7>:4>CE67:<9::01,04(().8:?@74>:
@M02996:162:000000000-B87FG:1:1101:6389:10800 1:N:0:TCGACGTC+TTATGCGA
CCTACGGGAGGCAGCAGTGGGGAATTTTGGACAATGGGCGCAAGCCTGATCCAGCCATGCCGCGTGCGGGAAGAAGGCCTTCGGGTTGTAAACCGCTTTTGTCAGGGAAGAAAAGGTTCTGGCTAATACCCGGGACTCATGACGGTACCTGAAGAATAAGCACCGGCTAACAACGTGCCAGCAGCCGCGGTAATACGTAGGGTGCAAGCGTTAATCGGAATTACTGGGCGTAAAGCGTGCGCAGGCGGTTATGCAAGACAGAGGTGAAATCCCCGGGCTCAACCTGGGAACTGCCTTTGTT
+
ABCCCADF>8)=8=======;88BFEFGGGGGGGGGGGGGGGGGGGGGGGGGGGGGGGGGGGGGGGGGGGGGGGFGGGGFGGCFGGGGGGGGGGGGGEGGGF<9EGGFGGGGGGGGGGGGFDFGGFE?AFFE>FBEGGGGFFGG7>FEGGGCFFGEEGFGGFFGEGD>EGGGGGGGEFG9CCFFEDDGGEDCE6EFFGG:CGGFCCFFF@DCDFFGF:CCFGGFG=CC?FGBBBFF><FG69989D<9D6?FBB49A*97?F:?F?<2=2*54478>>(4)1:<4<::.54:..,.92<6(
@M02996:162:000000000-B87FG:1:1101:10462:10855 1:N:0:TTGACGTC+TTATGCGT
CCTACGGGAGGCTGCAGTGGGGAATTTTGGACAATGGGCGCAAGCCTGATCCAGCAATGCCGCGTGCAGGAAGAAGGCCTTCGGATTGTAAACTGCTTTTGTCAGGGAAGAAATCCTTTGGGCTAATCCCTCGAAGTTATGACTGTACCTTAAGAATAAGCACCCTCTAACTACGTGCCCGCAGCCGCGATAATACGTAGGGTGCGCGCTTTCCTCGGAATTTCTGGGCATAAAGCGTGCGCACGCGTCTTTGCATGACAGAGGTAAAATTCCCGCGCTCCACATGAGCACTGCCTTTCTT
+
ABCCCF8))1)86======;;8BCFGGG,+6CFGGGGGGG@FFGGGGFG9-6EFG,C,CFFGGGGG7<FGGCFGGGG8?FGGGG,C4FFGGGF9?EFGGGDG,E5FGGGGGG4F9F;<F54?,AFE;,A,,A4?@++,65,,,533,38@,6@7,3,3+,726,++6,,,7,2,:,4@+,403*5;C3**3*:+5,)96FGG,::)))).*=+8++*4)/),+12;+2()76)5<F>FE*,/,)-.),)-3F<4)).+232).1)54)06*)..<*03((()((,,)))).).53</-)))
@M02996:162:000000000-B87FG:1:1101:10479:10867 1:N:0:TCGACGTC+TTATGCGA
CCTACGGGAGGCTGCAGTGGGGAATTTTGGACAATGGGCGCAAGCCTGATCCAGCAATGCCGCGTGCAGGAAGAAGGCCTTCGGGTTGTAAACTGCTTTTGTCAGGGAAGAAATCCTTTGGGTTAATACCTCGAAGGGATGACGGTACCTGAAGAATAAGCACCGGCTAACTACGTGCCAGCAGCCGCGGTCATACGTCGGGTGCGAGCTTTGATCGGACTTACTTGTCTTACAGCGTGCTCAGTCGGCTTTGCAAGACAACGGTGAACTCCCCGGGCTCACCCTTGGCACTGCCTTTTTT
+
AACCC588:0)8===;====;88BFCEGGGGGFGFGFGGEGGGGGGGGGGGGGGGC6F,CECGCGEGGGG,E?AFGGGGGGGGGEGG=FGGFGGFGGGGFFGGGG,FE,C<AAFFEGGGFG@FEGGC,CAEFGDFGGGDG8,C+BEGGDE9ED,,3@8=CDFCFGCCEG7>FGG5@>FG:4<66DF*3*/:**4=E49*)2);=C)2)))*<*3:D9(*)0<9>F*C*./:@)62@9B)*(::4)=)4C<FF>AA<4*0(()(43((5*.258?:E3((4<4.4(,,4(..4(,.4=)))(
@M02996:162:000000000-B87FG:1:1101:10459:10876 1:N:0:TCGACGTC+TTATGCGA
CCTACGGGAGGCTGCAGTGGGGAATTTTGGACAATGGGCGCAAGCCTGATCCAGCAATGCCGCGTGCAGGAAGAAGGCCTTCGGGTTGTAAACTGCTTTTGTCAGGGAAGAAATCCTTTGGGTTAATACCTCGAAGGGATGACGGTACCTGAAGAATAAGCACCGGCTAACTACGTGCCAGCAGCCGCGGTAATACGTAGGGTGCGAGCGTTAATCGGAATTACTGGGCGTAAAGCGTGCGCAGGCGGCTTTGCAAGACAGAGGTGAAATCCCCGGGCTCAACCTGGGAACTGCCTTTGTG
+
ABCCCBD5:0)=========;88BFEFGGGGGFGGGGGGGGGGGGGGGGGGGGGGGGGGGGGGGGGGGGGGGGGGGGGGFGGGGGGGGGGGGGGGGGGGGGGFGGGGGGGGGGGGGGGGGGGGGFGGGGGFGGEFGEGGGGGGGGGGCFGG8DFGGGGGGGGGGGGEEEFGFGGGGGGFGGGFFGGGGGGG>EFFGFGGFGGGFGGD::>7EGFFGG6DGFGGGGFGGFFGFFFDF>BFG4)7<>DEFGF>FFABAFGGFFFFFFFF?FACBFB5CBB9BFFFFFFF??:4?BBF?74))(
@M02996:162:000000000-B87FG:1:1101:3393:10896 1:N:0:TCGACGTC+TTATGCGA
CCTACGGGTGGCAGCAGTGGGGAATTTTGGACAATGGGCGCAAGCCTGATCCAGCAATGCCGCGTGCAGGAAGAAGGCCTTCGGGTTGTAAACTGCTTTTGTCAGGGAAGAAATCCTTTGGGTTAATACCTCGAAGGGATGACGGTACCTGAAGAATAAGCACCGGCTAACTACGTGCCAGCAGCCGCGGTAATACGTAGGGTGCGAGCGTTAATCGGAATTACTGGGCGTAAAGCGTGCGCAGGCGGCTTTGCAAGACAGAGGTGAAATCCCCGGGCTCAACCTGGGAACTGCCTTTGTG
+
88CCCDF=:0)====;===;;88BCFGGGGGGGGGGGGGGGGGDGGGGGGGGGGGGGGGGGGGGGGGGGGGGGGGGGDFGGGGGGGGGGGGGGGGGGGGGGGGGGGGGGGGGGGGGGGGGGGGGGGGGGGGGGEGGGEGGGGGEEEGEGGDGGGGGGGGGGFFGCEGGGGGGGGGGGGGGGGFFGGGGGGG8EFGGA=CFGGGFGGFFFFGGGFFGGFGGFGGGCFGF?FGFF?BFFBEC><;59>@BGFFFFFF9ACDB?FFFFFB3@AFB?:@EEF9BBFB<00<:152).<?F@74.,
@M02996:162:000000000-B87FG:1:1101:13326:10897 1:N:0:TCGACGTC+TTATGCGA
CCTACGGGCGGCAGCAGTGGGGAATATTGCACAATGGGCGAAAGCCTGATGCAGCAACGCCGCGTGAGGGACGACGGCCTTCGGGTTGTAAACCTCTTTTAGCAAGGAAGAAGCGAAAGTGACGGTACTTGCAGAAAAAGCGCCGGCTAACTACGTGCCAGCAGCCGCGGTAATACGTAGGGCGCAAGCGTTATCCGGAATTATTGGGCGTAAAGAGCTCGTAGGCGGGTTGTCGCGTCTGCTGGGAAAACCCGAGGCTCAACCTCGGGCCTGCAGTGGGTACGGGCAGACTAGAGTGCGG
+
8ACCC>=5:1)8888;;<;;;88BFGGGGGGGGGGGGGGGGGGGGGGGGGGGGGGGGGGGGGGGFGGGGGGGGGGGGGGGGGGGGGGGGGGGGGGGGGGGGGGGGGGGGGGGGGGGGGGCGGGGGGGGGGGGGGGGGGGGGGGGFGGGGGGGGGGGGGGGGGGGGGGGGGGGGGGGGGGGGGFFGDGGGGGGGFGGFGD>GGFFGG?FFDGGDF=:7:CFBEGGG=EG(<DFFFB@>2:>:C))()..90(<:9BF>E5()98:>BF<EBD<2?5<=5,4372<9349::445.-81))44
@M02996:162:000000000-B87FG:1:1101:3374:10901 1:N:0:TCGACGTC+TTATGCGA
CCTACGGGTGGCAGCAGTGGGGAATTTTGGACAATGGGCGCAAGCCTGATCCAGCAATGCCGCGTGCAGGAAGAAGGCCTTCGGGTTGTAAACTGCTTTTGTCAGGGAAGAAATCCTTTGGGTTAATACCTCGAAGGGATGACGGTACCTGAAGAATAAGCACCGGCTAACTACGTGCCAGCAGCCGCGGTAATACGTAGGGTGCGAGCGTTAATCGGAATTACTGGGCGTAAAGCGTGCGCAGGCGGCTTTGCAAGACAGAGGTGAAATCCCCGGGCTCAACCTGGGAACTGCCTTTGTG
+
88CCCDF51)0========;;88BCEFGGGGGGGFGGGGGGGGGGGGGGGGGGFFGFFGGGGGGGGGGGGGGGGGGGGGGGGGGGGGGGFGGGGGGGGGGGGGGGGGGGGGGGGGGGGGGGGGGCCEFGGGGGFGGCEFGGFGGGGGEGGGGGGGGGGGFGDFFCECGGGFGGGGFFFFGGGFFGGGGGGDG5CGGFGFFGCFFGGDEFFGGGFFGGFCGFFGGG?E4?FGFBFDFFB:*43179@E>G>BFA2>>BFC2,)4:?(479::871<:533:)9:<:760152,54(.95::8
@M02996:162:000000000-B87FG:1:1101:25226:10959 1:N:0:TCGACGTC+TTATGCGA
CCTACGGGAGGCAGCAGTGGGGAATTTTGGACAATGGGCGCAAGCCTGATCCAGCAATGCCGCGTGCAGGAAGAAGGCCTTCGGGTTGTAAACTGCTTTTGTCAGGGAAGAAATCCTTTGGGTTAATACCTCGAAGGGATGACGGTACCTGAAGAATAAGCACCGGCTAACTACGTGCCAGCAGCCGCGGTAATACGTAGGGTGCGAGCGTTTATCGGAATTACTGGGCGTAAAGCGTGCGCAGGCGGCTTTGCAAGACAGAGGTGAAATCCCCGGGCGCAACCTGGGAACTGCCTTTGTG
+
8ACCCE::51)=======;=;88BF8FGGDGGGGGGGGFFFGGCGGGGGGFGGFGGGAGGGGGGGGCCFGGGGGGGD=AFGGGGGFGGGGGGGD?FG,FBGGEFFGGGGCGG<?FGG<FFFDF???@F=AEBEFF@EEGGGDAECCD3>,3=,7,3,,+3@DF:B;:E7,DC>E>C8F7=C***4;/;D*/4;B<B8CFF*>F3*).25>:E)8FGF6985F9::*AF:5<321)*4-5/-)4.450-1227<A444CFB(58328-496F?000:.4(-4>><7(34,4,)8?B?F>2:(
@M02996:162:000000000-B87FG:1:1101:21364:10998 1:N:0:TCGACGTC+TTATGCGA
CCTACGGGGGGCTGCAGTGGGGAATTTTGGACAATGGGCGCAAGCCTGATCCAGCAATGCCGCGTGCAGGAAGAAGGCCTTCGGGTTGTAAACTGCTTTTGTCAGGGAAGAAATCCTTTGGGTTAATACCTCGAAGGGATGACGGTACCTGAAGAATAAGCACCGGCTAACTACGTGCCAGCAGCCGCGGTAATACGTAGGGTGCGAGCGTTAATCGGAATTACTGGGCGTAAAGCGTGCGCAGGCGGCTTTGCAAGACAGAGGTGAAATCCCCGGGCTCAACCTGGGAACTGCCTTTGTG
+
88BCC>A5>))8888::::::88BFFGGGGGGGGGGGGGGGGGGGGGGGGGGGGGGGGGGGGGGGGGGGGGGGGGGGGGGGGGGGGGGGGGGGGGGGGGGGGGGGGGGGGGGGGGGGGGGGGGGGGFFGGGGGGGGGGGGGGGGGGGGGGGGGGGGGFFGGGGGGGGGGFGGGGGGGGGGGGFFGGGGGGGEGFGGFGGFGGGFGGFFFEDGGFFGGFGGFGGGGFGGFFGFFFAFBF3<4967>DE>DFFFFF<AFGGFFF>?4?F?@<F>?8>CB>4?</,8>18?B73>B>72BB<<0
@M02996:162:000000000-B87FG:1:1101:22000:11018 1:N:0:TCGACGTC+TTATGCGA
CCTACGGGTGGCAGCAGTGGGGAATTTTGGACAATGGGCGCAAGCCTGATCCAGCAATGCCGCGTGCAGGAAGAAGGCCTTCGGGTTGTAAACTGCTTTTGTCAGGGAAGAAATCCTTTGGGTTAATACCTCGAAGTGATGACGGTACCTGAAGAATAAGCACCGGCTAACTACGTGCCAGCAGCCGCGGTAATACGTAGGGTTCGAGCGTTAATCGGAATTACTGGGCGTAAAGCGTGCGCAGGCGGCTTTGCAAGACAGAGGTGAAATCCCCGGGCTCAACCTGGGAACTGCCTTTGTG
+
8ACCC>AA=0);=======;;888F<FGGGGGGGGGCDFFGGGGGGGGGAFGCDFGG<FFFEGGGGFGGGGCGGGGFEFGGGGGEGGGGGGGGGFGGGGGFGGGGFG<FCFGEC9FEGGGA7F7:A=FF8;FGGGG33@FCCFCEEGDGFF8DF;,7E+,EDGFD+9EGFFC+DEGGGFGGGFFGGGDGGD:*BFGFG46/*4)*8:;3:7E*8:;5?DDFGF>FC6*337581<=9?>*-1()-)0(9664)6:4):C?B?BFB(65@<*42-)2)4(4267?202(.4(8<<B?F7A9(
@M02996:162:000000000-B87FG:1:1101:7001:11033 1:N:0:TCGACGTC+TTATGCGA
CCTACGGGTGGCAGCAGTGGGGAATTTTGGACAATGGGCGCAAGCCTGATCCAGCAATGCCGCGTGCAGGAAGAAGGCCTTCGGGTTGTAAACTGCTTTTGTCAGGGAAGAAATCCTTTGGGTTAATACCTCGAAGGGATGACGGTACCTGAAGAATAAGCACCGGCTAACTACGTGCCAGCAGCCGCGGTAATACGTAGGGTGCGAGCGTTTATCGGAATTACTGGGCGTAAAGCGTGCGCAGGCGGCTTTGCAAGACAGAGGTGAAATCCCCGGGCTCACCCTGGGAACTGCCTTTGTT
+
8ACCCADA:))=6=====;;;88BF8FGG@FGGGGGGGFFEGG:FGGGGGEGGFFGGDGGGEGGGG@<FGGGGGGG<F8FGGGGDEGGGGGGGGGGGCGFGG?EGGGGF7EF,EF<F9F?=+8@=<CFF@FFGGGDE7FCE?EG@BF@9;9,=A;D9=DFADGF<:;CC8EDGG5:6CC,@DFFF73;D7?:/BF9;8=A/CF3885)):1=)8AFFFCDFE7>:@GF0)1)-266><D<3>;39D74)-()-65))0C?<542)46)94D??038)---4/31(.(43(,).41772):(
@M02996:162:000000000-B87FG:1:1101:21989:11035 1:N:0:TCGACGTC+TTATGCGA
CCTACGGGTGGCAGCAGTGGGGAATTTTGGACAATGGGCGCAAGCCTGATCCAGCAATGCCGCGTGCAGGAAGAAGGCCTTCGGGTTGTAAACTGCTTTTGTCAGGGAAGAAATCCTTTGGGTTAATACCTCGAAGGGATGACGGTACCTGAAGAATAAGCACCGGCTAACTACGTGCCAGCAGCCGCGGTAATACGTAGGGTGCGAGCGTTAATCGGAATTACTGGGCGTAAAGCGTGCGCAGGCGGCTTTGCAAGACAGAGGTGAAATCCCCGGGCTCAACCTGGGAACTGCCTTTGTG
+
8ACCC>D=>0);=======;;88BFFGGGGGGGGGGGGGGGGGGGGGGGGGGGGGGGGGGGGGGGGGGGGGGGGGGGGGGGGGGGGGGGGGGGGGGGGGGGGGGGGGEGGGGGGGGFGFGGDGDGGEGGGGGGGGGEGGGGGGGGGGEGFGGGGGGGGGGFFGGGGGDGGGGGGGGGGGGGGFFGDGGGGGGGFGGFGGFGGGDGGFEFFGGGFFGG@GGFGFFGFGG:>75::BF9?F7714B>B>7C49/4-.:22<>?F????)8FBCB?FDE:9413??FF1?:78,24>??6<AA1
@M02996:162:000000000-B87FG:1:1101:10032:11073 1:N:0:TCGACGTC+TTATGCGA
CCTACGGGGAGCAGCAGTGGGGAATTTTGGACAATGGGCGCAAGCCTGATCCAGCCATGCCGCGTGCGGGAAGAAGGCCTTCGGGTTGTAAACCGCTTTTGTCAGGGAAGAAAAGGTTCTGGCTAATACCCGGGACTCATGACGGTACCTGAAGAATAAGCACCGGCTAACTACGTGCCAGCAGCCGCGGTAATACGTAGGGTGCAAGCGTTAATCGGAATTACTGGGCGTAAAGCGTGCGCAGGCGGTTATGCAAGACAGAGGTGAAATCCCCGGGCTCAACCTGGGAACTGCCTTTGTG
+
ACCCCDA=A))8:==;=<;;;88BEFGGGGGGGGGGGGGGGGGGGGGGGGGGGGGGGGGGGGGGGGGGGGGGGGGGGGGGGGGGGGGGGGGGGGGGGGGGGGGGGGGGGGGGGGGGGGGGGGGGGGGGGGGGGFGGGGGGGGGGGGGGGGGGGGGGGGGGGGGGGGGGGGGGGFEGGGGGGGFFGGGGGGGGGFGGFGGFDG?>EGFFFF3ECFFDFBGGFGGGGFGG1:CBB?AFBBD<299>BB799>B?ABBDFGG>:?:2)4<2?<:7?FF?79147F?7026<?:<B?7329<>).
@M02996:162:000000000-B87FG:1:1101:12383:11131 1:N:0:TCGACGTC+TTATGCGA
CCTACGGGGCGCAGCAGTGGGGAATTTTGGACAATGGGCGCAAGCCTGATCCAGCAATGCCGCGTGCAGGAAGAAGGCCTTCGGGTTGTAAACTGCTTTTGTCAGGGAAGAAATCCTTTGGGTTAATACCTCGAAGGGATGACGGTAACTGATGAATACGCACCGGCTAACTACGTGCCAGCAGCCGCGGTAATACTTAGGGTGCGAGCTTTAATCGGAATTACTGGGCGTAAAGCGTGCGCATGCCGCTTTGCAAGACACAGGTGAAATCCCCGGGCTCACCCTGGGAACTTCCTTTGTT
+
8ACCCE8)11)8888,;<;;;888EEFGGGGG8EFG@CFFGGG@FGGFG9FGGGG<FGFGGGGEGGGGGGGF8EFGGGGFGG@@FGGGEEFGGF<E<FFGEFFEAFFFCGEFEAEEG9<FC+83=FAFFGG,A7@EECFGG8EF:E6+@,3E,8E,,E+630B>**7:528:C?CC8A5:<C668/)9C575?+<+++1:**2)/:;>;.*+2670/(95>EFCG*+*.8DE(-5428)1,)()(0)-),(05:4-.0>2(),..().6:F??052.9-(2*(,(,(4((38)62616--(
@M02996:162:000000000-B87FG:1:1101:12394:11146 1:N:0:TCGACGTC+TTATGCGA
CCTACGGGGCGCAGCAGTGGGGAATTTTGGACAATGGGCGCAAGCCTGATCCAGCAATGCCGCGTGCAGGAAGAAGGCCTTCGGGTTGTAAACTGCTTTTGTCAGGGAAGAAATCCTTTGGGTTAATACCTCGAAGGGATGACGGTACCTGAAGAATAAGCACCGGCTAACTACGTGCCAGCAGCCGCGGTAATACGTAGGGTGCGAGCGTTAATCGGAATTACTGGGCGTAAAGCGTGCGCAGGCGGCTTTGCAAGACAGAGGTGAAATCCCCGGGCTCAACCTGGGAACTGCCTTTGTG
+
8ACCCB@AB5)8888;;<;;;88BCFFGGGGGGGGGGGGGGGGGGGGGGGGGGGGGGGGGGGGGGGGGGGGGGGGGGGGGGGGGGGGGGGGGGGGGGGGGGGGGGGGGGGGGGGGGGCGGGGGGGGFFGGGGGGGGGGGGGGGGGEFEFGDGGGGGGGGGGGGGGGGGGFGGGGGGGGGGG:FFGGGGGGGGGFGGFGGFGGGFGGFFFFGEG:@FGFGGFGFGGFGGFFGD08>B>?FC454>BDE9>>F?>B44<:C2?F:B>?F<9<F(52>EE6,4)?:<:0:4343).3:?=<9:4
@M02996:162:000000000-B87FG:1:1101:15751:11162 1:N:0:TCGACGTC+TTATGCGA
CCTACGGGTTGCAGCAGTGGGGAATTTTGGACAATGGGCGCAAGCCTGATCCAGCAATGCCGCGTGCAGGAAGAAGGCCTTCGGGTTGTAAACTGCTTTTGTCAGGGAAGAAATCCTTTGGGTTAATACCTCGAAGGGATGACGGTACCTGAAGAATAAGCACCGGCTAACTACGTGCCAGCAGCCGCGGTAATACGTAGGGTGCGAGCGTTAATCGGAATTACTGGGCGTAAAGCGTGCGCAGGCGGCTTTTCAAGACAGAGGTGAAATCCCCGGGCTCAACCTGGGAACTGCCTTTGTG
+
ABCCCDF==)1==========888;CFGGGGGGGGGGGGFGGGGGGGGGGGGGGGGGGGGGGGGGGGGGGGGGGGGFGGGGGGGGGGGGGGGGGGGGGGGGGGGGGGGGGGGGGGGGFGGGDGGGGGGGGGGGGGGGEEGGGGG7EFEGGGGGGGGGGGGGGGGFGGGCFFFFGGG4@CE6;AFGGGGGGGG=AFGFGGFGGGECDBEDFGEDFFGGFGGFG?:E4CD?3D@?BF?9<B57C9@9BE9CBF)).6-6CC2:?>:)2A29<C?D?DG3912<FFF?:BF0.-,572)9<AF0
@M02996:162:000000000-B87FG:1:1101:3897:11193 1:N:0:TCGACGTC+TTATGCGA
CCTACGGGTGGCAGCAGTGGGGAATTTTGGACAATGGGCGCAAGCCTGATCCAGCAATGCCGCGTGCAGGAAGAAGGCCTTCGGGTTGTAAACTGCTTTTGTCAGGGAAGAAATCCTTTGGGTTAATACCTCGAAGGGATGACGGTACCTGAAGAATAAGCACCGGCTAACTACGTGCCAGCAGCCGCGGTAATACGTAGGGTGCGAGCGTTAATCGGAATTACTGGGCGTAAAGCGTGCGCAGGCGGCTTTGCAAGACAGAGGTGAAATCCCCGGGCTCAACCTGGGAACTGCCTTTGTG
+
88A?CDF>>0);=======;;8BCCFGGGGGGGGGGGGGGGGGGGGGGGGGGGGGGFGGGGGGGGGGGGGGGGGGGGGGGGGGGGGGGGGGGGGGGGGGGGGGGGGGGGGGGGGGGGGGGGGGGGGGGGGGGGGFGGGGGGGGGGGGGGGFFGGGGGGGGGGGGGGGGGGGGGGGGGGGGFFFFGGGGGGGGGFGGFGGFGGGFGGFFEE)AGFFGGFGGFGGGGFFG?DGEFFFF>F>>999>9FF>D>FFFFFBBFGFFFFFB<ADFFCBFFFGFB9BFFFFF?<?75-))48?FFBB:
@M02996:162:000000000-B87FG:1:1101:24616:11253 1:N:0:TCGACGTC+TTATGCGA
CCTACGGGGCGCAGCAGTGGGGAATTTTGGACAATGGGCGCAAGCCTGATCCAGCAATGCCGCGTGCAGGAAGAAGGCCTTCGGGTTGTAAACTGCTTTTGTCAGGGAAGAAATCCTTTGGGTTAATACCTCGAAGGGATGACGGTACCTGAAGAATAAGCACCGGCTAACTACGTGCCAGCAGCCGCGGTAATACGTAGGGTGCGAGCGTTAATCGGAATTACTGGGCGTAAAGCGTGCGCAGGCGGCTTTGCAAGACAGAGGTGAAATCCCCGGGCTCAACCTGGGAACTGCCTTTGTG
+
88ABCB1:5)08888;;<;;;88BCCFGGGGGGGGGGGGGGGGGGGGGGGGGGGFGGGGGGGGGGGGGGGGGGGGGGGGGGGGGGGGGGGGGGGGGGGGGGGGGGGGGGGGGGGGGGGGGGGEFGGGGGGGGCFEGGGGGGGGGGGGEGGGGGGGGGGGGGGGGGGGGGGGGGGGGGGGGGGFFGGGGGGDGEAGGFGGFGGGFDGFFFFGGCFBGGFGGFGGGGFGGFFGFBBB43:EG>)954<>>C9>FFAFDF6FBFFFF??FB@AD?FFFGF;BF<FFBBFF:<>,4<?:BB2<5,
@M02996:162:000000000-B87FG:1:1101:6646:11275 1:N:0:TCGACGTC+TTATGCGA
CCTACGGGTGGCAGCAGTGGGGAATATTGGACAATGGGGGCAACCCTGATCCAGCCATGCCGCGTGAGTGATGAAGGCCCTAGGGTTGTAAAGCTCTTTTGTGCGGGAAGATAATGACGGTACCGCAAGAATAAGCCCCGGCTAACTTCGTGCCAGCAGCCGCGGTAATACGAAGGGGGCTAGCGTTGCTCGGAATCACTGGGCGTAAAGGGTGCGTAGGCGGGTTTTTAAGTCAGGGGTGAAATCCTGGAGCTCAACTCCAGAACTGCCTTTGATACTGATGATCTTGAGTCCGGGAGAG
+
8ACCCB=5=0)========;;88BFFGGGGGGGGGGGGGGGGGGGGGGGGGGGGGGGGGGGGGGGGEGGGGGGGGGGGGGGGGGGGGGGGGFGGGGGGFGGGGGGGGGGGGGGGGGGGGGGGGGGGGGGGGGGGGGGGGGGGGGGGGGGGGGGGGGGGGGGGGGGGGDFFGGGGGGGGGGGGFFE5DDGCFEGFGGFGGFGFGFGGFFFFGGGFDGGBGGFGGG:>=FBFGFBFA??F@*39<99=9AG03FBB??>C>>2@BA:BFFFFFBAF4CFFBF>?><9<A>AA5<:<?FB9;8?
@M02996:162:000000000-B87FG:1:1101:10231:11284 1:N:0:TCGACGTC+TTATGCGA
CCTACGGGTGGCAGCAGTGGGGAATTTTGGACAATGGGCGCAAGCCTGATCCAGCAATGCCGCGTGCAGGAAGAAGGCCTTCGGGTTGTAAACTGCTTTTGTCAGGGAAGAAATCCTTTGGGTTAATACCTCGAAGGGATGACGGTACCTGAAGAATAAGCACCGGCTAACTACGTGCCAGCAGCCGCGGTAATACGTAGGGTGCGAGCGTTAATCGGAATTACTGGGCGTAAAGCGTGCGCAGGCGGCTTTGCAAGACAGAGGTGAAATCCCCGGGCTCAACCTGGGAACTGCATTTGTG
+
88BCCE>):5);;==;===;;88@;CFGGGGGGGGGGGGGGGGGGGGGGGGGGGGGGGGGGFFGFGGGGGGGGGGGGGGGGGGGGGGGGGGGGGGGGGGGGGGGGGGGGGGGGGGGGGGFGGG>FGGGGGGGGGGGGGGDGGGGGGGCGGGGGG,=@EFFDDEDGGGGCDFFGGGGGGGGGGFF6FGDDEDCCCGEFFFFGG6BGDED3BC5DF6;F7CGFGGG9?CF?FG>BB<49?@54)7DB5@3)9B:<AF))22(.753.4>?FFC28:@E>(-44*(((..4473).8)49<<)4
@M02996:162:000000000-B87FG:1:1101:3931:11284 1:N:0:TCGACGTC+TTATGCGA
CCTACGGGAGGCAGCAGTGGGGAATTTTGGACAATGGGCGCAAGCCTGATCCAGCAATGCCGCGTGCAGGAAGAAGGCCTTCGGGTTGTAAACTGCTTTTGTCAGGGAAGAAATCCTTTGGGTTAATACCTCGAAGGGATGACGGTACCTGAAGAATAAGCACCGGCTAACTACGTGCCAGCAGCCGCGGTAATACGTAGGGTGCGAGCGTTAATCGGAATTACTGGGCGTAAAGCGTGCGCAGGCGGCTTTGCAAGACAGAGGTGAAATCCCCGGGCTCAACCTGGGAACTGCCTTTGTG
+
8ACCCDDB@))=8=8====;;88BFFGGGGGGGGGGGGGGGGGGGGGGGGGGGFFGFGGGGGGGGGGGGGGGGGGGGGGGGGGGGGGGGGGGGGGGGGGGGGGGGGGGGGGGGFGGGGGGGGGGGGFGGGGGGGGGGGGGGGGGGGG8EGFGGGGGGFGGGGGGGGGGGGGGGGGGCFFGGGFFGG>DDGGGGFGGFGFAGDF3CDFFFFCEC;7:5?DCFFGGGFGGFFGF?FAF;?@<959DFFFFG>>FBDD9>FF:().::0<)=<77:BEG>9;0,9::?FB?B3-8??8<F22..
@M02996:162:000000000-B87FG:1:1101:10252:11288 1:N:0:TCGACGTC+TTATGCGA
CCTACGGGTGGCAGCAGTGGGGAATTTTGGACAATGGGCGCAAGCCTGATCCAGCAATGCCGCGTGCAGGAAGAAGGCCTTCGGGTTGTAAACTGCTTTTGTCAGGGAAGAAATCCTTTGGGTTAATACCTCGAAGGGATGACGGTACCTGAAGAATAAGCACCGGCTCACTACGTGCCAGCAGCCGCGGTAATACGTAGGGTGGGAGCGTGAATCGGAATTCCTGGGCGTAAGGCGTGCGCAGTCGGCTTTCCACGACAGAGGTGAAATCCCCGGGCTCAACCTGGGAACTGCCTTTGTG
+
88CCCD8):));;8=====;;88BFCFFG@<FG@FF8EF@FGGCFGGGGGFFGGGGFGGGGGGGGGDGGGG=FGGGFGGGGGGCCFGGGFGGGGFGGEFGFGFFFDGGGDGGFFG8FFEA,@FFGGDFGAD<=+=CD>CFGGGDCEGEGFD@,=EF9DD>A=FGEC>+*@DF9B5@CC574?A9E4*/;*2:8@G???*;29C:*8;=889*9)+@*(9*03+:C@C*.7))4().,4>741,<,))(721)).4-,2)(().4)4A?F4:2)(0:0(,-)77..3((..(,.).88<2),
@M02996:162:000000000-B87FG:1:1101:6663:11294 1:N:0:TCGACGTC+TTATGCGA
CCTACGGGTGGCAGCAGTGGGGAATATTGGACAATGGGGGCAACCCTGATCCAGCCATGCCGCGTGAGTGATGAAGGCCCTAGGGTTGTAAAGCTCTTTTGTGCGGGAAGATAATGACGGTACCGCAAGAATAAGCCCCGGCTAACTTCGTGCCAGCAGCCGCGGTAATACGAAGGGGGCTAGCGTTGCTCTGAATCACTGGGCGTAAAGGGTGCGTAGGCGGGTTTTTAAGTCAGGGGTGAAATCCTGGAGCTCAACTCCAGAACTGCCTTTGTTACTGATGATCTTGAGTCCGGGAGAG
+
8ABCC>A9:));;======;;888FEGGFFGGGGGGGGGFGGGGGGGGGFDFGGGGFGGGGGGGFGGGGGGGGGGGGGFEGCFGGGGGGGGGGFFGGGGGFF<FGGGGGGGGG<FGGGEDFDFGGG8FEFFGFGCCDFGGC>@CGFFEAEGGGGGGGFFGGGGGGGDGDFGGGGGEEEGGG4.;EDCCC<7+<64CFF<AGG5)8/7>74C*0).7C8D5=ECDE>5C?FFF<)-080:>>C</)006:(.<02:?BGC<BF?<<BF?=00:<5***.)))96664AA:44<A641)-(--
@M02996:162:000000000-B87FG:1:1101:6642:11297 1:N:0:TCGACGTC+TTATGCGA
CCTACGGGTGGCAGCAGTGGGGAATATTGGACAATGGGGGCAACCCTGATCCAGCCATGCCGCGTGAGTGATGAAGGCCCTAGGGTTGTAAAGCTCTTTTGTGCGGGAAGATAATGACGGTACCGCAAGAATAAGCCCCGGCTAACTTCGTGCCAGCAGCCGCGGTAATACGAAGGGGGCTAGCGTTGCTCGGAATCACTGGGCGTAAAGGGTGCGTAGGCGGGTTTTTAAGTCAGGGGTGAAATCCTGGAGCTCAACTCCAGAACTGCCTTTGATACTGATGATCTTGAAGCCGGGCGAG
+
88BBC>A>=)0;===;===;;888EFGGGGGGGFGGGGGGGGGGGGGGGFGGGGGGGGGGGGGGFGGGGGGGGGGGGGGGGGGGGAFGFGGGGGGGGGFGGGGGGGGGGGGGGGGFGGGDGGDGGGGGGGGGGGD,DDGGGGGGGGGGGCFGGGGGGGDFGGGCCEG>FD;=FGGGGGGGGGFFGGGD<EGGGDGFFGGFGGGFG3>3FFDEGF3)*3DD?EGGG>E7:47F<>AFB:E>69)850<<033;2::?BGF7:?0).,6<4:4<25?7*.)6<*69<:<6)))).,4;@(,37
@M02996:162:000000000-B87FG:1:1101:28936:11321 1:N:0:TCGACGTC+TTATGCGA
CCTACGGGAGGCAGCAGTGGGGAATTTTGGACAATGGGCGCAAGCCTGATCCAGCAATGCCGCGTGCAGGAAGAAGGCCTTCGGGTTGTAAACTGCTTTTGTCAGGGAAGAAATCCTTTGGGTTAATACCTCGAAGGGATGACGGTACCTGAAGAATAAGCACCGGCTAACTACGTGCCAGCAGCCGCGGTAATACGTAGGGTGCGAGCGTTAATCGGAATTACTGGGCGTAAAGCGTGCGCAGGCGGCTTTGCAAGACAGAGGTGAAATCCCCGGGCTCAACCTGGGAACTGCATTTGTG
+
-8BCCF)1:)18===;====;8BFCFCFGGGGGGGGGGGEGGGGGGGGGGGGGGGGGGGGGGGGFGGGGGEGGGGGGGGGGGGGGGGGGGFCFGGGGGGGGGGGGGGGGGGGGGGGGGGGGGGGGGGGGFGGGGGGGGGGGFGGGGGEGGGGGGGGGGFGGGFFCEGGGGGGGGGGGGGGGGFFGGGDGCG:EBFEFGGFG3CFDDFF>FG555FGGFGGFGECFFEDFFGFFF9@>:)5(/379@@>9(1?A>D>A:9??:423:<?F<:8>:DEEB(33?70,261(.-,.5)-146.,
@M02996:162:000000000-B87FG:1:1101:28582:11370 1:N:0:TCGACGTC+TTATGCGA
CCTACGGGTGGCAGCAGTGGGGAATTTTGGACAATGGGCGCAAGCCTGATCCAGCCATGCCGCGTGCGGGAAGAAGGCCTTCGGGTTGTAAACCGCTTTTGTCAGGGAAGAAAAGGTTCTGGTTAATACCTGGGACTCATGACGGTACCTGAAGAATAAGCACCGGCTAACTACGTGCCAGCAGCCGCGGTAATACGTAGGGTGCAAGCGTTAATCGGAATTACTGGGCGTAAAGCGTGCGCAGGCGGTTATGCAAGACAGAGGTGAAATCCCCGGGCTCAACCTGGGAACTGCCTTTGTG
+
8ACCCFA9:)0========;;88BCFEFGGGGGGGGGGGFGGGGGGGGGGGGGFEFFGGGGGGGGGGGGGEGGGGGGGGGGGGGGGGGGGGGGGGGGGGGGGGGGGGGGGGGGGGGGGGGGGGGGGFFGFFGGGGGGGGGGGGGGGGEGGGGGGGFGGGGGGGFGGGGGGGGGGGGGGGGGGFFGGGGGGGGGFGGFDGFGGGDGGFAFF:CD=CDGFGD>GGGGFGGFD>BBFFFFFFC9D>E6>@;99<FDFFBBCFBFFF?BBFFFFD3>?FGEF9:?F?F:F<68483<?0<84AA?
@M02996:162:000000000-B87FG:1:1101:6322:11450 1:N:0:TCGACGTC+TTATGCGA
CCTACGGGGGGCTGCAGTGGGGAATTTTGGACAATGGGCGCAAGCCTGATCCAGCAATGCCGCGTGCAGGAAGAAGGCCTTCGGGTTGTAAACTGCTTTTGTCAGGGAAGAAATCCTTTGGGTTAATACCTCGAAGGGATGACGGTACCTGAAGAATAAGCACCGGCTAACTACGTGCCAGCAGCCGCGGTAATACGTAGGGTGCGAGCGTTAATCGGAATTACTGGGCGTAAAGCGTGCGCAGGCGGCTTTGCAAGACAGAGGTGAAATCCCCGGGCTCAACCTGGGAACTGCCTTTGTT
+
8ACCCDF115)8888::::::88BBFGGGGGGGGGGGGGGGGGGGGGGGGGGGGGFGGGGGGGGGGGGGGGGGGGGGGGGGGGGGGGGGGGGGGGGGGGGGGGGGGGGGGGGGGGFGFGGGGGGGGGGGGGGGGGGGGGGGGGGGGGGGFGDGGGGGGGGGCFCEGGGGGGGGGGGGGGGGGFFFGGGGGGGGFGGFGGFGDFFCGE>@EGGGFFCFF3DFG7CGFGG?FGDF<FF68BC>91>;:@><99?AFFFFFF:?5>:?BB?6<78>3<GFF048FB:31??<8:?FF??14<4(
@M02996:162:000000000-B87FG:1:1101:6311:11464 1:N:0:TCGACGTC+TTATGCGA
CCTACGGGGAGCTGCAGTGGGGAATTTTGGACAATGGGCGCAAGCCTGATCCAGCAATGCCGCGTGCAGGAAGAAGGCCTTCGGGTTGTAAACTGCTTTTGTCAGGGAAGAAATCCTTTGGGTTAATACCTCGAAGGGATGACGGTACCTGAAGAATAAGCACCGGCTAACTACGTGCCAGCAGCCGCGGTAATACGTAGGGTGCGAGCGTTAATCGGAATTACTGGGCGTAAAGCGTGCGCAGGCGGCTTTGCAAGACAGAGGTGACATCCCCGGGCTCAACCTGGGAACTGCCTTTGTG
+
8BCCCBD9:80==;=;==;;;88BCC<FGEGGGGGGGGGGGGGGGGGGFDGGGGEFGGGFGGGGGGGGGGGGGGGGGGGGGFGGGGGGGGGGGGGGGGGGGGGGAGFFGGGGFGFFGFGGGGGCGGGGFGGGGGGGGGGGEGGGGGGGCDEFDCDGGGFFGGFFCEGGGGGGGGGGGG5ACFFFGGGGGD8:;+=CAGD?C3;5EDFFFDGGGFFGGFGDFGF*AFGGFFGFBFA=>?EG273)(3<959>?A<<AFGG7:4:<?FF2?<90,4::>>;?2=?184:?2(-4<B02/2:<3
@M02996:162:000000000-B87FG:1:1101:6330:11469 1:N:0:TCGACTTC+TTATGCGA
CCTACGGGAGGCTGCAGTGGGGAATTTTGGACAATGGGCGCAAGCCTGATCCAGCAATGCCGCGTGCAGGAAGAAGGCCTTCGGTTTGTAAACTTCTTTTGTCAGGGAAGAAATCCTTTGGATTAATACCTCGAAGGGAGGACGGTGCCTGAAGAATAAGACCCGCCTAATTCCGTCCCCCCCGCCACTATAATGGGTACGGTGCTAACGCGAATCGAAATTACTTGGCGTAAACCGTGCGCGGTCGTCTTTGCAGTGCATAGTTAGAGGCCCCCGCCGCCACCTGGGAACTGCATTTGTT
+
8ACCCDAA)1)8;=====;;;888E<EFGG8FFGGG@FGGDGGGGGGGG9FGGGG8F<FCGGGGFGGGGGG8FFGGD8EGGG,F,=F,,:AEFC,99?FG,:E9E,=4EBAE?E;FF9<E<,C?,CC,8A>ACF4@7@F++@D++=++3;,3,,73,7+,,+,8++4:+,,,+@,2,17,*//88)2**,44,1++0;+):57)**3+/0)*)7B/*(017A+*09+*()1760)0(45*()(.(0.,*(-*)6)))00)-04-))))*(*(--)/)-((37(,(,(,0(-4.3)-*64)(
@M02996:162:000000000-B87FG:1:1101:25474:11501 1:N:0:TCGACGTC+TTATGCGA
CCTACGGGTGGCAGCAGTGGGGAATTTTGGACAATGGGCGCAAGCCTGATCCAGCAATGCCGCGTGCAGGAAGAAGGCCTTCGGGTTGTAAACTGCTTTTGTCAGGGAAGAAATCCTTTGGGTTAATACCTCGAAGGGATGACGGTACCTGAAGAATAAGCACCGGCTAACTACGTGCCAGCAGCCGCGGTAATACGTAGGGTGCGAGCGTTAATCGGAATTACTGGGCGTAAAGCGTGTGCAGGCGGCTTTGCAAGACAGAGGTGAAATCCCCGGGCCCAACCTGGGAATTGCCTCTGGG
+
88CCC>>==1)========;;88BC<FGGG@FGGGGGGGG>FGGGGGGGFGGGGGCFFGFGGGGGGCGGGGGGGGGGGGGGGGGDGGDCBFGGGEFGGGGGGFEGEFFFGGGGGEFCE<E<F?CFAEEF5>ACGCECCEF7DFB@EGEGGGCFDFD9==FG?:3<;>69DGF7DCEFGG9?CFFGGDGDDDG*1=>8FF4?<E>5)8.;>7C3>F@FDG<>CE796<5(.7)(-5@>6D*(2.91)>>D19/566)5=73(.,(88A)*5*(43)/76((4)(44::887(.)-).).),.
@M02996:162:000000000-B87FG:1:1101:5424:11541 1:N:0:TCGACGTC+TTATGCGA
CCTACGGGTGGCTGCAGTGGGGAATTTTGGACAATGGGCGCAAGCCTGATCCAGCAATGCCGCGTGCAGGAAGAAGGCCTTCGGGTTGTAAACTGCTTTTGTCAGGGAAGAAATCCTTTGGGTTAATACCTCGAAGGGATGACGGTACCTGAAGAATAAGCACCGGCTAACTACGTGCCAGCAGCCGCGGTAATACGTAGGGTGCGAGCGTTAATCGGAATTACTGGGCGTAAAGCGTGCGCAGGCGGCTTTGCAAGACAGAGGTGAAATCCCCGGGCTCAACCTGGGAACTGCCTTTGTG
+
8ACCCBA>=0)=;======;;88CEFGGGGGGGGGGGFGGGGGGGGGGGGGGGGGGGGGGGGGGGGGGGGGGGGGGGGGGGGGGGGGGGGGGGGGGGGGGGGCGFGGFGGGGGFGGGGGGGGGGGGGGGGGGGGGGGGGGGGGGGGGGGGGFGGGFGGGGGFGGGGGDEGCGGGGGGFFGGGFFGGGDDE):C>FCF4CA78CBGGFEFFDEDFAGGFGGFGC>FFGG0)>BBFFF>F@56C9B;B@><1;FDBFF<GFFF?7:B?F?8<:::BFGFB16>FFF:?B:35(.))4<=AB48
@M02996:162:000000000-B87FG:1:1101:21445:11551 1:N:0:TCGACGTC+TTATGCGA
CCTACGGGAGGCAGCAGTGGGGAATTTTGGACAATGGGCGCAAGCCTGATCCAGCAATGCCGCGTGCAGGAAGAAGGCCTTCGGGTTGTAAACTGCTTTTGTCAGGGAAGAAATCCTTTGGGTTAATACCTCGAAGGGATGACGGTACCTGAAGAATAAGCACCGGCTAACTACGTGCCAGCAGCCGCGGTAATACGTAGGGTGCGAGCGTTAATCGGAATTACTGGGCGTAAAGCGTGCGCAGGCGGCTTTGCAAGACAGAGGTGAAATCCCCGGGCTCAACCTGGGAACTGCCTTTGTG
+
ACCCCBDB51)=========;88BFGGGGGGGGGGGGGGGGGGGGGGGGGGGGFGGGGGGGGGGGGGGGGGGGGGGGGGGGGGGGGGGGGFGGGGGGGGGGGGGGGGGGGGGGGGGGGGGGGGGGGFFGGGGGEGGGGGGGGGGGGGGGGGGGGGGGGGGGGGGGGGGGGGGGGGGGGGGGGFFGFGGDGGGGFGGFGGFGGGFGGFFEFGGDFFGGFGGFFGGGF6C?FGFFFAFFF@D779D>>D>DB9FDFFAFC<?FF:BFB9<*6>>>()28>>FF4088<114>:B<<B?7>FD8
@M02996:162:000000000-B87FG:1:1101:21462:11562 1:N:0:TCGACGTC+TTATGCGA
CCTACGGGAGGCAGCAGTGGGGAATTTTGGACAATGGGCGCAAGCCTGATCCAGCAATGCCGCGTGCAGGAAGAAGGCCTTCGGGTTGTAAACTGCTTTTGTCAGGGAAGAAATCCTTTGGGTTAATACCTCGAAGGGATGACGGTACCTGACGAATAAGCACCGGCTAACTACGTGCCAGCAGCCGCGGTAATACGTAGGGTTCGAGCGTTAATCGGAATTACTGTGCGTAAAGCGTGCGCATGCGGCCTTGCACGACAGAGGTGCAATCCCCGGGCCTAACCTGGGAACTTCCTTTGTG
+
-8BCCA===)0==88===;=;888CFGGGGGGGGGGFGGGGGGGGGGFGGGGGGGFFFGGGGGGGGGGGGGGGFFDGGGGGGEFGGGEGGGFGGGGGGGGGGG9?FFGCFGGDEGGGGGGFGGGGGEFGGGGGGGECGGFC?FCEEFGGGFG?FGGG8CFC7DGEDDE5DFGFGCFCFG:?FFFCFGGG5C>5@:FFGFFDDC.8C4F>BCE9);C<1**7<?D9=+2:)9)4(.8,37C9D()4:)2/(4??B?)-/>0,)((50),16<::(>C@;((()(.-4:0054))).67)).(
@M02996:162:000000000-B87FG:1:1101:10640:11616 1:N:0:TCGACGTC+TTATGCGA
CCTACGGGTGGCAGCAGTGGGGAATTTTGGACAATGGGCGCAAGCCTGATCCAGCAATGCCGCGTGCAGGAAGAAGGCCTTCGGGTTGTAAACTGCTTTTGTCAGGGAAGAAATCCTTTGGGTTAATACCTCGAAGGGATGACGGTACCTGAAGAATAAGCACCGGCTAACTACGTGCCAGCAGCCGCGGTAATACGTAGGGTGCGAGCGTTAATCGGAATTACTGGGCGTAAAGCGTGCGCAGGCGGCTTTGCAAGACAGAGGTGAAATCCCCGGGCTCAACCTGGGAACGGCCTTTGTT
+
88ACC5851))===8;===;;88BFGGGGGGGGGGGFGGGGGGGGGGGGGGGGGGGFGGGGGGGGGGGGGGGGGGGGGGGGGGGGGGGGGGGGGGGGGGGGGGGGFGGGGGGGGGGGGGGGGGGGGGGGFFGG>8EGGGGGGGGCEGEGGFGGGD8FFGGGFGFDGEGGGFFFG>FFGGF?FFFGFDCC*:ECBCFFGGF:>F3?DB>ABGGDFFDFFDCFGG7FFG*.59B0<AF>?BD0<(735.4DB>FAAAAD=C7?@00:0439<C7?0<EFF9?<FFFB?:44((((,-3?)6).
@M02996:162:000000000-B87FG:1:1101:10621:11617 1:N:0:TCGACGTC+TTATGCGA
CCTACGGGTGGCAGCAGTGGGGAATTTTGGACAATGGGCGCAAGCCTGATCCAGCAATGCCGCGTGCAGGAAGAAGGCCTTCGGGTTGTAAACTGCTTTTGTCAGGGAAGAAATCCTTTGGGTTAATACCTCGAAGGGATGACGGTACCTGAAGAATAAGCACCGGCTAACTACGTGCCAGCAGCCGCGGTAATACGTAGGGTGCGAGCGGTAATCGGAATTACTGGGCGTAAAGCGTGCGCAGGCGGCTTTGCAAGACAGAGGTGAAATCCCCGGGCTCAACCTGGGAACTGCCTTTGTT
+
AACCCE=9:));;==;===;;888CFFGGGGGGGGGGGGGGGGGGGGGGGGGGGGGGGGGGGGGGGGGGGGGGGGGFGGGGGGGGGGGGGGGGGGGGGGGGGGGGGGGGGGGGGGGGGGFGGGGGGGFGGGGE?FGGGCEGGGGEGGGFGGGGCFGGGGGGGGGGGGGGGGGGGGGEGFFDGFFFGGGGG<CGFGGFGGFDCEAGD>:BA)::A7FFDGGFGGCF=?51>GB?6A=>-)C(51>(5B>G0;:A2)63:C02FF0?:4>F<>??FEG@>7:<47???04(:487288BB24(
@M02996:162:000000000-B87FG:1:1101:11112:11644 1:N:0:TCGACGTC+TTATGCGA
CCTACGGGAGGCAGCAGTGGGGAATATTGCACAATGGGCGAAAGCCTGATGCAGCAACGCCGCGTGAGGGACGACGGCCTTCGGGTTGTAAACCTCTTTTAGCAAGGAAGAAGCGAAAGTGACGGTACTTGCAGAAAAAGCGCCGGCTAACTACGTGCCAGCAGCCGCGGTAATACGCAGGGCGCAAGCGTTATCCGGAATTATTGGGCGTAAAGAGCTCGTAGGCGGGTTGTCGCGTCTGCTGTGAAAACCCGAGGCCAAACCTTGGGGCGGCCGGGGGCCCGGGCAGACCAGGGTGCGG
+
ACCCC>0=@0)=======;;;868CFGGGFGGGGGGGGGGFCGCGGGGGDEFGGGGGCGGGGGGFGGGGGGGE7=FFGG:FE@FGGGECEAGDFE?AFGGDGG9AFGGGGCGGGGCFE:?BCFGGEFEGFFGC=E:CFGGGCEGCC>@EFCEC:C:88CGGG,2=CCC:*=:7C@CF*=EEC>5?C7>35C8;>FC:75576?4<D?:457=D56>D77*5C5FG@GG(<DEF93;13<7:7<F4?F<><(7:1139E*((88<()).)(1((45:)9(1()4490((-(.((4((04,,4
@M02996:162:000000000-B87FG:1:1101:15229:11760 1:N:0:TCGACGTC+TTATGCGA
CCTACGGGTGGCAGCAGTGGGGAATTTTGGACAATGGGCGCAAGCCTGATCCAGCAATGCCGCGTGCAGGAAGAAGGCCTTCGGGTTGTAAACTGCTTTTGTCAGGGAAGAAATCCTTTGGGTTAATACCTCGAAGGGATGACGGTACCTGAAGAATAAGCACCGGCTAACTACGTGCCAGCAGCCGCGGTAATACGTAGGGTGCGAGCGTTAATCGGAATTACTGGGCGTAAAGCGTGCGCAGGCGGCTTTGCAAGACAGAGGTGAAATCCCCGGGCTCAACCTGGGAACTGCCTTTGTG
+
88BCCA@>)1)========;;88BEFGGGGGGGGGGGGGGGGGGGGGGGGGGGGGGGGGGGGGGGGGGGGGGGGGGGGGGGGGGGGGGGGGGGGGGGGGGGGGGGGGGGGGGGGGGGGGGGGGGGGGGGGGGGFGGGGGGGGGGGGGGGFCGGGGGGGGGGFGGGGGGGGGGGGGGGGGGGGFFGGGGGGGGGFFGFGGFGGG:EGFFFFDGGFFGGFGGFGGGGFGGFFGFF?9F7?ED;76;6:59C6>64<AAFFGFFF??>BFFFA>::?DE>B>?FFFFFBBF?4438<<<@AFF:
@M02996:162:000000000-B87FG:1:1101:2002:11774 1:N:0:TCGACGTC+TTATGCGA
CCTACGGGAGGCAGCAGTGGGGAATTTTGGACAATGGGCGCAAGCCTGATCCAGCAATGCCGCGTGCAGGAAGAAGGCCTTCGGGTTGTAAACTGCTTTTGTCAGGGAAGAAATCCTTTGGGTTAATACCTCGAAGGGATGACGGTACCTGAAGAATAAGCACCGGCTAACTACGTGCCAGCAGCCGCGGTAATACGTAGGGTGCGAGCGTTAATCGGAATTACTGGGCGTAAAGCGTGCGCAGGCGGCTTTGCAAGACAGAGGTGAAATCCCCGGGCTCAACCGGGGAACTGCCTTTGTT
+
8ACCCAD=51)====;==;;;7BFFEGGGGGGGGGGGGGGGEEGGGGEDFFGGGGGGGFGGGGGGGGGGGDGGGGGGGGGGDFEEGGGGGGGGG9FGGGGGGGGGFEBFCFGBAEF99F?FGFCGGGGGGGG8FDE>@EGGGGGEEDCGGC@FGF8EGGFFGGGCEGGGGGGGG56,AFGGG*A6D>D7=7:EFGF;D*;<<CDEDE>:;DGCFFGF<GGFGGGG=C42;CE<64=125CBD2B>>>9>3;FFFFAA0C?(.(-36)484:>><E1799??=10(-(4;0052,427).<(
@M02996:162:000000000-B87FG:1:1101:27967:11782 1:N:0:TCGACGTC+TTATGCGA
CCTACGGGTGGCAGCAGTGGGGAATTTTGGACAATGGGCGCAAGCCTGATCCAGCAATGCCGCGTGCAGGAAGAAGGCCTTCGGGTTGTAAACTGCTTTTGTCAGGGAAGAAATCCTTTGGGTTAATACCTCGAAGGGATGACGGTACCTGAAGAATAAGCACCGGCTAACTACGTGCCAGCAGCCGCGGTAATACGTCGGGTGCGAGCGTTAATCGGAATTACTGGGCGTACAGCGTGCGCAGGCGGCTTTGCACGACAGAGGTGAACTCCCCGGGCTCAACCTGGGAACTGCCTTTGTG
+
8ACCCD>=1)0;===,===;;868C<FEGGFGGGGGGFGGDGGGGGGGGGGGGFG8FF@FGGGGGGGGGGGGGGGGGGGGGGGGGFGGFGFFGFDFFEFFFGGGCGFGFGCGGG9FFCF9A=FF7FEFGCGGGGCGB78DGFGFFED7EFFGGGFGECDGFGGDCCGDGGGGGGGGGGGCFGFAFGGDGDGCEFFGFG*//)>>EDA>5BGCCFFGG(*93@ED?4CF:EGD(44626)7196DF>D>CBFFAA4)4>D>>4:?8:<>4<*324E8@9>?F??F2:8(00(433?27324,
@M02996:162:000000000-B87FG:1:1101:1974:11789 1:N:0:TCGACGTC+TTATGCGA
CCTACGGGAGGCAGCAGTGGGGAATTTTGGACAATGGGCGCAAGCCTGATCCAGCAATGCCGCGTGCAGGAAGAAGGCCTTCGGGTTGTAAACTGCTTTTGTCAGGGAAGAAATCCTTTGGGTTAATACCTCGAAGGGATGACGGTACCTGAAGAATAAGCACCGGCTAACTACGTGCCAGCAGCCGCGGTAATAAGTAGGGTGCGAGCGTTAATCGGAATTACTGGGCGTAAAGCGTGCGCAGGCGGCTTTGCAAGACAGAGGTTAAATCCCTGGGCTCACACTGGGAAATGCCTTTGTG
+
88BCC?)1)1)====;==;=;@BFCFGGGGFGGGGGGGGGCCCE@DFGGGGFDF8CEGG8FC@FFFBDFGGFEDFFFGFGGGGGGFGGCC,E9,EAFEGGFF<AEGGAFGGGG9FFGGGGGG+@ECEE,,@FE=>EGGGGGGFFGGGC,=@DFGGFFGGA9F6DFC9@>D>CF6CFGGCFF>AF67@4@?C:C@C,414B8DGD8C>E35)=>>C+773*=:<7??FC?BD)(4<43(85(7(8>)>;9;6?<A>4>69>?F7()())94*(.)027(,(,*),2,:03((.<A>A724)(
@M02996:162:000000000-B87FG:1:1101:27951:11789 1:N:0:TCGACGTC+TTATGCGA
CCTACGGGTGGCAGCAGTGGGGAATTTTGGACAATGGGCGCAAGCCTGATCCAGCAATGCCGCGTGCAGGAAGAAGGCCTTCGGGTTGTAAACTGCTTTTGTCAGGGAAGAAATCCTTTGGGTTAATACCTCGAAGGGATGACGGTACCTGAAGAATAAGCACCGGCTAACTACGTGCCAGCAGCCGCGGTAATACGTAGGGTGCGAGCGTTAATCGGAATTACTGGGCGTAAAGCGTGCGCAGGCGGCTTTGCAAGACAGAGGTGAAATCCCCGGGCTCAACCTGGGAACTGCCTTTGTG
+
8ACCCEA5=));====;==;;88BCEFGGGGGGGGGGGGGGGGGGGGGGGGGGGGGGGGGGGGGGGGGGGGGGGGGGGGGGGGGGGGGGGGGGGGGGGGGGGGGGGFGGGGGGGGGGGGFGDGEGGFGGGFFCGGGGGGGGGGCEEGBFGC8DFG?FFFFGGGFFCEGGEGGGGGFGGGCFFFAGGDGGGGDEFGGFGGFGGGFGGFFFF:EGFFGFFGDFGFFC@FF:BGF:<BF9FED2997;E59D9B?294:2:CB?F>:::A28)?::?EEBB6:2FFB2128144542???<9<1
@M02996:162:000000000-B87FG:1:1101:1998:11793 1:N:0:TCGACGTC+TTATGCGA
CCTACGGGAGGCAGCAGTGGGGAATTTTGGACAATGGGCGCAAGCCTGATCCAGCAATGCCGCGTGCAGGAAGAAGGCCTTCGGGTTGTAAACTGCTTTTGTCAGGGAAGAAATCCTTTGGGTTAATACCTCGAAGGGATGACGGTACCTGAAGAATAAGCACCGGCTAACTACGTGCCAGCAGCCGCGGTAATACGTAGGGTGCGAGCGTTAATCGGAATTACTGGGCGTAAAGCGTGCGCAGGCGGCTTTGCAAGACAGAGGTGAAATCCCCGGGCTCAACCTGGGAACTGCCTTTGTG
+
8ACCCFD8=))=8==;===;;888CFFGGGGGGGGGGGGGGGFGGGGGGGGGGGGGGGGGGGGGGGGGGGGGGGGGGGGGGGGGGGGGGGGGGGGGGGGGGGGGGGGGGGGGGGGGGGGGGGGGGGGGGGGGGEGGGGGGGGGGGGGGGGGGGGGGGGGFGGGGGGGGGGGGGGGGGGGGGGFFGGGGDEGGGFGGFGGFDDGDGGFFFFDGGFFGGFGGFGGGGFFGFEGFFFDFBBFD;CB>9>DBD>FFFFF47*9:?FF?22AF44C???FEFF9B<FBFFFF<:?::<<3<62:>,
@M02996:162:000000000-B87FG:1:1101:23607:11800 1:N:0:TCGACGTC+TTATGCGA
CCTACGGGTGGCTGCAGTGGGGAATTTTGGACAATGGGCGCAAGCCTGATCCAGCAATGCCGCGTGCAGGAAGAAGGCCTTCGGGTTGTAAACTGCTTTTGTCAGGGAAGAAATCCTTTGGGTTAATACCTCGAAGGGATGACGGTACCTGAAGAATAAGCACCGGCTAACTACGTGCCAGCAGCCGCGGTAATACGTAGGGTGCGAGCGTTAATCGGAATTACTGGGCGTAAAGCGTGCGCAGGCGGCTTTGCAAGACAGAGGTGAAATCCCCGGGCTCAACCTGGGAACTGCCTTTGTG
+
88BCCB@9:))====;===;;888CFFGGGGGGGGGGGGGGGGGGGGGGGGGGGGGGGGGGGGGGGGGGGGGGGGGGGGGGGGGGGGGGGGGGGGGGGGGGGGGGGGGGGGGGGGGGGGGGGGGGGGGGGGGGEGGGGGGGGGGGGGDGGGGGGGGGGGGGGGGGGGGGGGGGGGGGGGGGGFFGGGGGGDEGFGGFFGFGGGFGGFFFFGGGFFGGFGGFGGGGFGGBFGFFFFFFFFGBDF>>BE;DFFFFFF>7:F??FFBFFA?FFF?DFFGFFFF7F7??F?<(818BFFFFFFF1
@M02996:162:000000000-B87FG:1:1101:24582:11837 1:N:0:TCGACGTC+TTATGCGA
CCTACGGGCGGCAGCAGTGGGGAATATTGCACAATGGGCGAAAGCCTGATGCAGCAACGCCGCGTGAGGGACGACGGCCTTCGGGTTGTAAACCTCTTTTAGCAAGGAAGAAGCGAAAGTGACGGTACTTGCAGAAAAAGCGCCGGCTAACTACGTGCCAGCAGCCGCGGTAATACGTTGGGCGCAAGCGTTATCCGGAATTATTGGGCGTAAAGAGCTCGTAGGCGGTTTGTCGCGTCTGCTGTGAAAACCCGAGGCTCAACCTCGGGCCTGCAGTGGGTACGGGCAGACTAGAGTGCGG
+
88BCCB=851)8888;;<;;;88BFFGGGGGGGGGGGGGGGGGGGGGGGGGGGGGGGGGGGGGGFGGGGGGGGGGGGGGGGGGGGGGGGGGGGGGGGGGGGGGGGGGGGGGGGGGGGGGGGGGGGGGGGGGGGGGGGGGGGGGGGGGGGGGGGGGGGGGGGGGGGGGGGGGGGGGGGFGGGGFEGGGGGGDGGFGGFGCDFFFFGGFFFFGGGFFGGFGGFCEFGFGG;ED>BBFFFBFG?DA96@FDFF<F?>FFFGCB7?BBBFFBEFDF62)A8:?FFF??>B>FB6473,6<6<4>F
@M02996:162:000000000-B87FG:1:1101:16206:11880 1:N:0:TCGACGTC+TTATGCGA
CCTACGGGAGGCAGCAGTGGGGAATTTTGGACAATGGGCGCAAGCCTGATCCAGCAATGCCGCGTGCAGGAAGAAGGCCTTCGGGTTGTAAACTGCTTTTGTCAGGGAAGAAATCCTTTGGGTTAATACCTCGAAGGGATGACGGTACCTGAAGAATAAGCACCGGCTAACTACGTGCCAGCAGCCGCGGTAATACGTAGGGTGCGAGCGTTAATCGGCATTACTTGGCGTGAAGCGTGCGCAGGCGGCTTTGCAAGACAGAGGTGAAATCCCCGGGCTCAACCTGGGAACTGCATGTGTG
+
88@CC*=@5:0===8=====;88BEFGGGGGGGGGFFGGDGGGGGGGGGGGGGGFFFGGFGGGGGGDGGGGGGGGGGGGGGGGGGGGGGGCCBFFGGGGGGGGGGGGGGGGGGGGGGFGGG+@F@EEEF<DGDBEECB8FECFEFEGEGGGGGGGGGGGGGGFCFGCCEDEGFGGGGF5C9C>FGFDGGG/==8CF4DFFG<;8EC:B3A9C*8AC*6)9>FF>C*22577)86<?925*4)470577<(2)-<)).:>:?)5:>?<2*62581<8769?B*(,(40-((-).5).*.6:,
@M02996:162:000000000-B87FG:1:1101:16190:11889 1:N:0:TCGACGTC+TTATGCGA
CCTACGGGAGGCAGCAGTGGGGAATTTTGGACAATGGGCGCAAGCCTGATCCAGCAATGCCGCGTGCAGGAAGAAGGCCTTCGGGTTGTAAACTGCTTTTGTCAGGGAAGAAATCCTTTGGGTTAATACCTCGAAGGGATGACGGTACCTGAAGAATAAGCACCGGCTAACTACGTGCCAGCAGCCGCGGTAATACGTAGGGTGCGAGCGTTAATCGGAATTACTGGGCGTAAAGCGTGCGCAGGCGGCTTTGCAAGACAGAGGTGAAATCCCCGGGCTCAACCTGGGAACTGCCTTTGTG
+
8ACCCBA>=))=========;88BEFGGGGGGGGGGGGGGGGGGGGGGGGGGGGGGGGGGGGGGGGGGGGEGGGGGGGGGGGGGGGGGGGGGGGGGGGGGGGGGGGGGGGGGGGGGGGGGGGGGGGGFGGGGGGGGGGGGGGGGGGGGGFGGGGGGGGGGGGGGGGGGGGGGGGGGGGGGGGFFGGGGGGGGEFGGFDCFGGGFGGFFFFGGGFADFFGGFFGGGFGGFFG::6AFF?FD4)207BEFGF>@2>D<F7F?:FBF?FFB=:>??8DE@>>F<6::0??14::7?B:297<A:
@M02996:162:000000000-B87FG:1:1101:7189:11901 1:N:0:TCGACGTC+TTATGCGA
CCTACGGGGGGCTGCAGTGGGGAATTTTGGACAATGGGCGCAAGCCTGATCCAGCAATGCCGCGTGCAGGAAGAAGGCCTTCGGGTTGTAAACTGCTTTTGTCAGGGAAGAAATCCTTTGGGTTAATACCTCGAAGGGATGACGGTACCTGAAGAATAAGCACCGGCTAACTACGTGCCAGCAGCCGCGGTAATACGTAGGGTGCGAGCGTTAATCGGAATTACTGGGCGTAAAGCGTGCGCAGGCGGCTTTGCAAGACAGAGGTGAAATCCCCGGGCTCAACCTGGGAACTGCCTTTGTG
+
88BCCDF5))08888::::::88BFFGGGGGGGGGGGGGGGGGGGGGGGGGGGFGGGGGGGGGGGGGGGGDFGGGGGGGGGGGGGGGGGGGFGGGGGGGGGGGGGGGGGGGGGGGGGGFGFGGGGGFGGGGGGGGGGGGGGGGGCGGGGFFGGGGGFFGGGCCG8EGGEGFGGFEFGGGGGGFFGGGGGG7EGFGGFGGFGGG>EG>BE>GGGFFGFBGC@FFFGFFDBFGD?:AFBF774>986BE976>?24>AFDGFFFF6)42<*6?47:BCE>B?F=?:B0:0?7<?F?:B=>2<1
@M02996:162:000000000-B87FG:1:1101:25260:11905 1:N:0:TCGACGTC+TTATGCGA
CCTACGGGTGGCAGCAGTGGGGAATTTTGGACAATGGGCGCAAGCCTGATCCAGCCATGCCGCGTGCGGGAAGAAGGCCTTCGGGTTGTAAACCGCTTTTGTCAGGGAAGAAAAGGTTCTGGCTAATACCCGGGACTCATGACGGTACCTGAAGAATAAGCACCGGCTAACTACGTGCCAGCAGCCGCGGTAATACGTAGGGTGCAAGCGTTAATCGGAATTACTGGGCGTAAAGCGTGCGCAGGCGGTTATGCAAGACAGAGGTGAAATCCCCGGGCTCAACCTGGGAACTGCCTTTGTG
+
88CCCBA51));=======;;888EFGGGGGGGGGGGGGGGGGGGGGGGGGGGGGGGGGGGGGGGGGGGGDGGGGGGGGGGGGGGGGGGGGGGGGGGGGGGGGGGGGGGGGGGGGGGGGGGGGGGGFGGGGGGGGGGGGGFGGGGGGGGGGGGGGGGGGFGGGGGGGGGGGGGGGGGGGGGGFFGGGDDGGGGFGGFGGFGCE>GFFFFFDGGFFGGFGGFGGGGFGGFFCEBFFFF?ED>59E>EFFGB?FFAFAA6F::?418?FFFAC?::DGEF9B?FFFFBF????:?BFFFFFF0
@M02996:162:000000000-B87FG:1:1101:25279:11905 1:N:0:TCGACGTC+TTATGCGA
CCTACGTGTGGCAGCAGTGGGGAATTTTGGACAATGGGCGCAAGCCTGATCCAGCCATGCCGCGTGCGGGAAGAAGGCCTTCGGGTTGTAAACCGCTTTTGTCAGGGAAGAAAAGGTTCTGGCTAATACCCGGGACTCATGACGGTACCTGAAGAATAAGCACCGGCTAACTACGTGCCAGCAGCCGCGGTACTACGTAGGGTGCAAGCGTTAATCGGCATTACTGGGCGTAAAGCGTGCGCAGGCGGTTATGCACGACAGAGGTGACATCCCCGGGCTCACCCTGGGAACTGCCTTTGTG
+
88CCCE)03))=;==;===;;788CDFFGGGGFGFGGGG:FEGFGGGGGFGGGFGGGFEGGGGGGGGDGGGCGGGGGFGGGGECFGGGGCFGGGGGEGGGGGGFGGGGFEGGG8F7FEFGF?AF9FFGGFGGGG8EGF@FG,DFFGGGGGD7DCCCGG+=DFGF*CC8*??C:D>,,;99FGFFFG4DD5DC*;CFBG487<?DE4C*8ADG*8?F5059)<0:C4A*47C5(44@(88<>D>B()7977:?)-64(/992?BBB:>)049466B*060:7*4(2((8<(-.).,,97>>(
@M02996:162:000000000-B87FG:1:1101:12514:11939 1:N:0:TCGACGTC+TTATGCGA
CCTACGGGTGGCAGCAGTGGGGAATTTTGGACAATGGGCGCAAGCCTGATCCAGCAATGCCGCGTGCAGGAAGAAGGCCTTCGGGTTGTAAACTGCTTTTGTCAGGGAAGAAATCCTTTGGGTTAATACCTCGAAGGGATGACGGTACCTGAAGAATAAGCACCGGCTAACTACGTGCCAGCAGCCGCGGTAATACGTAGGGTGCGAGCGTTAATCGGAATTACTGGGCGTAAAGCGTGCGCAGGCGGCTTTGCAAGAAGGAGGTGAAATCCCCGGGCTCAACCTGGGAACTGCCTTTGGG
+
88CCCE=):)0=;======;;888CFFGGGGGGGGGGGGGGGGGGGGGGGGGGGGGGGGGGGGGGGGGGGGGGGGGGGGGEFGGGGFGGGGFGGGGGGGGFFGFGGGGGGGGGGGGGGGGGGGDFEGGGF9FEGGGGGGFGGAFDCFGGFGGCFGGGGGCAFGFGDCCEGCFF?8FDGGFCFFFGGD>DGCEEFG7AGFFGGGFG<):..9ECAAFC<GC>C9>C@C76>DFF:479:.1,)->;5D199>)44A-8*2(.0.8<34>8<DBFFFGF>2:>6(32:?013-))),.9))((
@M02996:162:000000000-B87FG:1:1101:25573:11950 1:N:0:TCGACGTC+TTATGCGA
CCTACGGGAGGCTGCAGTGGGGAATTTTGGACAATGGGCGCAAGCCTGATCCAGCCATGCCACGTGCGGGAAGAAGGCCTTCGGGTTGTAAACCGCTTTTGTCAGGGAAGAAAAGGTTCTGGCTAATACCCGGGACTCATGACGGTACCTGAAGAATAAGCACCGGCTAACTACGTGCCAGCAGCCGCGGTAATACGTAGGGTGCAAGCGTTAATCGGAATTACTGGGCGTAAAGCGTGCGCAGGCGGTTATGCAAGACAGAGGTGAAATCCCCGGGCTCAACCTGGGAACTGCCTTTGTG
+
88CCCB5>50)=========;888CEEFGGGGGGGGGGGGGGGGGGGGGGGGGFFFGGGGGGGGGGGGGGDGGFGFFGGGGGGGGGGGGGGGGGGGGGGGGGGGGGGGGGGGGGGGGGGGGGGFGGFGGGGGGGGGGGGGGGGGDGGGGGGGGGGGGGGGGGGFGGGGGGGGGGGGGGGGGGFFGGGGGGGGCFGGFGGFGGG:CCFAFB*CDAFGG<DGFGFGGFGGFFDE?BBFFBF99C><>FFF99BFFF<>FGFBFFFFFFFBFA?:?FFGFF6??FFFFFFB:5-45<?F7<AA7
@M02996:162:000000000-B87FG:1:1101:15678:11954 1:N:0:TCGACGTC+TTATGCGA
CCTACGGGCGGCAGCAGTGGGGAATATTGGACAATGGGCGAAAGCCTGATCCAGCAATGCCGCGTGAGTGATGAAGGCCTTAGGGTTGTAAAGCTCTTTTACCCGGGATGATAATGACAGTACCGGGAGAATAAGCTCCGGCTAACTCCGTGCCAGCAGCCGCGGTAATACGGAGGGAGCTAGCGTTATTCGGAATTACTGGGCGTAAAGCGCACGTAGGCGGCTTTGTAAGTTAGAGGTGAAAGCCTGGAGCTCAACTCCAGAATTGCCTTTAAGACTGCATCGCTTGAATCCAGGAGAG
+
8ACCCB=5:0)8888;;<;;;88BFFGGGGGGGGGGGGGGGGGGGGGGGGGGGGGGGGGGGGGGCGGGGGGGGGGGGGGGGGGGGGGGGGGGGGGGGGGGGGGGGGGGGGGGGGGGGGGGGGGGGGGGGGGGGGGGGGGGGGGGGGGGGGGGGGGGGGGGGGGGGGGGGGGGGGGGGGGGGGFFGGGDGGGGGFGGFGGFGGGFGGFFFFFC3>BGGFGGFGDCCD6D4?:B<AAFFAFG8?>=AF>?GF:F?F?FFGFFF??BFF<?B>GBFAF?BD28?FBA?0??B:39:?>?:?B<?
@M02996:162:000000000-B87FG:1:1101:17961:11979 1:N:0:TCGACGTC+TTATGCGA
CCTACGGGTGGCAGCAGTGGGGAATTTTGGACAATGGGCGCAAGCCTGATCCAGCAATGCCGCGTGCAGGAAGAAGGCCTTCGGGTTGTAAACTGCTTTTGTCAGGGAAGAAATCCTTTGGGTTAATACCTCGAAGGGATGACGGTACCTGAAGAATAAGCACCGGCTAACTACGTGCCAGCAGCCGCGGTAATACGTAGGGTGCGAGCGTTAATCGGAATTACTGGGCGTAAAGCGTGCGCAGGCGGCTTTGCAAGACAGAGGTGAAATCCCCGGGCTCAACCTGGGAACTTCCTTTGGG
+
88CCCDF9:));==8====;;88BEFGGGGGGGGGGGGGGGGGGGGGGGGGGGGFGGGGGGGGGGGGGGGGGGGGGGGGGGGGGGGGGGGGGGGGGGGGGGGGGGGGGGGGGGGGGGFGGGGGGGGGFGGGGGGGEGEGGGGGGGGGGGGGGGGGGGDFGGGGGGGGGGFFGGGGGGGGGGGFFGGGGGGDGGFGGFGGFCDCDGDFEFFGGGFFGGFGGFGGGGFGC1@GFB?FF>F<7779>>EFFDBFFFFA9A7C07)4<214<?<C284@E@012?FF::02(42(.).5<F<4(,
@M02996:162:000000000-B87FG:1:1101:9440:11998 1:N:0:TCGACGTC+TTATGCGA
CCTACGGGTGGCAGCAGTGGGGAATTTTGGACAATGGGCGCAAGCCTGATCCAGCAATGCCGCGTGCAGGAAGAAGGCCTTCGGGTTGTAAACTGCTTTTGTCAGGGAAGAAATCCTTTGGGTTAATACCTCGAAGGGATGACGGTACCTGAAGAATAAGCACCGGCTAACTACGTGCCAGCAGCCGCGGTAATACGTAGGGTGCGAGCGTTAATCGGAATTACTGGGCGTAAAGCGTGCGCAGGCGGCTTTGCAAGACAGAGGTGAAATCCCCGGGCTCAACCTGGGAACTGCCTTTGTG
+
8ACCCB:A0));===;===;;88BEFGGGGGGGGGGGGGFGGFGFGGGGGGGGFGGCFGGGGGGGGGGGGGGGGGGFFGGGGGGGGGGGGGGGGGGGGGGGFCFFFGGGGGGGGGGGGGGGGGGGGGGG=BEEEGGDGGGGGGGGGGEGGGFGGGGGGGGGFFCGEEEGGGGGGGGGGGGGGFFGFDGDEDCGFGGFGGFGCCEGDDEFB7=33@FG@DCFGGGGFFG?EGF6:<*48791/9>>7@FG096<>A5<CFB:05::?F?@4:>24@?5>9??F7:?BF0,5-87??2=>FA0
@M02996:162:000000000-B87FG:1:1101:9422:12000 1:N:0:TCGACGTC+TTATGCGA
CCTACGGGGGGCAGCAGTGGGGAATTTTGGACAATGGGCGCAAGCCTGATCCAGCAATGCCGCGTGCAGGAAGAAGGCCTTCTGGTTGTAAACTGCTTTTGTCAGGGAAGAAATCCTTTGGGTTAATACCTCGAAGGGATGACGGTACCTGAAGACTAAGCACCGGTTAACTACGTGCCAGCAGCCGCGGTAATACGTAGGGTGCGAGCGTTTATCGGAATTACTTGGCGTAAAGCGTGCGCAGGCGGCTTTGCAAGACAGAGCTGACATCCCCGGGCCCAACCTGCGACCTGCATTCTTT
+
8ACCC5)))))8788::<:::888B=FFFG8FEFFFFGGGGCGGGGGGGCGGGGG<FFF8FGGGGECFGGGG8BFGGGF3DF,EGGG:F,7D3=:>7FFFBFGFFCF>FC:D>;,<FCFGGG7:*:BBFFGDE*,61;8F*<C*<;@E9;<+5<C*?9*7::*=<1**23+<7C8E*72<<>556/93D29C2=C?>>9:39E@C))7:@7*))8:9055>FC*<*+24>G)2(4@9?</-91),5)3)--92:52)02(4:,(.(,,1.0,847:72(43)(43((-((,-43(./..).
@M02996:162:000000000-B87FG:1:1101:4971:12014 1:N:0:TCGACGTC+TTATGCGA
CCTACGGGAGGCAGCAGTGGGGAATTTTGGACAATGGGCGCAAGCCTGATCCAGCAATGCCGCGTGCAGGAAGAAGGCCTTCGGGTTGTAAACTGCTTTTGTCAGGGAAGAAATCCTTTGGGTTAATACCTCGAAGGGATGACGGTACCTGAAGAATAAGCACCGGCTAACTACGTGCCAGCAGCCGCGGTAATACGTAGGGTGCGAGCGTTAATCGGAATTACTGGGCGTAAAGCGTGCGCAGGCGGCTTTGCAAGACAGAGGTGAAATCCCCGGGCTCAACCTGGGAACTGCCTTTGTG
+
AACCCED581)=========;88BCFFGGGGGGGGGGGGGGGGGGGGGGGGGGGFFFGGGGGGGGGGGGGGGGGGGGGGGGGGGGGGGGGGGGGGGGGGGGGGGGGGGGGGGGGGGGGGGGGGGGGGFFGGGGGGGGGGGGGGGGGGEFGGGGGGGGGGGGGGGGGGGGGGGGGGGGFFGGGFFGGGCDGGEGFEGFGGFGGGFGGB>>D>EGFFGG@DCFFGGGFFGFFGFFBFF>BB57>;D;ED>GBF?AAFAF652<F??0<F?F>C7?<EC>69?B4:?>FF677-5?F?F?BFF3
@M02996:162:000000000-B87FG:1:1101:15509:12123 1:N:0:TCGACGTC+TTATGCGA
CCTACGGGCGGCTGCAGTGGGGAATTTTGGACAATGGGCGCAAGCCTGATCCAGCAATGCCGCGTGCAGGAAGAAGGCCTTCGGGTTGTAAACTGCTTTTGTCAGGGAAGAAATCCTTTGGGTTAATACCTCGAAGGGATGACGGTACCTGAAGAATAAGCACCGGCTAACTACGTGCCAGCAGCCGCGGTAATACGTAGGGTGCGAGCGTTAATCGGAATTACTGGGCGTAAAGCGTGCGCAGGCGGCTTTGCAAGACAGAGGTGAAATCCCCGGGCTCAACCTGGGAACTGCCTTTGTG
+
8ACCCB:581)8888;;;;;;888CFGGGGGGGGGGGGGGGGGGGGGGGGGGGGGGGGGGGGGGGGGGGGGGGGGGGGGGGGGGGGGGGGGGGGGGGGGGGGGGGGGGGGGGGGGGGGGGGGGGGGGGGGGGGEGGGGGGGGGGGGGGGGGGGGGGGGGGGGGGGGGGGGGGGGGGGGGGGGFFGGGGGE5EGFGGFGGFGGGFGGFFFFGGGFFCFBGGFFGGGFGGFFGFF?2@>?FC>C>E>EF>C69;79<<ACGFFF??7?BFFDFBF?FG>>;B?FFF?F<::432<?FF7>BA8
@M02996:162:000000000-B87FG:1:1101:3715:12128 1:N:0:TCGACGTC+TTATGCGA
CCTACGGGCGGCAGCAGTGGGGAATTTTGGACAATGGGCGCAAGCCTGATCCAGCAATGCCGCGTGCAGGAAGAAGGCCTTCGGGTTGTAAACTGCTTTTGTCAGGGAAGAAATCCTTTGGGTTAATACCTCGAAGGGATGACGGTACCTGAAGAATAAGCACCGGCTAACTACGTGCCAGCAGCCGCGGTAATACGTAGGGTGCGAGCGTTAATCGGCATTACTGGGCGTAAAGCGTGCGCAGGCGGCTTTGCAAGACAGAGGTGAAATCCCCGGGCTCAACCTGGGAACTGCCGTTGTG
+
88CCCA>8:008888;;<;;;88BFFGGGGGGGGGGGGGGGGGGGGGGGGGGGFFFFGGGGGGGGGGGGGGGGGGGGGGGGGGGGGGGGGGGGGGGGGGGGGGGGGGGGGGGFFGGGGGGGGGGGGGGGGGGGGGGGGFGDGGGGGGGGGGCCFEGGGGFGGGGGGGGGGGGGGGGGFGGGGFFGGGGGG7CEFGGFGGFGGGFGD>BE>CEGFFGG<)9<FGFGFFF?EGF(:BF>BBD>C>77:)3990FFA99AGGFFFFF:?FBF9::><E5>>>:2??0.4:(1,-)),((0(-4(
@M02996:162:000000000-B87FG:1:1101:15722:12151 1:N:0:TCGACGTC+TTATGCGA
CCTACGGGTGGCAGCAGTGGGGAATTTTGGACAATGGGCGCAAGCCTGATCCAGCAATGCCGCGTGCAGGAAGAAGGCCTTCGGGTTGTAAACTGCTTTTGTCAGGGAAGAAATCCTTTGGGTTAATACCTCGAAGGGATGGCGGTACCTGAAGAATAAGCACCGGCTAACTACGTGCCAGCAGCCGCGGTAATACGTAGGGTGCGAGCGTTAATCGGAATTACTGGGCGTAAAGCGTGCGCAGGCGGCTTTGCAAGACAGAGGTGAAATCCCCGGGCTCAACCTGGGAACTGCCTTTGTG
+
AACCCB@5>))========;;88BFGGGGGGGGGGGGGGGGGGGGGGGGGGGGGGGGGGGGGGGGGGGGGGGGGGGGGGGGGGGGGGGGGGGGGGGGGGGGGGGGGGGGGGGGGGGGFFGGGEGGGGEGGGGGGGGDGGGGDGGGGGGGGGGGGGGGGGGGGGGGGGGGGGGGGGGGGGGGGFFGGGGGGGGGFGGFGGFGGFAEGEFFFGGGFFGGFGGFGGGGFEGFFGFFFFFFF:59C>@>>DBCBBFFFFAA*9:?FFFFFAD6:DBFFFGFBBFFFFFFFF0<0-2<>:<=<AA1
@M02996:162:000000000-B87FG:1:1101:5328:12208 1:N:0:TCGACGTC+TTATGCGA
CCTACGGGAGGCAGCAGTGGGGAATTTTGGACAATGGGCGCAAGCCTGATCCAGCAATGCCGCGTGCAGGAAGAAGGCCTTCGGGTTGTAAACTGCTTTTGTCAGGGAAGAAATCCTTTGGGTTAATACCTCGAAGGGATGACGGTACCTGAAGAATAAGCACCGGCTAACTACGTGCCAGCAGCCGCGGTAATACGTAGGGTGCGAGCGTTAATCGGAATTACTGGGCGTAAAGCGTGCGCAGGCGGCTTTGCAAGACAGAGGTGAAATCCCCGGGCTCAACCTGGGAACTGCCGTTGTG
+
88CCCBF98))=8=8=====;888CCFGGGGGGGGGGGGFGGGGGGGGGGGGGFGFFGGGGGGGGGGCEGFGGGGGGGGGGGGGGGGGGGGGGGDFGGGFGGGGGGGGGGGGGGGDFDGGGGGEGGGGGFFGGGGGGGGGGFGGGEGGGGGGGDGGFGGGGGGFGGGGGGGGGFGGGGCGGGFFGGGGGGDGGFGCFFGFGGGFGDFFFE<>C>=CF@GCFGGGD4EC?BDF:?<F9:>C6<>DBFFBG096<<A<AGGFBF?:>:D<F9:4::BEF;B??F7???B:74-5528(80414
@M02996:162:000000000-B87FG:1:1101:13879:12222 1:N:0:TCGACGTC+TTATGCGA
CCTACGGGTGGCAGCAGTGGGGAATTTTGGACAATGGGCGCAAGCCTGATCCAGCAATGCCGCGTGCAGGAAGAAGGCCTTCGGGTTGTAAACTGCTTTTGTCAGGGAAGAAATCCTTTGGGTTAATACCTCGACGGGATGACGGTACCTGAAGAATAAGCACCGGCTAACTACGTGCCAGCAGCCGCGGTAATACGTAGGGTGCGAGCGTTAATCGGAATTACTGGGCGTAAAGCGTGCGCAGGCGGCTTTGCAAGCCAGAGTGGCAATCCCCGGGCTCAACCGTGGAACTGCCTTGTTG
+
88CCC5=5:))=;==;===;;888CFFGGGGGCGGGGGGGGGGGGGGGGGGGGGGGGGGGGGG@FGGGGGGGGGGG<FGGGGGGGGGEFAFGGFFFFGGGGGGGGGGGFGGGGGGGGGFGG>FFFFEFGGCEGG8CCECFC3>:=CDECFEC6FE8BFF,;8EFG5EG5FGG7@EG>FGC=D>9DC*19571;@EF3;FFCDG>EG>5))>CDF?7*439@G?DC*?/4;D5(-6=(4@5()-89D:6C0;F39<2)*9(..2--2(4/,2.)3)2.(4,<7?:0,23()408)(3/)-),
@M02996:162:000000000-B87FG:1:1101:13866:12238 1:N:0:TCGACGTC+TTATGCGA
CCTACGGGTGGCAGCAGTGGGGAATTTTGGACAATGGGCGCAAGCCTGATCCAGCAATGCCGCGTGCAGGAAGAAGGCCTTCGGGTTGTAAACTGCTTTTGTCAGGGAAGAAATCCTTTGGGTTAATACCTCGAAGGGATGACGGTACCTGAAGAATAAGCACCGGCTAACTACGTGCCAGCAGCCGCGGTAATACGTAGGGTGCGAGCGTTAATCGGAATTACTGGGCGTAAAGCGTGCGCAGGCGGCTTTGCAAGACAGAGGTGAAATCCCCGGGCTCAACCTGGGAACTGCCTTTGTG
+
88CCC>:):))========;;88BFFGGGGGGGGGGGGGGGGGGGGGGGGGGGGGGGGGGGGGGGGGGGGGGGGGGGGGGGGGGGGGGGFGGGGGGGGGGGGGGGGGGGGGGGGGGGGGGGGGGGGGGGGGFGGGGGGGGGGGGGGGGGGGGGGGGGGGGGGGGGGGGGGGGGGGGGGGGGGFFGGGGGGG>EFGF>CFFGGGFGGFFFFGGGFFGGDGGFGGGGFGGFFGF?BAF;?FG759B9BFFGFBFAFF>A7F??<>?FFFFF9?>:1@EF>B??FFBF?FFFB:?BD:?=>24.
@M02996:162:000000000-B87FG:1:1101:24743:12243 1:N:0:TCGACGTC+TTATGCGA
CCTACGGGTGGCTGCAGTGGGGAATTTTGGACAATGGGCGCAAGCCTGATCCAGCAATGCCGCGTGCAGGAAGAAGGCCTTCGGGTTGTAAACTGCTTTTGTCAGGGAAGAAATCCTTTGGGTTAATACCTCGAAGGGATGACGGTACCTGAAGAATAAGCACCGGCTAACTACGTGCCAGCAGCCGCGGTAATACGTAGGGTGCGAGCGTTAATCGGAATTACTGGGCGTAAAGCGTGCGCAGGCGGCTTTGCAAGACAGAGGTGAAATCCCCGGGCTCAACCTGGGAACTGCCTTTGTG
+
88CCCE@5=51========;;888CEFGGGGGGGGGGGGGGGGGGGGGGGGGGGGGGGGGGGGGGGGGGGGGGGGGGGGGGGGGGGGGCGGGGGGGGGGGGGGGGGGGGGGGGGGGFGGGGGGGGGGGGGGGGGGGGGGGDFGGGGGGGGGFEGGGGGGGGGGGGGGGGCFGGGGGGGGGGFFFGGGGDGGEDFGGFFGFGGGEDGBEFE5CDFFGGD5C>FFDGFGFFFDF?FFFFBFD9C>>BB74<>0;<<:AA*CBB?2:BF4?=42:7:BGF;;F<@7?>?:8(5,3<):>=)5-.
@M02996:162:000000000-B87FG:1:1101:29339:12258 1:N:0:TCGACGTC+TTATGCGA
CCTACGGGTGGCTGCAGTGGGGAATTTTGGACAATGGGCGCAAGCCTGATCCAGCAATGCCGCGTGCAGGAAGAAGGCCTTCGGGTTGTAAACTGCTTTTGTCAGGGAAGAAATCCTTTGGGTTAATACCTCGAAGGGATGACGGTACCTGAAGAATAAGCACCGGCTAACTACGTGCCAGCAGCCGCGGTAATACGTAGGGTGCGAGCGTTAATCGGAATTACTGGGCGTAAAGCGTGCGCAGGCGGCTTTGCAAGACAGAGGTGAAATCCCCGGGCTCAACCTGGGAACTGCCTTTGTG
+
68BC@9:5:0);===;===;;88BCEFFGGGGGGGGGGGFCFGGDGGGGGGGG=CEFGGGGGGGFGEGFGEGG?FGEEFGGGGGGGGGGEFGGGFGCFGFGGGGGGGFFEGGGFFFFFFGGGCCFFGGG<=FEGFCGGFFEEDGEGG=FGGGGGFFFFGGGFD@FGGGGGGGGFGGGGCFGGAFDDCDC?C*ACGGFGGF:C7>CC3>>BGD35A75<G*7CC=AFFG:DGF6:<748)13)-7;:7-14(9<BBA<GF?<F?F:<2./6233(<:@B;?7/.352::7:0><?:<*.55(
@M02996:162:000000000-B87FG:1:1101:24750:12260 1:N:0:TCGACGTC+TTATGCGA
CCTACGGGTGGCTGCAGTGGGGAATTTTGGACAATGGGCGCAAGCCTGATCCAGCAATGCCGCGTGCAGGAAGAAGGCCTTCGGGTTGTAAACTGCTTTTGTCAGGGAAGAAATCCTTTGGGTTAATACCTCGAAGGGATGACGGTACCTGAAGAATAAGCACCGGCTAACTACGTGCCAGCAGCCGCGGTAATACGTAGGGTGCGAGCGTTAATCGGAATTACTGGGCGTAAAGCGTGCGCAGGCGGCTTTGCAAGACAGAGGTGAAATCCCCGGGCTCAACCTGGGAACTGCCTTTGGG
+
8ACCCA85=));==8====;;888;CFGGGGGGGGGGGGGGGGGGGGGGGGGGFGGGGGGGGGGGGGGGGGGGGGGGGGGGGGGGGGGGGGGGGGGGGGGGGGGGGGGGGGGGGGGFGGGGG7FGGGGGFGGGCGGGGGGGGGGGGGGGGGGGGGGDFGGGGGGGGGGGGGGGGGGFGGGGGFFGGGGGG<EE=FGFGGFGGGFGGFAEDDGDFFGGFGGFGGGFFGGFFGFFF>=>?>D972;>FFFGBBFFF><>6C37?4:BFB2?:28?FFGF;06BF0327?:??(),)446AB(,
@M02996:162:000000000-B87FG:1:1101:29326:12273 1:N:0:TCGACGTC+TTATGCGA
CCTACGGGTGGCTGCAGTGGGGAATTTTGGACAATGGGCGCAAGCCTGATCCAGCAATGCCGCGTGCAGGAAGAAGGCCTTCGGGTTGTAAACTGCTTTTGTCAGGGAAGAAATCCTTTGGGTTAATACCTCGAAGGGATGACGGTACCTGAAGAATAAGCACCGGCTAACTACGTGCCAGCAGCCGCGGTAATACGTAGGGTGCGAGCGTTAATCGGAATTACTGGGCGTAAAGCGTGCGCAGGCGGCTTTGCAAGACAGAGGTGAAATCCCCGGGCTCAACCTTGGAACTGCCTTTGTG
+
88BCCB=5:0)=;======;;88BEFGGGGGGGGGGGGGGGGGGGGGGGGGGGGGGGGGGGGGGGGGGGGGGGFGGGGGGGGGGGGGGGGGGGGGGGGGGGGGGGGGGGGGGGGGGGFFFGGGGGGFGGGGGGGGEGGGGGGGGGGGEGGGGGCFGGFFDFCDDFGGGGGGGGGGGGGGGGGF@FGGGGGGGGFGG;6CFDDG>GGFFFFGGGFFFG;GCFGGGGFGGBFGFFF<FFFED9<>DBFF>:9BFFB<B7EG:??80)3<>=A??B?FEDF;?FFF<()6:BF??F>3794<4,
@M02996:162:000000000-B87FG:1:1101:29345:12285 1:N:0:TCGACGTC+TTATGCGA
CCTACGGGTGTCTGCAGTGGGGAATTTTGGACAATGGGCGCAAGCCTGATCCAGCAATGCCGCGTGCAGGAAGAAGGCCTTCGGGTTGTAAACTGCTTTTGTCAGGGAAGAAATCCTGTGGGTTAATACCTCGAAGGGATGACGGTAACTGAAGAATAAGCACCGGCTAACTACGTGCCAGCAGCCGCGGTAATACGTAGGGTGCGAGCGTTAATCGGAATTACTGGGCGTAAAGCGTGCGCAGGCGGCTTTGCCAGACAGCGGTGAAATCCCCGGGCTCAACCTGGGAACTGCCTTTGTG
+
88A@C>)01));;<==;=;;;8BFFCGGGGFGGGGGGGGGEGGGGGG8FEFFGGGGGGGGGGGGGGCFGGEF8CF8C?<E@FGGEFGFCAAFEGFFGCFGGGGG<FGGG7FFGGCGG,E8F+@C:ECCCFE?E@>+@+8,@DDGEEF7>,@E>FGGGGF9BD8DCGGDEGGF78EEEFGGGDFAG5;4?5CCEFG7?C?FC*,);D3>BBGGD)+2>0<C>F7F+*37<@D@646?;?DC(54<9DE01,4FA2)62CF<:),489(,15*48(7C)92()917:0((.44)5),,*)6<1
@M02996:162:000000000-B87FG:1:1101:8206:12287 1:N:0:TCGACGTC+TTATGCTA
TCTACGGGCGGCTGCAGTGGGGAATTTTGGACAATGGGCGCAAGCCTGATCCAGCCATGCCGCGTGCGGGAAGAAGGCCTTCGGGTTGTAAACCGCTTTTGTCAGGGAAGAAAAGGTTCTGGTTAATACCTGGGACTCCTGACGGTACCTCACGACTAAGCACCGGCTAATTACGTTCCAGCAGCCGCGGTACTACGTAGGGTGCAAGCGTTAATCTGAATTACTGGGCGTAAAGCGTGTGCAGGCTGTTATGCCAGCCAGCGGTGTAATCCTATGGCTCGACTTGTGAACTGCCTTGTTT
+
-8ACC5A):)08888;;;;;;88BF<FGGD8FFFGGGGGGGGGGGGGGF@FG@BFGFGGDFGGGGGECEGFEGCFCFGAFGGCEFFGCFE@FFE+FEGGGGGGBGGGF8FDEF,D+8>D<FEF9F=C,@<9887888>3=@;E:7BCCEE,3,5>*BE*>8=EC*8CGCC,48B;6,*=ACCAACCCD3C5=*800)0*5*1:7**105)/:*)9>*5*070<>?6C*45D)(34B9?E*-26*2)0(2,-@:))))*1:(039:0(.*.?4))*+)..8(04(33-)....)5759).),
@M02996:162:000000000-B87FG:1:1101:8182:12296 1:N:0:TCGACGTC+TTATGCGA
CCTACGGGCGGCTGCAGTGGGGAATTTTGGACAATGGGCGCAAGCCTGATCCAGCCATGCCGCGTGCGGGAAGAAGGCCTTCGGGTTGTAAACCGCTTTTGTCAGGGAAGAAAAGGTGCTGGTTTATACCTGGGACTCATGACGGTACCTGAAGAATAAGCACCGGCTAACTACGTGCCAGCAGCCGCGGTACTACGTAGGGTGCAAGCGTTAATCGGAATTACTGGGCGTAAAGCGTGCGCAGGCGGTTATGCCAGACAGCGGTGAAATCCCCGGGCTCAACCTGGGAACTGCCTCTGTG
+
ACCCCFFA50)8888;;;;;;8BFFEGGGGGGGGGGGGGGGGGGGGGGGAGGGGGCFCGGGGGGGGDGGGGGGGGGGGFGGGGGGGGGGGGGGEDGGGGGGD?DGGGGFGGGGCGDD,,,CFGG,>@<@AC=DEGGFFDF,>@>CCFGCGCFCCC8>D8?DFGFGG5CCG8B8CEFFGGCFGFFFGGCDEG8*+4+5<C>770<57FF5><CG:FDFBGGF8C>+9EF:DGFF?AF><D745472573130?<9))):7:?)411,420):34(<C@>(426<?3:?2::14?B??)5896
@M02996:162:000000000-B87FG:1:1101:16583:12330 1:N:0:TCGACGTC+TTATGCGA
CCTACGGGAGGCTGCAGTGGGGAATTTTGGACAATGGGCGCAAGCCTGATCCAGCAATGCCGCGTGCAGGAAGAAGGCCTTCGGGTTGTAAACTGCTTTTGTCAGGGAAGAAATCCTTTGGGTTAATACCTCGAAGGGATGACGGTACCTGAAGAATAAGCACCGGCTAACTACGTGCCAGCAGCCGCGGTAATACGTAGGGTGCGAGCGTTAATCGGAATTACTGGGCGTAAAGCGTGCGCAGGCGGCTTTGCAAGACAGAGGTGAAATCCCCGGGCTCAACCTGGGAACTGCCTTTGGG
+
8ACCCBFA81)8========;88BEFGGGGGGGGGGGGGGGGGGGGGGGGGGGGGGGGGGGGGGGGGGGGGGGGGGFGGGGGGGGGGGGGGGGGGGGGGGGGGGGGGGGGGGGGGGGGGGGGGGGGGGGFGGEEFGDCFFGGGGGGGGGGGGGGGGGGGGGGGGGGGGGGGGFGGF,AFGGGFFFFGDGGGGGFGGFGGFG<CDGD>EFFDGGFFFGFDGFGGGGFGD?3CB?BFFFFF349456>E>D>9?<2:5AGGB?@BF::A)9AG?BFFGFFBBD=?12::,383,5<?>F25((
@M02996:162:000000000-B87FG:1:1101:16568:12341 1:N:0:TCGACGTC+TTATGCGA
CCTACGGGAGGCTGCAGTGGGGAATTTTGGACAATGGGCGCAAGCCTGATCCAGCAATGCCGCGTGCAGGAAGAAGGCCTTCGGGTTGTAAACTGCTTTTGTCAGGGAAGAAATCCTTTGGGTTAATACCTCGAAGGGATGACGGTACCTGAAGAATAAGCACCGGCTAACTACGTGCCAGCAGCCGCGGTAATACGTAGGGTGCGAGCGTTAATCGGAATTACTGGGCGTAAAGCGTGCGCAGGCGGCTTTGCAAGACAGAGGTGAAATCCCCGGGCTCAACCTGGTAACTGCCTTGTGG
+
88A=CBA>51)8========;888CFGGGGGGGGGGGGGCFGGGGGGGGGGGGGFGGGGGGGGGGGGGGGEGGGGGGGGGGGFGGGGGGGGGGGGGGGGGGGGGGGGGGGGGFGG8FFGGGGGGGGGGGGGGGEGGGGGGGGFGGGGGGGGGGGGGGGGGGGGGG66EEFGFFGGGGGGGGGFFGFGGDD?EEFGFF4CFGGGFGGFFFFDGD8@7C1*97FFGGFGG(.)8:(:F;F37497<3BB>3>(<>><-4CD3178?F:626):(54>:)(342=:42<1(65.)).(./).,(
@M02996:162:000000000-B87FG:1:1101:16587:12349 1:N:0:TCGACGTC+TTATGCGA
CCTACGGGAGGCTGCAGTGGGGAATTTTGGACAATGGGCGCAAGCCTGATCCAGCAATGCCGCGTGCAGGAAGAAGGCCTTCGGGTTGTAAACTGCTTTTGTCAGGGAAGAAATCCTTTGGGTTAATACCTCGAAGGGATGACGGTACCTGAAGAATAAGCACCGGCTAACTACGTGCCAGCAGCCGCGGTAATACGTAGGGTGCGAGCGTTAATCGGAATTACTGGGCGTAAAGCGTGCGCAGGCGGCTTTGCAAGACAGAGGTGCAATCCCCGGGCTCACCCTGGGAACTGCCTTTGTG
+
8ACCC5>>81)8==8=====;88BFFGGGGGGGGGGGGGGGGGGGGGGGGGGGGGGGGGGGGGGGGGGGGGGFGGGGGGGGGGGGGGGGGGGGGCGGGGGGGGGGCFGGGGGGGGGGGFFG7FFGDE?FGGGGGEGGGFFGGGDCCGGFGGFGGGFGGFGGGGGGGGGGGGGGGDG>CECGGFFGFGGG*:CEFFGFFG6<DGD5DFDFFCEG>FGGDD*7C7::6CF33CD034@;?BG(92)4<5-9>>4A44:<CF7:)565:)416>?2:DC56(83*,4:B:?BBF?48(3@<<A(
@M02996:162:000000000-B87FG:1:1101:7980:12371 1:N:0:TCGACGTC+TTATGCGA
CCTACGGGTGGCAGCAGTGGGGAATTTTGGACAATGGGCGCAAGCCTGATCCAGCAATGCCGCGTGCAGGAAGAAGGCCTTCGGGTTGTAAACTGCTTTTGTCAGGGAAGAAATCCTTTGGGTTAATACCTCGAAGGGATGACGGTACCTGAAGAATAAGCACCGGCTAACTACGTGCCAGCAGCCGCGGTAATACGTAGGGTGCGAGCGTTAATCGGAATTACTGGGCGTAAAGCGTGCGCAGGCGGCTTTGCAAGACAGAGGTGAAATCCCCGGGCTCAACCTGGGAACTGCCTTTGTG
+
8ACCCFF=:))====;===;;88BFGGGGGGGGGGGGGGGGGGGGGGGGGGGGGGGGGGGGGGGGGGGGGGGGGGGGGGGGGGGGGGGGGGGGGGGGGGGGGGGGGGGGGGGGGGGGGGGGDGGGGFGGGGGGGGGGGGGGGGGGGGGGGDGGFGGGGFGGFGGGGGGGGGGGGGGFGGCGGFFGGGGGGGGEFGGFGGFGGGFGGFFFFGGGFFGGFGGFGGGGFGFBEGFFFFFFFBG>DBB15>9>9>?A>99AF487FFF?BF?F>F?D?DC>;-4<F??B7??:43:B?<2=4544
@M02996:162:000000000-B87FG:1:1101:18072:12480 1:N:0:TCGACGTC+TTATGCGA
CCTACGGGAGGCTGCAGTAGGGAATCTTCCGCAATGGACGAAAGTCTGACGGAGCAACGCCGCGTGAACGATGAAGGCCTTCGGGTCGTAAAGTTCTGTTGTTAGGGAAGAACAAGTACCGTTCAAATAGGTCGGTACCTTGACGGTACCTAACCAGAAAGCCACGGCTAACTACGTGCCAGCAGCCGCGGTAATACGTAGGTGGCAAGCGTTGTCCGGAATTATTGGGCGTAAAGCGCGCGCAGGCGGTCTCTTAAGTCTGATGTGAAAGCCCACGGCTCACCCGGGGAGGGCCATTGGA
+
8ACCC>AF5:1===8======8;CFGGGGGGGGGGGGFGGGGGGGGGGGGGGGFGGGGGGGGGGGGGGGGGGGGGGGGGGGGGGGGGGGGFGGGGGGGGGGGGGGGGGGGGGGGGGGGGGGGGGGGGGGGGGGGGGFGGGGFGGGCEGGGGGGGGGGGG?FGCEFGCGGGGGGGFGGGGGCGFFFGGGGGCEGEE?CG=*;8FFGGFF35CEG)8?71DD3FF7EF7C:FCD9?0B<BEG973>97B97,336>A).+:697))))6)@BGFBBF?<9;68?).4;((-(-34(43?)6:,
@M02996:162:000000000-B87FG:1:1101:18051:12488 1:N:0:TCGACGTC+TTATGCGA
CCTACGGGAGGCTGCAGTAGGGAATCTTCCGCAATGGACGAAAGTCTGACGGAGCAACGCCGCGTGAACGATGAAGGCCTTCGGGTCGTAAAGTTCTGTTGTTAGGGAAGAACAAGTACCGTTCAAATAGGTCGGTACCTTGACGGTACCTAACCAGAAAGCCACGGCTAACTACGTGCCAGCAGCCGCGGTAATACGTAGGTGGCAAGCGTTGTCCGGAATTATTGGGCGTAAAGCGCGCGCAGGCGGTCTCTTAAGTCTGATGTGAAAGCCCACGGCTCACCCGTGGAGGGCCATTGGG
+
8ACCCFFAA8)==========8CFGGGGGGGGGGGGGGGGGGGGGGGGGGGGGGGGGGGGGGGGGGGGFGGGGGGGGGGGGGGGGGGGGGDDGGGGGGGGGGDGGGGGGGGGGGGGGGFGGGGGGGGGGFFGGGGGGGGGGFFGCEEFEGFGGGGGGGGGGGC:,@CGGGGGGGGGGGGGGCFFDGGDGED*CEGC6F;AFGCFGFFF>>GGCBAFC?DD>GGGGFGC?5)7703949;3()-89:>97>1359AAAE*5>F9A>44>B9:116>*079-(/)4(1(,38?B>F0(065)(
@M02996:162:000000000-B87FG:1:1101:14778:12512 1:N:0:TCGACGTC+TTATGCGA
CCTACGGGTGGCTGCAGTGGGGAATTTTGGACAATGGGCGCAAGCCTGATCCAGCAATGCCGCGTGCAGGAAGAAGGCCTTCGGGTTGTAAACTGCTTTTGTCAGGGAAGAAATCCTTTGGGTTAATACCTCGAAGGGATGACGGTACCTGAAGAATAAGCACCGGCTAACTACGTGCCAGCAGCCGCGGTAATACGTAGGGTGCGAGCGTTAATCGGAATTACTGGGCGTAAAGCGTGCGCAGGCGGCTTTGCAAGACAGAGGTGAAATCCCCGGGCTCAACCTGGGAACTGCCTTTGTG
+
8ACCCB)):))========;;88BFGGGGGGGGGGGGGGGGGGGGGGGGGGGGFGGFGGGGGGGGGGGGGGGGGGGGGGGGGGGGGGGGGGGGGGGGGGGGGGGGGGGGGGGGGGGGGGGGGGGGGGGGGGGGGGGGGGGGDFGGGGGGGGGGGGGGGGGGGGGGGDGGGGGGGGGGGFDGGFFGGGGCGGGGFGGFGCFGGGFGGFEFFGGGFFCF;3*>FGGG6FGFFG>:BA@;FED9DF>9@BFD>BFFDF<D6CBF5:<>?<?9<???4@C@>6:?FFF:BB:3548328?FB>A0
@M02996:162:000000000-B87FG:1:1101:9627:12548 1:N:0:TCGACGTC+TTATGCGA
CCTACGGGTGGCAGCAGTGGGGAATTTTGGACAATGGGCGCAAGCCTGATCCAGCAATGCCGCGTGCAGGAAGAAGGCCTTCGGGTTGTAAACTGCTTTTGTCAGGGAAGAAATCCTTTGGGTTAATACCTCGAAGGGATGACGGTACCTGAAGAATAAGCACCGGCTAACTACGTGCCAGCAGCCGCGGTAATACGTAGGGTGCGAGCGTTAATCGGAATTACTGGGCGTAAAGCGTGCGCAGGCGGCTTTGCAAGACAGAGGTGAAATCCCCGGGCTCAACCTGGGAACTGCCTTTGTG
+
ABCCC>=9:))====;===;;88BFGGGGGGGGGGGGGGGGGGGGGGGGGGGGGGGGGGGGGGGGGGGGGGGGGGGGGGGGGGGGGGGGGGGGGGGGGGGGGGGGGGGGGGGGGGGGGGGGGGGGGGGGGGGGGGGGGGGGGGGGGGGGGGDGGGGGGGGGGGGGGGGGGGGGGGGGGGGGGFFGGGGGGGGGFFGFGFFDGGFGGFFFFGGDFFGG?GDFFGDFFEGFFGFBBFFBFEG;CBFFFFFG>>FFADAFGGFB75??:AF=<>:?1BDE>6BFFFFFF?FF04?22..@>AA1
@M02996:162:000000000-B87FG:1:1101:23737:12549 1:N:0:TCGACGTC+TTATGCGA
CCTACGGGTGGCAGCAGTGGGGAATTTTGGACAATGGGCGCAAGCCTGATCCAGCCATGCCGCGTGCGGGAAGAAGGCCTTCGGGTTGTAAACCGCTTTTGTCAGGGAAGAAAAGGTTCTGGTTAATACCTGGGACTCATGACGGTACCTGAAGAATAAGCACCGGCTAACTACGTGCCAGCAGCCGCGGTAATACGTAGGGTGCAAGCGTTAATCGGAATTACTGGGCGTAAAGCGTGCGCAGGCGGTTATGCAAGACAGAGGTGAAATCCCCGGGCTCAACCTGGGAACTGCCTTTGTG
+
8ACCCD05:)0=;====<;;;888CCFGFCGGGGGGFGGGGGGGGGGGGFFGGFFFGGGGGGGGGGGGGGGEGGGGGGGGGGGGGGGGGGGGGFGFGGGGGCBCFFFGGGGGFGFGGGGGGGGGGGEGFFGAFGGFFGGGGGGG@CFC9EGC6FGFGGGGGGGGGGGGGGGGGGGGGGGGGGFFGGGGGGGDGFGGFGGFGGGFGGFFFFGGGFFGFFGDFGG7CFGG<FGEBF<F>BFG>>957DDFGF<F<6>4<:C2:)(4?FFFFF=:::5:>473<442424<?(47>B1)@<9.,
@M02996:162:000000000-B87FG:1:1101:23755:12553 1:N:0:TCGACGTC+TTATGCGA
CCTACGGGTGGCAGCAGTGGGGAATTTTGGACAATGGGCGCAAGCCTGATCCAGCCATGCCGCGTGCGGGAAGAAGGCCTTCGGGTTGTAAACCGCTTTTGTCAGGGAAGAAAAGGTTCTGGTTAATACCTGGGACTCATTACGGTACCTGAAGCATAAGCACCGGCTAACTACGTGCCAGCAGCCGCGGTTATACGTAAGGTGCAATCTTTAATCGGAATTCCTGGGCGTAAAGCGTGCGCAGGCGGTTATGCCAGACAGAGGTGCAATCCCCGGGCCCAACCTGTCAACTGCCCTTGAT
+
8ACCCA)01))==8=;;=;;;888E<FFGD8FFGGGG?GCCEGGGGGFGDGGDFGEF@EFGGGGFCE=FGGGGGGFGG?GGGGGGGGGGG<EDFCFEGGGFA?AFGGGGGG8,AFE,E,<EADE,<E5CFF?@CFFFFEF@@9+8@8>,7D8,@,@EAC,,5DFEGGGGGGGGGGGGGGC7FFFFFDG4CC*/;++;C*)1*<6+;A+)+3:11;:D09DF7+29/<*4<C58:4=>BB<1<15(77(/-(962.43:3(.7((81).*-9(54)*04(2(71224-))..62<((032))
@M02996:162:000000000-B87FG:1:1101:17080:12562 1:N:0:TCGACGTC+TTATGCGA
CCTACGGGAGGCTGCAGTGGGGAATTTTGGACAATGGGGGCAACCCTGATCCAGCCATGCCGCGTGCGGGAAGAAGGCCTTCGGGTTGTAAACCGCTTTTGTCAGGGAAGAAATCCTTTGGGCTAATAACTCGGAGGGATGACGGTACCTGAAGAATAAGCACCGGCTAACTACGTGCCAGCAGCCGCGGTAATACGTAGGGTGCAAGCGTTAATCGGAATTACTGGGCGTAAAGCGTGCGCAGGCGGTTATGCAAGACGGAGTGTAAATCCCCGGGCTCAACCTGGGAACTGCATTTGGG
+
68CCC>DA)1)========;;88BEEGGGGGGGGGGGGGGGGGGGGGGGGGGGGGGGGGGGGGGGGGGGGGGGGGGGGGGGGGGGGGGGGGGGGGGGGGGGGGGGGG@FGGGGGGGGGGGGGGGGGGGGGGGGGGGGGGGGGGGGGGGGCFFGGGGGGGGFGFFGGGGGGGGGGGFGGGGGGFFGFGDGGDGGFFFFCGFD3CBGGFB>@/CGF?GFFGGFFGFF?FF?FD>??>FB?EC>C;FFFFB)426<2).5CF(()(,())6=9>?)3;8@6(,39?8((.(.4(),).6?)))(
@M02996:162:000000000-B87FG:1:1101:17100:12567 1:N:0:TCGACGTC+TTATGCGA
CCTACGGGAGGCTGCAGTGGGGAATTTTGGACAATGGGGGCAACCCTGATCCAGCCATGCCGCGTGCGGGAAGAAGGCCTTCGGGTTGTAAACCGCTTTTGTCAGGGAAGAAATCCTTTGGGCTAATAACTCGGAGGGATGACGGTACCTGAAGAATAAGCACCGGCTAACTACGTGCCAGCAGCCGCGGTAATACGTAGGGTGCAAGCGTTAATCGGAATTACTGGGCGTAAAGCGTGCGCAGGCGGTTATGCAAGACAGATGTGAAATCCCCGGGCTCAACCTGGGAACTGCATTTGTG
+
88ACCBF5>:1=========;88BFFGFGGGGGGGGGGGGGGGGGGGGGGGGGFGGCDGFGGGGGGGGGGGGGGGGFGGGGGGCGGGGGGCGGGGGDGGGGGGGGCFFGGGGGGGGGGFFGFGGGGGGFFGGEFCCEEGGGGFGGEGEF;FGFFGFGGGGGGGGEGGGGGGGGGGGGGFGGGFFGDDGGGDGGFGGFGGFDGGFGGFFFFGGC>FGG?GGFF7:<F+9<>D>3?<992:>954)4>EBGFFFF<<6<CC??@AF>FAFF2:?F:DE3114<*(,8<:<7((458>DF)))(
@M02996:162:000000000-B87FG:1:1101:23738:12571 1:N:0:TCGACGTC+TTATGCGA
CCTACGGGTGGCAGCAGTGGGGAATTTTGGACAATGGGCGCAAGCCTGATCCAGCCATGCCGCGTGCGGGAAGAAGGCCTTCGGGTTGTAAACCGCTTTTGTCAGGGAAGAAAAGGTTCTGGTTAATACCTGGGACTCATGACGGTACCTGAAGAATAAGCACCGGCTAACTACGTGCCCGCAGCCGCGGTAATACGTCGGGTGCAAGCGTTAATCGGAATTACTGGGCGTAAAGCGTGCGCAGGCGGTTATGCAAGACAGAGGTGAAATCCCCGGGCTCAACCTGGGAACTGCCTTTGTG
+
88BBC>551))===8;===;;88BFFGGFGGGGGGGGGGGGGGGGGGGGGGGGGGGGGGGGGGGGGGGGGEGDFFGGGGGGGCCGGGGGGGGGGGGGGGGGGGFFFGGGGCFGGFGGGGGAFGDGGFFGGGGGGGFGGGGCAGDGGD7=FFFF99@FGFGGFGGCEE>>FGGGF*16=E,9DD>EGGGDE)3CAEFFG4=GGGFGGFFF@DG<>FGC?DDFGFGGF65(8DEB?)818./()7)-759D>B?)69476487FB<7?9?4<7:?BF85(7<)14:((4((.4>72279ABF<
@M02996:162:000000000-B87FG:1:1101:28580:12618 1:N:0:TCGACGTC+TTATGCGA
CCTACGGGGGGCTGCAGTGGGGAATTTTGGACAATGGGCGCAAGCCTGATCCAGCAATGCCGCGTGCAGGAAGAAGGCCTTCGGGTTGTAAACTGCTTTTGTCAGGGAAGAAATCCTTTGGGTTAATACCTCGAAGGGATGACGGTACCTGAAGAATAAGCACCGGCTAACTACGTGCCAGCAGCCGCGGTAATACGTAGGGTGCGTGCGTTAATCGGAATTACTGGGCGTAAAGCGTGCGCAGGCGGCTTTGCAAGACAGAGGTGAAATCCCCGGGCTCAACCTGGGAACTGCCTTTGTG
+
8ACCCDD58:)8888::::::88BFBFGGGGGGGGGGGGFGGGGGGGGGGGGGGGEFGGGGGGGGGGGGGGGGGGGGGGGGGGGGGGGGFFGGGGGGGGGGGGGGGGGGGGGGGGGGGGGFGCEGGEFGBFGGGGGCGEGDGGEGGGGFGGGGGG9FGGGGGDGGGGGGGGGGGGGGGD?FGFFGGGGGGD:CFGGFGGFGDGDGGFF>B9E3<FFGFGDFGGFGFG7?FGE?FA@>FFD77;@>>E>GB>FFFFA7:C:?FFFF:<<@AD:BF:8BF;FF=3:47:6,54><??FFAFA1
@M02996:162:000000000-B87FG:1:1101:28565:12629 1:N:0:TCGACGTC+TTATGCGA
CCTACGGGGGGCTGCAGTGGGGAATTTTGGACAATGGGCGCAAGCCTGATCCAGCAATGCCGCGTGCAGGAAGAAGGCCTTCGGGTTGTAAACTGCTTTTGTCAGGGAAGAAATCCTTTGGGTTAATACCTCGAAGGGATGACGGTACCTGAAGAATAAGCACCGGCTAACTACGTGCCAGCAGCCGCGGTCATACGTAGGGTGCGTGCGTTAATCGGAATTACTGGGCGTAAAGCGTGCGCAGGCGGCTTTGCCAGACAGAGGTGAAATCCCCGGGCTCAACCTGGGAACTGCCTTTGTT
+
88CCC>):85)8888::::::88BFFGGGGGGGGGGGGGGGGGGGGGGGGGGGGGGGGGGGGGGGGGGGGGGGGGGFGGGGG<@FGGGGGGGGGGGGGGGGGGGFFFGGGGGGGGGGGCEFGGGG?BFGGGGDF@GGGGGGGG<<CFEGGCFGCGFFFFGGFGGECEEEGGGCFEEGGGGGGFFGGGGGGG*A@GCFGD47CCEGDEFFFGDG>FGD:DCFGGGGFGGFFGE?FFFFFDD1>9<9EDFGFFFFF2>06C:?F::>?2<?A:8?FDCD>9?D6:<0(46(5:D7>:?FFD)(
@M02996:162:000000000-B87FG:1:1101:3242:12719 1:N:0:TCGACGTC+TTATGCGA
CCTACGGGGGGCAGCAGTGGGGAATTTTGGACAATGGGCGCAAGCCTGATCCAGCAATGCCGCGTGCAGGAAGAAGGCCTTCGGGTTGTAAACTGCTTTTGTCAGGGAAGAAATCCTTTGGGTTAATACCTCGAAGGGATGACGGTACCTGAAGAATAAGCACCTGCTAACTACGTGCCAGCAGCCGCGGTAATACGTAGGGTGCGAGCGTTAATCGGAATTACTGGGCGTAACGCGTGCGCAGGCGGCTTTGCAAGCCAGAGGCGAAATCCCCGGTCTCAACCTGGGAACTGCCTTTGTT
+
88CCC>A)80)8888::<:::88BFGGGGFGGGGGGCGGGGGFGGGGGGGGGGGGGGGGFFGGGGGGGGGGGGGGGGGGGGGGGGGGGFFGGGGGGGGGGFGGGGGGGFGGGGCFGGGGGC7FCFGFGGFGGGGGGGGGGGGGEC;FEFFFGGGGGGGGCFCFC*<EGGGGGGF8>8FFGGGF>F4)9DEDEG?GGFF60<3FEGCBBE>GGDFFGGFGDFGF>C4<*.)9>:((77()9(94)28<214>).:A42**4,.(3(((-.,:>0:)*)(-6)/30(.1,.,,)..(505:>,
@M02996:162:000000000-B87FG:1:1101:3226:12734 1:N:0:TCGACGTC+TTATGCGA
CCTACGGGGGGCAGCAGTGGGGAATTTTGGACAATGGGCGCAAGCCTGATCCAGCAATGCCGCGTGCAGGAAGAAGGCCTTCGGGTTGTAAACTGCTTTTGTCAGGGAAGAAATCCTTTGGGTTAATACCTCGAAGGGATGACGGTACCTGAAGAATAAGCACCGGCTAACTACGTGCCAGCAGCCGCGGTAATACGTAGGGTGCGAGCGTTAATCGGAATTACTGGGCGTAAAGCGTGCGCAGGCGGCTTTGCAAGACAGAGGTGAAATCCCCGGGCTCAACCTGGGAACTGCCTTGGTG
+
8ACCCBD>8)08888::<:::88BEFGGGGFGGGGGGGGGGGGGGGGGGGGGGFGGGGGGGGGGGGGGGGGGGGGGGGGGGGGGGGGGGGGGGGGGGGGGGGGGGGGGGGGG7FFGGGGGGGGGGGGGGEEF=FCGGDGGGGGGGGG7FGG7CGGGGGGGGGGGGGGDGGGGGGGGGGGGGGFFGGGGDDDGGFGGFGGFG5FFGGFEFFDG3FFGG?DCFGFGGFGGFFG38:>7;?EG(13>>>E>311@DA<)8*05<@:B?64??AF?B?BGFFB?B@?<:?F0081454:7@)5A2
@M02996:162:000000000-B87FG:1:1101:22146:12776 1:N:0:TCGACGTC+TTATGCGA
CCTACGGGTGGCAGCAGTGGGGAATTTTGGACAATGGGCGCAAGCCTGATCCAGCAATGCCGCGTGCAGGAAGAAGGCCTTCGGGTTGTAAACTGCTTTTGTCAGGGAAGAAATCCTTTGGGTTAATACCTCGAAGGGATGACGGTACCTGAAGAATAAGCACCGGCTAACTACGTGCCAGCAGCCGCGGTAATACGTAGGGTGCGAGCGTTAATCGGAATTACTGGGCGTAAAGCGTGCGCAGGCGGCTTTGCAAGACAGAGGTGAAATCCCCGGGCTCAACCTGGGAACTGCCTTTGTG
+
8ACCCDF9>0)========;;88BFFGGGGGGGGGGGGGGGGGGGGGGGGGGGGGGGGGGGGGGGGGGGGGGGGGGGGGGGGGGGGGGGGGGGGGGGGGGGGGGGGGGGGGGGGGGGGGGGGGGGGGFGGGGGGGGGGGGGGGGGGGEGGGGGGGGGGGGGGGGGGGGGGGGGGGGGGGGGGFFGGGGGGGGGFGFFGGFGGCEGGEFFECEDFFGGFGGFGGGGFGC0.CD:BFFB:BDB:652>DFD>>FAB<<AC5>???:?<BDFAD22?EGFFBFFFFFFFFF?:8?<<<B=AA<2
@M02996:162:000000000-B87FG:1:1101:10945:12816 1:N:0:TCGACGTC+TTATGCGA
CCTACGGGTGGCAGCAGTGGGGAATTTTGGACAATGGGCGCAAGCCTGATCCAGCAATGCCGCGTGCAGGAAGAAGGCCTTCGGGTTGTAAACTGCTTTTGTCAGGGAAGAAATCCTTTGGGTTAATACCTCGAAGGGATGACGGTACCTGAAGAATAAGCACCGGCTAACTACGTGCCAGCAGCCGCGGTAATACGTAGGGTGCGAGCGTTAATCGGAATTACTGGGCGTAAAGCGTGCGCAGGCGGCTTTGCAAGACAGAGGTGAAATCCCCGGGCTCAACCTGGGAACTGCCTTCGTG
+
8ACCCA>5:));===;;==;;888FAFGGBGGGGGGGGGGGGGEGGGGGGGGGGGGGFGGGGGGGGGGGGGGGGGGGFCGGGGGCGCFGGGFGGGGGFGGGCFGGGGGGGGGGGGGGGGFGGGGGDEFGEEFGGGGG8C@@FGEFCFG9@@E?FDEGG7FFFGDFGGGGGGGGGGFDGCEFFFFGGGGGGG>CFGGFF4?C5CBACDDFBCEGFFG<?D<FA7:F??C?FGFF:DF9?@D412@>3>6D>9:<9A97CC338.8:?AB9:??:8>*7>38>6<27?2147,)8>7>=)44-
@M02996:162:000000000-B87FG:1:1101:10958:12828 1:N:0:TCGACGTC+TTATGCGA
CCTACGGGTGGCAGCAGTGGGGAATTTTGGACAATGGGCGCAAGCCTGATCCAGCAATGCCGCGTGCAGGAAGAAGGCCTTCGGGTTGTAAACTGCTTTTGTCAGGGAAGAAATCCTTTGGGTTAATACCTCGAAGGGATGACGGTACCTGAAGAATAAGCACCGGCTAACTACGTGCCAGCAGCCGCGGTAATACGTAGGGTGCGAGCGTTAATCGGAATTACTGGGCGTAAAGCGTGCGCAGGCGGCTTTGCAAGACAGAGGTGAAATCCCCGGGCTCAACCTGGGAACTGCCTTTGTT
+
AACCCE:):))===8;===;;88BEFFGGGGGGGGGGGGGGGGGGGGGGGGGGFGGGGGGGGGGGGGGGGGGGGGGGGGGGGGGGGGGGGGGGGGGGGGGGGGGGGGGGGGGGGGGGGGGGGGGGGGGGFGGGFGGGGGGGGGGGGGGGGGGFGGGGGGFGFGGGGGGGGGGGGGGGGFGGGFFGGGGGGGGGFGGFF=FGGGBGG3:AEDG3;FGGFGGFGGGGFGGFEGFFFFFFFED9C>EFE>7C;BFBAFBF=D?7@BBF?AF?AG?F?DG>B2??@BF7?:324458245@))6,
@M02996:162:000000000-B87FG:1:1101:20327:12922 1:N:0:TCGACGTC+TTATGCGA
CCTACGGCGGGCTGCAGTAGGGAATCTTCCGCATTGGACGAAAGTCTGACGGAGCAACGCCGCGTGAACGATGAAGGCCTTCGGGTCGTAAAGTTCTGTTGTTAGGGAAGAACAAGTACCGTTCAAATAGGGCGGTACCTTGACGGTACCTAACCAGAAAGCCACGGCTAACTACGTGCCAGCAGCCTCGGTAATATGTAGGTGGCAAGCGTTGTCCTGAATTATTGGGCGTAAACAGCCCGCAGGCGGTGTCTTAAGTCTGATGTGGAATCTCGCGGCCCCACCGCGAGCGGTCATTGGA
+
8ACCC>>):5)88,8;;;;<CCFC<6EF@@@BF,6EC6C@FF@C96C@FG:>=>FGGFBFB>>@@>EBB=4B=FCGAEEFFCGD@F:FGGFGFGGGGCG9F>,,5>FF,+@F<FGGG<@>:3+,8F;333,D6<C>C82@,>DG7EECE9BGF:8C58C740:EG=*CEB<C7C<73CGG7*25*5**21>2859<*2*00:09@5<*)7DC35>*0):*)2<*A7<*2;DEB((*).)*(140(.02)((0:2<-6CD)./)<<<))/,:,6:5;.3(-(),,,-4((((-9:((06<))
@M02996:162:000000000-B87FG:1:1101:20335:12942 1:N:0:TCGACGTC+TTATTCGA
CCTACGGGGGGCTGCAGTAGGGAATCTTCCGCAATGGACGAAAGTCTGACGGAGCAACGCCGCGTGAACGATGAAGGCCTTCGGGGCGTAAAGTTCTGTTGTTAGGGAATAACAATTACCGTCCAATTAGGTCGATGCCTTTCCGGTACCTACCCCGAAAGCCACGGCTAACTCCGTCCCAGCAGCCCCGGTGATACGTAGGTTGCTAGCATTGTCCGGGATTATTGGGAGAACAGGCCGCGCAGCAGGCCTCTTCAGTCTGATCTGACGTCTCCCGCCTCCCCCGCGAGCTTCACTTTTA
+
8ACCCAAA)108+88::::<:8:CFAFF?F+FFGEGD<EFGEG:5CFGF<F+CEGGDGGGG+CFFGGF<F:+>FGG,<,FGGGG7*>BFFFG@3,CFFF;FG7BGGGGG+?F,:,,7<F,*=*4:2+,7?9,14*;+28<+++3?*1/120<:88/?=5C8>F**2:*5/0<7+2:***129)?**1*/*)2*)<+910193CBC4**1)*+:6*:*-9))/:FCFF41)*).)4)((.14)()-.),7009244))3*.:*)-).6>*(*-((*2.((-,)((,(41,(((()-)*-)).
@M02996:162:000000000-B87FG:1:1101:17492:13002 1:N:0:TCGACGTC+TTATGCGA
ACTACGGGTGGCTGCAGTGGGGAATTTTGGACAATGGGCGCAAGCCTGATCCAGCCATGCCGCGTGCGGGAAGAAGGCCTTCGGGTTGTAAACCGCTTTTGTCAGGGAAGAAAAGGTTCTGGCTAATACCCGGGACTCATGACGGTACCTGAAGAATAAGCACCGGCTAACTACGTGCCAGCAGCCGCGGTAATACGTAGGGTGCAAGCGTTAATCGGAATTACTGGGCGTAAAGCGGCCGCAGGCGGTTATGCAAGACAGAGGTGACATCCCCGGGCTCAACCTGGTAACTGCCTTTGTT
+
-8ACC*:5:)1;==8=;==;;888;F@FFFFGGGGGGGGGGGFGGGGGGGGGGGGGGGGFGGGGGGGGCCCGG@FGGGGGGGGGGGGEGGG<FGGGGGGGCEGFFGGE<EGF,?FEGGGGG<<AFFD,EAFEEG7CGGGGG98:@BDEGGFFDCFGFGCGFGGFDC7CCEGCFGGG6FGGFCFAFG47DED*:CFGFCFFD3E5EF6;ABGE*57CC:3*0<97EFGCB@D30:2*(()14)(.4>B9G1?FFAF287>?47:?B:48@>=??(8C3941)*443(4()6.-:87>F2))(
@M02996:162:000000000-B87FG:1:1101:17475:13012 1:N:0:TCGACGTC+TTATGCGA
CCTACGGGTGGCTGCAGTGGGGAATTTTGGACAATGGGCGCAAGCCTGATCCAGCCATGCCGCGTGCGGGAAGAAGGCCTTCGGGTTGTAAACCGCTTTTGTCAGGGAAGAAAAGGTTCTGGCTAATACCCGGGACTCATGACGGTACCTGAAGAATAAGCACCGGCTAACTACGTGCCAGCAGCCGCGGTAATACGTAGGGTGCAAGCGTTAATCGGAATTACTGGGCGTAAAGCGTGCGCAGGCGGTTATGCAAGACAGAGGTGAAATCCCCGGGCCCAACCTGGGAACTGCCTTTGTG
+
88@B@5>551)==8=;==;;;88@;CEFGEGGGD<C<FG@GGEFGGGGGGGGGE@FFGGGGGGGCFDFFGGGEEGGDGGEGDFFCFGGGGCFGGEGGCFGGFGGGGGGGGGGGGGGGGGGGDCFFB>FGGGGGCEGGGGGGGGGCEEEGCCFGGGGGGGFFGGGDEGGGGGGGGGGGCFGGGFFGGGCDGDGEFCFFD7ADGGBCDFFFDC=DFF7D?GGFG?>E6FGFEGB??FFF<F59DF:9@EFC><?:AA68CG>?::633A>?>>7?<FGFF(9:FBB7:::<::53<?DBA5:8
@M02996:162:000000000-B87FG:1:1101:3867:13065 1:N:0:TCGACGTC+TTATGCGA
CCTACGGGAGGCTGCAGTGGGGAATTTTGGACAATGGGCGCAAGCCTGATCCAGCAATGCCGCGTGCAGGAAGAAGGCCTTCGGGTTGTAAACTGCTTTTGTCAGGGAAGAAAACCTTTGGGTTAATACCTCGAAGGGATGACGGTAACTGACGAATAAGCACCGGCTAACTACGTGCCCGCAGCCGCGGTAATACGTAGGGTGCGAGCGTTAATCGGAATTACTGGGCGTACAGCGTGTGCAGGCGGCTTTGCCAGACAGAGGTGAAATCCCCGGGCTCAACCTGGGAACTGCGTTTGAG
+
8ACCCBF=@))8;=======;888C@FGGGGGGGGGGGFF@FG7FGGFGFGGGFGFFFGGGGGGGGDFFGCFGGGG@FFGGGGGGFGGGGGFG?EFG<E5?FFGFGGGGGGGD,9@F,EEC7?C7EE@EAEGEGGED+3AC?9>7B++CEFD,=>88=CCFGFFGEEG@CGECFEEGG*,;79?:?47D5)4=:C78>*2CDF38CB)8>C5D>FD5:DC@FAF94<C?EDD(26696B*4:<91@53969@<<)626>(,.5-),)496*(,35256>?2*37?1<1454><3(-)(()(
@M02996:162:000000000-B87FG:1:1101:3854:13077 1:N:0:TCGACGTC+TTATGCGA
CCTACGGGAGGCTGCAGTGGGGAATTTTGGACAATGGGCGCAAGCCTGATCCAGCAATGCCGCGTGCAGGAAGAAGGCCTTCGGGTTGTAAACTGCTTTTGTCAGGGAAGAAATCCTTTGGGTTAATACCTCGAAGGGATGACGGTACCTGAAGAATACGCACCGGCTAACTACGTGCCAGCAGCCGCGGTAATACGTAGGGTGCGGGCGTTAATCGGAATTACTGGGCGTAACGCGTGCGCAGGCGGCTTTGGAAGACAGAGGTGAAATCACCGGGCTCAACCTGGTGACTTCCTTTGTG
+
8@CCCE=58))8=;6;==;=;888;CEFGGGGGGGGFGFC@@CFGFGGFGFGGEEEEFGFEGEGGGG,CFCDFFGGGG=CGGGGGFGGGGF?AEGFGGGGFFFFAFEAEGCFFF;FGGGGGGGGGGFEC,@FC@EEGGGGGFFGEGFE9DG8DDD@DF+==DEDFGGGDGGGGGGGGG>,=FFFFCGDDE5CC:E,:C4ADGG>EC)..:9C*7@FGFG*7<+2ABGG:><)41(79>@5,13:1>B49(,97(,.4:5(4703:?))9)*)..):@(33<6:B(46((.)))).61:46.
@M02996:162:000000000-B87FG:1:1101:3882:13079 1:N:0:TCGACGTC+TTATGCGA
CCTACGGGAGGCTGCAGTGGGGAATTTTGGACAATGGGCGCAAGCCTGATCCAGCAATGCCGCGTGCAGGAAGAAGGCCTTCGGGTTGTAAACTGCTTTTGTCAGGGAAGAAATCCTTTGGGTTAATACCTCGAATGGATGACGGTACCTGAAGAATAAGCACCGGCTAACTACGTGCCAGCAGCCGCGGTAATACGTAGGGTGCGAGCGTTAATCGGACTTACTGGGCGTAAAGCGTGCGCAGGCGGCTTTGCAAGACAGAGGTGAAATCCCCGGGCTCAACCTGGGAACTGCCTTTGTT
+
8ACCCEFA5:)=6=====;;;88BFGGGEGEGGGGGGGGGGGEGGGGGGFGCFFGGGEGGGGGGGGG<CFGFGGGGGDGGGGGGCFFGGGGGGF,EG9FGGGEGGGGGGGGGGGEAFGG9,?BCEFGGCFB?E@F,@>DFGGGGGGGGAE,DD9DDCFGBBDCFGGGGDGGGGGGGGGGGGGFFGGGGGGGC:CGGFGGF474?ECE>DFDGC>AFF@G):FC:E?GFBED@B?BF;FEGFDFFFF@>G>B@26A43**,4F??:0<<BBG0)4.CDFF67@?F:3:(8,4).482942A1
@M02996:162:000000000-B87FG:1:1101:26265:13104 1:N:0:TCGACGTC+TTATGCGA
CCTACGGGAGGCAGCAGTGGGGAATTTTGGACAATGGGCGCAAGCCTGATCCAGCAATGCCGCGTGCAGGAAGAAGGCCTTCGGGTTGTAAACTGCTTTTGTCAGGGAAGAAATCCTTTGGGTTAATACCTCGAAGGGATGACGGTACCTGAAGAATAAGCACCGGCTAACTACGTGCCAGCAGCCGCGGTAATACGTAGGGTGCGAGCGTTAATCGGAATTACTGGGCGTAAAGCGTGCGCAGGCGGCTTTGCAAGACAGAGGTGAAATCCCCGGGCTCAACCTGGGAACTGCCTTTGTG
+
8ACCCBFA>0)=8=8=====;88BEFGGGGGGGGGGGGGGGGGGGGGGGGGGDFGGGGGGGGGGGGGGGGGGGGGGGGGGGGGGGGGGGGGGGGGGGGGGGGGGGGGGGGGGGGGGGGGGGGGGGGGGGGGGGG8EEEGGGGGGGGGGGGGGGGGGGGGGGGGGGGGGGGGGGGGGGGGGGGFFGGGGGGDGEFGGFGFFGDGEGGFFFFGGGFFGGFGGFGGGGF6D?FGFF69FBFFD;G>>BFE;GBFFA6AA7FG????::BBFFA:?D?FGEF>BDFFFFFF??5,,.8?FF2>B2
@M02996:162:000000000-B87FG:1:1101:9520:13133 1:N:0:TCGACGTC+TTATGCGA
CCTACGGGTGGCTGCAGTGGGGAATTTTGGACAATGGGCGCAAGCCTGATCCAGCCATGCCGCGTGCGGGAAGAAGGCCTTCGGGTTGTAAACCGCTTTTGTCAGGGAAGAAAAGGTTCTGGCTAATACCCGGGACTCATGACGGTACCTGAAGAATAAGCACCGGCTAACTACGTGCCAGCAGCCGCGGTAATACGAAGGGTGCAAGCGTTAATCGGAATTCATGGGGGTAAAGCGTGACCAGGCGGGTATGCAAGCCAGAGGGGAAATCCCCGGGCTCAAACTGGGAACTTCCTGTGGG
+
88BCCA))1))====;===;;88BEFGGGGGGGGGGGGGEGGEGGGGGGGGGGGGGGGGGGGGGGGGFGGEFGEGGGGGGGGGGGGGGGGFGGGGGGGGGEFFFGGGFGGCFGGGGGGGFGDGGCFDFDFGGGGGGGGGGCGGGGGGGFG9CDGFGCGC@,@EC@EEGE,8BFGGGCFCCCFFAGF7DD59CCF+30*2:<DG>=7AFF@GEGFF7>:DDFF+:C?D*()/.,:2*(-7*(*).-)8()--9())-)*/.4>3,(-4().:(5-8?>(,(.6)5)430.(()-.).*6)((
@M02996:162:000000000-B87FG:1:1101:9536:13149 1:N:0:TCGACGTC+TTATGCGA
CCTACGGGTGGCTGCAGTGGGGAATTTTGGACAATGGGCGCAAGCCTGATCCAGCCATGCCGCGTGCGGGAAGAAGGCCTTCGGGTTGTAAACCGCTTTTGTCAGGGAAGAAAAGGTTCTGGCTAATACCCGGGACTCATGACGGTACCTGAAGAATAAGCACCGGCTAACTACGTGCCAGCAGCCGCGGTAATACGTAGGGTGCAAGCGTTAATCGGAATTACTGGGCGTAAAGCGTGCGCAGGCGGTTATGCAAGACAGAGGTGAAATCCCCGGGCTCAACCTGGGAACTGCCTTTGTT
+
88BCCB=9:))====;===;;88BFFGGGGGGGGGGGGGGGGGGGGGGGGGGGGGGGGGGGGGGGGGGGGGGGGGGGGGGGGGGGGGGGGGGGGGGGGGGGGGGGGGGGGGGGGGGGGGGGGGGGGGGGGGGGGGGGGGGGGGGGGGGGGGGGGGGGGGGGGGGGGGGGGGGGGGGGGGGGGFFGGGGGGCEGFGGFGGFGDGAGGFFF>DGGFFGGFGGFGGGGFEGFFGFFFAFFFFD>DFFFFFFDBBFFADFFFGFFFFFFBFFBAF??6@E>B93?FFFFFFFF?:0434?F2A9(
@M02996:162:000000000-B87FG:1:1101:16973:13204 1:N:0:TCGACGTC+TTATGCGA
CCTACGGGAGGCTGCAGTGGGGAATTTTGGACAATGGGCGCAAGCCTGATCCAGCAATGCCGCGTGCAGGAAGAAGGCCTTCGGGTTGTAAACTGCTTTTGTCAGGGAAGAAATCCTTTGGGTTAATACCTCGAAGGGATGACGGTACCTGAAGAATAAGCACCGGCTAACTACGTGCCAGCAGCCGCGGTAATACGTAGGGTGCGAGCGTTAATCGGAATTACTGGGCGTAAAGCGTGCGCAGGCGGCTTTGCAAGACAGAGGTGAAATCCCCGGGCTCAACCTGGGAACTGCCTTTGTG
+
8ACCCDAA=:)=====;===;@BFFGGGGGGGGGGGGGGGGGGGGGGGGGGGGGGGGGGGGGGGGGGGGGGGGGGGGGGGGGGGGGGGGGGGGGGGGGGGGGGGGGGGGGGGGGGGGGGGGGGGGGGGGGGGGGGGGGGGGGGGGGGGGGGGGGGGGGGGGGGGGGGGGGGGGGGGGGGGGGFFGGGGGGGGGFGGFGGFGGGFGG>85>DGGFFGGFGGFGGGGFGG?>GFFBB461.9379D>EB;C>9@FAFABFG:38>BFFFFFAGFF?FGE;4?DFFF:?FFF::2<BBFFFA<2
@M02996:162:000000000-B87FG:1:1101:15787:13210 1:N:0:TCGACGTC+TTATGCGA
CCTACGGGGGGCAGCAGTGGGGAATTTTGGACAATGGGCGCAAGCCTGATCCAGCCATGCCGCGTGCGGGAAGAAGGCCTTCGGGTTGTAAACCGCTTTTGTCAGGGAAGAAAAGGTTCTGGCTAATACCCGGGACTCATGACGGTACCTGAAGAATAAGCACCGGCTAACTACGTGCCAGCAGCCGCGGTAATACGTAGGGTGCAAGCGTTAATCGGAATTACTGGGCGTAAAGCGTGCGCAGGCGGTTATGCAAGACAGAGGTGAAATCCCCGGGCTCAACCTGGGAACTGCCTTTGTG
+
88CCCAF=)))8888::<:::88BEFGGGGGGGGGGGGGGGGGGGGGGGGGGGGGGGGGGGGGGGGGGGGGGGGGGGGGGGGGGGGGGGGGGGGGGGGGGGGGGGFGGGGGGGGGGGGGGGGGGGGFFGGGGGGGGGGGGGGGGGGGGGCFFGGGGGGGGGGGGGGGGGGGGGGGGGGGGGG?FGDGGGGGGGFGGFCFFDGGFEGFFFFDGGFFFGFGCFFGGGFGGFFGF?FDFB?FG9C>BBEFFGFFBB>4<A6C?FF??FFABFAFB?<FC>>9B?6:????<?:4342:>=2<F4
@M02996:162:000000000-B87FG:1:1101:1818:13223 1:N:0:TCGACGTC+TTATGCGA
CCTACGGGTGGCTGCAGTGGGGAATTTTGGACAATGGGCGCAAGCCTGATCCAGCCATGCCGCGTGCGGGAAGAAGGCCTTCGGGTTGTAAACCGCTTTTGTCAGGGAAGAAAAGGTTCTGGCTAATACCCGGGACTCATGACGGTACCTGAAGAATAAGCACCGGCTAACTACGTGCCAGCAGCCGCGGTAATACGTAGGGTGCAAGCGTTAATCGGAATTACTGGGCGTAAAGCGTGCGCAGGCGGTTATGCAAGACAGAGGTGAAATCCCCGGGCTCAACCTGGGAACTGCCTTTGTG
+
AACCCBD=1));;=8;==;;;868CCEFGGFGGGGGGGGGDGGGFGGG8CCFABECCEFAEFCEFE7=:C:+B,,=C8=EEF7B@EB@FE<BGEFGGGGGGGEFFFGFEFFGFEGGGGGGGFFGEGDFFF8FEG7CFFGGF;B::CC7C>C,::;EF98@;CFE7>E5*??@@E>EEFF9CCFAFGGDCGD8CF9C3C*;73CDC46=F>7E*5@7*1CCFG7:F4C<?@DBFFFF>(<C191>>>DF<>BFFF29>:C((0(2:(6296>:):32;922)97?::6:04-)).17=<A.(
@M02996:162:000000000-B87FG:1:1101:1840:13224 1:N:0:TCGACGTC+TTATGCGA
CCTACGGGTGGCTGCAGTGGGGAATTTTGGACAATGGGCGCAAGCCTGATCCAGCCATGCCGCGTGCGGGAAGAAGGCCTTCGGGTTGTAAACCGCTTTTGTCAGGGAAGAAAAGGTTCTGGCTAATACCCGGGACTCATGACGGTACCTGAAGAATAAGCACCGGCTAACTACGTGCCAGCAGCCGCTGTAATACGTAGGGTGCAAGCGTTTATCGGAATTACTTGGCGTAAAGCGTGCGCAGGCGGTTATGCAAGACAGTGGTTAAATCCCCGGTCTCAACCTGGGAACTGCCTTTGTT
+
ABCCCFF=:));;=8;;==;;788E@FGGEGGGGGGGGGGGGG>CFGCFGFG?DEFDE,9CFECEB7>7::+B,=CF4BFEG,++:?BFAEGGE4CCFFGGGGGGGGGGGGGGG8FFEFG,ADFABEFFFDB++@>BDCG,,8+8@88EF;,,,5:;,B,@=DF7*?CC,DFCGDFGFGD,:AFGG4D)*:9CF++);8=3*=8806*0595)2;:*(19<GF7F6FC2.9BFF9F>FFG13(<0759D;2FF<99<=<((*.(6())/.:784)*)-(-6*,831(3:??D<71<1444(
@M02996:162:000000000-B87FG:1:1101:3190:13280 1:N:0:TCGACGTC+TTATGCGA
CCTACGGGAGGCTGCAGTGGGGAATTTTGGACAATGGGCGCAAGCCTGATCCAGCAATGCCGCGTGCAGGAAGAAGGCCTTCGGGTTGTAAACTGCTTTTGTCAGGGAAGAAATCCTTTGGGTTAATACCTCGAAGGGATGACGGTACCTGAAGAATAAGCACCGGCTAACTACGTGCCAGCAGCCGCGGTAATACGTAGGGTGCGAGCGTTAATCGGAATTACTGGGCGTAAAGCGTGCGCAGGCGGCTTTGCAAGACAGAGGTGAAATCCCCGGGCTCAACCTGGGAACTGCCTTTGTG
+
8ACCCDFF51)==;=;==;=;88BCCCFABEGGGGGGGGGFGFGGGGGGGGGGFFEGFGGGGGGGGGGGGGFGGGGGGGGGGGGGGGGGGGGGGFGGGGFGGBFGGGGGGGFF,,A9EGE<=@FGGFGGFGGE4E@CGGGGGFGGGGGGGGGGGCFFGGGGGGGGGGGGGGGGGGGGGGGGGFFGGGGGGGEGFCC?CFFD4:BGDBDFFGEDFFDFFGGFGGGGFGGFFGD<BFF93BG><>>6>32<49?BFA)<7F?08::DFA?=AF?:1<8769????B>:::?>4?BF?<=3<4(
@M02996:162:000000000-B87FG:1:1101:18734:13325 1:N:0:TCGACGTC+TTATGCGA
CCTACGGGAGGCTGCAGTGGGGAATTTTGGACAATGGGCGCAAGCCTGATCCAGCAATGCCGCGTGCAGGAAGAAGGCCTTCGGGTTGTAAACTGCTTTTGTCAGGGAAGAAATCCTTTGGGTTAATACCTCGAAGGGATGACGGTACCTGAAGAATAAGCACCGGCTAACTACGTGCCAGCAGCCGCGGTAATACGTAGGGTGCGAGCGTTAATCGGAATTACTGGGCGTAAAGCGTGCGCAGGCGGCTTTGCAAGACAGAGGTGAAATCCCCGGGCTCAACCTGGGAACTGCCTTTGTG
+
8ACCCDD@)1)=========;88CFGGGGGGGGGGGGGGGGGGGGGGGGGGGGGGGGGGGGGGGGGGGGGGGGGGGGGGGGGGGGGGGGGGGGGGGGGGGGGGGGGGGGGGGGGGGGGGGGGGGGGFFGGGGEGGGGGGGGGGGGGGGGEGGGGGGGGGGFDGGGGGGGGGGGGGGGGGGGGFFGGGGGGDEGFGGFFGFGGGFGGEFFFGGGFFGGDGGFGGGGFGG<5D>28>FBFFDBD>>;BEB<>0?BFA>FGG:?55??BF?F>C>?<EEE>BF<=?BFFF?FF?05<:?FDFF?
@M02996:162:000000000-B87FG:1:1101:29506:13326 1:N:0:TCGACGTC+TTATGCGA
CCTACGGCGGGCAGCAGTGGGGAATTTTGGACAATGGGCGCAAGCCTGATCCAGCCATGCCGCGTGCGGGAAGAAGGCCTTCGGGTTGTAAACCGCTTTTGTCAGGGAAGAAAAGGTTCTGGCTAATACCCGGGACTCATGACGGTACCTGAAGAATAAGCACCGGCTAACTACGTGCCAGCAGCCGCGGTAATACCTAGGGTGCAAGCGTTAATCGGAATTACTGGGCGTAAAGCGTGCGCAGGCGGTTATGCAAGACAGAGGTGAAATCCCCGGGCTCAACCTTGGAACTGCCTTTGTG
+
86AC=>@50))8888;;<;;;88BFAF6FFGGGG@EFFFFFGGFFGGGGGEG<EC=FFFGGGGGGGEFGG7CCCGGEFDFFFGGGGCFGGGGGGGGGGGGGGGGF@BFGGGGDGFCF,:FG9FABFFGGDFEG*BEFGFCD;8FEGCEGGC:BCFCCFCFGF4CFEGGGFGFGGGGGGGFGFF5CCGGDC<EG*<<)*29<FGEA4==7B7CDFF7>:DDFFFCC6CC?EGF:2<B347C997@;BB496(=AA)98FGBB.5:31<?99:(48B?57,4<=::0)6:)64))53)122<(
@M02996:162:000000000-B87FG:1:1101:18752:13329 1:N:0:TCGACGTC+TTATGCGA
CCTACGGGAGGCTGCAGTGGGGAATTTTGGACAATGGGCGCAAGCCTGATCCAGCAATGCCGCGTGCAGGAAGAAGGCCTTCGGGTTGTAAACTGCTTTTGTCAGGGAAGAAATCCTTTGGGTTAATACCTCGAAGGGATGACGGTACCTGAAGAATAAGCACCGGCTAACTACGTGCCAGCAGCCGCGGTAATACGTAGGGTGCGAGCGTTAATCGGAATTACTGGGCGTAAAGCGGCCGCAGGCGGCTTTGCAAGACAGAGGTGAAATCCCCGGGCTCAACCTGGGAACGGCCTTTGTG
+
-ACCC5=851)8==8=====;888CFGGGGFGGFGGGGGGGGGGGGGGGGGGGGGGGGGGGGGGGGGGGGGGGGGGGGGGGGGGGGGGGGGGGGGGGGGGGGGFGGGGGGGGEGGGGGGGGGGGGGGGGADFGGGGGGGGGDDGGGGGGGGGGGGFGGGGFFGGGGGGGGGA7DCF6CGGGCFFGGGGGDCGEFFF>FFFG4EAED>E:BGGDFFGF09DFFGGGFGF209BF1A*(())-/4>9DE>CBFFABB)52>815::)8A<*6:>?2@5:((344:1:BF07,,,(-44?244(
@M02996:162:000000000-B87FG:1:1101:5175:13396 1:N:0:TCGACGTC+TTATGCGA
CCTACGGGGCGCAGCAGTGGGGAATATTGCACAATGGGCGAAAGCCTGATGCAGCAACGCCGCGTGAGGGACGACGGCCTTCGGGTTGTAAACCTCTTTTAGCAAGGAAGAAGCGAAAGTGACGGTACTTGCAGAAAAAGCGCCGGCTAACTACGTGCCAGCAGCCGCGGTAATACGTAGGGCGCAAGCGTTATCCGGAATTATTGGGCGTAAAGAGCTCGTAGGCGGGTTGTCGCTTCTGCTGTGAAAACCCGCGGCTCAACCACGGGCCTGCAGTGGGTACGGGCAGACTCGAGTGCGG
+
AACCC>>01))8888;;<;;;888FFGGFGGGGGGFFGGGGGGGGGGGGGDFFGGGGGGGGGGGEGGGGGGGGDGGGGGGGGGGGGGGGGGGGGGGGGGGGGGGGGGFGGGGGGGCGGGGFGGGGEFGFGGGGFGGGFGGGGGGGGGGGGGGGGEGGGGGDCF@FFDG5EGGDGGGGGFGGGFFGGDDG5<EGFFC)/93>F77CGF:FEGGGFBFGFGG)2:CEFGG(7D>BA13(,0:6*6?A<?2>4(<29(40C)4<7:8:::>8>GF6:<<78(:29??>9104(4:22,(042>>
@M02996:162:000000000-B87FG:1:1101:13940:13534 1:N:0:TCGACGTC+TTATGCGA
CCTACGGGGGGCAGCAGTGGGGAATTTTGGACAATGGGCGCAAGCCTGATCCAGCCATGCCGCGTGCGGGAAGAAGGCCTTCGGGTTGTAAACCGCTTTTGTCAGGGAAGAAAAGGTTCTGGTTAATACCTGGGACTCATGACGGTACCTGAAGAATAAGCACCGGCTAACTACGTGCCAGCAGCCGCGGTAATACGTAGGGTTCAAGCGTTAATCGGAATTACTGGGCGTAAAGCGTGCGCAGGCGGTTATGCAAGACAGAGGTGGAATCCCCGGGCTCAACCGGGGAACTGCCTTTGTG
+
ABCCCA1))))8888::<:::88BFFGGGCFGGGGGGGFGCFFGGGGGGGEFGGGGGGGGGGGGFGCFGGGGGFGGFGGGGGGGFGGGGGGGGGCGGGGDFGCFGGGGG>FCCFFGGGG:F9C<,?BFGGFFF*=CGGGFC9@C<EFEGGFG6C:EFGDCFFFFCCEEGGGGFGGGFG:?FGFFGGDGD=C?E4?@>7C>75:)*29=F@1:557FC1C3><+*<=EGB>9@(-)*-45*-/()0;59C08?)6)6)*03().()(,49<F7)17*0--48*4((((.,(-).3438)).,
@M02996:162:000000000-B87FG:1:1101:3526:13544 1:N:0:TCGACGTC+TTATGCGA
CCTACGGGTGGCAGCAGTGGGGAATTTTGGACAATGGGCGCAAGCCTGATCCAGCAATGCCGCGTGCAGGAAGAAGGCCTTCGGGTTGTAAACTGCTTTTGTCAGGGAAGAAATCCTTTGGGTTAATACCTCGAAGGGATGACGGTACCTGAAGAATAAGCACCGGCTAACTACGTGCCAGCAGCCGCGGTAATACGTAGGGTGCGAGCGTTAATCGGAATTACTGGGCGTAAAGCGTGCGCAGGCGGCTTTGCAAGACAGAGGTGAAATCCCCGGGCTCAACCTGGGAACTGCCTTTGTG
+
8ACCCEA5=))=;=8;===;;88BFEGGGGGGGGGGGGGGGGGGGGGGGGGGCFGGGGGGGGGGGGGGGGGGFGGGGGGGGGGGGGGGGGGGGGGGGGGGGGGGGGGDFGFFGGGGGGGGGGGGGGGGGGGGGGFEGGGGDGGGGGGGGGGGCGGFGGGFGGFG7EGDGGGGGGGGGGFGGGFFGGGCDGDEGFGGFGGFGGGFGD:EFFGG3>FGGDGGFGGGGFGGFFGF(:AFBFFG9C9>9EFFG>>FAFFFFFGFFFFFFF<?FAFF)45:BB>?<FBB::B??348?7:?9>AD7
@M02996:162:000000000-B87FG:1:1101:3364:13601 1:N:0:TCGACGTC+TTATGCGA
CCTACGGGAGGCAGCAGTGGGGAATTTTGGACAATGGGCGCAAGCCTGATCCAGCAATGCCGCGTGCAGGAAGAAGGCCTTCGGGTTGTAAACTGCTTTTGTCAGGGAAGAAATCCTTTGGGTTAATACCTCGAAGGGATGACGGTACCTGAAGAATAAGCACCGGCTAACTACGTGCCAGCAGCCGCGGTAATACGTAGGGTGCGAGCGTTAATCGGAATTACTGGGCGTAAAGCGTGCGCAGGCGGCTTTGCAAGACAGAGGTGAAATCCCCGGGCTCAACCTGGGAACTGCCTTTGTG
+
ABCCC>D=:))=8======;;88B,EFGGGGGGGGGGGGGGGGGGGGGGGGGGGGGGGGGGGGGGGGGGGGFGGGGDFFFGGGGGGGGGGGGGGGGGGGGGGGGGGGGGGGGGGGGGGFGGGGGGGGFGGGGGGGEGGGGGDFEFGGGGGGFGGGGGGGGGGGGEGGGGGGGGGGGGGGGGGFFGGGGGDGEGFEGFGGFDCFAGGFFFFGGGFFGGFGDFGGFGFGD:BGE?<FFF<333D;873<9DBFFAADAFEG?B:8?>B>?@:::7?FEF>0<2FFF?FB?:?6:?7??@)44(
@M02996:162:000000000-B87FG:1:1101:3344:13604 1:N:0:TCGACGTC+TTATGCGA
CCTACGGGAGGCAGCAGTGGGGAATTTTGGACAATGGGCGCAAGCCTGATCCAGCAATGCCGCGTGCAGGAAGAAGGCCTTCGGGTTGTAAACTGCTTTTGTCAGGGAAGAAATCCTTTGGGTTAATACCTCGAAGGGATGACGGTACCTGAAGAATAAGCACCGGCTAACTACGTGCCAGCAGCCGCGGTAATACGTAGGGTGCGAGCGTTAATCGGAATTACTGGGCGTAAAGCGTGCGCAGGCGGCTTTGCAAGACAGAGGTGAAATCCCCGGGCTCAACCTGGGAACTGCCTTTGTT
+
88ACC>@A)1)=====;===;888CEGGGGGGGGGFGGGGGGGGGGGGGGGFGFFFFGFGFGFFFGGGGGDGGGGGGFGGGGGGGFGGGGFGGGGGFCFGGGCFGGF=F7FGFGGFGGGGGDFEGGGG;FGGEFDGGGGGGGGGGEGGGGGGGG9?FGGGGGFGGGEEEGGFGGGGGGGGGGFFFGDDD=D*AAGGFGG4*5CBEGADAACG3>FFFF3D@FFCGF676>D<BFAF>25C0/3>9BF0<>B?7)65<CC?FF?:?:94FA>>),7C>092<@B:77<B7,42<?F7BABF(
@M02996:162:000000000-B87FG:1:1101:2969:13611 1:N:0:TCGACGTC+TTATGCGA
CCTACGGGAGGCAGCAGTGGGGAATTTTGGACAATGGGCGCAAGCCTGATCCAGCAATGCCGCGTGCAGGAAGAAGGCCTTCGGGTTGTAAACTGCTTTTGTCAGGGAAGAAATCCTTTGGGTTAATACCTCGAAGGGATGACGGTACCTGAAGAATAAGCACCGGCTAACTACGTGCCAGCAGCCGCGGTAATACGTAGGGTGCGAGCGTTAATCGGAATTACTGGGCGTAAAGCGTGCGCAGGCGGCTTTGCAAGACAGAGGTGAAATCCCCGGGCTCAACCTGGGAACTGCCTTTTTT
+
88C@CAA511)==8=;;=;;;8,B<E9FGGGGGGGGEFGGGDGEGGGFDFFFEFGGGGGGGGGEFGGGGGGG8FFGCFGGGGGGCFE7CE9FGGE9FGGGGGGFF@F7F7FFG9EFGGG,,CFFGFFGFEFGEGGGEDFGEGFGBEECFGG8DDFGFGGCGFFF:>7E6EFGGFEGGFCGGGFFGG4>*?CC=8=C82967/;.;):>DEGDDFCDG?CDFGGFGFGF?)9)4<2F94773>9;;B34C21:7AF2429>:?(18?2589>:0(<8:(((,9<04(40(.-55??21.3)(
@M02996:162:000000000-B87FG:1:1101:2956:13623 1:N:0:TCGACGTC+TTATGCGA
CCTACGGGAGGCAGCAGTGGGGAATTTTGGACAATGGGCGCAAGCCTGATCCAGCAATGCCGCGTGCAGGAAGAAGGCCTTCGGGTTGTAAACTGCTTTTGTCAGGGAAGAAATCCTTTGGGTTAATACCTCGAAGGGATGACGGTACCTGAAGAATAAGCACCGGCTAACTACGTGCCAGCAGCCGCGGTAATACGTAGGGTGCGAGCGTTAATCGGAATTACTGGGCGTAAAGCGTGCGCAGGCGGCTTTGCAAGACAGAGGTGAAATCCCCGGGCTCACCCTGGGAACTGCCTTTGTG
+
8ACCCDDA91)=8==;====;888FEFGG@GGGGGGGGGGGGGEGGGGGGFGGFFEGEGGGGGGFGCDFGGGGGGGGGGGGGGGGGGGGGGGGFGGGGGGGGGGGGGGGGGGFFFGGFGGEEE>FFGGGCEGEEGEG8FFGGGGGGGGGGGFG:EDEDGFGGGGGCEGGFGGDGGGGG>AFGFFGGGGGG4BCFGGFGGFGGFAEGFFDF7EG>AFGFGD>FCFGFGGFFGFB<AF>BFD199>BDFFD2;FF<<AFCFF<F?<764<BA:8>?B?B>033*,86:BB?84448?262:B?
@M02996:162:000000000-B87FG:1:1101:4260:13640 1:N:0:TCGACGTC+TTATGCGA
CCTACGGGTGGCAGCAGTGGGGAATTTTGGACAATGGGCGCAAGCCTGATCCAGCAATGCCGCGTGCAGGAAGAAGGCCTTCGGGTTGTAAACTGCTTTTGTCAGGGAAGAAATCCTTTGGGTTAATACCTCGAAGGGATGACGGTACCTGAAGAATAAGCACCGGCTAACTACGTGCCAGCAGCCGCGGTAATACGTAGGGTGCGAGCGTTAATCGGAATTACTGGGCGTAAAGCGTGCGCAGGCGGCTTTGCAAGACAGAGGTGAAATCACCGGGCTCAACCTGGGAACTGCCTTTGTG
+
88CCCDFA@0)=;======;;88BFGGGGGGGGGGGGGGGGGGGGGGGGGGGGGGGFGGGGGGGGGGGGGFGGGGGGGGFGGGGGGGGGGGGGFFGGGGGGGGFGGF=FGFFFD=F;AFGGGEG:EEFGGGGGC>ECEGGGGGGEEG7AECDGGGCGGDFD=EFGEGG6FGGGGGGFGFDFGFFGCDGDGG*=B7;)?4?GGGFCC55>>)C5AFGD;DDFGCGD??C07CEF<<F>?B/4C9)457;C>>?A29)5:<04:>08?<?*):)..7?511<2?::7<?1(5-443381-)-4
@M02996:162:000000000-B87FG:1:1101:4279:13640 1:N:0:TCGACGTC+TTATGCGA
CCTACGGGTGGCAGCAGTGGGGAATTTTGGACAATGGGCGCAAGCCTGATCCAGCAATGCCGCGTGCAGGAAGAAGGCCTTCGGGTTGTAAACTGCTTTTGTCAGGGAAGAAATCCTTTGGGTTAATACCTCGAAGGGATGACGGTACCTGAAGAATAAGCACCGGCTAACTACGTGCCAGCAGCCGCGGTAATACGTAGGGTTCGAGCGTTAATCGGAATTACTTGGCGTAAAGCGTGCGCAGGCGGCTTTGCAAGACAGAGGTGAAATCCCCGGGCCCAACCTGTGAACTGCCTTTGTT
+
-8ACCFF=>))===8;==;;;888CFGFGGGGGFGGGGGGGGGGGGGGGGGGFFGGGGGGGGGGGGGGGGGGGGGGFGGGGGGGGGGGGGGGGGGGGGGGFGGGGGGGGEGGGGGGGFG<FGGGGGFFFGGGGGGGCEFGCFFFGEGEGFDFGD9DGGGFEGGGGDEGGGGGGGGGFGGF<FFFGGGGD5D8EFGGF86AGCC)35AFA>CGDFFFGDG3>FGGC*C4:>DF?B>F>?EC;C63(.)->;;)2:<A2CF??).8??>>FAGF>?:EE0((47??((..66657??7F)).,
@M02996:162:000000000-B87FG:1:1101:10838:13738 1:N:0:TCGACGTC+TTATGCGA
CCTACGGGTGGCTGCAGTGGGGAATTTTGGACAATGGGCGCAAGCCTGATCCAGCAATGCCGCGTGCAGGAAGAAGGCCTTCGGGTTGTAAACTGCTTTTGTCAGGGAAGAAATCCTTTGGGTTAATACCTCGAAGGGATGACGGTACCTGAAGAATAAGCACCGGCTAACTACGTGCCAGCAGCCGCGGTAATACGTAGGGTGCGAGCGTTAATCGGAATTACTGGGCGTAAAGCGTGCGCAGGCGGCTTTGCAAGACAGAGGTGAAATCCCCGGGCTCAACCTGGGAACTGCCTTTGTG
+
8ACCCB>5=))====;===;;88BFGGGGGGGGGGGGGGGGGGGGGGGGGGGGGGGFGGGGGGGGGGGGGGGGGGGGGGGGGGGGGGGGGGGGGGGGGGGGGGGGGGGGGGGGGGGGGGGGGGGGGGGGGGGGEGGGGGGGGGGGGGGGGGGGGGGGGGGGDFFGGGGGGGGGGGGGGGGGGFFGGGGGGGGGFGGFGGFGGGFGGFFFEGGCFFGGFGGFGGGGFGGFFGFFFFF;?>C1C9<>@EFGFFFFF2<>FGFB04<?BB??>7>DBFGB>0:<*(8?FF?::4:?BBBFFAD(
@M02996:162:000000000-B87FG:1:1101:6227:13744 1:N:0:TCGACGTC+TTATGCGA
CCTACGGGAGGCAGCAGTGGGGAATTTTGGACAATGGGCGAAAGCCTGATCCAGCAATGCCGCGTGCAGGATGAAGGCCTTCGGGTTGTAAACTGCTTTTGTACGGAACGAAAAAGCTCCTTCTAATACAGGGGGCCCATGACGGTACCGTAAGAATAAGCACCGGCTAACTACGTGCCAGCAGCCGCGGTAATACGTAGGGTGCGAGCGTTAATCGGAATTACTGGGCGTAAAGCGTGCGCAGGCGGTTATGTAAGACAGATGTGAAATCCCCGGGCTCAACCTGGGAACTGCATTTGTG
+
-8ACCBD9=0)=8==;====;88BEFGGGGGGGGGGGGGGGGGGGGGGGGGGGFFGGGGGGGGGFGGGGGGGGGGGGGGGGGGGGGGGGGGGGGGGGGGGGGGGGGGGGGGGGGGGGGGGGGGGGGGGGGGGG@EGGGGGGFGGGGGGGGGDGFGGGGGGGGGFFGGGDGGGGGGGGGGGGGFACGGGGGD5EFGGFGGFGGGAEDFFFFGGGFF>F:GGFGFGGFG4:DGFFFFF>?877C>@>BD>CB?FFAFFBGG?F444494A@<*::1BCDFB?<*47::??F>87))).9<4<0
@M02996:162:000000000-B87FG:1:1101:14135:13757 1:N:0:TCGACGTC+TTATGCGA
CCTACGGGTGGCAGCAGTGGGGAATTTTGGACAATGGGCGCAAGCCTGATCCAGCAATGCCGCGTGCAGGAAGAAGGCCTTCGGGTTGTAAACTGCTTTTGTCAGGGAAGAAATCCTTTGGGTTAATACCTCGAAGGGATGACGGTACCTGAAGAATAAGCACCGGCTAACTACGTGCCAGCAGCCGCGGTAATACGTAGGGTGCGAGCGTTAATCGGAATTACTGGGCGTAAAGCGTGCGCAGGCGGCTTTGCAAGACAGGGGTGAAATCCCCGGGCTCAACCTGGGAACTGCCTTTGTG
+
8ACCC>8):))==8=====;;88BEFGGGGGGGGGGGGGGGGGGGGGGGGGGGGGGGGGGGGGGGGGGGGGGGGGGGGGGGGGGGGGGGGGGGGFGGGGGGGGGGGGGGGGGGGGGGGGGGGGGGGGGGGGGGGGGGGGGGGGGGGGEGGGGFFGGGFGCFGGGGGGGGGGGGGGGGGGGGGFFGGGGGGDGGFFGFGGFGGGFGGFFFFGGGFFCD?DDFGFFGFGGFFGFFFF?>FEC419>BFF>9(9?75<>F*9?:)8>(,(87<???4B:703(46<?:??61038????7345.
@M02996:162:000000000-B87FG:1:1101:14512:13762 1:N:0:TCGACGTC+TTATGCGA
CCTACGGGTGGCAGCAGTGGGGAATTTTGGACAATGGGCGCAAGCCTGATCCAGCAATGCCGCGTGCAGGAAGAAGGCCTTCGGGTTGTAAACTGCTTTTGTCAGGGAAGAAATCCTTTGGGTTAATACCTCGAAGGGATGACGGTACCTGAAGAATAAGCACCGGCTAACTACGTGCCAGCAGCCGCGGTAATACGTAGGGTGCGAGCGTTAATCGGAATTACTGGGCGTAAAGCGTGCGCAGGCGGCTTTGCAAGACAGAGGTGAAATCCCCGGGCTCAACCTGGGAACTGCCTTTGTG
+
88BBCB1):)0====;===;;88BEFGGGGGGGGGGGGGGGGGGGGGGGGGGGGGGGGGGGGGGGGGGGGGGGGGGGGGGGGGGGGGGGGGGGGGGGGGGGGGGGGGGGGGGGGGGGGGGGGGGGGGGGGGGGGEGGGGGGGGGGGGEGDGGGGGGGGGGGGGGGDGGGGGGGGGGGGGGGGFFGGGGGGGGECGGFGGFGGGFGGFFFFDED>FFGFGGFGGFFFGGFFGFFFF=9?BC933:25>>509:A>A<<:<:8751)(.,9:C>7::5<>08?62<?B?4:81)5>1<F2<:2
@M02996:162:000000000-B87FG:1:1101:14529:13768 1:N:0:TCGACGTC+TTATGCGA
CCTACGGGTGGCAGCAGTGGGGAATTTTGGACAATGGGCGCAAGCCTGATCCAGCAATGCCGCGTGCAGGAAGAAGGCCTTCGGGTTGTAAACTGCTTTTGTCAGGGAAGAAATCCTTTGGGTTAATACCTCGAAGGGATGACGGTACCTGAAGAATAAGCACCGGCTAACTACGTGCCAGCAGCCGCGGTAATCCGTAGGGTGCGAGCGTTAATCGGAATTACTGGACGTAAAGCGTGCGCAGGCGGCTTTTCAAGACAGAGGTGAAATCCCCGGGCTCAACCTGGTACCTGCCTTTGTG
+
ABCCCB508))==8=;==;;;888EFGFGGGGGGGFGFGEGGGGGGGGGGGGGGGCFGGGGGGEGGGGGGFFGGGGGGGGGGGDGGGGGFGFGG,EFGGGGGGGGGGCFGFFFGGGGGGGGGGF:FEEGGGGEEFDGGGGGGGGGGGGG,,8@FGCE8=>FFGFFDCEGGGGGGCFEFFFGGFFF;;475/:EA9,092:DCA)8C:=>EGEGFCGG6**7:+0<@G*4>D>(-689?><4)(),08(9316).)64<757??6:?A?F)258<B>52(,)9702.42))).4025984A3
@M02996:162:000000000-B87FG:1:1101:4953:13817 1:N:0:TCGACGTC+TTATGCGA
CCTACGGGTGGCAGCAGTGGGGAATTTTGGACAATGGGGGCAACCCTGATCCAGCCATGCCGCGTGCGGGAAGAAGGCCTTCGGGTTGTAAACCGCTTTTGTCAGGGAAGAAATCCTTTGGGCTAATAACTCGGAGGGATGACGGTACCTGAAGAATCAGCACTGGCTAACTACGTTCCAGCAGCCGCGGTAATACTTAGGTTGCAAGCGGTAATCGGAATTACAGGGCGTAGTGCGTGCGCAGGCGGTTATGCAAGACAGATTTTAAGTCCCCGGTGTCACCATTGTAACTGCAGTTGTG
+
88ABC5@5=)1;;=8;;=,;;888CC@FFFFFCF@9FGGGGGGGGGGGGGGGGFFDFFFFCFGFGCDEFGGCGAFF8FEGGGGECFGGGFFGGF7FEC=FFGGGGG@EFEGFGF9EG,AFFGF8FFF<C9EG8=CG88:CE,=8@CC89;9DEGA:,,=@BCEFFFGD7?C?DD5:2,==1;AFCCCCC5C3CAGG6+;66+4.=*@8:A)=))*:>(*7>F?C0**1-5C>((.*((01-125(7>B9(,744A23EF(.5)-))))*-2-,43*)(-))*,)))))--.).422@))6(
@M02996:162:000000000-B87FG:1:1101:4958:13841 1:N:0:TCGACGTC+TTATGCGA
CCTACGGGTGGCAGCAGTGGGGAATTTTGGACAATGGGGGCAACCCTGATCCAGCCATGCCGCGTGCGGGAAGAAGGCCTTCGGGTTGTAAACCGCTTTTGTCAGGGAAGAAATCCTTTGGGCTAATAACTCGGAGGGATGACGGTACCTGAAGAATAAGCACTGGCTAACTACGTGCCAGCAGCCGCGGTAATACGTAGGGTGCAAGCGTTAATCGGAATTACTGGGCGTAAAGCGTGCGCAGGCTGTTATTCAAGACAGATGTGAAATCCCCGGGCTCACCCTTGGCACTGCAATTGTT
+
88ACCB@5:))=;=8;==,;;+88CC@E,+;EFDEGGF77FGGGGGGFGCGGFGGGGGGFEFGGGGDFGGEBCEGGGGGGGGGGGGGGGG@FFF7CCCFC,AFCEEFGGCGG?FA@F,<?A7F8DEEAF@FGC@CEEDEG>CA@FEGCBF9DCFGGGGG:>:CFEGGGFDGGGG5CDFGF6?AFGGDG4CCCCFCEFGGAD52)=6AA:)8=9>@FD03C@F77+6+74DDD?:A*443C1C>>())475-4)-.-53084.).699>66>07?BC@>6?<@::(((((.,.34))9556-
@M02996:162:000000000-B87FG:1:1101:5172:14001 1:N:0:TCGACGTC+TTATGCGA
CCTACGGGGGGCTGCAGTGGGGAATTTTGGACAATGGGCGCAAGCCTGATCCAGCAATGCCGCGTGCAGGAAGAAGGCCTTCGGGTTGTAAACTGCTTTTGTCAGGGAAGAAATCCTTTGGGTTAATACCTCGAAGGGATGACGGTACCTGAAGAATAAGCACCGGCTAACTACGTGCCAGCAGCCGCGGTAATACGTAGGGTGCGAGCGTTAATCGGAATTACTGGGCGTAAAGCGTGCGCAGGCGGCTTTGCAAGACAGAGGTGAAATCCCCGGGCTCAACCTGGGAACTGCCTTTGTG
+
88ACCDFB=))8888::::::8BBFGGGGGGGGGGGGGGGGGGGGGGGGGGGGFFGFGGGGGGGGGGGGGGGGGGGGGGGGGGGGGGGGGGGGGGGGGGGGGGGGGGGGGGGGGGGGGGGGGGGGGGGGGFGGGGGGGGGGGGGGGGGGGGGGGGGGGGGGGFGGDGGGGGGGGGFGGGGGGFFGGGGGGCEGFGGFGGFGDGFGGF>5BDCCFFGGFGGFGGGG6?FBFGEFB>FBB>765;BBDEBG194<4A))A<::F>:4244@<F>B?:E>36??68?::023::28<??B72)(
@M02996:162:000000000-B87FG:1:1101:4492:14006 1:N:0:TCGACGTC+TTATGCGA
CCTACGGGGCGCAGCAGTGGGGAATTTTGGACAATGGGCGCAAGCCTGATCCAGCAATGCCGCGTGCAGGAAGAAGGCCTTCGGGTTGTAAACTGCTTTTGTCAGGGAAGAAATCCTTTGGGTTAATACCTCGAAGGGATGACGGTACCTGAAGAATAAGCACCGGCTAACTACGTGCCAGCAGCCGCGGTAATACGTAGGGTGCGAGCGTTAATCGGAATTACTGGGCGTAAAGCGTGCGCAGGCGGCTTTGCAAGACAGAGGTGAAATCCCCGGGCTCAACCTGGGAACTGCCTTTGTG
+
8ACCCEF58))8888;;<;;;88BFFFGGGGGGGGGGGGGGGGGGGGGGFGGGGFGGGGGGGGGGGGGGGGGGGGGGGGGGGGGGGGGGGGGGGGGGGGGGGGGGGGGGGGGGGGGGFGGGGGGFGFEFFGGGEGEGCFFGGCFCEFEGGGGFGGDFCFFGGGGCEGGGGGGGGGGGGGGGGFFGGGGGDDC87@CFG4AC57AGG.)8>151<FDD:D*)<FGGFCC1DCEF0:F>?57799<;B>7D666)6<.5CF,()8?2?F78):5:?3?>0(4<=:23:(44><:<?B?B<A<3
@M02996:162:000000000-B87FG:1:1101:12293:14020 1:N:0:TCGACGTC+TTATGCGA
CCTACGGGTGGCTGCAGTGGGGAATTTTGGACAATGGGCGCAAGCCTGATCCAGCAATGCCGCGTGCAGGAAGAAGGCCTTCGGGTTGTAAACTGCTTTTGTCAGGGAAGAAATCCTTTGGGTTAATACCTCGAAGGGATGACGGTACCTGAAGAATAAGCACCGGCTAACTACGTGCCAGCAGCCGCGGTAATACGTAGGGTGCGAGCGTTAATCGGAATTACTGGGCGTAAAGCGTGCGCAGGCGGCTTTGCAAGACAGAGGTGAAATCCCCGGGCTCAACCTGGGAACTGCCTTTGTG
+
68ABCD858));=======;;888CFGGGGGGGGGGGGGGGGGGGGGGGGGGGGGGGGGGGGGGGGGGGGGGGGGGGGGGGGGGGGGGGGGGGGGGGGGGGGGGGGGGGGGGGGGGGGGGGGFGGFGGGGGGGGGGGGGGGGGGGGGEGGGGGGGGGGGGGGGGGGGGGGGGGGGGGGGGGGFFGGGGGGDEEFGFFGGFGGGFEGFB>BDCC:AFGDGDFGGFCBFGFFGFFFFFFFE:699B27<6<0;FABAABE*((0.226<?9>:>?:>G@00,44:<BFF?:5-43?B<@7>F0
@M02996:162:000000000-B87FG:1:1101:4481:14022 1:N:0:TCGACGTC+TTATGCGA
CCTACGGGGGGCAGCAGTGGGGAATTTTGGACAATGGGCGCAAGCCTGATCCAGCAATGCCGCGTGCAGGAAGAAGGCCTTCGGGTTGTAAACTGCTTTTGTCAGGGAAGAAATCCTTTGGGTTAATACCTCGAAGGGATGACGGTACCTGAAGAATAAGCACCGGCTAACTACGTGCCAGCAGCCGCGGTAATACGTAGGGTGCGAGCGTTAATCGGAATTACTGGGCGTAAAGCGTGCGCAGGCGGCTTTGCAAGACAGAGGTGAAATCCCCGGGCCCAACCTGGGAAATGCCTTTGTG
+
88CCCEF50808888::<9::88BFFGGD=EGGGGGGGGGGGGGFGGGGAEEFFGFFCFGGGGGGGDGFGGCFGGGGGGGGGGGGGGGGGFFCF:FGGGGFG;C<<FCFGGGGGGFG9@FGCCFGGFGG:2?:*<EE7FCEFFBFGC8BCC9B:EFGGGGGC6C8EEE*<+C7+/CCFGEFG?:FG<</C)*;@::7>75CDG5A7.057/AC>F>C6DDFG?CGFGG17CDFB9@;2)*-92>>BD>9;FF7246<7F?1)5(5()5@A7:??BG>0(,(8(4>14::((.92>2@2<<2
@M02996:162:000000000-B87FG:1:1101:24517:14054 1:N:0:TCGACGTC+TTATGCGA
CCTACGGGAGGCTGCAGTGGGGAATTTGGACAATGGGCGCAAGCCTGATCCAGCAATGCCGCGTGCAGGAAGAAGGCCTTCGGGTTGTAAACTGCTTTTGTCAGGGAAGAAATCCTTTGGGTTAATACCTCGAAGGGATGACGGTACCTGAAGAATAAGCACCGGCTAACTACGTGCCAGCAGCCGCGGTAATACGTAGGGTGCGAGCGTTAATCGGAATTACTGGGCGTAAAGCGTGCGCAGGCGGCTTTGCAAGACAGAGGTGAAATCCCCGGGCTCAACCTGGGAACTGCCTTTGTGG
+
8ACCCA@A=8)=========;88BEEFGGFGGGGGGGGGGGGGGGFGFDFG,CACFFGGGFEEGGEGGGCGGGGGGGGGGFGGGGGEGFFGGGFGAFGGGGGGGGGCFGGGGFCFGGGGFCFFGFGGGGFGGGGGGGFGGGGGGGGGGGGGGGGFFGGFDFGGGFGGGGGGGGGGGGGGGGGFFGGGGGGGCGFGGFG:;<GGFGGFDD=CEFFFGDDDGFCFGGFFGBFGFFFAE::>G>CB>><@BD9BFFD4>:CF????FFFF9F26??1@GFB?7283:12:?F65>DFB)94<B(
@M02996:162:000000000-B87FG:1:1101:23540:14089 1:N:0:TCGACGTC+TTATGCGA
CCTACGGGGGGCTGCAGTGGGGAATTTTGGACAATGGGCGAAAGCCTGATCCAGCCATGCCGCGTGCAGGATGAAGGCCTTCGGGTTGTAAACTGCTTTTGTACGGAACGAAACGGTCTTTTCTAATAAAGAAGGCTAATGACGGTACCGTAAGAATAAGCACCGGCTAACTACGTGCCAGCAGCCGCGGTAATACGTAGGGTGCAAGCGTTAATCGGAATTACTGGGCGTAAAGCGTGCGCAGGCGGTGATGTAAGACAGTTGTGAAATCCCCGGGCTCAACCTGGGAACTGCATCTGTG
+
8ACCCF@8=1)8888::::::88CFGGGGGGGGGGGGGGGGGGGGGGGGGGGGFFGFGGGGGGGGGGGGGGGGGGGGGGGGGGGGGGGGGGGGGGGGGGGGGGGGGGFGGEGGGGGGGGGGGGGGGGGGGGGGGGGGGGGGGGGGGGGGGGGGGGGGGGGGGGGGGGGGGGGGGGGGGGGGGFFGGGGGGGEGFGGFGFFGGGFGGFFFEDGGFFGGFGGFGGGFFGFFFGFFFAF><BD09;BFFF>DF?FFA9>4CFFBFAAFFABF>CB?FFEEB>?>F?78??6444?<?A)06<A4
@M02996:162:000000000-B87FG:1:1101:19397:14093 1:N:0:TCGACGTC+TTATGCGA
CCTACGGGTGGCAGCAGTGGGGAATCTTGCGCAATGGGCGAAAGCCTGACGCAGCCATGCCGCGTGGATGATGAAGGTCTTAGGATTGTAAAATCCTTTCACCGGGGACGATAATGACGGTACCCGGAGAAGAAGCCCCGGCTAACTTCGTGCCAGCAGCCGCGGTAATACGAAGGGGGCTAGCGTTGCTCGGAATTACTGGGCGTAAAGGGCGCGTAGGCGGACAGTTAAGTTGGGGGTGAAAGCCCGGGGCTCAACCTCGGAAATGCCTTCAATACTGGCTGTCTTGAGTACGGGAGAG
+
8ACCCBFA=0)========;;88CFGGGGGGGGEGGGGGGGGGGGGGGGGGGGFGGFGGGGGGGCFGGGGGGGGGGGGGGGGGGEGGGGGGGGGGGGGGGGGGGGGGGGGGGGGGGGGGGGGGGGGGFEGFFFFGGFGDGGGGGGGGGGGGGGGGGGGGGGGGGGGGGGFGGGGGGGGGD5DFFEGGGGFGGGFCF4FFFGGG>C<>3FBDGGEFGGFGG48C3>)/*.=29:AAFF>D)37<@AFF<G>FFB08?7FC?FF:(39AAF:FDD<=09:<<07:08<2<6-8A<<B9@?>:?
@M02996:162:000000000-B87FG:1:1101:19404:14112 1:N:0:TCGACGTC+TTATGCGA
CCTACGGGGGGCAGCAGTGGGGAATCTTGCGCAATGGGCGAAAGCCTGACGCAGCCATGCCGCGTGGATGATGAAGGTCTTAGGATTGTAAAATCCTTTCACCGGGGACGATAATGACGGTACCCGGAGAAGAAGCCCCGGCTAACTTCGTGCCAGCAGCCGCGGTAATACGAAGGGGGCTAGCGTTGCTCGGAATTACTGGGCGTAAAGGGCGCGTAGGCGGACAGTTAAGTTGGGGGTGAAAGCCCGGGGCTCAACCTCGGAAATGCCTTCAATACTGGCGGTCTTGAGTACGGGAGAG
+
ABCCC>@5)))8888::<:::88BFGGGGGGGGGGGGGGGEGGGGGGGGGGGGGGGGGGGGGGGFGGGGGGGGGGGGGGGGGGGGGGGGGGGGGGGGGGGGGCFGGGGGGGGGGGGGGGCGGGGGGGEFGFCCGGGGGGGGGCCC6@FFEGGGGGGG?<FFGGGGGGDGGGFFECCEEEGGGF:EGG3DFFA=>*A?:CBGGGFG5:>:FCED55)/,93=EGGD5EG<FGB>AA631)92*4=65@(79FB9(4>)273:DF1:>D<?:FADD?09?5::5(((48)-62.)6863(34<
@M02996:162:000000000-B87FG:1:1101:27862:14137 1:N:0:TCGACGTC+TTATGCGA
CCTACGGGGGGCTGCAGTGGGGAATTTTGGACAATGGGCGCAAGCCTGATCCAGCAATGCCGCGTGCAGGAAGAAGGCCTTCGGGTTGTAAACTGCTTTTGTCAGGGAAGAAATCCTATGTGTTAATACCTCGAAGGGATGACGGTACCTGAAGAATAAGCACCGGCTAACTACGTGCCAGCAGCCGCGGTAATACGTAGGGTGCGAGCGTTAATCGGAATTACTGGGCGTCAAGCGTGCGCAGGCGGCCTTGCAAGACAAAGGTGAAATCCCCGGCCTCAACCTCGGAACTGCCTTTGTT
+
8ACCCB>A=:)8888:::9::88BF<FGGCFGGGGGGGGGGGGGGGGGGGFGGGGGG,CFGGGGGG7CFGGGGGGG<F<FGGGGDFGGGGGGGGGGGGG?FGCFGGG@GEGGCGGAF99:73,3@7@FC<B::FFC7@C+*2?F@;F42?;CC9909<7<EFG84:EGE@GGGGGG8FCCFCFFGCDDDDG58??959DF3DF)2))007977>*:32<D3C+*28E<(7D382??:?B7314<(<711((05?2))*97(.((,54>*):7:()*)-(,,9<10(-4,,-,4<??1846(
@M02996:162:000000000-B87FG:1:1101:21270:14158 1:N:0:TCGACGTC+TTATGCGA
CCTACGGGTGGCTGCAGTGGGGAATTTTGGTCAATGGGCGCAAGCCTGATCCAGCAATGCCGCGTGCAGGAAGAAGGCCTTCGGGTTGTAAACTGCTTTTGTCAGGGCAGAAATCCTTTGGGTTAATACCTCGAAGGGATGACGGTACCTGAAGAATAAGCACCGGCTAACTACGTGCCAGCAGCCGCGGTAATACGTAGGGTGCGAGCGTTAATCGGAATTACTGGGCGTAAAGCGTGCGCAGGCGGCTTTGCAAGACAGAGGTGAAATCCCCGGGCTCAACCTGGGAACTGCCTTTTTG
+
8ACCCDA=>00========;;888FFGFGGGFGEGGGGGGGGGGGGGGGGFGGGGGGGGGGGGGGGGGGGGGGGGGGGGGGGGGGGGGGFAFFGGGGGGGGGGGGDF+A7DGGGGGGFGGGEB=FFFGGGGGGEGGCEGGGGGEGGGEDFFFGDFGGGGGGGGGGGGGDGGGGGGGGGGGGFFFGGDDD=D>8B@CFGDA4<6)=DFFFFGGGFFG:;GC>FCCGF?FF@GE0?<=3<FG1/4>0:>;C>>FAAD2>>C>:.5?:?239<C?BFFGFF6:<?B:72(-424>724>B<)4(
@M02996:162:000000000-B87FG:1:1101:21259:14173 1:N:0:TCGACGTC+TTATGCGA
CCTACGGGTGGCTGCAGTGGGGAATTTTGGTCAATGGGCGCAAGCCTGATCCAGCAATGCCGCGTGCAGGAAGAAGGCCTTCGGGTTGTAAACTGCTTTTGTCAGGGAAGAAATCCTTTGGGTTAATACCTCGAAGGGATGACGGTACCTGAAGAATAAGCACCGGCTAACTACGTGCCAGCAGCCGCGGTAATACGTAGGGTGCGAGCGTTAATCGGAATTACTGGGCGTAAAGCGTGCGCAGGCGGCTTTGCAAGACAGAGGTGAAATCCCCGGGCTCAACCTGGGAACTGCCTTTGGT
+
8ACCCF>=A0)========;;88BEFGGGGGGGGGGFGGGGGGGGGGGGGGGGGGGGGGGGGGGGGGGGGGGGGGGGGGGGGGGGGGGGGGGGGGGGGGGGGGGGGGGGGGGGGGGGGGGGGGGGGGGGGGGGFGGGGGGGGGGGGGEGGGGGGGGGGGGGGGGGGGGGGGGGGGGGGGGGGFFGGGGGDDEGFGGFGGFGGGFGGFFFFGGGFFCG@GGFGGGGFGGFFGEFFFF>FE799>FFFF>DBF:<AFAB7*.4).8:?AF79F>7<FGB99BB?0:7?FB?:3,.).5*84((
@M02996:162:000000000-B87FG:1:1101:1794:14173 1:N:0:TCGACGTC+TTATGCGA
CCTACGGGTGGCAGCAGTGGGGAATTTTGGACAATGGGCGCAAGCCTGATCCAGCAATGCCGCGTGCAGGAAGAAGGCCTTCGGGTTGTAAACTGCTTTTGTCAGGGAAGAAATCCTTTGGGTTAATACCTCGAAGGGATGACGGTACCTTAAGAATAAGCACCGGCTAACTACGTGCCAGCAGCCGCGGTAATACGTAGTGTGCGATCGTTAATCGGAATTACTGGGCGTAAATCGTGCGCAGGCGGCTTTGCAAGACAGAGGTGAAATCCCTGGCTCATCCTGGGAACTGCCTTTGTGT
+
AACCC>>51)1;,88,;=6,;6,,;;CFFC<EFGFGGGGGGGE@@FF8,CCE,,C,@:,6C@@7@::C<8,,=,,,,6=C=F,,+BC7B9@<FE<EFEFGGGGGGFFFGGGGGGGGGGG9<CBFCF@FAFFFD7,+++,A7,8++@+>BF,,,,6,>=7,3=::+3;@C@>FFGEEC7FC7F5FEG>7C5DCEA79);*;**4+<*.)2);A8);730*/8F++<+<*43>:?0)92?;D9D6<6D;>GFB@A>26302(.)((.142*6C3>))*.3:2)14>7(41727>>?><=<4(,
@M02996:162:000000000-B87FG:1:1101:18183:14309 1:N:0:TCGACGTC+TTATGCGA
CCTACGGGTGGCAGCAGTGGGGAATTTTGGACAATGGGCGCAAGCCTGATCCAGCCATGCCGCGTGCGGGAAGAAGGCCTTCGGGTTGTAAACCGCTTTTGTCAGGGAAGAAAAGGTTCTGGCTAATACCCGGGACTCATGACGGTACCTGAAGAATAAGCACCGGCTAACTACGTGCCAGCAGCCGCGGTAATACGTAGGGTGCAAGCGTTAATCGGAATTACTGGGCGTAAAGCGTGCGCAGGCGGTTATGCAAGACAGAGGTGAAATCCCCGGGCTCAACCTGGGAACTGCCTTTGTG
+
AACCCBF50));=======;;888CFFGGGGGGGGGGGGGGGGGGGGGGGGGGGGGGGGGGGGGGGGGGGGGGGGGGGGGGGGGGGGGGGGGGGGGGGGGGGGGGGGGGGGGGGGGGGGGGGGGGGGFGGGGECEGGGGGGGGGGGGEGGGGGGGFGGGGGGGGGGGGGFGGGGD,8CFFDGFFFGGGGGDGGF+<:*8;DGGA8FFFFFDG<>FDF?GGFGGGGFGGFFGFBFF?>FBC4947;;<>794FBFBF2*732.8???DF@<C?BFFE70(-8FF?0::?754483,4B<9A:
@M02996:162:000000000-B87FG:1:1101:18291:14312 1:N:0:TCGACGTC+TTATGCGA
CCTACGGGGGGCTGTAGTGGGGAATTTTGGACAATGGGCGCAAGCCTGATCCAGCAATGCCGCGTGCAGGAAGAAGGCCTTCGGGTTGTAAACTGCTTTTGTCAGGGAAGAAATCCTTTGGGTTAATACCTCGAAGGGATGACGGTACCTGAAGAATAAGCACCGGCTAACTACGTGCCAGCAGCCGCGGTAATACGTAGGGTGCGAGCGTTAATCGGAATTACTGGGCGTAAAGCGTGCGCAGGCGGCTTTGCAAGACAGAGGTGAAATCCCCGGGCTCAACCTGGGAACTGCCTTTGTG
+
88BCC>D5010888::<<:::88BEFGGGGGGGGGGGGGGGGGGGGGGGGGGGGGGFGGGGGGGGGGGGGGGGGGGFGGGGGGGGGGGGGGGGGGGGGGGGGGGGGGFFGGGFGFGGGGGGDGGGGFFGFEFEEFGGGGGGGGGGGGGGGGGGGGGGGGGGGGGGGGGGGGFGGGGGGGGGGFFGGGGGGCEEFGGFFGFCDGFEGE>DD9EGFFGGFDD@FGGGFCF?:DF?(6B;B;D799>>BB9CBFFBFB<ACF?FF?F>0),9<CBD<@5<99<?F?FFF?FF:2:?BBFFAAD7
@M02996:162:000000000-B87FG:1:1101:7431:14326 1:N:0:TCGACGTC+TTATGCGA
CCTACGGGGGGCTGCAGTGGGGAATATTGCACAATGGGCGAAAGCCTGATGCAGCAACGCCGCGTGAGGGACGACGGCCTTCGGGTTGTAAACCTCTTTTAGCAAGGAAGAAGCGAAAGTGACGGTACTTGCAGAAAAAGCGCCGGCTAACTACGTGCCAGCAGCCGCGGTAATACGTAGGGCGCAAGCGTTATCCGGAATTATTGGGCGTAAAGAGCTCGTAGGCGGGTTGTCGCGTCTGCTGTGAAAACCCGAGGCTCAACCTCGGGCCTGCAGTGGGTACGGGCAGACTAGAGTGCGG
+
8ACCC>A1)))8888::::::88BFGGGGGGGGGGGGGGGGGGGGGGGGGGGGGGGGGGGGGGGFGGGGGGGGGGGGGGGGGGGGGGGGGGGGGGGGGGGGGGGGGGGGGGGFGGGGGGGGGGGGGGGGGGGGGGGGGGGGGGGECEGGGGGGGGGGGGGGGEGGGGGGGCEDGGGGGGGGGFEGGGGGGGEGFFFEGGFG479C7?@FDDEGFFDGBGFB*:C7FGG(<D>BF?747>C::<FAFFD*64B:00>2:/22@B?>7BB8;>??:4<*(343/5<>;F>?((.),)8*.44>
@M02996:162:000000000-B87FG:1:1101:18293:14334 1:N:0:TCGACGTC+TTATGCGA
CCTACGGGGGGCTGTAGTGGGGAATTTTGGACAATGGGCGCAAGCCTGATCCAGCAATGCCGCGTGCAGGAAGAAGGCCTTCGGGTTGTAAACTGCTTTTGTCAGGGAAGAAATCCTTTGGGTTAATACCTCGAAGGGATGACGGTACCTGAAGAATAAGCACCGGCTAACTACGTGCCAGCAGCCGCGGTAATACGTAGGGTGCGAGCGTTAATCGGAATTACTGGGCGTAAATCGTGCGCAGGCGGCTTTGCAAGACAGAGGTGAAATCCCCGGGCTCAACCTGGGAACTGCCTTTGTG
+
8ACCC>A>B1)888::<<:::@BFFGGGGGGGGGGGGGGGGGGGGGGGGGGGGGGGGGGGGGGGGGGGGGGGGGGGGGGGGGGGGGGGGGGGGGGGGGGGGGGGGGGGGGGGGGGGGFGGGGGGGGGGGGGGGGGGGCEB*?F@GGGGGFGGGGGGGGGGGGGGGGGGGGGGGGGC85EE69@FGGGDGGGGGFGGFCF@GGG>575BEDCGC:@CC8DGFGFCG?FG?BGFB2)/4<:C65;E0>@9939F))46>GF037:??6<?*)::?1<ED>,4>@B:78?424322717F2<4.
@M02996:162:000000000-B87FG:1:1101:7429:14344 1:N:0:TCGACGTC+TTATGCGA
CCTACGGGGTGCTGCAGTGGGGAATATTGCACAATGGGCGAAAGCCTGATGCAGCAACGCCGCGTGAGGGACGACGGCCTTCGGGTTGTAAACCTCTTTTAGCAAGGAAGAAGCGAAAGTGACGGTACTTGCAGAAAAAGCGCCGGCTAACTACGTGCCAGCAGCCGCGGTAATACGTAGGGCGCAAGCGTTATCCGGAATTATTGGGCGTAAAGAGCTCGTAGGCGGTTTGTCGCGTCTGCTGTGAAAACCCGAGGCTCAACCTCGGGCCTGCAGTGGGTACGGGCAGACTAGAGTGCGG
+
88BCCDF):))====;===;;888FFGGGGGGGGGGGGGGGGGGGGGGFGGGGGGGGGGGGGGGFGGGGGGGGEGGGGGGGGGGGGGGGGGGGGGGGGGGGGGGGGGGGGGGFGGGGEGGGFGGGGGGGGGGGGGGGGGGGGGGDGGGGGGGGGGGGGGGGGG7FGGGGCGGGGGGGGGGGGFFGGGGGGGGGFGGEGDFGGGFGG4>>@GGGFFGF::FFGGGGFGGFFDB<<BFFBFD?CBF:<@<*4<E?>BFFGFFF?BFFFFFF>C?FF?C@0<BFFFF;7>9((42484)/.6>9
@M02996:162:000000000-B87FG:1:1101:16888:14423 1:N:0:TCGACGTC+TTATGCGA
CCTACGGGGGGCTGCAGTGGGGAATTTTGGACAATGGGCGCAAGCCTGATCCAGCAATGCCGCGTGCAGGAAGAAGGCCTTCGGGTTGTAAACTGCTTTTGTCAGGGAAGAAATCCTTTGGGTTAATACCTCGAAGGGATGACGGTACCTGAAGAATAAGCACCGGCTAACTACGTGCCAGCAGCCGCGGTAATACGTAGGGTGCGAGCGTTAATCGGAATTACTGGGCGTAAAGCGTGCGCAGGCGGCTTTGCAAGACAGAGGTGAAATCCCCGGGCTCAACCTGGGAACTGCCTTTGTG
+
8ACCCDFAA1)8888::::::88BEFGGGGGGGGGGGGGGGGGGGGGGGGGGGGGGGGGGGGGGGGGGGGGGGGFGGGGGGGGGEGGGGGGGGGGGGGGGGGGGGGGGGGGGGGGGGFGGGGGGGGCFGGGGGGGGGGGGGGGGGGGGGGGGGGGGGGGGGGGGGGGGGGGGGGGGGGGGGGFFGGGGGGGGGFGGFGGFGGG>CGFD>>DGDFFFGF:DFGFGGFG5:;DE16AF>B:*4D;<6@B;D>BFBAA<<:F:,05:><AD?<F???BGF;18)9??B?B?2:2:<)4463)),
@M02996:162:000000000-B87FG:1:1101:26935:14429 1:N:0:TCGACGTC+TTATGCGA
CCTACGGGTGGCAGCAGTGGGGAATTTTGGACAATGGGCGCAAGCCTGATCCAGCCATGCCGCGTGCGGGAAGAAGGCCTTCGGGTTGTAAACCGCTTTTGTCAGGGAAGAAAAGGTTCTGGTTAATACCTGGGACTCATGACGGTACCTGAAGAATAAGCACCGGCTAACTACGTGCCAGCAGCCGCGGTAATACGTAGGGTGCAAGCGTTAATCGGAATTACTGGGCGTAAAGCGTGCGCAGGCGGTTATGCAAGACAGAGGTGAAATCCCCGGGCTCAACCTGGGAACTGCCTTTGTG
+
ABCCCE85:))========;;88BFFGGGGGGGGGGGGGGGGGGGGGGGGGGGGGGGGGGGGGGGGGGGGGGGGGGGGGGGGGGGGGGGGGGGGGGGGGGGGGGGGGGGGFGGGGGGGGGGGGGGGGGGGGGGGGGGGGGGGGGGGGEGGGGGGGFGGGGGGGGGGGGGGGGGGGGGGGGGGFFGGGGGGGCEFGGFGGFGGGFGGFFFEGGGFFGGFGG@FGGGFFGFFG3:?>=>BFG979>>FEBC9?FFFFF<6C::FFBF?>?@::8B:EGFF04<?F?,:0:1448<7?7@>DA7
@M02996:162:000000000-B87FG:1:1101:10721:14437 1:N:0:TCGACGTC+TTATGCGA
CCTACGGGTGGCAGCAGTGGGGAATTTTGGACAATGGGCGCAAGCCTGATCCAGCAATGCCGCGTGCAGGAAGAAGGCCTTCGGGTTGTAAACTGCTTTTGTCAGGGAAGAAATCCTTTGGGTTAATACCTCGAAGGGATGACGGTATCTGAAGAATAAGCACCGGCTAACTACGTGCCAGCAGCCGCGGTAATACGTAGGGTGCGAGCGTTAATCGGAATTACTGGGCGTAAAGCGTGCGCAGGCGGCTTTGCAAGACAGAGGTGAAATCCCCGGGCTCAACCTGGGAACTGCCTTTGTT
+
8ACCC>>5:));===;==;;;888FFGGGGGGGGGGGGGGGGGGGGGGGGGGGGGGCFGGGGGGGGGGGGFGGGGFGFGGGGGGGGGGGGGGGGGGGGGGGGGGGGGFG:FGGGGGFGCGGGGGGGFFGFFFECFGGEGGGGGGGGGCCFGGDFGGGGGFGFFFGGEDEGGFFGGG8EFGGGF6FGGCC=CE=FGGFCGFCCGBGGBABFDE*=@GF3D<;@CFGFGGFBGFFFFFBFFG6<9E05>9G9BFFFFAAGGFF?7033A?4<:?71BDB>2(,*.:0(3,45-524:?F24:(
@M02996:162:000000000-B87FG:1:1101:10737:14457 1:N:0:TCGACGTC+TTATGCGA
CCTACGGGTGGCAGCAGTGGGGAATTTTGGACAATGGGCGCAAGCCTGATCCAGCAATGCCGCGTGCAGGAAGAAGGCCTTCGGGTTGTAAACTGCTTTTGTCAGGGAAGAAATCCTTTGGGTTAATACCTCGAAGGGATGACGGTATCTGAAGAATAAGCACCGGCTAACTACGTGCCAGCAGCCGCGGTAATACGTAGGGTGCGAGCGTTAATCGGAATTACTGTGCGTACAGCGTGCGCAGGCGGCTTTGCAAGACAGAGGTGAAATCCCCGGGCTCAACCTGGGAACTGCCTTTGTG
+
68BCC>@5:));=88====;;888FFGGGGGGGFGGFGGGGGGGGGGGFGGGGFGGEGGGGGGGGGGGGGGGGFGGGGGGGGGGGGGGGGGFGGGGGFFGGGGGGGGGGEGCFEFCGGGGGGGGGGFFGGGGGDGEC88FC=DCGEGGGGCAFGGGGGF,@?FEDEGGGFGGGGEGGGGGGGA>E>94D59EC@,>?FFFD*A>8DFB>EGGD>AFF65DF6+?7B<C>BGF62497?BG(938(0.4C>9@AD<AAFF??)41)())16F?>15:8611)*813,141(-4>22<*5-:3
@M02996:162:000000000-B87FG:1:1101:5585:14490 1:N:0:TCGACGTC+TTATGCGA
CCTACGGGTGGCAGCAGTGGGGAATTTTGGACAATGGGCGCAAGCCTGATCCAGCAATGCCGCGTGCAGGAAGAAGGCCTTCGGGTTGTAAACTGCTTTTGTCAGGGAAGAAATCCTTTGGGTTAATACCTCGAAGGGATGACGGTACCTGAAGAATAAGCACCGGCTAACTACGTGCCAGCAGCCGCGGTAATACGTAGGGTGCGAGCGTTAATCGGAATTACTGGGCGTAAAGCGTGCGCAGGCGGCTTTGCAAGACAGAGGTGAAATCCCCGGGCTCAACCTGGGAACTGCCTTTGTG
+
8ACCCEA5=))========;;88BFGGGGGGGGGGGGGGGGGGGGGGGGGGGGGGGGGGGGGGGGGGGGGGGGGGGGGGGGGGGGGGGGG9FGGGGGGGGGGGGGGGGGGGGGGGGGGGGGGGGGGGGGEGGGFGGGGGDEGGGGGGGGGGGGGGGGGFGGFGGDGGGGGGGGGGGGGGGGGFFGGGGGGGGGFGGFGGFGGGFGGEFFFGGGFFGGFGDFFGGGFFGFDDFFFFFBBD3457BBF:9G(3?BAFFFGG?<F5258<)9::8?:>CD>2?<FB?:?03384:?BF<B7:4.
@M02996:162:000000000-B87FG:1:1101:5586:14510 1:N:0:TCGACGTC+TTATGCGA
CCTACGGGTGGCAGCAGTGGGGAATTTTGGACAATGGGCGCAAGCCTGATCCAGCAATGCCGCGTGCAGGAAGAAGGCCTTCGGGTTGTAAACTGCTTTTGTCAGGGAAGAAATCCTTTGGGTTAATACCTCGAAGGGATGACGGTACCTGAAGAATAAGCACCGGCTAACTACGTGCCAGCAGCCGCGGTAATACGTAGGGTGCGAACGTTAATCGGAATTACTTGGCGTAAAGCGTGCGCAGGCGGCTTTGCAAGCCAGAGGTGAAATCCCCGGGCTAAACCTGGGAACTGCCTTAGTG
+
8ACCCAA5>))=;=====;;;888CFGFGGFGGGGGGGCFGGGCGGGGGGGGGFFDEEGGGGGGGGGDGGGGGGGG8<?FFGGGDEFGEGFGGAEGGEG@FGGGGGGCFGGGGG;<?DFGFGCC:5;,7FAFGGECCCDGED9:>C8+CFA83=;DD8DDFFD3C>E+4DFFFF8ACFCF?FF9:;?DDE84;:9;502)?DGFE<))0=*=48CFD2/*8<CD?*<D:5<@((66(4<39<9>(>5(990)3:)63/*(.).48(4,*.2.)-):31,(.*.((1:(,.(.3413?)-..
@M02996:162:000000000-B87FG:1:1101:13568:14513 1:N:0:TCGACGTC+TTATGCGA
CCTACGGGTGGCAGCAGTGGGGAATTTTGGACAATGGGCGCAAGCCTGATCCAGCAATGCCGCGTGCAGGAAGAAGGCCTTCGGGTTGTAAACTGCTTTTGTCAGGGAAGAAATCCTTTGGGTTAATACCTCGAAGGGATGACGGTACCTGAAGAATAAGCACCGGCTAACTACGTGCCAGCAGCCGCGGTAATACGTAGGGTGCGAGCGCTAATCGGAATTACTGGGCGTAAAGCGTGCGCAGGCGGCTTTGCAAGACAGAGGTGAAATCCCCGGGCTCAACCTCGGAACTGCCTTTTTG
+
8ACCCD15=))=6==;===;;88BF<FGGG8FGGGGGGGGGGGGGGGGG9FGGFG,CFGGGGGGGGGGGGGGCGGGGGG8F<4FGFG:B<FGG<?E<FGGAFG9FGGEGG8FGGD<ABF<<C?B@?CFCA47AC8ECEGC=FG:3>6C=;=3DBA=EDDG9=3>++:@+4>@:F*,6;:,<;0A>>C47:)*;8<>?F6;45;5;95BAB)*1=F>FFGC>C97E4?/3BC51(-*,-8/(1(0-0)(9(46)6A)3:*4(5,-434)16*(5-5:799?74(42(48(3,5))457)),-
@M02996:162:000000000-B87FG:1:1101:25567:14608 1:N:0:TCGACGTC+TTATGCGA
CCTACGGGAGGCAGCAGTGGGGGATTTTGGACAATGGGCGCAAGCCTGATCCAGCAATGCCGCGTGCAGGAAGAAGGCCTTCGGGTTGTAAACTGCTTTTGTCAGGGAAGAAATCCTTTGGGTTAATACCTCGAAGGGATGACGGTACCTGAAGAATAAGCACCGGCTAACTACGTGCCAGCAGCCGCGGTAATACGTAGGGTGCGAGCGTTAATCGGAATTACTGGGCGTAAAGCGTGCGCAGGCGGCTTTGCAAGACAGAGGTGAAATCCCCGGGCTCAACCTGGGAACTGCCTTTTGG
+
88AC=B:@51)=========;8+8BFFGGGGGGGGGGGGGGGGGGGGGGGGGGGGGGGGGGGGGGGGGGGGGGGGGGGGGGGGGGGGGGGGGGGGGGGGGGGEFFFGGGDGGGGGCGGGGGGGGGGGGGGGGGGGGCEG8BFGGGGGGGGFGGGGGFFGGGGGFEDEGGGGGGGGGGGGGGGFFGGGGGGC*=@FGFGGFGGG>EGFFFFGGGFFGGFGDFGGGGFGD?EGFB:2@>:BD99>:>FD9C3;F2<AD>CF?:F???<A?=4C???EE>>;B79?B?B?:2445<??3=)))-
@M02996:162:000000000-B87FG:1:1101:25563:14626 1:N:0:TCGACGTC+TTATGCGA
CCTACGGGAGGCAGCAGTGGGGAATTTTGGACAATGGGCGCAAGCCTGATCCAGCAATGCCGCGTGCAGGAAGAAGGCCTTCGGGTTGTAAACTGCTTTTGTCAGGGAAGAAATCCTTTGGGTTAATACCTCGAAGGGATGACGGTACCTGAAGAATAAGCACCGGCTAACTACGTGCCAGCAGCCGCGGTAATACGTAGGGTGCGAGCGTTAATCGGAATTACTGGGCGTAAAGCGTGCGCAGGCGGCTTGGCAAGACAGAGGTGAAATCCCCGGGCTCAACCTGGGAAATGCCTTTGTG
+
8ACCC>8851)=8==;===;;88BF<FGGG?GGGGGGGGGGGGGGGGGGCGGGFFFFFGGGGGGGGGGGGGGGGGGGGGFFFFGGFFGGEGGGFCAEFGGGGF?EGGGGGGGGFFFFGGFGFGGCFEEEGGDE+>EECFGGFGCFEEEGGGGGGG?FFFGGGFGGEDCCFGG8EEGG5CFGG>AC799*?)B*==FFGGADDGFGD>3:59*:>FGC@DDFFGGG?CF1>D36:AF>4@9771)4>79C>>)(537(093:?(28<<)96*4445C:>(3)9?F276(.((..)46=AFB0
@M02996:162:000000000-B87FG:1:1101:6170:14627 1:N:0:TCGACGTC+TTAGGCGA
CCTACGGGTGGCAGCAGTGGGGAATTTTGGACAATGGGCGCAAGCCTGATCCAGCAATGCCGCGTGCAGGAAGAAGGCCCTAGGGGTGTAAACTGCTTTTGTCAGGGAAGAAATCCTTTGGTCTAATACCTCGAAGCGAGTACGGTACCTGAAGGATACGCACCAGCTCACTACGTGCCAGCAGCCGCGATAGTACGTACGGGGCGTGCGTGAATCTGAATTATTGGGCGTAAAGGGTGCGCAGACGGCTTTGCAGGACAGAGGTGGACTCCCCGAACTCGACCTGGGAGCTGCATTTGTG
+
8ACCC?A0111====;===6;88BF,EFGG8EFGGGGGGG++@EGGGGG,FGGGG@F<F8@@FFFG@,CFGGGGG,FFG7D,,CB7F+7,,C?9,55EFG?4,A,,B4F=,EF5,,9C5A4,,,4<E,A,75=+,@+83++6E+C@6+3,6,D:,63,+@4C+8,,,5233,+73@@5;,299A6/****)**4=9:DF)88*)/)))))1*10=**-***++*3*+/(7>5,()*(,7*(/(0(.5-7,()-6:),**((.,,5((())0(.(0*)-4)(0(4,(4(.((,42(.*66:4
@M02996:162:000000000-B87FG:1:1101:6157:14642 1:N:0:TCGACGTC+TTATGCGA
CCTACGGGGGGCAGCAGTGGGGAATTTTGGACAATGGGCGCAAGCCTGATCCAGCAATGCCGCGTGCAGGAAGAAGGCCTTCGGGTTGTAAACTGCTTTTGTCAGGGAAGAAATCCTTTGGGTTAATACCTCGAAGGGATGACGGTACCTGAAGAATAAGCACCGGCTCACTACGTGCCAGCAGCCGCGGTAATACGTAGGGTGCGAGCGTTAATCGGAATTACTGGGCGTAAAGCGTGCGCAGGCGGCTTTGCAAGACAGAGGTGAAATCCCCGGGCTCAACCTGGGACATGCCTTTGTG
+
88A@C>:015)8888::<:::888EAFGGGGGGGGFCGGGECFFFFGFGGGGGFFDFGGGGGFGGG>DGGEGGGGGGGGGGGGGGFGEFFCGFGGFCCFFFGGCFGGFGGGGGGG7FC;FGGGGGFFFFGGGEFFGGGECEFGDEGF8BFFFFGGGGFGGFF8CEGGG*AECCEEGGGCFEFFFGFG:DEGEGBGGFFF>3CFEEG>B;>/A>3*29319>8C*<=CG0BD3:6>944:73)9E;)037369A>6)52C?BF8?03)46)0()-0:>926BFF7:?<BB0().2)66<)-(
@M02996:162:000000000-B87FG:1:1101:26844:14658 1:N:0:TCGACGTC+TTATGCGA
CCTACGGGTGGCTGCAGTGGGTAATATTGCACAATGGGCGAAAGCCTGATGCAGCAACGCCGCGTGAGGGACGACGGCCTTCGGGTTGTAAACCTCTTTTAGCAAGGAAGAAGCGAAAGTGACGGTACTTGCAGAAAAAGCGCCGGCTAACTACGTGCCAGCAGCCGCGGTAATACGTAGGGCGCAAGCGTTATCCGGAATTATTGGGCGTAAAGAGCTCGTAGGCGGTTTGTCGCGTCTGCTGTGAAAACCCGAGGCTCAACCTCGGGCCTGCAGTGGGTACGGGCAGACTAGAGTGCGG
+
88BCC>1)1))========;;8;CFGGGGGGGGGGGGGGGGGGGGGGGGGGGGFGGFGGGGGGGFGGGGGGGGGGGGGGGGGGGGGGGGGEFGFGGGGGGGGGGGGGGGGGGDFGGGGGGGGGGC>DGGFGGGGFFFGGGGEGGGEE7>DGGGGGEFFGFGGE:FGGGCGCCCEGG:CGFEGFFGGGGGGGEE;FFEGDEFGG?C:?4:7D>DFFDFFGC>CEFEFGG>EGFFFF>9357426:26=>GF0>:(7>>EG:?@713<0459D?8(53*51<;9><961(3?87)59?15:9>
@M02996:162:000000000-B87FG:1:1101:24416:14680 1:N:0:TCGACGTC+TTATGCGA
CCTACGGGTGGCAGCAGTGGGGAATTTTGGACAATGGGGGCAACCCTGATCCAGCCATGCCGCGTGCGGGAAGAAGGCCTTCGGGTTGTAAACCGCTTTTGTCAGGGAAGAAATCCTTTGGGCTAATAACTCGGAGGGATGACGGTACCTGAAGAATAAGCACCGGCTAACTACGTGCCAGCAGCCGCGGTAATACGTAGGGTGCAAGCGTTAATCGGAATTACTGGGCGTAAAGCGTGCGCAGGCGGTTATGCAAGACAGATGTGAAATCCCCGGGCTCAACCTGGGAACTGCATTTGTG
+
8ACCC?:5:0)========;;88BFFGFGGGGGGGGGGGGGGGGGGGGGGGGGFFGFGGGGGGGFGGGGGGGGGGGGGGGGGGGGGGGGGGGGGGGGGGGGGGGGGGGGGGGGGGGGGGGGGGGGGGGGGGGGGGGGGGGGGGGEGGEGGGGGGGGGGGGGGGGGGGGGGGGGGGGGGGGGGFFGGGGGGGGGFGFAFCAGGGFGGFFFFDGGFFGGFGGFGGGGFGGFFGFFFFF>FFC4)4<>DFB>(44449ABGFFBFFFAABFF<DB?:DG>>0:>F<F?FB??838?FAD?9A<1
@M02996:162:000000000-B87FG:1:1101:24826:14690 1:N:0:TCGACGTC+TTATGCGA
CCTACGGGAGGCAGCAGTGGGGAATTTTGGACAATGGGCGCAAGCCTGATCCAGCAATGCCGCGTGCAGGAAGAAGGCCTTCGGGTTGTAAACTGCTTTTGTCAGGGAAGAAATCCTTTGGGTTAATACCTCGAAGGGATGACGGTACCTGAAGAATAAGCACCGGCTAACTACGTGCCAGCAGCCGCGGTAATACGTAGGGTGCGAGCGTTAATCGGAATTACTGGGCGTAAAGCGTGCGCAGGCGGCTTTGCAAGACAGAGGTGAAATCCCCGGGCTCAACCTGGGAACTGCCTTTGTG
+
8ACCCD::51)8========;88BEFGGGGGGGGGGGGGGGGGFGGGGGGGGGGGGGGGGGGGGGGGGGGGGGGGGGGGGGGGGGGGGGGGGGGGGGGGGGGGGGGGGGGGGGGGGGGGGCGGGGGEEFGGGGGGGGGGGGGGGGGGGGGGGFGGGFGGGGGGGDGGGGGGGGGGGGGGGGGFFGGGDGGGGDFGGFGGFGGGFGGDE>EDGGFFGGDGGFDGGGFGGFFGFF?AF>FF<>>159B>>G;BFBFF2>GGF17???FFFFA7:>8>G344:<=<?:BB:(5485>14626A1
@M02996:162:000000000-B87FG:1:1101:3027:14719 1:N:0:TCGACGTC+TTATGCGA
CCTACGGGTGGCAGCAGTGGGGAATTTTGGACAATGGGCGCAAGCCTGATCCAGCAATGCCGCGTGCAGGAAGAAGGCCTTCGGGTTGTAAACTGCTTTTGTCAGGGAAGAAATCCTTTGGGTTAATACCTCGAAGGGATGACGGTACCTGAAGAATAAGCACCGGTTAACTACGTGCCAGCAGCCGCGGTAATACGTAGGGTGCGAGCGTTAATCGGAATTACTGGGCGTAAAGCGTGCGCAGCCGGCTTTGCAAGACAGCGGTGAACTCCCCGGGCTCAACCTGGGAACTGCCTTTTTT
+
8ACCCEF=00);;===;==;;88BECEGCFEFGGGGGGG7FEEGGGGFFFGGGGGGFGGFGGGGGGGGAFGFGGGGAGDGGGFG>EFFGFGGGGFGFGGG9FGG<FFGG7FFCAFFAFC9,+CFGGFGGF9EE78CCCFGGFGGCEDCFGGGCADGCFGGDFGFGD+::BFF7FC?,@CCGFA5FG4C*CD5C6FG466F4*;)CGADFD3=35ACG@D3>GGGG4CF:>CB6<AF9:5C4C;>(8)4<06FB46A>74,()(481<?*6D),47*71(4<44((.,-.44:728<9)))-
@M02996:162:000000000-B87FG:1:1101:13097:14742 1:N:0:TCGACGTC+TTATGCGA
CCTACGGGGGGCTGCAGTGGGGAATTTTGGACAATGGGCGCAAGCCTGATCCAGCAATGCCGCGTGCAGGAAGAAGGCCTTCGGGTTGTAAACTGCTTTTGTCAGGGAAGAAATCCTTTGGGTTAATACCTCGAAGGGATGACGGTACCTGAAGAATAAGCACCGGCTAACTACGTGCCAGCAGCCGCGGTAATACGTAGGGTGCGAGCGTTAATCGGAATTACTGGGCGTAAAGCGTGCGCAGGCGGCTTTGCAAGACAGAGGTGAAATCCCCGGGCTCAACCTGGGAACTGCCTTTGTG
+
AACCCA=88@)8888::::::88CFFGGGGGGGGGGGGGGGGGGGGGGGGGGGFGGGGGGGGGGGGGGGGGGGGGGGGGGGGGGGGGGGGGGGGGGGGGGGGGGGGGGGGGGGGGGGGGGGGGGGGGGGGGGGGGGGGFGGGFGGGGGGFCFGGGGGGGGGGGGGGGGGGGGGGGGGGGGGGFFGGGGGGGGGFGGFGGFGGGBGGFFFFDGGFFGG?GGFGGGGFGGBBDFFFFFBBDG>79D97>BGFBFFFF>D=C?:F?F>()505>BFFFGFF1:?=:?F:B??:34??189<D>0
@M02996:162:000000000-B87FG:1:1101:12639:14760 1:N:0:TCGACGTC+TTATGCGA
CCTACGGGCGGCTGCAGTGGGGAATTTTGGACAATGGGCGCAAGCCTGATCCAGCAATGCCGCGTGCAGGAAGAAGGCCTTCGGGTTGTAAACTGCTTTTGTCAGGGAAGAAATCCTTTGGGTTAATACCTCGAAGGGATGACGGTACCTGAAGAATAAGCACCGGCTAACTACGTGCCAGCAGCCGCGGTAATACGTAGGGTGCGAGCGTTAATCGGAATTACTGGGCGTAAAGCGTGCGCAGGCGGCTTTGCAAGACAGAGGTGAAATCCCCGGGCTCAACCTGGGAACTGCCTTTGTG
+
8ACCC>@881)8888;;;;;;888CFFGGGGGGGGGGGGGGGGGGGGGGGGGGGGGGGGGGGGGGGGGGGGGGGGGGGGGGGGGGGGGGGGGGGGGGGGGGGGGGGGGGGGGGGGGGGGGGGGGGGFFGGGGGFGGGGGGGGGGGGGGGGGGGGGGGGGGGGGGGGGGGGGGGGGGFGGGGGFFGGGGGGGGGFGGFGGFGGGFGGFFFFGGGFFGGFGCFGGGGFGF:EGFBBFFB?3C499@;DF>DFFFFFF>FFGFFFFFFFF>FBFBFFFGFF><FFFB:28:<:4:?FF?7<AB0
@M02996:162:000000000-B87FG:1:1101:12620:14773 1:N:0:TCGACGTC+TTATGCGA
CCTACGGGCGGCTGCAGTGGGGAATTTTGGACAATGGGCGCAAGCCTGATCCAGCAATGCCGCGTGCAGGAAGACGGCCTTCGGGTTGTAAACTGCTTTTGTCAGGGAAGAAATCCTTTGGGTTAATACCTCGAAGGGATGACGGTACCTGAAGAATAAGCACCGGCTAACTACGTGCCAGCAGCCACGGTAATACGTAGGAGCGGAGCGTGAATCGAAATTGCTTGGCGTAAAGCGTGCTCAGGCGGATTTGCATGGCAGAGGAGAAAGCGCGGGGCTCAACCTGGGCACTGCATTTGTG
+
88CCCDA5:))8688;;;,;;8886;CFEFCFEGGGGFFGGGGE7FGGGAFGGEGFGGGGGGGGGGGGGGGGGG,?FGGCF=AFGGGGFCFEGDCG9FFGFFE,?CFDGGGGGCFCGGFE3>FCGFE=DAAFE:>E+C8<:DEFF8D8=B9,8,3453+>BCG7>**;*?8,+?8?>C=142/;,/*0)**3*3++0;C48**)*/)75.9*10@*>(*959+*+96*27*83()*-(0*(*680<>-)-,*-))).**(-0,((4(,/(*,4(01),(-)=(4480:084<8<)6*-).(
@M02996:162:000000000-B87FG:1:1101:12277:14792 1:N:0:TCGACGTC+TTATGCGA
CCTACGGGAGGCAGCAGTGGGGAATTTTGGACAATGGGCGCAAGCCTGATCCAGCAATGCCGCGTGCAGGAAGAAGGCCTTCGGGTTGTAAACTGTTTTTGTCAGGGAAGAAATCCTTTGGGTTAATACCTCGAAGGGATGACGGTACCTGAAGAATAAGCACCGGCTAACTACGTGCCAGCAGCCGCGGTAATACGTAGGGTGCGAGCGTTAATCGGAATTACTGGGCGTAAAGCGTGCGCAGGCGGCTTGGCAAGCCAGAGGTGAACTCCCCGGGCTCAACCTGGGCACTGCCTTTGTG
+
@BCCC?>:00)=8=8;;=;;;888CCFCFGGGEEEFEGFCCFFGGGGGFGGGGFGC@<FCGGGGGGCFFGDFG<<F,=EFGGGEEBCFGGGCCE99EBF<@EGGGGCGGGFEGC?FF,EFEGECFG@FGGGFEBF@8CDDEFGGG8=CGGG=DFFF,EF:EDG@@6C6CGEA>ECFFFG,?CFFGGD>CE)1ABCGFG=A<57)3)5=>>/A*03:783*5C<CGFGFFD37:?2/3?5*(1476<.-1-4)-4<4(*124:3(.89</6::06.:5>(()1,(..4((.(,.517*.)6(
@M02996:162:000000000-B87FG:1:1101:28454:14793 1:N:0:TCGACGTC+TTATGCGA
CCTACGGGGGGCAGCAGTGGGGAATTTTGGACAATGGGCGCAAGCCTGATCCAGCCATGCCGCGTGCGGGAAGAAGGCCTTCGGGTTGTAAACCGCTTTTGTCAGGGAAGAAAAGGTTCTGGCTAATACCCGGGACTCATGACGGTACCTGAAGAATAAGCACCGGCTAACTACGTGCCAGCAGCCGCGGTAATACGTAGGGTGCAAGCGTTAATCGGAATTACTGGGCGTAAAGCGTGCGCAGGCGGTTATGCAAGACAGAGGTGAAATCCCCGGGCTCAACCTGGGAACTGCCTTTGTG
+
ACCCCE9@A=)8888::<:::888BFEGGGGGGGGGGGGGGGGGGGGGGGGGGFEGGGGGGGGGGGGGGGGGGDFGGGGGGGGGGGGGGGGGGGGGGGGGGGGGGGGGGEFGFGGDGGGGGGGFGGGGGCFGGGGGGGGGGGGGGGG>FGGEFGGGGGGGGGGGGGGGGGGGGGGGGGGGGGFFGFDGGGGGGFGGFGGFGGGFGGFFFF55CFFGG?GG@GGGGFGGFFGF?FAFFFFG9D9@;F>>96?FB<>4<6DB?F:?>BADFA*:767C@FBFFF?F3:0445488>??6<9<2
@M02996:162:000000000-B87FG:1:1101:13330:14850 1:N:0:TCGACGTC+TTATGCGA
CTACGGGTGGCAGCAGTGGGGAATTTTGGACAATGGGCGCAAGCCTGATCCAGCCATGCCGCGTGCGGGAAGAAGGCCTTCGGGTTGTAAACCACTTTTGTCAGGGAAGAAAAGGTTCTGGCTAATACCCGGGACTCATGACGGTACCTGAAGAATATGCACCGGCTAACTACGTGCCAGCAGCCGCGGTAATACGTAGGGTGCAAGCGTTAATCGGAATTACTGGGCGTAAAGCGTGCGCAGGCGGTTATGCAAGACAGGGGTGAAATCCCCGGGCTCAACCTGGGAACTGCCTTTGTGA
+
8ACCC950)13;===;===;888;;CEFGGGGGGGGGGGGGGGGGGGFFGGGGGGGGGGGGGGGGGGGGGGGGGGGGGGGGGGGGGGGGGGGGGGGGGGGGGGGGGFGGGGGGGGFGGGGGGGGGGGGGGGGGGGGGGGCGGGGGGGGGGG89FFFGAFEGGGGGGGGGGGGGGGGFGGGGGFFGGGGG=C*5:+;6CC>GFGBG7FFFFGGFFBGDFGGFFFGGFCFFEGFFABF?FED39>>>@DBGFFF9AFF:=C?(79?2?FBFAFFFFFGD9:7<F084.8???2?D?799AAB2
@M02996:162:000000000-B87FG:1:1101:14368:14850 1:N:0:TCGACGTC+TTATGCGA
CCTACGGGAGGCTGCAGTGGGGAATTTTGGACAATGGGCGCAAGCCTGATCCAGCAATGCCGCGTGCAGGAAGAAGGCCTTCGGGTTGTAAACTGCTTTTGTCAGGGAAGAAATCCTTTGGGTTAATACCTCGAAGGGATGACGGTACCTGAAGAATAAGCACCGGCTAACTACGTGCCAGCAGCCGCGGTAATACGTAGGGTGCGAGCGTTAATCGGAATTACTGGGCGTAAAGCGTGCGCAGGCGGCTTTGCAAGACAGAGGTGAAATCCCCGGGCTCAACCTGGGAACTGCCTTTGTG
+
8ACCCA@=51)=========;88BEFGGGGGGGGGGGGGGGGGGGGGGGGGGGGGGFGGGGGGGGGGGGGGGGGGGGGGGGGGGGGGGGGGGGGGGGGGGGGGGGGGGGGGGFGGGGGGGGGGGGGGGGGGGGEGGGGGGGGGGGGGEGGGGGGGGGGGGGGGGGGGGGGGGGGGGGGGGGGFFGGGGGGGEGFGGFDFFGGGFGGFFFFGGGFFFD;GGFFGGGFGGFFGFFFFFFFFG999:>EE>D>9FAABAF=FFFFFFFFFFF<08?8BGEFFF?F:::?38:>2>BF0<6ABF7
@M02996:162:000000000-B87FG:1:1101:29036:14861 1:N:0:TCGACGTC+TTATGCGA
CCTACGGGCGGCTGCAGTGGGGAATTTTGGACAATGGGCGCAAGCCTGATCCAGCAATGCCGCGTGCAGGAAGAAGGCCTTCGGGTTGTAAACTGCTTTTGTCAGGGAAGAAATCCTTTGGGTTAATACCTCGAAGGGATGACGGTACCTGAAGAATAAGAACCGGCTAACTACGTGCCAGCAGCGGCGGTACTACGTAGGGTGGGAGCGTTAATCGGAATTACTGGGGGTAAATCGTGCGCAGGGGGCTTTGCACGAAAGAGGTGAAATCCCTGGGCTCACACTGGGAACTGCCTTTGTG
+
88ACCBAB)1)8888;;;;;;888,6FFGCG,CCFFGG8@CFBCFDF@<CF,6,,E8FEC9@7+4>7<C=FA,=BFEFDGG9FFCGGE+EFFFCFCEFG<AA<,?FGD=+:8,576>DGGGD:=F9,CF,>78>DCE+,@8D9C7>@B@93883@3,@:>,+DDCC*=9>2,B,AE:?79,4)?F)2:>/):*+++.09.5905*7))))1:C56*7(*/)03*:=A<(5C05).*4:>9-)-8().,)(4).)5.8E)(()(.,-)5*-*.))0;<02(4*.48?:412(.)3441)6.(
@M02996:162:000000000-B87FG:1:1101:13332:14869 1:N:0:TCGACGTC+TTATGCGA
CTACGGGTAGCAGCAGTGGGGAATTTTGGACAATGGGCGCAAGCCTGATCCAGCCATGCCGCGTGCGGGAAGAAGGCCTTCGGGTTGTAAACCACTTTTGTCAGGGAAGAAAAGGTTCTGGCTAATACCCGGGACTCATGACGGTACCTGAAGAATAAGCACCGGCTAACTACGTGCCAGCAGCCGCGGTAATACGTAGGGTGCAAGCGTTAATCGGAATTACTGGGCGTAAAGCGTGCGCAGGCGGTTATGCAAGACAGAGGTGAAATACCCGGGCTCAACCTGGGAACTGCCTTTGTGA
+
8ACC85=0)03<==;;=====68;;<FFGFGGFGGGGGGFGGGGGGGGGGGGGGGGGGGGEFGGGGGGGEEGFGGGFFGGGGGGGGGGGGGEFGGGGGGGGGGGGGGGGGGGGGEGGGGGGGGGGGGGGGGGGGGGGGGGGFCFGGGGGGGGGGGGGGGGGGGGGGGGGGGGGGGGGGGGGGFFEGGGGEGEGFGG*7CEGGGFGDFFFFDDGFFF<?GGFFGGG?77;>DD04484()9214<9DFFGFFFFFABB6D0.0823-.-9):?29BEB9??>F??BFFBF?:<22449<-,)
@M02996:162:000000000-B87FG:1:1101:29017:14871 1:N:0:TCGACGTC+TTATGCGA
CCTACGGGCGGCTGCAGTGGGGAATTTTGGACAATGGGCGCAAGCCTGATCCAGCAATGCCGCGTGCAGGAAGAAGGCCTTCGGGTTGTAAACTGCTTTTGTCAGGGAAGAAATCCTTTGGGTTAATACCTCGAAGGGATGACGGTACCTGAAGAATAAGCACCGGCTAACTACGTGCCAGCAGCCGCGGTAATACGTAGGGTGCGAGCGTTAATCGGAATTACTGGGCGTAAAGCGTGCGCAGGCGGCTTTGCAAGACAGAGGTGAAATCCCCGGGCTCAACCTGGGAACTGCCTTTGTG
+
88CCC5:):0)8888;;;;;;888CCFFGFGGGGGGGGGGGGGGGGGGGGGGGFFGGGGGGGGGGGGGGGGGGGGGGGGGGGCFGGGGGGGGGGFGGGGGCGGGGGGGGGGGGGGFGGF9@FGGGGEFGGGGGFGG@EGGCGG:FGGEFGFEGGFGGGCFFGFG*CCEEGGGGG8=DFCGGGFFGGGGGGG>=FGGFFGACDFFDC8)8>CE*8=792D<FGGGG?FG?DGBBF<BB?5C(9357E:>G>BFBA4A2E<?<FB0:B2295:4>B@:30212?B:71(4453:>?:?F7)63
@M02996:162:000000000-B87FG:1:1101:29037:14880 1:N:0:TCGACGTC+TTATGCGA
CCTACGGGCGGCTGCAGTGGGGAATTTTGGACAATGGGCGCAAGCCTGATCCAGCAATGCCGCGTGCAGGAAGAAGGCCTTCGGGTTGTAAACTGCTTTTGTCAGGGAAGAAATCCTTTGGGTTAATACCTCGAAGGGATGACGGTACCTGAAGAATAAGCACCGGCTAACTACGTGCCAGCAGCCGCGGTAATACGTAGGGTGCGAGCGTTAATCGGAATTACTGGGCGTAAAGCGTGCGCAGGCGGCTGTGCAAGGCAGAGGTGAAATCCTCGGGCTACACCTGGGGACTGCCTTTGTG
+
88BCC>8551)8888;;;;;;88CFFGGGGGGGGGGGGGDGGGGGGGGGGGGGFGGGGGGGGGGGGGGGG@FGGGGGGGGGGGGGGGEEF9EFGGGFGGGGFA<FCFFFFG@GGACFAGFGGFEGFE@BEFFEG8>BE?DGGGFG743@BC@,>AC;=CCF>FDFECE9CGG7DCEFGFFFFAFGGDDGE5=?FGGFC*5DCF)8DA>D>5>C7=7C6DDFGGGF4C4:BD04,672:B5496@>E;113,<79A28**(-0(44(4)9603)4>CB>0(.=?.,5.((4-:<?<2@7A<0
@M02996:162:000000000-B87FG:1:1101:26498:14888 1:N:0:TCGACGTC+TTATGCGA
CCTACGGGTGGCAGCAGTGGGGAATTTTGGACAATGGGCGCAAGCCTGATCCAGCAATGCCGCGTGCAGGAAGAAGGCCTTCGGGTTGTAAACTGCTTTTGTCAGGGAAGAAATCCTTTGGGTTAATACCTCGAAGGGATGACGGTACCTGAAGAATAAGCACCGGCTAACTACGTGCCAGCAGCCGCGGTAATACGTAGGGTGCGAGCGTTAATCGGAATTACTGGGCGTAAAGCGTGCGCAGGCGGCTTTGCAAGACAGAGGTGAAATCCCCGGGCTCAACCTGGGAACTGCCTTTGTG
+
8ACC=B=5:));===;===;;888CFFGGGGGGGGGFGGGEGGGGGGGGGGGGFFFFGGGGGGGFGGGGGGGGGGGFGGGGGGGGGGGGGGGGGGGGGGGGGGGGGGGGGGGGGGFCFGGGGGGGGFGGGGGEGGGGGGGGGGGGGGGGFGGGGGGGGGGGGGGGGGGGGGGGGGGGGGGGGFFGGGGGGGGDFFFFGGFGGGFGGFDFFGGGFFFGFGGFGGGFFEF?EG@B?AF>FF<;D954@BBD14FDFA<AFGBBF:3:?>?*4:7??FGE>B??FFFB?B<3:37<2:?@<B<2
@M02996:162:000000000-B87FG:1:1101:27812:15009 1:N:0:TCGACGTC+TTATGCGA
CCTACGGGTGGCAGCAGTGGGGAATATTGCACAATGGGCGAAAGCCTGATGCAGCAACGCCGCGTGAGGGACGACGGCCTTCGGGTTGTAAACCTCTTTTAGCAAGGAAGAAGCGAAAGTGACGGTACTTGCAGAAAAAGCGCCGGCTAACTACGTGCCAGCAGCCGCGGTAATACGTAGGGCGCAAGCGTTATCCGGAATTATTGGGCGTAAAGAGCTCGTAGGCGGTTTGTCGCGTCTGCTGTGAAAACCCGAGGCTCAACCTCGGGCCTGCAGTGGGTACGGGCAGACTAGAGTGCGG
+
AACC@>)):0);===;===;;88BEFGGGGGFFGFGGGGGEGGGGGGGGGGGGGGGGGGGGGEGFGEGGGGGGEGGGGGGGGGGGGGGGGFEGGGGGGFFGGGFGGGGGGGGGGGGGGGFGGGGGGGGFGEFEGGGFFGCGDG@>CECGDC;FGGF>FGGFGGFC5EGGGD53BFFFFCEEDFFGCG)1=CEGFF?>GD@FGFFEFF:FF<*97FGGFGGD?=D5**94:DDBAFF1>DD:::@AF@>?A(5:9BFFEG?)60:>?6?D>3:847C77:?>44(-23(343,-4)59<)3;
@M02996:162:000000000-B87FG:1:1101:18942:15010 1:N:0:TCGACGTC+TTATGCGA
CCTACGGGGGGCAGCAGTGGGGAATTTTGGACAATGGGCGCAAGCCTGATCCAGCAATGCCGCGTGCAGGAAGAAGGCCTTCGGGTTGTAAACTGCTTTTGTCAGGGAAGAAATCCTTTGGGTTAATACCTCGAAGGGATGACGGTACCTGAAGAATAAGCACCGGCTAACTACGTGCCAGCAGCCGCGGTAATACGTAGGGTGCGAGCGTTAATCGGAATTACTGGGCGTAAAGCGTGCGCAGGCGGCTTTGCAAGACAGAGGTGAAATCCCCGGGCTCAACCTGGGAACTGCCTTTGTG
+
BCCCCFA)8))8888::<:::88CFFGGGGGGGGGGGGGGGGGGGGGGGGGGGFGGGGGGGGGGGGGGGGGGGGGGGGGGGGGGGGGGGGGGGGGGGGGGGGGGGGGGGGGGGGGGGGGGG>*CFGGGGFGGGEGGGGGGGGGGGGGGGGGG8FGGGGGGGGGGGGGGGGGCGGGGGGGGGGFFGGGGGGGGG?GGFC4@DGG@ECDEFF<EGFFGGFDDFGGFFFGFFFGFFFAFBF@C499<9DF9D>6?AFFAB6<44)5??B9>FAD??:EEDF9B?6<:3<B:882:<<2<F)5A1
@M02996:162:000000000-B87FG:1:1101:27286:15017 1:N:0:TCGACGTC+TTATGCTA
CCTACGGGTGGCAGCAGTGGGGAATTTTGGACAATGGGCGCAAGCCTGATCCAGCAATGCCGCGTGCAGGAAGAAGGCCTTCGGGTTGTAAACTGCTTTTGTCAGGGAAGAAATCCTTTGGGTTAATACCTCGACGGGATGACGGTACCTGAAGAATAAGCACCGGCTAACTACGTGCCAACAGCCTCGCTAATACGTACGGTGCGAGCGTTCATCTGACTTACTGTTCGTACAGCGTGCGCAGTCGGCTTTGCACGACCGAGGTGAAGTCCCCGGGCTCACCCTGGGCACTGCCTTTGTT
+
88ACC>=51))==6=;===;;888FCFFCCFGGGGGGGGFGGGGGGGGGGGGGFGFGGGGGGGGGGGDDGGGGGGGFGFGGGCEGGGGGGCFFGGGCFGG,FDGGD8BFFGGGGGGGG9,4:F?:FEFE=FEG7+=@73CEGG:F=DEG9,,6,,5,D:@6<EGG*9C9EG7+D5C>CC,,3:>FG*0****4BFGFD*)))2.8D))5))=5;7++/:76<+>C?0*.)1.(,)033B9(),5,902D(4)44A)1*)(()49:B)<*60..,)2)(,-)*42:(-((.338<<?7326.
@M02996:162:000000000-B87FG:1:1101:27827:15020 1:N:0:TCGACGTC+TTATGCGA
CCTACGGGTGGCAGCAGTGGGGAATATTGCACAATGGGCGAAAGCCTGATGCAGCAACGCCGCGTGAGGGACGACGGCCTTCGGGTTGTAAACCTCTTTTAGCAAGGAAGAAGCGAAAGTGACGGTACTTGCAGAAAAAGCGCCGGCTAACTACGTGCCAGCAGCCGCGGTAATACGTAGGGCGCAAGCGTTATCCGGAATTATTGGGCGTAAAGAGCTCGTAGGCGGTTTGTCGCGTCTGCTGTGAAAACCCGAGGCTCAACCTCGGGCCTGCAGTGGGGACGGGCAGACTAGAGTGGGG
+
8ACCCD)5:0)==8=====;;88BF<FGGGGGGGGGGGGGGGGGGGGGGGFGGGGGGGGGGGGGFGGGGGEGGGDGGGGGGGGGGGGGGGGGGGGGGGGGGGGGGGGGGGGGGCGEFGDCFGGGGGFGGGGFGGFFFF7C8ECEEGGG7?E;FCECFFFEECCFFGGGGGGCGGFCFEGFGDAEGGDGGGGEGF7C>DCDCFGFGGFFFDG:DFFFG?GD>?57:=EG1>DEF2:)(-053069<F84*9?)49399GG?FF0121,8;05(4.0+*(31()-409013(434:.59)(,4
@M02996:162:000000000-B87FG:1:1101:27304:15028 1:N:0:TCGACGTC+TTATGCGA
CCTACGGGTGGCAGCAGTGGGGAATTTTGGACAATGGGCGCAAGCCTGATCCAGCAATGCCGCGTGCAGGAAGAAGGCCTTCGGGTTGTAAACTGCTTTTGTCAGGGAAGAAATCCTTTGGGTTAATACCTCGAAGGGATGACGGTACCTGAAGAATAAGCACCGGCTAACTACGTGCCAGCAGCCGCGGTAATACGTAGGGTGCGAGCGTTAATCGGAATTACTGGGCGTAAAGCGTGCGCAGGCGGCTTTGCAAGACAGAGGTGAAATCCCCGGGCTCAACCTGGGAACTGCCTTTGTG
+
8ACCCE=5:))========;;888CFGGGGGGGGGGGGGGGGGGGGGGGGGGGFFGGGGGGGGFGGGGGGFGGGGGGGGGGGGGGGGGGGGGGGGGGGGGGGGGGGGGGGGGGGGGGGGGGGGGGGGFGEFFGGGGGGGGGGGGGGGEGGGGGGGGGGGGGGGGGGGGEGGGGGGGGGGGGGFFGGGGGGGGGFGGFGGFGGGFGGFFEEDGGFFGGFGGFGGGGFGGFFGFFFFF>:@37C987>BBDBBFFF)676<>F:4<>?D?@ADF?FFGBF9?494?BBFF454447?BFAF>1
@M02996:162:000000000-B87FG:1:1101:19273:15029 1:N:0:TCGACGTC+TTATGCGA
CCTACGGGAGGCAGCAGTGGGGAATTTTGGACAATGGGCGCAAGCCTGATCCAGCCATGCCGCGTGCGGGAAGAAGGCCTTCGGGTTGTAAACCGCTTTTGTCAGGGAAGAAAAGGTTCTGGCTAATACCTGGGACTCATGACGGTACCTGAAGAATAAGCACCGGCTAACTACGTGCCAGCAGCCGCTGTAATACGTAGGGGGCAAGCCCTAATCGGAATTACTGGGCGGAAAGCGTGCGCAGGCGGTTATGCAAGGCAGAGGTGAAATCCCTGGGCTCAACCTGGGAACTGCCTTTGTG
+
ACCCCEFF=1)=======;=;88CF<FFGGCGGGGGG8CFGGG:8FGGG9FGGGGGGGGGGGGGGG:=FGGGGGAFGGGAFA,BFFF==5FGEG:==FGGAA,5EDFFFG,AFG84EEE,?<,6,AC53F;?F78=3DFE;E,:=>D+3,43D<5,7<=D3+3@3****@,22?;:4=?,99*@>/7D75/,4+1<8CFAGGC:8/).))*02;F7*(//)0023/2*,7).--2568>3()(04DF><,84)5)4>*/(15(1)-.,16*..)/*0.,:)6(((.,-4437))(5/)))(
@M02996:162:000000000-B87FG:1:1101:26530:15076 1:N:0:TCGACGTC+TTATGCGA
CCTACGGGTGGCTGCAGTGGGGAATTTTGGACAATGGGCGCAAGCCTGATCCAGCAATGCCGCGTGCAGGAAGAAGGCCTTCGGGTTGTAAACTGCTTTTGTCAGGGAAGAAATCCTTTGGGTTAATACCTCGAAGGGATGACGGTACCTGAAGAATAAGCACCGGCTAACTACGTGCCAGCAGCCGCGGTAATACGTAGGGTGCGAGCGTTAATCGGAATTACTGGGCGTAAAGCGTGCGCAGGCGGCTTTGCAAGACAGAGGTGAAATCCCCGGGCTCAACCTGGGAACTGCCTTTGTG
+
8ACCCE>==1);==8====;;888FEFGGGGGFGGGGFGGGGGGGGGGGGGGGGGGGGGGGGGGGGGGGGGGGGGGFGGGGGGGGGGGGGGGGGFGGFGGGGGGG<FGGGGGFFFGGGGGFGGG7FECEFGGGGFGGGGGDFGFFGGEGGDFGCGGGFGFGGGGGDGGGGGGGGGGGGGGGGFFGGCGGGGEGAGGFGGADGGFGGFF>B8EGFFGC0DGFGGFGF?F:EGB:6AF9?DDF9281<04>9;F))-)4*0:??((.8AFFA:8?():@>38>6(8:<?2,5()).229)66.
@M02996:162:000000000-B87FG:1:1101:10731:15079 1:N:0:TCGACGTC+TTATGCGA
CCTACGGGTGGCAGCAGTGGGGAATTTTGGACAATGGGCGCAAGCCTGATCCAGCAATGCCGCGTGCAGGAAGAAGGCCTTCGGGTTGTAAACTGCTTTTGTCAGGGAAGAAATCCTTTGGGTTAATACCTCGAAGGGATGACGGTACCTGAAGAATAAGCACCGGCTAACTACGTGCCAGCAGCCGCGGTAATACGTAGGGTGCGAGCGTTAATCGGAATTACTGGGCGTAAAGCGTGCGCAGGCGGCTTTGCAAGACAGAGGTGAAATCCCCGGGCTCAACCTGGGAACTGCCTTTGTG
+
8ACCCB85:))====;===;;88BCFGGGGGGGGGGGGGGGGGGGGGGGGGGGEFGFGGGGGGGGGGGGGGGGGGGGGGGGGGGGGGGGGGGGGGGGGGGGGFGGGGGGGGGGGGGGGGGGGGGGGGGGGGGGFGGGGFEEGGGGGGGGGGGCFGGGGGGGGGGFEGGGGGGGGGGGFGGFGFFGFGGGGGGGFGFFGGFGGGEGGFFFE<EDFFGGDGGFGGGGFGGFFGDBFA=>BEC9GFFFFFFGFF@>966<FG:258?B8<B=4>>B4DGEF9?<F:?BFF?7??FFB(59>DF(
@M02996:162:000000000-B87FG:1:1101:26519:15093 1:N:0:TCGACGTC+TTATGCGA
CCTACGGGTGGCTGCAGTGGGGAATTTTGGACAATGGGCGCAAGCCTGATCCAGCAATGCCGCGTGCAGGAAGAAGGCCTTCGGGTTGTAAACTGCTTTTGTCAGGGAAGAAATCCTTTGGGTTAATACCTCGAAGGGATGACGGTACCTGAAGAATAAGCACCGGCTAACTACGTGCCAGCAGCCGCGGTAATACGTAGGGTGCGAGCGTTAATCGGAATTACTGGGCGTAAAGCGTGCGCAGGCGGCTTTGCAAGACAGAGGTGAAATCCCCGGGCTCAACCTGGGAACTGCCTTTGTG
+
88BCCD:5:))=;======;;888CFFGGGGGGGGGGGGGGGGGGGGGGGGGGFFFGGGGGGGGGGGGGGGGGGGGGGGGGGGGGGGGGGGFGFGGGGGGFGGGGGGGGGGGGGGGGGGGGGGGGGFFGFFGG?FGGGGGGFGGFGFEFGGG8DFGGGGGGGGGGGEGGGGFGGGGFGGGGGFFGGGGGGGGEFGGFGGFGCGFGGFFF>CE3=FGGFDGFGGGGFGGF355?<AF>FF<3C>5;><2DB>?244>AGGFBFFFFFAFB4:8?FEEFFB?>FFFF?:?..,..837*-56(
@M02996:162:000000000-B87FG:1:1101:26538:15093 1:N:0:TCGACGTC+TTATGCGA
CCTACGGGTGGCTGCAGTGGGGAATTTTGGACAATGGGCGCAAGCCTGATCCAGCAATGCCGCGTGCAGGAAGAAGGCCTTCGGGTTGTAAACTGCTTTTGTCAGGGAAGAAATCCTTTGGGTTAATACCTCGAAGGGATGACGGTACCTGAAGAATAAGCACCGGCTAACTACGTGCCAGCAGCCGCGGTAATACGTAGGGTGCGAGCGTTAATCGGAATTACTGGGCGTAAAGCGTGCGCAGGCGGCTTTGCAAGACAGAGGTGAAATCCCCGGGCTCAACCTGGGAACTGCCTTTGTG
+
88BCC>:080);=======;;88BEFGGGGGGGGGGGGGGGGGGGGGGGGGGGGGGFGGGGGGGGGGGGGGGGGGGGGGGGGGGGGGGGGGGGGGGGGGGGGGFGGGFGGGGGFGCFEGGGGGGGGGGGFGGGCGGGGGGGGGGGGGCCFGGGGCDFFFGFFGFGGDGGGGGGGGGGGGFGGFFGGGDGGDEDACGFGGFGGGF5CEFFE3CD:FGD;C<FGGGGFGG?EGE2?4BF:>G97>EBFFFDB>FBFA22CFBF?:??F)496:8?6BGFFB?47242:21454)<2(5*454:
@M02996:162:000000000-B87FG:1:1101:29025:15109 1:N:0:TCGACGTC+TTATGCGA
CCTACGGGGGGCAGCAGTGGGGAATTTTGGACAATGGGCGCAAGCCTGATCCAGCAATGCCGCGTGCAGGAAGAAGGCCTTCGGGTTGTAAACTGCTTTTGTCAGGGAAGAAATCCTTTGGGTTAATACCTCGAAGGGATGACGGTACCTGAAGAATAAGCACCGGCTAACTACGTGCCAGCAGCCGCGGTAATACGTAGGGTGCGAGCGTTAATCGGAATTACTGGGCGTAAAGCGTGCGCAGGCGGCTTTGCAAGACAGAGGTGAAATCCCCGGGCTCAACCTGGGAACTGCCTTTGTG
+
ABCCCB>@@:)8888::<:::88BFFGGGGGGGGGGFGGGGGGGGGGGGGGGGFFGFGGGGGGGGGGGGGGGGGGGGGGGGGGGGGGGGGGGGGGGGGGGGGGGGGGGGGGGGGEGFFGGGGDGGGCFGCEFEFEGGGGGGGGEGEGEDGFGGFDFGGFGGGFGDEEGGGGGGGGGGGGGFGFFFGGGGGG5=FFCF=FF3C6<5C>DFFGG<:FGG0CCFGGGGFGG?EGFFFFFB?FC49779>>>GFFFF)4626C?7F7:??AF*6*433;C>>BF2*(434::3,-.,54297<<(
@M02996:162:000000000-B87FG:1:1101:29009:15121 1:N:0:TCGACGTC+TTATGCGA
CCTACGGGGGGCAGCAGTGGGGAATTTTGGACAATGGGCGCAAGCCTGATCCAGCAATGCCGCGTGCAGGAAGAAGGCCTTCGGGTTGTAAACTGCTTTTGTCAGGGAAGAAATCCTTTGGGTTAATACCTCGAAGTGATGACGGTACCTGAAGAATAAGCACCGGCTAACTACGTGCCAGCAGCCGCGGTAATACGTAGGGTGCGAGCGTTAATCGGAATTACTTGGCGTAAAGCGTGCGCAGGCGGCTTTGCAAGACAGAGGTTAAATCCCCGGGCTCAACCTGGGAACTGCCTTTGTG
+
88ACCE5>)))8888::<:::888BEFFGGGGGGGGGGGGGGGGGGGFGGGGGGGGGGGGGGGGGGGGGGGFGGGGGGGGGGFGGGGGGGGGGGFGGGGGFFGGGGGGGEGGGGGGFGGGGDFCF<@@FFFFE@CG*?EGFGG:FGGEGGGGGFFFFFGFFGGGCEGEGGGGFGGGGGGGGGFFGGGGGGG>CF7CFGGFCDGDGG@DFFCE*86:C0>3;FFGG*<67DGD<:<BB:D<939D0BE9G6;FAFAA)2CB0?042(.47-:72?):579???7<77:0(.4?<?BB?22>1
@M02996:162:000000000-B87FG:1:1101:17707:15121 1:N:0:TCGACGTC+TTATGCGA
CCTACGGGTGGCAGCAGTGGGGAATTTTGGACAATGGGCGCAAGCCTGATCCAGCAATGCCGCGTGCAGGAAGAAGGCCTTCGGGTTGTAAACTGCTTTTGTCAGGGAAGAAATCCTTTGGGTTAATACCTCGAAGGGATGACGGTACCTGAAGAATAAGCACCGGCTAACTACGTGCCAGCAGCCGCGGTAATACGTAGGGTGCGAGCGTTAATCGGAATTACTGGGCGTAAAGCGTGCGCAGGCGGCTTTGCAAGACAGAGGTGAAATCCCCGGGCTCAACCTGGGAACTGCCTTTGTG
+
-ABCCEF51));=8=====;;88CFGFGGGGGGGFGCGGGEGGGGGGGGGGGGFGGFGGGGGGGGCGGGGDGGGGGFGGGGGGGGGGGGGFGGGGGGGGGGGGGGGGFGGGGGGEFGGGGGGGGGGGGGGGECFGGG+D>EFGGGGGGFGDGCGF8EFFAFGGFGGDGGGGGGGGGGGGGFGFFGCDGGDGGGFGGFGFFGGGFGG>ED5>EG3FGFFGDFGCFFB6D?>DF:BFF4:BD>CB;>:.2<;;FFBAAF6404471.8976)::76BCB>764@??B?<8(.-.744<98B6(
@M02996:162:000000000-B87FG:1:1101:29025:15130 1:N:0:TCGACGTC+TTATGCGA
CCTACGGGGAGCAGCAGTGGGGAATTTTGGACAATGGGCGCAAGCCTGATCCAGCAATGCCGCGTGCAGGAAGAAGGCCTTCGGGTTGTAAACTGCTTTTGTCAGGGAAGAAATCCTTTGGGTTAATACCTCGAAGGGATGACGGTACCTGAAGAATAAGCACCGGCTAACTACGTGCCAGCAGCCGCGGTAATACGTAGGGTGCGAGCGTTAATCGGAATTACTGGGCGTAAAGCGTGCGGAGGCGGCTTTGCCAGACAGAGGTGAAATCCCCGGGCCCAACCTGGGAACTGCGTTTGTG
+
8ACCCA=8@))=:====<;;;888@EFGGGGGGGGGFFFEFFGGGGGGGGGGGFGGGGGGGGGGFGGGGGGGGGGGGGGGGGGGGGGGGFEFGGGGGGGFGGGGGGGGGGGGGGFFGGGGGEFGGFEEFFGGGGGG>EGGGGGGGGECFGGFGGG=>=FGGGGGGGGGEFFFGGGGGGGGGGFFGGGGGGGGGFGGFGGFGGGF5C:A>>8E3=F790<*)<:DFFFGFFDB(26*((0*()(04.86/1(62).6:69:?8.(,444*4:40:3?@9(-(>3:(7(,,(,57<(404:(,
@M02996:162:000000000-B87FG:1:1101:8071:15154 1:N:0:TCGACGTC+TTATGCGA
CCTACGGGAGGCAGCAGTGGGGAATTTTGGACAATGGGCGCAAGCCTGATCCAGCAATGCCGCGTGCAGGAAGAAGGCCTTCGGGTTGTAAACTGCTTTTGTCAGGGAAGAAATCCTTTGGGTTAATACCTCGAAGGGATGACGGTACCTGAAGAATAAGCACCGGCTAACTACGTGCCAGCAGCCGCGGTAATACGTAGGGTGCGAGCGTTAATCGGAATTACTGGGCGTAAAGCGTGCGCAGGCGGCTTTGCAAGACAGAGGTGAAATCCCCGGGCTCAACCTGGGAACTGCCTTTGTG
+
8ACCCFF>=0)====;====;88BEFGGGGGGGGGGGGGGGGGGGGGGGGGGGGGGGGGGGGGGGGGGGGGGGGGGGGGGGGGGGGGGGGGGGGGGGGGGGGGGGGGGGGGGGGGGGGGGGDGGGGGGGGGGGGGGGGGGGGGGGGGGGGFGGGGGGGGGGFFFEGGGGGGGGGGGGGGFGGFFGGGGGGGGGFGGFGGFGGGFGGFFFFGECFAGGFGGFGGGGFGGFFGB?BFFBFFGBC>FB@EFG99?AAFABFGFF?>FFFFBF<C?FFFGFF;B<608?BFFF:<BFFB7=A<B4
@M02996:162:000000000-B87FG:1:1101:20712:15168 1:N:0:TCGACGTC+TTATGCGA
CCTACGGGTGGCAGCAGTGGGGAATTTTGGACAATGGGCGCAAGCCTGATCCAGCCATGCCGCGTGCGGGAAGAAGGCCTTCGGGTTGTAAACCGCTTTTGTCAGGGAAGAAAAGGTTCTGGTTAATACCTGGGACTCATGACGGTACCTGAAGAATAAGCACCGGCTAACTACGTGCCAGCAGCCGCGGTAATACGTAGGGTGCAAGCGTTAATCGGAATTACTGGGCGTAAAGCGTGCGCAGGCGGTTATGCAAGACAGAGGTGAAATCCCCGGGCTCAACCTGGGAACTGCCTTTGTG
+
8ACCCEF>1))========;;88BFFGGGGGGGGGGGGGGGGGGGGGGGGGGGGGGGGGGGGGGGGGGGGGGGGGGGGGGGGGGGGGGGGGGGGGGGGGGGGEGGGGGGGGGGGGGGGGGGFDFGGDFGGGGGGGGGGGGGGGGGGGGGGGGGGGGGGGGGGGGGGGGGGGGGGGGGGGGGGFFGGGGGGGGGFGGFGGAGDGEGGFFFFGGGFFGGFGCFGGGGFGGFFDBB?>F>BDD9CBB>BE>99:79<<ABFG2<F:?7?FFFFC>::DEB1(()=:::?B:4:3252:7BA96(
@M02996:162:000000000-B87FG:1:1101:18951:15191 1:N:0:TCGACGTC+TTATGCGA
CCTACGGGAGGCTGCAGTGGGGAATTTTGGACAATGGGCGCAAGCCTGATCCAGCAATGCCGCGTGCAGGAAGAAGGCCTTCGGGTTGTAAACTGCTTTTGTCAGGGAAGAAATCCTTTGGGGTAATACCTCGAAGGGATGACGGTACCTGAAGAATAAGCACCGGCTAACTACGTGCCAGCAGCCGCGGTAATACGTATGGTGCGAGCGTTAATCGGAATTACTGGGTGTAAAGCGTGCGTAGGCGGCTTTGCAGGACAGAGGTGAAATCCCCGGGCTCAACTCGGGATCTGCCTTTGTG
+
6AC:=?A=)))8========;88BCE@CF:FDF6FFDCECCGEFGGGGG<CF,CFFF,CF@FGGGGFFFGCDFGFFGGGGGGGEGFF=FGGGFF<=FF<F?FFFFFGFCCFEA,==4@A,EC+@C,C5CFFGGGFCGG8F78FG7@E8>99BE,ED,=2CFFGGE8681DFGCFGGGF7,@5?FD4C*3*2=8@F9);D@00CAED:>352:>=+29(:*)0<C7BC5(.9*..6*34092*-7(0<0D>064)-)(/916)(-5123*-C>41)*01(83*2))((-2(-)).)5@>46(
@M02996:162:000000000-B87FG:1:1101:28404:15225 1:N:0:TCGACGTC+TTATGCGA
CCTACGGGTGGCAGCAGTGGGGAATTTTGGACAATGGGCGCAAGCCTGATCCAGCAATGCCGCGTGCAGGAAGAAGGCCTTCGGGTTGTAAACTGCTTTTGTCAGGGAAGAAATCCTTTGGGTTAATACCTCGAAGGGATGACGGTACCTGAAGAATAAGCACCGGCTAACTACGTGCCAGCAGCCGCGGTAATACGTAGGGTGCGAGCGTTAATCGGAATTACTGGGCGTAAAGCGTGCGCAGGCGGCTTTGCAAGACAGAGGTGAAATCCCCGGGCTCAACCTGGGAACTGCCTTTGTG
+
88BCCD>)1));===;===;;88BCCFGGGGGFGGGDGGFFEFGGGGGGGGGGFFGFGGGGGDFFGGGGGGGGGGGGGGGGGGGGGGGGGGGGGGGDGCGGGGAFGGFGGGGGGCFGFGGGGEEGGEEGFGGGGGGCGGGGGGGGGGEGGGGG:DFGGGGGGGFGGGGGGGGGGGGGGGGGGFFGGGGGGGGGFGC?G6ADDGFEDFFFDC=DFFGGDGG>FFFGFGGFDG@:6<FFFF33)4.4774C9>FFF>))072874:8:4>@A?:0?5CB>>:<@7?>?F?35,5)5(.8<<.,
@M02996:162:000000000-B87FG:1:1101:2513:15263 1:N:0:TCGACGTC+TTATGCGG
CCTACGGGCGGCAGCAGTGGGGAATTTTGGACAATGGGCGCAAGCCTGATCCAGCCATGCCGCGTGCAGGAAGAAGGCCTTAGGGTTGGAAACTGCTTTTGTCAGGGAAGTAATCCTTTGGGTTAATAGCTCGTAGGGATGACGGGATGTATAGGATAAGGACCGGCTAATTACGGGCCAGGCGCTGCGGTGGTAGGTAGGGTGGTAGCGTTAATCGGAATTATTGGGCGGAAGGCGTGCTCAGGCGGCTTTGCAAGACACAGGTTGAGTCCCCGGGCTCAGCCTGGGAGCTGGCTCTGTG
+
8ACCCFFB)1)8888;;<;;;88BE6EEFG,CFFGGGGGGGGGGGGGGG9FGGFF,C,C,C@@FFFGFGGF8FF<FFGGAF<,EF=F:+,CE@,,,,CFFE,8,CFG7D:,9E5,7,,,56+6+8,C7,,@,3++83+,,+@D@3++4+4,,833,,,+7,23****=*,,,=D8*4*/*:*2:*))1/7***0<+.;;*>*2)1**1)77**8=*91*1)++0<7+*(0))4(()--7*(*).,)04/,-)-44)4**((0.(.,(.)-*).,<*)-4(4)).((4,(((.,(,().5..
@M02996:162:000000000-B87FG:1:1101:8916:15298 1:N:0:TCGACGTC+TTATGCGA
CCTACGGGAGGCAGCAGTGGGGAATTTTGGACAATGGGCGCAAGCCTGATCCAGCAATGCCGCGTGCAGGAAGAAGGCCTTCGGGTTGTAAACTGCTTTTGTCAGGGAAGAAATCCTTTGGGTTAATACCTCGAAGGGATGACGGTACCTGAAGAATAAGCACCGGCTAACTACGTGCCAGCAGCCGCGGTAATACGTAGGGTGCGAGCGTTAATCGGAATTACTGGGCGTAAAGCGTGCGCAGGCGGCTTTGCAAGACAGATGTGAAATCCCCGGGCTCAACCTGGGAATTGCCTTTTGT
+
8ACCC>8:51)=6==;===;;88BFGDFGGGGGGGFFGGGGGGGGGGGGGGGGFCFF,EFFGGGGGGGGGGGFFGFFDGGGGGGDGGGGGFGGGGGGGGGGGFGGGGCFFFGGGGGGGGG87FGGGEEFFDFG@FECGGGCGGGGGGCBFFFGGDDDGCFFDGECECECFGGGGGGDFCFCFFFGGCGGGDGG6CCFG6)9*;3*CAEE:9C<)3;C<C97@F7F?GG0BDB:0<F1<>32C;)7E:0<;>FAFFABCF::4)4)-:4=)*52:D8>(((,*,8.2(11(())-3)92-4(
@M02996:162:000000000-B87FG:1:1101:8902:15310 1:N:0:TCGACGTC+TTATGCGA
CCTACGGGAGGCAGCAGTGGGGAATTTTGGACAATGGGCGCAAGCCTGATCCAGCAATGCCGCGTGCAGGAAGAAGGCCTTCGGGTTGTAAACTGCTTTTGTCAGGGAAGAAATCCTTTGGGTTAATACCTCGAAGGGATGACGGTACCTGAAGAATAAGCACCGGCTAACTACGTGCCAGCAGCCGCGGTAATACGTAGGGTGCGAGCGTTAATCGGAATTACTGGGCGTAAAGCGTGCGCAGGCGGCTTTGCAAGACAGAGGTGAAATCCCCGGGCTCACCCTGGGAACTGCCTTTGTT
+
BCCCCBAB51)====;====;888CFGGGGGGFGGGCFGGGGGGGGGGGGGGGGGGFGGGGGGGGGGGGGGGGGGGGCFGGGGGGGGGGGGGGGGGGFGGGGFGGGGGFGGFGGGGGGGGGCCCFA@CFEGGDGGGEGFGGFFC>C?EAAFCFG;DFCGGGGGGGGEGGGGGGEEGCE7=7DFFGG>DGEGC=F7>?CGF4CF>EGDBD:5E/=7DG0D5FDCG?6FG0)9@01:B6631,977>374CB9?A><F7EG7:428>0)4*.23>:)279(3<8:??::::44?2844=<24(
@M02996:162:000000000-B87FG:1:1101:13144:15346 1:N:0:TCGACGTC+TTATGCGA
CCTACGGGGTGCAGCAGTGGGGAATTTTGGACAATGGGCGCAAGCCTGATCCAGCCATGCCGCGTGCGGGAAGAAGGCCTTCGGGTTGTAAACCGCTTTTGTCAGGGAAGAAAAGGTTCTGGCTAATACCCGGGACTCATGACGGTACCTGAAGAATAAGCACCGGCTAACTACGTGCCAGCAGCCGCGGTAATACGTAGGGTGCAAGCGTTAATCGGAATTACTGGGCGTAAAGCGTGCGCAGGCGGGTATGCAAGACAGAGGTGAAATCCACGGGCTCAACCTGGGAACGTCCTTTTGG
+
88BC=@:8=01=;==;===;;888;CFGGGGGGFGGDFGGEGGGGGGGGGGGGFFGFGGGGGGCFGGGGGGGGGGGFGGGGGGGGGGGEFEFGGGGGGGGGGGGGGGGGGGGEGGGGGGGGGGGG?EFGGGGGGGGGGGGFFGFGGG+@FGFGGGGGGGGGGGGDEGGDFDC8FGGGFGGGGFFGGGGGGD1=7CCFCCF<DGAEGFFAF**9>FFF?GD3<CFG@F41>DE66)*4,)/-)-52)83)446:42).003().2,89<=<::)4<C7(-4<F.4:3:?:(((((-(0-))(
@M02996:162:000000000-B87FG:1:1101:15757:15382 1:N:0:TCGACGTC+TTATGCGA
CCTACGGGGGGCTGCAGTGGGGAATTTTGGACAATGGGGGCAACCCTGATCCAGCCATGCCGCGTGCGGGAAGAAGGCCTTCGGGTTGTAAACCGCTTTTGTCAGGGAAGAAATCCTTTGGGCTAATAACTCGGAGGGATGACGGTACCTGAAGAATAAGCACCGGCTAACTACGTGCCAGCAGCCGCGGTAATACGTAGGGTGCAAGCGTTAATCGGAATTACTGGGCGTAAAGCGTGCGCAGGCGGTTATGCAAGACAGATGTGAAATCCCCGGGCTCAACCTGGGAACTGCATTTGTG
+
8ACCCBD:)1)8888::::::88BFGGGGGGGGGGGGGGGGGGGGGGGGGGGGFGGGGGGGGGGGGGGGGGGGGGGGGGGGGGGGGGGGGGGGGGGGGGGGGGGGGGGGGGGGGGGGGGGGGGGGGFGGGGGG*1BEGGGGGGGGGGGGGGGGGGGGGGGGGGGGGGGGGGGGGGGGGGGGGFFGGGGGGGGGFGGFGGFGGGEGGFFFFGGGFFFGFGGFGGGGFGGFFGD??BFBFFG;79>;D>999:FFFDFFFGFFFFFA<<>F<?:??EGFF>F?FFF?FF:8,4:<74<8<AB7
@M02996:162:000000000-B87FG:1:1101:3052:15400 1:N:0:TCGACGTC+TTATGCGA
CCTACGGGCGGCAGCAGTGGGGAATTTTGGACAATGGGCACAAGCCTGATCCAGCAATGCCGCGTGCAGGAAGAAGGCCTTCGGGTTGTAAACTGCTTTTGTCAGGGAAGAAATCCTTTGGGTTAATACCTCGAAGGGATGACGGTACCTGAAGAATAAGCACCGGCTAACTACGTGCCAGCAGCCGCGGTAATACGTAGGGTGCGAGCGTTAATCGGAATTACTGGGCGTAAAGCGTGCGCAGGCGGCTTTGCAAGACAGAGGTGAAATCCCCGGGCTCAACCTGGGAACTGCCTTTGTT
+
88BCC>A55))8888;;<;;;88BFFGGGGGGGGGGGGG?FGGGGGGGGGGGGGGGGGGGGGGGGGGGGGGGGGGGGGGGGGGGGGGGGGGGGGGGGGFGGGGGGGGGGDGGGGGFGGGGGGGGGGFGGGGGGGGGGGGGGGGGGEGGGGGFEGGGGFGFFGF7FGGGGGGGGGGGGGGGGGFFGGGGGGG>GFGGFGGFGGGFGGFFF@9E<>FCFFGGFGGGGFGGFEGBF?BFFFF:;DB3;B@BDFBFFFF9>><?:54?7:<BFBGFD(8:>92??40((.((.5(,42<BF2<<(
@M02996:162:000000000-B87FG:1:1101:3033:15404 1:N:0:TCGACGTC+TTATGCGA
CCTACGGGCGGCAGCAGTGGGGAATTTTGGACAATGGGCGCAAGCCTGATCCAGCAATGCCGCGTGCAGGAAGAAGGCCTTCGGGTTGTAAACTGCTTTTGTCAGGGAAGAAATCCTTTGGGTTAATACCTCGAAGGGATGACGGTACCTGAAGAATAAGCACCGGCTAACTACGTGCCAGCAGCCGCGGTAATACGTAGGGTGCGAGCGTTAATCGGAATTACTGGGCGTAAAGCGTGCGCAGGCGGCTTTGCAAGACAGAGGTGAAATCCCCGGGCTCAACCTGGTAACTGCCTGTGTG
+
8ACCCEFA50)8888;;<;;;88BEFFGGGGGGGGGGGGGGGGGGGGGGGFGGFFFGFGGGGGGGGEFFGEGGGGGGGGGGGFGGGGGGGGGGFGGGGGGGGGCFGG7FFGFGGGGG9FGGGGGGGGGFGGGG:DDGEGGGGGGGGGCCGGEEFFFGGCCFGGGGCEGGGFGGGGFFFGGGGFFGGGGGGGGCFGFFFGFCCGEGG>EDDGC<FFGF(CCFGGDF?GC?@DD?F:F>?ED754<95;77>0?><6)<6*(,54<::)866:>045:>09?<???>2:(.)):<?78*.564
@M02996:162:000000000-B87FG:1:1101:4957:15407 1:N:0:TCGACGTC+TTATGCGA
CCTACGGGTGACAGCAGTGGGGAATTTTGGACAATGGGCGCAAGCCTGATCCAGCAATGCCGCGTGCAGGAAGAAGGCCTTCGGGTTGTAAACTGCTTTTGTCAGGGAAGAAATCCTTTGGGTTAATACCTCGAAGGGATGACGGTACCTGAAGAATAAGCACCGGCTAACTACGTGCCAGCAGCCGCGTTAATACGTAGGGTGCGAGCGTTAATCGGAATTACTGGGCGTAAAGCGTGCGCAGGCGGCTTTGCAAGACAGAGGTGAAATCCCCGGGCTTAACTTGGGAACTGCCTTTATG
+
88BCCAD910);==;======888CFFFGGGGGGGFGGGGGGGGGGGGGGGGGGGGGGFFGGGGGGGGGGGGGGGGGGGGGGGGDGGGGGCGGG9FFGFGFGGGCGGFGGFCFGGFGFGGFEECEFFGGGGGGGGGDGGGGGGGDEFEGGGFGGGCGFCCE?D8@EGGDFGFGGGGG>EA,CCACGG>D*)=CFFFF6?AD4??5<>)::CEGFACC?G*.<CGFACC6><B0?A=(3377)2<0>)4>9(92).426C?FF?F7:))9)*550<*04,()16)))),(,(,5<337))..
@M02996:162:000000000-B87FG:1:1101:4941:15417 1:N:0:TCGACGTC+TTATGCGA
CCTACGGGTGGCAGCAGTGGGGAATTTTGGACAATGGGCGCAAGCCTGATCCAGCAATGCCGCGTGCAGGAAGAAGGCCTTCGGGTTGTAAACTGCTTTTGTCAGGGAAGAAATCCTTTGGGTTAATACCTCGAAGGGATGACGGTACCTGAAGAATAAGCACCGGCTAACTACGTGCCAGCAGCCGCGGTAATACGTAGGGTGCGAGCGTTAATCGGAATTACTGGGCGTAAAGCGTGCGCAGGCGGCTTTGCAAGACAGAGGTGAAATCCCCGGGCTCAACCTGGGAACTGCCTTTGTG
+
8ACCCEF5=))========;;88BFGGGGGGGGGGGGGGGGGGGGGGGGGGGGFFGGGGGGGGGGGGGGGGGGGGGGGGGGGGGGGGGGGGGGGGGGGGGGGGGGGGGGGGGGGGGGGGGGGGGGGGGGGGGGGGGGGGGGGGGGGGGGGGGGGGGGCFGGGGGGGGGGGGGGGGGFGGGGGFFGGGGGGGGGFGGFGGFGGGFGGFFFFDGGFFGG@GCFGGGGFCDBFGF6?BFFFEG99><>F<7D;FFFFF<7CF7:)5?>622=<C::2>CD;;B?FFF:??B??::35:?F246.
@M02996:162:000000000-B87FG:1:1101:4923:15419 1:N:0:TCGACGTC+TTATGCGA
CCTACGGGTGGCAGCAGTGGGGAATTTTGGACAATGGGCGCAAGCCTGATCCAGCAATGCCGCGTGCAGGAAGAAGGCCTTCGGGTTGTAAACTGCTTTTGTCAGGGAAGAAATCCTTTGGGTTAATACCTCGAAGGGATGACGGTACCTGAAGAATAAGCACCGGCTAACTACGTGCCACCAGCCGCGGCAATACGTAGGGTGCGAGCGTTAATCGGAATTACTGGGCGTAAAGCGTGCGCAGGCTGCATTGCAAGAATTAGGTGAAATCCCCGGGCTCAACCTGGGCACTGCCTCTGTG
+
8ACCCFFA@0)========;;888F@FGGFCFGGGGGGGG@FFGGGGGGGGGGGF@FCFCGGGGGGDGGGGDGG<FG8AFGGGGEFGFGCFGGGGC<FGGGGGGG?F=EG,EAF;?F?F?4?FE=AEACE,,@F8EGGFGGGGG=BFGC>E8DF,=BD9FFC8EG?68:D8FFFCGFF5C,*3@C99*7C)4=?CGF=7)9D::D<).)0/:*8@7*819@FDFF6+92>C53:4=,4B*(),32)).*(./2:)48**))*..62)586*54478>0(4)94:0(11(.(,()44).56.
@M02996:162:000000000-B87FG:1:1101:23569:15485 1:N:0:TCGACGTC+TTATGCGA
CCTACGGGTGGCTGCAGTGGGGAATTTTGGACAATGGGCGCAAGCCTGATCCAGCAATGCCGCGTGCAGGAAGAAGGCCTTCGGGTTGTAAACTGCTTTTGTCAGGGAAGAAATCCTTTGGGTTAATACCTCGAAGGGATGACGGTACCTGAAGAATAAGCACCGGCTAACTACGTGCCAGCAGCCGCGGTAATACGTAGGGTGCGAGCGTTAATCGGAATTACTGGGCGTAAAGCGTGCGCAGGCGGCTTTGCAAGACAGAGGTGAAATCCCCGGGCTCAACCTGGGAACTGCCTTTGTG
+
88ACCB=5:0)=;======;;88BFEGGGGGGGGGGGGGGGEGGGGGGGGGGGGGFGGGGGGGGGGGGGGGGGGGGGGGGGGGGGGGGGGGGGGGGGGGGGGGGGGGGGGGGGGGGGGGGGGGGG<EAFFFGGGDGEGGGGGGGGGGC9EG8EGFGGGGGGGGFEEEGGGGGGGGGGGGGGGFFGGGGG=5=::CC>FC;D3;BEGEFFEGGGFFGG0>*8<CCC46>?DGFF,-@>BFG><9B0@E>GFF@DBB<2AFFFF8<?B9?8<:,83;:52(-89<???044(-8?<:??<>2(
@M02996:162:000000000-B87FG:1:1101:22694:15551 1:N:0:TCGACGTC+TTATGCGA
CCTACGGCGGCAGCAGTGGGGAATTTTGGACAATGGGCGCAAGCCTGATCCAGCAATGCCGCGTGCAGGAAGAAGGCCTTCGGGTTGTAAACTGCTTTTGTCAGGGAAGAAATCCTTTGGGTTAATACCTCGAAGGGATGACGGTACCTGAAGAATAAGCACCGGCTAACTACGTGCCAGCAGCCGCGGTAATACGTAGGGTGCGAGCGTTAATCGGAATTACTGGGCGTAAAGCGTGCGCAGGCGGCTTTGCAAGACAGAGGTGAAATCCCCGGGCTCAACCTGGGAACTGCCTTTGTGA
+
8ACCCF>)811888;;<;;;888;;<FFGGGGGGGGGGGGGGGGGGGGGGGGGGGGGGGGGGGGGGGGGDGGGGGGGGGGGGGGGGGGGGGGGGGGGGGGGGGGGGFFGGGGGGGGFGGGGGGGGGGGGGGGGGGGGGGGGGGEGGGGFGGGGGGGGGGGGGGGEEGGGGGGGGGGGGGGGDAFGDDGGGGGGFGGFGGBGGGFGCDFFFGGFFB<DBDGFGGFFFGGBFGDFFF<:<DG>99<95>>GB??4<BF?6938?B>BBB4?AFF?>F85282573,:??<>?:??:7A=9..)
@M02996:162:000000000-B87FG:1:1101:22708:15562 1:N:0:TCGACGTC+TTATGCGA
CCTACGGCGGCAGCAGTGGGGAATTTTGGACAATGGGCGCAAGCCTGATCCAGCAATGCCGCGTGCAGGAAGAAGGCCTTCGGGTTGTAAACTGCTTTTGTCAGGGAAGAAATCCTTTGGGTTAATACCTCGAAGGGATGACGGTACCTGAAGAATAAGCACCGGCTAACTACGTGCCAGCAGCCGCGGTAATACGTAGGGTGCGAGCGTTAATCGGAATTACTGGGCGTAAAGCGTGCGCAGGCGGCTTTGCAAGACAGATGTGAAATCCCCGGGCTCACCCTGGGAACTTCCTTTGTG
+
88ACC5:)1)1888;;<;;;888;;<CFFFGGGFFFFFECGGGGGGGFGGGGGGEGGGGGGGGGGGGGGDGGFFEGGGGGGGGGGGFGGFGGGGGGGGGGGGFFFFDGGGGGFGGFGGGGDCG@FGGGGGGEGGGGGGGEGGECGGCFGGGFGFGG9EFFCCF7FGGGGFGFGDGGGGGGGGFFGGGGDG3:ACFEFGDDGG5>C3>EFBGGC*69C?GGFECFGF=C9DDE()678?B>313)-.82C(:F2).51E<((/.)).-6*-*)(()/.38?).4144((.4))).)./)-.
@M02996:162:000000000-B87FG:1:1101:4713:15579 1:N:0:TCGACGTC+TTATGCGA
CCTACGGGGGCAGCAGTGGGGAATTTTGGACAATGGGCGCAAGCCTGATCCAGCAATGCCGCGTGCAGGAAGAAGGCCTTCGGGTTGTAAACTGCTTTTGTCAGGGAAGAAATCCTTTGGGTTAATACCTCGAAGGGATGACGGTACCTGAAGAATAAGCACCGGCTAACTACGTGCCAGCAGCCGCGGTAATACGTAGGGTGCGAGCGTTAATCGGAATTACTGGGCGTAAAGCGTGCGCAGGCGGCTTTGCAAGACAGAGGTGAAATCCCCGGGCTCAACCTGGGAACTGCCTTTGTGA
+
8ACCC>DAB01888;;<;;;888;;CEFGGGGGGGGGGGGGGEGGGGFEGGGGFFFGGGGGGGGGGGGGGGGGGGGGGGGGGGGGGGGGGGGGGGGGGGGGGGGGGDFGGGGGGGGGGGGGGGGGGGGGGGGGGGGGGGGGGGGGGGGGGGGGGGGGGGGGGGDGGGGGGGGGGGGGGGGGGFFGGGGGGGEFFGGFGGFGFGFDDFFFB3EGFFGGFDFFFGGGFFGFEDF:BAFBFFD>>>77@BFCB?FDFFF?CDBF?B76A2AF<FDBBF55><D24:::1:<:?>?F:>B?AA<)
@M02996:162:000000000-B87FG:1:1101:4695:15585 1:N:0:TCGACGTC+TTATGCGA
CCTACGGGGGCAGCAGTGGGGAATTTTGGACAATGGGCGCAAGCCTGATCCAGCAATGCCGCGTGCAGGAAGAAGGCCTTCGGGTTGTAAACTGCTTTTGTCAGGGAAGAAATCCTTTGGGTTAATACCTCGAAGGGATGACGGTACCTGAAGAATAAGCACCGGCTAACTACGTGCCAGCAGCCGCGGTAATACGTAGGGTGCGAGCGTTGATCGGAATTACTGGTCGTAGAGCGTGCGCAGGCGGCTTTGCAAGACAGCGGTGAAATCCCCGGGCTCAACCTGGGAACTGCCTGTGTGG
+
-8BCCF@):10888;;<;;;868;;CFGG9EFEGEFE<FGGGGGGGF@CFE@F@8@EFFFEDGGGFGGG@FFEDFGFFGGGGGGGGGGGFE,EFFFFGDEFF9EEG@,@,AFFFGGGF<FECF=DGGGGA>=C8BEG8@+,,8CF@8D;C?DC;@FAFGEFG8CCGC5?EF,9CEFEGC?546ACD:DG=)=AFFFFFGF3DC3EDB:D)9*9=BGG055:CE7E93:4>4)-6274(514)450)77G(4?:4422777(.4:>0<4*4*41278)--,,),(441..(53).4)185.(
@M02996:162:000000000-B87FG:1:1101:4707:15597 1:N:0:TCGACGTC+TTATGCGA
CCTACGGGGGCAGCAGTGGGGAATTTTGGACAATGGGCGCAAGCCTGATCCAGCAATGCCGCGTGCAGGAAGAAGGCCTTCGGGTTGTAAACTGCTTTTGTCAGGGAAGAAATCCTTTGGGTTAATACCTCGAAGGGATGACGGTACCTGAAGAATAAGCACCGGCTAACTACGTGCCAGCAGCCGCGGTAATACGTAGGGTGCGAGCGTTAATCGGAATTACTGGGCGTAAAGCGTGCGCAGGCGGCTTTGCAAGACAGAGGTGAAATGCCCGGGCTCAACCTGGGAACTGCCTTTGTGA
+
88ABC?@5511888;;<;;;888;;CCEFFFFFFFGGFGGGFFGGFFFGFGFGGGGGGGGDFGGGFGFGEFGDCFGDFGGGFGGGGGGGGGGGGGGGGFGGGGGGGGCFFGGGGGCFFGGGGGGGGEFFGGGEGGGGGGGGGGGGGGCGGGGGCGGFEGGFF5CCEGGGGFEGGGGGGFGGGFFFGGGGGDGFAGEFGGDDFGFGG>>57>=F4FGGFGGFGG=??C59EGF?FF>:<37196)4>3(/4:B<94<?66:?F6)8<2<?)::B?:850()44:>1(((.4)3,,82?66()
@M02996:162:000000000-B87FG:1:1101:23106:15601 1:N:0:TCGACGTC+TTATGCGA
CCTACGGGTGGCAGCAGTGGGGAATTTTGGACAATGGGCGCAAGCCTGATCCAGCCATGCCGCGTGCGGGAAGAAGGCCTTCGGGTTGTAAACCGCTTTTGTCAGGGAAGAAAAGGTTCTGGCTAATACCCGGGACTCATGACGGTACCTGAAGAATAAGCACCGGCTAACTACGTGCCAGCAGCCGCGGTAATACGTAGGGTGCAAGCGTTAATCGGAATTACTGGGCGTAAAGCGTGCGCAGGCGGTTATGCAAGACAGAGGTGAAATCCCCGGGCTCAACCTGGGAACTGCCTTTGTT
+
88CCCB:5:0)====;==;;;88BFEGGGGGGGGGGGGGGGGGGGGGGGGGGGFGGGGGGGGGGGGGGGGGGGGGGGGGGGGGGGGGGGGGGGGGDGGGGGGGGFGGGGGGGGGGGGGGGGGGGGGGFGGGGGEGGGGGGGGGGCEGEGGGGDGGGGGGGGGFG@EGDGGGGGGGGGGGGGGFFGGGGGGGC8FECFGFFGGGFGGFFF)1CDFFGGB7DFGGGGFE4(8CDFFFFFF:C>GB34))4>>FFBFF2<FD:<5>?BF92@AD?:3@E3(3:?FFFF?:4(.-))).8@>BA(
@M02996:162:000000000-B87FG:1:1101:7753:15613 1:N:0:TCGACGTC+TTATGCGA
CCTACGGGTGGCAGCAGTGGGGAATTTTGGACAATGGGCGCAAGCCTGATCCAGCCATGCCGCGTGCGGGAAGAAGGCCTTCGGGTTGTAAACCGCTTTTGTCAGGGAAGAAAAGGTTCTGGCTAATACCCGGGACTCATGACGGTACCTGAAGAATAAGCACCGGCTAACTACGTGCCAGCAGCCGCGGTAATACGTAGGGTGCAAGCGTTAATCGGAATTACTGGGCGTAAAGCGTGCGCAGGCGGTTATGCAAGACAGAGGTGAAATCCCCGGGCTCAACCTGGGAACTGCCTTTGTG
+
8ACCCED5=50=;==;===;;88BCFGGGGGGGGGGGGGFFGGGGGGGGGGGGFGGGGGGGGGGGGGGGGGGGEGGGGGGGGGGGGGGGGGGGGGGGGGGGGGGGGGFGGGGGGGGGGGGGGGGGGFFGGGGEGGEGGGGGGGGGGGGFAFGGGCGFGGGGCD>CE>EGGGGGGGGGGGFGGFFGGGGGGGGDFFGFGFFGG68?CFFFEGG3<FGF?GGFGGGGF<<(757:?>?>179291>9BB697<FD><9867345>:?<DBF6:5:-<:7>(15*4:??1::43:DD2>FBAF:
@M02996:162:000000000-B87FG:1:1101:7457:15628 1:N:0:TCGACGTC+TTATGCGA
CCTACGGGAGGCTGCAGTGGGGAATTTTGGACAATGGGCGCAAGCCTGATCCAGCAATGCCGCGTGCAGGAAGAAGGCCTTCGGGTTGTAAACTGCTTTTGTCAGGGAAGAAATCCTTTGGGTTAATACCTCGAAGGGATGACGGTACCTGAAGAATAAGCACCGGCTAACTACGTGCCAGCCGCCGCGGTAATACGTAGGGTGCGAGCGTTAATCGGAATTACTGGGCGTAAAGCGTGCGCAGGCGGCTTTGCAAGACAGAGGTGAAATCCCCGGGCTCAACCTCGGAACTGCCTTTGTG
+
8ACCCEF>)10=6======;;88BF8FGCC<FGGGGGFGG@FGGCFGGG<CEFFGEF<FGGFGGGGFGGGGGGGGGG<F<FEFGGGGGGGGGGGDGGGGGGGFFDCFFFGGGA?FEE,ABF+6==?;F=FA9===BBEGGCFGDEEDC9BF8EGFG,3=36==8<CE+1@ED>F893AC,,**/1@/:7CC8C8A+)2>)/:FE*18:))1C/8@:7(/9@G9>C/?71.904?<*-(.*-1,84)07519@AAB)-*9,().4)3-4F<7:?08?>0(-.*4<(,-4(,-),,()*.5..
@M02996:162:000000000-B87FG:1:1101:24213:15783 1:N:0:TCGACGTC+TTATGCGA
CCTACGGGTGGCAGCAGTGGGGAATTTTGGACAATGGGCGCAAGCCTGATCCAGCAATGCCGCGTGCAGGAAGAAGGCCTTCGGGTTGTAAACTGCTTTTGTCAGGGAAGAAATCCTTTGGGTTAATACCTCGAAGGGATGACGGTACCTGAAGAATAAGCACCGGCTAACTACGTGCCAGCAGCCGCGGTCATACGTAGGGTGCGAGCGTTAATCGGAATTACTGGGCGTAAAGCGTGCGCAGGCGGCTTGGCAATACAGAGGTGAAATCCCCGGGCTCCACCTGGGAACTGCCTTTGTG
+
88CCCA0880);======;;;88B<EFGGDGGGGGGEEGGGGFGGGGGGGGGGGCFEGGGGGGGGGGGGGGGFGGGGGGGGGGGGGGGGGGGGGGGGGFGCDGGGGGGG7BFGGGGFFGGCEBFGCEFDGFFGGGCE@FFEGGG7EGEGFCGGF;DGGGCBDF,@CEGGGGGGGGG>EGGFGFAEG4DD*:*41=C4**):DFEGDF5AACGG)1CF(877FFGF?+9:5D:??FB(-7*->95;FD63995(,,)(+2))041??A?4)242,8:53(1(982:7(2.3(..)4)/-.6,
@M02996:162:000000000-B87FG:1:1101:20180:15912 1:N:0:TCGACGTC+TTATGCGA
CCTACGGGAGGCAGCAGTGGGGAATTTTGGACAATGGGCGCAAGCCTGATCCAGCAATGCCGCGTGCAGGAAGAAGGCCTTCGGGTTGTAAACTGCTTTTGTCAGGGAAGAAATCCTTTGGGTTAATACCTCGAAGGGATGACGGTACCTGAAGAATAAGCACCGGCTAACTACGTGCCAGCAGCCGCGGTAATACGTAGGGTGCGAGCGTTAATCGGAATTACTGGGCGTAAAGCGTGCGCAGGCGGCTTTGCAAGACAGAGGTGAAATCCCCGGGCTCAACCTGGGAACTGCCTGTGGG
+
88BCCAA>A:)========;;88BECFGGGGGGGGGGGGG:FFGGGGGGAFGGFFGGGGGGGGGGGGGGGGGGGGGGGGGGG7FEFGGGGGGGGGGGGGGGGGGGGG?FGGGFAEFFFFGGG7BFGEFGGGGGGFEGEFGGGGGCEDBB,DEGGGGGGGGGGGGGGGDGGGGGGGGGGGGGDAAGGGGGGDGGFGGADFAGDFEED:ADFDGGFF>DFD<FGGCFBCDBFGFF6>@92;D4)453)7>561;>AF97=<:0?8?7:DD/:::?FBC>9(-5FF<37?677,83).5*.5((
@M02996:162:000000000-B87FG:1:1101:20616:15914 1:N:0:TCGACGTC+TTATGCGA
CCTACGGGCGGCAGCAGTGGGGAATTTTGGACAATGGGCGCAAGCCTGATCCAGCAATGCCGCGTGCAGGAAGAAGGCCTTCGGGTTGTAAACTGCTTTTGTCAGGGAAGAAATCCTTTGGGTTAATACCTCGAAGGGATGACGGTACCTGAAGAATAAGCACCGGCTAACTACGTGCCAGCAGCCGCGGTAATACGTAGGGTGCGAGCGTTAATCGGAATTACTGGGCGTAAAGCGTGCGCAGGCGGCTTTGCAAGACAGAGGTGAAATCCCCGGGCTCAACCTGGGAACTGCCTTTGTG
+
ACCCCFF5=)18888;;<;;;88BCFFGGGGGGGGGGGGGGGGGGGGGGGGGGGGGGGGGGGGGGGGGGGGGGGGGGGGGGGGGGGGGGGGGGGGGGGGGGGF<FGGGGGGGGGGGGGGGGGGGGGGFGGGGGFGGGGGGGGGGGGGGGGGGGFGGGGGGGGGGGEGGGGGGGGGCCGGGGGFFGGGGGGGGGFGGFFGFGGGFGGFEBDGGGFFFG<GGFGGFGFGGFFG:?3<=9::54)(.48@BD>9FF4AA>FG????BBFB26:C???FGFF9?<FBBBF<:4:42?<82=4<A4
@M02996:162:000000000-B87FG:1:1101:20606:15929 1:N:0:TCGACGTC+TTATGCGA
CCTACGGGCGGCAGCAGTGGGGAATTTTGGACAATGGGCGCAAGCCTGATCCAGCAATGCCGCGTGCAGGAAGAAGGCCTTCGGGTTGTAAACTGCTTTTGTCAGGGAAGAAATCCTGTGGGCTAATACCTCGAAGGGATGACGGTACCTGAAGAATAAGCACCGGCTAACTACGTGCCAGCAGCCGCGGTAATACGTAGGGTGCGCGCGTTAATCGGAATTGCTGGGCGTATAGCGTGCGCAGGCGGCTTTGCAAGACAGAGGTGAAATCCCCGGGCTCCACCTGGGAACTGCCTTTTTG
+
88CCCBD=81)8888;;<;,;88BF,CFGG,EFFGGGGGG7FGGGGGGG<FGGGG,E?FEGGGGEG,FGGGAFGGGG8=FF@+F:=F+B?FGF,,55CFFE<FGG8F+FF@FGGDDG<:FD++A>>@?DD9=>7,@++>DE6FC:EGC,,9,@<@:B=8FF8,4@***426=:EE:,=FC8/;F<69D)/113;<+;C45C<;5=))))0)29:BC<3**8:+*<*+/857>(448,-8*-)37(5),/3(/).:<<**,(7:::2428<G?:,5*717(,937?7(,(5,5,444/4)).
@M02996:162:000000000-B87FG:1:1101:20180:15931 1:N:0:TCCACGTC+TTATGCGA
CCTACGGGAGGCAGCAGTGGGGAATTTTGGACAATGGGCGCAAGCCTGATCCAGCAATGCCGCGTGCAGGAAGAAGGCCCTCGGGTTGTAAAATTCTTTTTTCAGGGGAGAAATACTTTGGGTTAATACATCGAAGGGATGACCGTACCTAAAGACATAGCCCCGCTTAGTTACATGACACCAGCCAAGGTAGTGCGTGCGGGGCGTACGTGAATTGAAATTACTGGGCGTAAAGCGTGCCGAGATGGCATGGCAGGGGTGAAGTGAAAGCCCCTGGCTCGACCCGTGACGTGCATTTGGG
+
8ACCCBDFA:)=,======,;88BF,FFGGGGGGGGG,FF+FGG8FGGGGGGGGG,EFGGGGGGGG,FGGFGGGG<F,E,B,+BF4F+,,CF,,,5,CFG,8,C5EF+FE:EFG9,,,CF,+@:=FEFG,,CCD8C+BF,3DF,=EGG7,,,@,,,,,2=,+,+*3***,3,2@,,,,,,2**3,*/***04,*,,2:*::)*)*)0)))0*17@*0)***++0</+*,7/.(()*(-7*(/(.(.1)9().(8B((*),-),))5)./)9(4()*03.5(59936--((--(((.1))),
@M02996:162:000000000-B87FG:1:1101:11958:15973 1:N:0:TCGACGTC+TTATGCGA
CCTACGGGAGGCAGCAGTGGGGAATTTTGGACAATGGGCGCAAGCCTGATCCAGCAATGCCGCGTGCAGGAAGAAGGCCTTCGGGTTGTAAACTGCTTTTGTCAGGGAAGAAATCCTTTGGGTTAATACCTCGAAGGGATGACGGTACCTGAAGAATAAGCACCGGCTAACTAGTGGCCACAAGCCGCGTTAATCCGTAGGTTTGGGGCGTTATTGGGAATTCTTGGGCGTAAAGGGTCGGCGGCGGGCTTGCACTACAGAGGGTGAATTCCCCGGCCTCACCCTGGGACTTGCTTTTGTT
+
A@CC8?0=51)8===;====;888CFFGGGGGFFFGGGGFFGGFGGGGGGGGGGGGFGGGGGGGGGGGGGDGG?FG<FGGGGG7FGGGGGGGGGGFGGFGEGFCFDCGGGGGFFGGGGGGGGGGGGEFFEDG6B>CDEGFEGGGGEGCFFG8DGGGGGFGCDGGGGGGG7,7+,7,,4,,**00=/**3/)*41,582*:?=,1/*))55CED)**9,7*7++00921,)9521)*-4))()(),))()42)(,)),+*).0((4,4<6):<2(.*)((.,),(44<:((())-))1.)(,
@M02996:162:000000000-B87FG:1:1101:11947:15988 1:N:0:TCGACGTC+TTATGCGA
CCTACGGGAGGCAGCAGTGGGGAATTTTGGACAATGGGCGCAAGCCTGATCCAGCAATGCCGCGTGCAGGAAGAAGGCCTTCGGGTTGTAAACTGCTTTTGTCAGGGAAGAAATCCTTTGGGTTAATACCTCGAAGGGATGACGGTACCTGAAGAATAAGCACCGGCTAACTACGTGCCAGCAGCCGCGGTAATACGTAGGGTGCGAGCGTTAATCGGAATTACTGGGCGTAAAGCGTGCGCAGGCGGCTTTGCAAGACAGAGGTGAAATCCCCGGGCTCAACCTGGGAACTGCCTTTGTG
+
8ACCCE@A8:)=8=======;8BCFGGGGGGGGGGGGGGGGGGGGGGGGGGGGGGGGGGGGGGGGGGGGGGGGGGGEGGGGGGGGGGGGGGGGGGGGGGGGGGGGGGGGGGGGGGGGGGGGGGGGGGEGGGGGGGGGGGGGGGGGGGEGGGFGGGGGGGGGGGGGDGGGGGGGGGGGGGGGGFFGGGGGGGGGFFGFGGFG3CAEGEFFFGGGFFGGFGGFGGFCFGFFFGF??FFBFFC9<651BFBDBF@>>FAD=F?F54<BF<?06??F?FGFF9???::><?B4843<?B?F2-..
@M02996:162:000000000-B87FG:1:1101:6446:16014 1:N:0:TCGACGTC+TTATGCGA
CCTACGGGTGGCAGCAGTGGGGAATTTTGGACAATGGGCGCAAGCCTGATCCAGCAATGCCGCGTGCAGGAAGAAGGCCTTCGGGTTGTAAACTGCTTTTGTCAGGGAAGAAATCCTTTGGGTTAATACCTCGAAGGGATGACGGTACCTGAAGAATAAGCACCGGCTAACTACGTGCCAGCAGCCGCGGTAATACGTAGGGTGCGAGCGTTAATCGGAATTACTGGGCGTAAAGCGTGCGCAGGCGGCTTTGCAAGACAGAGGTGAAATCCCCGGGCTCAACCTGGGAACTGCCTTTGTG
+
88CCCDAAA0)=;=8;===;;88CFFGGGGGGGGGGGGGGGGGGGGGGGGGGGFFGFGGGGGGGGGGGGGGGGGGGGGGGGGGGGGGGGGGGGGGGGGGGGGGGGGGFGGGGFFGGGGFGGGGGGGGGGFFFGGGGGGGGGGGGGGGGFGGEEFGGGGGGGDEFFGGGDGGGGGGGGGGGGGFFGGGGGGGGGFGGFGGFGGGFGGFDEEGGCAFGGFGGFGGGGFGGFFGD??A=9?F3499D>DD999>4>BFAFDC??F?<7?<?F4*5:4>CBB>F?68??FB280-4<BFF44>4.
@M02996:162:000000000-B87FG:1:1101:9183:16047 1:N:0:TCGACGTC+TTATGCGA
CCTACGGGTGGCTGCAGTGGGGAATTTTGGACAATGGGCGCAAGCCTGATCCAGCAATGCCGCGTGCAGGAAGAAGGCCTTCGGGTTGTAAACTGCTTTTGTCAGGGAAGAAATCCTTTGGGTTAATACCTCGAAGGGATGACGGTACCTGAAGAATAAGCACCGGCTAACTACGTGCAAGCAGCCGCGGTAATACGTAGGGTGCGAGCGTTAATCGGAATTACTGGGCGTAAAGCGTGCGCAGGCGGCTTTGCAAGACAGAGGTGAAATCCCCGGGCTCAACCTGGGAACTGCCTTTGTG
+
8ACCCD>580)====;===;;888EFGGGGGGGGGGGGGGGGGGGGGGGGGGGGGGGGGGGGGGGGGGGGGGGGGGGGGGGGGGGGGGGGGGGGGGGGGGGGFFGGGGGGGFFGGGGGGGGGFGGGFFGFEFGGGGGGGGGGGGGGGGFGGFFGFGGGGGGGGGGGGGGGGGGFEGGG*@EGFFGGGGGEGGEFGGFGGFGDGEED>E3ADEGFFGG@CGFGGGGFGF?>DFB6567?:*2>0:7:@0CBF?DFF48773<@BFFFA?9<DBF:>GB>3:<9:<??B::5-353.8=AA)(
@M02996:162:000000000-B87FG:1:1101:9175:16064 1:N:0:TCGACGTC+TTATGCGA
CCTACGGGTGGCTGCAGTGGGGAATTTTGGACAATGGGCGCAAGCCTGATCCAGCAATGCCGCGTGCAGGAAGAAGGCCTTCGGGTTGTAAACTGCTTTTGTCAGGGAAGAAATCCTTTGGGTTAATACCTCGAAGGGATGACGGTACCTGAAGAATAAGCACCGGCTAACTACGTGCCAGCAGCCGCGGTAATACGTAGGGTGCGAGCGTTAATCGGAATTACTGGGCGTAAAGCGTGCGCAGGCGGCTTTGCAAGACAGAGGTGAAATCCCCGGGCTCAACCTGGGAACTGCCTTTGTG
+
68ACCA:0:))===8;===;;888CEFGGGGGFEGGGGGFGGGGGGGGGGGGGFGGGGGGGGGGGGGGGGGGGFFGFFGGGGGGGGGGGFFFGGGGGGGGGGFFGGFDGDGFGGGCGGFEGGGGGGGGGFFFG?EGGGFG7DFGGGGCDFGG>FFGFFFDEDF@@89ECEGAF6CG>FGGGGFFG9C>C:CEDA@CFGF658E:=CAF:3CE3>FGFDGDFGGGGFGD6>CE?:<=91<<,)7<4)89C9(944)4<F4?B54?:?A?FA*:?1>>@99(2?BF0?B?0332<<1<=.:)(
@M02996:162:000000000-B87FG:1:1101:9195:16064 1:N:0:TCGACGTC+TTATGCGA
CCTACGGGTGGCTGCAGTGGGGAATTTTGGACAATGGGCGCAAGCCTGATCCAGCAATGCCGCGTGCAGGAAGAAGGCCTTCGGGTTGTAAACTGCTTTTGTCAGGGAAGAAATCCTTTGGGTTAATACCTCGAAGGGATGACGGTACCTGAAGAATAAGCACCGGCTAACTACGTGCCAGCAGCCGCGGTAATACGTAGGGTGCGAGCGTTAATCGGAATTACTGGGCGTAAAGCGTGCGCAGGCGGCTTTGCAGGACAGAGGTGAAATCCCCGGGCTCAACCTGGGAACTGCCGTTGTT
+
8ACCC>)0:))=;==;===;;888CFFGGGGGGFGGGGGGGGGGGGGGGGGGGDGGFFGGGGGGFGGGGG:FFEGCFGGGGGFGGGGGGGGGGGFGGGGGGGGGGGGFGGGGGCGGGGFF87CFFGEFGGFGEGG>@+,A@FGGGEGCFGGC?@,@@DFBF=DD>CEGGGGGFGC?,*AF67A>>CDGGG5CGFFFF686C:;5:D8).81::5CFG<*85<:DDFED()/8<?B4>F35(>()(5>091;74<4)459<()51::93*:7,7?E*812826:04(26(.4)87<(<213(
@M02996:162:000000000-B87FG:1:1101:22371:16117 1:N:0:TCGACGTC+TTATGCGA
CCTACGGGAGGCAGCAGTGGGGAATTTTGGACAATGGGCGCAAGCCTGATCCAGCAATGCCGCGTGCAGGAAGAAGGCCTTCGGGTTGTAAACTGCTTTTGTCAGGGAAGAAATCCTTTGGGTTAATACCTCGAAGGGATGACGGTACCTGAAGAATAAGCACCGGCTAACTACGTGCCAGCAGCCGCGGTAATACGTAGGGTGCGAGCGTTAATCGGAATTACTGGGCGTAAAGCGTGCTCAGGCGGCTTTGCAAGACAGAGGTGAAATCCCCGGGCTCAACCTGGGAACTGCCTTTGTG
+
8ACCC>AB81)=88======;88BFFGGGGGGGGGGGGGGGGGGGGGGGGGGGGGGGGGGGGGGGGGGGGEGGGGGGGGGGGGGGGGGGGGFGGGGGGGGGFGGGGGFFGGGGGFGGGGGGGGGGGFGGGGGGFDEC+>DCEG@FC++EFGCFGFGFG7FGGGGEGGGGGGGGGGGGGGGGFFFGGGGG5/B*:,,/;;FGGFDCD)=B3>E*8@FC13<>EGGGFGGBDG36(.79BF:,04@??B>GFFFFDF47*97853:??F?F<:?235?:230<68?:164,,42).(./44:.
@M02996:162:000000000-B87FG:1:1101:22353:16120 1:N:0:TCGACGTC+TTATGCGA
CCTACGGGAGGCAGCAGTGGGGAATTTTGGACAATGGGCGCAAGCCTGATCCAGCAATGCCGCGTGCAGGAAGAAGGCCTTCGGGTTGTAAACTGCTTTTGTCAGGGAAGAAATCCTTTGGGTTAATACCTCGAAGGGATGACGGTACCTGAAGAATAAGCACCGGCTAACTACGTGCCAGCAGCCGCGGTAATACGTAGGGTGCGAGCGTTAATCGGAATTACTGGGCGTAAAGCGTGCGCAGGCGGCTTTGCAAGACAGAGGTGAAATCCCCGGGCTCAACCTGGGAACTGCCTTTGTG
+
8ACCC>AF510=========;88BFFGGGGGGGGGGGGGGGGGGGGGGGGGGGFFFFGGGGGGGGGGGGGGGGGGGGGGGGGGGGGGGGGGGGGGGGGGGGGGGGGGGGGGGGGGGGGGGGGGGGGGGGGGGGEGGGGGGGGGGEEGEGGG8DFGGGGGGGFGGDGGGGGGGGGGGGGGGGGFFGGGGGGGEEFGFFGGFGGGFGGFFFFGGGFFGC@G9>?EC9@?48BGF:?AFFFFG4>>>95749>>FF>>6A6D>?F??F?9?6<C2:?DG>16:?F??>:F:10-8>>BFB>AA1
@M02996:162:000000000-B87FG:1:1101:13759:16128 1:N:0:TCGACGTC+TTATGCGA
CCTACGGGGGGCAGCAGTGGGGAATTTTGGACAATGGGCGCAAGCCTGATCCAGCAATGCCGCGTGCAGGAAGAAGGCCTTCGGGTTGTAAACTGCTTTTGTCAGGGAAGAAATCCTTTGGGTTAATACCTCGAAGGGATGACGGTACCTGAAGAATAAGCACCGGCTAACTACGTGCCAGCAGCCGCGGTAATACGTAGGGTGCGAGCGTTAATCGGAATTACTGGGCGTAAAGCGTGCGCAGGCGGCTTTGCAAGACAGAGGTGAAATCCCCGGGCTCAACCTGGGAACTGCCTTTGTG
+
8ACCCD>1=1)8888::<:::88CFGGGGGGGGGGGGGGGGGGGGGGGGGGGGGGGGGGGGGGGGGGGGGGGGGGGGGGGGGGGGGGGGGGGGGGGGGGGGGGGGGGGGGGGFFGGGGGGGGGGE9BFFFGGEFFGGGGFGGGGGGGGGGGFGGGGGGGGGGGGGGEGGGGGGGGGGGGFGGFFGFDGGGGEGFGGFFGFGGGFGGFFFFGGGFFGGFGGFGGGGFGGFFGFF0<@>FB3777@;BEFGFFFDFF9A6F72)(4?FBFFDCBFBFGB>>?F???:8???8283<<B954.(
@M02996:162:000000000-B87FG:1:1101:13032:16148 1:N:0:TCGACGTC+TTATGCGA
CCTACGGGGGGCTGCAGTGGGGAATTTTGGACAATGGGCGAAAGCCTGATCCAGCCATGCCGCGTGCAGGATGAAGGCCTTCGGGTTGTAAACTGCTATTGTACGGAACGAAACGGTCTTTTCTAATAAAGAAGGCTAATGACGGTACCGTAAGAATAAGCACCGGCTAACTACGTGCCAGCAGCCGCGGTAATACGTAGGGTGCAAGCGTTAATCGGAATTACTGGGCGTAAAGCGTGCGCAGGCGGTGATGTAAGACAGTTGTGAAATCCCCGGGCTCAACCTGGGAACTGCATCTGTG
+
8ACCCE8@B))8888::::::888BFGFGGGGGGGGGGGGFGGGGGGGGGGGGGFGGGGGGGGGGGGGGGGGGGGGGGGGGGGGGGGGGGGGGGGGGGGGGGGGGGEGGGGGGGGGGGGGGGGGGGGGGFG@CGGGGGGGGGGGGGGGGGGCEGGGGGGGGGGGGGGGGGGGGGGGGGGGGGFFGGGGGGCCEFDFFFG:DDGFCFFFFBGGG@FGFBGGFGGGFBGGFFDFBFFFB:3C999B>756),(9>FF2AEF??FBFD:2<@AGFB?@ED>>??FBB><<<(548?FA>?<A4.
@M02996:162:000000000-B87FG:1:1101:13030:16170 1:N:0:TCGACGTC+TTATGCGA
CCTACGGGTGGCTGCAGTGGGGAATTTTGGACAATGGGCGAAAGCCTGATCCAGCCATGCCGCGTGCAGGATGAAGGCCTTCGGGTTGTAAACTGCTATTGTACGGAACGAAACGGTCTTTTCTAATAAAGAAGGCTAATGACGGTACCGTAAGAATAAGCACCGGCTAACTACGTGCCAGCAGCCGCGGTAATACGTAGGGTGCAAGCGTTAATCGGAATTACTGGGCGTAAAGCGTGCGCAGGCGGTGAGGTAAGACAGTTTTGAAATCCCCGGGCTCAACCTTGGAACTGCATCTGTG
+
8ACCCA:0)));;==;===;;888EFGGGGGGGDGGGGGGGGGGGGFGGGGGGGGGGGGGGGGGGGGGGGGGGGGGGFGGGGGGGGGGEGDFGGGGGGGGGGGGGGFGGGGGGGGDGDGGGGDFGFEAFFEFGFEGGFGGGDGG7CGGGCGD8DGGGGGGFGGGGGDEEGGFFCEF:FGG646FFF@DDD9:?>C,?;85CGGEE<CFFEDE*:7FF(9*:FFF+7?F<@7>?F9=>359,9(81<>>37?)434>FFC?FFF)).26*.:2:4>EE02:29(,()),))()54.)8<).)
@M02996:162:000000000-B87FG:1:1101:10986:16263 1:N:0:TCGACGTC+TTATGCGA
CCTACGGGGCGCAGCAGTGGGGAATTTTGGACAATGGGGGCAACCCTGATCCAGCAATGCCGCGTGTGTGAAGAAGGCCTTCGGGTTGTAAAGCACTTTTGTCCGGAAAGAAAACGCCGTGGTTAATACCCGTGGCGGATGACGGTACCGGAAGAATAAGCACCGGCTAACTACGTGCCAGCAGCCGCGGTAATACGTAGGGTGCAAGCGTTAATCGGAATTACTGGGCGTAAAGCGTGCGCAGGCGGTCCGCTAGACAGATGTGAAATCCCCGGGCTTAACCTGGGAACTGCATTTGTGG
+
AACCCB>A)))8888;;<;;;888CCFFGGGGGGGGGGEGGGGGGGGGGFGGGGGGGGGGGGGGCFFGGGGGGFGGGGGGGGGGGGGGGGGGGDEFGGGGGFCEFGCGGGGGGGGGGGGE=>>DFEE=F8DEECEGEE3FGCFGGEGGFEEC8<>:FFGGGGGGCEGGGGGCDGGGGGFGGGFFGGGGG5)8;=?FFGGFGGGFG4@BFBD5*)9CFBGDFGGGGFCG:BC>?BF=6:D>69156DB>51;DB?>BFGF0(/-<64)6652.24@576?:98<9(2(,2(.4))).16<?(
@M02996:162:000000000-B87FG:1:1101:4619:16275 1:N:0:TCGACGTC+TTATGCGA
CCTACGGGTGGCAGCAGTGGGGAATTTTGGACAATGGGCGCAAGCCTGATCCAGCCATGCCGCGTGCGGGAAGAAGGCCTTCGGGTTGTAAACCGCTTTTGTCAGGGAAGAAAAGGTTCTGGCTAATACCCGGGACTCATTACGGTACGTGAAGAATAAGCCCAGGTCAACTACGTCCCAGCAGCCGCGGCAATAGGTAGGGTGGTAGCGTTAATTTGAATTGCTGGGCGTAAACGGTGCGCAGGCGGTTATGCAAGGCTGAGGTTAACTCCCCCGGCTCAACCAGTGAACTGCCTTTTGG
+
88BCCEF=>00=6==;==;;;88BF6FFGG@FGGGGGGGGGEGGGGGGGCGGGGFGGGGFGGGGGGGEGGGGGG8FGFG,EE=FGGG>4,CF<F+@+BFF?4,CFGG+A=,AEGGCE,<5F<F33,C,EFD:C@+3>>D3,@E3CBDC+34,@33@B,5E,**,3*,,,,,50D8;,4*,,/);6*)21/)*/)2+2:+/:5:.****))1**07**.**7+0*2*35(7).(())(-0)(),0385(7(4*5<<)-**(.;,(5(6)*)*).()2)2283*,4(().-)))).(4*))),
@M02996:162:000000000-B87FG:1:1101:26401:16290 1:N:0:TCGACGTC+TTATGCGA
CCTACGGGCGGCTGCAGTGAGGAATATTGGTCAATGGGTGCAAGCCTGAACCAGCCATCCCGCGTGAAGGACGACTGCCCTATGGGTTGTAAACTTCTTTTGTATAGGGATAAACCTACCCTCGTGAGGGTAGCTGAAGGTACTATACGAATAAGCACCGGCTAACTCCGTGCCAGCAGCCGCGGTAATACGGAGGGTGCAAGCGTTATCCGGATTTATTGGGTTTAAAGGGTCCGTAGGCGGACTTATAAGTCAGTGGTGAAAGCCTGTCGCTTAACGATAGAACTGCCATTGATA
+
ABCCC>:88)08888;;;;;;;;;CC@E,;FGFFGGGGFFEGGGGGGGGGGG8AEDFGGGFGGGFGGGFGGDGGFGGGG<F8ECGFGGGGFFF?CBAFGFGGGGG@FAD84AAFG8FEEEFFFCD=8>AFCFEGG,E9DFFGFGFCEGFC8=DFGFBFGGGG>@@CA;?C87C8FFFD6FFDBFEGC<FFFFC:E8ADDFF79:5/8>AACEG3>*><FFF@FDGE<F>F*5:4:D?:77./-04<65:-47><>AFCFB???>9<?>F94(--71=>3(,04)-.),..)-6.--*
@M02996:162:000000000-B87FG:1:1101:26379:16299 1:N:0:TCGACGTC+TTATGCGA
CCTACGGGCGGCTGCAGTGAGGAATATTGGTCAATGGGTGCAAGCCTGAACCAGCCATCCCGCGTGAAGGACGACTGCCCTATGGGTTGTAAACTTCTTTTGTATAGGGATAAACCTACCCTCGTGAGGGTAGCTGAAGGTACTATACGAATAAGCACCGGCTAACTCCGTGCCAGCAGCCGCGGTAATACGGAGGGTGCCAGCGTTATCCGGATTTATTGGGTTTAAAGGGTCCGTAGGCGGACTTATAAGTCAGTGGTGAAAGCCTGTCGCTTAACGATAGAACTGCCATTGATA
+
8ACCC>A581)8888;;;;;;;;;FEGFGGGGGGGGGGGGGGGGGGGGGGGGGGGGGGGGGGGGGGGGGGGGGGGGGGGGGGGGFGGGGGGGGGGGGGGGGGGGGEEGGGGGGGGGGGGGGGGGGG@:DECFEGGGGGGFGGGGEFGGGGGGGGGGGGGGGGGDGGGGGGGGGGCFGGGGGGFFGGGGGGGFEEEEBDGF*@7AGDDFFFGGGFFGGAGGFGGGGFGGFFGFBBFF::E5492>>DFBGFFFFB4)69<>(=2<<B?B84*8<?FEFA:01)--.5<842)64>A>9
@M02996:162:000000000-B87FG:1:1101:26391:16317 1:N:0:TCGACGTC+TTATGCGA
CCTACGGGCGGCTGCAGTGAGGAATATTGGTCAATGGGTGCAAGCCTGAACCAGCCATCCCGCGTGAAGGACGACTGCCCTATGGGTTGTAAACTTCTTTTGTATAGGGATAAACCTACCCTCGTGAGGGTAGCTGAAGGTACTATACGAATAAGCACCGGCTAACTCCGTGCCAGCAGCCGCGGTAATACGGAGGGTGCAAGCGTTATCCGGATTTATTGGGTTTAAAGGGTCCGTAGGCGGACTTATAAGTCAGTGGTGAAAGCCTGTCGCTTAACGATAGAACTGCCATTGATA
+
8ACCCD=8=))8888;;;;;;;;CEFGGGGGGGGGGGGGGGGGGGGGGGGGGGFEFFGEFGGGGGGGGGGGGGGFFGGGGGGGGGGGGGGGGGGGGGGGFGGGFGFFGGFFGGGGGGGGGGGGGGGGGGGGGGGGG@FGFGGGGGGGGGGGGG;FGGGGGGGGGGGGGGGGGGGGGFGGGGGFFGGDCGGGGGFGE:DDFGGGFGGEFFFGGG:3545FFFFGGGFGG<F:>?FFEFFFC<C>>;36>F9AFBFF><EF<?F22)4:B:4C:?(8CFFF0<E?4A2<32:5649<>9
@M02996:162:000000000-B87FG:1:1101:26190:16375 1:N:0:TCGACGTC+TTATGCGA
CCTACGGGAGGCAGCAGTGGGGAATATTGCACAATGGGCGAAAGCCTGATGCAGCAACGCCGCGTGAGGGACGACGGCCTTCGGGTTGTAAACCTCTTTTAGCAAGGAAGAAGCGAAAGTGACGGTACTTGCAGAAAAAGCGCCGGCTAACTACGTGCCAGCAGCCGCGGTAATACGTAGGGCGCAAGCGTTATCCGGAATTATTGGGCGTAAAGAGCTCGTAGGCGGTTTGTCGCGTCTGCTGTGAAAACCCGAGGCTCAACCTCGGGCCTGCAGTGGGTACGGGCAGACTAGAGTGCGG
+
8ACCCED=81)=========;88BFGGGGGGGGGGGGGGGGGGGGGGGGGGGGGGGGGGGGGGGFGFGGGGGGGGGGGGGGGGGGGGGGGGGGGGGGGGGGGGGGGGGGGGGFFGEGGGGGGGGDGGGGGGGGGGGGGGGGGGGGGGGGGGGGGGGGGGGGGFGGGGGGGGGGFGFGGFGGGFFGCDGGGGGEFGFDGCBF4CBGFFFF>CC<FFGGBGGEEEFEFGG;BGEBFBFFBFG?:<<<9/<7<?FB;>F>GFB)9?7??:?>>GF:<5EFB?F905<1(4;B:(2839<96927
@M02996:162:000000000-B87FG:1:1101:27219:16419 1:N:0:TCGACGTC+TTATGCGA
CCTACGGGCGGCAGCAGTGGGGAATTTTGGACAATGGGCGCAAGCCTGATCCAGCAATGCCGCGTGCAGGAAGAAGGCCTTCGGGTTGTAAACTGCTTTTGTCAGGGAAGAAATCCTTTGGGTTAATACCTCGAAGGGATGACGGTACCTGAAGAATAAGCACCGGCTAACTACGTGCCAGCAGCCGCGGTAATACGTAGGGTGCGAGCGTTAATCGGAATTACTGGGCGTAAAGCGTGCGCAGGCGGCTTTGCAAGACAGAGGTGAAATCCCCGGGCTCAACCTGGGAACTGCGTTTGTG
+
88CCCD88)1)8888;;<;;;88BFFFFGGGGGGGGGGGGGGGGGGGGGGGGGGFGGGGGGGGGFFGGGGGGGGGGGGGGGGGGGGGGGGGGGGGGGGGGGGFGGGGGGGGGGFGFFGGGGG>CFGGGGFGGGEGGGGGGGGGGGGGBFGGGGGGGGGGGGGGGGEGGGGGGGGGGGGGGGGFFGGGGGGD:CAFFFFGFGGGFECEFBF3:DFFGGFGG:FGFGFGGFFGF?FFFFFF319677BEFC016A<AAFGGFFFF4:B>FFF::>BFGE>><FFF?43:034(4)5(-038:1
@M02996:162:000000000-B87FG:1:1101:2740:16450 1:N:0:TCGACGTC+TTATGCGA
CCTACGGGAGGCTGCAGTGGGGAATTTTGGACAATGGGGGCAACCCTGATCCAGCCATGCCGCGTGCGGGAAGAAGGCCTTCGGGTTGTAAACCGCTTTTGTCAGGGAAGAAATCCTTTGGGCTAATAACTCGGAGGGATGACGGTACCTGAAGAATAAGCACCGGCTAACTACGTGCCAGCAGCCGCGGTAATACGTAGGGTGCAAGCGTTAATCGGAATTACTGGGCGTAAAGCGTGCGCAGGCGGTTATGCAAGACAGATGTGAAATCCACGGGCTCAAACAGTGCACTGCAGTTGTG
+
88BCCBA5)))=;;=;;=;=;88BECGGGGFFFFGGGGCEGGGFFGGGGCFGGGGGFGGFEGGGGGGGGGGGGGGGGGFGGGGGGECFGGEFFGGGGGFG?EFEEAEDFGGFFFDCGD9DC:>FGGAFC<EFGE7CG78FEFG+CE@@=>BFG9DFCD+,@CDD:*4;EGCEG6:A,759,28;FG4?)/)=EFCGF*;)12=3;7C47>*/7)*:93DC5@+:F6C7:B574()9(,)*417),5)-/-8444<A<F5(.8A44<>>=4*4)5>>:190)*-4(,.-)..)(..(16<:(
@M02996:162:000000000-B87FG:1:1101:2714:16451 1:N:0:TCGACGTC+TTATGCGA
CCTACGGGAGGCTGCAGTGGGGAATTTTGGACAATGGGGGCAACCCTGATCCAGCCATGCCGCGTGCGGGAAGAAGGCCTTCGGGTTGTAAACCGCTTTTGTCAGGGAAGAAATACTTTGGGCTAATAACTCGGAGGGATGACGGTAACTGAAGAATAAGCACCGGCTAACTACGTGCCAGCAGCCGCGGTAATACGTAGGGTGCAAGCGTTAATCGGAATTACTGGGCGTAAAGCGGGCGGAGGCGGTTATGCAAGACAGATGTGAAATCCCCGGGATCAACCTGGGAACTGCCGGTGTG
+
88BCCBF580)==;8;===;;86@CCCFGCGFFFGGGGGGGGGFGGGGGGEEFC:6@CFFGCFEFFGFGGDGGFGFFGGGGGGGGGGGFFEFGGGGGCGDEEFEGGGGGGGGGF9EDFDEFGGGGGFGGD;F@@BBEDEA>C>FEEF3D;BECFF,7ECEACFCF>EDEDDFGGGGGC:CFFFF6?9:CE1=C7@7828;7CCB:<=A)7**109*9:9D7+<?F=EF:B)8::A@6(8)4)-515>9),47:2-9>FC2:@44)6:4BA722-08>((,49(4346:..(.5)(()(--3
@M02996:162:000000000-B87FG:1:1101:4016:16464 1:N:0:TCGACGTC+TTATGCGA
CCTACGGGGTGCAGCAGTGGGGAATTTTGGACAATGGGCGCAAGCCTGATCCAGCAATGCCGCGTGCAGGAAGAAGGCCTTCGGGTTGTAAACTGCTTTTGTCAGGGAAGAAATCCTTTGGGTTAATACCTCGAAGGGATGACGGTACCTGAAGAATAAGCACCGGCTAACTACGTGCCAGCAGCCGCGGTAATACGTAGGGTGCGAGCGTTAATCGGAATTACTGGGCGTAAAGCGTGCGCAGGCGGCGTGGCAAGACAAGGGTGAAATCCCCGGGCTCAACCTGGGAACTGCCGTTGTG
+
88ACCAD11)1=;;,;==;;;88BE@CFGGGGFGGGGGGGEGGGGGGGGGE,CCC<FCFGFFEEFG7FFGEEGFGGFGGGGGGGGGGGGGFGGGGGGGGGGFBBFGGGGBFGFG9<,95?@ECCFGGGGADDE?EGGGCFGFCEGGGEGGGGGGGG9FGGDF>FFGGGGGGGGGGGGGGGGGFFGGGGGGGGGFGF;;CAGCCB8CA>AAC=8:AFGDDD:FFFGFGG:EGFF?>6437<499D>BFF)(-)412287C0().::??F?<*,41>GF>B??F:7(33(4.-5??7(7(,24
@M02996:162:000000000-B87FG:1:1101:11085:16468 1:N:0:TCGACGTC+TTATGCGA
CCTACGGGGGGCTGCAGTGGGGAATTTTGGACAATGGGCGCAAGCCTGATCCAGCAATGCCGCGTGCAGGAAGAAGGCCTTCGGGTTGTAAACTGCTTTTGTCAGGGAAGAAATCCGTTGGGTTAATACCTCGAAGGAATGACGGTACCTGAAGAATAAGCACCGGCTAACTACGTGCCAGCAGCCGCGGTAATACGTAGGATGCGAGCGTTAATCGGAATTACTGGGCGTAAAGCGTGCGCAGGCGGCTGTGCAAGACAGAGGTGAAATCCCCGGGCGCAACCTGGGCACTGCCTTCGTG
+
8ACCCB=A01)8888::::::88B??EFGGCFGFGGGGGG7=FGGGGGGDGGGGGGGGGFGGGGGGCGGGGGGGGGGGEFF<FGGGGF:;CFGF,@BFGGC<FFGGGFCE<FG9>>*6<FGGC:FFECFFGCE@CGC+4?:CFEEEFCFD9<FFBFGGGGGGCE88**:C?7CGGG8F5C?C5>=7/95:5?8?975CF>G*+909355@)57@F:C3575@?:F*61(<<5:0411()*-)-70)<;51(05>B).2*(.7:2364)1)2(5-7C3;(-(72:??FB(.-.284)=),,(
@M02996:162:000000000-B87FG:1:1101:11068:16473 1:N:0:TCGACGTC+TTATGCGA
CCTACGGGGGGCTGCAGTGGGGAATTTTGGACAATGGGCGCAAGCCTGATCCAGCAATGCCGCGTGCAGGAAGAAGGCCTTCGGGTTGTAAACTGCTTTTGTCAGGGAAGAAATCCTTTGGGTTAATACCTCGAAGGGATGACGGTACCTGAAGAATAAGCACCGGCTAACTACGTGCCAGCAGCCGCGGTAATACGTAGGGTGCGAGCGTTAATCGGAATTACTGGGCGTAAAGCGTGCGCAGGCGGCTTTGCAAGACAGAGGTTAAATCCCCGGGCTCAACCTGGGAACTGCCTTGGTG
+
88BBCB>)1))8888::::::888B=FGGGGGGGGGGGGGGGGGGGGGGFGGGGFGGGGGGGGGFGGGGGGGGGGGGCFFGGGGGGGGEF=F=FGGGFGGGGGGGGGGGGGGG9<FCFGFGGFGGFFFGGGFC7B8B8FGGGGGGGCECEC7CFGFGGGGGGGFG=EGCFG97FGGGGG??GFFGF3<C758CFGFFGGFGCF5ADEF::>CDFFCG?GDFF7*7@C*(>D7?:2/,()/-)-708>21,4?A2)).*22.8:0)(-6=<::B<@G@3(-86?:0:::<(().4()15()-
@M02996:162:000000000-B87FG:1:1101:27588:16491 1:N:0:TCGACGTC+TTATGCGA
CCTACGGGAGGCAGCAGTGGGGAATTTTGGACAATGGGCGCAAGCCTGATCCAGCAATGCCGCGTGCAGGAAGAAGGCCTTCGGGTTGTAAACTGCTTTTGTCGGGGAAGAAATCCTTTGGGTTAATACCTCGAAGGGATGACGGTACCTGAAGAATAAGCACCGGCTAACTACGTGCCAGCAGCCGCGGTAATACGTAGGGTGCGAGCGTTAATCGGAATTACTGGGCGTAAAGCGTGCGCAGGCGGCTTTGCAAGACAGAGGTGAAATCCCCGGGCTCAACCTGGGAACTGCCTTTGTG
+
88BCCB>A=8)=8==;====;888;@<FGGGGGGGGGGGEFGGGGGGGGGGGGFFGGGGGGGGEGGGGGGGGGGGGGGGGGGGGGGGGGGGGGGGGGGGGGGGGGGGGGGGGGF=8=DGGGGD7FFGFGFGGGGGGGEGFEGGGGGGCFGGGGGFGFGGGGGDDFGG>EGGGGGGGGGGGGGFFGGGGGG<EGAGEFFGFGGDEEGF>BD8C<5@FFBGG:FGFGFGGFFGD??FFF0BD4)4>;>@BG0(/55>BA6C?B????FFBFA0873BGE>><?F?7?:<:7733>?<>FFFA7
@M02996:162:000000000-B87FG:1:1101:25869:16533 1:N:0:TCGACGTC+TTATGCGA
CCTACGGGTGGCAGCAGTGGGGAATTTTGGACAATGGGCGCAAGCCTGATCCAGCAATGCCGCGTGCAGGAAGAAGGCCTTCGGGTTGTAAACTGCTTTTGTCAGGGAAGAAATCCTTTGGGTTAATACCTCGAAGGGATGACGGTACCTGAAGAATAAGCACCGGCTAACTACGTGCCAGCAGCCGCGGTAATACGTAGGGTGCGAGCGTTAATCGGAATTACTGGGCGTAAAGCGTGCGAAGGCGGCTTTGCAAGACAGAGGTGAAATCCCCGGGCTCAACCTGGGAACTGCCTTTGTG
+
8ACCC>1):))========;;88B@FFGGGGGGGGGGGGGGGGGGGGGGGGGGFEFGGGGGGGGGGGGGGGGGGGGGGGGGGGGGGGGGGGGGGGGGGGGGGGGGGGGGGGGGGGGAFGGGGGGGGGGGGGGGGGGGEGGEGGGGGGEGGGGGGGGFFGGGGGGGGGGGGGGGGGGGGGGGGFFGGGGGGGGGCGGFGFFCGGECDEFFB)=DFFGGFGGFGGGGFFDFFGFFB4=>?ED;*45(4;>G02F<AA23**53??0,:A<FDF?F(8:;>0<<?4:2:4872(.<<0<056)4
@M02996:162:000000000-B87FG:1:1101:6248:16601 1:N:0:TCGACGTC+TTATGCGA
CCTACGGGTGGCAGCAGTGGGGAATTTTGGACAATGGGCGAAAGCCTGATCCAGCAATGCCGCGTGCAGGAAGAAGGCCTTCGGGTTGTAAACTGCTTTTGTCAGGGAAGAAATCCTTTGGGTTAATACCTCGAAGGGATGACGGTACCTGAAGAATAAGCACAGGCTAACTACGTGCCGGAAGCCGCGGTAATACGAAGGGTGCGAGCGTTAATCGGAATTACTGGGCGTAAAGCGTGCGCAGGCGGCTTTGCAAGACAGAGGTGAAATGCCCGGGCTCAACCTGGGAACTGCCTTTGTG
+
88AAC>A5>A0,=8=;;=;;;888;;,;CFFDFECFEDFF+@@FGGGGGGFFGCF@EFFEECBC@CGGGG:FFGGGEC86FADECGGEGC<C<FG@?,BEF?FCFFGGGGGGFFFGD9AEFEG+A<9@=FFGEGFEC>BBEDBCC+@>,@@BDDFFGGGGCFF,5;@:EC6CFFGG6:****398**39/CCE8,,:*18C<A>5<5).=9=C>CGG;DD3<9*+9+51@C>?F9*1::*4),0()0(7(().6<A>7*,3?(3.2)5@<*6335E>043<94(5:20(,-5)4(,026<<
@M02996:162:000000000-B87FG:1:1101:4105:16640 1:N:0:TCGACGTC+TTATGCGA
CCTACGGGTGGCTGCAGTGGGGAATATTGGACAATGGGCGCAAGCCTGATCCAGCCATGCCGCGTGAGTGATGAAGGCCCTAGGGTTGTAAAGCTCTTTCACCGGTGAAGATAATGACGGTAACCGGAGAAGAAGCCCCGGCTAACTTCGTGCCAGCAGCCGCGGTAATACGAAGGGGGCTAGCGTTGTTCGGATTTACTGGGCGTAAAGCGCACGTAGGCGGACTTTTAAGTCAGGGGTGAAATCCCAGAGCTCAACTCTGGAACTGCCTTTGATACTGGAAGTCTTGAGTATGGTAGAG
+
88ACCBA5:))====;===;;88BFFGGGGGGGGGGGGGGGGGGGGGGGGGGGFFFFGGGGGGG@FGGGGGGGGGGGGGGGGGGGGGGDEGGGGGGGGGGGFFGGGGFGGGGGGGGGGGGGGGGGGGGGGGGGGGGG8EGGGGGGGGFCCFG>FGGGGGGGGGGGGGGGGGGGGGGGGDEEGFFGGGGGGGGGF==6DGFGGGFGCFFFF>E35)9/4FG4EGDEFCC<FCF24<F?FEC(9)96=7>C?FFBF>B?C>2<F?A:0)3/4>><AFCB>BFBF??DFA<>A:>4>FFF5<4:
@M02996:162:000000000-B87FG:1:1101:4091:16650 1:N:0:TCGACGTC+TTATGCGA
CCTACGGGTGGCTGCAGTGGGGAATATTGGACAATGGGCGCAAGCCTGATCCAGCCATGCCGCGTGAGTGATGAAGGCCCTAGGGTTGTAAAGCTCTTTCACCGGTGAAGATAATGACGGTAACCGGAGAAGAAGCCCCGGCTAACTTCGTGCCAGCAGCCGCGGTAATACGAAGGGGGCTAGCGTTGTTCGGATTTACTGGGCGTAAAGCGCACGTAGGCGGACTTTTAAGTCAGGGGTGAAATCCCAGAGCTCAACTCTGGAACTGCCTTTGATACTGGAAGTCTTGAGTATGGGAGAG
+
88AC@>>5:));;==;===;;888EFGGGGGFFGGGGGGGGGGGEFGGGGGGGGGGGGGGGGGE@FFFFGBDFGGGGGGFCFGGGGGGFEFGGGGGGGGGGGGFGCFDFFGDGGGGGGGGGFGFGGGGGGDGGGEE8FCFGBCGGFFFGEFGEFGGGFG@GDCEGGGEFG,=;ECGGGG==CFFGGGGGGGGGFGGF7:8FDFAEGFFFFGG9>>CG?GGFGGDEB679FFFFBFF7(8D9C>=989:<?6F?<B2502-)9>97(4<??GFBAF995<A>???749<AA0<.)6()80(4
@M02996:162:000000000-B87FG:1:1101:3889:16774 1:N:0:TCGACGTC+TTATGCGA
CCTACGGGTGGCAGCAGTGGGGAATTTTGGACAATGGGCGCAAGCCTGATCCAGCAATGCCGCGTGCAGGAAGAAGGCCTTCGGGTTGTAAACTGCTTTTGTCAGGGAAGAAATCCTTTGGTGTAATACCTCGAAGGGATGACGGTACCTGAAGAATAAGCACCGGCTAACTACGTGCCAGCAGCCGCGGTAATACGTAGGGTGCGAGCGTTAATCGGAATTACTGGGCGTAAAGCTTGCGCAGTCGGCTTTGCAAGACAGAGGTGAAATCCCCGGGCTCAACCTTGGACATGCCTTGGTG
+
AACCCED5:))====;;==;;886;EFGGGGGGFGGGGGEGEFGGGGFGGGGGGGGCCCFGGFEGGGGGGFFGDGGGGGGGG@CFGGGE<FFGGGGGG,FGFGCFGGFGEFGGGADCFG9E,+AEF;FG8EFGGFEDCFF7DF:FEF8DFFGFGCDFGGFGGGGGGDGG7DCCCGG:7CGGGF*=CC7CEDEEFGGFFC):5:)?D>:5)2C38+;7(*CACFCC?FG?DGEF?<F.))*(12@())-)(-9<<B9)*04().2)3>>@AF2:25*)424<F?B(2478)).)).)1)(.(
@M02996:162:000000000-B87FG:1:1101:3874:16789 1:N:0:TCGACGTC+TTATGCGA
CCTACGGGTGGCAGCAGTGGGGAATTTTGGACAATGGGCGCAAGCCTGATCCAGCAATGCCGCGTGCAGGAAGAAGGCCTTCGGGTTGTAAACTGCTTTTGTCAGGGAAGAAATCCTTTGGGTTAATACCTCGAAGGGATGACGGTACCTGAAGAATAAGCACCGGCTAACTACGTGCCAGCAGCCGCGGTAATACGTAGGGTGCGAGCGTTAATCGGAATTACTGGGCGTAAAGCGTGCGCAGGCGGCTTTGCAAGACAGAGGTGAAATCCCCGGGCTAAACCTGGGAACTGCCTTTGGG
+
8ACCCFF5:));=======;;888CFGGGGFFGGGGGGGF@CEG@GGGGGFGCCCCEFGGGGGGGGFEGG@8BEGGG?EGCGFGGGEGG,@FFFGGGGGGGGFEFGGDGGGGGG9?;FGCFEGGFGAFF@EFGE@EEGGGGGGGGGGC9E9D,@EDFF?,@=>@@6@C6EFGG6CGC7EFG**3<CCDGGG:*@,,:8849CE>8D):)82C<)@;C;**0CF:E@FG057>BBBF16:*,727>)>;346F>4)4<05(4.5-5<<)*4:803<:B6>()/518:??0.4:??(46)6((
@M02996:162:000000000-B87FG:1:1101:3892:16792 1:N:0:TCGACGTC+TTATGCGA
CCTACGGGTGGCAGCAGTGGGGAATTTTGGACAATGGGCGCAAGCCTGATCCAGCAATGCCGCGTGCAGGAAGAAGGCCTTCGGGTTGTAAACTGCTTTTGTCAGGGAAGAAATCCTTTGGGTTAATACCTCGAAGGGATGACGGTACCTGAAGAATAAGCACCGGCTAACTACGTGCCAGCAGCCGCGGTAATACGTAGGGTGCGAGCGTTAATCGGAATTACTGGGCGTAAAGCGTGCGCAGGCGGCTTTGCAAGACAGAGGTGAAATCCCCGGGCTCAACCTGGGAACTGCCTTTGTG
+
88BCCDF=>0)====;===;;88BFFGGGGGGGGGGGGGGGGGGGGGGGGGGGFFFCFGGGGGGGGGGGGGGGGGGGGGGGGGGGGGGGGGGGGGGGGGGGGGGGGGGGGGG=EFFGGGGGGGGGGEFFGGGGGGGGGGGGGGGGGGEGGGGGFFFGGGGFGFGGEGGGGGGGGGGGGGGGGFFGGGGGGGGGFFCAFGFGGGEGGFFFFGGDFCFG<DDFGGGGFG:63<@?FFFFF5<757)37<6>4>?AAA4>F5:B?>??FF?6):280@GF>B0)608?B?<7047?F???2A<:
@M02996:162:000000000-B87FG:1:1101:15371:16823 1:N:0:TCGACGTC+TTATGCGA
CCTACGGGTGGCTGCAGTGGGGAATTTTGGACAATGGGCGCAAGCCTGATCCAGCAATGCCGCGTGCAGGAAGAAGGCCTTCGGGTTGTAAACTGCTTTTGTCAGGGAAGAAATCCTTTGGGTTAATACCTCGAAGGGATGACGGTACCTGAAGAATAAGCACCGGCTAACTACGTGCCAGCAGCCGCGGTAATACGTAGGGTGCGAGCGTTAATCGGAATTACTGGGCGTAAAGCGTGCGCAGCGGGCTTTGCAAGACAGTGGTGAAATCCCCGGGCTCAACCTGGGAACTGCCTTTGTG
+
-8AACE)):0)========;;8BC6EFFGGGDGFGGGGGGGGGGGGGGGGGGGGGGGGGGGGGGFGGGGGGGFFGGGGGGGGGGGGGGGGGGGGGGGGGGGGGFGFCGFCDFGCFGGGGGGGGGGGGGGGGFGGG7E@GFGGGGGGF>=FFEFGGGGGGAFG8EEEE6CGGGGGGCCFCEFFFAG>;C;CD::8EFF;4):7CDGG>:BDDGD3A7DFD8>F?>76?C6:CB?0983?3*4D>D()7333(98<A>)2>>,*636(.4B:??B(7:76432*0(.(34::8:?70<*5:54
@M02996:162:000000000-B87FG:1:1101:15388:16827 1:N:0:TCGACGTC+TTATGCGA
CCTACGGGTGGCTGCAGTGGGGAATTTTGGACAATGGGCGCAAGCCTGATCCAGCAATGCCGCGTGCAGGAAGAAGGCCTTCGGGTTGTAAACTGCTTTTGTCAGGGAAGAAATCCTTTGGGTTAATACCTCGAAGGGATGACGGTACCTGAAGAATAAGCACCGGCTAACTACGTGCCAGCAGCCGCGGTAATACGTAGGGTGCGAGCGTTAATCGGAATTACTGGGCGTAAAGCGTGCGCAGGCGGCTTTGCAAGACAGAGGTGAAATCCCCGGGCTCAACCTGGGAACTGCCTTTGTG
+
8ACCCB=>>))====;===;;88B@FGGGGGGGGGGGGGGGGGGGGGGGGGGGFFGFGGGGGGGGGGGGGGGGGGGGGGGGGGGGGGGGGGGGGGGGGGGGGGGGGGGGGGGGGGGGGGGGGGGGGGGGGGGGGGGGGGGGGGGGGGEFGGGGGGGGGGGGGGGGGGGGGGFFGGGGGGGGGFFGGGGGGGEGFGGFFGFGCGBGDEFFFDGGFFGGFGDF6?GGFGGF>DFFFFFF17>>C9DBEF9C>>:>AF:<CF>?5:?D<DF=AC?>?F:7932<?BF0<<?0543<?<BF<A-,
@M02996:162:000000000-B87FG:1:1101:27705:16853 1:N:0:TCGACGTC+TTATGCGA
CCTACGGGAGGCAGCAGTGGGGAATATTGGACAATGGGGGCAACCCTGATCCAGCCATGCCGCGTGTGTGAAGAAGGCCTTTTGGTTGTAAAGCACTTTAAGCAGGGAGGAGAGGCTAATGGTTAATACACATTAGATTAGCCGATAACTGCAGAATAAGCACCGGCTAACTCTGTGCCAGCAGCCGCGGCAATACAAAGGGTGGGAGCGTTAATCGGAATTACGTGGCGGAAAGCGAGTGTAGGTGGCTCAGTAAGTCCCATGTGAAATCCCCGGGCTTAGCCTGGGACTTGCATGGGAT
+
8ACC@51:0:)8===;====;88BEFGGGCGGGGGGDGGGCFGGGGGGGGEGGFGGFAFGGGGG@ECEGGG,CEED<FBFGBFGDFFGGGGGF<=FFFG<FGFAEFED:>:+48++AFAEFFE,4EEGC,,A@A@D,,;,,,,:+8+3CD=6,3>EFCFFFFFDCE++4,@,2@=CFC:FE>6*,03CD5/4=)01/**);D=>*);5.:>CD:@+*4DC5<:F*)217>)<1-(.38ED:0)*3*0-04)*(.442+:))*43)-))9)*.)(02)49<:*))-4<670()-642*4(,(
@M02996:162:000000000-B87FG:1:1101:25473:16881 1:N:0:TCGACGTC+TTATGCGA
CCTACGGGTGGCAGCAGTGGGGAATTTTGGACAATGGGCGCAAGCCTGATCCAGCAATGCCGCGTGCAGGAAGAAGGCCTTCGGGTTGTAAACTGCTTTTGTCAGGGAAGAAATCCTTTGGGTTAATACCTCGAAGGGATGACGGTACCTGAAGAATAAGCACCGGCTAACTACGTGCCAGCAGCCGCGGTAATACGTAGGGTGCGAGCGTTAATCGGAAGTACTGGGCGTAAAGCGTGCGCAGGCGGCTTTGCAATACAGAGGTGAAATCCCCGGGCTCAACCTGGGAACTGCCTCTGTG
+
8ACCCD5)1)0;=======;;888C,EFFGGGGGGGGGGDGGGGGGGGGGGGFCFCCFGGGGGGGGGGGGGGGGGGFE=FGG7F=AFCFFGGGG<FGFGFEGGGGGGGCGGGGDG,=FGG8FCFFFGGFFAAEDG=EGFDCDFE@EG@FDB,@,=8EFFGGGGG+@EGGGFCDG5:DF1EFF54DC949EGCCAFC5CF)?:FFEGEF)01/>)1;3;*7)<::FF?C<>G341)91:BD4),8(87392(64424)0C>A47:3<2)9:04,(7*89;??=244(331312<2?)).566
@M02996:162:000000000-B87FG:1:1101:20699:16897 1:N:0:TCGACGTC+TTATGCGA
CCTACGGGAGGCAGCAGTGGGGAATTTTGGACAATGGGCGCAAGCCTGATCCAGCCATGCCGCGTGCGGGAAGAAGGCCTTCGGGTTGTAAACCGCTTTTGTCAGGGAAGAAAAGGTTCTGGTTAATACCTGGGACTCATGACGGTACCTGAAGAATAAGCACCGGCTAACTACGTGCCAGCAGCCGCGGTAATACGTAGGGTGCAAGCGTTAATCGGAATTACTGGGCGTAAAGCGTGCGCAGGCGGTTATGCAAGACAGAGGTGAAATCCCCGGGCTCAAACTGGGAACTGCCTTTGTG
+
88CCC>@>8))=========;88BEFGGGGGGGGGGGGGGGGGGGGGGGGGGGGGGGGGGGGGGGGGGGG:FFGGGGGGGGGGGGGGGGGGGGGGGGGGGGGGFFGGGGDFGGGGGGGGGGGGGGGGGGGGGGGGGGGGGGGGGGGGEAF9CEGGGEFFGGGGFEE>EGGGGGGGGGGGGGGFFGGGGGGGGGFGDFGGFGDFB59;A38DGGFFGG<GGFGFGF*?CBBD)82>?06:<4D>>())4C;:BB<)6>F<(10:::?FDFFG>8(<8<>(4>=)45>?:2(-8<83<FAA4.
@M02996:162:000000000-B87FG:1:1101:2341:16926 1:N:0:TCGACGTC+TTATGCGA
CCTACGGGTGGCAGCAGTAGGGAATCTTCCGCAATGGACGAAAGTCTGACGGAGCAACGCCGCGTGAACGATGAAGGCCTTCGGGTCGTAAAGTTCTGTTGTTAGGGAAGAACAAGTACCGTTCAAATAGGTCGGTACCTTGACGGTACCTAACCAGAAAGCCACTGCTAACTACGTGCCAGCAGCCGCGGTAATACGTAGGTGGCAAGCGTTGTCCGGAATTATTGGGCGTAAAGCGCGCGCAGGCGGTCTCTTAAGTCTGATGTGAAAGCCCACGGCTCAACCGTGGAGTGCCATTGGA
+
8ACCCBDB>0)=;=8===;<;8;CEGGGGGGGGGGGGGGGGGGGGGGGGGGGGGGGGGGGGGGGGDGGGGGGGGGGGGGGGGF@FGGGGGGGGGGGGGGGGGGGGFGGGGGFFFGGFFGGFFGGGGFAF?8?E=BEGGGGGFGGFGEGGGGEEGGGGGGGGGGGG,AFFGFGG9CEGEGGGF>FGGFGGGGGCEG7FFFFFDFFGC5A:F3>DE>7C05DBFGCF9<*.5>53??F29BC1>;D6);771,)6<DA2+266F>9>F2>@<D04-)1.-49<*50.(42>??(49<<*692)
@M02996:162:000000000-B87FG:1:1101:2313:16941 1:N:0:TCGACGTC+TTATGCGA
CCTACGGGTGGCAGCAGTAGGGAATCTTCCGCAATGGACGAAAGTCTGACGGAGCAACGCCGCGTGAACGATGAAGGCCTTCGGGTCGTAAAGTTCTGTTGTTAGGGAAGAACAAGTACCGTTCAAATAGGTCGGTACCTTGACGGTACCTAACCAGAAAGCCACGGCTAACTACGTGCCAGCAGCCGCGGTAATACGTAGGTGGCAAGCGTTGTCCGGAATTATTGGGCGTAAAGCGCGCGCAGGCGGTCTCTTAAGTCTGATGTGAAAGACCAAGGCTCAACCGTGGAGGGCCATTGGG
+
8ACCCAA5>0)=;==;===<;8;EFAFGGGFCCFGGGGGGGDFFGFGF@FFGDF7CCEFFEC@FFFEFGFFGGGGGGG8FGGGGGG@@C@FFF<FDGCEGGFGGGGGBEFEGGGFFEF?FFAFGEGFFGGFED@EG8>FGGGDFGGCGE9@EDCDCDCGGFG8F7CGC7EFGGGGEGG*7C*39CFCDDEG=8>F76>**9CCFGC0=;><:CE3+::DD);C7?FFGF>D@0:??B><D091B97)3C9(52)6)6C:449))6:AF44>.(.7*84-(,/4<04,(436<>0329).:(
@M02996:162:000000000-B87FG:1:1101:11465:16949 1:N:0:TCGACGTC+TTATGCGA
CCTACGGGGGGCTGCAGTGGGGAATTTTGGACAATGGGCGCAAGCCTGATCCAGCAATGCCGCGTGCAGGAAGAAGGCCTTCGGGTTGTAAACTGCTTTTGTCAGGGAAGAAATCCTTTGGGTTAATACCTCGAAGGGATGACGGTACCTGAAGAATAAGCACCGGCTAACTACGTGCCAGCAGCCGCGGTAATACGTAGGGTGCGAGCGTTAATCGGAATTACTGGGCGTAAAGCGTGCGCAGGCGGCTTTGCAAGACAGAGGTGAAATCCCCGGGCTCAACCTGGGAACTGCCTTTGTG
+
8ACCCE8:81)8888::::::88CFGFGGGGGGGGGGGGGGGGGGGGGGGGGGGGGGGGGGGGGGGGGGGGGGGGGGGGGGGGGGGGGGGGGGGGGGGGGGGGGGGGGGGGGGGGGGGGGGGEFGGGGGGGGGGGGGGGGGGGGGGGGGGGGGGGGFGFGGFEFGGGGGGGGGGGGGGGGGGFFGGGGGGGGGFGGFGGFGGGFGGFFFFDEGFFGGFGGFGFGFFFGBEDFFFFF0?B34<>EB304>>F6A26AF65::)5???F?@AGBFBFGFF>B8=<??BB6,5-2872<*7AA7
@M02996:162:000000000-B87FG:1:1101:24500:16970 1:N:0:TCGACGTC+TTATGCGA
CCTACGGGTGGCAGCAGTGGGGAATTTTGGACAATGGGCGCAAGCCTGATCCAGCAATGCCGCGTGCAGGAAGAAGGCCTTCGGGTTGTAAACTGCTTTTGTCAGGGAAGAAATCCTTTGGGTTAATACCTCGAAGGGATGACGGTACCTGAAGAATAAGCACCGGCTAACTACGTGCCAGCAGCCGCGGTAATACGTAGGGTGCGAGCGTTAATCGGAATTACTGGGCGTAAAGCGTGCGCAGGCGGCTGTGCAAGACAGAGGTGAAATCCCCGGGCTCAACCTGGGAACTGCCTTTGTG
+
8ACCCF)):));;==;===;;88BFFGGGGGGGGGGGGGGGGGGGGGGGGGGGFFGFGGGGGGGGGDDGGGGGGGGGGGGGGGGGGGGGGGGGGGGGGGGGGGGGGGGGGGGGGGGGCGGGGGGGGFGGGGGGGGGGGGGGGGGGGGCGGGFDGFFGGGGGGFGGGGGGGGGGGGGGGGGGGFFGGGGGGG:EFGCFFGFGDGFGGFD:B7E3FFGG?GCFFGGGFFFFFGFFF9?9?FG9565;EEF:>(<:AF<AFF08??:?:4<*6C(28D559(8?*43>FF2:5-)47:<F<AF2
@M02996:162:000000000-B87FG:1:1101:22551:16978 1:N:0:TCGACGTC+TTATGCGA
CCTACGGGTGGCTGCAGTGGGGAATTTTGGACAATGGGCGCAAGCCTGATCCAGCAATGCCGCGTGCAGGAAGAAGGCCTTCGGGTTGTAAACTGCTTTTGTCAGGGAAGAAATCCTTTGGGTTAATACCTCGAAGGGATGACGGTACCTGAAGAATAAGCACCGGCTAACTACGTGCCAGCAGCCGCGGTAATACGTAGGGTGCGAGCGTTAATCGGAATTACTGGGCGTAAAGCGTGCGCAGGCGGCTTTGCAAGACAGAGGTGAAATCCCCGGGCTCAACCTGGGAACTGCCTTTGTG
+
BCCCCDAAA11========;;888CFFGGGGGFGGGGGGGGGGGGGGGGGGGGGGGGGGGGGGGGGFGGGEGGGGGGGGGGGGGGGGGGGFEFGGGGGGGGGGGGGGGGGGGGGGG9FGGGGGGGGGGGGGGGGGGGGFGGGGGGGGGFFGGFGGGGGGGGGGGGGGGCF?FGGGGGGGGGGFFGGGGG5:ECFGGFGGFGGGFGGFF3>CEDFFFGFC<>CFGGFFGFFGEFFFF9?>32)3517B>G>2FB<:4<*73:@??7(93@>FF::EG;>90<FF73:B?(5-4.).<8))),
@M02996:162:000000000-B87FG:1:1101:7862:16991 1:N:0:TCGACGTC+TTATGCGA
CCTACGGGGGGCTGCAGTGGGGAATTTTGGACAATGGGCGCAAGCCTGATCCAGCAATGCCGCGTGCAGGAAGAAGGCCTTCGGGTTGTAAACTGCTTTTGTCAGGGAAGAAATCCTTTGGGTTAATACCTCGAAGGGATGACGGTACCTGAAGAATAAGCACCGGCTAACTACGTGCCAGCAGCCGCGGTAATACGTAGGGGGCGAGCGTTAATCGGAATTACTGGGCGTAAAGCGTGCGCAGGCGGCTTTGCACGACAGAGGTGAAATCCCCGGGCTCAACCTGGGAACTGCCTTTGTG
+
8ACCCA@:)))8888::::::88BFGGGGGGGGGGGGGGGGGGGGGGGGGGGGGGGGGGGGGGGGGGEGGGGGGGGFFGGGGGGGFGGGGGGGGGGGGGGGGGGGGGGGGGGCFGGGFGGGCGGFCFFFFCDEGEGGG8:CCGG7;C7CE;CFFFCEE>:CFGGG57EGGG77@EGGGGCC*7<;F)9D=CE:9?95CFFGG*0/7<BBFDEDF=>7:D3>CFCFBEC6>9)4(.99BFD6)756@B>D90).<B)(*9(2)8<??AFFAFB>(./7;B(890((.((.44287?38).),
@M02996:162:000000000-B87FG:1:1101:7840:16998 1:N:0:TCGACGTC+TTATGCGA
CCTACGGGGGGCTGCAGTGGGGAATTTTGGACAATGGGCGCAAGCCTGATCCAGCAATGCCGCGGGCAGGAAGAAGGCCTTCGGGTTGTAAACTGCTTTTGTCAGGGAAGAAATCCTTTGGGTTAATACCTCGAAGGGATGACGGTACCTGAAGAATAAGCACCGGCTAACTACGTGCCAGCAGCCGCGGTAATCCGTAGGGTGCGAGCGTTAACGGAAATTACTGGGCGTAAACCTTGCGCAGGCGGCTTTGCAAGCCAGGGGTGAAATCCCAGGGCTCAACCTGGGACCTGCCTTTTTG
+
88BCCED0=8)+888:::::CCF:FEFGGC,BE<CFFDA>+@>=FF,B=?FDFABFAA<FDCBC+@7+FGGGGG8FCGGGFGGGEGEGFFF;?@CFGFGCFEB,<FGEG1CFFEG7FG9FF*CEGFF:C22</<:EG7=28+9C*8@ECF78C+:8+<*300;*:8CEE@:?CF*7*>*+0*)8C71)9CDGE8++0**.C50.*1)0)8DEC3**/(/9B?77FFA7()1>0-))(./2(),0(8>0)(7).-<-4**(()(-330216F?F)9C)(((.*42200((((,(.,84)).(
@M02996:162:000000000-B87FG:1:1101:22248:17020 1:N:0:TCGACGTC+TTATGCGA
CCTACGGGTGGGCTGCAGTGGGGAATTTTGGACAATGGGCGCAAGCCTGATCCAGCAATGCCGCGTGCAGGAAGAAGGCCTTCGGGTTGTAAACTGCTTTTGTCAGGGAAGAAATCCTTTGGGTTAATACCTCGAAGGGATGACGGTACCTGAAGAATAAGCACCGGCTAACTACGTGCCAGCAGCCGCGGTAATACGTAGGGTGCGAGCGTTAATCGGAATTACTGGGCGTAAAGCGTGCGCAGGCGGCTTTGCAAGACAGAGGTGAAATCCCCGGGCTCAACCTGGGAAATGCCTTGGG
+
88BCCBF>A)16====;;;;CCBFGGFFEFGGGGGGGGGGGGGGGGGGGGGGGGGGGGGGGGGGGGGGGGGGGFGGGGGGGGGGGGGGGGGGGGGGGGGGGGGGGGGGGGFGGGGGGGGGGGGGGGGFGGGGGEGGGGGGGEGGGGGGEGGGGGGGGGGGGGGGGEGGGGGGGGFGGGGGGFFFCGGGDGGE85FFFGFFGGGFGD3B:>557)8:>;G3>GF>9@?FFFDFBF?F97B<8D>FF>BFC1;B?>>BDFF<85(8B>F<=97482:E>9((,=<:08144(4.)-55*6)((
@M02996:162:000000000-B87FG:1:1101:22233:17038 1:N:0:TCGACGTC+TTATGCGA
CCTACGGGTGTGCTGCAGTGGGGAATTTTGGACAATGGGCGCAAGCCTGATCCAGCAATGCCGCGTGCAGGAAGAAGGCCTTCGGGTTGTAAACTGCTTTTGTCAGGGAAGAAATCCTTTGGGTTAATACCTCGAAGGGATGACGGTACCTGAAGAATAAGCACCGGCTAACTACGTGCCAGCAGCCGCGGTAATACGTAGGGTGCGAGCGTTAATCGGAATTACTGGGCGTAAAGCGTGCGCAGGCGGCTTTGCAAGACAGAGGTGAAATCCCCGGGCTCAACCTTGGAACTTCCTTTGG
+
88BCC>@=A0)8<=<=;6=;EFGGDFFGFGGGGGGGGGGGGGGGGGGGGGFFGGFGGGGGGGGGGGGDGFGGGGGCFFFGGGGGGGGGGGGGGGGGGGGGGG<EFGGGGFGGGGGGGGGGGGGGGFFGGGGGGGDGGD@FFEGGG@=FGGGGGGGGGGGCFDFGGCCGEGGGGGGGGDFGGGFFFGGDDCDEEBEFFGGFGGEFEDFD>EDGGDFGGFGDDGGF?=EFFFGD0:(*6(0141-07>@>DFBF7245:9732F27<F()94C>?:F:@961(*),3:)604<B?<).84<)(
@M02996:162:000000000-B87FG:1:1101:23648:17089 1:N:0:TCGACGTC+TTATGCGA
CCTACGGGAGGCTGCAGTGGGGAATTTTGGACAATGGGCGCAAGCCTGATCCAGCAATGTCGCGTGCAGGAAGAAGGCCTTCGGGTTGTAAACTGCTTTTGTCAGGGAAGAAATCCTTTGGGTTAATACCTCGAAGGGATGACGGTACCTGAAGAATAAGCACCGGCTAACTACGTGCCAGCAGCCGCGGTAATACGTAGGGTGCGAGCGTTAATCGGAATTACTGGGCGTAAAGCGTGCGCAGGCGGCTTTGCAAGACAGGGGTGAAATCCCCGGGCTCAACCTGGGAACTGCCTTTGTG
+
88ACCB8>>81=========;88BEFGGGGGGGGGGGGGGGGGGGGGGGGGGGFFGGGGGGGGGGGGGGGGGGGGGGGGGGGGGGGGGGGGGGGGGGGGGGGGGGGGGGGGGGGGGGGGGGGGGGGGGGGGGGGGGGGGGGGGGCEFEGGGGGGGGGGGGGGGDGGGGGGGGGGGGGGGGGGFFGGGGGGGGGFGGFFGFGGGFGGFFFDGGGAFGFDGDFGGGGFGGFEC>?3289:BD459527>BDF>FFA>9A6C80)(4(43>@<:?01@GB>(1)?:?04?4,528??B?FBFA:
@M02996:162:000000000-B87FG:1:1101:24323:17105 1:N:0:TCGACGTC+TTATGCGA
CCTACGGGCGGCAGCAGTGGGGAATTTTGGACAATGGGCGCAAGCCTGATCCAGCAATGCCGCGTGCAGGAAGAAGGCCTTCGGGTTGTAAACTGCTTTTGTCAGGGAAGAAATCCTTTGGGTTAATACCTCGAAGGGATGACGGTACCTGAAGAATAAGCACCGGCTAACTACGTGCCAGCAGCCGCGGTAATACGTAGGGTGCGAGCGTTAATCGGAATTACTGGGCGTAAAGCGTGCGCAGGCGGCTTTGCAAGACAGAGGTGAAATCCCCGGGCGCAACCTGGGAACTGCCTTTGTG
+
8ACCC>18:))8888;;<;;;88BFGGGGGGGGGGGGGGGGGGGGGGGGGGGGGGGGGGGGGGGGGGGGGGFGGGGGGGGGGGGGGGGGGGGGGGGGGGGGGGGGGGGGGGGGGGGGGGGGGGGGGFFGGGGGGGGGGGGGGGGGGGEGGGCGGGGGGGGGGGGGGGGGCGGGGGFGGGGGGFFGGGGGGGDGFGGFGDFGGFFDGFFEFGG38FGG?GGFGGGGFGG0BGFF64FBFFGFG6D9EFFGFFFFA<A<EGFBFBFFFF<FAF?BFDGFF((1@9<010482427844BB>D7
@M02996:162:000000000-B87FG:1:1101:23430:17173 1:N:0:TCGACGTC+TTATGCGA
CCTACGGGAGGCAGCAGTGGGGAATATTGGACAATGGGGGGAACCCTGATCCAGCCATGCCGCGTGTGTGAAGAAGGCCTTTTGGTTGTAAAGCACTTTAAGCGAGGAGGAGGCTACCGAGATTAATACTCTTGGATAGTGGACGTTACTCGCAGAATAAGCACCGGCTAACTCTGTGCCAGCAGCCGCGGTAATACAGAGGGTGCAAGCGTTAATCGGATTTACTGGGCGTAAAGCGCGCGTAGGTGGCCAATTAAGTCAAATGTGAAATCCCCGAGCTTAACTTGGGAATTGCATTCGG
+
8ACCCA:=::)=========;88BFGGGGGGGGGGGGGGGGGGGGGGGGGGGGGGGGGGGGGGGFGGGGGGGGGGGGGGGGGGGGGGGGGGGGGGGGGGGGGGGGGGGGGGGGGGGGGGGGGGGGGGGGGGGGFGGFFGGGGGGGGGGGGGGGGGGGGGGGGGGGGGGGGGGGGGGGGGGGGFFGGGGGGGEGBGGFGG4CGCBEGFFFFGGGFFGGFGGFGG7AFFF?FGFF?FFB>ED>D>>>EFBC2::<:<FDGGBFFFBFFDFFFG>7?F8.36>?FBFFF)54:(1:))67<:6(
@M02996:162:000000000-B87FG:1:1101:23442:17189 1:N:0:TCGACGTC+TTATGCGA
CCTACGGGAGGCAGCAGTGGGGAATATTGGACAATGGGGGGAACCCTGATCCAGCCATGCCGCGTGTGTGAAGAAGGCCTTTTGGTTGTAAAGCACTTTAAGCGAGGAGGAGGCTACCGAGATTAATACTCTTGGATAGTGGACGTTACTCGCAGAATAAGCACCGGCTAACTCTGTGCCAGCAGCCGCGGTAATACAGAGGGTGCAAGCGTTAACCGGATTTACTGGGAGTAAAGCGCGCGTAGGTGGCCAATTAAGGCAAATGTGAAATCCCCGAGCTTAACGTGGGAATTTCATTCGA
+
88ACC>=>=8)====;===;;86BFFCGGGGGGGGGGGGGGGDGGGGGGGGGCFFGFG8FFGGGGGGGGDEGGGGGGGGGGGGGGFGDEGFGGGGGGGGGGGGGE@FGDDEDEGF,@CFCFEGGG?B@FFFFFGGGFGFFGGGGGEGGGCCEEFE5CCCGGF?CFCGGDGGG7F9?F77<?FFFCCFCD=CCCDFGFGGFGFCEGG?FF>DGD>;*:3<>B8EFC6EC1)*0.<2@A(01219<9</.9<?F?>29<<*(4>062:4474C>(3<:.-(((06<(.((,((,.)))*---)
@M02996:162:000000000-B87FG:1:1101:19540:17203 1:N:0:TCGACGTC+TTATGCGA
CCTACGGGGGGCAGCAGTGGGGAATTTTGGACAATGGGCGCAAGCCTGATCCAGCAATGCCGCGTGCAGGAAGAAGGCCTTCGGGTTGTAAACTGCTTTTGTCAGGGAAGAAATCCTTTGGGTTAATACCTCGAAGGGATGACGGTACCTGAAGAATAAGCACCGGCTAACTACGTGCCAGCAGCCGCGGTAATACGTAGGGTGCGAGCGTTAATCGGAATTACTGGGCGTAAAGCGTGCGCAGGCGGCTTTGCAAGACAGAGGTGAAATCCCCGGGCTCAACCTGGGAACTGCCTTTGTG
+
8BCCCBF):>)8888::<:::88BFFGGGGGGGGGGGGGGGGGGGGGGGGGGGGGGGGGGGGGGGGGGGGGGGGGGGGGGGGGGGGGGGGGGGGGGGGGGGGGGGGGFGGGGGGGGGGGGGGGGGGFGGGGGGGGGGGGGGGGGGGGGGFFGGGGGGGGGGGGGGGGGGGGGGGGGGGGGGGFFGGGGG=7EGFGGFGGFGCF5=DDFFFGG3>FGGFGGFFFGG?GD:DC.::AB;FFD>G>E9@D>D2;)8<><A6DBB440)39<FA>>?:EC>B>B<91:??BB154><7:2924>1
@M02996:162:000000000-B87FG:1:1101:18242:17208 1:N:0:TCGACGTC+TTATGCGA
CCTACGGGCGGCTGCAGTGGGGAATTTTGGACAATGGGCGCAAGCCTGATCCAGCAATGCCGCGTGCAGGAAGAAGGCCTTCGGGTTGTAAACTGCTTTTGTCAGGGAAGAAATCCTTTGGGTTAATACCTCGAAGGGATGACGGTACCTGAAGAATAAGCACCGGCTAACTACGTGCCAGCAGCCGCGGTAATACGTAGGGTGCGAGCGTTAATCGGAATTACTGGGCGTAAAGCGTGCGCAGGCGGCTTTGCAAGACAGAGGTGAAATCCCCGGGCTCAACCTGGGAACTGCCTTTGTG
+
68BCC>A==))8888;;;;;;88BFGGGGGGGGGGGGGGGGGGGGGGGGGGGGGGGGGGGGGGGGGGGGGGGGGGGGGGGGGGGGGGGGGGGGGGGGGGGGGGGGGGGGGGGGGGGGGGGGGGGGGGFGGGGGGGGGGGGGGGGGGGGGGGGGGGGGGGGGGGGGGGGGGGGGGGGGGGGGGFFGGGGGGDGGFGGFGGFGGGFGGFFFFGGDFFGGFGGFGGGGFGGFFGFFBBFFF:C9D>FBEFFGFFFAD9>ACF>:???:64<B>FFB<FGFF;?FFFFFFF:3:32<>?2874<(
@M02996:162:000000000-B87FG:1:1101:23728:17231 1:N:0:TCGACGTC+TTATGCGA
CCTACGGGCGGCAGCAGTAAGGAATATTGGACAATGGGCGCAAGCCTGATCCAGCCATGCCGCGTGAAGGATTAAGGTCCTCTGGATTGTAAACTTCTTTTATAAGGGACGAAAAAAGGGAATTCTTTCTCACTTGACGGTACCTTATGAATAAGCACCGGCTAACTCCGTGGCAGCAGCCGCGGTAATACGGAGGGTGCAAGCGTTATCCAGATTCACTGGGTTTAAAGGGTGTGTAGGCGGGTATTTAAGTCAGTGGTGAAATCCTAGAGCTTAACTCTAGAACTGCCATTGATACTAT
+
8ACCC51):))8888;;<;<<;;CFFGGGGGGGGGGGGGGGGGGGGGGGGGGGGGGEGGGGGGGGGGGGGGGGGGGGGGGGGGGGGGGGGGFGGGGGGGGGGGGCGGGGGGGGGGGGGGGGGGGGGGGGGGGGGGGGGGGGGGGGGGGGGGGGGGGGGGGGGGGGGGGGGGG*>DGGGGGGGB>GGDGGGGFGBEEFGGFGGGFGGFFFFGGGFFGGFFFFFFFGBGC<F7@BFFF?BFF<<>DB7:>DFFFFFFFAGFFFFFBFFBDFA=>B<FCFFF<A=49<A<)31.:<>))/6>AB
@M02996:162:000000000-B87FG:1:1101:23746:17241 1:N:0:TCGACGTC+TTATGCGA
CCTACGGGCGGCAGCAGTAAGGAATATTGGACAATGGGCGCAAGCCTGATCCAGCCATGCCGCGTGAAGGATTAAGGTCCTCTGGATTGTAAACTTCTTTTATAAGGGACGAAAAAAGGGAATTCTTTCTCACTTGACGGTACCTTATGAATAAGCACCGGCTAACTCCGTGGCAGCAGCCGCGGTAATACGGAGGGTGCAAGCGTTATCCAGATTCACTGGGTTTAAAGGGTGTGTAGGCGGGTATTTAAGTCAGTGGTGAAATCCTAGAGCTTAACTCTAGAACTGCCATTGATACTAT
+
8ACCC5851))8888;;<;<<;;EFFFGGGGGGGGGGGGGGGGGGGGGGGGGGGGGGGGGGGGGGGGGGGGCFFGGGFGGGGGGGGGFGDFFGGGGGGGGGGGG9FDBFGGGGGGGDGGDGGGFGGGGGGFDGGGG98CFGFGGGGCFGGCGGGDAFGGGGGGGFGGGG>FG*>>EEF,AFCDEDGG37FFBEDEE>GGEGFC38C>BFFGGFFFGGAFFFFEGG>FGFFGF:B258A87417)45)6:-:FBFA9<?FFB?><<D:4=9*8:>F7@A>DA45)6>FB?<2<D9948:A:5
@M02996:162:000000000-B87FG:1:1101:6677:17251 1:N:0:TCGACGTC+TTATGCGA
CCTACGGGTGGCTGCAGTGGGGAATTTTGGACAATGGGCGCAAGCCTGATCCAGCAATGCCGCGTGCAGGAAGAAGGCCTTCGGGTTGTAAACTGCTTTTGTCAGGGAAGAAATCCTTTGGGTTAATACCTCGAAGGGATGACGGTACCTGAAGAATAAGCACCGGCTAACTACGTGCCAGCAGCCGCGGTAATACGTAGGGTGCGAGCGTTAATCGGAATTACTGGGCGTAAAGCGTGCGCAGGCGGCTTTGCAAGACAGAGGTGAAATCCCCGGGCTCAACCTGGGAACTGCCTTTGTG
+
68ACC>:9=0);===;===;;88BFFGGGGGGGGGGGGGFGGGGGGGGGGGGGFFGFGGGGGGEFGGGGGGGGGGGGGGGGGGGGGGGGGGGGGGGGGGGGGEGGGGFFDGGFCFGGCFGFGGGGGFGGGGGGCGEGEGGGGFGFGGGGGGGGGDFGGGGGGGGGDEGECCGGGGGGGFGGGFFGGGGGGGGGCGFFFGFGGGFGGEEBD35C57CG;CDFGGGGF?F?E<>BFAF>BFG>7;:1<793>14>BA><CC0:54:),9<F<:>D<DE@4,48907?B::874.<??</5<4,
@M02996:162:000000000-B87FG:1:1101:6660:17259 1:N:0:TCGACGTC+TTATGCGA
CCTACGGGTGGCTGCAGTGGGGAATTTTGGACAATGGGCGCAAGCCTGATCCAGCAATGCCGCGTGCAGGAAGAAGGCCTTCGGGTTGTAAACTGCTTTTGTCAGGGAAGAAATCCTTTGGGTTAATACCTCGAAGGGATGACGGTACCTGAAGAATAAGCACCGGCTAACTACGTGCCAGCAGCCGCGGTAATACGTAGGGTGCGAGCGTTAATCGGAATTACTGGGCGTAAAGCGTGCGCAGGCGGCTTTGCAAGACAGAGGTGAAATCCCCGGGCTCAACCTGGGAACTGCCTTTGTG
+
88CCCBF>>0);======;;;88BFFFGGGGGGGGGGGGGGGCGGGGGGGGGGGGGGGGGGGGGGGGGGGGGGGGGGGGGGGGGGGGGGGGFGGGGGGGGGGGDFGGDFGGGGFGGGGGGGGGGGGGGFGGDEFGGGGGGGFGGGGGCFGGFFGGGGGGGGGGGGGGGGGGFGGGGGGGGGGFFGF4DGEGE:FFGFGGAGGGEGG>>BDDGGFFFFD37FGFGGFFC?FG>?FFF>187279717@BD9;625)486>:28233:>26):(5(>EFF0?)7:<7??<7?08>DB?9<A),
@M02996:162:000000000-B87FG:1:1101:24627:17288 1:N:0:TCGACGTC+TTATGCGA
CCTACGGGGTGCAGCAGTGGGGAATATTGGACAATGGGCGCAAGCCTGATCCAGCCATGCCGCGTGCGGGAAGAAGGCCTTCGGGTTGTAAACCGCTTTTGTCAGGGAAGAAAAGGTTCTGGCTAATACCCGGGACTCATGACCGTACCTGAAGACTAAGCCTCGGCTAACTACGTCCCAGCAGCCGCGGTAATACGTAGGGTGCAAGTGTTAATCGGATTTCCTTGGCTTAAAGCCGGGCCAGCCGTGTCTGCTGTGAAGAGGTGTCATCCCCGGGCGTCCTCCGGGCACAGCATTTTGG
+
8ACCCEFFA)18=======6;888;6CFFG<FGGGGG@FG:FGEFGGGG9FGGGGGGCGGFGGGG+F6=FGGGG@GGGGGGFF7FGGGD9AFFF+>:FGG<4,,,BFAFE,?FG8:?AF,,CF@F8CFA,,@8+@7,,,,,3@,5BFGC;3>B,,,5;*<,0,4C*78A,,5=DCC,=*,,6);C6)75C>**1=15C*)1**)3*+/++1+++1192**)23:A*7*()*)..)*(,0)(/(0(77-),./-))).00..94(,-))*.29(-)2.4(((0(-,,(-(4((.((-*.)6(
@M02996:162:000000000-B87FG:1:1101:6836:17291 1:N:0:TCGACGTC+TTATGCGA
CCTACGGGGGGCTGCAGTGGGGAATTTTGGACAATGGGCGAAAGCCTGATCCAGCAATGCCGCGTGCAGGATGAAGGCCTTCGGGTTGTAAACTGCTTTTGTACGGAACGAAAAAGCTTCTCCTAATACGAGAGGCCCATGACGGTACCGTAAGAATAAGCACCGGCTAACTACGTGCCAGCAGCCGCGGTAATACGTAGGGTGCGAGCGTTAATCGGAATTACTGGGCGTAAAGCGTGCGCAGGCGGTTATGTAAGACAGATGTGAAATCCCCGGGCTCAACCTGGGAACTGCATTTGTG
+
88ACCD=5:)18888::::::888BFEGGGGGGGGGGGGGGGGGGGGGGGGGGFEGFGFGGGFECFGGGGGGGGFGGGGGGGGGGGGGGGGGGGGGGGGGGGFGGGGGGGGGGGGEGGGGGGGGGGGGGGGGGGGGFGGGGGGGGGGGGGGGGGGGGGGGGGGGGGGGGGGGGGGGGGF+<DFFGGGGGGDGCFGF>FGFGGFECG:@3:9778?FGFGGFGGGFFGG?BCEFFFFBFFG>CBF>FFB79:?A2<<2092?F<AA9<9FAFBF07CE>FF?*.8>BBB:23:B?FABB<)(
@M02996:162:000000000-B87FG:1:1101:24607:17294 1:N:0:TCGACGTC+TTATGCGA
CCTACGGGGTGCAGCAGTGGGGAATTTTGGACAATGGGCGCAAGCCTGATCCAGCCATGCCGCGTGCGGGAAGAAGGCCTTCGGGTTGTAAACCGCTTTTGTCAGGGAAGAAAAGGTTCTGGCTAATACCCGGGACTCATGACGGTACCTGAAGAATAAGCACCGGCTAACTACGTGCCAGCAGCCGCGGTAATACGTAGGGTGCAAGCGTTAATCGGAATTACTGGGCGTAAAGCGTGCGCAGGCGGTTATGCAAGACAGAGGTGAAATCCCCGGGCTCAACCTGGGAACTGCCTTTGTG
+
8ACCCFDA5)18=======;;888;;CFGGGGGGGGGGGEGGGGGGGGGGGGGGGGGGGGGGGGGGGGGGGGGGGGGGGGGGGGGGGGGGGGGGDFGGGGGGGGGGGGGGGGGGGGGGGGGGGGCGFFGGGGGCEGGGFGFFDFCGGGGGGGCGGGGGFGFGFGGGGGGGGGGGEGGGGGGGFFGGGGDGGEE=FGFGGFGDGFGFFA>B5C38BGG<DGFGGGEFEG:DDEF:<F>FFGF<>@>DFFDFFFAA<<7*9(3)44:?9??4C28?>?;>6?7@?(3333:?::?<?FF<AF2
@M02996:162:000000000-B87FG:1:1101:7664:17353 1:N:0:TCGACGTC+TTATGCGA
CCTACGGGTGGCAGCAGTGGGGAATTTTGGACAATGGGCGCAAGCCTGATCCAGCCATGCCGCGTGCGGGAAGAAGGCCTTCGGGTTGTAAACCGCTTTTGTCAGGGAAGAAAAGGTTCTGGTTAATACCTGGGACTCATGACGGTACCTGAAGAATAAGCACCGGCTAACTACGTGCCAGCAGCCGCGGTAATACGTAGGGTGCAAGCGTTAATCGGAATTACTGGGCGTAAAGCGTGCGCAGGCGGTTATGCAAGACAGAGGTGAAATCCCCGGGCTCCACCTGTGAACTGCCTTTGTG
+
88CCC>=91)1;;=8;=<=;;888C@FGGGGGGGFGFGGGGGGGGGGGGGGGGGGGGGGGGGGGGFGGGGGGG8=EFGGGGG7F7FGDGGGGGGGGGGGGGGGFGFDGDGGGGGFG@FGF,EFG9EEFGGG,=DFGFG8FFGGGEE67EGG7BFDEGG7FF7EG:CEGGGGGGG5:>EFCGD4@DG5DGGGG*:@FFGGFD57:ECFF>DDG:5FDD<*>FFCCC?C725DEF14F26B3>39D>E>>D6BFFD>)4FG::::?71420)253<EE39>F(6?:((-))66:?2?,*56<,
@M02996:162:000000000-B87FG:1:1101:19063:17387 1:N:0:TCGACGTC+TTATGCGA
CCTACGGGGGGCAGCAGTGGGGAATTTTGGACAATGGGCGCAAGCCTGATCCAGCCATGCCGCGTGCGGGAAGAAGGCCTTCGGGTTGTAAACCGCTTTTGTCAGGGAAGAAAAGGTTCTGGTTAATACCTGGGACTCATGACGGTACCTGAAGAATAAGCACCGGCTAACTACGTGCCAGCAGCCGCGGTAATACGTAGGGTGCAAGCGTTAATCGGAATTACTGGGCGTAAAGCGTGCGCAGGCGGTTATGCAAGCCAGAGGTGAAATCCCCGGGCTCAACCTGGGAACGGCCTTTGTG
+
6ACCCB:@==18888::<:::8BFGGGGGGGGGFGGGGGGGGGGGGGGGGGGGGGGGGGGGGGGGGGGGGGGGGGGFGGGGGGGGGGGGGGGGGGGGGGGGGGGGGGGGGGGGGGGGGGGGGGGGGFGGGGGGGGGGFGGGFGGGEGGGG?FFGGGGGGGGGGGG=EGDGGGGGGGGGGGGFFFGGGGDGGGGF?FFGGFGGGEGFFF))/:CFFGGFGDFGFGGFFG?FGFBF<F9?DC950>;E56D6:FBA<BA**4:>:0?0>?*6FFF<EG>>FBB4:702<?::6((-289<<-(
@M02996:162:000000000-B87FG:1:1101:7877:17431 1:N:0:TCGACGTC+TTATGCGA
CCTACGGGTGGCAGCAGTGGGGAATTTTGGACAATGGGCGCAAGCCTGATCCAGCAATGCCGCGTGCAGGAAGAAGGCCTTCGGGTTGTAAACTGCTTTTGTCAGGGAAGAAATCCTTTGGGTTAATACCTCGAAGGGATGACGGTACCTGAAGAATAAGCACCGGCTAACTACGTGCCAGCAGCCGCGGTAATACGTAGGGTGCGAGCGTTAATCGGAATTACTGGGCGTAAAGCGTGCGCAGGCGGCTTTGCAAGACAGAGGTGAAATCCCCGGGCTCAACCTGGGAACTGCCTTTGTG
+
8ACCCD85:01========;;CFFGGGGGGGGGGGGGGGGGGGGGGGGGGGGGGGGGGGGGGGGGGGGGGGGGGGGGGGGGGGGGGGGGGGGGGGGGGGGGGGGGGGGGGGGGGGFGGGGGGGGGGGGGGGGGGGGGGGGGEGGEGGGGGGGGGGGGGGGGGGGGGGGGGGGGGGGGGGGGGFFGFDGGGGGGFGGFGGFGGGFGGEFFFGGGFFGGFGDFFGGGFGGBFGFFBFFFFFG9<>)4>>>CFFF<<:AF=D0:F?BFFA2=A?:?:BEFFB6?4:BFFF:??B:>7?F?A<B3
@M02996:162:000000000-B87FG:1:1101:7858:17433 1:N:0:TCGACGTC+TTATGCGA
CCTACGGGTGGCAGCAGTGGGGAATTTTGGACAATGGGCGCAAGCCTGATCCAGCAATGCCGCGTGCAGGAAGAAGGCCTTCGGGTTGTAAACTGCTTTTGTCAGGGAAGAAATCCTTTGGGTTAATACCTCGAAGGGATGACGGTACCTGAAGAATAAGCACCGGCTAACTACGTGCCAGCAGCCGCGGTAATACGTAGGGTGCGAGCGTTAATCGGAATTACTGGGCGTAAAGCGTGCGCAGGCGGCTTTGCAAGACAGAGGTGAGATCCCCGGGCTCAACCTGTGAACTGCCTTTGTG
+
-88ACA85:)1=;==;;=6;;@BBFECFGGGGGGGGGGGGGGGGGGGGGGGGGGGGGGGGGF:FFGGGGGGGGGGGGGGGGGGGGGGGDGGGGGGGGGGGFGGGC,BFFGGGGGGGGFGGGDGGGFFCGGGGGGDGGDFGGGGGGGG7EFGCEGGFGGGFGGGGGGGGG?FGD65@FGGGF;FFFG>CD5:EGFDA?CGFGCCBE85=>>GE3>FC3<DGFC?FGFFC:7D>:(-19,05(),5(5815(47<<A486F7342171>(1.922?B8@>4()974(.)..-6A?>(8*<44(
@M02996:162:000000000-B87FG:1:1101:7872:17449 1:N:0:TCGACGTC+TTATGCGA
CCTACGGGTGGCAGCAGTGGGGAATTTTGGACAATGGGCGCAAGCCTGATCCAGCAATGCCGCGTGCAGGAAGAAGGCCTTCGGGTTGTAAACTGCTTTTGTCAGGGAAGAAATCCTTTGGTTTAATACCTCGAAGGGATGACGGTACCTGAAGCATAAGCACCGGCTAACTACGTGCCAGCAGCCGCGGTAATACGTAGGGTGCGAGCGTTAATCGGAATTACTTGGCGTAAAGCGTGCGCAGGCGGCTTTGCAAGCCAGAGGTGAAATCCCCGGGCTCAACCTGGGAACTGCCTTTGTG
+
86ACCF=5:)0;;=8;===;;8BBFFFGGGFGFFGGGGGGGGFGGGGGGGGGGGFFEGGGGGGGFCGGGGGGGGGGGGGGGGGGGGGGGGGGGGFGGGGGGGDGGFFDFFGGGGGGGGGCG,DFGGEACFGGGG?EGGGGGGGGGGFGGFGDEC,D;8AFCCF@F>CGG?CFGGECG>GGGGFFG9DDGDDGE>FG40CF4CGEDDB:EF5C>FFFF?G7F8+09*3*201)81>?96B32927;>56D>9F)25:<*/((0,87:)<=AD:??>:71(:26<228?1(.42),,,*.-6(
@M02996:162:000000000-B87FG:1:1101:21201:17483 1:N:0:TCGACGTC+TTATGCGA
CCTACGGGGGGCAGCAGTGGGGAATTTTGGACAATGGGCGCAAGCCTGATCCAGCCATGCCGCGTGCGGGAAGAAGGCCTTCGGGTTGTAAACCGCTTTTGTCAGGGAAGAAAAGGTTCTGGTTAATACCTGGGACTCATGACGGTACCTGAAGAATAAGCACCGGCTAACTACGTGCCAGCAGCCGCGGTAATACGTAGGGTGCAAGCGTTAATCGGAATTACTGGGCGTAAAGCGTGCGCAGGGCGTTAGTGAAGACAGAAGTGCAATCCCCGGGCTCAACCTGGGAACTGCCTTTGTG
+
88AB@>)):=18888::<:::8884EEGGGGGGGGGGFGCFGGGGGGGGG?FGGGFGGGGGDFGGGGGGGGGGFGGGGGGGGGGGGGGG9CFGGGGEGGGGGGGGGGGGDGGGFGGGGGFGGFGGGGFGECFGGGG8FGGGGGGGGCEGGGGFGGGGG7FGGGFGCEEGEGGCECFGGGGGGF4CGGGCEDECFC:<FG4<DGE=49=531A3>FGF?3DFGGG+96D6@3)4:4768D7()(0())-13635)-.)+2424).6>)6669<02:C<3-()1,4(124.2(.,)..78A9(
@M02996:162:000000000-B87FG:1:1101:21180:17486 1:N:0:TCGACGTC+TTATGCGA
CCTACGGGGTGCAGCAGTGGGGAATTTTGGACAATGGGCGCAAGCCTGATCCAGCCATGCCGCGTGCGGGAAGAAGGCCTTCGGGTTGTAAACCGCTTTTGTCAGGGAAGAAAAGGTTCTGGTTAATACCTGGGACTCATGACGGTACCTGAAGAATAAGCACCGGCTAACTACGTGCCAGCAGCCGCGGTAATACGTAGGGTGCAAGCGTTAATCGGAATTACTGGGCGGCAAGCGTGCGCAGGCTGTTATGCAAGACAGAGGTGAAATCCCCGGGCTCAACCTGGGAACTGCCTTGTTT
+
88BCC5)08)18=======;;888;CEFGGGGGFFFFFGGGGGGGGGGFGGGGFFFGGGGGGGGGGGDGGGFGGGGFGGGGGGGBEFGGGGGGGDDGGGGGGGFGGGGGGCFFGGD,EFCGFGGFGGGGGD,DFGGFGEFGGGGDCDCFDFG83>DFFFGF<EEE>5EGGDGFGD>,C?FFGFFGGGGGGDCGFGGFCFFGG?B5FFFFA8:CFFGFFD/7<CC?7FFBF))-6()6?>D-/3)48)42)64)666>6*(()2:4:22@)*.)->C5(-4>4<(2<?044(.5,7<F)--(
@M02996:162:000000000-B87FG:1:1101:21193:17500 1:N:0:TCGACGTC+TTATGCGA
CCTACGGGGGGCAGCAGTGGGGAATTTTGGACAATGGGCGCAAGCCTGATCCAGCCATGCCGCGTGCGGGAAGAAGGCCTTCGGGTTGTAAACCGCTTTTGTCAGGGAAGAAAAGGTTCTGGTTAATACCTGGGACTCATGACGGTACCTGAAGAATAAGCACCGGCTAACTACGTGCCAGCAGCCGCGGTAATACGTAGGGTGCAAGCGTTAATCGGAATTACTGGGCGTAAAGCGTGCGCAGGCGGTTATGCAAGACAGAGGTGAAATCCCCGGGCCCAACCTGGGAACTGCCTTTGTG
+
88ACC>058808888::<::CCC=FFGGGGGGGGGGGGGGGGGGGGGGGGGGGGGGGGGGGGGGGGGGGGGGGGGGGGGGGGGGGGGGGGGGGGGGDGGGGGGGGGGGGGGGGGGEFGGGGF@FGGGGGGGGGGGGGGGGGGGGGGGEGGGG8CGGGGGFFGGGGGGGEGGGGGGGGGGFFGFFGGGGGGGGGFGGFGFFGGCDGGFFFFCC*84CGBGGFGFGGFGG?EGFFFA@>?5*4>;DFFFB<2?*-26)4*281786:1<294:22(8CEF(-1>?((2:B:5-.<?.5@7AF1
@M02996:162:000000000-B87FG:1:1101:7474:17500 1:N:0:TCGACGTC+TTATGCGA
CCTACGGGAGGCAGCAGTGGGGAATTTTGGACAATGGGCACAAGCCTGATCCAGCAATGCCGCGTGCAGGAAGAAGGCCTTCGGGTTGTAAACTGCTTTTGTCAGGGAAGAAATCCTTTGGGTTAATACCTCGAAGGGATGACGGTACCTGAAGAATAAGCACCGGCTAACTACGTGCCAGCAGCCGCGGTAATACGTAGGGTGCGAGCGTTAATCGGAATTACTGGGCGTAAAGCGTGCGCAGGCGGCTTTGCAAGACAGAGGTGAAATCCCCGGGCTCAACCTGGGAACTGCCTTTGTG
+
8ACCCE5=:00=8=======CFFGGGGGGDGGGGGGGGGGGGGGGGGGGGGGGGGGGDGGGGGGGGGFGGGGGGGGGGFGGGGGGGGGGGGGGFGGGGGFGGGGGGGGGGGGGGGGFAFGGGGGGGGGGGGGGGGGGGGGGGGGGEFEGGGGCEGGGGGAFDGDCEEGGGGGGGGGGGGCGGFFGFGGGGGGGFGG4CFFG<FFGGFFFFGGGF+;C@DCFFCCEFGGBFGFFF>=>FFG;7>:(5<9G;BF>>F)56CBBFF24:9?/6:87BF>>BB6>FF?:?<??(-,<>249A<D3
@M02996:162:000000000-B87FG:1:1101:15612:17514 1:N:0:TCGACGTC+TTATGCGA
CCTACGGGCGGCAGCAGTGGGGAATTTTGGACAATGGGCGCAAGCCTGATCCAGCCATGCCGCGTGCGGGAAGAAGGCCTTCGGGTTGTAAACCGCTTTTGTCAGGGAAGAAAAGGTTCTGGCTAATACCCGGGACTCATGACGGTACCTGAAGAATAAGCACCGGCTAACTACGTGCCAGCAGCCGCGGTAATACGTAGGGTGCAAGCGTTAATCGGAATTACTGGGCTTAAAGCGTGCGCAGGCGGTTATGCAAGACAGAGGTGAAATCCCCGGGCTCAACCTGGGACCTGCCTTTGTT
+
8ACCCE5)10)8888;;<;;;88BFFGGGDGGGDGGFFGGGGGGGGGGGGGGGFGGFGGGGGGGGEGGGGGGGGGGGGGGGGGGEGGGGGGGGGGGGGGGGGGGGGGGGGGGFGGGGGGGGFFGFFEFFGGGGFGEFGGGGGFGGGGGGGGFFFF:FGCFF>GGGGGGGGGGCGGFGGG@CFFFGGDGGDDECFCEFFG:DGGFGFBFFFGGGFFGGFGGFCGCCFGG?)*/66A478BG;7936D>>9;<F<:A).2>><:?<2:227):8??>E)4(4<=:BF0<2:(3<<:(87<>A(
@M02996:162:000000000-B87FG:1:1101:6003:17518 1:N:0:TCCACGTC+TTATGCGA
CCTACGGGGGGCTGCAGTGGGGAATTTTGTACAATGGGCGCAAGCCTGATCCAGCAATGCTGCGTGCAGGAAGAAGGCCTTCGGGTTGTAAACTGCTTTTGTCAGGGAAGAAATCCTCTGAGTCAATACCTCGAAGGGTTGACGGTACCTTAAGAATAAGCACCGGCTAACTACGTGCCAGCAGCCGCGGTAATACATAGGGTGAGAGCGTTAATCGGAATTACTTGGCGTAAAGCGTGCGCAGGCGGCGTTGCATTCCAGTGGTGAAATCTCCGGGCTCAACCTGGCAACTGCCCTTGTG
+
ACCCCBA90)18788:::,:4@4BF8,C,-,CEFFFGGGG:FGGGGGGG,<<5FDBB,CF,EFFFC7DFGD,FDFFFFFGFF>FGGGGGGGDFGAFGFF,>D,3@FFGF*@>3,7,,,,3,,,,@DDFG3DFDC8BEG,@:E9*=EFGGC+2CFG?E7;,>79CEEEGEEEG*+;ACEGG?FF5FFGGGGG8;BCF**0*94*)*1=FFFDG::@GGF:*78+:9*3677D7:?)/--091)379B:>3(45(,.))+2-)1,(6?A??6:--5:::6;?2?:?((.(..((,)((98?-)
@M02996:162:000000000-B87FG:1:1101:15590:17521 1:N:0:TCGACGTC+TTATGCGA
CCTACGGGCGGCAGCAGTGGGGAATTTTGGACAATGGGCGCAAGCCTGATCCAGCCATGCCGCGTGCGGGAAGAAGGCCTTCGGGTTGTAAACCGCTTTTGTCAGGGAAGAAAAGGTTCTGGCTAATACCCGGGACTCATGACGGTACCTGAAGAATAAGCACCGGCTAACTACGTGCCAGCAGCCGCGGTAATACGTAGGGTGCAAGCGTTAATCGGAATTACTGGGCGTAAAGCGTGCGCAGGCGGTTATGCAAGACAGAGGTGAAATCCCCGGGCTCCACCTGGGAACTGCCTTTGGG
+
88ACCA85:0)8888;;<;;;88BCFGGGGGGGGGGGGGGGGGGGGGGGGGGGFFFFGGGGGGGGGGGGGGGGGGGGGGGGGGGGGGGGGGGGGGGGGGGGGGGGGGGGGGGGGGGGGGGGGGGGGFGGGGGGGGGGGGGGGGGGGG8FCFGGGGGFGGGGGGGGGGDGGGC@ECCBCFFFFFAGGGGGGDE8679>CGFGGFFGGFFFFC*CFFGGBDD:<FGGFGGFFG>?<BB>FFD>CB:955619:F249AB6C01.,:40>?FFF05:BGD1(-,9<B?BF?<42,,).<*4),(
@M02996:162:000000000-B87FG:1:1101:6014:17531 1:N:0:TCGACGTC+TTATGCGA
CCTACGGGGGGCTGCAGTGGGGAATTTTGGACAATGGGCGCAAGCCTGATCCAGCAATGCCGCGTGCAGGAAGAAGGCCTTCGGGTTGTAAACTGCTTTTGTCAGGGAAGAAATCCTTTGGGTCAATACCTCGAAGGGATGACGGTACCTGAAGAATAAGCACCGGCTAACTACGTGCCAGCAGCCGCGGTAATACGTAGGGTGCGAGCGTTAATCGGAATTACTGGGCGTAAAGCGTGCGCAGGCGGCTTTGCAAGACAGAGGTGAAATCCCCGGGCTCAACCTGGGAACTGCCTTTGTG
+
8ACC@A@5AA18888::::::@?FEFGGGGGGGGGGGGGGGGGGGGGGGGGGGGFGGGGGGGGGGGGGGGGGGGGGGGGGGGGGGGGGGGGGGGGGGFGGGGGGGGGGGGGGGGGG?GGGGGG,@FFGGGGGGGGGGGGGGGGGGGGCGGGGGGGFFGG@FCFGGGGGGGGGGGGGGGGGFFFFGGGGGGGCGFGGFGGFG<EFGGFFFDDGG>FGG:GGFGFGGFGGFDGFFFFF>FED6D>B>E>9GF2FBFFBBFGFF@:?:?<<6<::??EGFFFFFFFF?<0<???>D7:?=<<A1
@M02996:162:000000000-B87FG:1:1101:4911:17601 1:N:0:TTGACGTC+TTATGCGA
CCTACGGGTGGCAGCAGTGGGGAATTTTGGACAATGGGGGCAACCCTGATCCAGCCATCCGCGGTCCGGGAGAAGGCCTTTGGGGTGGAAACCGCCTTTTGCCAGGAAAGAAACCCTTGGGGCAATAACCTGGAGGGATGACGGTACCTGAAGAATAAGCACCCGCTAACTACGTTCCCGCAGCCGCCGGAATACGGAAGGTGCAAGCGTTTATCGGAATTACTGGGCGTAAAACGTTGCGAAGCGGGTATTGCAGAAAGATGTGAAATCCCCGGGCCCAACCTGTGAAATGCAATTTTGT
+
8ACCCB=5101==8=;=<=;;@BFFGGFGFGGGGGGGGGG:C@DFCEDFFG,CAF<,,,C,,++6++@F:@>4E,C,F,C,,CF+@+++CE<F+8+@CF,,,,,B@+A,,AF,,A+AF>=F+++@,,C,,,,3=@@C8:<7D8FC*4E,4,>3,D,,@=7,*>*>818C,,,24,,,40**)).=)/):*)1*00/)*17C*0)3**)))*/91**1(>*<++*+0>*(0))-)))(,)*()(0()0(9()/).:))02.4/).5)6<*)648(0*8(,(-)4.()..6)).-:)51).:.
@M02996:162:000000000-B87FG:1:1101:4885:17604 1:N:0:TTGACGTC+TTATGCGA
CCTACGGGTGGCAGCAGTGGGGAATTTTGGACAATGGGGGCAACCCTGATCCAGCCATGCCGCGTGCGGGAAGAAGGCCTTCGGGTTGTAAACCGCTTTTGTCAGGGAAGAAATCCTTTGGGCTAATAACTCGGAGGGATGACGGTACCTGAAGAATAAGCACCGGCTAACTACGTGCCAGCAGCCGCGGTAATACGTAGGGTGCAAGCGTTAATCGGAATTACTGGGCGTAAAGCGTGCGCAGGCGGTTATGCAAGACAGATGTGAACTCGCCGGGCTCAACCTGGGAACTGCATTTGTG
+
88ABCBA5:01=;8==;==;;@@FFGGGGGGFGFGFFGGGEGGGGGGGGGGFFFFGGGGGFC@F:FGFGGGGFFGGGGGGGCFGGGGGFGFGGGFCGGGGAF9FFGG7EFFGGGGFGGGGGGFFGGGGGGC,@FEEGGGGD,@FEECCFGGFFGFECGDGGGF@FEDGGG6CDCCFGEFGGGAFGFGGDG1:87E+:28ADGFB5<@F3BDEGFFGF?CGF?FCE=<C:ED:(49=44><21453)741--75)6<7CC:?FAF<<46*-2(,,7EE9903*(44(30(.(3<?DFFDF43
@M02996:162:000000000-B87FG:1:1101:16639:17612 1:N:0:TCGACGTC+TTATGCGA
CCTACGGGCGGCAGCAGTGGGGAATTTTGGACAATGGGCGCAAGCCTGATCCAGCAATGCCGCGTGCAGGAAGAAGGCCTTCGGGTTGTAAACTGCTTTTGTCAGGGAAGAAATCCTTTGGGTTAATACCTCGAAGGGATGACGGTACCTGAAGAATAAGCACCGGCTAACTACGTGCCAGCAGCCGCGGTAATACGTAGGGTGCGAGCGTTAATCGGAATTACTGGGCGTAAAGCGTGCGCAGGCGGCTTTGCAAGACAGAGGGGAAATCCCCGGGCCCAACCTGGGAACTGCCTTTTGG
+
88BCC>88)018888;;<;;;888;CEFGEFGGGGGGGGGGGGGGGGGGGGGGFFFFGGGGGGGGGGGFGEGGGGGGGGGGGGGGGGGGGGGGGFGGGGGGGGGGGDDGGGGGGGFGCFGFGGGFGGFGGD<C7DEDGGFCDFGCEGGGDFGGF9FGGGGGGGFGGG>:FG786?CCGGGGGFAFGGGGGDCCAF?>>FAD32)AC:58BG=DFBCF?DG@<C*98C5<B5><?4*(35*,12>95B0/-7?24)).2*(.;2((((,7)2454>:;0(,35<((.:-,4-5?<?B*48)(
@M02996:162:000000000-B87FG:1:1101:4901:17618 1:N:0:TTGACGTC+TTATGCGA
CCTACGGGTGGCAGCAGTGGGGAATTTTGGACAATGGGGGCAACCCTGATCCAGCCATGCCGCGTGCGGAAGAAGGCCTTCGGGTTGTAAACCGCTTTTGTCAGGGAAGAAATCCTTTGGGCTAATAACTCGGAGGGATGACGGTACCTGAAGAATAAGCACCGGCTAACTACGTTCCAGCAGCCGCGGTAATACGTAGGGTGGAAGCGGTAAACCGAATTTATGGGGGTAAAGCGGTCGCCGGCGGGTTTGCAAGACAGATGTGAAATTCCCGGGCTCAAACTGGTGAACGCAATTTTGT
+
88BCCE85:)1========;;88BFGGGGGGGGGGGGGGGGGGGGGGGGGGGGGFGGGGGGGGGGGGGG7FFCFCF8E=F,4FFFF=8,FFEFFB4CFG,A5A,BF7?FEFGC,F,FGAFGF,3FE;DD?6+6368C836,,3@>7;ECC4@D3DD;EF>>7DBGGGCF7,<3>4,2A,1,966EC4)>1)*++4//21>G75):8))))9*9***1(9/5++*+9A*,0*966))(-)1,7(8()7(>(-.))5)(*0,,*-6<)6<0):4>(<5)((,)*,)-5)(6))((,(49).)(
@M02996:162:000000000-B87FG:1:1101:4099:17680 1:N:0:TCGACGTC+TTATGCGA
CCTACGGGTGGCAGCAGTGGGGAATTTTGGACAATGGGCGCAAGCCTGATCCAGCAATGCCGCGTGCAGGAAGAAGGCCTTCGGGTTGTAAACTGCTTTTGTCAGGGAAGAAATCCTTTGGGTTAATACCTCGAAGGGATGACGGTACCTGAAGAATAAGCACCGGCTAACTACGTGCCAGCAGCCGCGGTAATACGTAGGGTGCGAGCGTTAATCGGAATTACTGGGCGTAAAGCGTGCGCAGGCGGCTTTGCAAGACAGAGTTGAAATCCCCGGGCTCAACCTGGGAACTGCCTTTGTT
+
88CCC5590))========;;8BFGEGFC@EFGGGGEFFDGGGGGGGGGFFGGGGGGGGGGGGGGGGGGGGGGGGFFGGGGGGDDGGGGGGGDGGDGGGGCFGGF<FFFCFFGGGGGGG9FGEGFGFGGFGGDEFEG+@A3DG7>BFGGGCFGFFFFFGADDEFB6>ECFGGGGGA,CFG,9@4DF7CD=:5?A@FFGGF43F3C5BFB><CD>CGF@GGFCE:C62<6)908:<F0:0C(1(5(8)3C>FFABFF)A74()8-.))6*):381):)-(8<?:(5,,4:547???D6><<(
@M02996:162:000000000-B87FG:1:1101:4082:17690 1:N:0:TCGACGTC+TTATGCGA
CCTACGGGTGGCAGCAGTGGGGAATTTTGGACAATGGGCGCAAGCCTGATCCAGCAATGCCGCGTGCAGGAAGAAGGCCTTCGGGTTGTAAACTGCTTTTGTCAGGGAAGAAATCCTTTGGGTTAATACCTCGAAGGGATGACGGTACCTGAAGAATAAGCACCGGCTAACTACGTGCCAGCAGCCGCGGTAATACGTAGGGTGCGAGCGTTAATCGGAATTACTGGGCGTAAAGCGTGCGCAGGCGGCTTTGCAAGACAGAGGTGAAATCCCCGGGCTCAACCTGGGAACTGCCTTTGTG
+
88CCCB=):)1========;;88BEFGGGGGGGGGGGGGGGGGGGGGGGGGGGFGGFFGGGGGGGGGGGGGGGGGGGGGGGGGGGGGGGGFGGGGGGGGGGGGGGGGGGGGGGGGGGGGGGGGGGGGGGGGGGGGDGGGGGDFGGGGGGGFG>D=DCGGGGGGGGGGGGGGGGGGGGGGGGGFFGGGGGGGGGFGGFGGFGGGFGGDFFFDGDFFGGFDDFFGGGFGGFFGF?FBFBFBD9>>EB:B>DBBFDFDFAC<::7:?F?FB6<C0>FFGF>9?FFFF>B?F?53:BFFFFFF4,
@M02996:162:000000000-B87FG:1:1101:4067:17700 1:N:0:TCGACGTC+TTATGCGA
ACTACGGGTGGCAGCAGTGGGGAATTTTGGACAATGGGCGCAAGCCTGATCCAGCAATGCCGCGTGCAGGAAGAAGGCCTTCGGGTTGTAAACTGCTTTTGTCAGGGAAGAAATCCTTTGGGTTAATACCTCGAAGGGATGACGGTACCTGAAGAATAAGCACCGGCTAACTACGTGCCAGCAGCCGCGGTAATACGTAGGGTGCGAGCGTTCATCGGAATTACTGGGCGTAAAGCGTGCGCAGGCGGCTTTGCAAGACAGAGGTGAAATCCCCGGGCTCACCCTGGGAACTGCCTTTTTT
+
-68A@B=):)1;==8;;<=;;@8BFFGGGGFGGFCF8EF@FEGGFGGG,FFGGFFEEFGFGG7FFGGFEGFGF<EFGGGGGGGGEFFGGFGGFGGFFFCGGFFGACF7EFCCFCFEEGGFGG@:FFEA=FGGGB8CDE@DCCFD>EFCGGGGEGEFDDFGGGGGGCGECDBEFEEGGGGGGGFFGGC4DEG5;BGGFGFAC3?>:>8:EED=*;A+*4C*3AC:<9+/45C3:<48,:77(1950::(9>>FF<2)5:52:F40.8A>/62408>G3(-38*.1,(,::00342:?*3))(
@M02996:162:000000000-B87FG:1:1101:3990:17805 1:N:0:TCGACGTC+TTATGCGA
CCTACGGGTGGCAGCAGTGGGGAATTTTGGACAATGGGCGCAAGCCTGATCCAGCAATGCCGCGTGCAGGAAGAAGGCCTTCGGGTTGTAAACTGCTTTTGTCAGGGAAGAAATCCTTTGGGTTAATACCTCGAAGGGATGACGGTACCTGAAGAATAAGCACCGGCTAACTACGTGCCAGCAGCCGCGGTAATACGTAGGGTGCGAGCGTTAATCGGAATTACTGGGCGTAAAGCGTGCGCAGGCGGCTTTGCAAGACAGAGGTGAAATCCCCGGGCCCAACCTGGGAACTGCCTTTGGG
+
8ACCCE=)101========;;888C<FGFCDGGGGGGGGGGGGGGGGGGGGGGFGGGGGGGGGGGGGEFG@?FFGGGGGGGGGGGGEFGGGGGGGGGGGGGGGGGGGGGGGFEGFFG<FGGGGDFFGDGEGGGGFGGGGGCFGDGGGGFGFFDFFGGGGFGGGGGGG>CGGGGGGGGFGGGD6;@FGGGGG8EFGGFDF8DGGFGGEFFD<EDAFGFDG5:CEFG=6F07C:BFFF9B@D9C>:(0),1196-:99ADG7:44<589?FD>2:BFGB;032>:<?<62:B:?BBFFF2)((
@M02996:162:000000000-B87FG:1:1101:6183:17811 1:N:0:TCGACGTC+TTATGCGA
CCTACGGGTGGCTGCAGTGGGGAATTTTGGACAATGGGCGCAAGCCTGATCCAGCAATGCCGCGTGCAGGAAGAAGGCCTTCGGGTTGTAAACTGCTTTTGTCAGGGAAGAAATCCTTTGGGTTAATACCTCGAAGGGATGACGGTACCTGAAGAATAAGCACCGGCTAACTACGTGCCAGCAGCCGCGGTAATACGTAGGGTGCGAGCGTTAATCGGAATTACTGGGCGTAAAGCGTGCGCAGGCGGCTTTGCAAGACAGAGGTGAAATCCCCGGGCTCAACCTGGGAACTGCCTTTGTG
+
8ACCCDA>=01=;======;CF@FGFFGGGGGGGGGGGGGGGGGGGGGGGGGGGGGGGGGGGGFGGGGGGGGGGGGGGGGGGGGGGGGGGGGGGGGGGGGGGGGGGGGGGGGGGGGGGGGGDEEGGGFGGGGGGGGGGGGGGGGFGFEGGGGGGFFFFGDFFGGGGGGGDFGGGGGGGGGCGFFGGDGGGGG8FGFFFFFDDCDDDDFFFGGGFFGGDDDFE9FGFGFBFGBFF94385977751<57DFFFF<<><*0(45?B?<B?F>C?:<@?B9,42*87?FF2:(-4>2(812).(
@M02996:162:000000000-B87FG:1:1101:6180:17829 1:N:0:TCGACGTC+TTATGCGA
CCTACGGGTGGCTGCAGTGGGGAATTTTGGACAATGGGCGCAAGCCTGATCCAGCAATGCCGCGTGCAGGAAGAAGGCCTTCGGGTTGTAAACTGCTTTTGTCAGGGAAGAAATCCTTTGGGTTAATACCTCGAAGGGATGACGGTACCTGAAGAATAAGCACCGGCTAACTACGTGCAAGCAGCCGCGGTAATACGTAGGGTGCGAGCGTTAATCGGAATTACTGGGCGTAAAGCGTGCGCAGGCGGCTTTGCAAGACAGAGGGGAAATCCCCGGGCTCAACCTGGGAACTGCATTTGTG
+
88CCCEF5:)1;=======;;888CEFGGGFGGGGGGGGGGGGGGGGGGGGGGGGFFFGGGGGGGGGFGGGGGGGGGFGGGGGGGGGGGGGGGGGGGGGGGGGGGGGFGGGFGG9EFGGGGGGGGGGGGGGGGGFGCEDEECFFFEGGGGGGGGGGGGGGGGGGGDEGGGGCFGGGGG*@EGFFF49DGD7CEFEEFFF)9D:BEDBDFE<EDFFGF<DDFGFFFFGGFEGF??<=>B:317;D>>F>)21@BBA9>6C0853<04045<::2:BG502829:7>0?((,-)))))/6)-.
@M02996:162:000000000-B87FG:1:1101:10213:17866 1:N:0:TCGACGTC+TTATGCGA
CCTACGGGCGGCAGCAGTGGGGAATTTTGGACAATGGGCGCAAGCCTGATCCAGCAATGCCGCGTGCAGGAAGAAGGCCTTCGGGTTGTAAACTGCTTTTGTCAGGGAAGAAATCCTTTGGGTTAATACCTCGAAGGGATGACGGTACCTGAAGAATAAGCACCGGCTAACTACGTGCCAGCAGCCGCGGTAATACGTAGGGTGCGAGCGTTAATCGGAATTACTGGGCGTAAAGCGTGCGCAGGCGGCTTTGCAAGACAGAGGTGAAATCCCCGGGCTCAACCTGGGAACTGCCTTTGTG
+
88BCC>1)8)08888;;<;;;888EFFGGGGGGGGGGGGGGGGGGGGGGGGGGGFGGGGGGGGGGGGGGGGGGGGGGGGGGGGGGGGGGGGGGGGGGGGGGGGGGGGGGGGGGFGFGGGGGGDGGDFGGFAFECGGGGGGGGGGGGGGGGGGGGGGGGGGGGGFECGGGGGCFGGGGGGGGGFFGGGGGGCGGFGGFFFAGGGFGGFFFFDGGFFGGFGD>EFGGFGGFFGF:BFFFFFD39982<>>GFFFFFFFF65><5>:::>BFAD?3(0:74,4<6:B0118(84:?<?D?<A6.
@M02996:162:000000000-B87FG:1:1101:3276:17928 1:N:0:TCGACGTC+TTATGCGA
CCTACGGGTGGCTGCAGTGGGGAATATTGCACAATGGGCGCAAGCCTGATGCAGCCATGCCGCGTGTATGAAGAAGGCCTTCGGGTTGTAAAGTACTTTCAGCGAGGAGGAAGGCGTTGTGGTTAATAACCGCAACGATTGACGTTACTCGCAGAAGAAGCACCGGCTAACTCCGTGCCAGCAGCCGCGGTAATACGGAGGGTGCAAGCGTTAATCGGAATTACTGGGCGTAAAGCGCACGCAGGCGGTCTGTCAAGTCGGATGTGAAATCCCCGGGCTCCACCTGGGAACTGCATCCGAA
+
-8ACCFF):)1=;8====;;;88BEFGGGGGGGGGDEGGGGDFGGGGGGGGGGGAFFGFGGGGEFGBF<FFGGG8FE==EFGFGGGGDGA<EFE9FGGGGGG<FE:C@FGG?GGCFFFGFGGGG,,@A;FFE>CEGGEGGGGGGGGGCFGECCBEGGCFFCCDFEDGGCFGGGGGFGEE7<5;;:FDDCEGG5ACFFG5;DGGFGGFFFD5:C5BGGBGCFCFGGFFC?ECB04:499)1.945()09DB076<A<?GFFF@?>BB)469?::?FG@>21(0(428B((,-.,45A4::(-
@M02996:162:000000000-B87FG:1:1101:8933:17966 1:N:0:TCGACGTC+TTATGCGA
CCTACGGGTGGCTGCAGTGGGGAATTTTGGACAATGGGCGCAAGCCTGATCCAGCAATGCCGCGTGCAGGAAGAAGGCCTTCGGGTTGTAAACTGCTTTTGTCAGGGAAGAAATCCTTTGGGTTAATACCTCGAAGGGATGACGGTACCTGAAGAATAAGCACCGGCTAACTACGTGCCAGCAGCCGCGGTAATACGTAGGGTGCGAGCGTTAATCGGAATTACTGGGCGTAAAGCGTGCGCAGGCGGCTTTGCAAGACAGAGGTGAAATCCCCGGGCTCAACCTGGGCACTGCCTTTGTG
+
8ACCC>>5=0)==8=====;;888EFGGGGGGGGGGGGGGGGGGGGGGGGGGGGGGGGGGGGGGGGGGGGGGGGGGGGGGGGGGGGGGGGGGGGGGGGGGGGGGGGGGGGGGGGGFGGGGGGGGGGGGGFGGGGGGGGGGGGGGGGGEGGFGGGGGGGGGGGGGGGGGGGGGFGGGGGGGGGFFDGGG>CCCC+<EFC6FGGC3CDFFFFDGGFFGGFG:FGGGGFGGFFGFF?)67?>3317D0BE>GBF?AA2<2**(4)58B<27@<C448>8<2327FFB:0:0(4-25<4)9<><1
@M02996:162:000000000-B87FG:1:1101:13673:18002 1:N:0:TCGACGTC+TTATGCGA
CCTACGGGTGGCAGCAGTGGGGAATTTTGGACAATGGGCGCAAGCCTGATCCAGCAATGCCGCGTGCAGGAAGAAGGCCTTCGGGTTGTAAACTGCTTTTGTCAGGGAAGAAATCCTTTGGGTTAATACCTCGAAGGGATGACGGTACCTGAAGAATAAGCACCGGCTAACTACGTGCCAGCAGCCGCGGTAATACGTAGGGTGCGAGCGTTAATCGGAATTACTGGGCGTAAAGCGTGCGCAGGCGGCTTTGCAAGACAGAGGTGAAATCCCCGGGCTCAACCTGGGAACTGCCTTTGTG
+
8ACCCB85>0)========;;88CFFGGGGGGGGGGGGGGGGGGGGGGGGFGGFFFFGGGGGGGGGGGGGGGGGGGGGGGGGFGGGGGGGGGGGGGGGGGGGGGGGGGGGGGGGGGGGGGGGGGGGGGGGGFGGGGGGGFGGGGGGGGGFGGGGGGGGGGGGGGEEGGGDDFGGGGGGGGGGFFGGGGDGGGG=<C?FGFGCFFGGFFFFGCC>FGGFDGFGGGGFGG?FG@B<BFBF3*47;>>E)4C;9?AAAFAGGB::>FFBF?F)::>:DE<>(88FFF7?::<::75?<?F2::1
@M02996:162:000000000-B87FG:1:1101:19785:18014 1:N:0:TCGACGTC+TTATGCGA
CCTACGGGTGGCAGCAGTGGGGAATTTTGGACAATGGGCGCAAGCCTGATCCAGCAATGCCGCGTGCAGGAAGAAGGCCTTCGGGTTGTAAACTGCTTTTGTCAGGGAAGAAATCCTTTGGGTTAATACCTCGAAGGGATGACGGTACCTGAAGAATAAGCACCGGCTAACTACGTGCCAGCAGCCGCGGTAATACGTAGGGTGCGAGCGTTAATCGGAATTACTGGGCGTAAAGCGTGCGCAGGCGGCTTTGCAAGACAGAGGTGAAATCCCCGGGCTCAACCTGGGAACTGCCTTTGTG
+
88BCC>85:11===8====;;88BFFGGGGGGGGGGGGGGGGGGGGGGGGGGGGGGGGGGGGGGGGGGGGGGGGGGGGGGGGGGGGGGGGGGGGGGGGGGGGGGGGGCFGGGFGGGGGGGGGGGGGGGGGGGGGGEGGGGGGGGGGGGGGGGGGGGGGGGGGGGGGGGGGGGGGGGGGGGGGFFGGGDGGGGGFGCFGGFGD*5;DEFEFGGC>FGGFGGFGGGGFGGBEDFFFF66?F<9DB@F>:>D>>:AA)58*0(3.5:,8<?FFDB??EG:09BFFFFFFF<<>4042?FF26-4
@M02996:162:000000000-B87FG:1:1101:19802:18024 1:N:0:TCGACGTC+TTATGCGA
ACTACGGGTGGCAGCAGTGGGGAATTTTGGACAATGGGCGCAAGCCTGATCCAGCAATGCCGCGTGCAGGAAGAAGGCCTTCGGGTTGTAAACTGCTTTTGTCAGGGAAGAAATCCTTTAGGTTAATACCTCGAAGGGATGACGGTACCTGAAGAATAAGCACCGGCTAACTACGTGCCAGCAGCCGCGGTAATACGTAGGGTGCGAGCGTTAATCGGAATTAATGGGCGTAAAGCGTGCGCAGGCGGCTTTGCAAGACAGAGGTGAAATCCCCGGGCTCAACCTGGGAACTGCCTTTGTG
+
-8AA?>55:10=;88=;==;;8B@FEFGCGFGFFGGGGGGGGGGGGGGGGGGGGGGGGGGGGGGCGGGGGDFGGGGFFGGGGGGGGG:FGGGGGGGGGGGGG9FFGGFGDGG8EEF9FF,?FFGGCFFGFGGEGGGCEEFGGGEGGFEGG9@D:==A8DCDFGGDGGEGGFFGGGG6F>,@***5@>DG58:*=9FFGG4C:C88DEFFFDGD>+770:<;77*2*070<C5?3680()*4)(895<>D1>47<>)<6D714:?D?A>*62:0:EGB;06)?832(.3(.-)588??2:<(
@M02996:162:000000000-B87FG:1:1101:22284:18060 1:N:0:TCGACGTC+TTATGCGA
CCTACGGGGGGCTGCAGTGGGGAATTTTGGACAATGGGCGCAAGCCTGATCCAGCAATGCCGCGTGCAGGAAGAAGGCCTTCGGGTTGTAAACTGCTTTTGTCAGGGAAGAAATCCTTTGGGTTAATACCTCGAAGGGATGACGGTACCTGAAGAATAAGCACCGGCTAACTACGTGCCAGCAGCCGCGGTAATACGTAGGGTGCGAGCGTTAATCGGAATTACTGGGCGTAAAGCGTGCGCAGGCGGCTTTGCAAGACAGAGGTGAAATCCCCGGGCTCAACCTGGGAACTGCCTTTGTG
+
8ACCCD:==018888::::::88BFFGGGGGGGGGGGGGGGGGGGGGGGGGGGGGGGGGGGGGGGGGGGGGGGGGGGGGGGGGGGGGGGGGGGGGGGGGGGGGGGGGGGGGGGGGGGGGGGGGGGGGFGGGGGGCEGGGGGGGGGGGGGGGGGGGGGGGGGGGGGGGGGGGGGGGGGGGGGGFFGGGGGGGGGFGGFGGFGGGFGGDFFFGGGFFGGBGGFGGGGFGF?FGFFFBF>BEG9C>797>BGFFFDA<<AEFBF::???9<99C:76DGD>2?B??:::?F?82:??1>=)558
@M02996:162:000000000-B87FG:1:1101:22302:18062 1:N:0:TCGACGTC+TTATGCGA
CCTACGGGGGGCTGCAGTGGGGAATTTTGGACAATGGGCGCAAGCCTGATCCAGCAATGCCGCGTGCAGGAAGAAGGCCTTCGGGTTGTAAACTGCTTTTGTCAGGGAAGAAATCCTTTGGGTTAATACCTCGAAGGGATGACGGTACCTGAAGAATACGCACCGGCTAACTACGTGCCCGCAGCCGCGGTACTACGTAGGGTTCTAGCGTTAATCGGAATTACTGGGCGTAAAGCGTGCGCAGGCGGCTTTTCACTACAGAGGTGAAATCCCCGGGCTCAACCTGGGAACTGCCTTTTTT
+
8ACC@>811=)8888::::::C=FGFGGG>EGGGFGFGGGCEEEFGGGGGFGFEGFF<FFGBFGGGG?FFGFGGGG,>>FFGGGC>CGGGCFFCBFGGGGCFFGGGGGGCFG7BDAGGFCCC<FC,@FGBCBEF888ECFG+?F7:C@FGF7+,5+5;+<:CG88*:CE+<ECGEC*::*:9:>E55C<:>8**0+77*75C0);*9*8)9*1)9>C:*773+796698DD3:(4*((.*,54>4:@7C6>))694)0>)272(,8-4*5F??47*034:?612:1(47:6?F>:?F<2)(
@M02996:162:000000000-B87FG:1:1101:16411:18063 1:N:0:TCGACGTC+TTATGCGA
CCTACGGGTGGCAGCAGTGGGGAATATTGGACAATGGGCGCAAGCCTGATCCAGCAATGCCGCGTGAGTGATGAAGGCCTTAGGGTTGTAAAGCTCTTTTACCCGAGATGATAATGACAGTATCGGGAGAATAAGCCCCGGCTAACTCCGTGCCAGCAGCCGCGGTAATACGGAGGGGGCTAGCGTTGTTCGGAATTACTGGGCGTAAAGCGCACGTAGGCGGCTTTGTAAGTTAGAGGTGAAAGCCTGGAGCTCAACTCCAGAACTGCCTTTAAGACTGCATCGCTTGAATCCAGGAGAG
+
8ACCCD55::1========;;888CFGGGGGGGGGGGGGGGGGGGGGGGGGGGGGGGGGGGGGGFGGGGGGGGGGGGGGGGGGGGGGGGGGGGGGGGGGGGGGGGFGGGGGGGGGGGGGGGGGGGGGGGGGGGGGGGGGGGGGGGGGGGGGGGGGGGGGGGGGGGGGGGGGGGGGGGGGGGGFFGGDGGEGGDFGGFFGFGGGFGG@EFFGGGFFGGBDGFGGGGFCFFFFFAFFFB<FD:C?@9<>BG:<FB??DFFFFFF:):BB?F?GBD<=C6?>?:FFAF6BF:?:947<<8<?,4
@M02996:162:000000000-B87FG:1:1101:24198:18094 1:N:0:TCGACGTC+TTATGCGA
CCTACGGGGGGCAGCAGTGGGGAATTTTGGACAATGGGCGCAAGCCTGATCCAGCAATGCCGCGTGCAGGAAGAAGGCCTTCGGGTTGTAAACTGCTTTTGTCAGGGAAGAAATCCTTTGGGTTAATACCTCGAAGGGATGACGGTACCTGAAGAATAAGCACCGGCTAACTACGTGCCAGCAGCCGCGGTAATACGTAGGGTGCGAGCGTTCATCGGAATTACTGGGCGTAAAGCGTGCGCAGGCGGCTTTGCAAGACAGAGGTGAAATCCCCGGGCTCAACCTGGGAACTGCCTTTTTG
+
8ACCCA=A5)18888::<:::88BFEFFGFGGGGGGGGGGDGGEGGGGGGGGGGGGGGGGGGGGGGGFGGGGGGGGCFFGGGGGGGGGGGGGGGGGGGGGGGCFGGGGGGGGFEGFGGGGG7FEECCGGFGGGGCCEECFEFGGGGGEGFFGG<CEGGFFFCFGGDGGDGFEGGGGGGGGFGF>GGGDGGGEGFFG@FC@GGGFGC7:DDGG*9FDG?GD@8?DGFGGFFDDB:<=>?EC>C;B>FE;DBF?7AA>DGG>?)3<BB92=9::?8):732<</2:>?:(.(-52<()1.))(
@M02996:162:000000000-B87FG:1:1101:22306:18106 1:N:0:TCGACGTC+TTATGCGA
CCTACGGGTGGCTGCAGTGGGGAATTTTGGACAATGGGCGCAAGCCTGATCCAGCAATGCCGCGTGCAGGAAGAAGGCCTTCGGGTTGTAAACTGCTTTTGTCAGGGAAGAAATCCTTTGGGTTAATACCTCGAAGGGATGACGGTACCTGAAGAATAAGCACCGGCTAACTACGTGCCAGCAGCCGCGGTAATACGTAGGGTGCGAGCGTTAATCGGAATTACTGGGCGTAAAGCGTGCGCAGGCGGCTTTGCAAGACATCGGTGAAATCCCCGGGCTCAACCTGGGAACTGCCTTAGTG
+
8ACCCF15:1)=;=====;;;@BFGCGFGFGGGGGGGGGGGGGGGGGGG@FFFGGFFCFFGGGGGGGGGGEGGGGG8FFGGGFGGGGGGGGGGGFGGGGGFFGGFGG@FGGGGGFFCDEFGGGCGFDFGEFEGFFGEG8DEFGGCEGEGGG88CAFGCBFGGFGGGEGG7DFFGGGGGFG,<>FFGGDD5858@9E>GG;DD73EG5AEBCED57FF05*88CCCFDFFF5;8?)114)5499807>9D>BFA<)).:C3-*,8:16294::0-8>@>6:<6::24:(3,-,).3<4)).-
@M02996:162:000000000-B87FG:1:1101:22306:18125 1:N:0:TCGACGTC+TTATGCGA
CCTACGGGTGGCTGCAGTGGGGAATTTTGGACAATGGGCGCAAGCCTGATCCAGCAATGCCGCGTGCAGGAAGAAGGCCTTCGGGTTGTAAACTGCTTTTGTCAGGGAAGAAATCCTTTGGGTTAATACCTCGAAGGGATGACGGTACCTGAAGAATAAGCACCGGCTAACTACGTGCCAGCAGCCGCGGTAATACGTAGGGTGCGAGCGTTAATCGGAATTACTGGGCGTAAAGCGTGCGCAGGCGGCTTTGCAAGACAGAGGTGAAATCCCCGGGCTCAACCTGGGAACTGCCTTTGTG
+
8ACCC>15:11==8=;===;;@CFGGGGGGGGGGGGGGGGGGGGGGGGGGGGGGGGGGGGGGGGGGGGGFGGGGGGGGFGGGGGGGGGGGGGGGFGGGGGGEGCGFFCGGGFGGDFD,FF8CG7F<EAFFGGGGGG+>8BEDEGGEGGGGGGDBFGGGGDFFGFFGGGEGGGGGGGGGFFGGFFG>DGC=DBCAGGFGFFGDGEGDEFEECE3>FGG0<DF6+:?4C4:@G31(6=2?BC1<>F(>:9D64:A<9AA6C27;:(3,6<F278::D::9((4*.,581(.(4:5<.,*364(
@M02996:162:000000000-B87FG:1:1101:15795:18143 1:N:0:TCGACGTC+TTATGCGA
CCTACGGGGGGCTGCAGTGGGGAATTTTGGACAATGGGCGCAAGCCTGATCCAGCAATGCCGCGTGCAGGAAGAAGGCCTTCGGGTTGTAAACTGCTTTTGTCAGGGAAGAAATCCTTTGGGTTAATACCTCGAAGGGATGACGGTACCTGAAGAATAAGCACCGGCTAACTACGTGCCAGCAGCCGCGGTAATACGTAGGGTGCGAGCGTTAATCGGACTTACTGGGCGTAAAGCGTGCGCAGGCGGCTTTGCAAGACAGAGGTGAAATCCCCGGGCTCAACCTGGGAACTGCCTTTGTG
+
ACCCCEA5=118888::::::88BFFFGGGGGGGGGGGGGGGGGGGGGGGGGGGGGGGGGGGGGGGGGGGGGGGGGGGGGGGGGGGGGGGGGGGGGGGGGGGGGGGGGGGGGGCGGGGFFGGGGGGGGGGGGGGGGGGGGGFGGCGGGGFGGGGGGGGGFFFFGGGGGGGGCGGDFCFGGFFFFGGCDGGGDGFFGFFG4DD63?DEFD@5CGFFDG?<)5CFFGFGGFEGFFFFFB6@D0C><;7@9DFF?ABB>BCG:(04:BBFBF90548@G@92:?=?F7(8?<54728?F4><44
@M02996:162:000000000-B87FG:1:1101:5450:18149 1:N:0:TCGACGTC+TTATGCGA
CCTACGGGAGGCAGCAGTGGGGAATTTTGGACAATGGGCGCAAGCCTGATCCAGCAATGCCGCGTGCAGGAAGAAGGCCTTCGGGTTGTAAACTGCTTTTGTCAGGGAAGAAATCCTTTGGGTTAATACCTCGAAGGGATGACGGTACCTGAAGAATAAGCACCGGCTAACTACGTGCCAGCAGCCGCGGTAATACGTAGGGTGCGAGCGTTAATCGGACTTACTGGGCGTAAAGCGTGCGCAGGCGGCTTTGCAAGACAGAGGTGAAATCCCCGGGCTCAACCTGGGAACTGCCTTTGTG
+
88BCCB8)1)08===;=<=;;8BFGGGGGGGGGGGGGGGGGGGGGGGGGGGGGGGGFGGGGGGGGGGGGGGGGGGGFGGGGGGGGGGFEGGGGGGGGGGGGGGGGGGCFGGFAFGGGGGGG7FGGGGGGGGGGGGGGGGGGGGGGGGGGGDGGGGGGGGGFGFG+@>EGGGGGGGGCGGGGGFFGGGGGGGGGFGGFGGFCDGEGG>>EFGGDFFCCDD)737CE8CF0BGD:BAFFB5<6C6BBD>>GFFF<29)2CC(.08(.89>FBG?:?D>379F??<1>(18:0,35<12@<>A(
@M02996:162:000000000-B87FG:1:1101:15813:18151 1:N:0:TCGACGTC+TTATGCGA
CCTACGGGGCGCTGCAGTGGGGAATTTTGGACAATGGGCGCAAGCCTGATCCAGCAATGCCGCGTGCAGGAAGAAGGCCTTCGGGTTGTAAACTGCTTTTGTCAGGGAAGAAATCCTTTGGGTTAATACCTCGAAGGGATGACGGTACCTGAAGAATAAGCACCGGCTAACTACGTGCCAGCAGCCGCGGTAATACGTAGGGTGCGAGCGTTAATCGGAATTACTGGGCGTAAAGCGTGCGCAGGCGGCTTTGCAAGACAGAGGTGAAATCCCCGGGCTCAACATGGGAACTGCCTTTGTG
+
8ACCCB8=8)18888;;;;;;888CFFGGGGGGGGGGGGGGGGGGGGGGGGGGFGGGGGGGGGGGGGGGGEGGFGGGGGGGGGGGGGGGGGGGGGGGGGGGGGGGGGGGGGGGGGGGGGGGGGDGGFGGGGGGGGGGGFGGGGGGGGGGGGGGGGGGFGGFFGGGGGGGGGGGGCGGGGFFGFFGGGGGEGGGF7F>=6AGGGFGGFFEEDEGFFGFBG:5A9CFFGDBFGFB:BF>6:C9)4@;@BFDF9F<4:<D6C227::?BBFF9735:BC)(,(5@?,,8???02).2()9).6(
@M02996:162:000000000-B87FG:1:1101:5431:18162 1:N:0:TCGACGTC+TTATGCGA
CCTACGGGAGGCAGCAGTGGGGAATTTTGGACAATGGGCGCAAGCCTGATCCAGCAATGCCGCGTGCAGGAAGAAGGCCTTCGGGTTGTAAACTGCTTTTGTCAGGGAAGAAATCCTTTGGGTTAATACCTCGAAGGGATGACGGTACCTGAAGAATAAGCACCGGCTAACTACGTGCCAGCAGCCGCGGTAATACGTAGGGTGCGAGCGTTAATCGGAATTACTGGGCGTAAAGCGTGCGCAGGCGGCTTTGCAAGACAGAGGTGAAATCCCCGGGCTCAACCTGGGAACTGCCTTTGTG
+
88A@CFD95:18======;;;@BCFGGGGGGGGGGGGGGGFGGGGGGGGGGGGGGGGGGGGGGGGGGGGGFGGGGGGGGGGGGGGGGGGGGGGGGGGGGGGGGGGGGGFGFGGGFGGGGGGGGGGGGGGGGGGGGGGGFGGGFFGGGGFEGG>DFGGGGGGFFGGGGGGGGGGGGGGGGGGGFFGGGGGGGEGFFGFDCADGGFGGFFFFGGGFC7C<CDFGG>FFGGFFG>BFA?>?E:79;B9>>97;BFFBAAD0<?B?4?DFA?FDC?F?DGEF>BFF((..:B<:4>?BB?FDAA(
@M02996:162:000000000-B87FG:1:1101:5446:18173 1:N:0:TCGACGTC+TTATGCGA
CCTACGGGAGGCAGCAGTGGGGAATTTTGGACAATGGGCGCAAGCCTGATCCAGCAATGCCGCGTGCAGGAAGAAGGCCTTCGGGTTGTAAACTGCTTTTGTCAGGGAAGAAATCCTTTGGGTTAATACCTCGAAGGGATGACGGTACCTGAAGAATAAGCACCGGCTAACTACGTGCCAGCAGCCGCGGTAATACGTAGGGTGCGAGCGTTAATCGGAATTACTGGGCGTAAAGCGTGCGCAGGCGGCTTTGCAAGACAGAGGTGAAATCCCCGGGCTCAACCTGGGAACTGCCTTTGTG
+
88ACCD=8801====;====;888CEFFGGGGGGGGGGGGGGGFGGGGGGGGGFFFGGGGGGGGGGGGGGGGGGGGFGGGGGGGGGGGGGGGGGGGGGGGGGGGGGFAFDFGGGG@GGGGGGGGGFGGGGGGGGGGGGGFGGGGD@FGGGGGFFGGGGGFEDGGGGGGGGGGGGGGGGGGGGFFGFDGGGG:EFFFFFFFGGGFEGE>EEDEGAAGGDGGFGGGG@?FBFDEFB<F;8)*4CB373.4CB>FF25)5:58:48:DB>D@AG781>GF;0237<BB0:?.44>??()9)6-(
@M02996:162:000000000-B87FG:1:1101:16457:18267 1:N:0:TCGACGTC+TTATGCGA
CCTACGGGTGGCAGCAGTGGGGAATTTTGGACAATGGGCGCAAGCCTGATCCAGCAATGCCGCGTGCAGGAAGAAGGCCTTCGGGTTGTAAACTGCTTTTGTCAGGGAAGAAATCCTTTGGGTTAATACCTCGAAGGGATGACGGTACCTGAAGAATAAGCACCGGCTAACTACGTGCCAGCAGCCGCGGTAATACGTAGGGTGCGAGCGTTAATCGGAATTACTGGGCGTAAAGCGTGCGCAGGCGGCTTTGCAAGACAGAGGTGAAATCCCCGGGCTCAACCTGGGAACTGCCTTTGTG
+
8ACCCEA5:11====;===;;88BFFGGGGGGGGGGGGGGGGGGGGGGGGGGGGGGGGGGGGGGGGGGGGGGGGGGGGGGGGGGGGGGGGGGGGGGGGGGGGGGGGGGGGGGGGGGGGGGGGGGGGGGGGGGGGGGGGGGGGGGGGGGGGGGGGGGGGGGGGGGGGGGGGGGGGGGGGGGGGFFGGGGGGGGGFGFFGFFGGGEGGFFFFGGGFFFGDGDFGGGGFGGFFGFBFFF>BDG;DBB9BBFDB>FFBD9BGGF7?:44<ABFAGF?2<ED>6??FBF??:BB7:?FF1>@ADF:
@M02996:162:000000000-B87FG:1:1101:23927:18299 1:N:0:TCGACGTC+TTATGCGA
CCTACGGGAGGCAGCAGTGGGGAATTTTGGACAATGGGCGCAAGCCTGATCCAGCAATGCCGCGTGCAGGAAGAAGGCCTTCGGGTTGTAAACTGCTTTTGTCAGGGAAGAAATCCTTTGGGTTAATACCTCGAAGGGATGACGGTACCTGAAGAATAAGCACCGGCTAACTACGTGCCAGCAGCCGCGGTAATACGTAGGGTGCGAGCGTTAATCGGAATTACTGGGCGTAAAGCGTGCGCAGGCGGCTTTGCAAGACAGAGGTGAAATCCCCGGGCTCAACCTGGGAACTGCCTTTGTG
+
88BCCFF=5:1========;;CCFGGGGGGGGGGGGGGGGGGGGGGGGGGGGGGGGGGGGGGGGGGGGGGGGGGGGGGGGGGGGGGGGGGGGGGGGGGGGGGGGGGGGGGGGGGGGGGGGGGGGGGGGGGGGGFGGGGGGGGGGDEGEGGGGGGGGGGFGGFGFFGGDGGGGGGGGGGGGGGFFGGGGGG<EGAGGFGGFGGGFGGDBEBDEGFFGD;7CFGGGGFGGFFGFB?BB>?:<49>D>@B>DF0@FFBAFEG:74:?BFAFFA:7??FGFF;??FFF>BB?8:0:28(40<AA3
@M02996:162:000000000-B87FG:1:1101:7918:18300 1:N:0:TCGACGTC+TTATGCGA
CCTACGGGTGGCTGCAGTGGGGAATTTTGGACAATGGGCGCAAGCCTGATCCAGCCATGCCGCGTGCGGGAAGAAGGCCTTCGGGTTGTAAACCGCTTTTGTCAGGGAAGAAAAGGTTCTGGCTAATACCCGGGACTCATGACGGTACCTGAAGAATAAGCACCGGCTAACTACGTGCCAGCAGCCGCGGTAATACGTAGGGTGCAAGCGTTAATCGGAATTACTGGGCGTAAAGCGTGCGCAGGCGGTTATGCAAGACAGAGGTGAAATCCCCGGGCTCAACCTGGGAACTGCCTTTGTG
+
88BCCA:5:)1====;===;;88BFCFGEFGGFGGGGGGGGGGGGGGGGGGGGFGFGGGGGGGGGGGGGGGGGGGGGGGGGGGGGGGGGGGGGGGGGGGGGGFGGGGGGGGDGGC@FFGFFCGGGGEDFFG7EGGD8DCGFGGDDGGGGFFDGGGFGGGGGGGGGGGGGGGGGGGGGGGGGGFFGGGGGGDGEFGGF7FAG3EA5CFFFFDEGFFGGFGGF@FGG=FGBEGEBFA49?FGBG;DFFFFC>:?9AA4<:C:?54:>?A?FAG??:E>@B0:?F??0<::::1:B??>F24.,
@M02996:162:000000000-B87FG:1:1101:16891:18301 1:N:0:TCGACGTC+TTATGCGA
CCTACGGGGGGCAGCAGTGGGGAATTTTGGACAATGGGCGCAAGCCTGATCCAGCAATGCCGCGTGCAGGAAGAAGGCCTTCGGGTTGTAAACTGCTTTTGTCAGGGAAGAAATCCTTTGGGTTAATACCTCGAAGGGATGACGGTACCTGAAGAATAAGCACCGGCTAACTACGTGCCAGCAGCCGCGGTAATACGTAGGGTGCGAGCGTTAATCGGAATTACTGGGCGTAAAGCGTGCGCAGGCGGCTTTGCAAGACAGAGGTGAAATCCCCGGGCTCAACCTGGGAACGGCCTTTGTG
+
8ACCCD===:18888::<:::88BFFGGGGGGGGGGGGGGGGGGGGGGGGGGGFFFFGGGGGGGGGGGGGGGGGGGGGGGGGGGGGGGGGGGGGGGGGGGGGGGGGGFFGGGGFGGGGGGGGGGGGGFGFGGGGGGGGGGGGGGDGFGGGGGGGGGGGGGGGGGGGGGGGGGGGGGGGGGGGFFGGGGGGCGEFGGFGGFCGGFGGFFFFCGDFFFFFD:FA9FGFG><BGBB?FF>BFG>79BFFFFDF0?ADFA<=F??FB?04<7FAF:>BFEEF>?<FFF7BB?<48(,(4(/5<<4
@M02996:162:000000000-B87FG:1:1101:23907:18403 1:N:0:TCGACGTC+TTATGCGA
CCTACGGGTGGCTGCAGTGGGGAATTTTGGACAATGGGCGCAAGCCTGATCCAGCAATGCCGCGTGCAGGAAGAAGGCCTTCGGGTTGTAAACTGCTTTTGTCAGGGAAGAAATCCTTTGGGTTAATACCTCGAAGGGATGACGGTACCTGAAGAATAAGCACCGGCTAACTACGTGCCAGCAGCCGCGGTAATACGTAGGGTGCGAGCGTTAATCGGCATTACTGGGCGTAAAGCGTGCGCAGGCGGCTTTGCAAGACAGAGGGGAAATCCCCGGGCTCAACCTTGGAAGTGCCTTTGTG
+
88BBCB8:801=;==;===;;@CFFFGGGGGGGGFGGGGFGGGGGGGGGGGGGFFFFGGGGGGGGGGFGGEGGGGGGGGDGGGGGGGGGGGGGGGGGGGGGCFGGGGFGGGGGFGGFFGGGDFGGGFFFFFGGGFGDGGGGGGGGCF8FFF8DC;8FGGC9FDGBEGGG@FDFG>CFFFGF59FFF>CCE4E*6CC>FF)95C>8<DBEFDG:5A7*()15C97<=FGFFCEF:2604<<27152@>>336FB264)*98:)41((-4>A724(8:B614<7?<?24())(.42)-1.).(
@M02996:162:000000000-B87FG:1:1101:6354:18419 1:N:0:TCGACGTC+TTATGCGA
CCTACGGGCGGCTGCAGTGAGGAATTTTGGACAATGGGCGCAAGCCTGATCCAGCAATGCCGCGTGCAGGAAGAAGGCCTTCGGGTTTTAAACTGCTTTTGTCAGGGAAGAAATCCTTTGGGTTAATACCTCGAAGGGATTACTGTACCTGAAGAATCAGCACCTGCTAACTACCTGCCAGCAGCCGCGCTACTACGTAGCGTGCCGTCGTTACTCGTAATTACGTGGCTTGAAGCGTGCGCAGGCTGCTTTACACGACTGAGGAGAATTCCCCGCGCTCCACACAGTAACTTCCTATGTG
+
[truncated: 25,392,755 more chars]
