# Supplementary material for: Long-term storage of feces at −80 °C versus −20 °C is negligible for 16S rRNA amplicon profiling of the equine bacterial microbiome
Source: PeerJ. 2021 Mar 9;9:e10837. doi: 10.7717/peerj.10837 (PMC7953882; doi:10.7717/peerj.10837)
Supplement: Supplemental Information 37 [file peerj-09-10837-s037.fastq]

@M02996:162:000000000-B87FG:1:1101:13745:1945 2:N:0:TCGACGTC+TTATGCGA
GACTACTCGGGTATCTAATCCTGTTTGCTCCCCACGCTTTCGTGCATGAGCGTCAGTACAGGCCCAGCGGATTGCCTTCGCCATCGGTGTTCCTCCGCATATCTACGCATTTCACCGCTACACGCGGAATTCCATCCCCCTCTCCCGTACTCTAGCCTTGCAGTCTCAAACGCAGTTCCCAGGTTGAGCCCGGGGATTTCACCTCTGGCTTGCACACCCGCCGCCGCACCCTTTACCCCCACTAATTCCGCTTAACGCTCGCACCCTACGTATTCCCGCTGCTACTGCCCCGTATTTCGC
+
CCCCCGDFGGGGGGGGGCFFGFFFGCFFGGGGE?FBF@FGGGC<@<F5;;CCFGGCF,;,,,68@7C,6+++,:EFFDFFGGEC4@BBCFFG99@A+4@FFFGGGEFDEEGEFGG,@:5=?EC+>+++8A>DF,=303@C6=D+68>8<6*:>@C;@,4,>5:>,+5,+,,3:9*CB;=>,6*4D*:75FC4)0)((6;C?F<8=4/)/;>(2=)+(01(1.((-,-14*,(22.:).;C-((59)6<F?)(()-2-((((/(-73((.(()),)-.(-(((.-.)5)(,-20)*++)((
@M02996:162:000000000-B87FG:1:1101:7644:2093 2:N:0:TCGACGTC+TTATGCGA
GACTACCCGGGTATCTAATCCTGTTTGCTCCCCACCCTTTCGCTCCTCAGCGTCAGTTACGGCCCAGAGATCTGCCTTCGCCATCGGTGTTCTTCCTGATATCTGCGCATTCCACCGCTACACCAGGCGTTCCACTCTCCTCTACCGCACTCTCGTCTGCCCGTACCCACTGCAGGCCCGAGGTTGAGCCTCGGCTTTTCCCCGCAGACTCGCCAAACCGCCTCCGAGCCCTTTCCGCCCCATAATTCCGGATAACCCTTCCGCCCTACGTTTTACCGCTGCTTCTTGCCCGTCTTTAGC
+
-ABCCCCFGGGG:EFGG,CFGFGFGFFGGFFGD9CBFDFFGC:6CCDE,A@@FE:,CF,C6,+@+,C,6,CFA?EEFCE?CFC==@:F@FEFFGBFD<CE4=DF>CEB@EE,C;EB=:@+=9A4+,++4@CEC,,60,6=+:D+6,=:0=AEE,+3+@?F=@)@+3@C+>D::57,50:0*3*;F*)*5:,-32*0:CAC@:(5,2((,)0/(),),2995,-(.-(,-*,,9,)6((1:0(4.*.4<:2)(3.)2(..,(2(-929(22.(.,)..,1(((.).6).6(5(.)*1<))-
@M02996:162:000000000-B87FG:1:1101:16196:2148 2:N:0:TCGACGTC+TTATGCGA
GACTACTGGGGTATCTAATCCTGTTTGCTCCCCACGCTTTCGCACCTCAGTGTCAGTAGCAGTCCAGGTGGTCGCCTTCGCCACTGGTGTTCCTTCCGATATCTACGCATTTCACCGCTACACAGGAAATTCCACCACCCTCTACTGTACTCTAGCTGGCCAGTTTGGGATGCAGGTCCCAGGTTGAGCCCGGGGCTTTCACAGCCAACTTAACAAACCACCTACGCACGCTTTAAGCCCAGTAAATCCGAGTAACGCGTGAACCCTCCGTAGTACCGCGGATGCTGGCACAGAGGTCGC
+
CCCCCGCDCDD+@EFF@CEFFGCCCFEFFG@FBFFBCC;@<C@CFGGGCD,C@EDF<,,<CE<B,CCF6@F=ACFE,,9DCF@C89@:=,,,4,9EE,@@=@CFDEDEC@BE9@FFEA@CCEEEF@:FGFG9FGGD?@+@8D*=D4:4<+?*,8=CC,6@EFD,6=6=86=?DDF,;DDFFFE@:3:;CEE)9>D94>FB?DE*:9>-/*;BFA*;5A:-/6(07@B(656(26<)//>E<<(6+.<)2.)((062--((-*,.18:?0--.(-.))(-,-19,(..561278)3*3(-(
@M02996:162:000000000-B87FG:1:1101:16889:2239 2:N:0:TCGACGTC+TTATGCGA
GACGACCGGGGGATCTAATCCTGTTTGCTCCCCACGCTTTCGTGCATGAGCGTCAGTACAGGCCCAGGGGATTGCCTTCGCCATCGGTGGTCCTCCGCATATCTACGCATGTCACGGCTACACGCGGAATGCCATCCCCCTCTGCCGTACGCTAGCCTTGCAGGCACAAAGGCAGGTCCCAGGGTGAGCCCGGGGAGGTCACCGCTGGCTTGCAAAGCCGCCTGCGCACGCGGTACGCCCAGTAAGTCCGACTAACGCGCGCACCCTACGAGTGACCGCGGCTGCTGGCACGGAGGGAGC
+
A@A,8@@@CDD+8@<<;65,CC@;,;CEF9,66@6@+8,,A@F@BACA@DEC+,8B,CCEFGF@FEEGGGG,=A9B9,8D:B=:DCD+=++4@,CAFFC+?9;+68@>B4+8,6,86=0==@,@BFDCC+,38<,=CE5E*8*;CF@*9//)*6;FF,94<?=8CADC<FC6;6D*;;@:<BC*217C42A:EBD>0*8()3,(-)-36)*-(?AF0)2-*4(-,-14684()((,4(*/2:258).)2,0((..2-,((-)--)4((,-((,-.))((-,3(,-)).(,580.1:*-1-
@M02996:162:000000000-B87FG:1:1101:23854:2281 2:N:0:TCGACGTC+TTATGCGA
GACTACACGGGTATCTAATCCTGTTTGCTCCCCACGCTTTCGTGCATGAGCGTCAGTACAGGTCCAGGGGAGTGCCTTCGCCATCGGTGGTCCTCCGCATATCTACGCATTTCACGGCTACACGCGGAATTCCAGCCCCCGCGACCGTACTCGAGCCATGCAGGCACAAAGGCAGTTCCCAGGTTGAGCCCGGGGATTGCACCTCGGGCTTGCATAACCGCCAGAGCACGCGTTAAGCCCAGTAAATCCGAGGAACGCTGGAACCCAACGGAGTACCGGGGCTGCTGGCACGGAGGGAGCG
+
CCC<BFF@CED+@,C@;EB<@<C;6-;E<<C<,EFE>,6,,@6C@D,@CEEC@,@C<C,EEG@FGGEFDE@+,A@E,,9ABBC,==@,8+,,9,=FEDC,?2=,@CD@@++,445:68*6=9,@+@CF=+,,,3,6=+6>+8*=D:8*3;*0*6;*4<29D<:,;6>FGGFA5?70128*<CF6,;=F4*:2=>D@(+).1@(/4)4365*416)19:*-24(-(,4).*3(11(,.),1.37.1)))0-)-(03*-(((-*.2*4(--(-8(,...,(-,6(4,,57(42<).::*2:((
@M02996:162:000000000-B87FG:1:1101:14329:2357 2:N:0:TCGACGTC+TTATGCGT
GACTACGAGGGTATCTAATCCTGTTTGCTCCCCACGCTTTCGTGCATGAGCGGCAGTACAGGCCCAGGGGACTGCCGTCGCCACCGGTGTTCCACCGCATAGCTACGCAGTTCACGGCTACACGCGGAATGCCAGCCCCCTCTGCCGTACTCTAGCCCTGCAGGCACAAAGGCAGTTCCCAGGGTGAGCCCGGGGAATGCAGCTCGGACGGGCAAAGCCGCCTGCGCACGCGGTACGACGAGTAATGCCGGACAACGCGCGCACCCTGAGGAATACCGGGGCGGCAGGAAGGAGGGTAGCG
+
A@-,@C,B@CC-;,66;6@6<C@,,;C99C@,6C@@+8,,58,9B@,5;<C@++8@,6:C<FDEGEF@:7++,:@,+,@B7B?,,6:+7++,@,9EF76+6+439C>+@+84,,,,41*66=BC3FD=3+,C83,+0+56=1*7=,:33***7557;,,,>17,1*@:C>D98;D,14*8,,4*,/57(=/.85D>(+)./+)/68;(4))-(.8>?4*-1((,(-(3(*(-),,-,(**-3-2*)-)0-)-(0./-(,((/4(1(-(((()(.,).,((,4-(-(-4-((,))/2*(()(
@M02996:162:000000000-B87FG:1:1101:18665:2584 2:N:0:TCGACGTC+TTATGCGA
GACTACACGGGGATCTAATCCTGTTTGCTCCCCACGCTGTCGTGCATGAGCGGCAGGACAGGCCCAGGGGATTGCCTTCGCCATCGGGGGGCCTCCGCATATGTACGCAGGTGACGGCTACACGCGGAATGCCAGCCCCCTCTGCCGGACGCTAGCCGTGCAGGCAAAAAGGCAGTTCCCAGGGGGAGCCCGGGGAGGGCACCTCGGGCGTGCAAAGGCGCCGGGGGAGGGGTGACGGCCAGGAAATGCGAGGAACGAGCGAAACCGACGAAAGACCGGGGCAGAGGGGAAGGAGGGAGGG
+
@@@,@C@FCCC+8,,,;6,,,,;,,6C9,,,,,C+@+8,,596@6A,@<AC@++8B+BFFGG74B:CFEDC4:A<,,,,?,,@,D?C+4+**5*>BFFC*53,55@;*;**,,4,81()10:,;=FD:**++3A+7<E*/)()97C>*07)(2/73C**7*/.2/8*:7CG:*7D*97<=9:=**/-)(//4>BG1(*)(-*-(3)499@<1(<AF4)1-/.(4(-(((*((*,,)-(**(-((0())0-0((..*--((-),(1.(---((((.(.((,,4(-(,,209(18)/**-((,
@M02996:162:000000000-B87FG:1:1101:24055:2604 2:N:0:TCGACGTC+TTATGCGA
GACTACTCGGGTATCTAATCCTGTTTGCTCCCCACGCTTTCGTGCATGAGCGTCAGTACAGGTCCAGGGGATTGCCTTCGCCATCGGTGTTCCTCCGCATATCTACGCATTTCACTGCTACACGCGGAATTCCATCCCCCTCTACCGTACTCTAGCCATGCAGTCACAAAGGCAGTTCCCAGGTTGAGCCCGGGGATTTCACCTCTGTCTTGCATAACCGCCTGAGCTCGCTTTACGCCCAGTAATTCCGATTAACTCTTGCCCCCTACGTATTACAGCGGCTGTGGGCACGTGGTTTGC
+
CCCCCGGGEGGGG8FGGGGGGGCFFGFGGG8,@<CF7BF@CGFGGDGGGGGGGGGGGFGGGGGGDF<<FC@@EEGGGGGGGGGGGGEFEFFFFFEGDGGCFDFCFGGGEC?FFGGGF:DDD=4A8CCGEGGG;DFFGFFCDAFGGDA::DFEGFDGG8AFGEDDGFGGGF?AEFDCFGCFDCCFGDEFBGGFFFD2=FAEFG@*:A@FFFG:=F9=8A4679D(,,6))*.(8;39;6<:???)*)692,0(,)6:)-...2(539>08(.)6:4--.)-(,44(((-(3:?))*2/(-)
@M02996:162:000000000-B87FG:1:1101:9366:2640 2:N:0:TCGACGTC+TTATGCGA
GACTACTGGGGGATCTAATCCTGTGTGCTCCCCACGCTGTCGTGCATGAGCGTCAGGACAGGCCCAGGGGAGTGCCGTCGCCATCGGGGTGCCTCCGCATAGCGACGCATGTCACGGCTACACGCGGAAGGCCATCCCCCTCTGCCGTACGCTAGCCGTGCAGGCACAAAGGCAGTTCCCAGGTGGAGCCCGGGGAGGTGACCGATGGCGTGCAAAGCAGCCTGCGCACGCAGTACGGCGAGAAAAGCCGAACAACGCCCGCAACCAACGGAAGACAGGGGCTGACGGGACGAGGGGAGCG
+
@@6,@C,CACD+@,,,;6,,6,@;,<CE<,,,6;+@+,,,,9:@:@5@@B<B+,@B,CCFGGGEGCEGDDE+8?:?+,=>+4?,@?D+:+++@,@EFC=+8+406@>:=6+7,3,36=50=9,@CFD<@++4@:,;CE5C*89;CD>*3;*-448<?**48?8<=AF7CFGF*;D0;CCAC?=02/3<6:*.7:G9(*.(.+.(()-(()/--7<FF4*.*.(.(,(41/((1(.),(**(-(-0(.(2,)((..1-((,,)(-1.((,,-(((,,(,(((3(36(,-((-,))//*-,(-
@M02996:162:000000000-B87FG:1:1101:7970:2676 2:N:0:TCGACGTC+TTATGCGA
GACTACACGGGTATCTAATCCTGTTTGCTCCCCACGCTTTCGTGCATGAGCGTCAGTACAGGCCCAGGGGATTGCCTTCGCCATCGGTGTTCCTCCGCATATCTACGCATTTCACTGCTACACGCGGAATTCCATCCCCCTCTGCCGTACTCTAGCCTTGCAGTCACAAAGGCAGTTCCCAGGTTGAGCCCGGGGATTTCACCTCTGTCTTGCAAAGCCGCCTGCGCACGCTTTACGCCCAGTAATTCCGATTAACGCCCGCCCCCTACGTATTACAGCGGCTGCTGGCACGTAGTTAGC
+
CCCCCGGGGGGFEGFGG@FGGFFFGGGGGGFFGGGGGGDGGGGGGGGGGGGGGGGGFGGGGGGGGGGGGGGCFEFGGGGGGGGGGGEFEFFFD<EGGGGGDFCFGGGGEEGGGGF,E>FCGEFGGGGF@CFEEAD=FGFGDFFFGGB@:D?EGGGFFDFGGGC39?GGFGGFEFC7BFEFGGF9FGEFECGBBEG@9FFECF9*7?@18CDFFF9168*2>4/((,((.*-(94A),3:E?BFDF92<F.0--)6?--((()((14041((..4.6).,-2399?:8:1:?30)/2<).4
@M02996:162:000000000-B87FG:1:1101:7190:2709 2:N:0:TCGACGTC+TTATGCGA
GACTACTCGGGTATCTAATCCTGTTTGCTCCCCACGCTTTCGTGCATGAGCGTCAGTACAGGCCCAGGGGATTGCCTTCGCCATCGGTGTTCCTCCGCATATCTACGCATTTCACTGCTACACGCGGAATTCCATCCCCCTCTGCCGTACTCTAGCCTTGCAGTCACAAAGGCAGTTCCCAGGTTGAGCCCGGGGATTTCACCTCTGTCTTGCAAAGCCGCCTGCGCACGCTTTACGCCCAGTAATTCCGATTAACGCTCGCACCCTACGTATTCCCGCGGCTTCTTGCACGTAGTTAGC
+
CCCCCGGGGGGFCEFFC,BEFGFFGGFGGCEFEGGGGGGGFFGGGFGGGGGGGGGGGGGGGGGGGGGGGGGGGGGGDGFGGGGGGGGEEBFGFFGGGGGGEFGGGFFGEGEGCGF@F3?8DFFGGGGFGGFGEC8DGFFEGAFGGGFF?D5DE99FFGC8DFDFCAFG:FGFEFGGFGFFGGFCGFBGFGGFBEG==FF<5BE=BAE8CFF:BFCF@AF7:40=22:03B((96<5??8C0((.9.56C:.-:)6?--,--)(,92<2(4(.).)).4((-3(2()-64328))21<))4
@M02996:162:000000000-B87FG:1:1101:7207:2721 2:N:0:TCGACGTC+TTATGCGA
GACTACTCGGGTATCTAATCCTGTTTGCTCCCCACGCTTTCGTGCATGAGCGTCAGTACAGGCCCAGGGGATTGCCTTCGCCATCGGTGTTCCTCCGCATATCTACGCATTTCACTGCTACACGCGGAATTCCATCCCCCTCTGCCGTACTCTAGCCTTGCAGTCACAAAGGCAGTTCCCAGGTTGAGCCCGGGGATTTCACCTCTGTCTTCCAAAGCCACCTGCGCACGCTTTACGCCCAGTACTTCCGCTTCACGCTCGCACCCTACGTAATACCGCAGCTTCCGGCACGTAGTTAGA
+
CCCCCGGGGGGEGGGGC,FEFGGF9CCEFFEFEFFGDGEFFEGFGGFGGGGGEEGGGGGGGGG7CGG7@FG7<FFG9ED7CFFGG6BC@:FFFGFGGGGD7;=F9EGG+@=FCGG9E:D?D@FEG>C@FG8EEG,+=FGGD5F??9>@:>*:=C+C@FF,@=*:78C2+@,;:5:FFF7A;@*@>*0*34D)/*3:(?A8?;:7:*>1081*0+006A*,0/6(/(((,*./*/1;:1:?215<4:A<>()(376*.(4(()-7<<:14,,.(-)-),((--444)-,1(,-0.2;C6<)
@M02996:162:000000000-B87FG:1:1101:7190:2729 2:N:0:TCGACGTC+TTATGCGA
GACTACTCGGGTATCTAATCCTGTTTGCTCCCCACGCTTTCGTGCATGAGCGTCAGTACAGGCCCAGGGGATTGCCTTCGCCATCGGTGTTCCTCCGCATATCTACGCATTTCACTGCTACACGCGGAATTCCATCCCCCTCTGCCGTACTCTAGCCTTGCAGGCACAAAGGCAGTGCCAAGGTTGAGCCCGGGGATTTCACCTCTGTCTTGCAAAGCCGCCTGCGCACGCTTTACGCCCAGTAATTACGAGTAAACCTCGCCCCCGACGACGTCCCCGGGAGGCTGGCCAGTATGTAGC
+
CCCCCGCFEEDFF@FFEAFFGGGAFGE;<CEFFFGECFDCGEFGGGGGGGGGGD@FCEFGFG?CEGFGGGG7FEFGGGFFGCFE=CC8BB@CDEFE>FBC@FECGGGD>8FFCEE,@:?9?EFEGGGG7FB;CFADGGFGGAF8=B>@BDFEC,+CDD=EFFE,+;79CDC?,*=A*+3+6@>EA?CFF7C=4BG@2,A45,8>D4>9@F+.;A316AF(2,/6046:01,(914:10:*4:?29>2)*(0-4>)0)(,(-)((/((-,(((,-,(((((,((-33,(-.(()10++).)
@M02996:162:000000000-B87FG:1:1101:17946:2820 2:N:0:TCGACGTA+TTATGCGA
GACTACCAGGGTATCTAATCCTGTTTGCTCCCCACGCTTTCGTGCATGAGCGTCAGTACAGGCCCAGGGGAGTGCCTTCGCCATCGGTGGTCCTCCGCATATCTACGCAGGTCACGGCTACACGCGGAAGTCCATCCCCCTCTGCCGTACGCTAGCCTTGCAGGCACAAAGGCAGTTCCCAGGATGAGCCCGGGGATGTCACCTCTGGCTTGCAAAGCCGCCTGCGCACGCGGGACGCGCAGAAAGTCCGAGCAACGCGCGAACCCTACGTAGTACAGCGGCTGATGGCACGTAGGTAGCG
+
@C<,B@F@CDD6;@<<CA,C,C@=,6;4,,;,,C66:;,,58;@8A@<@ACB6,@C,CFFFEDBECEGDDF4FB<A,,@A8,48=CD,8+,,@5E<FB=,?+=,9C>4B++9,4,8=55==B=CCFDEC+,,@D,==,3@+0*6=E>33@55+4=BF,:2:C8,4;9;>FGA@>D=9:9AFC9*,0:;<,*0:599(*)1/+/)/*6)))/,1=C:=49.2,(-.419>89-)(-,-(**-3(,7(4)*-.(().*-((.-)4154(.2-(,(-.).5),-143,..3(43,.)1/+-4)(
@M02996:162:000000000-B87FG:1:1101:21651:2900 2:N:0:TCGACGTC+TTATGCGA
GACTACACGGGTATCTAATCCTGTTTGCTCCCCACGCTTTCGTGCATGAGCGTCAGTACAGGCCCAGGGGATTGCCTTCGCCATCGGTGTTCCTCCGCATATCTACGCATTTCACGGCTACACGCGGAATTCCATCCCCCGCTGCCGTACTCTAGCCTTGCAGTCACAAAGGCAGTTCCCAGGTGGAGCCCGGGGAGTTCACCTCGGTCGTGCAAAGCCGCCTGCGCAGGCTGTACGCCCAGGAATGCCGAGTAAAGCGCGCACCCTACGGATTACCGGGGAGGGTGGGACGGAGGGCGGG
+
CCB@@FDECED+@<<,;6,@<,C6,;CFA9,6@C:B@;,,,8C@8A@@EDEC+6BC<FFGGGGEGEFGGGG,BAFC,,=C:6@@FCC8=,,,@,@FGFE,?+,39E=@@++,,9,:45*069,@BFD:33,,7E,?DE?C6@>=CD:+03*03,2>C9,98C8,4?>:?DGF5AD,=D<FFDC2,3<C4?8:EDG@(*))/+73=56(6)/3(.9A;8*-2((,.-,((*((*.))-(*/,40:5,)6*-.((.)2..((-1-3)(-.1,(((,).)-((,(((((-1(((-0)/**,(((
@M02996:162:000000000-B87FG:1:1101:22668:2921 2:N:0:TCGACGTC+TTATGCGA
GACTACACGGGTATCTAATCCTGTTTGCTCCCCACGCTTTCGTGCATGAGCGTCAGTACAGGCCCAGGGGATTGCCTTCGCCATCGGTGTTCCTCCGCATATCTACGCATGTCACGGCTACACGCGGAATTCCATCCCCCTCGGCCGGACTCTAGCCTTGCAGGCACAAAGGCAGTTCCCAGGTGGAGACCGGGGAGTGCACCCCTGGCTTGCAAAGCCGCCTGCGCACGCGTTAGGCCCAGTAAATCGGATGAAAGCCGGCACCCACGGGATTAACGGGGCTGAGGGGAGGGAGGGAGGG
+
B@B@@FFFEED+@<<9C@<,6@@;6CCDF9,<,C@@BB,,;@C6,@5@CDCC+,8C,CFFGGG:FEFGDEG,,?B?<ECBF@?4DED,?6,,@,CEFEB,?+=,@ED7@++44=,461*==9,@@FD@C+,,@E,=FG@>+:*=CCA+<9*)78=@E<:?8C8,4;FCDEGF,9?,BF:9D:C2,156(4:6BEG9(1)))5,(.)6=@)*,19<@??*,1((-(-69(5(-1(((..,*,4(66)))*,.((0)*-,.(()--*4(((,-(-()).-(,1(3,((-1(,(-))***(,((
@M02996:162:000000000-B87FG:1:1101:22657:2938 2:N:0:TCGACGTC+TTATGCGA
GACTACACGGGTATCTAATCCTGTGTGCTCCCCACGCTTTCGTGCATGAGCGGCAGTACAGGCCCAGGGGAGTGCCTTCGCCATCGGTGGTCCGCCGCATATCTACGCATTTCACGGCTACACGCGGAAGTCCAGCCCACGCTGCCGTACGCTAGCCTGGCAGTCACAAAGGCCGGTCCCAGGGTGAGCCCGGGGAGGTCACCTCGGACTTGCAAAGCCGCCAGCGCACGCGTGACGCCCAGTAAATCCGGGTAACGCGAGCACCCGACGTAGTACCGGCGCGGCTGGGGCGAGGGGTGGG
+
CCC8@CCECCC+@,,,;,5,,,;6,<C;@,6,,;@B7B,,,8,6B@B9C<EC+@@C6CFFFGGGE@E<@@E+B?<?,9=A6CC,@@=,4+,,@+@FCB>@6+9+9C9@>++,94,4609===,4+@CC=+3,7@,+6B,+0)*:@G>33<9>339??,,4>9:,1+=:?BC8,)2*:84;;CC*+167(AE()02((*0(.<)).0((-)*).*.*()*-24(,(-4;0*(()(,-(,*/(.,)*)))*()--).*,,-(-)(.*(40,(.-((--60((,--3(-(-(((-)08*:(((,
@M02996:162:000000000-B87FG:1:1101:23899:3008 2:N:0:TCGACGTC+TTATGCGA
GACTACAGGGGTATCTAATCCTGTGTGCTCCCCACGCTTTCGTGCATGAGCGTCAGTACAGGCCCAGGGGAGTGCCTTCGCCATCGGTGTTCCTCCGCATATCTACGCATTTCACGGCTACACGCGGAATGCCAGCCCCCTCTGCCGGACTCTAGCCTTGCAGTCACAAAGGCAGTTCCCAGGTTGAGCCCGGGGATGTCACCTCGGGCTTGCAAAGCCGCCGGCGCACGCTGTACGCCCAGGAAGTCCGAGTAACGCGCGGACCCTACGGAGTACCGGGGCAGATGGGCAGGAGGAGACG
+
CCCCCFFGFGD@@6<CCF,C<CC;,<CEE<C8FEFE@;,6B@;D:@CEAE@C:,@B,CFEFGG=@FEFGGG+8?@E,,@FFCCCF?C,?6,,@,CEGGEFE7;,>CD=B++,==5,8:*=?9,+=@@:=+,,,,,6+@AC+19?DC=+:C5),5=,A9,@,@8,@?CGGGFA5@9,=CEAFFF,,;0;;4:5>DD@0*)/.+7)()/(6)233A?FEA*624(-(--2(*(-*-.-43*/-3(4>03)2,0(-.6*-((--)-4)8(.4-(-(-(..-(412(,().2((4-))/**,,((
@M02996:162:000000000-B87FG:1:1101:11214:3019 2:N:0:TCGACGTC+TTATGCGA
GACTACAAGGGGATCTAATCCTGTTTGCTCCCCACGCTTTCGTGCATGAGCGGCAGGACAGGCCCAGGGGATTGCCGTCGCCATCGGGGGTCCGCCGCAGATCTACGCAGGGCACGGCTACACGCGGAATTCCATCCCCCTCTGCCGTACTCTAGCCTTGCAGGCACAAAGGGAGGTCCCAGGGGGAGCCCGGGGAAGTCACCTCTGTCGTGCAAAGCAGCCGGCGCACGCGGTACGCCCAGGAAGGAGGAGGAGAGCGCGAACCCGAAGAATGACCGCGGCTGCGGGACCGGAGGGAGGG
+
@@@8@CCFFFD+@,9,;<@,@,@,,-;E,,,9,C+@+8,,,8;@,B<@CDC@7+:@+BCFGGGGG@DFDDG,4A<,+4=>=,?,@=@+:+6+9+@@F7=+8+,+6<>38++++6++68*33;,@EGGEC*,,,=,=?D:C*7);DF640:)*,227C,27+<;8=FG=FFGF*.1*:*.;9:7**),1,*2-8:D;(*0)-+,)(*.)-)/,,7<*.)*.2,(,(-(4(8-,)(((--**,.(:>(((*,0,(.(*-(((-)-(1((,(-(())).,,,2,(((-(-,(((-))***--(,
@M02996:162:000000000-B87FG:1:1101:23903:3025 2:N:0:TCGACGTC+TTATGCGA
GACTACAGGGGTATCTAATCCTGTTTGCTCCCCACGCTTTCGTGCAGGAGCGTCAGTACAGGCCCAGGGGAGTGCCTTCGCCATCGGGGTTCCTCCGCATATCGACGCATTTCACGGCTACACGCGGAATGCCAGCCCCCGCTGCTGGACTCTAGCCGTGCAGGCACAAAGGCAGTTCCCAGGTTGAGCCCGGGGATTGCACCGCTGGCTTGCAAAGCCGCCTGCGCACGCGTTACGCCCAGTAAGTCCGAGTAACGACCGCACCCGAAGGAAGACCGCGGCTGCGGGGACAGAGTGAGCG
+
CCC<BFFFFGD@B,@ECF<<<,;,;<CA@,C8:F7B76,,5@CC@C,A@CCC:@@C,CCCFFDFECEFGGC+8:<E,ADDC=F4@@C+4++,@,@FEGE+@7=+9@C=C++4,95:6:*6=4:AEFDF7+,,,6,==CEE+8*=D,1530*)57<;@*;?BF9,=>DFD::A5AD,+:<ACCF4,9(9)7*3>B8((5).96809)49?:F>(?:87)2-/(--(-17053-/-(,33**,,(.9)).:-84(..2-((,,/(,),((,-(((((.(4(-(((-(-(-(-9(0)3+0.)((
@M02996:162:000000000-B87FG:1:1101:22411:3082 2:N:0:TCGACGTC+TTATGCGA
GACTACCCGGGTATCTAAGCCTGTTTGCTCCCCACCCTTTCGCGCCTCAGCGTCAGTTACGGCCCAGAGATCTGCCTTCGCCATCGGTGTTCTTCCTGATATCTGCGCATTCCACCGCTACACCAGGAGTTCCAATCCCCCCTACCGCACTCTAGTCTGCCCGGACCCACTGCAGGCCCGAGGTTGAGCCTCGGGGTTGAACAGCAGACGCGACAAACCGCCTACGAGCGCTTTACGCCGAATAATGCCGGAAAACGCCTGGGCCCGACGTATTACCGGGGCGGCTGGGCGGGAGGTAGGG
+
CCCCCFGGCED7@8@@C@FFCFCC,CCFACE8BEFGCDE89@F+7@@CCEECB:CECFGGGGG@FCFGGE,CFEDF,CEDFFC=DCD8?88,@?EFGD;C@9;F=CBBE++C;@?F>=*==9:DFGGD@,,4>FFFF,@===>DFGBCBG*06><8BCFCF78+@:DGGG:99AFGFDADC>E*,2.056,086C(.*)()0;@FAD8@B312.1>?4*-*4(4,4(-,*,-*,.)43**-4(48)).*-56(7(*-((((*-,9((-(4,(.(.)-((,,1(-(-32(((,))***,)(,
@M02996:162:000000000-B87FG:1:1101:15511:3124 2:N:0:TCGACGTC+TTATGCGA
GACTACTCGGGGATCTAATCCTGTTTGCGCCCCACGCTTTCGTGCATGAGCGTCAGTACAGGTCCAGGGGAGTGCCGTCGCCATCGGTGTGCCTCCGCAGATCTACGCAGGTCAGGGCTACACGCGGAAGTCCATCCCCCTCTACCGTACGCTAGCCATGCAGGCACAAAGGCAGTTCCCAGGTTGAGCCCGGGGATGGCACCTCTGGCTGGCATAACCGCCTGCGCACGCGTTACGCCCAGGAAGGCCGAGGAAAGCGTGCACCCTACGGATAACCGCGGCTGCGGGCAAGGAGGGGGGG
+
@@8,AE,E@CC+@,6,;6;,CC@,,<CF++6++@@@+,,,,8C@@65@<?CB+8:B,CEEFF@FGFFGGDG7B???+88>68=4D=:,8,,,@,9AFF=+8+,39C>+>4+,,6,44=*=0=,@CECCC3,,@9,6D?+>+:*==EA503*8*4;,CGEC79A,;AFFDGGF5;D,=8?ACC=,,0783?C.:>GF(*)(/+/(1*6)=)*1:FBFA4*-/,(-(-(44/3-)((-34**,2(87(,(9-.,(0,*..(,-*-)2(,.(--((().,3-,1----(33(7(-).1**((((
@M02996:162:000000000-B87FG:1:1101:6573:3171 2:N:0:TCGACGTC+TTATGCGA
GACTACACGGGTATCTAATCCTGTTTGCTCCCCACGCTTTCGTGCATGAGCGTCAGTACAGGCCCAGGGGATTGCCTTCGCCATCGGTGTTCCTCCGCATATCTACGCATTTCACTGCTACACGCGGAATTCCATCCCCCTCTGACGTACTCTAGCCTTGCAGTCACAAAGGCAGTTCCCAGGTTGAGCCCGGGGATTTCACCGCTGCCTTGCAAAGCCGCCTGGGCACGGTTTACGACCAGTAATTCCGATTAACGCGCGCACCCTACGTATTACCGCGGCTGCTTGGCCGGCGTTAGC
+
CCCCCGFFGGG@CFGFG<FCFGFEDFGGG9F<FGGGGDGGDEFFG@FGFFGG7EEG6C9FFFFEE@EFEEGEGEGCFFGGGFGGGEE=F@FF9<EFGGFCBFF8EFF@GCCAFGF,E6F+=C9=7F:>CF8EBD8+?DF6>=FD+E=89=*:@;+ED9DDFFEB,5@EFFFFGFDGCG5ADBCC,>03:@@:9>>((6277>B2@?@((=:@;=;A@5*.7611(,/628(49346?(//(1).*6).*.0,,>2D(-((-)--/4:8,3.)),)66?493-(((.-.(()())12/---
@M02996:162:000000000-B87FG:1:1101:6566:3187 2:N:0:TCGACGTC+TTATGCGA
GACTACACGGGTATCTAATCCTGTTTGCTCCCCACGCTTTCGTGCATGAGCGTCAGTACAGGCCCAGGGGATTGCCTTCGCCATCGGTGTTCCTCCGCATATCTACGCATTTCACTGCTACACGCGGAATTCCATCCCCCTCTGCCGTACTCTAGCCTTGCAGTCACAAAGGCAGTTCCCAGGTTGAGCCCGGGGATTTCACCTCTGTCTTGCAAAGCCGCCTGCGCACGCTTTACGCCCAGTACTTCCGATTAACGCCCGCACCCTACGTATTACCGGCGCTTGTGGGCGCTGGTTGAC
+
CCCCCGGGGGGFECFGCCFFFGGFGGGGG<FCFGGFGGEFGGGGEFGGGEGGFEGGEFGGGGD@EGEGGGGCFFGGFDFGGGGGGEE?CFCEGGGFFFEGEBDCFGDF6>@;AEEEE:@BFFFEEEGFECFFFGFGGGGGG5FGGE>@5CDDD>FFFG8DEGCFFAFFG>:@DFGGFFFFGGGFFFFGF?EBD>?(5FF**57:B=@8>FGF4AC=@FG623(62.(,.5,(*(6<?88?(8:A*).62-)-(8-:-(((-149C:((,,33<:-:64((3((((.5312(())*2+,,)
@M02996:162:000000000-B87FG:1:1101:8503:3237 2:N:0:TCGACGTC+TTATGCGA
GACTACTCGGGTATCTAATCCTGTTTGCTCCCCACGCTTTCGTGCATGAGCGTCAGTACAGGCCCAGGGGATTGCCTTCGCCATCGGTGTTCCTCCGCATATCTACGCATTTCACTGCTACACGCGGAATTCCATCCCCCTCTGCCGTACTCTAGCCTTGCAGTCACAAAGGCAGTTCCCAGGTTGAGCCCGGGGATTTCACCTCTGTCTTGCAAAGCCGCCTGCGCACGCTTTACGCCCAGTAATTCCGATTAACGCTCGCACCCGACGTATTACCGGGGCTGGTGGCACGTAGGTCGC
+
CCCCCGGGGGGFFGFGFDFFFGFFGGGGGGFFGFFGGGGFFEGFFFGGGFFFFEEGFFG9FGGGGGG@CEFGGFGGFG?FFFFGGGGCFFGCFCFGGGEEC?D@FGFGEEEFFGC5E8;@CEECGGGGEF?EGF=DFGGGGAFFFGFB:C5D@>@FGGGGGFFFGFFGCFGFGFGEFFCFFFCE,9:@>CF>?ADB@FFFFDEBB6;*1=B>BFEB@AD.26/3(6>6981-9:D222:C(4:AF9>42(.(4).2--(--1(-98((-(--)..))((,,444(,(-,.)-0)/*3)(-
@M02996:162:000000000-B87FG:1:1101:7619:3296 2:N:0:TCGACGTC+TTATGCGA
GACTACCCGGGTATCTAATCCTGTTTGCTCCCCACGCTTTCGTGCATGAGCGTCAGTATTGGCCCAGGGGGCTGCCTTCGCCATCGGTATTCCTCCACATCTCTACGCATTTCACTGCTACACGTGGAATTCTACCCCCCTCTGCCATACTCTAGCCCGCCAGTCACAAAGGCAGTTCCCAGGTTAAGCCCGGGGATTTCACATCTGTCTTAGCGGACCGCCTGCGCACGCTTTACGCCCAGTCATTCCGATTAGCGCGTGAACCCGAGGTATTACCGCGGATGCGAGACAGTGGTTAGC
+
CCCCCGGGGGD@FFFGFEGDGFFFGGGGGEEFGGGGGGGFC@FGEGGGGFGGEEGGEGEFGGFGGGGGGGGGGGGGFFGGGFFFGEECFFGCA<EFGGGGDFC@GFFFE>@FFFF,CDFDFGFGGGGF9E@EGGGGGGGGD>6DF>DF5D<=A9DFG,CEEC@@CAFG6D,;C?DCFGF5@DFCFB@DFE*:BBDFDCA4@;C9BF;/9B=?@F:=>BC2>;(38>3,(*(-1(-)42:*(,()1.54:40,())9--(--*-6>(((((-..4)6A?(324;((((-(-(,/*;+2).)
@M02996:162:000000000-B87FG:1:1101:7217:3346 2:N:0:TCGACGTC+TTATGCGA
GACTACTCGGGTATCTAATCCTGTTTGCTCCCCACGCTTTCGTGCATGAGCGTCAGTACAGGCCCAGGGGATTGCCTTCGCCATCGGTGTTCCTCCGCATATCTACGCATTTCACTGCTACACGCGGAATTCCATCCCCCTCTGCCGTACTCTAGCCTTGCAGTCACAAAGGCAGTTCCCAGGTTGAGCCCGGGGATTTCACCTCTGTCTTGCAAAGCCGCCTGCGCACGCTTTACGCCCCGTAATTCCGAGTAACGCCCGCACCCTACGCATTGCCGCGGCTGCTGGCCCGTAGTTCAC
+
CCCCCGGGGGGFGGFGF<FAEFGGFFFAFFFDGGEED@FGFGGGGGGCFEFE@CFGFGGGGGGGEGG?@FGGFFGGCAFFFGDDDGFFFCGAFEGGGGGGC98DEEEFDGCGAFF<E8DDCEA+4@:=CFDEDFABFFDED)@DFE>3*=5D9BDFGCFGF,:EFFGGFGD?DFGG?DE>GGGFGG@C@1DAB>?>2FAFCFFEBFE*1=CEFFFF18;:=3612((348:0929<?BE5,(46>6<AC3B(406:,.(--1(-9:?:3((,(-)---(((,(4()5((((()8229:)-
@M02996:162:000000000-B87FG:1:1101:22779:3442 2:N:0:TCGACGTC+TTATGCGA
GACTACTGGGGGATCGAATCCTGTTTGCTCCCCACGCTTGCGTGCATGAGCGGCAGTACAGGTCCAGGGGATTGCCTTCGCCATCGGGGGTCCGCCGCATATCGACGCAGGTCACGGCTACACGCGGAAGGCCAGCCCCCTCTACCGTACTCTAGCCAGGCAGGCACAAATGAAGTTCCCAGGTGGAGCCCGGGGAGTGCACAGCTGACTTACATAACCGCCTGCGCACGCGTGACGCCCAGGAATGCCGAAGAAAGCCAGCACCCGACGTAATAACGCGGCTGCTGGGCAGGAGGGAGAG
+
C@B,@F,@@DC+8,6,865,,6@,,<CAA,,,,;8@+,,,:88@,:556=@@++@B6CFFGG,AFFFGEEE,:?,,,4,A==C?=CD+4+4+9+@FGF=+8+=+68>=B++8,3,835*3093A7FC@<**,,=*/CE**/(2;C9642*))+417*=*:7/,*2;C6CB+3+2C+;FEFDCE++/3C(::4::996*055+<1?)4).**.)9)9:7*-2,(-.1;418(-1(--3(**-3(4;)).*-0((04*.((,.1((*-23,(-(((..5:(-301-().,(323).2**,-((
@M02996:162:000000000-B87FG:1:1101:16673:3466 2:N:0:TCGACGTC+TTATGCGA
GACTACAAGGGTATCTAATCCTGTTTGCTCCCCACGCTTTCGTGCATGAGCGGCAGTACAGGCCCAGGGGAGTGCCTTCGCCATCGGTGGTCCTCCGCATATCTACGCATTTGACGGCTACACGCGGAAGTCCAACCCCCTCTGCCGTACGCTAGCCTGGCAGGCACAAAGGCAGTTCCCAGGGTGAGCCCGGGGAGGTCACCTCGGTCTTGCAAAGCCGCCTGCGCACGGGGTACGCCCAGGAAGGCCGAAGAACGGTCGAACCCAACGGATAACCGCGGGTGAGGGGGCGGGGGGAGCG
+
A@@,AFFFFFD-C,@<C@9,,<C6,CCDE96@@E:@@;,,58C@@B@@CBFC+8@B,CEFGGG=FEEGDDF+B=,A,,@?,B=8D==,8+,,@,CEC?C7=+=+>E>:B+49,9,88)36==:@>>@C=+,,@=,==E6C+8*6DE=3330)+4;@C,,48:8*=A*13DFA59C=@CEAE?F5,/585,48B>DF(*2(/+7/2)6(-)*.)759>4*-*-(-(-(,(*(-),-.3-**(.2<@((,1-0((0,*,(,(-)((/-(,(4-,(())(((,((--(.(-((--0)1**(,-(
@M02996:162:000000000-B87FG:1:1101:14361:3534 2:N:0:TCGACGTC+TTATGCGA
GACTACTGGGGGATCTAATCCTGTTTGCTCCCCACGCTTTCGTGCATGAGCGGCAGGACAGGCCCAGGGGAGTGCCGTCGCCATCGGTGGTCCTCCGCAGATCTACGCAGGTCAGGGCTACACGCGGAATGCCATCCCCCTCTGCCGTACTCTAGCCGTGCAGGCACAAAGGCAGTTCCCAGGGGGAGGCCGGGGAGGTCACCTCGGGCGGGCAAAGCGGCCGGCGCAGGCGGTAGGCGGAGGAAGGCCGAGGAACGCGAGGACCCGACGAAAGAGCGGGGCTGCGGGGGCGGGGGGAGGG
+
@@8,6C;CACC+@,6,66,,6;;6,;;A,,,,8C6@+,,,58;9,6,@<BCB+6@C+BDEFGG:FCDGDDF+8?9<+,@>+46,@==+8++,9,9AFFE+>+,+9C>46++4,6,,48*==98CEFD@3+,3>9,=;E?C+86;;E@503*077<7A*44*983=A4C<FG;,6C,4+94;<=**/,1(2*.::D41*)(,+,)45<9>)/,308FF:)-1,-1-37>(5(()(((,)**--(30(-3*-)((.,*---(-),(*-(,--(((-.(,((,(-(,----(((-))*2*4,((
@M02996:162:000000000-B87FG:1:1101:13877:3594 2:N:0:TCGACGTC+TTATGCGA
GACTACACGGGTATCTAATCCTGTTTGCTCCCCACGCTATCGTGCATGAGCGGCAGGACAGGCCCAGGGGAGTGCCTTCGCCATCGGGGGTCCTCCGCAAAACGACGCATTTCACGGCTACACGCGGAATGCCATCCCCCTCGGCCGTACTCTAGCCTTGCAGGCACAAAGGCAGGTCCAAGGGGGAGCCCGGGGAGTGCGCCTCGGGCGTGCAAAGCCGCCGGGGGACGCGGTACGCCCAGGAAGGCCGAGTAACGACCGCACCCGACGGAGTACCGCGGCGGCGGGGACGAAGGGAGCG
+
@@@@6CCECED+6,6,6<;6CCC,,6;?,,,6,C:@+8,,,8;@86,@C=C@++8@+BFFGGG?FEEGGDF+8:?,,,@?,847@=C+7+++9,9EFF>+8*6+6@>>>++,,3,,3=*6=@,@CFDC3*,,6<,;DD5>9-*39C:*2:)1,4=?69+<@?<,=F408FGF85:*.;@*5::**13<(:82B>D2(*))(*--()--7))-(76B?40-*-(,(,(((/-4)--(,-**-.(-0,3(/-.-,.)*-(((-1-,),(-,(----(..4,(-7,(--(-(-(-))*2*.1((
@M02996:162:000000000-B87FG:1:1101:9414:3619 2:N:0:TCGACGTC+TTATGCGA
GACGACTAGGGGATCTAATCCTGTGTGCTCCCCACGCTTTCGTGCATGAGCGGCAGGACAGGCCCAGGGGATTGCCTTCGCCATCGGGGGTCCGCCGCATATCGACGCAGTTCACGGCTACACGCGGAAGTCCAGCCCCCTCGGCCGTACGCTAGCCTTGCAGGCACAAAGGCAGGTCCCAGGGGGAGCCCGGGGAGTGCAGCTCTGGCTGGCAAAGGCGCCTGCGGAGGCGGTACGCGCAGGAAGACCGAGGAAGGAGAGCACCCGACGGATTACAGGGGGTGCGGGGACGGAGGGAGGG
+
@@@,8@6@DDD+8,6,66;,66C6,<;A,,,,,;+@@6,,,8;C6@,;@A6B++@B+8CFGGGGGCCFDGD89=C,,9,98,68@=@+44++@+@:FE=+4+3663>+>3+,,6,:35*039,@7FD@<*,,6;43@E**/-)2*=84/*2(*425;+23727,*;778;E5*597;D<@:?=**5474*2-8>G97*))-+.(.*.).)*,(858:)*-*,(-(-(-(/(-)4(--(**(((4),(.*-0((0(*-(((-*..*(,3(4((((,)).(,1(-,((-3(,3-).1/*-1(-
@M02996:162:000000000-B87FG:1:1101:25626:3698 2:N:0:TCGACGTC+TTATGCGA
GACTACAGGGGTATCTAATCCTGTTTGCTCCCCACGCTTTCGTGCATGAGCGTCAGTACAGGCCCAGGGGATTGCCTTCGCCATCGGTGTTCCTCCGCATATCTACGCATTTCACTGCTCCACGCGGAATTCCATCCCCCTCTGCCGTACTCTAGCCTTGCAGTCACAAAGGCAGTTCCCAGGTTGAGCCCGGGGATTTCACCTCTGTCTTGCAAAGCCGCCTGCGCACGCTTTACGCCCAGTAATTCCGATTAACGCTCGCACCCTACGTCTTACCGCCGCTGCTGGCACGTAGTTAGC
+
CCCCCG8FFGGGGFGGGGGGGGGGGGGGGGFFGGGGGGGGGGGGGCF@DGFGGGGGGGEE<FGGGGG7@FCF<FGGGGGGGGGEFGGGGGGFGFGG@BFGGFGGGGGGGGGGGGG9F:=+=EG=>FGGGGFGGD===DFGGFFCG9=C>DFE=FCGGGGGGG<FG+=EFD,;EFDGFCEFAFGFGGF>CGGFFFD=@FFFEG@BBFFFEFF=BF44=FF6:;;1(.6(:*::<?<A??GDF02)95)6C5.,-06?(-,(-9(4<66166.(.266,((-417902:7::<:8)/12))6
@M02996:162:000000000-B87FG:1:1101:21253:3778 2:N:0:TCGACGTC+TTATGCGA
GACGACTAGGGGATCGAATCCTGTGTGCTGCGCACGCTGTCGTGCATGAGCGGCAGGACAGGCACAGGGGAGTGCCTTCGCCATCGGGGGGCCTCAGCAGATCTACGCATGGGACAGCTACACGCGGAAGGCCAGCCCCCTCGGCCGTACGCTAGCCGGGCAGGCACAAAGGCAGTTCCCAGGAGGAGCACGGGGAGGGCACAGCTGGCGGGCAAAGCCGCCGGCGCAGGGGGTAGGCGCAGAAATGCGGAGGAACGCGGGGAACCGACGGGAGACGGAGGATGCGGGAGCGAGGAGAGCG
+
@<8,88,@CCD+8,:,66,,,6;,,<;,,,,++7+7+,,,599@,9,;6=,@++7@+BCFGGG,C@CCCDE+8?,,,,49,,6,@@:+4+**4*6,@,75>*,+4,641**,*2,*42)2222=1CD@@****2*1/;*2)-09C?7*0/0(*/132**/*/3**8*02CG>*.9***6*0:7**/3<:**47>G9(*),,1.(().((0)((7:>7)2-*((,(-(3(*(4)(((,5**-2((0).)),0((0(2-,,,()-(/((,((((((,-,-(-1-.,(-,2(((-))1*2(,--
@M02996:162:000000000-B87FG:1:1101:9519:3782 2:N:0:TCGACGTC+TTATGCGA
GACGACCAGGGTATCTAATCCTGTTTGCTCCCCACGCTTTCGTGCATGAGCGTCAGGACAGGCCCAGGGGAGTGCCTTCGCCATCGGGGGTCCTCCGCAGAGCTACGCAGTTCACGGCTACACGCGGAATGCCATCCCCCGCTGCCGGACGCTAGCCTTGCAGGCACAAAGGCAGGTCCCAGGAGGAGCCCGGGGAGTTCACCTCGGGCGGGCAAAGCCGCCGGCGCACGCGTGACGCCGAGGAAGGGCGAGTAACGCGCGAACCCAACGGAGGACCGAGGGTGGTGGCAAGGAGGGAGGG
+
@@6,8@@CDDD-@;<,;@<<<C@6,<;C,66<@C@@@8,,A@C@B@,@CACB+8@B,CFFGGGFGEEFDDG+8?,?,,@?8,6,@=C+:+++@,C,FF=+8*,36:>8>++4,4,,3:*66=3@>FD<<3,8@<,=CDCE*:*;7D>*99)-149>C,4<8=7:=AD7C;A5*0>*;D@4CCC5*5273*;2<:D4(*)).04.,)429))--<?F7)*,*-(-(-4398(41(,--(**-2(6F(((*-)(-).*-(---)-(12(-,--,-(-(--(-((-,(,-1.,)-0)1*:30((
@M02996:162:000000000-B87FG:1:1101:21265:3792 2:N:0:TCGACGTC+TTATGCGA
GACTACTAGGGGATCTAATCCTGTTTGCTCCCCACGCTGTCGTGCATGAGCGTCAGTACAGGCCCAGGGGAGTGCCTTCGCCATCGGTGGTCCGCCGCATATCGACGCATGTCAAGGCTACACGCGGAATGCCAACCCCCTCGGCCGTACTGTAGCCTTGCAGGCACAAAGGCAGTTCCCAGGGGGAGCCCGGGGAGGTCACCTCTGGCTGGCAAAGGCGCCTGCGCACGCGTGGGGCCCAGGAAAGCCGGGTGACGGCCGCAACCTAAGGAAGAACGGGGCGGGCGGGACGGAGGGAGGG
+
@<A,8C;CCCC+8,6,665,<<@,,<CA,,,,6C8@+8,,,9C@BB@<<BC@+,@C,CCFFGG:FCDFEDG:BA@,,,4?8664D=@64+,,9+8@FF=+6+,+978@B++4,9,,6)366=,@>FC==+,,7E,6=@=63)*=9E>*33**55=7E92<897,4ACCCFEF,;C,+=?*<87**/.5(1;6:>C6(*0(.3),,*54))*,(78@>)*-*((-(-(4183,/(((-(**,.425(((2-)(-)-*-(((-)-(1((().,)((((.7(-,((-((--(476))1*1(,(-
@M02996:162:000000000-B87FG:1:1101:21283:3792 2:N:0:TCGACGTC+TTATGCGA
GACGACTAGGGGATCTAATCCTGTTTGCTCCCCACGCTGTCGTGCATGAGCGGCAGGACAGGCCCAGGGGATTGCCTTCGCCATCGGGGTTCCGCCGCAGATGTACGCAGTTCAGGGCTACACGCGGAAGGCCAGCCCCCGCTGACGTACGCGAGCCGTGCAGGCACAAAGGGAGGTCCCAGGGGGAGCCCGGGGAGGGCAACTCGGGCGTGCAAAGAGGCCGGCGGAGGGGGTACGCGGAGGAAGTGCGAGGAAGGGTAGCACCCGACGAAGTAGCGGGGGAGCGGGGAGGGGAGTAGCG
+
@@8,@@@@CCC+8,,,;6,,,,;,,-;=,,,,,;+@+,,,,998,@5@@=C@++7@+BCFGGG@@@CFDDG,,9,,,,,?,64,@=@4=++,9+@?C4=+>+,+9,8+6++,,4,:4=*0+9,@@FC@:++,,;+=9B+5*)*<*?:1/**)*481?**:**1,28CF5=C5*0>*8*/)321**/-/(**-8>D;(*52(*-(-),4>)1,,>:9>)*,*--,(-(4(*((),-)-2**--,15())0()(-).*-(((-*))*((-(-(-(--).((,(((-(--((-(,))*2*.))-
@M02996:162:000000000-B87FG:1:1101:23572:3831 2:N:0:TCGACGTC+TTATGCGA
GACTACACGGGTATCTAATCCTGTTTGCTCCCCACGCTTTCGTGCATGAGCGTCAGTACAGGCCCAGGGGAGTGCCTTCGCCATCGGGGTTCCTCCGCATATCTACGCATTTCACGGCTACACGCGGAATTCCAGCCCCCGCTGCCGTACGCTAGCCGTGCAGGCACAAAGGCAGTTCCCAGGGTGAGCCCGGGGATTTCACCTCGGGCTGGCAAAGCAGCCTGCGCACGGCTTACGCCCAGGAAATCCGAGTAAGGCGCGCACCCCACGGATGAACGAGGCTGGAGGGACGGAGGGAGCG
+
BBC8@EEFEED6@8<<CEEC<<@;CFECC<@<C<FEC@,6<@;C8B,E@E<C+,@B6CCEFFCEDFDGGGE+8ABE,99F7??@ECD+>++,@,CEFEF+@+9+95B7B4+4,9,4>)*6==8@8BCC=+,,7@7+=B638:*@>,8+33*0663,@*=;:;=,;A??@>@A,AC,+2/9FFG5,:57;6*4:BD9(+*))+7)()4((7/41>2;2.*.*((.(-(-(8(()().-,**-3:BF())*-)(-).*),(,-1--)((,(-(,-(.)-.,-1(..((.-(4(4))2**-801
@M02996:162:000000000-B87FG:1:1101:24148:3847 2:N:0:TCGACGTC+TTATGCGA
GACTACCAGGGTATCTAATCCTGTTTGCTCCCCACGCTTTCGTGCATGAGCGTCAGTACAGGTCCAGGGGATTGCCTTCGCCATCGGTGTTCCTCCGCATATCTACGCATTTCACTGCTACACGCGGAATTCCATCCCCCTCTACCGTACTCTAGCCATGCAGTCACAAATGCAGTTCCCAGGTTGAGCCCGGGGATTTCACATCTGTCTTACATAACCGCCTGCGCACGCTTTACGCCCAGTAATTCCGATTAACGCTCGCACCCTACGTATTACCGCGGCTGCTGGCCCGGAGTTAGC
+
CCCCCGGGGGGGGGGGGGGGGGGGGGGGGGFDGGGGGFGGGGGGGGGGFEGGGGGGGGGGGGGGFGGGGGGGGGGGGGGGGGGGGGGGGGGGGFGGGGGEFFGGGGGGGGFGGGFFGDDFCCFGGGCGE:FGFGGGGB@EGFFGGGFFFGFEFFDGGGG8@GEEGBDFFGGFGAGGFGFFGDGEFGBFC@EAD>DA=CF?EGFFEAEEFCCEFFCBCFG==9<D<BFFFC6<GFFE@?F=0:?AF>BFC40(4;<>--,--1397?FB0,.)..-6)((--441():(48(())*22442
@M02996:162:000000000-B87FG:1:1101:23565:3851 2:N:0:TCGACGTC+TTATGCGA
GACTACACGGGTATCTAATCCTGTTTGCTCCCCACGCTTTCGTGCATGAGCGTCAGTACAGGCCCAGGGGAGTGCCTTCGCCATCGGGGGTCCTCCGCATATCTACGCAATTCACGGCTACACGCGGAATTCCATCCCCCTCTGCCGTACGCGAGCCGTGCAGGCACAAAGGCAGTTCCCAGGGTGAGCCCGGGGATTGCACCTCGGGCTTGCAAAGCCGCCTGCGCACGCTTTACGCCCAGTAAGTCCGAGGAAAGCACGCACCCGACGTATTACCGCGGCAGCTGGCACGGAGGGAGAG
+
A@B,@EDFEED6@@<,6C5@C<C,,-;=<<CF,C@C+8,,@@CC:@;ECFFE+6@C;CFEFGG7CGFGGDE+8?<A9ECDF7F:F?B+=++4D9,FECC7?7;+@?@@=++846,,8:*=8B<C+CEEC@,,>E,5@8+>+)9;D>8*33*1*431C**=*:>,CACFGGGF5;D*1:CFEBF*49;<16*350<2(0)..03.1)-4>3790=<FB:4421(-490408((*-.)--*2(4.)9)<)2-)(()(2..((-)-(12(-(,((-(...(--(1(--(.((.)80)12*-4-(
@M02996:162:000000000-B87FG:1:1101:24151:3866 2:N:0:TCGACGTC+TTATGCGA
GACTACCAGGGTATCTAATCCTGTTTGCTCCCCACGCTTTCGTGCATGAACGTCAGTACAGGTCCAGGGGATTGCCTTCGCCATCGGTGTTCCTCCGCATCTCTACGCATTTCACTGCTACACGCGGAATTCCATCCCCCTCTCCCGTACTCTAGCCATTCAGTCACACATCCAGTTCCCAGGTTGAGCCCGGGGCATTCACCTCTGACTTACATAACCGCCTGCGCACCCCTTACCCCCAGTAATTCCGATTCACCCTCTCACCCTACGGTTTTCCCCGGCTGCTGGCCCGGTATTAGC
+
CCCCCGGGGGGEECEC,EB<FEGFGGEF@@@DG-@C7B;FECFCF8;@<,;6:,88CEGG,CFBFFFG77FF<AAFCGFDCE7B=CFG7CFCEGEG:C>@+3==,C8F,>CF9,<9,5;+=9F+@EE7FFGFG8,==>=C+10+===G50*0,82>?99,86*,,0==+@,*,03<B?CF9D+4D+:*3@D59AG))6A?EG3.7*5**0B:5;*+9;F5/1/,2(,(,*,(8;3=((<:4(.)*)-)2.8((*.*)((-(2)./4?(((-(3-(.),(((((4())((((())/*362:
@M02996:162:000000000-B87FG:1:1101:10230:3925 2:N:0:TCGACGTC+TTATGCGA
GACTACTGGGGTATCTAATCCTGTGTGCTCCCCACGCTTTCGTGCATGAGCGTCAGTACAGGCCCAGGGGATTGCCTTCGCCATCGGTGGGCCTCCGCATATGTACGCAGTTCACGGCTACACGAGGAAGTCCAACCCCCGCTGCCGTACTCAAGACGTGCAGGAACAAAGGCAGGTCCAAGGTGGAGCCCGGGGAGGTCACCTCTGGCGTGCAAAGCCGGCTGCGAAGGCGAGACGCCCAGGAACGGCGAAGAGCGCGCGACAGCAACGTAGTACCGCGGCAGCAGGCAGAGAGGGAGCG
+
A@-,@C,6@DD6@,E<66,;C<C,,6;;,,;,8@8:+6,,,8;98A@<CDEB+,@B,<,CCFGCG@D,6:@,,:5,6,=D,,=,9=C,8++,@,@,+46,6+,69C=+>6+9;4,,650=09,6+@@==,,,64,=8@+@+1*6+,)330**,3375+@:+;*3*379D58056C19;=*52:4,/-97*/-?><9(*23.+)//*6)/)2,(.7A;)*(*-((-,(,(*(4)(,-,-**,4310((()-),(0(*,((--1,,)((.4,(((-).)3-(2;0,,(.,-(((0)1**3((-
@M02996:162:000000000-B87FG:1:1101:20580:3946 2:N:0:TCGACGTC+TTATGCGA
GACTACCGGGGGATCTAATCCTGTGTGCTCCCCACGCTTTCGTGCATGAGCGGCAGTACAGGCCCAGGGGAGTGCCTTCGCCATCGGGGGGCCTCCGCATATCTACGCATGTCACGGCTACACGCGGAAGTCCATCCCCCTCTGCCGGACTCAAGCCTTGCAGGCACAAAGGCAGGTACCAGGGGGAGCCCGGGGAGGGCACCTCGGGCGTGCAAAGCGGCCTGCGCACGGGTTACGCGCAGTAAAGCCGAGTAAAGAGGGCACCCTACGGAAGAGCGGGGAGGAGGGGACGGGGGAGGCG
+
B@B,@CE@CCC+@,,,;65,C6;,,<;4<,,,,;7@+,,,5@C@B@5@C?C@+7@C,CCEGGGFE:CFDCE+8?C,,,4A++6+@=C+=+*1=*=,FC<*61,+4<418**,24,14:)1;9,A8FDCC*++3<+://*?)4)29E9*09)(+290:++2+<4,28D7<AF5*5D*7*-*22:**/15(2*-7@GB(*.((*(.()-(4)14(7<745)-*,(-(-1718(-)(,),,**(4,.0).)2-0-(0)*.)((-*--*-(((-((((.(.-(((4(((,,-(((-0)2**-,(,
@M02996:162:000000000-B87FG:1:1101:26025:4021 2:N:0:TCGACGTC+TTATGCGA
GACTACACGGGTATCTAATCCTGTTTGCTCCCCACGCTTTCGTGCATGAGCGTCAGTACAGGCCCAGGGGATTGCCTTCGCCATCGGTGTTCCTCCGCATATCTACGCATTTCACTGCTACACGCGGAATTCCATCCCCCTCTGCCGTACTCTAGCCTTGCAGTCACAAAGGCAGTTCCCAGGTTGAGCCCGGGGATTTCACCTCTGTCTTGCAAAGCCGCCTGCGCACGCTTTACGCCCAGTAATTCCGATTAACGCTCGCACCCTACGTATTACCGCGGCTGCTGGCCCGGATTTTGC
+
CCCCCGGGGGGFGEFGGGGGGGGGGGGGGGDEGGGGGGGGGGGGGGGGGGGGGGGGGGGGFGGGGGGGGGDFGFGGGGGGGGGGGGFFEGGFFFGGEGDGDFGGGGGGGGGGGAFFG:DDDCFEE7FCGGGGGCGFGGGGGDFGGGFGEGF9@C=FGGGCDG*@FFFFGF8FE*=CFGFF,>5,@7)*:4D@BB4(>FF<CFFE@*>CEFGF@49+(.;:=><@6117>:;(1:AA??DE??>)0456:3)-4))*(--49C(7<:((4<1<A2).640----2(),5(((,))*/+).,
@M02996:162:000000000-B87FG:1:1101:26009:4028 2:N:0:TCGACGTC+TTATGCGA
GACTACACGGGTATCTAATCCTGTTTGCTCCCCACGCTTTCGTGCATGAGCGTCAGTACAGGCCCAGGGGATTGCCTTCGCCATCGGTGTTCCTCCGCATATCTACGCATTTCACTGCTACACGCGGAATTCCATCCCCCTCTGCCGTACTCTAGCCTTGCAGTCACAAAGGCAGTTCCCCGGTTGAGCCCGGGGATTTCACCTCTGTCTTGCAAAGCCGCCTGCGCACGCTTTCCGTCCCGTACTTCCGATTAACTCTCGCACCCTGCGGTCTACCGCGGCTGCTGGCCTGTCGTTAGC
+
CCCCCGGGGGEFFFGGGGGGGGGGGGGGGFDFGGGGGGGGGGGGGGGGGFGGGDGEFGGGGGGGGGGFEFGGGGGGGGGGGGGGGGEBFGGGEFGGFGGGGFGGGGGGGGGGGGFEG:?@@FG8CFGGCFFCEDGFFEDGG>D=FG=FBCFED=9>ACF8,28<AFFD6EDFDAGCFGEA,*4:>*:CBGGFF>D2@:FE?F=E?A;.<AF37*9:;AF97@23,.,(-*2(1().3,2/(739.(442,)4:).:)--.,94673(((((((-65<6(4(((-(.52(()(10*22((.
@M02996:162:000000000-B87FG:1:1101:16638:4152 2:N:0:TCGACGTC+TTATGCGA
GACTACCAGGGTATCTAATCCTGTTTGCTCCCCACGCTTTCGTGCATGAGCGTCAGGACAGGTCCAGGGGATTGCCTTCGCCATCGGTGTTCCTCCGCATATCGACGCAGGTCACGGCTACACGCGGAATTCCAGCCCCCGCTACCGTACGCTAGCCATGCAGGCACAAAGGCAGGTCCCAGGGTGAGCCCGGGGAGTTCAGCGCGGTCTTGCATAACCGACGGCGCACGCGTTACGCGCAGTAAATCCGGATAACGCGTGCAACCAAAGGAGAACCGCGGCTGCCGGGAAGGGGGTGAC
+
@@A8@CEDFED6CC9<@@@<@C@6,=CD9,;<BEFB:,,,C@C@@@@@<=CB+,@B,CFFGG9EFCEFDGG:FFAE,,=D:C=4@ED6=,,4@,CEF:C,=+4,98@=E++9,9,+48<8==,@BFD+386,@E,=DE8E+00==F=+3300*6;:CG7?7@8:CFCC?FGF5>>*;07AC?C*616<(=E>EEGF(*0)9+9(3)4(,)*.)=<@B6*-*-,(-4(-,/42)(,(-(*2-9(68)-)*()(().*-(---*-)0,(((.(((((),--(19(-(((-((,-))2**(,)
@M02996:162:000000000-B87FG:1:1101:11430:4221 2:N:0:TCGACGTC+TTATGCGA
GACTACTGGGGGATCTAATCCTGTGTGCTCCCCACGCTATCGTGCATGAGCGGCAGGACAGGCCCAGGGGATTGCCTTCGCCATCGGGGGGCCGCCGCATAGCTACGCAGGTCACAGCTACACGCGGAAGGCCATCCCCCTCTGCCGGACGCTAGCCTTGCAGGCACAAAGGCAGTTCCCAGGGGGAGCCCGGGGAGGTCACCTCTGGCTGGCAAAGCAGACGGGGAACGCGGTACGCCAAGTAATGCCGAGGAAGGCACGAAACCAACGGAGGGACGCGGCTGCAGGAACGGAGGAAACG
+
@@6,@CCC@ED+@,:,;@,6@CC;,<;A,<,,,;@@@,,,48;<,A,5@ACC++7B+BCFGGFFG@EGDDG,B=,C,4=A,8?7==C+:+**5*>FEFE*C*1+2?:*8***,5,,53)02:,=C<@CE***AC+>C>F>)3)9*C9*7D:0;/78E<<<C94,27CCDCC525>27?<=C?=**/3/,/*,<>CB0/)..+.)(15).)*,(7<:3)*.*.,,(,(((*,3)4,(-(**-..66)))0-.-(03*((((-*,-9.(--((((((--((,((,-((.4(,.-0./:*.(((
@M02996:162:000000000-B87FG:1:1101:13559:4242 2:N:0:TCGACGTC+TTATGCGA
GACTACCGGGGGATCTAATCCTGTTTGCTCCCCACGCTTTCGTGCATGAGCGTCAGGACAGGCCCAGGGGAGTGCCTTCGCCATCGGTGTTCCTCCGCATATCTACGCAGTTCACGGCTACACGCGGAATTCCAGCCCCCTCTGCCGTACGCTAGCCTTGCAGGCACAAAGGCAGTTCCCAGGGTGAGCCCGGGGATGGCACCTCTGTCGTGCAAAGCCGCCGGCGCACGCGGGACGCCGAGTAAGGCAGATGAACGCGCGGACCCTACGGGTGACCGGGGCTGCTGGCACGGAGGGAGCG
+
@@A,8CFBCDD+@,@6;<566;C,,;;E9,,C@EBB:,,,5@C@B@,@CDCC7,@B,CFGGGGFGDFGGGG+8?,C,,=B?B=@@?C+?++4@,CEFFB=?<,+9C>=B++,,85:4=*==@<CGGGEC+,,@;,=CE>G*00;DE@*3;*)14;:E?<<E?7,4?FCFGGF;/?,1BCFFEF*216C(=C3BBGF(*)4,04.0*5)6)*,(7)@?5*-*4(,-2-4(/(()(--3-**-3(3/.)(0-)))9.*.(-(-)-,1(,.,--((-4262(,12(4().3(3.4))1/*,-(,
@M02996:162:000000000-B87FG:1:1101:19613:4244 2:N:0:TCGACGTC+TTATGCGA
GACTACTAGGGGATCGAATCCTGTGTGCTCCCCACGCTTTCGTGCATGAGCGTCAGTACAGGCCCAGGGGAGTGCCTTCGCCATCGGGGTGCCTCCGCATATCTACGCAGTTCACGGCGACACGCGGAAGTCCAGCCCCCTCTGCCGGACGCTAGCCTTGCAGGCACAAAGGCAGGTCCCAGGGGGAGCACGGGGAAGGCACCTCAGGCGTGGAAAGCCGCCTGGGCACGGGATACGGGCAGGAAAGCGGAGGAACGGCAGGACCCGACGGAATACAGCGGCTGAGGGGACGGAGGGAGCG
+
@@@,8C,CDFF+@,A,86,6<C@6,6;E,,,,,@:@+,,,58;<,9;<@=,@+6@B,CCFGGGFEBCFCDG7@?<,,4EA:??4D=:+74+,@,@FFF=+?+,+9<986++9,9,:4:*6=8+6BFC@:+,,7@,=?6+B05*4*@:*33*)*4;6A0,4:9;,=?C?CECF5;<5A43A;8=**/.73*;3B5D6(*)4(1((.).37352(83/,)0-*,(-(-(40*(-*-,.,(*2,36?5(.(),.,(0,*,((,,)-(/((-(--,((.)).),,-(-((-2(-(-))2**(((,
@M02996:162:000000000-B87FG:1:1101:9853:4293 2:N:0:TCGACGTC+TTATGCGA
GACTACCAGGGGATCTAATCCTGTTTGCTACCCACGCTTTCGTGCATGAGCGTCAGGACAGGCCCAGGGGAGTGCCTTCGCCATCGGGGGTCCTCCGCAGATCTACGCATGTCACGGCTACACGCGGAAGTCCATCCCCCTCGGGCGGACTCAAGCCTTGCAGGCACAAAGGAAGTGCCCAGGTGGAGCCCGGGGAGGGCACCGCTGGCGGGCAAAGCCGCCGGCGCACGCGGTGAGCCGAGGAAGGCCGAGTAACGCACGGACCAGCGGGGATGCGGAGGGAGGTGGCACGGGAGGAGCG
+
A@6,@CCEEDD+@,A,66,6,,;,,6;,,,6,;;@@+6,,,8;@,@,<@ACC+66@,C8FFFGGG:CCC:@+B?,,,,4A,,87@CC7:+7+9,C,@+6+6+9+9,86=++9,4,+4806=9,@BFC=C+8,@,75+3+3*19;*5:*0:)-,402=,+0?97,/;<C5;FA*8C+*+7;+:=+2*,8(:C2B:>9(*)4-*-(-)--4)),(<(;:7*-2(,(-,(,-*(,)(((,,,*(((-8(((*-)((.-*,-((-)--)(4((-(((-(((-(,((,((,(,(,.,..*2*41((
@M02996:162:000000000-B87FG:1:1101:19057:4349 2:N:0:TCGACGTC+TTATGCGA
GACTACCAGGGTATCGAATCCTGTGTGCTCCCCACGCGTTCGTGCATGAGCGTCAGTACAGGCCCAGGGGAGTGCCGTCGCCATCGGGGGGCCGCCGCAGAGCGACGCATGTCACGGCTACACGCGGAAGTCCAGCCCCCTCTGCCGTACGCTAGCCTTGCAGGCACAAAGGCAGTTCCCAGGTGGAGCCCGGGGAGTGCAGCTCAGACTTGCAAAGAGGCCGGGGCAGGAGGTACGCCGAGGAAGTGCGAGGAGCGAGCGAACCCGAAGGAGTACCGCGGGTGCGGGGAAGGAGGGAGGG
+
@@A,6CCCDDD-;,,,96,86C@,,6;=,,,,8;7@++++8889865@@=6@+66@,CCFGFGFE@DFDDG+8?,,+,487,67@=@4=+**5*>1FF<*4/,)44:18**2,2,816)/;2,8:CCC8*+++<+9>;581(.9*<4*.*)(*/10:++3+24,20C=7CF415D**:26:?C+0/25(*24@@GB9*))6+5(.*.),)0.)9:@?)*.2(,-,7(-(*(4*,,--(**,4(3.(,)*-0-,0(*-(-,-)-()-(-(-(..(.-)-(,,((-(-,2(((,..1*/--(,
@M02996:162:000000000-B87FG:1:1101:21463:4353 2:N:0:TCGACGTC+TTATGCGA
GACTACTCGGGTATCTAATCCTGTTTGCTCCCCACGCTTTCGTGCATGAGCGTCAGTACAGGCCCAGGGGAGTGCCTGCGCCATCGGGGGGCCGCCGCATATCTACGCATTTCACGGCTACACGCGGAATGCCATCCCCCGCTGCCGTACTCTAGCCTGGCAGGCACAAAGGCAGGTCCCAGGGTGAGCCCGGGGATTGCACCCCGGGCGGGGAAAGCAGCCAGCGCACGCGTTACGCCCAGAAAAGCCGAGTAACGCTCGCACCCGACGGATAACGCGGGCGGATGGGACGTGGGGGGCG
+
A@@,AC,C@CC-@,,6;<,,,C@6;;CE9@,C,CFC+8,65@E@BFE9@BCC::@C@FFGGGG?@:CFDDG+BAFC9,@>88>,@=@7:+++@*55>5<1>+52>?>CC**2,@,3894/>9,3==7C1*+2?F+;C8AEG>)9DG;/09.)++2<7+*2876*15C672::575*09?>+2:**13786C455D>,*.2.<:0()4(())((0,08<0,0.(((-431*33),-(,1**(,((/(((0-04-7)2-(((,)(()4(-(-(((().(((-,3(((-,-(((-0)***((-(
@M02996:162:000000000-B87FG:1:1101:20088:4363 2:N:0:TCGACGTC+TTATGCGA
GACTACCCGGGGATCTAATCCTGTTTGCTCCCCACGCTTTCGTGCATGAGCGGCAGTACAGGCCCAGGGGAGTGCCGTCGCCATCGGTGGGCCGCCGCAGAGCTACGCAGGTAACGGCTACACGCGGAATGCCATCCCCCTCTGCCGTACGCGAGCCTTGCAGGCACAAAGGCAGTTCCCAGGGTGAGCCCGGGGAGTTCAACGCGGGCTTGCAAAGCAGCCGGCGCAGGGGGTACGGCCAGAAAGTCCGAAGAAAGCGAGCAACCGACGGAATACCGGGGATGCGGGCAAGGGGGGAGGG
+
A@<,8C@C@@@+8,6,;6,,,<@,,<;;,,,,,;6@+,,,,8;@8@,;CA;@+76@,CCFFGG,B:CFDCF+B=:A+8+>+,8,@@C+8+++9+@=>84+8*,36:83>3+8,3,83)*68=,@:FC@C*,,6@,4;>*>*)*4;D:1/2/(*414=*+2+<7,::FC<FGA=;D*+166;:=**1(1(*24>>DF0*)-5+6(2)42;)*-(9<F:)*.*.((,,(4(*(()(,.,(**-4(.0())0-0((.(*.(((-)(.04(41-(-(-)..-((3(,-(,4(((,-.)//*,3((
@M02996:162:000000000-B87FG:1:1101:20080:4379 2:N:0:TCGACGTC+TTATGCGA
GACTACCCGGGGATCGAATCCTGTGTGCTCCCCACGCTGTCGTGCATGAGCGGCAGTACAGGCCCAGGGGAGTGCCGTCGCCATCGGGGGGCCGCCGCAGAGCTACGCAGGTCACGGCGACACGCGGAATGCCAGCCCCCTCGGCCGGACGCTAGCCTTGCAGGCACAAAGGCAGGTCCCAGGGGGAGGCCGGGGAAGGCACCTCTGGCGTGCAAAGGCGGCGGGGCACGGGGGACGGGGAGGAAGTGCGAAGAACGCGCGGAACCTACGGAGGACAGGGGCAGGTGGGACGGAGGGAAGG
+
A<@6@CCF@@C+7,9,86,6,6;,,;;E,,,,,C6@+,,,,9:@,@5@@AC@++@B,CCFGGG@CCCFCDE7B?,,+88>+,68@=:+4+**4*4<FB<*4.9+28;*8**4,2,84:)778/;CCC8>*+++<+73;5*9-)95C4*59)(*/7<:++2+9.,2<7:<EG>*77*.92>:?7**/-7(2*-7:D4(*)3.*-.1*5.,51-(069?)*,*(--(-(4(8(()(-(,(**(-4250.)0-.(,0,*-(-,,)((),(,(-((((-,.8((,33-((.,,((-0)//*(((-
@M02996:162:000000000-B87FG:1:1101:22623:4393 2:N:0:TCGACGTC+TTATGCGA
GACTACCCGGGTATCTAATCCTGTTTGCTCCCCACGCTTTCGTGCATGAGCGTCAGTACAGGCCCAGGGGATTGCCTTCGCCATCGGTGGTCCTCCGCATATCTACGCATGTCACGGCGACACGCGGAATGCCATCCCCCTCTGCCGTACGCTAGCCTTGCAGGCACAAAGGCAGTTCCCAGGTTGAGCCCGGGGCATTCACCTCGGGCTTGCAAAGCAGCCGGCGCACGCGTTACGCCGGGGAATGCCGAGTAAAGCTAGCACCCGACGGAGTACCGAGGCTGCGGGCGAGAGGGGAGCG
+
CCC<BEEFEED6@<EF@CE<E<@;@ECFACCC7CBC@@,,5@C@B@@<CAFE+,@B<FFGGGGGGGEGGDG,9ABA9;9ABCF?D?C8=+8,@,@FFFE@=+@3>FBFC++4,4,+6:*===+ACFDE:+,,@F8=FG68+85==E>503*)3*3@C:29:<7,1;F6CCG>CAD,=CC6CDF,,27<0;C9DAG((+*/.+)/8)6(-.*-:F>FF?*.2,,-,41495(-/3,--(**(-(45().*,0-(0)2.))).*-.181((-(-(-.4-4((21(.-((3-((-))/*1-3((
@M02996:162:000000000-B87FG:1:1101:24444:4418 2:N:0:TCGACGTC+TTATGCGA
GACTATCGGGTATCTAATCCTGTTTGCTCCCCACGCTTTCGTGCATGAGCGTCAGTACAGGCCCAGGGGATTGCCTTCGCCATCGGTGTTCCTCCGCATATCTACGCATTTCACTGCTACACGCGGAATTCCATCCCCCTCTGCCGTACTCTAGCCTTGCAGTCACAAAGGCAGTTCCCAGGTTGAGCCCGGGGATTTCACCTCTGTCTTGCAAAGCCGCCTGCGCACGCCTTACGCCCTGTAATTCCGATTTACCATCCACCCCTACGTATTCCCGCCGCCGCTTGGCCGTATTTTACC
+
CCCCCFGGGGGFFFFFEGGGEGGGGGFGGC@EGGGGFFGGEFGGGFGFGFGGGGGFGGGFGGGGGGGGGGGFFFGGGGGGGGFGGEFGGGGGGGGGGCFCEEEFG<EFE6FFFGFFFDFFFF:CCGGGFCEFGGGGFGGBDDFG6>A>:@FFGDDGGGGGGDAD2=?CCB:F?DGGFGCFGFFCCFFGFGG2359(7<@*0A;==?8C4C+>:=6;18)6:((61.29;D(39).-26E*4?)564).037:(15*.),()0(492(((,).4).)39(4((,(--4-4)(4))+30.38
@M02996:162:000000000-B87FG:1:1101:13657:4450 2:N:0:TCGACGTC+TTATGCGA
GACTACAAGGGGATCTAATCCTGTTTGCTCCCCACGCTTTCGTGCATGAGCGTCAGTACAGGCCCAGGGGAGTGCCTTCGCCATCGGGGGTCCTCCGCAGATCTACGCAGTTCACGGCTACACGCGGAAGGCCATCCCCCTCTGCCGTACGCTAGCCTTGCAGGCACAAAGGCAGTTCCCAGGGTGAGACCGGGGAGGTCACCTCGGTCTGGCAAAGCCGCCTGCGCACGCGGTACGCCCAGAAAAGCCGAGTAAAGAAGGCACCCGACGAATTACGGGGGCAGGTGGGACGGGGGGAGGG
+
A@@,@CCEEFD+@,:,;<5,C@@,,<;E,,6,6C@@:6,,58CC:@5@@CCC+6@C,CFFFGGGECDFGDG+8=:?,A9?,B488CD+=+4+@,C<FBB+8+,+9C>@C+44,4,,4:*===3CEFDC@++4D@,=CD6>*8*;9E=*3<*511;DA,<9:9;,=F4C?FEF,;D,8DEAFCF*+16C)38.:5D>(*.(.24)4)4(-)*.)8>>B)2-/-(-.669(8(-),,,--**-3(3)((40-04,0)*.)((.*.(1-9903((((.-(-(,,3,,((.,(((4))2**((((
@M02996:162:000000000-B87FG:1:1101:22541:4452 2:N:0:TCGACGTC+TTATGCGA
GACTACAAGGGTATCTAATCCTGTTTGCTACCCACGCTTTCGTGCATGAGCGTCAGTACAGGCCCAGGGGACTGCCTTCGCAATCGGAGTTCCGCCGCATATCTACGCATTTCACCGCTACACGCGGAATTCCATCCGCCTCTGACGCACGCAAGCCGAGCAGGCACAAAGGCAGTTCACAGGTTGAGCGCGGGGAGTGCACCTCTGACTTGCAAAGCCGCCTGCGCACGCGTTAAGCCCAGTAAATCCGGAGAAAGCGCGGACCCGACGGAAGACCGCGGCAGGTGGGACGGAGGAAGCG
+
BBC@BFFFFFD-C,<,C<@C@E@;,CC4B,CE<666+,,,C@;98@@,CDFB68@CCF<CFGGFGEE@6@:+B=BE,4=B@,@:D@C,7,,44,88FFE,@9=+=99@B4+9A4<96=3=8@:A+>@C@A,,@F,=++@88:6D7E:+0308+8381**1478*4*@>?8:9=6D,1B/1;9=0,268>*463)/4(2)4.3(..*5.)9C3)6:985*-27((.4031*(-/4(()-,*..(.92).*,)((0,*.((-()4-)1(((-(-((.4(-((23-2((.,(.(4../**,,((
@M02996:162:000000000-B87FG:1:1101:16148:4483 2:N:0:TCGACGTC+TTATGCGA
GACTACCCGGGGATCTAATCCTGTGTGCTCCCCACGCTGTCGTGCATGAGCGGCAGTACAGGCCCAGGGGAGTGCCGTCGCCATCGGTGGGCCTCCGCAGAGCGACGCAGGGCACGGCGACACGCGGAATTCCATCCCCCTCTGCCGGACGCTAGCCTTGCAGGCACAAAGGCAGGTCCCAGGTGGAGCCCGGGGAGGTCACCTCTGGCTTGCAAAGCCGCCGGCGCACGCGGTACGCCCAGGAAGGCCGAGTAACGCGAGCACCCTACGGAAGACCGCGGCGGCGGGCACGGAGGGAGCG
+
@@A,@CEF@CC+@8<,;<,;E<@;,<CE,66,,C8@+B,,,:68B6,5@B;@++6@:EEFFGG@CEDEDDF+8=C<+,6>886,@=C48+++@+@AFBB+>*,+688886++83+83:*9;:>E7FDC:*,,6D,=?>5C45??9@8*0)0(34<<C++3<<;,287C<2;>;>G*0>>FF:=++/3<0*24>>C>0*.(.+,,4*5).)/-2=AFF:*-*,-,(,(-,/-4)-,-2(*2-:185((.*-0-(.50-(((-)-(1,(,.--,((.,(-(,,(17((-1-4320.22*--((
@M02996:162:000000000-B87FG:1:1101:12398:4499 2:N:0:TCGACGTC+TTATGCGA
GACTACCCGGGTATCTAATCCTGTTTGATACCCACGCTTGCGAGCCTCAGCGTCAGAAACAGACCGGACAGCCGCCTTCGCGACTGGAGGTCTGGGGAATATCTAAGAATTTCACCGCTACACGAGAAGGGCCGCCGTCCTCGTGCGGACGCAAGCCAACCAGGATCGAAGGCGAGGCACGGGTGGGGGCAAGGACTGTAACCCTGACCAAAAAAACCGGCCAAGGAGCCCTGAAACCCAAGAGAACCAGAGAAACGCAGGACCCCAGGAGAAGCGCAGGCGACGAGGACGGAAGGAGGCG
+
@@@,8CCFCDC+@,@,6<<@C;C;,<C,,6@6,6B6:,6,:@+777,B@?CC,,@B96,:,CBFG+@CC:<F<>>7,,9?4+88+6=9?++,9,4,88?,93=+9<@,4,,4,6,,8006=>,8+++8,,++@33=+35++:?;**13*;3)B*9*=,=7B=5*4)2*9*=0*))=)2,)33C*:)(/(*2().*.(*/).+)4()((.)18,5(0())(*--.(((,,/((/.4))(+;(,((.(,(*.0419,*(,-((1-3*3(((((((,.((((1((--3(-,-(,17.2:*(((4
@M02996:162:000000000-B87FG:1:1101:12410:4520 2:N:0:TCGACGTC+TTATGCGA
GACTACCCGGGTATCTAATCCTGTTTGCTCCCCACGCTTTCGCGCCTCAGCGTCAGAACCGGACCAGACAGCCGCCTTCGCCACTGGGGGTCTTGCGAATATCTACGAAGGTAACCGCGACACTCGCAGTTCCGCTGTCCTCTGCCGGGCGCAAGCCAAGCAGGATCGAAGGCAATTCCTGGGTTGAGCCACGGGCTGGCACCCGCGACTAAAACAGGCGCCGACGCGCCCGTGACGCCCAGGGAGTCCGAGCAAGGCTAGCCCCCTGCGGATGAGCGGGGGTGAGGGGACGAAGGGAGCG
+
A@A,@CCF@CD+@,B,665,@,C,,;;E,,,,6C@B+8,,,8B@@C,B6?EC,,@B<FFFGGGGGFDFFCGGGC=>,@,98B4F=9<,=+++9,>EFCC+9+,+7CB@D++4,6,:61*66=+6DFF:<+,,7;E7?3,3+04*9D>G595->8?=EGG7*=0*4/029?CB*)8+*+1+5:7**1/8/=C8>BG((*),4+-:(0-24)148*,7?)1-/-,-(4042*46),-(-(**-20,0-(,2-0-35:*--(..0.(1((,.,-3((.))-(,-(,-((.1(((-)0/:*,(((
@M02996:162:000000000-B87FG:1:1101:17211:4529 2:N:0:TCGACGTC+TTATGCGA
GACTACAGGGGGATCTAATCCTGTGTGCTCCCCACGCTGTCGTGCATGAGCGTCAGGACAGGCCCAGGGGAGTGCCTTCGCCATCGGTGGTCCTCCGCAGATCTACGCATGTCACGGCTACACGCGGAAGGCCATCCCCCGCTGCCGGACGCTAGCCTTGCAGGCACAAAGGCAGTTCCCAGGGTGAGCCCGGGGAGGTCACCTCTGGCGTGCAAAGCCGCCGGCGCACGCGGGACGGCCAGGAAGTCCGAGGAACGCGCGCACCCGACGGAGTGACGCGGCTGCTGGGACGGAGGCAGGG
+
@@@,@C@DFDD+@,B,6;,6@CC;,<CE,6,,8C@@68,,@9:@8@;@@DCB+,@B,CFEFG@@FCDGGGG+8A9,,,9A,B?,@?C,8+,,@,CFGC=4>6,+9C@>C4+4,4,+4:*6=9:ACGDC@++,@@,=DD6>+8*=?D>*90*-169>C,,4:9;,?FFF<FGA:AC*+@<ACFD*4127(=;6B>D>(*).,+..(*.).)1-4@BFF49-/-(,-47>(842)(---(*/,48:5())2-.((..0-(-,-/-(/4(9(-(-(-())-(-,(--,).,(.(-))22*-,((
@M02996:162:000000000-B87FG:1:1101:17293:4618 2:N:0:TCGACGTC+TTATGCGA
GACTACTCGGGTATCTAATCCTGTTTGCTACCCACGCTTTCGCACATCAGCGTCAGTAAGGGACCAGTGAGCCGCCGTCGCCACTGGGGTTCCTCCGAATATCTACGAATGTCACCGCGACACCCGGAATTCCACTCACCCCTGCCATACGCAAGAGCGACAGGACAGAAGGCAGGTCCAGGGGTGAGCCCCGGGATGGCACAGATGACGGAGCGAGCCGCCTGCGCGCGCGTTACGCGCAGTAAATGCGAACAACGCGAGCACCCAGCGGAGTACAGAGGCAGCGGGAACGAGGGAGGC
+
@<8,AE,,8@C-8,<,C<5,@@C;,CCF9,6,6;C6+8,,58@,8+5,6=C@,@:6,;C,CEFFCDE9,CFGEB::+8=>+848,9=,4++,9,9EF:B+++,6>CDB?,,,,9,,88*===+++@@==+,,73D8D866+)3??,:,3+3034;F,,*4:18*@*4**6D9,9C7AC:6:?C**2(1(4C0>:DF(*.((+(((+/.73),,)-0-)7-2(((.,((,*,4/,--3,**,4()1)))2-0-75.*-,-(-)(.*4(48-(-(-.6).),,4(3((-1(,420)1**-2(
@M02996:162:000000000-B87FG:1:1101:17958:4669 2:N:0:TCGACGTC+TTATGCGA
GACTACCGGGGGATCTAATCCTGTTTGCTCCCCACGCTTTCGTGCATGAGCGTCAGTACAGGCCCAGGGGAGTGCCTTCGCCATCGGTGTTCCTCCGCATATCGACGCATTTCACGGCTACACGCGGAATGCCATCCCCCGCTGCCGTACTCTAGCCGTGCAGGCACAAAGGCAGGTCCCAGGTTGAGCCCGGGGATGTCACCGCTGGCTTGCAAAGCCGCCTGCGCACGCGGGACGCCCAGTAAGTCCGGAGAACGCGCGCACCCGACGAAGGACCGGGGCTGATGGCACGAAGGTAGCG
+
A@A,8CEBCDD+@,66;@,6@@@,,-;E9,,9,;6@:B,,;8C@B@B@CDCB+6@C6CFFFG7@FCDFDDF+C?A?,,@?,8?4D=C+8++,@,CEFFE+6+9+94>+>++,,6,:3=*6=98A@FDC:+,,@F,=CD5C*:*;7::133**65=2C*4:*=8,42;;DGGFFAC*);;AE:=+,26<)*36>:C6(*)..+5((0-4:)/-(?AFF?9-1-(-4391980-)(-,3-**-82<746)2-)(-.,2-----)-,),432-(,((.431((3(--.-.2(3)-))12+...(
@M02996:162:000000000-B87FG:1:1101:9820:4687 2:N:0:TCGACGTC+TTATGCGA
GACTACCAGGGTATCTAATCCTGTGTGCTCCCCACGCTGTCGTGCATGAGCGTCAGGACAGGCCCAGGGGATTGCCTTCACCATCGGTGTGCCTCCGCATATCTACGCATGTCACGGCTACACGCGGAAGTCCAGCCCCCTCTGCCGTACGCCAGCGATGCAGGCACAGATGCAGGTCCCAGGTGGAGCCCGGGGAGGGCACAACGGGCTGACATCAGCGCCTGCGCACGCGGTACGCGCAGGAAGGCCGAGGAACGCGTGAACGCGACGGAATGCCGCGGCGGGCGGGCGGGAGGGAGAG
+
@@6,8CFCEDD-;,;,;@56,6@=,=CA9,;,8C+@@6,,,:C@B@5@CEC@8,@B,CCFGGGEGCDFCDG7BA@?,,@4::95D@C,=,,9@,9AFG@,?+=,9C>>=++449,8=59=DC,@EFDC=46,@9,==B+++1*=DFA806*0B:;:>>,;79=8;FF,;B,<,;D,9C36>C>,,/775/:5?;DB1*)((*//:)3(2)*.4=)/6*2-*-,-.313(/(()(,--(**(-4?5.((*-0,(..2-((--/-.*43424(,(,)).-(,11(2((,2(((-0./**42(-
@M02996:162:000000000-B87FG:1:1101:9804:4697 2:N:0:TCGACGTC+TTATGCGA
GACTACCAGGGGATCTAATCCTGTTTGCTCGCCACGCTGTCGTGCATGAGCGTCAGTACAGGCCCAGGGGATGGCCTTCACCATCGGGGGGCCTCCGCATATCGACGCATTTCACGGCTACACGCGGAATGCAAACCCCCTCGGCCGGACGCCAGCGATGCAGGCACAGATGCAGGTCCCAGGTTGAGCCCGGGGATGGCACAACGGGCGAACAACAAGGCCGGCGCACGCGGGAGCACGAGAAAGGGCGGAGAAAGGGGGACCCCGAAGGATGACAGGGGCTGATGGCACGGAGGGAGGG
+
A@@@@CCEDDC+7,9,66,,C,;,,-;C,,,++8,7+6,,,9:6B@@<@=;@+,@B,C@FGGGGGDAF:@C,,9,9,,44,,9,9=:+4+++5+,6C*356+,*651*1**,,2,812)124,=*=C<<1+++0+21B**1,)11?7*7C)(111::C::*<<,:>7*03+1+1>6097)2:73+0.75*;-<>D>,*.3.+,3()-46))-(.(0()*.*.(-(-(-(/--)(-(((,*--(39.((1-)((0(2,(((-)(-*(47(4((,(,-),((,((-.).)((.25.:**,,(,
@M02996:162:000000000-B87FG:1:1101:18893:4700 2:N:0:TCGACGTC+TTATGCGA
GACTACCAGGGTATCTAATCCTGTGTGCTCCCCACGCTTTCGTGCATGAGCGGCAGTACAGGCCCAGGGGATTGCCTTCGCCATCGGTGTTCCTCCGCATATCTACGCATTTCACGGCTACACGCGGAATTCCATCCCCCTCTGCCGGACGCTAGCCTTGCAGGCACAAAGGCAGTTCCCAGGGGGAGGCCGGGGAGGGCACCTCTGGCGTGCAAAGCCGCCTGCGCACGCGTGACGGGGAGGAAGGCGGAGAAACGCGAGCAACCAAAGGAAGACCGCGGCTGCGAGGACGGGGGGGGAG
+
ACB,8CEFFED-C,<6@<@<@C@6,<;E<,,:6@8B:6,,@@C@@@5@@=;@++7@6EFFFGF:FEEGDDF,,?,,,,4A,B68D@C68,,,@,CFGGE7?9,+9C>==++,,9,94=*=+9,@EFDC@+,,7E,?DDC68)*==DA+3=0)+69,@,,43<=8@AGF9DFA59D,=9AABCC*1/(/(/=6A>G>(*)(-2,((*.43)713@<FF?*-*((,.-49(/(4)(-,2(**--4:)(,(),04().*,--((),,*,(-(432(,,.41(,-((-(((((,-(.)2**(-((
@M02996:162:000000000-B87FG:1:1101:18881:4714 2:N:0:TCGACGTC+TTATGCGA
GACGACCAGGGGATCTAATCCTGTGTGCTCCCCACGCTGTCGGGCATGAGCGGCAGGACAGGCCCAGGGGATTGCCGTCGCCATCGGGGGTCCGCCGCAGATCGACGCATGTCAGGGCTACACGCGGAATGCCATCCCCCTCGGCCGTACGCTAGCCGGGCAGGCACAAAGGAAGTGCCCAGGTGGAGCCCGGGGATGGCAACGCGGGCTTGCAAAGCCGCCTGCGCACGGGTGAGGCGCAGGAATGCCGATGAAGGCGCGCACCCGAAGAGAGACCGAGGCAGCGGGGACGGGGGGAGCG
+
@@A,88@CCDD+@,,,66,<C,C,,;;9,<,,,C+@7,,,;:+:+6;4;=,@++7B+BFFFFC=@6CCC:C,4?C<+6+64467@=@4=+++6+8@>7:+6+6+6@>+33+8,3,:3)*33;,5*@:::*,,?<,;<E**)-)1*=.*.10(*114=**1*2-/275A72AF*.9+/*4?28/+3/,7321-<@G9(*).(0-(-.911<*-(9694)0-*4(-(-3318(-1(((((**,-7?>)52*-)(-1.*,.(((1,-),,,4,(((-(.((-,((----(,(-(-))//*,(,(
@M02996:162:000000000-B87FG:1:1101:5587:4884 2:N:0:TCGACGTC+TTATGCGA
GACTACACGGGTATCTAATCCTGTTTGCTCCCCACGCTTTCGTGCATGAGCGTCAGTACAGGCCCAGGGGATTGCCTTCGCCATCGGTGTTCCTCCGCATATCTACGCATTTCACTGCTACACGCGGAATTCCATCCCCCTCTGCCGTACTCTAGCCTTGCAGTCACAAAGGCAGTTCCCAGGTTGAGCCCGGGGATTTCACCTCTGTCTTGCAAAGCCGCCTGCGCACGCTTTACGCCCAGTAATTCCGATTAACGCCCGCACCCTACGTATTACCGCCGCTGCTGGCCAGTTGTTAGC
+
CCCCCGGGGGGFGGGGGECGFFGGCGGGGFDFCFGGGGGGGGGGGGGGGGGGGGGGGGGAEFGCFGFGGGGGGFGGGGFF@FGGGGCFGEGGEFGGGGGGG7DC@FFCECFFGGFGGDFFFFFGGGGFEDEFGGGGGGGGGFFGGFF:AGFFGGFGDFGDGECC?CGGFGGFCFGEFG5;>DE2@FEGFF85BFGB=7AECC53>A@ECFGF>AC+5;F9:6(6;17(.8,-*4:::02::?8.9)).2.0,40)*(-((-1,-/2(,(-.))().)(,,-120()5:-4(,0102;5>4
@M02996:162:000000000-B87FG:1:1101:5603:4892 2:N:0:TCGACGTC+TTATGCGA
GACTACACGGGTATCTAATCCTGTTTGCTCCCCACGCTTTCGTGCATGAGCGTCAGTACAGGCCCAGGGGATTGCCTTCGCCATCGGTGTTCCTCCGCATATCTACGCATTTCACTGCTACACGCGGAATTCCATCCCCCTCTGCCGTACTCTAGCCTTGCAGTCACAAAGGCAGTTCCCAGGTTGAGCCCGGGGATTTCACCTCTGTCTTGCAAAGCCGCCTGCGCACGCTTTACTCCCAGTCATTCCGATTAACGCTCTCACCCTACGTCTTACCACGGCGTCTTGCACGTTGTTAGT
+
CCCCCGGGGGGGGGGGGFFFGGGGGGGGGGGGGGGGGGGGGGGGGGGGGGGGGGGGGGGGFGGGGGGEGGGGGGGGGGGGGFGGFG?FCGEGEDFGFGGG7?DFGGGGEEGGGGGDF:?=DEF6CGGEFGGGGG,6=DDC=>DFGFAF>DFEFFDGGFGGGG@FC+CFGFGFFFGFFGFF9@*4DC5CCFGB?*;@>FF<?C:3@?=C?CGBEA7FEAC(26/(/(6:1*-,93<4).<@?D?3BAAAC3)-(0)*(-(((25AF?F2(2.((,))().(,-(,--(.<74(0)22;).-
@M02996:162:000000000-B87FG:1:1101:21898:4896 2:N:0:TCGACGTC+TTATGCGA
GACTACCAGGGTATCTAATCCTGTTTGCTCCCCACGCTTTCGTGCATGAGCGTCAGTACAGGTCCAGGGGATTGCCTTCGCCATCGGTGGTCCGCCGCATATCTACGCATTTCACGGCTACACGCGGAATTCCATCCCCCTCTACCGTACTCTAGCCATGCAGGCACAAAGGCAGTTCCCAGGGTGAGCCCGGGGAGTGCACCTCGGACTTGCATAACCGCCTGCGCACGCCTTACGCCCAGGAATTCCGAGGAACGCTTGCACCCGACGGATTACCGCGGCAGCTGGGCAGGAGGGAGCG
+
CCCCCEEGFDD-C<<,C@BA<ECC6CCFD,C@@E@@:,,,<@E@B@@ACDEE::@C6FFGGGFGGGDEEDG7BDFC,4=CBC??@?E88+6,@+@,CCF,@2=9>FB:=4+,4=,:=:50=94AEFD@:3,,@F,?D8=B8:5DCF@>0=*5,5<F7E7?CE=,+:CFFGFA8AGCF7>6DEF*237>@C*:A>CF6<5)9;136)4(6)*/9F)@A;*.24,-479>BC((*-),-(*/43(47).)2,0,(0(*-(((-1529:(3(-(,((,).4(-,7(-((..(,(-0)***432(
@M02996:162:000000000-B87FG:1:1101:21913:4906 2:N:0:TCGACGTC+TTATGCGA
GACTACCAGGGTATCTAATCCTGTTTGCTCCCCACGCTTTCGTGCATGAGCGTCAGTACAGGTCCAGGGGATTGCCTTCGCCATCGGTGGTCCTCCGCATATCTACGCAGTTCACGGCTACACGCGGAATGCCAGCCCCCGCTACCGTACTCTAGCCATGCAGTCACAAAGGCAGTTCCCAGGTTGAGCCCGGGGATTTCACCCCTGGCTGGCAGAACCGCCTGCGCACGCGTTACGCCAGGGAAGTCCGAGGAAAGGTTGCCCCCTACGGAGTACCGGGGCGGCGGGGCCGGGGGGAGGG
+
BCC8@FFGGGDCC<F@6656,CC6<@CF9CC,,C@BE7,,<@;@,B9@@BCB+8@B;CFGGGGGGFFFDDG,:A@F,A8A@B??DCC,?+,,@,CEEEC:,+=,9C>:@+49;4:9680=8@B@EFEB:+,,@F,=0B+>+89DG81+33*0,32,@FA?E98,@?DCF8EF5>G6BGCAFCF,,009:CDAEAGF(,*.7+7((2/(/8*37F(>EF*4/(--(4;695(-11(-,,**(-(4>63)0,0(().*((,).*)./((-1,,(((..--(,10(-(((-(---0./**-4((
@M02996:162:000000000-B87FG:1:1101:9235:4938 2:N:0:TCGACGTC+TTATGCGA
GACTACTCGGGTATCTAATCCTGTTTGCTCCCCACGCTTTCGTGCATGAGCGTCAGGACAGGTCCAGGGGATTGCCTTCGCCATCGGTGGTGCTCCGCATATCTACGCAGGTCACGGCTACACGCGGAATTCCATCCCCCTCTACCGTACTCTAGCCATGCAGGCACAAAGGCAGTTCCCAGGAGGAGCCCGGGGAGGTCACCTCTGTCGTGCATAACAGCCTGCGCACGCGTTACGCGGAGAAATGCCGAGGAACGCATGCACGCGACGGAATACCGGGGCAGCAGGGAAGGAGGGAGAG
+
A@A,8C@E@CC-@,@,@<E9CCC,,-CE@,6<,;7@+,,,58;@8@5@@DCC+8@C,C@FGGDFGCEEDDG,:?B<,,9A88?4D@C,8+8,9,C=FC>?=9,,>F>+=++9,4,+6=*06=BA>FD@@+,,6@,6=@86+)3==@:65=**,5=>6E7<8?8,+5;?CFGF,6D489;F;?>**/:/-;;-26DF(*2(/+.)/*/)1)*/3>5F<62/2/(,,4,138-91(--3-**--(.0)..*-5((7,2--(-,*..*-(---(,(()))-(,(-(,-(.-(((-0)1*2-2(,
@M02996:162:000000000-B87FG:1:1101:4913:4953 2:N:0:TCGACGTC+TTATGCGA
GACTACAAGGGTATCTAATCCTGTTTGCTCCCCACGCTTTCGTGCATGAGCGTCAGTACAGGCCCAGGGGATTGCCTTCGCCATCGGTGTTCCTCCGCATATCTACGCATTTCACTGCTACACGCGGAATTCCATCCCCCTCTGCCGTACTCTAGCCTTGCAGTCACAAAGGCAGTTCCCAGGTTGAGCCCGGGGATTTCACCTCTGTCTTGCAACGCCGCCTGCGCACGCTTTTCGCCCTGTACTTCCGATTAACGCTCGCCCCCTACGTCTTTCCGCGGCTTCTTGCCCGTATTTAGC
+
CCCCCGFEFFGGDFFG,C@EDFGGGGGGGGEFFGGGEFEDFGGGGGGFGGGGEBEGFGG@CCFFEGF@,@B=EEFGGGGGGGDGEEBC@FGEDEFGGGGGEFGFGGGG88BF@EF9E>F?DEFEGG7>C:EGG8EDFDFGCAFGGC9@@G?=FFFG8AD?@9:C=<?9FGCFCFDGA?CA;D59B*5C5?FABDD5@CACEF>ED6>?CFGE4AF42:56*.(/3(3,3*4(14)-(-;8(,5)*.2404)((0)2(--(,9(4<,4(,-.,(()..(-4((4((.).)()(0)*02-52
@M02996:162:000000000-B87FG:1:1101:9240:4955 2:N:0:TCGACGTC+TTATGCGA
GACTACTCGGGGATCTAATCCTGTGTGCTCCCCACGCTGTCGTGCATGAGCGTCAGGACAGGTCCAGGGGAGTGCCTTCGCCAGCGGGGTTCCGCCGCAGATCTACGCATTTCACGGCTACACGCGGAATGCCAGCCCCCGCGACCGTACTCTAGCCATGCAGGCACAAAGGCAGGTCACAGGGTGAGCCCGGGGAGGTCAGCTCTGGCTTGCATAACCGCCGGCGCACGCGTGACGCGCAGGAAGTGGGAGTAAAGGGTGGAACCTACGGAGGACCGGGGATGAGGGGACGGGGGGAGCG
+
A@A,@C,<@@:+8,:,66A,6<@,,;;=,6,,6C+@+,,,,9:@,A,;;=@B+,@C,FFGGG,?FCCFDCE+8?,,,,@?664+9=@+4++,9+@4>7==>+,+4<>+6++,,6,:38*069:ACFD<<+,,::,<9@*@*0*;8E:*2*.)55:2=?=?7?A8CFC7;EF;55C*.>)=F9=**1-1(*2->BD3(*)..*.)./5:))*-(7)996*-*-(-(-32(/(4)((---*1--(4:(,)*.0,,/)2.)((()-)*,,.5((-((-,(-(,,(,-..20(-(-0)/**4,((
@M02996:162:000000000-B87FG:1:1101:24057:4961 2:N:0:TCGACGTC+TTATGCGA
GACTACCGGGGTATCTAATCCTGTTTGCTCCCCACGCTTTCGTGCATGAGCGTCAGTACAGGTCCAGGGGATTGCCTTCGCCATCGGTGTTCCTCCGCATATCTACGCATTTCACTGCTACACGCGGAATTCCATCCCCCTCTACCGTACTCTAGCCATGCAGTCACAAAGGCCGTTCCCAGGTTGAGCCCGGGGACTTCACCTCTGTCTTGCATAACCGCCTGCGCACGCTTTACGCCCAGTAATTCCGATTACCGCTTGCACCCGACGTATTACAGCTGCTGCTGGCACGTCTTTAGC
+
CCCCCFGGGGGFGGFGGGGGGGGGGGGGGFDFFGGGGGGGGGGGGGGGFCFGFEEGEGGCFFFGGGGGGGGGFGGFGGGGGGGGGGGGGGGGFGGGGGEGGFGGGGGGGEGGGGGFG8=DCFFEGGGGGGGGGC:BF==>=@BGGGBGFD*9EF7FFGG684:FCBG,?,:AF*0@@FCFFFFFC*5D=FGFF@C5(6?C?FB=@A@7?FC<EA?FFF<,22//3691950(54).-2:C3482=A4:::7(,.)0-,(-(*).71((-3(()4.4).)).(52))4(3:7(0)*2+)).
@M02996:162:000000000-B87FG:1:1101:4894:4964 2:N:0:TCGACGTC+TTATGCGA
GACTACAAGGGTATCTAATCCTGTTTGCTCCCCACGCTTTCGTGCATGAGCGTCAGTACAGGCCCAGGGGATTGCCTTCGCCATCGGTGTTCCTCCGCATATCTACGCATTTCACTGCTACACGCGGAATTCCATCCCCCTCTGCCGTACTCTAGCCTTGCAGTCACAAAGGCAGTTCCCAGGTTGAGCCCGGGGATTTCACCTCTGTCTTGCAAAGCCGCCTGCGCCCCCCTTACGCCCAGTAATTCCGATTAACGCTCGCACCCTCCGTATTCCCGCGGCTGCTGGCACGGTGTTAGC
+
CCCCCGGGGGGGCFFGFFFGGGGGGGGGGGFEFGGGGGGGGGGGGGGFFGGGGG@FGGGGGGGEGGGGDGEG@FGGGGFGEGGGEECFGFGGFGGGGGCCFDFGF<@GGGGGGGGEF8D=@E@GEGEFFFGGGG;3@DFGD>FFGC=@@DFEGE=FGFA?FF6ECDGFGFFFGFGGFGEFDFC<FF@7@FF=EBC57:?5??E3>/511BGE:4*=>AG;*666236,3*.(14)24(:C3((.9456>2)(-0)*(--(-)(-73:3(1,((.)-<B9(41,42)421()())2*2:<<
@M02996:162:000000000-B87FG:1:1101:24078:4973 2:N:0:TCGACGTC+TTATGCGA
GACTACCGGGGTATCTAATCCTGTTTGCTCCCCACGCTTTCGTGCATGAGCGTCAGTACAGGTCCAGGGGATTGCCTTCGCCATCGGTGTTCCTCCGCATATCTACGCATTTCACTGCTACACGCGGAATTCCATCCCCCTCTACCGTACTCTAGCCATGCAGTCACAAAGGCAGTTCCCAGGTTGAGCCCGGGGATTTCACCTCTGTCTTGCATAACCCCCTGCACACCCTTTACGCCCCGTAATTCCGATTCACGCTTGCACCCTCCGTATTACCGCGGCTGCTGTCACGTAGTTAGC
+
CCCCCGDFGGGGGGGGGGGGGGGGGGGGGGFFFFGCFFGGGGGGGGGGFFGGGGGGGGGGGGGGGGGGGGGGGGGGGGGGGGGGGGFGGGGEFFFGGGGGCFGGGGGGGEFGGFGFG>F?D=FG=:FFEFGGG8CBDDDEG8DGGGF+<DFFFDDFGGG6BCAFGF=E7,@6DA;FFGEA9BEFFCEGFGGFF>C>=FFFFGF=>F357@C)4*6+7A;(/,.(((/),*2(24;43(:?,(-()(65237,4*-*,,,-,1,5C?10141(.869-(-,(-(4(.2.):A:.0*2<<DA
@M02996:162:000000000-B87FG:1:1101:4906:4979 2:N:0:TCGACGTC+TTATGCGA
GACTACAAGGGTATCTAATCCTGTTTGCTCCCCACGCTTTCGTGCATGAGCGTCAGTACAGGCCCAGGGGATTGCCTTCGCCATCGGTGTTCCTCCGCATATCTACGCATTTCACTGCTACACGCGGAATTCCATCCCCCTCTGCCGTACTCTAGCCTTGCAGTCACAAAGGCAGTTCCCAGGTTGAGCCCGGGGATTTCACCTCTGTCTTGCAAAGCCGCCTGCGCACCCTTTACGCCCAGTAATTCCGATTAACTCTCGCACCCTTCTTATTACCGCCTCTTCTGGCACGTAGTTAGC
+
CCCCCF8FCEFGGEGGGA5CACFF<FEC<F@DFGGGGGGGGGGGGGGCC<FGEDEGFGGCC@DCFGCF7CGGEFGGGGGCFECCFCFE@FEGECAECEEGC;AD;E@CEGEFFGGGG:B?DEB+CCFFGGFFDCFDG=D=+:DD+C@F?DDEAD=CFGF8>ADC6<CCG8EACAC7BGFFF?:AFGEFEGFA*9*:2<68/1359F3>CF:@E=:8@A<::./36(((.*(,*/761:>:8135@A>2>()-1790).-)-92>D?1(.)).64:-)--((,..)--.2(4().1134)-
@M02996:162:000000000-B87FG:1:1101:24055:4980 2:N:0:TCGACGTC+TTATGCGA
GACTACCGGGGTATCTAATCCTGTTTGCTCCCCACGCTTTCGTGCATGAGCGTCAGTACAGGTCCAGGGGATTGCCTTCGCCATCGGTGTTCCTCCGCATATCTACGCATTTCACTGCTACACGCGGAATTCCATCCCCCTCTACCGTACTCTATCCATGCAGTCACAAAGGCCGTTCCCAGGTTGAGCCCGGGGATTTCACCTCTGTCTTTCATAACCGCCTGCGCACGCTTTACGCCCAGTAATTCCGATTAACGCTTGCCACCTACTGCTTAGCGCGGCTGCTGGCACGTCGTTAAC
+
CCCCCGFFGGGGEFFGFGGGGGGGGGGFGFEGGFGGGCFGGGGGGGGGG@FGGDGGGGGGGGGGGGG?GGFFGFGGGGGGGGEGFGFFEGGGFFFG7FGE,+=DFGGGGG@FFEECG8D=DFGGGCFGG78>E:AFGGGGGAFFCGFF5+<DFD+@A:ECCCCFGFG7?CGFF*34?D@FFD5,@CE*:EF9DFG@D@FEE>>BB=;CEFG).+1:)6C;=6273,666*(-9:24?6>EB<:)*.66750(,06:(((-492)2232(4)-)4))),-((,((().(-(.37)*2*(()
@M02996:162:000000000-B87FG:1:1101:9807:5008 2:N:0:TCGACGTC+TTATGCGA
GACTACTCGGGGATCTAATCCTGTTTGCTCCCCACGCTGTCGTGCATGAGCGTCAGGACAGGCCCAGGGGAGTGCCTTCGCCATCGGTGGTCCGCCGCAGATCTACGCAGGTCACGGCTACACGCGGAATGCCAACCCCCTCTGCCGGACTCTAGCCTTGCAGGCACAAAGGCAGTTCCCAGGAGGAGCCCGGGGAGTTCACCGCTGGCGTGCAAAGCCGCCTGCGCACGCGTTACGACGAGGAATGCCGAAGAACGGCCGCACCCGAAGGAGTACCGCGGGTGCGGGGAAGGGGGGAGCG
+
@@A,@FCF@CD+@,A,;;B<CE@;,<CC<,,,6C:@+,,65CC@BB,@@AC@+@:C,C@FFGGEGCCFCDG+B=C9,;,A,B=4@=@,8+,4@+@+C@=+@9,+9C>=C++8,8,+480===,@>FD::3,,6:,5CC6E+8*;7@=*33*),652A2,<7C;3?AGCFGGF:6D,+=C?<:7**/61(:C3=>D;(1).-0.(-)4(4)/40>AF750-1((,(-49(/(,/4,,,(**,,4;:,))*,0((.,*-(-(()((149>(,(,(((.)-,(,((-(--,((410)***(,((
@M02996:162:000000000-B87FG:1:1101:18140:5090 2:N:0:TCGACGTC+TTATGCGA
GACTACCAGGGGATCTAATCCTGTTTGCTCCCCACGCTTTCGTGCATGAGCGTCAGTACAGGCCCAGGGGATTGCCGTCGCCATCGGTGGTCCTCCGCAGATCTACGCATGTCACGGCGACACGCGGAAGGCCAGCCCCCGCTGCCGTACGCTAGCCGTGCAGGCACAAAGGCAGTTCCCAGGATGAGCCCGGGGATTTCACCTCTGGCGTGCAAAGCCGCCGGCGCACGCGTTACGGCCAGTAAGGCCGATGAACGATGGCACCCGACGAATTACCGCGGCTGCTGGAGCGGAGGGAGCG
+
@@A,8CCEDDD:B,<,;<,CE9@,6;;E<,,,6C@@@6,,;8;@BB@@CACC+,@@6CCFGGGCGGGGDGG,@AEF+4=>>:=8DCD,8+,,@,EFGCC+@+,3>CB@=4+9,4,848*==8+@BFD=3++,@D+==6@E*8*<;@:633*)*6;?=**4*788=?D=6CFF55D2+;78C<5*,248=7:;F>D0(**.-+.),1.5>)*,4>)@>)2-*-(-(-(-(*-47(,-3(**(4)68.)(1()((1.*.((,,*,)/4044-(,((..),(,204-().2(((-))1/*4,,(
@M02996:162:000000000-B87FG:1:1101:26385:5121 2:N:0:TCGACGTC+TTATGCGA
GACTACCCGGGTATCTAATCCTGTTTGCTCCCCACGCTTTCGTGCATGAGCGTCAGTACAGGCCCAGGGGATTGCCTTCGCCATCGGTGTTCCTCCGCATATCTACGCATTTCACTGCTACACGCGGAATTCCATCCCCCTCTGCCGTACTCTAGCCTTGCAGTCACAAAGGCAGTTCCCAGGTTGAGCCCGGGGATTTCACCTCTGTCTTTCAAAGCCGCCTGCGCACGCTTTACGCCCCGTAATTCCGATTAACGCTCGCACCCTACGTATTACCGCGGCTGCTGGCACGTAGTTCGC
+
CCCCCGFGGGGGGDGGGGGGGGGGGGGGGGFGGGGGGGGGGGGGGGGGGGGGGGGGGGGGGGGGGGGFGGDFGGGGGGGGGGCFFEGGEFGFFGGFGGEGGFFGGGGGCEGDEGFFG8BCDEFEGGGGGGDFGDGFGFDED>6+2E>@@DFCCGCF,@<ECFEFFFCGGGGFFFDCFCEF98><@7)*8FF29@D@@GFECGFE=?=?<FF));?@E82.*638@BF9>*,-*,).21:8(48(085:C?04()-:----4143C0(,14,).4.)),(44-,4(.4:<:D0))1;2),4
@M02996:162:000000000-B87FG:1:1101:26404:5124 2:N:0:TCGACGTC+TTATGCGA
GACTACCCGGGTATCTAATCCTGTTTGCTCCCCACGCTTTCGTGCATGAGCGTCAGTACAGGCCCAGGGGATTGCCTTCGCCATCGGTGTTCCTCCGCATATCTACGCATTTCACTGCTACACGCGGAATTCCATCCCCCTCTGCCGTACTCTAGCCTTGCAGTCACAAAGGCAGTTCCCAGGTTGAGCCCGGGGATTTCACCTCTGTCTTGCAAAGCCGCCTGCGCACGCTTTACGCCCAGTAATTCCGATTAACGCTCGCACCCTACGTATTACCGCGGCTACTGGCACGTCGTTAGC
+
CCCCCGGGGGGGGGGGGGGGGGGGGGGGGGFEGGGGGGGGGGGGGGGGG8FFGGCFFGGGGGGGGGGGGGEGGGGGGGGGGGGGGGCFGGGGGGGGGGGGGBGGGGGGCEGGGGFCG:DFFGGGDGDFGDFEGGFFFFFGGDFFGF>FBDFEBFDGGGGGCC=BFFGGG?8AFFDGFGFF;@;9>*8DCGGFF?C@?GFFEGFFF6@CEFFAE*715;F>7372669118,4<?AFF088?6>9*.6<::)4634:-----132<?:::84)636-)-((--((.,4)(1400)/2;416
@M02996:162:000000000-B87FG:1:1101:7225:5156 2:N:0:TCGACGTC+TTATGCGA
GACTACAAGGGTATCTAATCCTGTTTGCTCCCCACCCTTTCGCTCCTCAGCGTCAGTTACGGCCCAGAGATCTGCCTTCGCCATCGGTGTTCTTCCTGATATCTGCGCATTCCACCGCTACACCAGGAGTTCCAATCTCCCCTACCGCACTCTAGTCTGCCCGTACCCACTGCAGGCCCGAGGTTGAGCCTCGGGTTTTCACAGCAGACGCGACAAACCGCCTCCGAGCCCTTTACGCCCAATAATTCCGGATAACACTTTCGCCCTACGTATTACCGCGGCTGGTGGCCCGTAGTTAGC
+
CCCCCGGGGGGFFGGGEFFEGGGGGGGGGFFFEGGGGGGGGGG@FFFGGFGGEEGGFGGGGGGGGGGGGGGFFDGFGGFGGGGGGEE?CBF9CEFGGG9FFFGGFEEGGGF,,EFFG=58CEFGDGGCEFFFGGFGG=D@DAFGGF@@?DBEFFGFFGGGFFACE?C,=CEDE5CC5C=>5>CA7F5CEF,5?BG5>CF?7D?EBA=5:?4263;D@FG75:2((.(-3*-(*5))-,2/(2821)66:48(()6*).)))*46C66(4-.).,).4-,-24,((.22(,(4.)22<)))
@M02996:162:000000000-B87FG:1:1101:21635:5158 2:N:0:TCGACGTC+TTATGCGA
GACTACAGGGGTATCTAATCCTGTTTGCTCCCCACGCTTTCGTGCATGAGCGGCAGTACAGGCCCAGGGGATTGCCTTCGCCATCGGTGGTCCGCCGCATATCTACGCATTTCACGGCTACACGCGGAAGTCCATCCCCCGCTGCCGTACGCTAGCCTTGCAGGCACAAAGGCAGTTCCCAGGTGGAGCCCGGGGAGGTCACCTCTGGCTTGCAAAGCCGCCTGGGCACGCTTGACGCGCAGGAAGTCCGAGTAAAGCGCGCACCCGACGGATAGCAGCGGCTGCTGGCACGAGGGAAGCG
+
@@A6@@CA@DD-BC9<@@,,C,@,,<C;D,,,,C@BCF7,@@CC@FEAEE<@+6@CCFGGGGGFGG@FEEB,B?B9,,=A,B??@@C8=+8,@+@FGD@:6+9+>E>:C++,,9,,41*0==:@CFC@3+,,7@,6DF+C+19CC@@*0<*)*6;:FF77D?=,;AFEFFG;8AG,=DC4,<=4,1(/(2/6=>>2(*.,4+4)(/52:4*,3=AF:.2,*-(-(-(.(/(,*(()-2**(-46;03)2-0,())0..(--1-2<6043,---((..)(-29(,-).441)-))/**(-.-
@M02996:162:000000000-B87FG:1:1101:4881:5162 2:N:0:TCGACGTC+TTATGCGA
GACTACCGGGGTATCTAATCCTGTTTGCTCCCCACGCTTTCGTGCATGAGCGTCAGTACAGGCCCAGGGGATTGCCTTCGCCATCGGTGTTCCTCCGCATATCTACGCATTTCACTGCTACACGCGGAATTCCATCCCCCTCTGCCGTACTCTAGCCTTGCAGTCACAAAGGCAGTTCCCAGGTTGAGCCCGGGGATTTCACCTCTGTCTTGCAAAGCCGCCTGCGCCCGCTTTACGCCCAGTAATTCCGATTACCGCCCGCACCCTACGTATTACCGCGGCTGCTGGCCCGTAGTTACG
+
CCCCCGGGGGGGGGGGGGFGGGGGGGGGGCCFEGGGGEGGFGGGGFGGAFGGGGGGGGGGEDGEGGGGGFGEGGGGGGGGGB@FFEFCFGGGFGFFFGGGGFGGGGGGGGGGGGGCGDFDGFGDGGGGGGGGGGGFDFGGG>FFFFAFDDFDFFGGGGGFFF6@<5CFGG,9>ACCFF@F9EFC9DFC>GF49?4>DFFEECE=DF857AGFFF3;4A47=3/6;99(4/-9C:2<::E=22.<*6)6*5.,(0-*(((-,1-4510(844,5364)4(4(-49::2::21().*23))(
@M02996:162:000000000-B87FG:1:1101:21642:5175 2:N:0:TCGACGTC+TTATGCGA
GACTACAGGGGTATCTAATCCTGTTTGCTCCCCACGCTTTCGTGCATGAGCGTCAGTACAGGCCCAGGGGATTGCCGTCGCCATCGGTGGTCCTCCGCATAACTACGCATTTCACGGCTACACGCGGAATGCCATCCCCCTCTGCCGTACGCTAGCCTTGCAGGCACAAAGGCAGTTCCCAGGTTGAGCCCGGGGAGTTCACCGCTGGCGTGCAAAGCCGACTGCGCACGCGGTACGCCCAGTAAGTCCGATGAACGCGAGAACCCAACGTAATACGGGGGCGGGTGGGACGGAGGGAGCG
+
CCC<@FDFFED-@8@9;;C,<EC;,<C;<,,:@E:@7B,,,@C@8A9<@=C@+,@B,CFFGGGBFEEFDDE,B?EA+,6>C@C:D@@,8+,,@,C?>,>,++9+9:>:C++,,9<B@8*0==,@CFD==+,63D,?FGFD@)*==F:+03*038;@E,@<,21,@?CCC:DA8AG7@FFFFDE2,0.6)0;>DEGF(1)).+/(,)6(6)*-(8<FB:*-*,(-(-(4;>9()4,,2(**,4(696))2,)((/.2.(-(-)-)9?((4--,(().(,(((-(,(,-,,4,-))/8*46((
@M02996:162:000000000-B87FG:1:1101:4899:5176 2:N:0:TCGACGTC+TTATGCGA
GACTACCGGGGTATCTAATCCTGTTTGCTCCCCACGCTTTCGTGCATGAGCGTCAGTACAGGCCCAGGGGATTGCCTTCGCCATCGGTGTTCCTCCGCATATCTACGCATTTCACTGCTACACGCGGAATTCCATCCCCCTCTGCCGTACTCTAGCCTTGCAGTCACAAAGGCAGTTCCCAGGTTGAGCCCGGGGATTTCACCTCTGTCTTGCAAAGCCTCCTGCGCCCGCTTTACGCCCAGTACTTCCGATTACCGCTCGCACCCTACGTTTTCCCTCGCCTGCTAGCACGTAGTTAGG
+
CCCCCGGGGGGGEGGGGFFFGGGGGGGGGGFFCFCGGGGGGGGGGFGGGGGGGGFGGGGGFGGEGGGGGGGGGGGGGGGGGGGGGGCFEGGGEEFGFGGGGFDDFGGGGGGGGGGGF:D?FGGGGGGE7AFGGGGGGGGGC>FGGEAFFGFEG9BGFFGFFGEDF5CFCF6AFFGGFGEFACCE@GFC>FGA4:7>@GF?CCEED=@EEFF4)2)1645(266;;61(6:34326>F?8C-4(6*6<4*()((7)2(-,--79BC:1124.(.,68)),(((,4(()-57<(0)*2+-)(
@M02996:162:000000000-B87FG:1:1101:4877:5183 2:N:0:TCGACGTC+TTATGCGA
GACTACCGGGGTATCTAATCCTGTTTGCTCCCCACGCTTTCGTGCATGAGCGTCAGTACAGGCCCAGGGGATTGCCTTCGCCATCGGTGTTCCTCCGCATATCTACGCATTTCACTGCTACACGCGGAATTCCATCCCCCTCTGCCGTACTCTAGCCTTGCAGTCCCAAAGGCAGTTCCCAGGTTGAGCCCGGGGCTTTCACCTCTGTCTTGCAAAGCCGCCTGCGCACCCTTTACGCCCAGTAATTCCGATTAACGCTCGCACCCTACGTATTACCGCGGCTGCTGGCCCGTAGTTAGC
+
CCCCCGGGGGGGGGGGGGFGGGGGGGGGGFGGGGGGGGGGGGAFGGGAFGGGGGGGGFGG9C@EGGGDCEG:@?FGGGFFGGGGFGGGGGGGFGGG@EFGGFGGDGGGEGGGGGG9=0B3?9FE8FEGCFGGG=F+D>DEC>FDG958@DFF9@?EF99CBF>D,*=FGF@FFFD9++;;>DF@BCFFEGG)@>)(0@;>EFE52A36<FGEFA624;;@D./,/,6-2*43C?FF(3:?3252*6:<C70(4>9:--,(,/(-14-466.))46:),-(437((3:0(3(4))**2)-4
@M02996:162:000000000-B87FG:1:1101:20509:5268 2:N:0:TCGACGTC+TTATGCGA
GACTACTCGGGGATCGAAGCCTGTTTGCTCGCCACGCTTGCGTGCATGAGCGGCAGTACAGGCCCAGGGGAGTGCCGTCGCCATCGGGGGGCCGCCGCAGAGCTACGCAGGTCACGGCGACACGCGGAAGTGCAGCCCCCTCTGCCGGACTCTAGCCTTGCAGGCACAAAGGGAGTTCCCAGGGGGAGACCGGGGAGTTCAACTCTGGCGTGCAAAGCCGCCGGCGCACGCGGTACGACGAGGAAGGCCGAGTAAAGACCGCACGCGACGGAGGAGCGCGGCGGAGGGGCAGGAGGGAGCG
+
A@@,@C;C@CC+@,6,66,+,;;,,-;C,6,++8,8+,,,988@@A,@@BCB+6@B,CCFFGG,C@DFDDG+4AC,+,6>786+@@C+:+**4*4=FF<*<)*+28;*;***,2,843)1/8*8:CD>>*++2<+9>C*C)4)96C4*01)(+22<C++3:93,28C=7FFF*7C2):56@C=**727(*;4B@D92*)))+.)5*-)).*--<AFF)0-*,(--4(738(()(--3(**-499>,((1-.--..*.)((-)(-)-(4(4((,(-(--(-((((--(1(-(-).2*1-,(-
@M02996:162:000000000-B87FG:1:1101:21486:5280 2:N:0:TCGACGTC+TTATGCGA
GACTACAGGGGTATCTAATCCTGTTTGCTCCCCACGCTTTCGTGCATGAGCGTCAGTACAGGCCCAGGGGACTGCCTTCGCCACCGGTGTTCCTCCGCATATCTACGCATTTCACCGCTACACGAGGAATGCCACCCCCCGCTGCCGGACTCAAGCCATGCAGTCACAAAGGCAGCTCCCCAGTTGAGGCCGGGGAGTTCACCTCAGACTTGCACACCCGCCTGCGCGCGCATGACGCCGAGGAGTACCGAGGAAAGCTCGCCACCTGCGGGATACCACGAGTGCGAGCACGGAGGGAGC
+
@CC8@F8@EED;@CEA;6@,CFC@6-CE9,C@BF@@@;,,B@69B@9,CEFC+,@FCFADCFF8CFE,6+7+,:94,,=ACB:,DCC8>8,,@,C?74>=?9C,4E=FB++A,@?,6=*=>94++8B==,,8@=,0++6=+8A=D35+39*1,43,9,@,4@1,4++2*6,*,;?*/3)*1,40,2*0(4*(83C;(*)))+/33)6)6)1)16)/.))4C(,((-1(-*3(*().,1**-469),(.2,0((8(*,(..,)(-72(((,(((((,)))(((--)--4(-:28)***--(
@M02996:162:000000000-B87FG:1:1101:16557:5301 2:N:0:TCGACGTC+TTATGCGA
GACTACTAGGGTATCTAATCCTGTTTGCTCCCCACGCTTGCGTGCATGAGCGTCAGTACAGGCCCAGGGGAGTGCCTTCGCCATCGGGGGTCCTCCGCAGATCGACGCAGGTCACGGCTACACGCGGAAGTCCAGCCCCCTCTGCCGTACGCTAGCCGTGCAGGCACAAAGGCAGTTCCCAGGTGGAGCCCGGGGATGTCACCTCGGGCTTGCAAAGCCGCCTGCGCACGCGGGACGGCCAGGAAGTCCGAGTAACGCGCGCACCCGACGGATGACAGCGGCTGAGGGGACGGAGGGAAGG
+
A@A,8C9EDDF-C,<,C<5@F9C;,-CC,@C8@E7@+6,,98@@,@5<@ACB+6@C<EEFFG@@FEEGGDG+49@<,,=A:B?,===+7+4+99>FFFC+85=+6@C:=++,,6,338*==@3@EGD<>+,,@E,=F@8C*80;9F>*333)1>CCF*4:778,=AFCCFGF*;D*;CEAEC=+21:C@586=:DF3*)5-3)).)--3)*--=4BF:<-2,--.41708(()((-3(*/,41:5(,)0-0--.52-(---/,-/4(479(,(((-).(,,((-(.-3(4(3))/**((((
@M02996:162:000000000-B87FG:1:1101:15911:5446 2:N:0:TCGACGTC+TTATGCGA
GACTACTCGGGGATCTAATCCTGTTTGCGCCCCACGCTTTCGTGCATGAGCGGCAGTACAGGCCCAGGGGATTGCCTTCGCCATCGGAGGTCCTCCGCATATCGACGCAGTTCACGGCTACACGCGGAAGTCCATCCCCCTCTGCCGGACGCTAGCCTTGCAGGCACAAAGGCAGGTCCCAGGGGGAGCCCGGGGAGGTCAGCTCGGGCGTGCAAAGCCGCCGGCGCACGCGGGACGCCGAGTAATTCCGAGGAACGCGCGAACCCTACGGAGAGCCGCGGCTGCTGGAACGTGGGGAGGG
+
A@A,@CCFBCD+@,B,;6,,C6@,,;;F++,6+B67+6,,;@CCC65@CBCB++7B6CFFFGG,BCEGGDF44?,A,,9??,@,DCD,8++,@,9EFE=+63,+98>+@++,,6,848*6==,@CFDC@+,,7E,=:D6C*)6A*E@*33*/*42<C<,<<E58=FFCCCGA859*=DEFC?=*1/2747C;E>GF(*8(5*.)5)4,,0/2(7.9?4*-*4(,,4(308(()(,(-(**47(,/)))2.0,(03*--,--)(()(((.3,((((((-(,,,-((,.4(,(-))2*/-(--
@M02996:162:000000000-B87FG:1:1101:15894:5452 2:N:0:TCGACGTC+TTATGCGA
GACTACTCGGGTATCTAATCCCGTGTGCTCCCCAGGCTTTCGTGCATGAGCGGCAGAACAGGCCCAGGGGAGCGCCGTCGCCACCGGTGGGCCTCCGCATATCGACGCAGTTCACGGCGACACGCGGAATTCCAGCCCCCTCTGCCGTACGCTAGCCATGCAGGCACAAAGGCAGTACCCAGGTGGAGCCCGCGGAGGTCAGCCCGGGCGAGCAAAGCGGCCAGAGCAGGGGTTAGGCCGAGGAAGCCGGAGAAGAGGCGGCACCGAAGGGAGAGCGGGGGCGGAGGGACGGAGGGAGGGG
+
AB@,@CC68@C-8,6,665,C,8;,;:@,,,,,6,9,,,,,866,:5,@?CC++7@,6:E8FD:FEEC::@F+>7+++@>+8=,96=+7+++@+@FC+=4=+4+6@>8>6+,,6,368*=88@?@FD<:5,,7=,0364*3-/7966*22)(*486=++++<;,:)>E<CFF5;70+:)*33A+5*,*(283))1,(*.(.*.((04(1)/--78<05)(*-(((.()(*((*,(((,,*(-(9)((()(0(-.(*,(,(()-4*(,(((((--(-(((,(((((-,(,-04).11*80(4
@M02996:162:000000000-B87FG:1:1101:14617:5559 2:N:0:TCGACGTC+TTATGCGA
GACTACCAGGGGATCTAATCCTGTTTGCTCCCCACGCTTTCGTGCATGAGCGGCAGGACAGGCCCAGGGGAGTGCCGTCGCCATCGGGGGTCCTCCGCATATCTACGCATTTCACGGCTACACGCGGAAGTCCATCCCCCTCTGCCGTACGCTAGCCGTGCAGGCACAAAGGCAGGTCCCAGGGTGAGCCCGGGGAGGGCAGCTCGGTCGTGCAAAGCCGCCTGCGCACGCGGTACACCGAGGAAGGCCGAGTAACGCTCGCACCCAACGGAAGACGGCGGCTGCTGGCACAGAGGGAGGG
+
@@A,8CCEECC+@,9,;<,,@,@;,=CE,,,,,C+@+,,,,8C@66;;@?CB+6@B+BFFFGGFGEFGDDG:8?5<+?8>8864@?=+4+++@,8AFFC+@+,34<>@=++,,6,,68*66=8AEED@<*,,5A,=7D587)*;9D>6/3*6*61,=*/:CC;,:AD6C;EF*.2*;<=);?=*+1/7(:/-7:C6(*)(-*4,,07(())-2>A=?4*(2,,-(((-(/(()(((.),*-4(10(((*-0,-).*-,(--)-()4(-4-(-(,.4(,(-1(,--).2(.)()/21*4((-
@M02996:162:000000000-B87FG:1:1101:19147:5575 2:N:0:TCGACGTC+TTATGCGA
GACGACTCGGGGATCGAATCCTGTGTGCTCCCCACGCTGGCGTGCATGAGCGGCAGGACAGGCACAGGGGAGTGCCGGCGCCATCGGGGGGGCGCCGCAGAGCTACGCATGTCACGGCTACACGCGGAAGGCCAGCCCCCTCGGCCGTACGCTAGCCGTGCAGGCACAAAGGCAGGTCCCAGGTGGAGCCCGGGGAGGTCACCACGGGCTGGCAAAGCCGCCGGCGAACGCGGTACGCCGAGTAAAGCGGAGGAAAGGTCGAACCCGACGGAAGACCGCGGCTGATGGGACGAAGGGAGCG
+
@@8,8=6BC@C+@,,,66,6,6;,,<;A;,;,,;+76,,+478@6@5@@=:@++6@+BDFFGG,C=CFDDG+8?,,++6>+7>+@=C+4+**2*::CC8*2)**03:28**2+0,289)/79,;CEDC8***;C*>CC5*/4)9*;4*.1)(119<6*/:8::,7>CC<FGF859*.C25::53+/27(2;4>@G>3*03.+.)-)490371(<5<?5*-/((,(-(((/(-)(,,-(**---4*)59),)-(0.*.())-)(()-434-,((-..39(,1((-()..(4:6).1*/,-,(
@M02996:162:000000000-B87FG:1:1101:15264:5660 2:N:0:TCGACGTC+TTATGCGA
GACGACTGGGGGATCTAATCCTGTGTGCTCGCCACGCTTGCGTGCATGAGCGGCAGGACAGGCCCAGGGGAGTGCGTTCGCCATCGGGGGGCCGCCGCAGATCGACGCAAGTGACGGCGACACGCGGAATACCAACCCCCTCTGCCGGACGCCAGCGATGCAGGCACAGATGCAGATCCCAGGAGGAGCCCGGGGAGGTCAAAACGGGCGTACAGCACGGCCGGGGGAGGCGGGACGGGCAGGAAAGCCGAGTGACGCGGGCACCCGACGGGTGACCGGGGGTGGAGGGCAGGGAGAAGGG
+
@@@,8@7@ACC+@,9,66,,66;,,-;;,,,++88@+,,,,888,6,56B,@++6@+8CEFGGGECDFCDF+89,+,,684864@=:+4+**4*4<FC<*4*+*34:*3**2,2,*/1)111*;?ED>/*++3<+1C***)-09404*0)0,:8)*:52:*3.,2;F65<+1+/:+/245:8:*1/(1(2*-057((*)(.+).3)-4(.),,8)03))-2((((((-(*(()(,(,(**(-(()(4(*(0(-).*-(((-)--*((-(4((--,))((,,(,(((.204640)*;*(,(-
@M02996:162:000000000-B87FG:1:1101:20404:5730 2:N:0:TCGACGTC+TTATGCGA
GACTACCCGGGGAGCGAATCCTGTGTGCTCCCCACGCTTTCGCGCCTCAGCGTCAGGTACAGACCAGAGAGTCGCCTTCGCCACTGGGGGTCCGCCAGATATCTACGCAGTTCACCGCTACACAGGGAATTCCACTCTCCTCGTCTGCACGCAAGCCGCCCAGGTTCCAATGGCCGCGCGCGGGGGAGCCGCGAGAGGTCACAACAGACGTAAGAGAGAGCCGGCGCGCGCGGTACGCGGAAGAAAGGCGGACAAAGAGGGGCACAGACGAAGAACGGGGGGAGCTGGGACGGGGGAAGGG
+
A@8,@CCF@CC+@+++7646,<;,,<;A,,,,,;6@+,,,,8B@8+,BC=C@,8@B,CFFGGGFFFAFC=F,E>+,,,,94,6@,=C,4+++9+8@F+644+,+4<>+>++,,6,56:*066,D,@@=B,,,7E8==7,42:*++3533;*)@:?@A*;:@75*4*;,2?,984*=?)(:88=**/,1(*:;D>GF(*).,+.)-7?::3/32<AFB)*-2((-,44;08(,)4,-34**,-779(((*(.,().*.(.(,)-4*(((.-(,-((.(-(,,((-((.,(.(,))21*-1(-
@M02996:162:000000000-B87FG:1:1101:25198:5746 2:N:0:TCGACGTC+TTATGCTA
GACTACCGGGGTATCTAATCCTGTTTGCTCCCCACGCTTTCGTGCATGAGCGTCAGTACAGGCCCAGGGGATTGCCTTCGCCATCGGTGTTCCTCCGCATATCTACGCATTTCACCGCTACACGCGGAATTCCATCCCCCTCTGCCGTACTCTAGCCTTGCAGTCACAAAGGCAGTTCCCAGGTTGAGCCCGGGGATTTCACCTCTGTCTTGCAAAGCCGCCTGCGCACGCTTTACGCCCAGTAATTCCGCTTAACGCTCGCACCCGTCGTATTACCGCGGCTGCTTGCCCGTATCTAGC
+
CCCCCGGGGGGGGGGGGGGGGGGGGGGGGGGCFFGGGGGGGGGGGFFEFGGGGCGGGCFGEGGCGGGCEEFFCFFFFDEGGEEGGGGB7FGGGFFGGGGGGFGFGFGDCEGGGEG,+1<=CEGEEGEGDGGGGGC8DFDEC8:+6C>+<DFCFGDFGGE?BF@89AFFCDCAFFGFFDA>,644D4=GBGFAAD<==76?EFE3(=3)<AFAA4);6AG6*6:;6(2-45(,*4<<((2842?2/)46F?),3767-----1(,14-((((.(562)--(((((-).4-3)4))**+.4<
@M02996:162:000000000-B87FG:1:1101:25224:5758 2:N:0:TCGACGTC+TTATGCGA
GACTACCGGGGTATCTAATCCTGTTTGCTCCCCACGCTTTCGTGCATGAGCGTCAGTACAGGCCCAGGGGATTGCCTTCGCCATCGGTGTTCCTCCGCATATCTACGCATTTCACTGCTACACGCCGAATTCCATCCCCCTCTGCCGTACTCTAGCCTTGCAGTCACAAAGGCAGTTCCCAGGTTGAGCCCGGCGATTTCACCTCTGTCTTTCAACACCGCCTGCCCACGCTTTACGCCCAGTACTTCCGACTAACTCCTGCTACCTACGTTATACCGGCGCTTCTTGCGCGTACGTAGC
+
CCCCCGGFGGGGDFGGCGCGGGGGGFCFFFFFFFG:FFEGFBFGG8EFGGGEFGGGFGG<DFGDEGFGG>GGEFGGGGGGGGGGG6??CF7E;@EF+?FE7EGDDFFG>8BE==D<E8=DFE<8C+@+6?DFDFDFGGDGD=B68C=>:DAD;9=>?FA,89*:1+=:6D,;EFCCFDEF,,99D>@*):D=5*;=BGAF<9=*>6=5<C1568)+)056*6;?((/)/*12C:2<:0:*(..6*-:<C3.((0)0).)).0()0,3).((((,-.),(,-3((,))6)(-4)0**2.(-
@M02996:162:000000000-B87FG:1:1101:6599:5761 2:N:0:TCGACGTC+TTATGCGA
GACTACTCGGGTATCTAATCCTGTTTGCTCCCCACGCTTTCGTGCATGAGCGTCAGTACAGGCCCAGGGGATTGCCTTCGCCATCGGTGTTCCTCCGCATATCTACGCATTTCACTGCTACACGCGGAATTCCATCCCCCTCTGCCGTACTCTAGCCTTGCAGTCACAAAGGCAGTTCCCAGGTTGAGCCCGGGGAGTTCACCTCTGGCTTGCAAAGCCGCCTGCGCACGCTTTACGCCCAGTACGTCCGACTAACGCTCGCACCCTCAGTATTGCAGCGGGTGGTGGCACGTAGTTAGC
+
CCCCCGFFEGGF:@FGFCFFGGEFEFGGGFEFEFGGGGGGDEFDGFGGGEFEEGGGGGGGFGCGGGGGGGEEGGGGGGFGGFGCDEF?:CFE=9EGGGEGCDAFFGF7>CGGADD<,*?=DDFE7C7+CF@BD;=B=BF=8);A6D=C?DF=E>D;DAFEGF8@13CGF6DFC5;C4CECA::@@CEGFGG2*:75(=F?*>5:227)7?FFFFFA@F;4/6/3(,(.684,*49BB:?C?<?9*(.(13)((0,0--((-1,(113,,...)))6)),-((-((,3434>?002/+))-
@M02996:162:000000000-B87FG:1:1101:27581:5787 2:N:0:TCGACGTC+TTATGCTA
GACTACCAGGGTATCTAATCCTGTTTGCTCCCCACGCTTTCGTGCATGAGCGTCAGTACAGGCCCAGGGGATTGCCTTCGCCATCGGTGTTCCTCCGCATATCTACGCATTTCACTGCTACACTCGGAATTCCATCCCCTGCTGCCGTACTCTAGCCTTGCAGTCACAAAGGCAGTTCCCAGGTTGAGCCCGGGGATTTCACCTCTGTCTTGCAACGCCGCCTGAGCACGCTTTCGCCCCAGTAATTCCGATTAACGCTCGCACCCTACTTTTTACGGCGGCTGCTGTCACGTCGTTAGC
+
CCCCCFGGFGDGGGGFGGGFFFGGDFGFEF@DGCEGG7FFGGCGGGGF<FFECEDEAFGGFGGCGGGCDFDFGGGGGGGFDGGGGGCCCFCGGDFGEG7@FFGGGGGGG>=CGGG<E>@=D9,99+8+899999@D?B+4+3*666:8@DFBC;DGGGDDFGBCCBD8+8,9DFDFFGCDFFD,:+)@5FG)9BC)7:ACEG9*>;=<6@GBBFE42?D>=960(/67:*1,8;3((/+8;:8A6))-*5),-54>--((,1(3C60332)))).8((,(-(((-42.5)4100**2,36
@M02996:162:000000000-B87FG:1:1101:22808:5796 2:N:0:TCGACGTC+TTATGCGA
GACTACAAGGGTATCTAATCCTGTTTGCTCCCCACGCTTTCGCACCTCAGCGTCAATACCAGTCCAGTGAGCCGCCTTCGCCACTGGTGTTCTTCCGAATATCTACGAATTTCACCGCTACACTCGGAATTCCACTCACCGCTCCTGGATTCAAGCGATGCAGGCTTAAAGGCAATTCTGGAGTTGAGCACCAGGCTTTCACCTCGAACTTACAAAGCCGCCTACGTGCGCTGTACGCCCAGGAATTCCGAAGAACGCTAGGGCCCGCCGGATTACCGCGGCTGGTGGCAAGGGGGGAGAG
+
CCC<CFGGFGD6C@E<@C<EDF@C;CCE<9@D:C@@7B7<,@F:8@<ECEFC,8@:,C<EGG<FGCECAFG@FC@F,4=ACB=FF==9?,8,,,CEFGGDA+;8>C>FB,,4,=5,81*6=C<9@D@F=:,,>DE8FGGG6=*6@6:FF++1E;CDEG8=CDD3@9+6=FGF?AC,@CC?A9C135;:5,@=A>CC),0*2,80:*055;+:AFAFFFC/42-/8@(0>89()69),,**3=0=F))/3/08(84*-(--(*(.1,(,4-(,(()).4-1-24,(,.4(()-5)1**,-((
@M02996:162:000000000-B87FG:1:1101:24733:5808 2:N:0:TCGACGTC+TTATGCGA
GACTACTGGGGTATCTAATCCTGTTTGCTCCCCACGCTTTCGTGCATGAGCGTCAGTACAGGCCCAGGGGATTGCCTTCGCCATCGGTGTTCCTCCGCATATCTACGCATTTCACTGCTACACGCGGAATTCCATCCCCCTCTGCCGTACTCTAGCCTTGCAGTCACAAAGGCCGTTCCCAGGTTGAGCCCGGGGATTTCACCTCTGCCTTGCAAAGCCGCCTGCCCACGCTTTACGCCCAGTAATTCCGATTCACGCTCGCACCCGACGTATTACAGCCGCTGCGTGCACATATTTACC
+
CCCCCGCGGGGGGGGGGGGGGGGGGGGGGGFGGGGGGGGGGGGGG8F<F<,@FGEGGD,C,CFGCCDCCFE=,AFGGGGGGGG,4@FFGGEF;AFGFBFCCFEGGGGGCEGG;FF9E:?8=EGG+>FGCFFGGG8+6@@CC=FDG,8FDDDEGGCF8,2=,EEEE+<9C8,;D*7C5F5;>?>FGGBFEG>)95*(6CF44C5B=*)*0;B31;)2.0*6*6;01(()/*,;C1<>:0:?B03-*.6504)-4*62,.--()-79,((-(-(.,..-).(-(-,((((-(2)*/+00)).
@M02996:162:000000000-B87FG:1:1101:24711:5829 2:N:0:TCGACGTC+TTATGCTA
GACTACTGGGGTATCTAATCCTGTTTGCTCCCCACGCTTTCGTGCATGAGCGTCAGTACAGGCCCAGGGGATTGCCTTCGCCATCGGTGTTCCTCCGCATATCTACGCATTTCACTGCTACACGCGGAATTCCCTCCCCCTCTGCCGTACTCTAGCCTTGCAGTCACAAAGGCAGTTCCCAGGTTGAGCCCGGGGATTTCCCCTCTGTCTTGCAAAGCCGCCTGCGCACGCTTTACGCCCAGTGATTCCGATTAACGCTCGCCCCCTACGTATTACCGCCGCTGCTGTCACTTAGTTATC
+
CCCCCGGGGGGGGGGGGGGFGFGFGGEFFGFFGFGGGGGGGGFGGFG9F8FGGGGEGGGGCFDCGGGDG7+6@FGGGGG7FGGGGC:F7FFFDCFG+FFC,;DDEGGGBBCFGGGGG:@6=CF=@:FCFBFE=,@DDGEG@>66AF=C>C?DGGCGGGG=>C6@EA@F:C8AF?>FCGEFD,@@D9)*:EC4*:46>CFFECD2>)7<<BD>>A)2(2;3*6;306;4:*-(14>F??E8(..)*..6:40315<C----()(433((30.4)366)--(-431974.4).)**+32)-.
@M02996:162:000000000-B87FG:1:1101:24729:5829 2:N:0:TCGACGTC+TTATGCGA
GACTACTGGGGTATCTAATCCTGTTTGCTCCCCACGCTTTCGTGCATGAGCGTCAGTACAGGCCCAGGGGATTGCCTTCGCCATCGGTGTTCCTCCGCATATCTACGCATTTCACTGCTACACGCGGAATTCCATCCCCCTCTGCCGTACTCTAGCCTTGCAGTCCCAAAGGCAGTTCCCAGGTTGAGCCCGGGGATTTCACCTCTGTCTTGCAAAGCCGCCTGCGCACGCTTTACGCCCAGTAATTCCGCTTAAACCTCGCACCCTACTTATTACCGCGTCTGCTTGCACGTAGTTAGC
+
CCCCCGGGGGGGGFGGGGGGGGGGGGGGGGFFGGGGGGGGGGGGGGGGG@GGGGGGFGGGGGGGGGGGGGCFFFGGGGGGGGGGGGGF7FGFGGGGGGGGGBF9FGGGGGGGGFGGG8FFFGFEGGGGGGGGGGFFGFFGC@FGGGFCADFBDGGGFGGGGGFGG*AF+EFFGFDEFGFF9FC2EGBGEFFA@EDF@GA<?CE:B;>EFFGEFF?63=761:<DF>@66C;6DBBFF(88(45A*-6>C3),-0)2),..-1(-93:01))..<)))(,4,(((..))(,53).*/3.-6
@M02996:162:000000000-B87FG:1:1101:21352:5886 2:N:0:TCGACGAC+TTATGCGA
GACTACCCGGGGATCTAATCCTGTGTGCTCCCCACGCTGTCGTGCATGAGCGGCAGTACAGGACCAGGGGACCGCCTTCGCCACCGGTGTGCCTCCGGAGAGCGACGCAGGTGACGGCGACACGCGGAATTCCACCTCCCTCGGCCAGACTCAAGCCTTGCAGGCGCAAAGGCAGTTCCAAGGGGGAGCCGGGGGAGGTCACGACGGGCTGACAGAGACGCCTGCGAACGCGGTAGGGCCAGGAAGTCCGGAGAACGCGGGACCCCGAGGGAGTGCGGGGGAGAGGAGGAGGGAGGAAGAG
+
A@6,86,;@@C+@,,,;6,,,,;,,<;E,,6,,;+7+,,,,:C@8,,,;;;@+8:C,::,,C6AFCD@,+++,84+,,@?4847,6:+7++4@,@?++84>*4+6+8@=++,,6,+6=*39>3+*@::>>,,>>2**,,6*-):*8(42:))+48,*+++597,*)/*130038721:6?C+:**),7(*2,>5C6(*).4+(-4)((()*((9)08)2(*-((.4(,(*(4)(-(((,*--,47(,)2,)-(0(*-(((,)(-*,(-(,(((,()(,(,((((,-(-(3(().2**(.(4
@M02996:162:000000000-B87FG:1:1101:13482:5895 2:N:0:TCGACGTC+TTATGCGA
GACTACAGGGGGATCGAATCCTGTTTGCTCCCCACGCTTTCGTGCATGAGCGGCAGTACAGGCCCAGGGGAGTGCCTTCGCCATCGGGGTTCCTCCGCATATCTACGCATGTGACGGCTACACGCGGAAGGCCATCCCCCTCTGCCGTACTCTAGCCTTGCAGGCACAAAGGCAGGTCCCAGGGTGAGCCCGGGGAGGTCACCGCTGGCGTGCAAAGCCGCCTGCGCACGCGGTACGGCCAGGAAGGCCGAGTAAAGAGCGCACCCGACGGAGGAGCGGGGCTGCAGGCACGGAGGTAGGG
+
A@A,@CCCCDD+@,B,86@:<6;,6-;A,,66,;+@+8,,58C@@@A@@DCB++@B,CEEGGGGGECFDDF+B?9,,A,A,468@?C+4++,9,94C::+8+,+9<>+>++7,6,4==*6=@,@@FDCC:+,4;,5C,;++:*;;E>**3**,252A524:973=AD86=CA,6:58<;AFCC*+1/8(2:.=>GF0*0(.04(4)4(8)/,,7<7:)*-*,(-.346984-)(,(-(**,4:?F(((1-.,(..*.)..-)-,140,(---((-(-((,,((--(.1(28:../:*.3((
@M02996:162:000000000-B87FG:1:1101:11855:5903 2:N:0:TCGACGTC+TTATGCGA
GACTACAGGGGGATCTAATCCTGTTTGATCCCCACGCTGTCGTGCCGCAGCGTCAATATATGCGTAGTAAGCTGCCTTCGCAATAGGTGTTCTATGTCATAGCTAAGCATTTCACCGCGACAGGACAAATTCCGCTTACCTCCACAATATGCAAGATAAAAAGAATAAATGGCAGTTCTAGAGTTAAGATCTAGGATGTCGCCACTGACTTAAATACCAGCCGAAGCACCCGTTAAACCCAGTGAATCCGGATAAGGCATGCACCCGCCGAAAAGCGGCGGCTGCGGGGACGGGGGGAGCG
+
@@A,@CDCCDD+@;<6@@@EEA@,,<CE,@C,<CCC7,,8@CD@66+@:>@@,B@C,E,CAFGEFCEBEEGGFDED,C9A??:8@EC,?5,,@?,?:9=,=+@,9EE8>,,9,C,,88*??88=EFF,84,,@=4+=E8,+0;DDGD,<95*@=?F9EGC,@1+6++7:3@6D?D,;C*?;C<7,5;@*27*4=CE*,3*1*0<=*6:)+21:=*=./204(-6(5->=5;(*(/6?),323/)2/))2.),(0.*.,(..0..*4((,-(((((.(-(-(((,(,,3(((-))2**-2((
@M02996:162:000000000-B87FG:1:1101:18707:5979 2:N:0:TCGACGTC+TTATGCGA
GACTACCCGGGGATCTAATCCTGTTTGCTCCCCACGCTGTCGTGCATGAGCGGCAGTACAGGCCCAGGGGAGTGCCGTCGCCATCGGTGGTCCTCCGCATATCTACGCATGTCACGGCTACACGCGGAAGGCCAGCCCCCGCTGCCGGACGCGAGCCTTGCGGGCACAAAGGCAGTTCCCAGGGTGAGCACGGGGATGTCACCTCTGGCGTGCAAAGCCGCCTGCGCACGCGTTACGCGGAGGAAGGCCGAGTAACGCACGGAACACAAGGAAGAGCGGGGGTGCGGGGAAGGAGGGAGAG
+
A@A,ACCF@CC+@B<,6@5,,<;;,<CF,,,,,;67+8,,;:9@,B,5@<C@+76@6CCFCGFGGDEFEDC+8?,C+4=@+867D=C+?++,9,@A@==+8+9+9<>=86+8,4,88=3=?@3@@FC>:8+,6D+=?>8C*0*3*4:133)2::<*>*+3452*/28778C);5C0/?<??C=*014C:+;3>BG;(*)).+4)(1.,2772(7<F>)2-*-,,,,44(/,4),((((**,,((0.((*-.--).*-(---)((1(((,.((((,(.(((((((((,-1(((0)/**42((
@M02996:162:000000000-B87FG:1:1101:12914:6013 2:N:0:TCGACGTC+TTATGCGA
GACTACAGGGGGATCTAATCCTGTTTGCTCCCCACGCTTTCGTGCATGAGCGGCAGGACAGGTCCAGGGGAGTGCCTTCGCCATCGGGGTTCCTCCGCATATCTACGCAGGTCACGGCTACACGCGGAATTCCATCCCCCTCTACCGTACGCTAGCCATGCAGGCACAAAGGCAGTTCCCAGGGTGAGCCCGGGGAGTTCACCGCTGACTTGCATAACCGCCGGCGCACGCGGTAAGCGCAGTAAAGCCGAGGAACGCATGCACCCTACGGATGACCGCGGCTGCGGGCACGGGGGGAGGG
+
@@@,8CDCFDD+@,B,6@,6CCC;,<CE,,6,BCC@+6,,,8,:8@9<@E<@+8@C+@FFGGFGGGGGDEG+=?<E,9=?B4=7DCC+74+,@,CEFFB+@9;+9C>>B++,,6,4==*6=98CGGGEC+,37<,=C,@8753?8F>*3<*0*6@7CG7?@C;,=9CCCGG0/69,4=5?CCF*+16C1=5.:5:9.*0).04(2.4(4*0..=)94)2-2,-((4;19803)9(,..**-1(6/)649-0((0.*-((--*..0((..4(,,(().3(210,3((3((--2))1*13(((
@M02996:162:000000000-B87FG:1:1101:11202:6023 2:N:0:TCGACGTC+TTATGCGA
GACTACAGGGGGATCTAATCCTGTGTGCTCCCCACGCTTTCGTGCATGAGCGTCAGGACAGGTCCAGGGGAGTGCCTTCGCCATCGGGGGGCCTCCGCATATCTACGCAGGTCACGGCTACACGCGGAAGGCCAGCCCCCTCGACCGTACGCTAGCCAGGCAGGCACAAATGCAGTTCCCAGGGGGAGGCCGGGGAGGGCAGATCGGGCGGGCAAAACCGCCTGCGCACGGGGTACGCCCAGAAAGGGCGAAGAACGCGTGCACCCGACGGAGTACCGCGGCGGAGGGCACGGAGGGAGCG
+
@CA6@CFDDDD+@,@,;<56,@C;,6;F,,,:@C@@+,,,,8,96B,,@<C@+,6@,C6FDFFGGFED:7@+8:,A,4D?B,=,9=@+4++*5*6@7C<*<1,+5?>>8**2,23815/7893=*=@B@1*8B=/:F8*?93)9<87*09.4*/7<?CE=8C32*8<:DD08+/;0176*+27**/,1(22,8:C4(*)(,*-).)49;)),(7(04)*-2((,(-,,-*(()-,.,(**,.(.6.,(*-)(-0(*,--,,*-)0((-,-((--.-)-(,(3((((,((-((0)12*46(4
@M02996:162:000000000-B87FG:1:1101:14204:6085 2:N:0:TCGACGTC+TTATGCGA
GACTACCCGGGGATCGAATCCTGTGTGCGCCCCACGCTGTCGTGCATGAGCGGCAGTACAGGCCCAGGGGAGTGCCTTCGCCATCGGTGTGCCTCCGCATATCGACGCAGGTCACGGCGACACGCGGAATGCCAGCCCCCTCTGCCGGACGCTAGCCTTGCAGGCACAAAGGCAGGTCCCAGGTGGAGCCCGGGGAAGTCACCGCGGGCGTGCAAAGCCGCCGGCGCACGCGGTACGCCCAGTAAGGCCGATGAAGGCGCGCAACCGACGGAGAACGGGGGCTGCGGGCGCGAGGGAAGGG
+
@@88@CCE@CC+@,6,8;AFFF@;,<;E,@,@@@6@+6,,C9:@B6:@@DCC7@@B,CFFFGG@FDFGGDG7BBB?,4@?8B?4===+84+,@,>FGG@+?+4+6@>>>++,,3588:*6=:+@CFC@:*,3,<49C1AB*:/;6C>*0:)6*88?C++<<<7,:A8CFCG;85C7>C<>CCF0+/37318->>G9(*)--+5(()4(4))-4;AFF42-2(-(-3690844),-32(**-3..9).(1-0,,1:*..-(-)-(140-4--,((.5,,(,((3,-(26(((-))//*43((
@M02996:162:000000000-B87FG:1:1101:18613:6135 2:N:0:TCGACGTC+TTATGCGA
GACTACTAGGGTATCTAATCCTGTTTGCTCCCCACGCTGTCGTGCATGAGCGTCAGTACAGGCCCAGGGGATTGCCTTCGCCATCGGTGTTCCGCCGCATAGCTACGCATGTCACGGCTACACGCGGAAGGCCAGCCCCCTCTGCCGTACGCTAGCCTTGCAGGCACAAAGGCAGTTCCCAGGTGGAGCCCGGGGATATCACCTCTGGCGTGCAAAGCAGCCTGCGCACGCGGTACGCGCAGGAAATGCGACGAAGGGGCGGACCCGACGGAGTACCGGGGGTACAGGCAAGGGGGGAGAG
+
@@A,@FCFDFF6C6<<C<A,@@C,,<CA9<<8,C@@:;,,A@@@B@@<AAEB+8@C,CFFGGFCGGDGGDG,,?@<,,9A6,?=DCD8=,,,9,8CGE=,=+4+4:>@=++9,4,+68*669:A4FC@B++,@F3=D8=C=59=DFA+3=*:+8?3C,24@C8,49DC;>@9DAD,+=*;>?C,,15C24::DBG9,++..+6)6/6)3)13/>>/,7*.*.(.(4(-(*(-)((---*22466<())2-.((04*-((--)((7(-(,,(,((,).,((((,(.).,((((0)*2*(-(-
@M02996:162:000000000-B87FG:1:1101:25732:6259 2:N:0:TCGACGTC+TTATGCGA
GACTACACGGGTATCTAATCCTGTTTGCTCCCCACGCTTTCGTGCATGAGCGTCAGTACAGGCCCAGGGGATTGCCTTCGCCATCGGTGCTCCTCCGCATATCTACGCATTTCACTGCTACACGCGGAATTCCATCCCCCTCTGCCGTACTCTAGCCTTGCAGTCACAAAGGCAGTTCCCAGGTTTAGCCCGGGGATTTCACCTCTGTCTTGCAAAGCCGCCTGCGCACCCTTTACGCCCAGTAATTCCGATTAACGCTCGCACCCTCCGTATTACCGCGGCTGCTGGCACCTTGTTGGC
+
C@CC8C@FGGCFGGGG9EFGGGGGGGCGGGEFEFGEEFDFGGGGGGGGFGGEGEFGGFGCAFFGGGCFCC@FF?DGGDDGGGCFFGDFDE,ADFEFGDGGDBFGGGGGE8CFGFFAFDBDGFFC7:>FC=EGGGGD=EFGGAF?FG>@*@FEFGGECAF88E6@99FC6EGFGFDGFGCF;DCCC+:>C9FA?BD@@C?C<C**5;5004845F)+/5*(26:@;60(:*/2*8AF?6>*-<.6944<78B(8:)2(-(-4719D((,(,-((,)6),-,3(,322).1:)())+33(.(
@M02996:162:000000000-B87FG:1:1101:10464:6278 2:N:0:TCGACGTC+TTATGCGA
GACTACCCGGGTATCTAATCCTGTGTGCTCCCCACGCTTTCGTGCATGAGCGTCAGTACAGGCCCAGGGGATTGCCTTCGCCATCGGTGGTCCTCCGCAGATCGACGCATGTCACGGCTACACGCGGAAGGCCATCCCCCTCTGCCGTACGCTAGCCTTGCAGGCACAAAGGCAGTTCCCAGGTGGAGCCCGGGGATTGCACCTCGGTCGGGCAAAGCCGCCTGCGCACGCGTTACGCCCAGGAATTCCGAGGAACGCGCGCAACCTACGGAGTACCGCGGCGGCGGGCACGGAGAGAGGG
+
@@8,AFEF@CD+@<F9CA9CFE@;,<CE<<,CCC:@@6,9@8C@BB<@DDFE+BBE6@FEGGGGGDDFEGB,E?C?,CDB@8@CFCC6?68,@,CAFF@+@+=+>FC@C++9;=A848*=?C4CCFDCC++8@D,=D8@B8:*=+@>3:C*:*>?DF:2<C?8,4;DC>FGF=9D,BDFF,<C,,/675:8.::C9(+))798(3)6/6)),1>?57)2-2((,.3(438(,)(-(3(1/123?F.))2.0((04*-((--).(112554--((54.4(-1>(-(4,3,-42))2*2,-((
@M02996:162:000000000-B87FG:1:1101:15214:6508 2:N:0:TCGACGTC+TTATGCGA
GACTACAAGGGTATCTAATCCTGTTTGCTCCCCACGCTTTCGTGCATGAGCGTCAGTACAGGCCCAGGGGATTGCCTTCGCCATCGGTGTTCCTCCGCATATCTACGCATTTCACTGCTACACGCGGAATTCCATCCCCCTCTGCCGTACTCTAGCCTTGCAGTCGCAAAGGCAGTTCCCAGGTTGAGCCCGGGGATTTCACCTCTGTCTTGCAAAGCCGCCTGCGCACGCTTTACGCCCAGTAATTCCGATTAACGCTCGCACCCTACGTATTACCGCCGCTGCTGGCACGTATTTAGC
+
CCCCCGGGGGGGGGGGGGGGGGGGGGGGGGGGGGGGGGGGGGGGGGGGFGGGGGGGGDF<EFFFGGGGGGGGGGGGGGGGGGGGGEFFGGGGGGGGEECC?FGGGGGGGGGGGGGGGDFFGFFGGDFGEGGGGGGFGGGGGFFGGG>FBGFFGE?FGGGGGGFCF>DEG:?AFFCCBGFFEDCFGF@C5FGFEE>2(:AECC>>BF3?EFGEF*.2/;C6C:30;29(6=-(5<<D?6EG::34/4AAF>)86).:(-(-,919DB:?<?,)6256)((,44((-),(2(4(00+00699
@M02996:162:000000000-B87FG:1:1101:17009:6518 2:N:0:TCGACGTC+TTATGCGA
GACTACCGGGGTATCTAATCCTGTTTGCTCCCCACGCTTTCGTGCATGAGCGTCAGTACCGTCCCAGGGGATTGCCTTCGCCATCGGTGTTCCTCCGCATATCTACGCATTTCACTGCTACACGCGGAATTCCGTCCCCCTCTCCCGTACTCTAGCCTTGCAGTCTCAGAGGCACTTCCCCGGTTGAGCCCGGGGATTTCACCTCTGTCTTGCACAGCCACCTACGCACGCTTTACGCCCAGTAATTCCGATTAACGCTCGCACCCTACGTATTACCGCGGCTGCTTGCCCGTAGTTAGC
+
CCCCCG@FEEGFGGGGGFGGGGGGGGGFGFFFE-6+@FGGGFCFG,F,CFFGGGGGG,6,B,8CFFFF,++44AEGGGGGGG7=D>BFEC@F,5CAF@FGGFGDFGGGGGGGGGG9F>FFF9E+B+@+>DEGG,6==EFGGFF8DG>65CFE,;8=EA,9CE<BC+?;+3,9:>*:ACEF,4@;>4)8;GG>4)801?FF?F43=*)1973)7;)//2/(A6:(426-4*,29?)5:0C8,(4<*)6::4021<):,,-,-/,-7<F:<34)-(.64((,(-716)).((.(0)229).)
@M02996:162:000000000-B87FG:1:1101:27107:6560 2:N:0:TCGACGTC+TTATGCGA
GACTACAGGGGTATCTAATCCTGTTTGCTCCCCACGCTTTCGTGCATGAGCGTCAGTACAGGCCCAGGGGATTGCCTTCGCCATCGGTGTTCCTCCGCATATCTACGCATTTCACTGCTACACGCGGAATTCCATCCCCCTCTGCCGTACTCTAGCCTTGCAGTCACAAAGGCAGTTCCCAGGTTGAGCCCGGGGATTTCACCTCTGTCTTGCAAAGCCGCCTGCGCACGCTTTACGCCCAGTAATTCCGATTAACGCTCGCACCCTACGTATTACCGCGTCTGCTGGACCGTAGTTATC
+
CCCCCGGGGGGFGGGGGGGGGGGGGFGGGFFGGGGGGGGGGGGGGGGGGGGGGGGGGGGGGGG7FGGGGGGGGGGGGGGGCFGGGGGGGGGFGGGGGGGGECGFGGGGGGGFGFEAF<DFF9ECCEEFGGGGGGE8D=F86>FFGG=:?DFB,@DFEEGGFG@@<<C<?3DFGFGF7CE>FFF9DGC55@CAFBD=@FAE@FEFB*78CFC856;8(8D>716(,.,(6*,-9144(42??08<999<2(7817<D-,--21175(4<(,..64--),-3-,-(6<B(((.400*2<)).
@M02996:162:000000000-B87FG:1:1101:27117:6575 2:N:0:TCGACGTC+TTATGCGA
GACTACAGGGGTATCTAATCCTGTTTGCTCCCCACGCTTTCGTGCATGAGCGTCAGTACAGGCCCAGGGGATTGCCTTCGCCATCGGTGTTCCTCCGCATATCTACGCATTTCACTGCTACACGCGGAATTCCATCCCCCTCTGCCGTACTCTAGCCTTGCAGTCACAAAGGCAGTTCCCAGGTTGAGCCCGGGGATTTCACCTCTGTCTTGCAAAGCCGCCTGCGCACGCTTTACGCCCAGTAATTCCGATTAACGCTCGCACCCTACGTATTACAGCGGCTGCTTGCACGTAGTTACC
+
CCCCCGGGGGGGGGGGGGGGGGGGGGGFGGFFGGGGGGGGGGGGGGGGGGGGGGGGGGGGGGGEGGGGGGGGGGGGGGGGGGGGGGFGGGEGGGGGGGGGGFGGGGGGCEEGGGGFGDFFDCFEGGGGGGGGGGGGGGFGGFFGGFFCBGFFFDGGGGGGGFCFGFGGGGEFGF>GFGFFGCF?BFBGC@D9>?G@=?6<CGFFB65CCFDEBF4FE;>;C63=@:;6;:9-9<>AFFGG0?BB?<ABC?)3656C(,---9,;D?FB:64)68:4)..(-137:)),:2?677*;<-))
@M02996:162:000000000-B87FG:1:1101:19467:6594 2:N:0:TCGACGTC+TTATGCGA
GACTACTCGGGTATCTAATCCTGTTTGCTCCCCACGCTTTCGTGCATGAGCGTCAGTACCGGCCCAGGGGATTGCCTTCGCCATCGGTGTTCCTCCGCATATCTACGCATTTCACTGCTACACGCGGAATTCCATCCCCCTCTGCCGTACTCTAGCCTTGCAGTCACAAAGGCAGTTCCCAGGTTGAGCCCTGGGATTTCACCTCTGTCTTGCAAAGCCGCCTGCGCACCCTTTCCGCCCAGTATTTCCGATTACCGCCCGCCCCCTCCGTTTTACGCCCGCTCTCGCGCCGTGTTTAGC
+
CCCCCGGGGGGGGGGGGFFGGFGGGGGGGGGGGGGGGGGGGGGGDGGGGGGGGGGGGCF9BFFFGFGC:F@C@FFGGGGGGGGCFG7FGGGGFFFE:FFGGFGF;FGGGGGGGGGFE:FFFFF+B7F:FFGGG:CD?@DC@AF6=F>35CFEG,BFFGGCFF<FGACCF6DFFA*AAGFF9:5@@057:CG2;:44<A9EE?E39A@<CFC@48*1(/8:E6/(6(461*((06.)((;862(6*-).*()(-7)0(-(-2D(4C9(332-).:)-((((-1,(()-((-3(0)2*86).
@M02996:162:000000000-B87FG:1:1101:15556:6638 2:N:0:TCGACGTC+TTATGCGA
GACTACAGGGGTATCTAATCCTGTTTGCTCCCCACGCTTTCGTGCATGAGCGTCAGTACAGGCCCAGGGGATTGCCTTCGCCATCGGTGTTCCTCCGCATATCTACGCATTTCACTGCTACACGCGGAATTCCATCCCCCTCTGCCGTACTCTAGCCTTGCAGTCACAAAGGCAGTTCCCAGGTTGAGCCCGGGGATTTCACCTCTGTCTTGCAAAGCCTCCTGCGCACGCTTTACGCCCAGTAATTCCGTTTAACGCTCGCACCCTCCGTATTCACGCGGCTCCTGGCGCGTAGTTCAC
+
CCCCCGEFGGGFGGGFGFFGGGGGGGGGGGFFEGGGGG>CGEGGGGGFGEGGGGGGFEG<EFFGGGGFGGGCEEGGFFGGDGGGGDGGGEFGGGGG:BCGDBFGGGGDECCF;FEDFDFFFEB8EBCFC+=EFAFGDGGGGAFAFG@FBG?EGFFGGGGGGFCFG+BC+DC5;CGGFG=?@,1<BDCA=4D@>?429,;?*5>EB*)/1BCB=A*4..2(7356(.943*((2(.72482,4:4994422))()60---(-1(-941(,--(..))6.1499((((..((-40)/;+6))
@M02996:162:000000000-B87FG:1:1101:15572:6652 2:N:0:TCGACGTC+TTATGCGA
GACTACAGGGGTATCTAATCCTGTTTGCTCCCCACGCTTTCGTGCATGAGCGTCAGTACCGGCCCAGGGGATTGCCTTCGCCATCGGTGTTCCTCCGCATATCTACGCATTTCACTGCTACACGCGGAATTCCATCCCCCTCTGCCGTACTCTAGCCTTGCAGTCACAAAGGCAGTTCCCAGGTTGAGCCCGGGGATTTCACCTCTGTCTTGCAAAGCCGCCTGCGCACGCTTTACGCCCAGTAATTCCGTTTAACGCTCCCCCCCTACGTTTTACCGCGGCTGCTGGCACGTGGTTAGC
+
CCCCCGGGGGGGGFGGDFFGGGGGGGGGGGGGGGGGGGGGGGGGGGGGGGGGGGGGGFG9@CFGGFGEGGCCFGGGGGGGGGGGGGEGGGGGGGGG>FFFDFGGGGGGGGGGGGFGGDFGGBDEGDG:BFGGGGFDGGGGGFFDGGFFFGFFGCFGGGGCFFC@FAGGCCDFF5CGFGFFEFFGGG=FBGGFEDG>=FFEFGFFFF;)<CF3<6/6;A;9C66=?7@(4/,3C?AAB?GG16:994<:;:).33::--(((/-29>>0:1.(.--..(0--7>7:0)(((.,0)*/;).)
@M02996:162:000000000-B87FG:1:1101:9992:6819 2:N:0:TCGACGTC+TTATGCGA
GACTACCGGGGTATCTAATCCTGTTTGCTCCCCACGCTTTCGCGCCTCAGCGTCAGTATTGGTCCAGTTGGCCGCCTTCGCCACTGGTGTTCTTGCGAATATCTACGAATTTCACCTCTACACTCGCAGTTCCACCAACCTCTACCAAACTCAAGCCAAACAGTCTCGAAGGCAATTCTGTGGTTGAGCCACAGGCTTTCACCCCCGACTTGAATGGCCGCCTACGCGCCCTTTACGCCCAGTGATTCCGAGCAACGCTAGCCCCCTTCGTATTACCGCCGCTGCTGTCCCGAAGTTAGC
+
CCCCCGGGGGGGGGGGGGGGGGGGGGGGGGGGGGGGGGGGGGGGGGGGGGGGGGGGG9FGGGGGGFGGGFDEGEGGGGGGGGGGGFFFGGGGFF>F+=FFGFGGGGGGGGGGGGGGF8DFGEGGGFGBFFGGGFGFFDEGGFFCFGE,DFFFFFGGGG8DFFDC,?FEDFC*8*=FFGFFEEFFGGFF=F,:CFC>BCAEFGFB9E2=>?D:B)>8;;F(=:37@6>30B>(9?AF?0EE:2?79:DFGF:(43,9---(-242C>FFB2..256:2,((4996>:3.)))(0)*/0)64
@M02996:162:000000000-B87FG:1:1101:9778:6838 2:N:0:TCGACGTC+TTATGCGA
GACTACCGGGGTATCTAATCCTGTTTGCTCCCCACGCTTTCGTGCATGAGCGTCAGTACAGGTCCAGGGGATTGCCTTCGCCATCGGTGTTCCTCCGCATATCTACGCATTTCACTGCTACACGCGGAATTCCATCCCCCTCTACCGTACTCTAGCCATGCAGTCACAAAGGCAGTTCCCAGGTTGAGCCCGGGGATTTCACCTCTGTCTTGCATAACCGCCTGCGCACGCTTTACGCCCAGTAATTCCGATTAACGCTTGCACCCTACGTATTACCGCGGCTGCTGGCACGTAGTTGCG
+
CCCCCGGGGGGGGGGGGGGGGGGGGGGGGGFGGGGGGGGGGGGGGGGGGGGGGGGGGFF9CEGFGFG<@CBFFFFGGGGGGGGGFGFFEGGGGFGG:F@FGFGGGGGGGGGGGGGFF:DDDEFCECE>FDFFGGGFGFGGGFFGGG=FFDFFDCFGGFGFFCEGGBBBF:@AFFDCCGFFBDFGGG@GEGGB*?4@=F=CCFE>@A=<?FGFEA?A)67:C3/(66;,683(98>>BBDE?6>A99)5:>>B(7)0-.-((17>F:1(44..:2.6611(-211624(01,2)0/20))(
@M02996:162:000000000-B87FG:1:1101:21274:6841 2:N:0:TCGACGTC+TTATGCGA
GACTACCAGGGTATCTAATCCTGTTTGCTCCCCACGCTTTCGTGCATGAGCGTCAGTACAGGTCCAGGGGATTGCCTTCGCCATCGGTGTTCCTCCGCATATCTACGCATTTCACTGCTACACGCGGAATTCCATCCCCCTCTACCGTACTCTAGCCATGCAGTCACAAAGGCAGTTCCCAGGTTGAGCCCGGGGATTTCACCTCTGTCTTGCATAACCGCCTGCGCCCGCTTTACGCCCAGTAATTCCGATTAACGCCTGCACCCTACGTTTTACCGCGGATGCTGGCCCGGTAGTCGC
+
CCCCCGGGGGGGGGGGGGGGGGGGGGGGGGEGGGGGGGGGGGGGGGGGFGGGGGGGGAG9FEFGGGGFGG>FGGGGGGGGGGGGGG7CFGGGFGGFCEGGDFGGGGGGGGGGGGGGGDFFFFFEGCC>B:DGGGGGGDDCDDFDCG=A@GFFGGGGGGGGGGBFGFFFDBD6EFDGFGFFFF6CFGF5@GGAEBGAFGFFEGFFFFFEFFGEBA@80882:6(/619(.1((:?FE<?GE(:>69AAAFF32179:((((,1(8CB3:B?4((85541-(((-44--5((-().**343(
@M02996:162:000000000-B87FG:1:1101:9760:6844 2:N:0:TCGACGTC+TTATGCGA
GACTACCGGGGTATCTAATCCTGTTTGCTCCCCACGCTTTCGTGCATGAGCGTCAGTACAGGTCCAGGGGATTGCCTTCGCCATCGGTGTTCCTCCGCATATCTACGCATTTCACTGCTACACGCGGAATTCCATCCCCCTCTACCGTACTCTAGCCATGCAGTCACAAAGGCAGTTCCCAGGTTGAGCCCGGGGATTTCACCTCTGTCTTGCATAACCGCCTGCGCACGCTTTACGCCCAGTAATTCCGCTTAACGCTTGCCCCCTACGTTTTACCTCGGCTTCTGGCCCGTTGTTAGC
+
CCCCCGGGGGGCCEGGGGGGGGGGGGGGGGEGGGGGGGGGGGGGGGGG9FGGGGGGFCG,@FFFGGCCFDEGGGGGGFGFGEGGGGFFCFEGGFFFFFGGGFGGGGGGGEDGGGCEC:D?FFGGGCF>7CFGGFGFGGD8C>F=FG=>?DDDFGGGGCC7><A@F9C:;,@AFF5CCFEF@6:CEFBG@=D5A>D95CFF?EE@DFB5CFCAEFC8>AF7*./361;((*,(1:5:-(2:(4(66)4<7()(()-*-,(--1()1-11.(,((-63)-)(,-4(())-)((-))/2;)54
@M02996:162:000000000-B87FG:1:1101:10624:6851 2:N:0:TCGACGTC+TTATGCGA
GACTACCCGGGTATCTAATCCTGTTTGCTCCCCACGCTTTCGTGCATGAGCGTCAGTACAGGCCCAGGGGATTGCCTTCGCCATCGGTGTTCCTCCGCATATCTACGCATTTCACTGCTACACGCGGAATTCCATCCCCCTCTGCCGTACTCTAGCCTTGCAGTCACAAAGGCAGTTCCCAGGTTGAGCCCGGGGATTTCACCTCTGTCTTGCAAAGCCGCCTGCGCACCCTTTACGCCCAGTAATTCCTATTAACGCTCGCACCCGACGTCTTCCCGCCGCTGCTGCCAAGTCTTTAGC
+
CCCCCGGGGGGGGGGGGGGGGGGFGGGGGGFGGGGGGGGGGGGGGGGGGGGEGGGGG9F,EEGGGCFCCG@FGEEGGGGGGGGGGGEFGGGGFCEF4F7@FBFGGGGGGGDGGGGDG>DDFFFGGGFF@FFGGFFGGFGGGAFDFGAFAGDEG9FDFFC?EE@FGAGGGCG5DFCCFGFFFCFFFCC9:F87*:755<AE<?EEFA>89FGFEF3;(.;3C:4=26>(,*(-944606>E,3:9?526C47))04:--(--1(418(((,--(,)),(((-((-7)))())(/1+++)6:
@M02996:162:000000000-B87FG:1:1101:8466:6852 2:N:0:TCGACGTC+TTATGCGA
GACTACTCGGGTATCTAATCCTGTTTGCTCCCCACGCTTTCGTGCATGAGCGTCAGTACAGGCCCAGGGGATTGCCTTCGCCATCGGTGTTCCTCCGCATATCTACGCATTTCACTGCTACACGCGGAATTCCATCCCCCTCTGCCGTACTCTAGCCTTGCAGTCACAAAGGCAGTTCCCAGGTTGAGCCCGGGGATTTCACCTCTGTCTTGCAAAGCCGCCTGCGCACGCTTTACGCCCCGTAATTCCGATTAACGCTCGCACCCTACGTATTACCGCCGCATCTGGCACGTTGTTAGC
+
CCCCCGGGGGGGGGGGGGGGGGGGGGGGGGGGEGGGGGGGGGGGGGGGFGGDGGGGGAG9EDFGGGG?FG@FGGGGGGGGGGGGGGFFGGGGFFGGCC=FGFGGGGGGGGGGGGGGG>FDGFF=EDFFGFGGGGGGGGGGGAFFGGFFEDDDE>FGGGGGGGFCGFGCFCCAFA6CFGFF@CCF@7CFEGGFEFCB?CFFFGF@DFBEEFG9E69F15C3=4/6;6612816>:>AF<C5(--(02A::2)4?352-----/(-5<6381,)..)-.(,(,--(().))(,(.)22A))-
@M02996:162:000000000-B87FG:1:1101:9790:6852 2:N:0:TCGACGTC+TTATGCGA
GACTACCGGGGTATCTAATCCTGTTTGCTCCCCACGCTTTCGTGCATGAGCGTCAGTACCGGTCCAGGGGATTGCCTTCGCCATCGGTGTTCCTCCGCATATCTACGCATTTCACTGCTACACGCGGAATTCCATCCCCCTCTACCGTACTCTAGCCATGCAGTCACAAAGGCATTTCCCAGGTTGCGCCCGGGGATTTCACCTCTGTCTTTCATAACCGCCTGCGCACGCTTTACGCCCCGTAATTCTGTTTAACGCTTTCCCCCTACGCTTTACATCGGCTGCTGGCACGTGGTTGTC
+
CCCCCGGGGGEGGGGGFFFGGGGGGGGGGGGGEFGGGGGGGGGGGGGGCFGGGGGGGAF,6BFFGEF@FD7FFGGGGGGGGEGGGGFGGGGGGGGF:BFGF7DGGGGGGGGGGGFGG:BFG9F6CEFCFFGGG=EDFFGGGFFCFGFFFGFEGDFGF9ECE,:FF?FFFECFGF*@BGEF7D5<FC)*5CG5))895CFF?FE8<F;)7C=)7F.3);6,21?016>998(37:BABBDG1(490(..*)*6.*)2(,,(,2)5999(34((4(4.)).(--,1<??(((54..*2/(-6
@M02996:162:000000000-B87FG:1:1101:21261:6856 2:N:0:TCGACGTC+TTATGCGA
GACTACCAGGGTATCTAATCCTGTTTGCTCCCCACGCTTTCGTGCATGAGCGTCAGTACCGGTCCAGGGGATTGCCTTCGCCATCGGTGTTCCTCCGCATATCTACGCATTTCACTGCTACACGCGGAATTCCATCCCCCTCTACCGTACTCTAGCCATGCAGTCCCAAAGGCAGTTCCCAGGTTGAGCCCGGGGATTTCCCCTCCGTCTTGCATAACCGCCTGCGCACCCTTTACGCCCAGTAATTCCGATTAACGCTTGCACCCTACGTTTTACCGCCGCTTCTGGCACCTTGTTCGC
+
CCCCCGGGGGGGFGFGGFGGGGGGGGGGGGGGGFGGGGGGGGGGG?FFFGGGGGGGG9F,CFFEFFF@FEC:FFGGGGGGGG@FE6BFEGGFFFEEEEDGGFGGGFGGG6FGFGGDG>FDD>F6E7>CFFDEG8=DG@DGD>F7DG=D5DFF3C=F8=D,@8DFE*=@C,DFGFGEFGFF9:5@FDEC8CG>5/*6(?84*>>55)/-76F4;*9+7=<9E4//(623:*3(9:)4((2?((5A42<<C0)(().2--(-(*).9:B(3((((4)))4,,239(19)))(.())+23.(-
@M02996:162:000000000-B87FG:1:1101:10642:6860 2:N:0:TCGACGTC+TTATGCGA
GACTACCCGGGTATCTAATCCTGTTTGCTCCCCACGCTTTCGTGCATGAGCGTCAGTACAGGCCCAGGGGATTGCCTTCGCCATCGGTGTTCCTCCGCATATCTACGCATTTCACTGCTACACGCGGAATTCCATCCCCCTCTGCCGTACTCTAGCCTTGCAGTCACAAAGGCAGTTCCCAGGTTGAGCCCGGGGATTTCACCTCTGTCTTTCAAAGCCGCCTGCGCACGCTTTACGCCCAGTAATTCCGGTTAACGCCCGCACCCTACGTATTACCGCCGCTGCTGGCCCGTGTTTAGC
+
CCCCCGGGGGGGGGGGGFFGGGGGGGGGGGGDFGGGGGGGGGGGGFGGGGGGGGGGG<F,CDFGGGG,BCBFFGGGGGGGGGGGGCFGFGGGGCEF>B@FG7EGGGGGGGGGGGGGG>DFF9FCEF:4CDFGGEDDGGGGGFF6DGFFEGFFFCGGGGG,D9@FF5F7CFF5D5CFFGFFE6@AFGEGEGGFE>C=2BFFFGFEFFFFEF:)<6.+9;83=.621.6(6860>?2620CC8?FFF<<>:40-(.6:--((-1-(9:??6:(,.4.:)-,(-432>4:>0(4780**2)).
@M02996:162:000000000-B87FG:1:1101:27414:6872 2:N:0:TCGACGTC+TTATGCGA
GACTACCAGGGTATCTAATCCTGTTTGCTCCCCACGCTTTCGTGCATGAGCGTCAGTACAGGCCCAGGGGATTGCCTTCGCCATCGGTGTTCCTCCGCATATCTACGCATTTCACTGCTACACGCGGAATTCCATCCCCCTCTGCCGTACTCTAGCCTTGCAGTCACAAAGGCAGTTCCCAGGTTGAGCCCGGGGATTTCACCTCTGTCTTGCAAAGCCGCCTGCGCACGCTTTACGCCCAGTAATTCCGATTCACTCCTGCTCCCTCCGTTTTACCGCGGCTGCTGGCACGTATTTTGC
+
CCCCCGGGGGEFEGGGGGGGGGGGFFFGGGGFGGGGGGEGGGGGGGGGFGGGGGGGFGGGGGGEGGGGECGEGGGGGGGGDFFGGEFGDFECGGGGGGGDEFFGGFF>BCBFFGFAGDD=@BFGGGCFFGGGGGGGGGFEGFFGGGFFEGFEGG?FGFDC@FDCE9CGFGGFGADGFGEFFGG9FFCF@;>1:?C>2FFFCFBB>FEEFFD44*9=(;D152:=D>6:@5:7C64<??>CBB74?4<2::)23*6:).,),2(.71,(-(-)((..-(((((4312)51(,87)++0).4
@M02996:162:000000000-B87FG:1:1101:22178:6890 2:N:0:TCGACGTC+TTATGCGA
GACTACTCGGGTATCTAATCCTGTTTGCTCCCCACGCTTTCGTGCATGAGCGTCAGTACAGGCCCAGGGGATTGCCTTCGCCATCGGTGTTCCTCCGCATATCTACGCATTTCACTGCTACACGCGGAATTCCATCCCCCTCTGCCGTACTCTAGCCTTGCAGTCACAAAGGCAGTTCCCAGGTTGAGCCCGGGGATTTCACCTCTGTCTTGCAAAGCCGCCTGCGCACGCTTTACGCCCAGTAATTCCGATTAACGCCCGCACCCTCCGTATTACCACGGCTGAGGGCCCGTAGTTAGC
+
CCCCCGGGGGGGGGGGGGGGGGGGGGGGGGGGEFGGGGGGGGGGGGGGGFGGEGGGGGG9EFFFGFG7CF@CFFGGGGGGGGGGGEFFFGGGGGGGFGGGGFGFCFGGGGGGGGGGGDFGFEEEECFBFGGGGEDGGGGGGDFDFGACDGFFGGGGGGGGFG5FG+BFGCEFGFDFFGFFEFGFFFCG8FGF4@4-9FFFFG==5809CFG=EF?16AC:C:8;@9@061637?<A66EE3<?F?AAA>?3(-052(-(.-93;GFB(((-(.4.44),,,490(((((2((0)12<).6
@M02996:162:000000000-B87FG:1:1101:22170:6907 2:N:0:TCGACGTC+TTATGCGA
GACTACTCGGGTATCTAATCCTGTTTGCTCCCCACGCTTTCGTGCATGAGCGTCAGTACCGGCCCAGGGGATTGCCTTCGCCATCGGTGTTCCTCCGCATATCTACGCATTTCACTGCTACACGCGGAATTCCATCCCCCTCTTCCGTACTCCAGCCTTGCAGTCCCAAAGGCAGTTCCCAGGTTGAGCCCCGGCATTTCCCCTCCGTCTTTCAAAGCCGCCTGTCCACCCTTTCCGCCCATGCACTCCGATTCACTCTCGCACCCCACGTATTACCGCCGCTGCTGGCACTTTATTAGC
+
CCCCCG9FG7FACCEF96@FGGFEGFFEGGDFCCECFGGFFGGGGCF<,5C@CEG@C9E,,@BFGG8,6@+,4:@BFFF7F:,@D=?C,BCDE<9A@:@@+;EF,F=F88FFGDFFD:D+DEE+67@+==DGGE=DDFG=8:?++C=>5=5D,,+3@@FC7,1@1*24+,3;,*3@+2;937@<3*)*);8)9*)/(7=@<,>25)5=;4<7?77+;;0626(2))61.*,(2:)-((/2((,(9))(0-),-*67)).)-1-3/2((.(-.).454((((-(-4,)(((.4)*+++)),
@M02996:162:000000000-B87FG:1:1101:9842:6916 2:N:0:TCGACGTC+TTATGCGA
GACTACCAGGGTATCTAATCCTGTTTGCTCCCCACGCTTTCGTGCATGAGCGTCAGTACAGGCCCAGGGGATTGCCTTCGCCATCGGTGTTCCTCCGCATATCTACGCATTTCACTGCTACACGCGGAATTCCATCCCCCTCTGCCGTACTCTAGCCTTGCAGTCACAAAGGCAGTTCCCAGGTTGAGCCCGGGGATTTCACCTCTGTCTTGCAAAGCCGCCTGCGCACGCTTTACGCCCCGTAATTCCGTTTAACGCTCGCCCCCTACGTATTACCGCGGCTGCTGGCACGTAGTTAGC
+
CCCCCGGGGGGGGGGGGGFGGGGGGGGGGGGGGGGGGGGGGGGGGGGGGGGEGGGGGGGC@EGGGGGCFG@FFGGGGGGGGGGGGGFFGGGGGGGG:CCFEFFDGGGGGDGGGGGGF:F9DFGDGCFEGGGGGGGFFGGGGAFDFGBFBGFFG;FFGGG,DE=FG?FEDF6CGF6FFGFFEFFFGG5*>FGFFDDF@GFEFGB3B4>EEFG4BF*4(;>:E:2(8;F06*639<BA??EE(31173:5:2)57..:--,-49(49;B?2,.....6.--(,,4(:?:011<B:5/;?)65
@M02996:162:000000000-B87FG:1:1101:19880:7057 2:N:0:TCGACGTC+TTATGCGA
GACTACCAGGGTATCTAATCCTGTTTGCTCCCCACGCTTTCGTGCATGAGCGTCAGTACCGGCCCAGGGGATTGCCTTCGCCATCGGTGTTCCTCCGCATATCTACGCATTTCACTGCTACACGCGGAATTCCATCCCCCTCTGCCGTACTCTAGCCTTGCAGTCCCAAAGGCAGTTCCCAGGTTGAGCCCGGGGATTTCACCTCTGTCTTGCAAAGCCGCCTGCGCACGCTTTACGCCCAGTAATTCCGCATAACGCTCGCACCCTCCGTATTACCGCGGCTGCTGGCACGTATTTAGC
+
CCCCCGCFGGGGGGGGGCFGGGGGGGGGGFFGGGGCGGGGGGGGGGGGGGGGGGGGG9F,,+@@FFF7BFE:FFGGGGGGGGGGGGEFGGGGGGFF:BGD,CFGGGGGGDGGGGGAF>FFF9B+>:@@FFEFGDECGFFEGAF?FG9FEDFEGGGGGFFCDF@FG6DCC,,;EFGGFGFFD?>EGGB46EGFAE4>@GFEEGB@BF)>CFG);A)1.88:E;67;,6.:*(,9:<A16EE618)/.)6:2)((069-((--149D??182-(.86))(----49:F?00(4(0.++<).4
@M02996:162:000000000-B87FG:1:1101:20483:7068 2:N:0:TCGACGTC+TTATGCGA
GACTACCAGGGTATCTAATCCTGTTTGCTCCCCACGCTTTCGTGCATGAGCGTCAGTACCGGCCCAGGGGATTGCCTTCGCCATCGGTGTTCCTCCGCATATCTACGCATTTCACTGCTACACGCGGAATTCCATCCCCCTCTGCCGTACTCTAGCCTTGCAGTCACAAAGGCAGTTCCCAGGTTGAGCCCGGGGATTTCACCTCTGTCTTGCAACGCCGCCTGCGCACGCTTTACGCCCAGTAATTCCGATTAACGCTCGCACCCTACGTTTTACGACGGCTTCTGGCTCGTAGTTCGC
+
CCCCCGGGGGGGGGGGGFGGGGGGGGGGGGCFGGGGGGGGGGGGGGGG9FGGGGGGG9F,@@FEGEG,BB7FFEFGGGGGGEGGGG7CFGGFGGEG:FBFGFFGFGGGGEFFGGFDF:DFG>B6EEDGD7EEGEEBFGGGGFFCFGA>:DFFE9+DCFGCGGC<7+=C68@FFFGGFGFF,4ACD*8*:FGF>B4@DGFFFEEEFF:8<FG3409)(8>2E46;F7>>B:1:7:99?0::(.::8---2(0(4.4:,(---9(4D??BB:.((4)4((((,,-2(-4)4(,(.0*2+4-(
@M02996:162:000000000-B87FG:1:1101:20466:7076 2:N:0:TCGACGTC+TTATGCGA
GACTACCAGGGTATCTAATCCTGTTTGCTCCCCACGCTTTCGTGCATGAGCGTCAGTACAGGCCCAGGGGATTGCCTTCGCCATCGGTGTTCCTCCGCATATCTACGCATTTCACTGCTACACGCGGAATTCCATCCCCCTCTGCCGTACTCTAGCCTTGCAGTCACAACGGCAGTTCCCAGGTTGAGCCCGGGGATTTCACCTCTGTCTTGCAAAGCCGCCTGCGCACGCGTTACGCCCAGTAATTCCTATTAACGCTCGCACCCTACGTATTACAGCGGCTGCTTGCACTTGTTTATA
+
CCCCCGGGGGGGFGGGGGFGGGGGGGGGGGGGGGGGGGGGGGGGGGGGGGGGGGGGGFG,C8DCFFGGGG@FFGGGGGGGDGGGGE:FCGGGGGGGFEFGGBEFFGGGGGGGGGGGG>FDGGGDG7FFGDGGG,@DFGGGGAF?DGAFBDADFFDGGGGDG,:FC+=,?+@5@5DGFGEF>@CCF>EGEGG>4@49@GFFCCFFFF@CFFGE9*;=(8C;C9::6(46686(9;<6018C3(4496B<:)14A*6:-----1-9G8(,(3.))52-)).(,-44:)).,)..)123;6))
@M02996:162:000000000-B87FG:1:1101:25584:7157 2:N:0:TCGACGTC+TTATGCGA
GACTACACGGGTATCTAATCCTGTTTGCTCCCCACGCTTTCGTGCATGAGCGTCAGTACAGGCCCAGGGGATTGCCTTCGCCATCGGTGTTCCTCCGCATATCTACGCATTTCACTGCTACACGCGGAATTCCATCCCCCTCTGCCGTACTCTAGCCTTGCAGTCACAAAGGCAGTTCCCAGGTTGAGCCCGGGGATTTCACCTCTGTCTTGCAAAGCCGCCTGCGCACGCTTTACGCCCAGTAATTCCGATTAACCCCCGCACCCTACGTATTACCGCGGCGGCTTGCCCGTAGTTAAC
+
CCCCCGGGGGGGGFGGGGGGGGGGGGGGGGGGGGGGGGGGGGGGGGGGGGGGGGGGGGGGGGGGGGGGGGGGGGGGGGGGGGGGGGGGGGEGGGGGGGGGGFGGGGGGDGGGGGFBFDFFGGGGGGGGGGGGGGGGGGGGGFFGGGBFBGFFFFFGGGGGGGBCG+CACGGFGFGGFGFF9FGGCGFGFGGFFEGFFGFFFGFEFFEE<BGEFFF=EFF>C:6=D(60;82(964<B:EGF6:B@<2.::)-8))2)((,-1(3>61(3,.)).).-((,(4(,6((4-34<))//+)).
@M02996:162:000000000-B87FG:1:1101:25569:7166 2:N:0:TCGACGTC+TTATGCGA
GACTACACGGGTATCTAATCCTGTTTGCTCCCCACGCTCTCGTGCATGAGCGTCAGTACAGGCCCAGGGGATTGCCTTCGCCATCGGTGTTCCTCCGCATCTCAACGCATTTCACCGCTACACGCGGAATTCCATCCCCCTCTGCCGTACTCTAACCCTGCAGTCACAAAGGCAGGTCCCAGGTTGAGCCCTGGGATTTCACCTCTGGCTTGCAACGCCGCCTGCGCTCGCTTTACGCCCAGTAATTCCGATTAACGCCCGCCCCCTACGTGTTACCCACTCTGCTCGCACGTTGTTTGC
+
CCC<@E@FCC+6+,C@CCFEAEDGDEFFFF,,@FC@C,,9;BCEFG9@FEFB@CCCFGFF,6@:FC@F:+64@,AFEFG=@F:FD6:BC=:AE?EGFF+6++=,@FCGG>+=,C<,@:*=DFF64+@=+=DGF8ED8,=C?@B2+C030+*3,,+,@,@@,@58<9@FD,49DF>*;26*,,44>777)4:)A)*(8C4CCEE3@A))>AF(4*9)6:96E3(6133(-:4(1(:BFBDEF(5.*.52C3808:):(((-(/((/,-4((,((.)..()-(()..))-((4(0)*/*(()
@M02996:162:000000000-B87FG:1:1101:25599:7167 2:N:0:TCGACGTC+TTATGCGA
GACTACACGGGTATCTAATCCTGTTTGCTCCCCACGCTTTCGTGCATGAGCGTCAGTACAGGCCCAGGGGATTGCCTTCGCCATCGGTGTTCCTCCGCATATCTACGCATTTCACTGCTACACGCGGAATTCCATCCCCCTCTGCCGTACTCTAGCCTTGCAGTCACAAAGGCAGTTCCCAGGTTGAGCCCGGGGATTTCACCTCTGTCTTGCAAAGCCGCCTGCGCACGCTTTACGCCCAGTAATTCCGATTAACTCCCGCACCCTACGTATTACCGCGGCTGCTGGCACGTATTTGGC
+
CCCCCGGGGGGGGGGGGGGGGGGGGGGGGGFFGGGGGGGGGGGGGGGGGGGGGGGGGGGGGGGGGCGGGGGGGGGGGGGGGGGGGGFFGGGFGGGGGGGGG7FFGGGGGGGGGGGFG:FFFFFCGGGGGGGGGGGGGGGGGDFGGGFGFGFFFGG>DFGGG?8@FFGGG?FFGFGCFG5A@>F@FDEGFGGA?DD-(<AC?C==5/78CAFE;67A@;7:=>;17(6;934(124<0(:C(2446624:40(43:G)-).(14;D?0123(.-,..4((-,(((().(3()(0)++2).4
@M02996:162:000000000-B87FG:1:1101:16330:7168 2:N:0:TCGACGTC+TTATGCGA
GACTACTAGGGTATCTAATCCTGTTTGCTCCCCACGCTTTCGTGCATGAGCGTCAGTACAGGCCCAGGGGATTGCCTTCGCCATCGGTGTTCCTCCGCATATCTACGCATTTCACTGCTACACGCGGAATTCCATCCCCCTCTGCCGTACTCTAGCCTTGCAGTCACAAAGGCAGTTCCCAGGTTGAGCCCGGGGATTTCACCTCTGTCTTTCAAAGCCGCCTGCGCACGCTTTACGCCCAGTAATTCCGATTAACGCTCGCACCCTACGTATTACCGCGCCTGCTCGCACGTTGTTAGC
+
CCCCCGGGGGGGGGGGGFFGGGGGGGGFGGCFGGGGGGGGGGGGGGGGGGGGGGGGGCG@CFGFGGGFGGDGGGGGGGGGGGGGGEGFGGGGGGGGGGGGGFGGGGGGGGGGGGGGG8D=DECEGG@CFFFGGAAFGGGGGAFGGGFGFGFFGGFGGGGGGGEFGFGGG?FAFFDFFGFFCFGCFG9GEGGFBEC4@7AEFGE3BAEEFFG*8C?B=FC9E:;<09669=9087;AB:CC2(:4=9)6:40::5):----,1(-C?<??1,))..9A:64(-341(),(,310)2;FA)6
@M02996:162:000000000-B87FG:1:1101:3570:7190 2:N:0:TCGACGTC+TTATGCGA
GACTACTCGGGTATCTAATCCTGTTTGCTCCCCACGCTTTCGTGCATGAGCGTCAGTACAGGCCCAGGGGATTGCCTTCGCCATCGGTGTTCCTCCGCATATCTACGCATTTCACTGCTACACGCGGAATTCCATCCCCCTCTGCCGTACTCTAGCCTTGCAGTCACAAAGGCAGTTCCCAGGTTGAGCCCGGGGATTTCACCTCTGCCTTGCAAAGCCGCCTGCGCACGCTTTACGCCCAGTAATTCCGATTAACGCTCGCCCCCTACGTATTACAGCGGATGCTGGCACGCAGTTAGC
+
CCCCCGC,BFCEGGFFFGGGGGGFGGFEFEEDCGGGGGGDFEGGG,CE9EFGGGGGAE,,;6FFGGGGGD+,,AEFFGGGGGGCGGEC:F:AFGCFGGGGC?DCGGDECECDGGG543?=D>F6+4=CFDFGF8,6=,3@+1:+?=>8:??DCE+;F8AD=903@9F77BFFFFGGFFE5>>@9:F5CCFF7*/*((68?CCBE9*)*02=EF66+6;<1567(,,167*3(/224,8>EB??ABB)):3)-(54*-((--/(-1014:<.4-())).)-((-42A40?030))/*2.64
@M02996:162:000000000-B87FG:1:1101:3593:7197 2:N:0:TCGACGTC+TTATGCGA
GACTACTCGGGTATCTAATCCTGTTTGCTCCCCACGCTTTCGTGCATGAGCGTCAGTACAGGCCCAGGGGATTGCCTTCGCCATCGGTGTTCCTCCGCATATCTACGCATTTCACTGCTACACGCGGAATTCCATCCCCCTCTGCCGTACTCTAGCCTTGCAGTCACAAAGGCAGTTCCCAGGTTGAGCCCGGGGATTTCACCTCTGTCTTGCAAAGCCGCCTGCGCACGCTTTACGCCCAGTAATTCCGATTAACGCTCGCACCCTACGTATTACCGCGGCGGCTGGCACTGAGTTATC
+
CCCCCGGGGGGFFGGFFFGGGGGFGGGFGGFGCGGGGGGGGGGGGGGAFFFFEEGGEFGGGGGG@FFGGG7CEGGGGGFFEGGGGGGGEGGFGGFFDGGGGFGGGGGGGGGFFEEGC:@DFEFCEEGFGFGGFGGGGGGGDAFGGEAE?DFEFFFF8D9DFDD<68FGGGG5DFGGFGFFGGFC:FEG@FF>9?D25FFF?GE==?E5@F8*>FEAEA*.2666;>0111,(96)6:1854(5)1>44:5)407<;(--(-1(49801((..)56<<2-(4,(((((4,(4()/03<-.-
@M02996:162:000000000-B87FG:1:1101:25100:7252 2:N:0:TCGACGTC+TTATGCGA
GACTACCGGGGTATCTAATCCTGTTTGCTCCCCACGCTTTCGTGCATGAGCGTCAGTACAGGCCCAGGGGATTGCCTTCGCCATCGGTGTTCCTCCGCATATCTACGCATTTCACTGCTACACGCGGAATTCCATCCCCCTCTGCCGTACTCTAGCCTTGCAGTCACAAAGGCAGTTCCCAGGTTGAGCCCGGGGATTTCACCTCTGTCTTGCAAAGCCGCCTGCGCACGCTTGACGCCCAGTAATTCCGATGAAAGCCCGCACCCTCTGTCTTACCGCGGCTGCTGGCACGTCGGTAGC
+
CCCCCGGGGGGGEGGGGGGGGCFFFGGGGFFFGGGGGEEGGGGGGGGGGGGGGGGGGGGGGGGGGGGGGDGGGGGGGGGGGGGGGGGFGEGGFFGGGGGGGFGGGGGGGGEGGGGFG:=?DCFCEEGGGGC;DCDGFDECDDFGGGFF?GFEDGGF?FFFFG=@CCGGGGCAEFGEFDA5;DGFFFFGFGGBFEG@@FFEEGEE>63.1;FE<=3CEAG6=723:6::>E6091(.44:CB??A4)).*5.4(/)*).((-1--928(().).).608(41(-4?04:?:<:7)**2.()
@M02996:162:000000000-B87FG:1:1101:25107:7269 2:N:0:TCGACGTC+TTATGCGA
GACTACCGGGGTATCTAATCCTGTTTGCTCCCCACGCTTTCGTGCATGAGCGTCAGTACAGGCCCAGGGGATTGCCTTCGCCATCGGTGTTCCTCCGCATATCTACGCATTTCACTGCTACACGCGGAATTCCATCCCCCTCTGCCGTACTCTAGCCTTGCAGTCACAAAGGCAGTTCCCAGGTTGAGCCCGGGGATTTCACCTCTGTCTTGCAAAGCCGCCTGCGCACGCTTTCCGCCCAGTAATTCCGATTAACGCCCGCACCCTACGTATTACCGCGGCACCTGGCACGTCGTTAGC
+
CCCCCGGGGGGGGGGGFGGGGGGGGGGGGGGGGGGGGGGGGGGGGGGGGGGGGGGGGGGGGGGGGGGGGGGDGGGGGGGGGGDGGGFGGGEGGGGGGGGGGFGGGGGGGGGGGGGGG:9?DDGGGGEEDFGGGFFFGGGGGFFCGGFGEGFFFG?FFGGFFGEFF?CC?FGFFFDFFGFFFCC@FGFGFGGFFFDB2FFFEGF*7*47<CF7@F)1(;C@D66=F6(,9*,-9?))(-;C0(5<4<BACB)43>>C-(((-14>D??BF:444:5<6-7(--((-(((47?().*2;349
@M02996:162:000000000-B87FG:1:1101:10108:7296 2:N:0:TCGACGTC+TTATGCGA
GACTACTCGGGTATCTAATCCTGTTTGCTCCCCACGCTTTCGTGCATGAGCGTCAGTACAGGTCCAGGGGATTGCCTTCGCCATCGGTGTTCCTCCGCATATCTACGCATTTCACTGCTACACGCGGAATTCCATCCCCCTCTACCGTACTCTAGCCATGCAGTCACAAAGGCAGTTCCCAGGTTGAGCCCGGGGATTTCACCTCTGTCTTGCATAACCGCCTGCGCACGCTTTACGCCCAGTAATTCCGATTAACGCTTGCACCCTACGTATTACCGCGGCTGCTGGCACGTAGTTAGC
+
CCCCCGGGGGGGGGGGGGGGGGGGGGGGGGFGGGGGGGGGGGGGGGGGGGGGGGGGGEF<CEFFGGGCGGECGGGGGGGGGGGGFEFFGGGFGGGG7EGGGFGGGGGGGGGGGGGEF:DFGEFCGGCFGGGGGFGGGGGGG@FGGGFGFGFFGEGGGGGCGFDFGFGGFDDCFFDGFGFFFGGGGGFGEGGA>9CADGFFFGF=9ABEFFGBFACC=A92>6431.6(6*3(27CC08CC3::B44).:4041722-----14<D?F:??...4:A4,(-(43(,4:7-(),00229-:A
@M02996:162:000000000-B87FG:1:1101:17070:7381 2:N:0:TCGACGTC+TTATGCGA
GACTACTGGGGTATCTAATCCTGTTTGCTCCCCACGCTTTCGTGCATGAGCGTCAGTACAGGCCCAGGGGATTGCCTTCGCCATCGGTGTTCCTCCGCATATCTACGCATTTCACTGCTACACGCGGAATTCCATCCCCCTCTGCCGTACTCTAGCCTTGCAGTCACAAAGGCAGTTCCCAGGTTGAGCCCGGGGATTTCACCTCTGTCTTGCAAAGCCGCCTGCGCACGCTTTACGCCCAGTAATTCCGATTAACGCTCGCACCCTACGTATTCCAGCGGCTGCTGTCACTGAGTTAGC
+
CCCCCGGGGGGGGGGGGFGGGGGGGGGGGGCFEGGGEGGGGGGGGGFFDFGGGGGGGFGACFFFGGGFGG6FGGGGGGGGGGGGGGCFGEEGGFEDFGGGGFGGGGGDEGGGGEDCFDFDFEF6EGGFGGGGGEGFGFGGGFFFGG>=?GADFFGGGGF?F,>BF+=CFD?FGFDGFGFFDFC<FFEG@GGFEFCA2EFFFFFB=AECEFG9;*14;AF9C:3=7>F36:20<?<<<1?=1<?F@4A4:7),:34*,--,-979<?:3:(.)-().-).(-42(32,-).6)**+3<6.5
@M02996:162:000000000-B87FG:1:1101:11388:7382 2:N:0:TCGACGTC+TTATGCGA
GACTACCGGGGTATCTAATCCTGTTTGCTCCCCACCCTTTCGCTCCTCAGCGTCAGTTACGGCCCAGAGATCTGCCTTCGCCATCGGTGTTCTTCCTGATATCTGCGCATTTCACCGCTACACCAGGAGTTCCAATCTCCCCTACCGCACTCTAGTCTGCCCGTACCCACTGCAGGCCCGAGGTTGAGCCTCGGGTTTTCACAGCAGACGCGACAAACCGCCTACGATCTCTTTACGCCCAATCATTCCGGATAACGCTTGCCCCCTACGTATTCCCTCCGCCGCTGGGACGTCGTTAGC
+
CCCCCGGGGGGGGGGGGGGGGGGGGGGGGGFGGGGGGGGGGGGGGGGGGGGGGGGGGGDGFGGGGGGGFEGFGGGGGGGGGGGGGGEFDCGGGGGGGFFGGFGGFGGGEEE,CFGGG=B6C>FGGGGDFFGGG=DGF>EFGDFGGGFGFGBEFGFFGGFGGGF:CEGGGGGFGFD7DGFBECEGGFBF=G@<5?<>DEFFFGC>>4:-7)713:(06AF1C>61?(1(,*.->>A>:6CE2::(94:6::<(,740(--,(1,.7;B00(.,.85).)(,,((-3((,((.2.)/12(-4
@M02996:162:000000000-B87FG:1:1101:11809:7397 2:N:0:TCGACGTC+TTATGCGA
GACTACAGGGGTATCTAATCCTGTTTGCTCCCCACGCTTTCGTGCATGAGCGTCAGTACAGGCCCAGGGGATTGCCTTCGCCATCGGTGTTCCTCCGCATATCTACGCATTTCACTGCTACACGCGGAATTCCATCCCCCTCTGCCGTACTCTAGCCTTGCAGTCACAAAGGCAGTTCCCAGGTTGAGCCCGGGGATTTCACCTCTGTCTTGCAAAGCCGCCTGCGCACGCTTTACGCCCAGTAATTCCGTTTAACGCTCGCCCCCTTCGTTCTACCTCCGCTGCTGGCCAGTTTTTTAC
+
CCCCCGGGGGGGGGGGFGGGGGGGGGGGGGGEGGGGGGGGGGGGGGGGGGGGGGGGGCF,<FFGGFF7@CCFGFGGGGGGGGGGGG7FEGGGGGGG:FGGGFGGGGGGGGGGG9FD9:DDGFG6BBC@FEGGGDFFGGFGGDFGGGAFBGFFGG9FGGGGGGEFG8DEC,DAFFDGFGFFBEGGGGE>CGGFDEG99FFEFGF>91)/9BG=EF4+6583C66,2(6(.1.(1<AA??GG02,<46AAC>)4:5)2(((,-1,4C>;(4(,((-)))).((-2(4).(((((0*+3214-
@M02996:162:000000000-B87FG:1:1101:17063:7398 2:N:0:TCGACGTC+TTATGCGA
GACTACTGGGGTATCTAATCCTGTTTGCTCCCCACGCTTTCGTGCATGAGCGTCAGTACAGGCCCAGGGGATTGCCTTCGCCATCGGTGTTCCTCCGCATATCTACGCATTTCACTGCTACACGCGGAATTCCATCCCCCTCTGCCGTACTCTAGCCTTGCAGTCACAAAGGCAGTTCCCAGGTTGAGCCCGGGGATTTCACCTCTGTCTTGCAAAGCCGCCTGCGCACGCTTTACGCCCAGTCATTCCGATTCAGGCTCGCCCCCTAGGTATTACGTGCGCCTCGTGCACTGAGTTAAC
+
CCCCCF@FFGGF7FGFFFGFGGGFGGGFFGCF@FGGGGGGGGGGGGGGGFGGGGGGGFG<AFGEGGGGGG@C<EFGGFGGGGGGGGF?CFGGFFGGGGGGGFGFGGGGCEEGFGGGG8FGGGCEEGDEBFFGGGGGGGGGGDFGGG>>@DAE9@7FF8EED?>>CAFCC:CFF5DGFDEF3@C,@C=F@GGF*9/)8FFECFE=B*.8?88*;*9+(;74263=,(323=,/*8-)(-:80(()1).-2.)((*.*)(,(-)-(946:((.-66)),(((47(((((.((-))*+33))-
@M02996:162:000000000-B87FG:1:1101:8070:7470 2:N:0:TCGACGTC+TTATGCGA
GACTACCAGGGTATCTAATCCTGTTTGCTCCCCACGCTTTCGTGCATGAGCGTCAGTACAGGCCCAGGGGATTGCCTTCGCCATCGGTGTTCCTCCGCATATCTACGCATTTCACTGCTACACGCGGAATTCCATCCCCCTCTGCCGTACTCTAGCCTTGCAGTCACAAAGGCAGTTCCCAGGTTGAGCCCGGGGAGTTCACCTCTGTCTTGCAAAGCCGCCTGCGCACGCTTTACGCCCCGTAATTCCGCTTACCGCTCGCACCCCACGTATTTGCGCCGCTTCTGGCCTGTTGTTAGC
+
CCCCCGGGGGGEEFGGGGFGGGGFFEFGGC<CFGGGGGGFGGGGGGGGEFGEGGEGGGGGGGGEEGGFC7FFGFGGGGGFEGDFFGGGGGEFGEEGGGGECDD8FGGGGGC9FFEEE>FFFCFGGGF>FFFGGFG@D>EGGFFFGGA>9D:9D>=FGGGCFC>=8?FGFGGFGF61?CCFC6@@F9=*8CFAAFG9(=;C4<B=-*75>FG*446+65;(7,,30,4(.1((1-4:::C:-42(04-.05)42>)6,,,,,/(4C((--(..)()))-,(-(-4(64.,()(190**)))
@M02996:162:000000000-B87FG:1:1101:9540:7522 2:N:0:TCGACGTC+TTATGCGA
GACTACCCGGGTATCTAATCCTGTTTGCTCCCCACGCTTTCGTGCCTCAGCGTCAGTATCGGGCCAGTGAGCCGCCTTCGCCACTGGTGTTCTTGCGAATATCTACGAATTTCACCTCTACACTCGCAGTTCCACTCACCTCTCCCGAACTCAAGATCCTCAGTATCAAAGGCAGTTCTGGAGTTGAGCTCCAGGATTTCACCCCTGACTTAAAGACCCGCCTACGCACCCTTTACGCCCAGTGATTCCGAGCAACGCTAGCCCCCTTCGTATTCCCTCCGCTGCTGGCACGAAGTTAGC
+
CCCCCGGGGGGFGGGGGGGGGGGGGGGGGGGGGGGGGGGGGGGGGGGGGGGGGGGGGEGGEGDFGGGGGGGGGGGGGGGGGGGGGGGGGGGGFFFFEGGGGFGGGGGGGGGGGGGGG=DFFGGGGFEFFFEGGGGFG8EGGFFGGGF+9DFFGCD9DFGCF=DF,CEGFFA?FFDFFGFFE@CFFGFG@,D@CFFF@FFFEGF>>>BFFFGFF8E85AF@5889B:;8>G@3CEEF?DGGFF5)2/??;604>@49,-(--2::D>9??:.,47544),(342(4240((8())*;0))-
@M02996:162:000000000-B87FG:1:1101:5203:7563 2:N:0:TCGACGTC+TTATGCGA
GACTACAGGGGTATCTAATCCTGTTTGCTCCCCACGCTTTCGTGCCTGAGCGTCAGTACAGGCCCAGGGGCTTGCCTTCTCCATCGGTGTTCCTCCGCATATCTAAGCATTTCACTGCTACACGCGGAATTCCATCCCCCTCTGCCGCACTCTACCCTTGCAGTCACAAAGGCATGTCTCAGCTTGAGCCCGGGCATTTCTCCTCAGTCTTCCACAGCCGCCTGCTCACCCCTTACACCTGTTATCTCCAGTTAACGCTCGAGCCCAGCGTATCATCGCCTCTGCTCGTACGTATTTAGC
+
CCCCCE,C86@8FF6CFAF@FCC<@CCCFG,<BGEEF@;@EFCC:,CE8EFFEC:FFF,E<,6CC@C7,+64BCEGGGGC@C,<@@,BCBFFFG9F+4C,?D==>,9,,9CFFCB<=0?F8EE6B7++F:E;@84+=@++6:D6+>=+*=@EF>+36,6A@,0C<<CFF:D:60+,3=*+,3,,,*)41@D)/**)0>4**,:*0+018AC*8+*2(2/(/6,,((/.)*/(1(6(/)8*(1/<+///:))-)1)2((((()((1,((((--,(.).((((-,),))((,49792++.)-
@M02996:162:000000000-B87FG:1:1101:15812:7581 2:N:0:TCGACGTC+TTATGCGA
GACTACAAGGGTATCTAATCCTGTTTGCTCCCCACGCTTTCGTGCATGAGCGTCAGTACAGGCCCAGGGGATTGCCTTCGCCATCGGTGTTCCTCCGCATATCTACGCATTTCACTGCTACACGCGGAATTCCATCCCCCTCTGCCGTCCTCTAGCCTTCCAGTCACAAAGGCAGTTCCCAGGTTGAGCCCGGGGATTTCACCCCTGTCTTTCAAAGCCGCCTGCGCACCCTTTACGCCCAGTAATTCCGATTAACGCTCGCACCCTACGTATTACTGCGGCGTCTGGCCCGTAGTTACC
+
CCCCCGGGGGGGGGGGGGGGGGGGGGGGGGGGEGGGGGGGGGGFGFGGFGGGGGGGG9F,;CFGGGG7FE+FGFGGGGGFGGEGGGCCFGGFGFEF4BCGGFGGGGGGGGGGGGGCE:D=FEF+B7:F@DFGG=EDFGGGG@F6FFAF0CBEF9DFGFG,@B9@=+B:+3@5DF+ACGEF9D>FGG:78EG59@*)5CFEEGE(()(08:C4?8*+98C>C23;;1:3:*,(;@2::BGG:<:)*))62.0:6:)0,-,-3716DFF7:2(,.36)).)--,(-428(3(,4<88?@2)-
@M02996:162:000000000-B87FG:1:1101:15942:7582 2:N:0:TCGACGTC+TTATGCGA
GACTACTAGGGTATCTAATCCTGTTTGCTCCCCACGCTTTCGCGCCTCAGCGTCAGTAACGGGCCAGTGAGTCGCCTTCGCCACTGGTGTTCTTCCGAATATCTACGAATTTCACCTCTACACTCGGAGTTCCACTCACCTCTCCCGTACTCAAGACAGCCAGTATTGAAGGCATTTCCGAGGTTGAGCCCCGGGCTTTCACCCCCAACTTAACTGTCCGCCTACGCGCCCTTTACGCCCAGTAATTCCGACCAACGCTAGCCCCCTTCGTATTACCCCGGCTGCTGCCCCGAAGTTAGC
+
CCCCCGGGGGGGGGGGGGGGGGGGGGGGGGFGGGGGGGGGGGGGGGGGGGGGGGGGGFGGCFECGGGGGGGGGGGGGGGGGGGGGGGGGGEGFFFGF?FFFDGGGGGGGGGGGGGGF=FFGGGGGFGGGGGGG8EGGFGGFDFGGGFFEGFFFFF:FF8DGGBFFFGGGGFBEFFGFGF?>CEGGGEGEGGFEEDBAGFF<EBFFB-9@FGF4A4199;;C6/(/(616EB0C@AA:?GE((.6949>>8),-74<--,(->?8D>(,33.(.8<6)(--,,,(4:?)(((-0)*2:4)5
@M02996:162:000000000-B87FG:1:1101:15794:7582 2:N:0:TCGACGTC+TTATGCGA
GACTACAAGGGTATCTAATCCTGTTTGCTCCCCACGCTTTCGTGCATGAGCGTCAGTACCGGCCCAGGGGATTGCCTTCGCCATCGGTGTTCCTCCGCATATCTACGCATTTCACTGCTACACGCGGAATTCCATCCCCCTCTGCCGTACTCTAGCCTTGCAGTCACAAAGGCAGTTCCCAGGTTGAGCCCGGGGATTTCACCTCTGTCTTGCAAAGCCGCCTGCGCACGCTTTACGCCCAGTAATTCCGATTACCGCTCGCCCCCTACGTATTACCGCGGCTGCTGTCACGTGGTTCGC
+
CCCCCGGGGGGGFGGGGGGGGGGGGGGGGGGGGFGGGGGGGGGGGGGGGGGGGGGGGFF,8@FFGGGFGGCFGGGGGGGGGGGGGGCCFGGGGGGGGGGGCDFGGGGGCEGGGGGGGDFGFEFCGEF@BFDGGGGGGGGGGFFGGGFFBDFFGEGGGGC?E9@AF9F7?F69FAG?=CEF,@ECGG@D>GG9BDD=9CAC<CE:B=)9@FGEFFE+.;79C:67=(:(6843DB2:6:?E46?>F9A<F00:33)2(-(,4)(4/-((,3...5)-)(,((--462)),.)(.)*2;)-2
@M02996:162:000000000-B87FG:1:1101:20872:7583 2:N:0:TCGACGTC+TTATGCGA
GACTACTAGGGTATCTAATCCTGTTTGCTCCCCACGCTTTCGTGCATGAGCGTCAGTACAGGTCCAGGGGATTGCCTTCGCCATCGGTGTTCCTCCGCATATCTACGCATTTCACTGCTACACGCGGAATTCCATCCCCCTCTCCCGTACTCTAGCCATGCAGTCACAAAGGCAGTTCCCAGGTTGAGCCCGGGGATTTCCCCTCTTTCTTGCCTAACCGCCTGCGCACGCTTTACGCCCCGTAATTCCGCTTAACGCTTGCACCCTACGTATTACCGCGGCGGCTGGCACTGCGTTGAC
+
CCCCCFGGGGGGGGGGGFGGGGGGGGGGGGDGGFGGGGGGGGGGGGGGFFGGGGGGGAF,CEFFGGGEGGCFGGGGGGGGCEEFGECFCFGG@EGGGGGGDFGGGGCFCGGGGGGGG>FFFFGEE:FCEDGFFDEFGGGGC>F+=D)33C@:@,6FFCF8DFBC@+BFFG6?E*=@BFFFE8CCGGF78FC)*@*)<E9**27-50**9=F==)8=3?C(C16/((6(634,>(7426EE((((0(:>C?0(,0.2((--(*),*21(44,,.3-4.--(3,(-,-(-(4)(/0*2*((.
@M02996:162:000000000-B87FG:1:1101:20853:7598 2:N:0:TCGACGTC+TTATGCGA
GACTACTAGGGTATCTAATCCTGTTTGCTCCCCACGCTTTCGTGCATGAGCGTCAGTTCCGGTCCAGTGGATTGCCTTCGCCATCGGTGTTCCTCCGCATATCTACGCATTTCACTGCTACACGCGGAATTCCATCCCCCTCTACCGTACTCTAGCCATGCAGTCACAAAGGCAGTTCCCCGGTTGACCCCGGGGCTTTCACCTCTGTCTTGCATACCCGCCTGCCCCCCCTTTCCCCCCATTAATTCCGATTAACCCCTGCACCCTACGTTTTACGTCGCCTGTTGCGCGTTGTTTGGC
+
CCCCCGGFGGGGGGGGGGGGGGGGGAFGGGFGGCF@FGGGGGGGGGGFFGGGGGG:F,C@@CFF@@F@6,:,:AFGGGGGG:FGFEFFGGGG=FF<+BFFGFGGGDFGGGGGGGG,E>FFGFG+B+@CGDFGG@;BFDFGGAFDFG>+<>FFC=DGF9==D8D=80=EF,5:EA+@@2;6,@5@F55*01@)*:*(/48;*B3*-10/7=3))*)3)27,/66,((/47*4>C3))).:?1(4-=24.*(03(5)*),(--*(,>1((,,3(3().-.,-(((()).)(((())228((5
@M02996:162:000000000-B87FG:1:1101:18506:7650 2:N:0:TCGACGTC+TTATGCGA
GACTACACGGGTATCTAATCCTGTTTGCTCCCCACGCTTTCGTGCATGAGCGTCAGTACAGGCCCAGGGGATTGCCTTCGCCATCGGTGTTCCTCCGCATATCTACGCATTTCACTGCTACACGCGGAATTCCATCCCCCTCTGCCGTACTCTAGCCTTGCAGTCACAAAGGCAGTTCCCAGGTTGAGCCCGGGGATTTCACCTCTGTCTTGCAAAGCCGCCTGCGCACGCTTTACGCCCAGTAATTCCGGTTAACGCTCGCACCCTTCGTATTCCCGCGGCTGCTGGCCCGTTGTTAAC
+
CCCCCGFGGGGGFGGGGFFGGGGGGGGGGGGGGGGGGGGGGGGGGGGGGGGGGGGGG9F,CFFFGGGGGG7FGGGGGGGGGGGGGGEFGGGGGGFFBFGGGFGGGGGGCGEGGGGGGDF?DEFGGEEFEEGGGEGFFEFGGFFGGGAGEGFFGFGGGFGFFG5@F8BEF,@AFFDGFGFFBFFFFFCG@GG=>>D2>FAE5EFEFFEFFFC8E46+48C(:668?9>1>E949?)6:18E118>B<A52()4;>AD--(--91;DB(((,(((54)3(,,,23(-:>20:6(0)1*;)))
@M02996:162:000000000-B87FG:1:1101:6579:7653 2:N:0:TCGACGTC+TTATGCGA
GACTACCAGGGTATCTAATCCTGTTTGCTCCCCACGCTTTCGTGCATGAGCGTCAGTACAGGTCCAGGGGATTGCCTTCGCCATCGGTGTTCCTCCGCATATCTACGCATTTCACTGCTACACGCGGAATTCCATCCCCCTCTACCGTACTCTAGCCATGCAGTCACCAAGGCAGTTCCCCGGTTGAGCCCGGGGATTTCACCTCTGTCTTGCATAACCGCCTGCGCACCGTTTACGCCCAGTAATTCCGATTAACGCTTGCACCCTACGTTCTACCGCGGATGCTTGCATGTAGTTAGC
+
CCCCCGGGGGGGGGGGFGGGGGGGGGGGGFEFCGGGGGDGGGGGGGGGGGGGGEFGEGGGGGGGGGGCGGGEGGGFGGGGEGGGGGGGGGGGGGGGGGGGGFFFGGGGGGGGGGGGG:=?=@EE7FGCGFGGCFGGDF6B=@FGGF>>DDDEGCFG8,EFGGBFCFG,=:EFG*CGFGFF,+74@DE*>FD>@BD=(C6<?1=55;>*9BGF9A6@<AC(221=;.(((*(,1.34(-:2(3()*-66:?7::5)*-((-(1.,9:6(44,((--.69((-(-((.).()).1*+3<6:6
@M02996:162:000000000-B87FG:1:1101:9209:7665 2:N:0:TCGACGTC+TTATGCGA
GACTACACGGGTATCTAATCCTGTTTGCTCCCCACGCTTTCGTGCATGAGCGTCAGTACAGGCCCAGGGGATTGCCTTCGCCATCGGTGTTCCTCCGCATATCTACGCATTTCACTGCTACACGCGGAATTCCATCCCCCTCTGCCGTACTCTAGCCTTGCAGTCACAAAGGCAGTTCCCAGGTTGAGCCCGGGGATTTCACCTCTGTCTTGCAAAGCCGCCTGCGCACCCTTTACGCCCGGTAATTCCGTTTAACGCTCGCACCCGACCTATTACCGCGCCTGCTGGACCGTATTTATC
+
CCCCCGGGGGGGGGGGGGFGGGGGGGGGGGFGGGGGGGGGGGGGGGGGGGGGGGGGGGGCEEFFGGGDEG:FFGGGGGGGGEGGGEFFGGGGGFFG+FFGDFGGGGGGGGGFGGGFG8BFGGGCGEGEFGGFGFGFGGGGG=F?FGFGBGFEGE9FDEG?FFEFFFGGDGCFFF6@FFEF>CFGFFEFEGGAABD=>FFEEG>3BF)09B=44*9@;AF@G:8;?0((6*(,2)55::C5(4,(06<-2.)48>92(-((-1(->:((((-)-))))(--((4-(().((,,))*+0)))
@M02996:162:000000000-B87FG:1:1101:6576:7672 2:N:0:TCGACGTC+TTATGCGA
GACTACCAGGGTATCTAATCCTGTTTGCTCCCCACGCTTTCGTGCATGAGCGTCAGTACAGGTCCAGGGGATTGCCTTCGCCATCGGTGTTCCTCCGCATATCTACGCATTTCACTGCTACACGCGGAATTCCATCCCCCTCTACCGTACTCTAGCCATGCAGTCACAAAGGCAGTTCCCAGGTTGAGCCCGGGGATTTCACCTCTGTCTTGCATAACCGCCTGCGCACGCTTTACGCCCAGTAATTCCGATTAACGCTTGCACCCTACGTATTACCGCGGCTTCTGGCACTTCGTTAGC
+
CCCCCGGGGGGFGGGGGFGGGGGGGGGGGGFFGGGGGGGGGGGGGGGGFGGGGGGGGGGFGGGGGGGGGGGGGGGGGGGGGGGGGDGGGGGGGGGGGGGGGFGGGGGGGGGGGGFGGDFFGEFEGEGGGGGGGGFDDFFGGFFGGGFGFDFEGFFGGGGGC@DEFFDGGGFFFFDGFGFFFGGGGGEGFGG=EFGFACFFEGF*(;>85=>EFFECBFF:=:<D@0>69CB0C<<;;:E50:(-*6.4C4),4))*----.1,.9,-((,,342.4432(-(((.))5718()/200-1)
@M02996:162:000000000-B87FG:1:1101:9220:7680 2:N:0:TCGACGTC+TTATGCGA
GACTACACGGGTATCTAATCCTGTTTGCTCCCCACGCTTTCGTGCATGAGCGTCAGTACAGGCCCAGGGGATTGCCTTCGCCATCGGTGTTCCTCCGCATATCTACGCATTTCACTGCTACACGCGGAATTCCATCCCCCTCTGCCGTACTCTAGCCTTGCAGTCACAAAGGCAGTTCCCAGGTTGAGCCCGGGGATTTCACCTCTGTCTTGCAACGCCGCCTGCGCACGCTTTACGCCCAGTAATTCCGATTAACGCTCGCCCCCTACGTTTTTCCGCCGCTGCTTGCACCTCGTTTGC
+
CCCCCGEGGGGGGGGGGGGGGGGGGGGGGGFGEGGGGGGGGGGGGFFEFGGGGGGGGAF@6@FGGGC@FD+CFGGGGGGGGGGGGDFFGGGGGGGG+BCGGDFGGGGGGGGGGGGFG8DFC>F@GG7FEFEGFDDFGGGGDAFGFGFGBGFEFDDFFGGDF?@FC3B,9::AG?=CBFEFBDFCFG5;8FFBBB455FFEEFE:>?:@CFC;BF3).:<9=:61;1:13890>()53(:C2:26*))-:7)4().2-,(((1(->>602(.(.((()((((((-1.).(47(0)2//((.
@M02996:162:000000000-B87FG:1:1101:9794:7682 2:N:0:TCGACGTC+TTATGCGA
GACTACTGGGGTATCTAATCCTGTTTGCTCCCCACGCTTTCGTGCATGAGCGTCAGTACAGGCCCAGGGGATTGCCTTCGCCATCGGTGTTCCTCCGCATATCTACGCATTTCACTGCTACACGCGGAATTCCATCCCCCTCTGCCGTACTCTAGCCTTGCAGTCACAAAGGCAGTTCCCAGGTTGAGCCCGGGGATTTCACCTCTGTCTTGCAAAGCCGCCTGCGCACGCTTTACGCCCAGTAATTCCGATTAACGCTCGCACCCTACGTATTACGGCGGCTGCTGGCACTTAGTTCGC
+
CCCCCGGGGGGGGGGGGGGGGGGGGGGGGGGGGGGGGGGGGGGGGGGGGGGGGGGGGGG9CFFGGGGDEGEFFGGGGGGGGGGGGGFFFGGGFEFFBFEGGFGGGGGGGGGGGGGGG:FFGFFCGDCFG@FGGGGFGGGGGDFFGG>FDGFFGGGGGGGGGCDFFAGGG,8?FFDFFGFF@DFFGGEF8CGB>BCA?EFFFGBEFF=?EFGFEFE8(52.>66822>04*38D?)<3?EG0((.*.).0,),38:C-((-(1(4C?6(((().4)6(((,,4(-(.5(3(.(0*+3<)(,
@M02996:162:000000000-B87FG:1:1101:7309:7708 2:N:0:TCGACGTC+TTATGCGA
GACTACTCGGGTATCTAATCCTGTTTGCTCCCCACGCTTTCGTGCATGAGCGTCAGTACAGGCCCAGGGGATTGCCTTCGCCATCGGTGTTCCTCCGCATGTCTACGCATTTCACTGCTACACGCGGAATTCCATCCCCCTCTGCCGTACTCTAGCCTTGCAGTCACAAAGGCAGTTCCCAGGTTGAGCCCGGGGATTTCACCTCTGTCTTGCAAAGCCGCCTGCGCACGCTTTACGCCCAGTAATTCCGATTACCGCTCGCACCCTACGTATTACCGCGTCTGCTGACACGTTGTTAGC
+
CCCCCGGGGGGGGGGGFFGGGGGGGGGGGGGFEGGGGGGFGGGGGGEGGFGGGGGGGGGGGGGDEFGFGD:FGGGGGGGGGGGGFGFG@FGFFGGGGGGEEDGGGGGGGGGGGGGF;:FF9EFCGG+6CCDFFEFDGGGGGFFGGGFFDG?DDECGGGGFDFEFGF@FGDFFGFGGFGFFCFFFCF@CEGGFFFG22AA??GFBBF=7CFG=@FCB=.82=:60;(2(68;6D6AD?<EG(34)/-6<72.40))*-----193C38:<48,64:<9((((--().)),))-0)*2;644
@M02996:162:000000000-B87FG:1:1101:19662:7764 2:N:0:TCGACGTC+TTATGCGA
GACTACAAGGGTATCTAATCCTGTTTGCTCCCCACGCTTTCGTGCATGAGCGTCAGTACCGGCCCAGGGGATTGCCTTCGCCATCGGTGTTCCTCCGCATATCTACGCATTTCACTGCTACACGCGGAATTCCATCCCCCTCTGCCGTACTCTAGCCTTGCAGTCACACATGCAGTTCCCAGGTTGAGCCCGGGGATTTCACCTCTGTCTTGCAAAGCCGCCTGCGCACGCGTTCCGCCCAGTCATCCCGAGTAACGTTCGCACCCTACCACTTACCGTGGCTGCTAGCACTTATTCATG
+
C-ACCEEA,EFC,CFFFFF<EFGDGGGGGGCGGGCC@8@CEECF:<E@<AFGF@BCE,@,8+@7@F@7CG7,BFE<FFG@:F@FGCFFEEF4@E>F>=F=:CFG=EFFG>B,9=,F9*13+,B4BCBB:7EEF:8?=D?>6>F+2B8=<=?DG9+==FC6CFCFG5C,+6,58?7E<FEFE6*,3355:FF)99;(/?FFE;=59*3*0=D);4)+/;5,53/(1((.3*((14(.-,;8(((.*)).>()(4))0-.(,-1(4<((((().().6,4,,(-8(())-,4)))*+++)))
@M02996:162:000000000-B87FG:1:1101:19679:7769 2:N:0:TCGACGTC+TTATTCGA
GTCTACAACGTCATCTAATCCTGTTTGCTCGCCACGCTTTCGTTCCTACGCGTCCGTTCAGCCCCATGGGACTGCCTTCTCCATCGGTGTTCCTCCGCATATCTACGCATTTCACTGCTTCACTCGGAATTCCCTCCCCCTCTGTCTTTCTCTTTCCTGGCAGTCCCACATGCAGTTCCCAGGTTCAGCCCTTGCTTTTCACCTCTGTCTTGCACAGCTCACCTCGCACTCTTTTTGCCCAGTCTTTCCGATTGTCGCTCGCCCCCTCTGCTTTTCGTCTGCAACTGTCCCGTATTTATT
+
8-AAAE6,,86-,=@<,C,,;6E6FF,CEG,FEGF+6@;6,,,,,6C,,4@+86+7C,6,<,A,8B,CFF,,BEFFE?F,@E,FE,B6,8,4,9>F84+,,+4,9C94B8+A;,9@45++3959E+?8+9@AA,9D+66++1;6+8*3+32*E,33==,@8D=>,3=,0+,+,0=6DF73>,+,,+*55A6)*6**:FFFF,:8=*)3;9+*9;*+0*2),*).)05(/4(*18**6:,,/(./+./1;()(())3/(/,,)(-/(4(()))))))(,(.46.)544..))(.)*++)))
@M02996:162:000000000-B87FG:1:1101:28209:7787 2:N:0:TCGACGTC+TTATGCGA
GACTACCGGGGTATCTAATCCTGTTTGCTCCCCACGCTTTCGTGCATGAGCGTCAGTACAGGCCCAGGGGATTGCCTTCGCCATCGGTGTTCCTCCGCATATCTACGCATTTCACTGCTACACGCGGAATTCCATCCCCCTCTGCCGTACTCTAGCCTTGCAGTCACAAAGGCAGTTCCCAGGTTGAGCCCGGGGATTTCACCTCTGTCTTGCAAAGCCGCCTGCGCACGCTTTACGCCCAGTAATTCCGATTAACGCTCCCCACCTACGTATTACCTCCGCTGCTGGCACGTATTTGGC
+
CCCCCGFDGGGF@FGGGGGGGGGGFG8CFGFGGGGGGGGGGGGGGGGGGGGGGGGGGGGGGGGGGGGGGGGGGGGGGGGGDGDGGGGGGGGFFGGGGGGGDFGGGGGGGGGGGFFFGDFGGEGGCEGGGGGGGGFDFGGGGFFGDGFF>DFEAFCFFGF6>CC@FFGGGGG>DADGFGFFGCFCFGE7>G@7*:5->FFEEGF>@A@?6:C@FF);=5C613//873(,*((93<26:EEF?7<64-.>?7((062----(1((1-32><:):(.))--(-((,4??4:7210)02+)))
@M02996:162:000000000-B87FG:1:1101:28185:7790 2:N:0:TCGACGTC+TTATGCGA
GACTACCGGGGTATCTAATCCTGTTTGCTCCCCACGCTTTCGTGCATGAGCGTCAGTACAGGCCCAGGGGATTGCCTTCGCCATCGGTGTTCCTCCGCATATCTACGCATTTCACTGCTACACGCGGAATTCCATCCCCCTCTGCCGTACTCTAGCCTTGCAGTCACAAAGGCAGTTCCCAGGTTGAGCCCGGGGATTTCACCTCTGTCTTGCAAAGCCGCCTGCGCACGCTTTACGCCCAGTAATTCCGATTAACGCTCGCCCCCGACGTATTACCCCCGCTTCTTGCCTGTCGTTACC
+
CCCCCGGGGGGGGGGGGGGGGGGGGGGGGGFGGGGGGGGGGGGGGGGGGGGGGGGGGGGGGGGGGGGGGGGGGFGGGGGGGGGGGGGGGGGGFGGGGGGGGFFGGGGGGGGGGGGDFDDD?EGECCCFG:FFGGGGGGGGG>FDGGFGEGFFAFFGGFG6BCCFGFGGCFFFGFGGFGFFFFGGGGB*6FFBA>D@DGFFFGFFFF@?EFGAFFCC(;9;:>;;@7>06*41>6AB?<EEF(55B44<*,0-,5)?---4()(4)-(,-(-,6>4<9((((-((-)).6,)-1)*214(.
@M02996:162:000000000-B87FG:1:1101:28023:7798 2:N:0:TCGACGTC+TTATGCGA
GACTACTCGGGTATCTAATCCTGTTTGCTCCCCACGCTTTCGTGCATGAGCGTCAGTACAGGCCCAGGGGATTGCCTTCGCCATCGGTGTTCCTCCGCATATCTACGCATTTCACTGCTACACGCGGAATTCCATCCCCCTCTGCCGTACTCTAGCCTTGCAGTCACAAAGGCCGTTCCCAGGTTGAGCCCGCGGATTTCACCTCTGTCTTGCAAAGCCGCCTGCGCACGCTTTACGCCCAGTAATTCCGATTAACGCTCGCCACCTACGTATATCCTCGGTTCTGTGACGGTTGTACAC
+
CCCC,CEFGC@FCGFEGFFGFGGGFCFGGEFDGGGGGG,CFEFEGG@FCGEG@FECCFGGF8FGGGGFGFEGGGGGGGGGGGGGG@EG,FCGGDFEFG+C:;DFGD=>C>:FFFEA;5?6?=E6>>+@7AEFCDDGGD=C=:68FD=FBDFEFE7FG=82,=8@F?CFGGGFG*04?C59>>*47CBDCCD@*:D@=FA*8C77;4;59A>EFF32(55:E:?@@9910/04C:2A61?C4(5466A9*.0(-)6>-((-4)((11.(51,)).-)).)((((-).)-).((002;+))-
@M02996:162:000000000-B87FG:1:1101:22014:7828 2:N:0:TCGACGTC+TTATGCGA
GACTACCCGGGTATCTAATCCTGTTTGCTCCCCACGCTTTCGTGCATGAGCGTCAGTACAGGCCCAGTGGCTTGCCTTCGCCATCGGTGTTCCTCCGCATATCTACGCATTTCACTGCTACACCCGGAATTCCCTCCCCCTCTGCCGTACTCTAGCCTTGCAGTCACAAAGGCAGTTCCCAGGTTGAGCCCGGGGATTTCACCTCTTGCTTGCAACTCCGCCTGCGCCCGCTTTCCGCCCAGTCATTCCGATTACAGCTCGCCCCCTCCGTATTACCCCGGCTGCTGGCACGTCTTTAGC
+
CCCCCGFGGGGGGGGGGGGGGGGGFGGGGGFGDFGGDGGGGCGGGGFFEGGGGGGGGCF,EEDFGCF,CE,FACGGGGGGGEGGFECFFEFGGAFF:EGG:=EC9FGGGGGGGGEAF:;+?,B,>+4@FFGGG8ADGGGGGAF6?F58@DFED9DFAEA=DE*,@5DD6,5:C5+@@FC?,@CFGGE;1@>)3:95>FAFFF=78;***1+*8*94(4<;C:(/(,41(*,35,)./(;C(34)1-))*(0-,0)*..).(1(351(,(,-((,).)(-(((,,3)).((.()0**0).4
@M02996:162:000000000-B87FG:1:1101:22011:7857 2:N:0:TCGACTTC+TTATGCGA
GACTACCCGGGTATCTAATCCTGTTTGCTCCCCACGCTTTCGTGCCTGAGCGTCAGTACACGCCCAGTGGCTTGCCTTCGCCATCGGTGTTCCTCCGCATATCTACGCATTTCACTGCTACACCCGGAATTCCATCCCCCTCTGCCACACTCTAGCCTTGCAGTTCCAAAGGCAGTTCCCAGGTTGCGCCCTTGTTTTTCACCTCTGTCTTGCCATCCCGCCTGCCCACCCTTTACCCCCCTTCAATCCGCATAACGCTCGCCCCCTACTTATTACCTCCTCCTCTTGCCCGCTGTTCGC
+
CCCCCGFGGGGG:FFGGGGGGGGFGGDGGGEGEGGGGGGGGGG<@,E<CFGGGGGGGCF,,B6DFFGF,,,49+BFGGGDGGGEDCCCFFGGGFGG+44@FDG8DGGGGCFGGGG9E:DDF,B,@6>F:AEGG,,==DEGGAF+?C),5=;8,3+=EE92@=*:,+?DD,,;D5+1?9*34692>7)<8EG)**+*0??BEF3773.2:B:4>)5+(2;9?88(//8=D=7(;4)/)(881((/*)6:24)(,))*,-(--1--920(4)))-6)-)))((((.(6)).,4-))//2),(
@M02996:162:000000000-B87FG:1:1101:28554:7934 2:N:0:TCGACGTC+TTATGCGA
GACTACCCGGGTATCTAATCCTGTTTGCTCCCCACGCTTTCGTGCATGAGCGTCAGTACAGGCCCAGGGGATTGCCTTCGCCATCGGTGTTCCTCCGCATATCTACGCATTTCACTGCTACACGCCGAATTCCATCCCCCTCTGCCGTACTCTAGCCTTGCAGTCACAACGGCGATTCCCAGGTTGAGCCGGGGGATTTCCCCCCTGCTTTGCAAAGCCGCCACCCCCCCCTTTACGCCCAGTAATCCCGATTACGCCCCGCACCTCCCGTATAACACCGTCGCCTGGCACGTATTTGGC
+
CCCCCGGGGGGGGGGGGGGGGGGGGGGCFFEGGEG@F,BFFCFGGG<CEFGGGGGGGAEDF,DFFFFG7CG:FGGGGGGGGFEGF6:8BFFF=FG<44F@@FGGG?DGGGGGGGG,E:DFFFGCE+@EEFGGGGGGDFFGDAF?F9>FBGFF9EFDG,E8>EBF6+=EG635C****2;99:*=<9;*5E*(/:8(6FF3)>8((),((10.4/-*,093:,(((,(-4*39F):A06C=<(.4@A4:*4592<)*(-(,4)(45,1(--((.)..)((,(,((-(4(.(.4.)+3+.-)
@M02996:162:000000000-B87FG:1:1101:26543:7965 2:N:0:TCGACGTC+TTATGCGA
GACTACAAGGGTATCTAATCCTGTTTGCTCCCCACGCTTTCGTGCCTGAGCGTCAGTACAGGCCCAGGGGATTGCCTTCGCCATCGGTGTTCCTCCGCATATCTACGCATTTCACTGCTACACGCGGAATTCCATCCCCCTCTGCCGTACTCTAGCCTTGCAGTCACAAAGGCCGTTCCCAGGTTGAGCCCGGGGATTTCACCTCTGTCTTGCAAAGCCGCCTGCGCACGCTTTACGCCCAGTAATTCCGATCACCGCTCGCACCCTACGTATTACCGCGCCAGCTGGCTCGTCTTTAGC
+
CCCCCG<CFGGGGGGGGGGGGAFGGGGGGGGGG<CFGGGGGGFGC,A,CFGEFGEG@<<@CF@FGGGFEE+=,AFGGGGGGGG:4CFGGGGGGGGGC4CFGFGGGGGGGGGFGEE,E:DDFFGGGGGG7FGGGD;=?BDEGDB6D>>6@CFFGEDBF8A,8E5FF+C9+@DFG*9CFGDF,@9F@?5D@GGF5945:AAE4;>55A=4?BDFF498.872=,((1(((,*(4>8)),4:C?(,)*.<625)-(0(*,-(--9(3C<B<61.,646-)-,((,((,)(((()(0)*226).
@M02996:162:000000000-B87FG:1:1101:16991:7984 2:N:0:TCGACGTC+TTATGCGA
GACTACCCGGGTATCTAATCCTGTTTGCTCCCCACGCTTTCGTGCATGAGCGTCAGTACAGGCCCAGGGGATTGCCTTCGCCATCGGTGTTCCTCCGCATATCTACGCATTTCACTGCTACACGCGGAATTCCATCCCCCTCTGCCGTACTCTAGCCTTGCAGTCACAAAGGCAGTTCCCAGGTTGAGCCCGGGGATTTCACCTCTGTCTTTCACAGCCGCCTGCGCACGCTTTACGCCCAGTAATTCCGATTAACGCTCGCACCCTACGTATTGCAGCGACTGCTGGCACGCTGTTATC
+
CCCCCFGGGGGFDFFGGFFFFGGGGGGGGGCGGGGGGGGFGGGGGGGGGGGGGGGGGFG,EAF:FEGGGG+CFGGGGGGGGGDGFGFCCFGGGFFFGGFGEFGGGGGGGECFGGGF9:B=D=:=E@FFFFGGGDDFGFFGGFFGGG5@9C?DDDDGFEGGFF<@FFGG6DDFGFGGFCEFE8CCFD5;5FG=*9D@?GFE4=>:=A>CFF7)9F)7/.2(>66;71;9>82(18)-(,::((:AFA6<7,.-:76>(-,--1-7D?:((,(.).)-.)),(((-4A:(((.4).22<.))
@M02996:162:000000000-B87FG:1:1101:2980:7993 2:N:0:TCGACGTC+TTATGCGA
GACTACACGGGTATCTAATCCTGTTTGCTCCCCACGCTTTCGTGCATGAGCGTCAGTACAGGCCCAGGGGATTGCCTTCGCCATCGGTGTTCCTCCGCATATCTACGCATTTCACTGCTACACGCGGAATTCCATCCCCCTCTGCCGTACTCTAGCCTTGCAGTCACAAAGGCAGTTCCCAGGTTGAGCCCGGGGATTTCACCTCTGTCTTGCAAAGCCGCCTGCGCACGCTTTACGCCCAGTATGTCCGATTAACGCCCGCACCCTCCGTTTTCCCGCGGCTGCGTTCACTTGGTTAGC
+
CCCCCGFGGGGGDFFGFGGGGGGGGGGGGFEFDFGGGGGGGGGGGGGGG?DGGGDGCGGGGGGGGGGGGD+CFFFGGFGGGE=FFGEGGGEGEEFGGGGGFFGGGGFGGGGGGGGFE:F8DEFCGGGGGGGGFGGGGD=EC@FGG@>@*=DDGGCCFCC@:C8@94CACGGFFA7?FGFFAEFCFGE55ED9?DGB@,2*5>;796>?EFGEF=7+(8C6762(21629C96C194(48*((.6*).6:18:(0)2--,(47(753442(-).().43,(-(331--((())1003;)()
@M02996:162:000000000-B87FG:1:1101:16983:8000 2:N:0:TCGACGTC+TTATGCGA
GACTACCCGGGTATCTAATCCTGTTTGCTCCCCACGCTTTCGTGCATGAGCGTCAGTACAGGCCCAGGGGATTGCCTTCGCCATCGGTGTTCCTCCGCATATCTACGCATTTCACTGCTACACGCGGAATTCCATCCCCCTCTGCCGTACTCTAGCCTTGCAGTCACAAAGGCAGTTCCCAGGTTGAGCCCGGGGATTTCACCTCTGTCTTGCAAAGCCGCCTGCGCACGCTTTACGCCCAGTAATTCCGATTAACGCTCGCACCCTACGTATTACCTCCGCTTCTGGCACCTTGTTAGC
+
CCCCCGFGGGGGGGGGGGGGGGGGGGGFGGFGDGGGGGGGGGGGGGGGGGGGGGGGG<F<FEFFGGGGGG:FGGGGGGGGGGGGGGGFEGGGGGGCFGGGGFGGGGGGGGGGGGGGG>FFGFFEGCEFCFFGGFGGGGGGGFFGGGBCDGFFGFFGGGGFGGCCFFFFG:@FGF5EFGFF9EGFFGEGBGGB9@D(5:AEFFEEFFECEFF<AF?+4=C@E:6=?:@(3:>0CFFBB6C5((4)16AAF4)81><2----2C1>GFFFFF3))45944)(-8((4).87()(0)++0..)
@M02996:162:000000000-B87FG:1:1101:2997:8001 2:N:0:TCGACGTC+TTATGCGA
GACTACACGGGTATCTAATCCTGTTTGCTCCCCACGCTTTCGTGCATGAGCGTCAGTACAGGCCCAGGGGATTGCCTTCGCCATCGGTGTTCCTCCGCATATCTACGCATTTCACTGCTACACGCGGAATTCCATCCCCCTCTGCCGTACTCTAGCCTTGCAGTCCCAAAGGCAGTTCCCAGGTTGAGCCCGGGGATTTCCCCTCTGTCTTGCAAAGCCGCCTGCGCACCCTTTACGCCCAGTACTTCCGATTAACGCCCGCACCCTACGTATTACCGCGTCTTCTTGCCCGTTGTTCGC
+
CCCCCGGGGGGGGGGGGGGGGFGFFGGGGGGGGGGGGGFFGGGGGGGGGFGGGGGGGGGFDFFCFGCGEDFFDFGGGGGFGG7FFG,CFFGGGCGGCFECFBEFFGGFCGGGGGGFGD?FF@FCE:FEGGGGGGGGDFFEDAFGGGFFBDDCGD9FFGG8>,0:@*2@DC8FCCCFCFFFGFCC<FFC@FF=D49@2:=**5-(-;><CFG>EFC8;A;(2,//24>(6*(,24)60,:8((52*6:4C68(3527(-(,(1(3C?13<0().(.6<(-(-,,-).4:),8(00/21)(-
@M02996:162:000000000-B87FG:1:1101:2982:8015 2:N:0:TCGACGTC+TTATGCGA
GACTACACGGGTATCTAATCCTGTTTGCTCCCCACGCTTTCGTGCATGAGCGTCAGTACAGGCCCAGGGGATTGCCTTCGCCATCGGTGTTCCTCCGCATATCTACGCATTTCACTGCTACACGCGGAATTCCATCCCCCTCTGCCGTACTCTCGCCTTGCAGTCACAAAGGCAGTTCCCAGGTTGAGCCCGGGGATTTCACCTCTGTCTTGCAAAGCCCCCTGCGCACGCTTTACGCCCCGTAATTCCGATTAACGCTCGCCCCCTACGTATTACCGCGGCTGCTTGCACGTAGTTAGC
+
CCCCCGGGGGGGDGGGGGGGGGGGGGGGGGFFGGGGGGGGGGGGGGGGGGGGGGGGGFGGGGGGGGFGGEEEEGGGGGGGGGEGGGGGGFGFDFFFFGDGGFGGGGGGEGEGGGGCGDFGGFF=CFG7GFGGGFGGGGGGG>DGFG>F>DDEG,=CCEGGFFEFGFGGGGGFFFGGFGEF>D>C:FEGEFG@*9C/6F44@C3*(*67?@F9@FC16.*(1..:1(322*,(14)6((8/(4:9<649C>04:3:>,-,42>(->9146(..6(6:)81(-,1(()))-,4(0.*23462
@M02996:162:000000000-B87FG:1:1101:3005:8017 2:N:0:TCGACGTC+TTATGCTA
GACTACACGGGTATCTAATCCTGTTTGCTCCCCACGCTTTCGTGCATGAGCGTCAGTACAGGCCCAGGGGATTGCCTTCGCCATCGGTGTTCCTCCGCATATCTACGCATTTCACTGCTACACGCGGAATTCCATCCCCCTCTGCCGTACTCTAGCCTTGCAGTCCCCAAGGCAGTTCCCAGGTTGAGCCCGGGGATTTCACCTCTGTCTTGCCAAGCCTCCTTCGCACCCTTCACGCCCAGTGTTTCCCATTAACGCTCGCACCCTGCGTATTGCCGCGGCGTCTGGCACGTAGTTAGC
+
CCCCCFFGFGGGDFGFFEFGGGGGGGCADDEFCEGGGGGDEFGGGGGG9AEFGGG7FGGG9ECCGGFFG7:=EFGGGGGGDGEGG6BFEFEFFGFF+BFFG?D8EG7C6BFFGFFEC:DGF>FEEFF=FFGGGGFFF@DE>@FFGGF@5D5:>E+BDFF,4@8@9*=,=>,@:?*1=+>AD>*,7*:C@FE2D4DB=FAC*,732*89?BC3.84)/01(2,())(/(.*,(0()/((2:((.)*)..*)/.)*-:--,((1((/,3(((.-,.))),-(-((,-4((5()(.)2*36).
@M02996:162:000000000-B87FG:1:1101:9833:8114 2:N:0:TCGACGTC+TTATGCGA
GACTACAGGGGTATCTAATCCTGTTTGCTCCCCACGCTTTCGTGCATGAGCGTCAGTACAGGCCCAGGGGATTGCCTTCGCCATCGGTGTTCCTCCGCATATCTACGCATTTCACTGCTACACGCGGAATTCCATCCCCCTCTGCCGTACTCTAGCCTTGCAGTCACAAAGGCAGTTCCCAGGTTGAGCCCGGGGATTTCACCTCTGTCTTGCAAAGCCGCCTGCGCACGCTTTGCGCCCAGTAATTCCGGTTAACGCTCGCACCCAACGTTACACGGCCGCTGCGTGCACGTTGTTATC
+
CCCCCGFGGGGGGGGGGEFGGGGGGGGGGGFFGGGGGGGGGGGGGGGGGGGGGGGGGFFAFDFGGGGCEDCFGGGGGGGGGGGGFEBC@FGFGEFF+CFFEFFGGGGGEGGGGGGGA:BFCEF8E=CEF7EFGCCDDFGGD@F6DGFF>GFEEEFGEFG8CG6FG5CEFG?AGF>FFGFFEFGFGGFG@?F=*9D25<6CFGEFDF>CCFFFFF4+6A;:C482721(3:347:)6>0A=(324=))-:()-9:)*,-,--/4(56((--(((()5((((,,(-49??((.(0)///4))
@M02996:162:000000000-B87FG:1:1101:20867:8128 2:N:0:TCGACGTC+TTATGCGA
GACTACCCGGGTATCTAATCCTGTTTGCTCCCCACGCTTTCGTGCATGAGCGTCAGTACAGGCCCAGGGGATTGCCTTCGCCATCGGTGTTCCTCCGCATATCTACGCATTTCACTGCTACACGCGGAATTCCATCCCCCTCTGCCGTACTCTAGCCTTGCAGTCACAAAGGCAGTTCCCAGGTTGAGCCCGGGGATTTCACCTCTGTCTTGCAAAGCCGCCTGCGCACGCTTTACGCCCAGTAATTCCGTTTAACGCTCGCCCCCGACGTTTTACAGCGGCTGCTGGCACGTACTTAGC
+
CCCCCGGGGGGG@FGGGGGGGGGGGGGGGGGGGGGGGGGGGGGGGGGGFGGGGGGGGCG9CEFFGGG<FGCFGGGGGGGGGGGGGGFFGGGGGFFFFGGDGFGGGGGGGGGGGGGFGDBGGCFEGGGEGEGGGGFFGGGGGFF6FGFFBDFFGFGGGGGCGFEGG8CEF?CAFFDGFGFFEEFEGGEGCGGFBED=@GFFEFE@B6)9CFGFFF?@35;.=62(1.64;86(9<AAB:EE2(34=<>6:4).:76:----47(-99((,(-(,4)-)).(----3830(.510)*20-.6
@M02996:162:000000000-B87FG:1:1101:9828:8132 2:N:0:TCGACGTC+TTATGCGA
GACTACAGGGGTATCTAATCCTGTTTGCTCCCCACGCTTTCGTGCATGAGCGTCAGTACAGGCCCAGGGGATTGCCTTCGCCATCGGTGTTCCTCCGCATATCTACGCATTTCACTGCTACACGCGGAATTCCATCCCCCTCTGCCGTACTCTAGCCTTGCAGTCACAAAGGCAGTTCCCAGGTTGAGCCCGGGGATTTCACCTCTGTCTTGCAAAGCCGCCTGCGCACGCTTTACGCCCAGTAATTCCGATTAACGCTCGCACCCTACGTATTACCGCCGCTGCTGGCCCGTTGTTATC
+
CCCCCGGGGGGGGGGGGGGGGGGGGGGGGGGGGGGGGGGGGGGGGGGGGGGGGGGGGFGC<FGGGGGCFGCGGEFGGGGGGGGGGGFFEGGGGGGGCGGGGFGGGGGGGDFGGGGGG:DFGFFCGGGCFGGGGFGGGGFEDAFDFGFFEGFFG;=FGGG8DD:@CADGG6DFGFDGFGEFB8?CEF@9@GG2B>>9@FFFFGF@BA:EEFG4E4>=1=C>C6/671;0683(912:::CE?62)04A<D?)30<)2(----1(9DF?1<(,,.,-661,(,(47>002(((-0)/226-6
@M02996:162:000000000-B87FG:1:1101:20868:8147 2:N:0:TCGACGTC+TTATGCGA
GACTACCCGGGTATCTAATCCTGTTTGCTCCCCACGCTTTCGTGCATGAGCGTCAGTACAGGCCCAGGGGATTGCCTTCGCCATCGGTGTTCCTCCGCATATCTACGCATTTCACTGCTACACGCGGAATTCCATCCCCCTCTGCCGTACTCTAGCCTTGCAGTCACAAAGGCAGTTCCCAGGTTGAGCCCGGGTATTTCACCTCTGTCTTGCAAAGCCGCCTGCGCACGCTTTACGCCCAGTAATTCCGAGTAAAGCCCGCACCCTACGTCTTACCACGCCTGCCTGGAGCTGGTTAGC
+
CCCCCFFGGGGGGGGGGEGGGGGFG9FGGGCFGGEGGGGGFEGGB<BEFEFGGGGGG9F<CFFEGGG7FD7FGGGGGGGFDGGGFECFEFEFGGEBCFEEGFG@,FFGGEG9;,C5E*4DCEFCEEDF=FFGGFEDGFFGGABDFGAF?>?=,,=FFFGFGGFCC<=C9?6:6*9@FGFF34*43A595=EA49*0)FFFFGE;56>1@FC4@FC:36647731(,7(316(/=A44?DE61(-94.-:4)(-8>2).((()--9((.(,.(.-))()),((4,((..(((()0*23.(.
@M02996:162:000000000-B87FG:1:1101:22702:8179 2:N:0:TCGACGTC+TTATGCGA
GACTACTCGGGTATCTAATCCTGTTTGCTCCCCACGCTTTCGTGCATGAGCGTCAGTACAGGTCCAGGGGATTGCCTTCGCCATCGGTGTTCCTCCGCATATCTACGCATTTCACTGCTACACGCGGAATTCCATCCCCCTCTACCGTACTCTAGCCATGCAGTCACAAATGCAGTTCCCAGGTTGGGCCCGGGGATTTCACATCTGTCTTGCATCACCGCCTGCGCACGCTTTACGCCCAGTAATTCCGATTAACGCTTGCACCCTACGTTTTACCGCTGCTGCTGGCCCGTGGTTCGCG
+
CCCCCGGGGGGGGGGGGGGGGGGGGGGGGGFGEFGGGGGGGGGGGGGGGGGGGGGGGFG<FFGGGGGCEG:FFGGGGGGGGGGGGGFGGGGGGGGGCFGGGDFGGGGGGGGGGGGGG:D=DEGCGEGFDDFGGFGGGGGGGFFGGGFFFGFFFCGGGGGGGCDBFFGGGFFFGAFGFGFF,@CGFF)*1:@ABAG9@FFF*>58;:*9*+=*5;?+.;;2C4663(6.:*,:D?).36?C0,4)744<::082>9:-(-((1)3C?1(.(.(4:43),,(,().),5(,.(4))*224,2(
@M02996:162:000000000-B87FG:1:1101:14280:8398 2:N:0:TCGACGTC+TTATGCGA
GACTACAGGGGTATCTAATCCTGTTTGCTCCCCACGCTTTCGTGCCTGAGCGTCAGTTCCTGCCCAGGGGATTGCCTTCGCCATCGGTGTTCCTCCTCATATCTACGCATTTCACTGCTACACTCGGAATTCCATCCCCCTCTGCCGTACTCTAGCCTTGCAGTCTCCAATGCAGTTCCCAGGTTGAGCCCGGGGATTTCACCTCTGTCTTGCCAAGCCGCCTACGCACCCTTTACTCCCAGTAATTCCGCTTAACTCTCGCCCCCTCCGTATTCCATCCGCTTCTGGCACGTGTTTAGC
+
CCCCCG8<FGCFEFGGFEFGGGGGGGGFFFGGBEGGGGGFGGE@F,E,CEFGGGGGG,C@;C<EG8E,8776,AFGGGGFGGC4,@FFEGGGGEFF,EFGFFGGGGGGGGGGGGG9A:DDF==,,==+CFFGGE,++9@EG@F2==540=:=D=F,=DA=DF*:1+6,6D,5=BDGFGFF9>=,=CEF:EF)?5?5)7CCCF6.<*>*:AFB;**3)32(466(0-6(.*/(0=9;).?C5;54+)9<7()/6))0..-)-9(377(,3,(,.,).)-.(-3,-(-6))(560.3*2-64
@M02996:162:000000000-B87FG:1:1101:13237:8419 2:N:0:TCGACGTC+TTATGCGA
GACTACCGGGGTATCTAATCCTGTTTGCTCCCCACGCTTTCGTGCATGAGCGTCAGTACAGGTCCAGGGGATTGCCTTCGCCATCGGTGCTCCTCCGCATATCTACGCATTTCACTGCTACACGCGGAATTCCATCCCCCTCTACCGTACTCTAGCCATGCAGTCACAAAGGCAGTTCCCAGGTTGAGCCCGGGGATTTCACCTCTGTCTTGCATAACCGCCTGCGCACGCTTTACGCCCAGTACTTCCGATTAACGCTTGCACCCTACGTTTTACCGCCGCTTCTGGCACGTAGTTCAC
+
CCCCCGGGGGGGGGGGFGFGGGGGGGGGGFFFGGGGGGGGGGGGGGGGGGGGGGGGGGG<CEFFGFFDGGCFGEFGGGGGGGGGFE=FFGEGFFGGCGGGGFGGGGGGGGGGGGGGG:D=DEF8ECFFGFGGGGGFGGGGGDFFGGFFFGFFGBFGGGGGG?CDCAF9C,@9FA7FFGFFADFCFGFG=FGFEFC>9FFFCGFFFF@?CFGA<=C=4AC;E:76?(6,6:9:DF).(8CE4,4<*)-6:<.8:;<C-----1).9?BF?(((.-.831,(((((-)).)..(00/205))
@M02996:162:000000000-B87FG:1:1101:27950:8442 2:N:0:TCGACGTC+TTATGCGA
GACTACTGGGGTATCTAATCCTGTTTGCTCCCCACGCTTTCGTGCATGAGCGTCAGTACAGGCCCAGGGGATTGCCTTCGCCATCGGTGTTCCTCCGCATATCTACGCATTTCACTGCTACACGCGGAATTCCATCCCCCTCTGCCGTACTCTAGCCTTGCAGTCACAACGGCAGTTCCCAGGTTGAGCCCGGGGATTTCACCTCTGTCTTTCAAAGCCGCCTGCGCACGCTTTACGTCCAGTAACTCCGGTTAACGCTCGCACCCTACGTGTTACGGCGTCTGCTTGCACGTAGTTAGC
+
CCCCCGGCFGGGGGGGGGGGGGGGGGGGGFFFGGFGGGGGGGGGGGGGGGGGGGGGGGGGGGGEGGGGGGGGGGGGGGGGGGGGGGGGGGGCGFGGGGGGGFGDFFGEGGGGGGAAFDDDFFDEGGEEGFGGGGGGGGFGGADF?DA>:8FFGC?AGGGGFGBGC+5EF+@?CAGGFGEFDEFGGF);=,D>>AG9(<?C?<7792;?CF7)9:9@<A0656((362,(*(-11<<6(2;:B44/)4628)-474*---(-)(-13024:4(.1-.((-((-(-))..-)31.)*23.4)
@M02996:162:000000000-B87FG:1:1101:24192:8454 2:N:0:TCGACGTC+TTATGCGA
GACTACACGGGTATCTAATCCTGTTTGCTCCCCACGCTTTCGTGCATGAGCGTCAGTACAGGCCCAGGGGATTGCCTTCGCCATCGGTGTTCCTCCGCATATCTACGCATTTCACTGCTACACGCGGAATTCCATCCCCCTCTGCCGTACTCTAGCCTTGCAGTCACAAAGGCAGTTCCCAGGTTGAGCCCGGGGATTTCACCTCTGTCTTGCAAAGCCGCCTGCGCACGCTTTACGCCCAGTAATTCCGATTAACGATCGCCCCCTACGTATTACCGCGGCTGCTGGCACGTAGTTAGC
+
CCCCCFFGGGEGGFGGGGGGGGGGGGGGGGFFGGGGGGGGGGGGGGGGGGGGGGGGGGGGGGGGGGGGGGGDGGGGGGGGDFGGGGFFEFGGFGGGGGGGGFG8EFFGEGGGGGC?F8DFGEFEEGGGGGFADGGF=DFED@FGGD>@@C5DFFGF8CEGGG*,@CGFG?DAFFDFAGFFGGGCFD=5>@:4?>G9(?459FBE>FE?EFG=;6;;5AD616:;@@@>@5((18BAB?E=(44<=5)5:483(5<74(,,49(-)428::3,-3.4<8--4(-4(487?FF:>F=CC-4)
@M02996:162:000000000-B87FG:1:1101:27961:8457 2:N:0:TCGACGTC+TTATGCGA
GACTACTGGGGTATCTAATCCTGTTTGCTCCCCACGCTTTCGTGCATGAGCGTCAGTACAGGCCCAGGGGATTGCCTTCGCCATCGGTGTTCCTCCGCATATCTACGCATTTCACTGCTACACGCGGAATTCCATCCCCCTCTGCCGTACTCTAGCCTTGCAGTCACAAAGGCAGTTCCCAGGTTGAGCCCGGGGATTTCACCTCTGTCTTGCAAAGCCGCCTGCGCACGCTTTACGCCCAGTAATTCCGATTAACGCTCGCACCCTACGTATTACCGCGGCTTCTTGCACGTAGTTAGC
+
CCCCCGGGGGGGGGGGGGGGGGGGGGGGGGGFGGGGGGGGGGGGGGGGGGGGGGGGGGGGGGGGGGGGGGGGGGGGGGGGGGGGGGGGGGGGGGGGGGGGGFGGGGGGGGGGGGGGGDFFDEFGGGGGGGGG9FFGGFEGGFFGGGBFDDFEEDGGGFFGGGDEC?FDFGFFFFGGFGFFGGG@FFEGE?@=BBDADCF?EEEF2*;?EFGFFFCB;5;:=>17?B@B9:9@32<A:2?CF0:)7-)62804:BAF-----1(-1:0861..6()6<<,-43((.)).9><BF0;AC-:6
@M02996:162:000000000-B87FG:1:1101:27942:8461 2:N:0:TCGACGTC+TTATGCGA
GACTACTGGGGTATCTAATCCTGTTTGCTCCCCACGCTTTCGTGCATGAGCGTCAGTACAGTCCCGGGGGATTGCCTTCGCCATCGGTGTTCCTCCTCATATCTACGCATTTCACCCCTACACTCGGAATTCCATCCCCCTCTCCCTTACTCTAGCCTTGCAGTCACAAAGGCAGTTCCCAGGTTAAGCCCCGGGATTTCACCCCTGTCTTGCAAAGCCGCCTGCGCACCCTTTACGCCCAATAATTCCGATCAACGCTCGCACCCTACGTATTACCGCGGCTGCTGGCCCGTATTTACC
+
CCCCCGEGGGGGGGGGGGGGGGGGGGGGGGGGGAF@F;FGGG<6B@F@FGGGGGGGG,;@,66A6+@+6+8,BFGGGGGGGGGGGGGG7CCG;FGG,ACFFFGGGG@+BEGGGGG,,1<DF8F,8AFGCFFG,,330,@B=>F++60,5=DD@DG9==FFFFEC7++,=C3?FF6CFGE*74@AF7A;ACF)@4*:@FFFFG3(//-)8BFEF4;;(2;9E:2,6.((.*/2>?BFBBEG<(4)14A::?@0(0.9(---49609102:<,)68<<A(,-4(--8:B73(8><5*3:.).
@M02996:162:000000000-B87FG:1:1101:24171:8466 2:N:0:TCGACGTC+TTATGCGA
GACTACACGGGTATCTAATCCTGTTTGCTCCCCACGCTTTCGTGCATGAGCGTCAGTACAGGCCCAGGGGATTGCCTTCGCCATCGGTGTTCCTCCGCATATCTACGCATTTCACTGCTACACGCGGAATTCCATCCCCCTCTGCCGTACTCTAGCCTTGCAGTCACAAAGGCAGTTCCCAGGTTGAGCCCGGGGATTTCACCTCTGTCTTGCAAAGCCGCCTGCGCACCCTTTACCCCCAGTACTTCCGATTAACGCTCCCACCCTCAGTATTACCGCGGCTTCTGTCCCGTATTTACA
+
CCCCCGFGGGGGGFGGGGGGGGGGFGGGGGGGGGFGGGGGGGGGGCFFGGGDGEGGGGGFA@FFGGGGGGE@EEGGGGGGGGGGGGEGFGEGGGGFCF7CFFGGGGGGGDFGGGG<E:16?>F+BGGGGGGGG8;DGGGGGFFDGG)3:?5DDF=DFGGCDGEGG+BC+::FGF7CFGFF9,@A@>CC>EGF>*;=@FA8*>B3BA=8<FG5*/9168D9E1(((.6.6*/89542).;?B6:D*6AAD?>:6>BG(-,-(1(2<<13((.).)6<<10-(-((.94.62.2.)0+<.)-
@M02996:162:000000000-B87FG:1:1101:8953:8467 2:N:0:TCGACGTC+TTATGCGA
GACTACCCGGGTATCTAATCCTGTTTGCTCCCCACACTTTCGTGCATGAGCGTCAGTACCGGCCCAGGGGATTGCCTTCGCCATCGGTGTTCCTCCGCATATCTACGCATTTCACTGCTACACGCGGACTTCCATCCCCCTCTGCCGTACTCTAGCCTTGCAGTCACAAAGGCAGTTCCCAGGTTGAGCCCGGGGATTTCACCTCTGTCTTGCAAAGCCGCCTGCGCGCGCCTTACGCCCAGTAATTCCGATCAACGCCCGCACCCTACGTAGTACCTCGGATGCTGTCCCGCTTGTCTG
+
CCCCCGFGGDEGCFFGGGEFGFGGGGGC@<,CFFGGGGCFEFCFGCGCFGFEEGCGGAE,@CG>FEFC7+@@,AEFDFGGGEGGGCCGGGEGCFFGCECFGFG8@FFG6>BFFE,5,3?3?C==8+47+6>;DCF?6888==?6DC@FDD9CFG7CFACCFECFF+B,2,5*,3*4?CEF9C>FCC)AB;F9*8C2@:AEEG334AE5?7+);;);;AD>26(/(10--:((13)586?C:B8)*.:-2()((0.*--(-,149<?28,8.)(-.6)).((-3,()-),)),))**2)))
@M02996:162:000000000-B87FG:1:1101:24187:8476 2:N:0:TCGACGTC+TTATGCGA
GACTACACGGGTATCTAATCCTGTTTGCTCCCCACGCTTTCGTGCATGAGCGTCAGTACAGGCCCAGGGGATTGCCTTCGCCATCGGTGTTCCTCCGCATATCTACGCATTTCACTGCTACACGCGGAATTCCATCCCCCTCTGCCGTACTCTAGCCTTGCAGTCACAAAGGCAGTTCCCAGGTTGAGCCCGGGGATTTCACCTCTGTCTTGCAAAGCCGCCTGCGCACGCTTTACGCCCAGTAATTCCGATTAACGCTCGCACCCTACGTATTCCCGCCGCGGCTGGCACGTTGTTAGC
+
CCCCCGGGGGGGGGGGGGGGGGGGGGGGGGGGGGGGGGGGGGGGGFFGFGGGGGGGGGGGGGGGGGGGGGGGGGGGGGGGGGGGGGGGGFGGGGGGGGGGGFFGGGGGCEGGGGF,E:DFFFG>EGGEFGGGGGDGGGFGGDFGGGFFAGFDEECGGGGGCF@:?+BFFGFAFFCGFGFFAFGFFGEF@FGFF*;2@FFFEFE3=ABEEFG9BF)AEFF9E9;@F>9.7843C?2<??DE4B>D?)46:8),38>>.----99>GB???0.)644).(-(-4((324:1:>(.)121).4
@M02996:162:000000000-B87FG:1:1101:27909:8489 2:N:0:TCGACGTC+TTATGCGA
GACTACTCGGGTATCTAATCCTGTTTGCTCCCCACGCTTTCGTGCATGAGCGTCAGTACAGGCCCAGGGGATTGCCTTCGCCATCGGTGTTCCTCCGCATATCTACGCATTTCACTGCTACACGCGGAATTCCATCCCCCTCTGCCGTACTCTAGCCTTGCAGTCACAAAGGCAGTTCCCAGGTTGAGCCCGGGGATTTCACCTCTGTCTTGCAAAGCCGCCTGCGCACGCTTTACGCCCAGTAATTCCGATTAACGCTCGCACCCTACGTATTACCGCGGCTGCTGGCACGTAGTTAAC
+
CCCCCD9FGGGGFGGGEGGGGGGECFGFGGGFGGGGGGGGGGGGGFFGEFGGGEGGGGGFFGGEGGGGGCGEGGGGGGFGGGGGGGGFGGEFGGGGGGGGGFGGGGGGGGGGGCFFE:F?9EFCEGGGGGGGGFFDFGGGC@FGGGFFDGFFFGGGGGGEEDDCGFGGGFGFGFGGFGFFGFGGGGE9@GGFF>>@FGFFFGB=>FEFFFF:>F;B;FGBE98=D247>56238>2<?EG<B?A*44<F?822>:D-----1,,9:131-.)606<<4(,-47(184:??DB))*2+)).
@M02996:162:000000000-B87FG:1:1101:19023:8537 2:N:0:TCGACGTC+TTATGCGA
GACTACCCGGGTATCTAATCCTGTTTGCTCCCCACGCTTTCGTGCATGAGCGTCAGTACAGGCCCAGGGGATTGCCTTCGCCATCGGTGTTCCTCCGCATATCTACGCATTTCACTGCTACACGCGGAATTCCATCCCCCTCTGCCGTACTCTAGCCTTGCAGTCACAAAGGCAGTTCCCAGGTTGAGCCCGGGGATTTCACCTCTGTCTTGCAAAGCCGCCTGCGCCCGCTTTACGCCCAGTAATTCCGATTAACGCTCGCACCCTACGTCTTACCGCGGCTGCTGGCACGTAGTTAGC
+
CCCCCGGGGGGGGGGGGGGGGGGGGGGGGGGGGGGGGGGGFGGGGGGGGGGGGGGGGCF,EFGGGFGFEFCEGGGGGGGGGGGGFDFFCFFFDFFGBEG@FBGGGGGGCGGGGGGFG:DFDFFEGDC=FFGGGADDGGFGGAF6DGFFDDFFG9DEEDFFFFCCG+=E??65:6>FADEF,>7@FDEFEGGAFBC@?GFCFGFEB83<CFGAF49635D9E926=>6(61419::>0-CC?F,:/469:4)((05:--(((1-7DB:0((,(.-64844-441(-.)50(4<<0;/06<B
@M02996:162:000000000-B87FG:1:1101:19032:8559 2:N:0:TCGACGTC+TTATGCGA
GACTACCCGGGTATCTAATCCTGTTTGCTCCCCACGCTTTCGTGCATGAGCGTCAGTACCGGCCCAGGGGATTGCCTTCGCCATCGGTGTTCCTCCGCATATCTACGCATTTCACTGCTACACGCGGAATTCCATCCCCCTCTGCCGTACTCTAGCCTTGCAGTCACAAAGGCAGTTCCCAGGTTGAGCCCGGGGATTTCACCTCTGTCTTGCAAAGCCGCCTGCGCACGCGTTCCGCCCAGTAATTCCGATTAACGCTCGCACCCTACGTATTACCGCGGCTGCTGGCACGTATTTAGC
+
CCCCCGGGGGGGGGGGGGGGGGGGGGGGGGGGGGGGGGGGGGGGGGFFFGGGGEGFGDG,6@@@FFG?CF+:F8FFGGGGGGGGGGBFCFFGGGGCCGGGGFGGGGGGGGGGGGFCG>FCDDF4CC7@CFGGG8@?DFGGGA52=E5@BDFAE>=FEC97F6:8C+=CD88@DF5FFGE5;,4?CF:G>EGAD??2>CACFGE@DA;??FGE<6;+(286C6/:;3;4>*3(19((,(:?3:F)146.25.-:3<C.-(-(96>><?2:445)36)-,--430,:3,.04818)+2<)-)
@M02996:162:000000000-B87FG:1:1101:17515:8628 2:N:0:TCGACGTC+TTATGCGA
GACTACCAGGGTATCTAATCCTGTTTGCTCCCCACGCTTTCGTGCATGAGCGTCAGTACAGGTCCAGGGGATTGCCTTCGCCATCGGTGTTCCTCCGCATATCTACGCATTTCACTGCTACACGCGGAATTCCATCCCCCTCTACCGTACTCTAGCCATGCAGTCACAACGGCAGTTCCCAGGTTGAGCCCGGGGATTTCACCTCTGTCTTGCATAACCGCCTGCGCACGCTTTACGCCCAGTAATTCCGATTCACGCTTACACCCTACGTATTACCGCGGCCTCTGGCACGTAGTTAGC
+
CCCCCGGGGGGGGGGGGFFGGGGGGGGGGGGGGGGGGGGGGGGGGFGGGGGGGGGGGFF,CFGGGGGGGG>FGGGGGGGFGGGGGGFFGGGGGGFFCGGGEFGGGGGGGGCGGFFFG:??DEFCGCFGGFGGG=FFGGGGGAF?DGFGFGFEF=DGGFFCDEEFGFDEF3@?EEDFFGFFBEF@FFFG=GG>BAC@DGFFFGFE9;38?:FFFAC84A73>>;??3;::*,23:>AB?EE?((6/64):8)3<*.2(.--,2)5F>?0:2.))5:6)(-,(3((3,8:):<()0*/3<))
@M02996:162:000000000-B87FG:1:1101:7683:8660 2:N:0:TCGACGTC+TTATGCGA
GACTACCCGGGTATCTAATCCTGTTTGCTCCCCACGCTTTCGTGCATGAGCGTCAGTACAGGCCCAGGGGATTGCCTTCGCCATCGGTGTTCCTCCGCATATCTACGCATTTCACTGCTACACGCGGAATTCCATCCCCCTCTGCCGTACTCTAGCCTTGCAGTCACAAAGGCAGTTCCCAGGTTGAGCCCGGGGATTTCACCTCTGTCTTGCAAAGCCGCCTGCGCACGCTTTACGCCCAGTAATTCCGATTAACGCTCGCACCCTCCGTATTACCGCGGCTGCCTGCCCGGAGTTCGC
+
CCCCCGGGGGGGGGGGGGGGGGGGGGGGGGFGEGGGGGGGGGGGGGGGGGGGGG@FGGGGGGGGGGGGGGGGGGGGGGGGGGGGGGGGCCGFFFGGGGGGGFGGGGGGGGGGGGGGGDFDGGFEGEGGGGGGGGGFDFGGGDFFGGAFDG5:DAFGGGGFFFEFGFDGGFGFGFGGFGFFFGFEEF@FB?FAB>D2(@A57EEFFFEEEFG<EF716;86::7?;>F;@CB:<:AA01:E??F<FB>>F7)(-0.:----47((/8:3:4-(,,.6)-,(-,-30()-4(,3))*/0.30
@M02996:162:000000000-B87FG:1:1101:9805:8682 2:N:0:TCGACGTC+TTATGCGA
GACTACCGGGGTATCTAATCCTGTTTGCTCCCCACGCTTTCGCACCTCAGCGTCAGTAATGGTCCAGTGAGCCGCCTTCGCCACTGGTGTTCCTCCGAATATCTACGAATTTCACCTCTACACTCGTAATTCCACTCACCTCTACCATACTCAAGACTTCCAGTATCAAAGGCAGTTCCAGAGTTGAGCTCTGGGATTTCACCCCTGACTTAAAAGTCCGCCTACGTGCCCTTTACGCCCAGTAAATCCGAACAACGCTAGCCCCCTTCGTATTACCGCGGCTGCTGGCCCGAACTTAGC
+
CCCCCGGGGGGGGGGGGGFGGGGGFGGGGGFFGGGGGGGGGGGGGGGGFGGGGGGGGG9FAFGGGEFGGG<FGGGGGGGBEFGGGGFGGGFGFFGGFFGGGFFFGGGGGGGGGGGGG8DDFEGGGG,4AFGGGFGDF,@DGDBGGGFFFGFFGFGCDAFGGGBD,DFGFGF589+DFGFF=98FGFCF=9DC*:7CBFAEAFBFAFD)5?<A71*+9@>=E>ADF=B@B*5@F@=C@2B5/6/9@<E?;106;>6;../(,;=BGF6<78.(35).6?1-34>>63.4((-4)0*2+.).
@M02996:162:000000000-B87FG:1:1101:12172:8691 2:N:0:TCGACGTC+TTATGCGA
GACTACTCGGGTATCTAATCCTGTTTGCTCCCCACGCTTTCGTGCATGAGCGTCAGTACCGGCCCAGGGGATTGCCTTCGCCATCGGTGTTCCTCCGCATATCTACGCATTTCACTGCTACACGCGGAATTCCATCCCCCTCTGCCGTACTCTCGCCTTGCAGTCACAAAGGCAGTTCCCAGGTTGCGCCCTGGGATTTCACCTCTGTCTTGCAAAGCCGCCTGCGCACCCTTTACGCCCAGTAATTCCGATTAACGCTCGCACCCTACGTATTACCTCGGCTCCTGGCCCGTAGTTATC
+
CCCCCGGGGGGFDFGGGGGFGGGGGGGGGGF@CFGGGGGGGGGGGGFF@FGGGGGGGFG,,CFFGGG?FF+@FEGGGGGDCFGGFCFFFGGGFFFGCFEGEDGGGFGGGGEFGGF?E:F8=EGCG7C:FGGFFDC@DEFGG8D=DGBFADFCF,=EEEG,D@*,@5BA*,@5DADEFCAA,>*<FC);5=E2):*-5<FF<AEBBF:85AF);*1+(026E1((/(.69*(4<?<906:C6(.)*4AFC40415>>-,-,-9-,780(,(,,.445)).(-3(((4,31.(-0)*2+4))
@M02996:162:000000000-B87FG:1:1101:12154:8704 2:N:0:TCGACGTC+TTATGCGA
GACTACTCGGGTATCTAATCCTGTTTGCTCCCCACGCTTTCGTGCATGAGCGTCAGTACAGGCCCAGGGGATTGCCTTCGCCATCGGTGTTCCTCCGCATATCTACGCATTTCACTGCTACACGCGGAATTCCATCCCCCTCTGCCGTACTCTAGCCTTGCAGTCACAAAGGCAGTTCCCAGGTTTAGCCCGGGGATTTCACCTCTGTCTTGCAAAGCCGCCTGCGCACGCTTTACGCCCAGTAATTCCGATTAACGCCCGCACCCTACCTATTACAGCCGCTGCTGGCCCGTAGTTAGC
+
CCCCCGGGGGGGGGGGDFGGGGGGGGGGGGFDEGGGGGGGGGGGGGGGGGGGDGGGGCG,@EFGGGF7FFCFGGGGGGGGGFDGGE?FFGGGGFGGFGFD@FF,@EGGGCFGFGEFG>D=DEG6>@@FEGGGGD8=DDFGGAFFGGFF:C99@@BFFGGGG,1:@+=<9B6?CFGGCGEF9DCCC+:;@GG=DFDF(?AFEGF@D43>CFFB=6*B3AF616((,63>680(14<<0:CE?(4464).:(0(-7:*--(--1-9>8(,,(.)62)-),,(--(-().5(((-0788C4:4
@M02996:162:000000000-B87FG:1:1101:12172:8712 2:N:0:TCGACGTC+TTATGCGA
GACTACTCGGGTATCTAATCCTGTTTGCTCCCCACGCTTTCGTGCATGAGCGTCAGTACAGGCCCAGGGGATTGCCTTCGCCATCGGTGTTCCTCCGCATATCTACGCATTTCACTGCTACACGCGGAATTCCATCCCCCTCTGCCGTACTCTAGCCTTGCAGTCACAAAGGCAGTTCCCAGGTTGAGCCCGGGGATTTCACCTCTGTCTTGCAAAGCCGCCTGCGCACGCTTTACGCCCAGTAATTCCGATTAACGCTCGCACCCTACGTATTCCCGCGGCTGCTGGCACGTAGTTAGC
+
CCCCCGGGGGGGGGGGGEFGGGGGGGGGGGFFGGGGGGGGGGGGGGGFFGGGGGGGG9F9EFFGGGG@FGCGFGGGGGGGGGGGGGGFGGGGGFFEFFGGGFGGGGGGGGGGGGGF;:DFFEF>EECF7FGFGFFDGFGGGDFDGGFCBGFEFFFGGGGGGGBFG5DEGG8AFFDGFGFFFCGCFGB>5FF>>B49@GFFFFEEDAEFCFCBE=:8/;71=66=D:9:7C@09?A<B?GGB:8A64A<>>)2:54:-,---127D?((444).52)3433(4((45)22(<?0.*20)6)
@M02996:162:000000000-B87FG:1:1101:18607:8731 2:N:0:TCGACGTC+TTATGCGA
GACTACAAGGGTATCTAATCCTGTTTGCTCCCCACGCTTTCGTGCATGAGCGTCAGTACAGGTCCAGGGGATTGCCTTCGCCATCGGTGTTCCTCCGCATATCTACGCATTTCACTGCTACACGCGGAATTCCATCCCCCTCTACCGTACTCTAGCCATGCAGTCACAAAGGCAGTTCCCAGGTTGAGCCCGGGGATTTCACCTCTGTCTTGCATAACCGCCTGCGCACGCTTTACGCCCAGTAATTCCGATTATCGCTTTCACCCTACGTATTACCGCGGCTGCTGGCACGTAGTTAGC
+
CCCCCGGGGGGGDFGGGFFFGGGGGGGGGGEFEGGGGGGGGGGGGGGGGGGGGGGGGAF<C@FGGGGFGG:FFGGGGGGGGGGGGEBFCFFGFFGGEGGFFFGGGGGGGGGGGGFGGDFDFEFGGC@CFGGGFGGFGGGGGAFCDFBGFGFFFAFGGGGGGCEBFBFEG?::CFDGFGFF@CC7DC@FEGGFD59AACFEFGFFFFEFFFG@BF?8*2;2=:;@?266;=>0C;ECDFGG02?A=<44:502<E)*--.-,2.<:::43-.5:?<5)3((,4((4>:(1(43..*;?.46
@M02996:162:000000000-B87FG:1:1101:21390:8731 2:N:0:TCGACGTC+TTATGCGA
GACTACTAGGGTATCTAATCCTGTTTGCTCCCCACGCTTTCGTGCATGAGCGTCAGTACAGGCCCAGGGGATTGCCTTCGCCATCGGTGTTCCTCCGCATATCTACGCATTTCACTGCTACACGCGGAATTCCATCCCCCTCTGCCGTACTCTAGCCTTGCAGTCCCAAAGGCAGTTCCCAGGTTGAGCCCGGGGATTTCACCTCTGCCTTGCAAATCCGCCTGCCCACGCTTTCCCACCAGTACTTCCGTTTAACGCTCGCACCCTACGTATTTCCGCCGCTCCCTGCACGTTGTTACC
+
CCCCCGGGGGGGFGGGGFEGGGGGGGGGGGFGGFGGGGGGGGGGGEFFFGGGGGGGGDF9<@B?FFC@EFGFGGGGGGGGEECDFECFEGGGGGGGEGGGCBFDCGGGEGGGGGGFF:D@FFG6E7=8:FCEGFGFGGFGC8FDFFFF5?FFGD9FFFG8F,1EG*=CFF@AFF+ACGFF,@7CFG5?5GGF4?/))6ACFG;7>F3*06C=E*9+*22.26((,,/)3*.(234)))8==(7<84).::/,.).*-(--()--C<((38().()))(((((-(((()(28(..*2*)).
@M02996:162:000000000-B87FG:1:1101:18593:8742 2:N:0:TCGACGTC+TTATGCGA
GACTACAAGGGTATCTAATCCTGTTTGCTCCCCACGCTTTCGTGCATGAGCGTCAGTACAGGTCCAGGGGATTGCCTTCGCCATCGGTGTTCCTCCGCATATCTACGCATTTCACTGCTACACGCGGAATTCCATCCCCCTCTACCGTACTCTAGCCATGCAGTCACAAAGGCATTTCCCAGGTTGAGCCCGGGGATTTCACCTCTGTCTTGCATAACCGCCTGCGCACGCTTTACGCCCAGTAATTCCGATTAACGCTTGCACCCTACGTCTTACCGCGGCTTCTGGCACGTTTTTAGC
+
CCCCCFEFGGGFCFFGGFGGGGGGGGGGGGGGGGGGGGGGGGGGGGGGGFGGGGGGGFGDFFGGFGGEGEFFGGGGGGGGGGGGFCCFGGGGGFEF4FFGGFFFGGGGDECGGFF,>6D9BEF8C:CCFGFGGFD=DGFGGFFDGGFFFG?93@DFGCFFFFEFF9D,=@@6,*2@CFEF>:CC@?@FBGGB>>*):FFC6D10:?:?CF+8B6C6.;82E42((,((,161>@)1;?::::8)15)-03),(8)0-,(-,1.4D2<?<0.(4(-.(4--((((..6)4:3:000**.4)
@M02996:162:000000000-B87FG:1:1101:13721:8776 2:N:0:TCGACGTC+TTATGCGA
GACTACTGGGGTATCTAATCCTGTTTGCTCCCCACGCTTTCGTGCATGAGCGTCAGTACAGGCCCAGGGGATTGCCTTCGCCATCGGTGTTCCTCCGCATATCTACGCATTTCACTGCTACACGCGGAATTCCATCCCCCTCTGCCGTACTCTAGCCTTGCAGTCACAAAGGCAGTTCCCAGGTTGAGCCCGGGGATTTCACCTCTGTCTTGCAAAGCCGCCTGCGCACGCTTTACGCCCAGTAATTCCGATTACCGCTCGCCCCCTACGTATTACCGCGGCTGCTGGCCCGTTGTTAGC
+
CCCCCGGGGGGGGGGGGFFGGGGGGGGGGFFFGFGGGGGGGGGGGGGGGGGGGGGGG9FC<CFGGFF7FGCGGGGGGGGGGEGGGGCFEFGGGFFF=FEGGFGGGGGGEGEGGGGGC:DFFEF6EEEFGGFEGEEDGGGGGFFGGGBCBGFFFDGGGGGGGGEDG5CEFC?FGFGGFGFFECEGDFFG@FGF*@4=9FFFFGF@DABEEFGEEA*=(=<:E122;,1,6=>(9<460-:C:1:A@<<A787::B2*----37(-991(8835::26.-,(-3641,)(((-10)*22).6
@M02996:162:000000000-B87FG:1:1101:13700:8778 2:N:0:TCGACGTC+TTATGCGA
GACTACTGGGGTATCTAATCCTGTTTGCTCCCCACGCTTTCGTGCATGAGCGTCAGTACAGGCCCAGGGGATTGCCTTCGCCATCGGTGTTCCTCCGCATATCTACGCATTTCACTGCTACACGCGGAATTCCATCCCCCTCTGCCGTACTCTAGCCTTGCAGTCACAAAGGCAGTTCCCAGGTTGAGCCCGGGGATTTCACCTCTGTCTTGCAACGCCGCCTGCGCACGCTTTACGCCCAGTAATTCCGATTAACGCCCGCACCCTACGTATTACCGGGGCTGCTGGTCCGTTGTTCGC
+
CCCCCGGGGGGGGGGGGGGGGGGGGGGGGGFFEGGGGGGGGGGGGGGFEFGGGGGGGCF,CFFGGFGDGG@FFFGGGGGGGGGGGGCFGGGGFFGGBFGGGFFGGGGGGGGGGGGGG>DDCEFCGCCFCCFFE=FFGGGGG@FFGGFFEDADA3BGGGGGFF5CEFFFF6DAGFCFFGFF93@EFF:F>:EAFEC=@CFFFGFFB679@FD4568)(0:.=91(32:46/1454<A(8EE?(()9446>4)4:@2:,-(--1(49:(,4445)5).)-(((--3().,().3))21/)((
@M02996:162:000000000-B87FG:1:1101:26327:8861 2:N:0:TCGACGTC+TTATGCGA
GACTACCAGGGTATCTAATCCTGTTTGCTCCCCACGCTTTCGTGCATGAGCGTCAGTACAGGCCCAGGGGATTGCCTTCGCCATCGGTGTTCCTCCGCATATCTACGCATTTCACTGCTACACGCGGAATTCCATCCCCCTCTGCCGTACTCTAGCCTTGCAGTCACAAAGGCAGTTCCCAGGTTGAGCCCGGGGATTTCACATCTGTCTTGCAAAGCCGCCTGCGCACCCTTTACGCCCAGTAATTCCGATTACCGCCCGCACCCCTCGTATTACCTTGGCGTCTGGCACGTCTTTTGC
+
@@@C<,,CFCEG8FEG9FGFEGGFCCFEEGCDC<FCE;,DFCFGEGDF,EFGGGGGFFFAFGGGEFGGFFC,B<EFGGGGGFECGGEGGFCFFFF@FEGECFFDF?EEEECFGGGEE8BDC9FEGGGFGGGGF88=8E8ECAFFF@5F?GFE3C6=DF,@,,*3=+=<DD69::7;CFCF,DCCCG:7:45=94*)8B658?**78*19BC=9??@.)2(2.,,:(.,,*,:4;))(4:C(.5A/6><*,)-27)2(--,(1(,1(((,-(((.-..)))(,(-,32()(.()0823)).
@M02996:162:000000000-B87FG:1:1101:25489:8891 2:N:0:TCGACGTC+TTATGCGA
GACTACTAGGGTATCTAATCCTGTTTGCTCCCCACGCTTTCGTGCATGAGCGTCAGTACAGGCCCAGGGGATTGCCTTCGCCATCGGTGTTCCTCCGCATATCTACGCATTTCACTGCTACACGCGGAATTCCATCCCCCTCTGCCGTACTCTAGCCTTGCAGTCACAAAGGCAGTTCCCAGGTTGAGCCCGGGGATTTCACCTCTGTCTTGCAAAGCCGCCTGCGCACGCTTTACGCCCAGTAATTCCGATTAACGCTCGCACCCTACGTATTACAGCGGCTGCTGGCACGTAGTTAGC
+
CCCCCGGGGGGGGGGGGGGGGGGGGGGGGGGGGGGGGGGGGGGGGGGGGGGGGGGGGGGGGGGGGGGFCGGGGGGGGGGGGGGGGGGGGGEFGGGGGGGGGFGGGGGGGGGGGGGBG:DDFEFGGGGGFFFGGGGGGGGGGAFFGGA=?GFFFGDGGGGGGGFEC+2EFGGFG59CFFFFCFGF?C@C@AFBFBD=DGFF?FE@DAB5?FCF948+(0;3CB;(6763989(:1>B::EGB:7<FBFFG?7:1>42-,-49>2(7:::??:762)).).(-,4(1.55:2<?>)*22))6
@M02996:162:000000000-B87FG:1:1101:25472:8892 2:N:0:TCGACGTC+TTATGCGA
GACTACTAGGGTATCTAATCCTGTTTGCTCCCCACGCTTTCGTGCATGAGCGTCAGTACAGGCCCAGGGGATTGCCTTCGCCATCGGTGTTCCTCCGCATATCTACGCATTTCACTGCTACACGCGGAATTCCATCCCCCTCTGCCGTACTCTAGCCTTGCAGTCTCAAAGGTAGTTCCCAGGTTGAGCCCGGGGATTTCACCTCTGTCCTTCAAACCCGCACGCGCCCCCCTTCCCCCCGTTAATTCCGACTCACCCCCGCCTCCTACTTTTCACCTCCCCTGCTAGCAGCTCTTTAGC
+
CCCCCGFGFFFF<,EFGGGFGGGE6EF9EFGGFGGGGD@8FGGGGDDFEFG+CCGEFCA<CFGFEGGD@@F7FB9FDCG@@@@CFGGF:FGFFGF<FC6@:;4,@CBFG68,C9A,904=9EF=7=F+@+@EGG,30,+48=6=+E5>9CF:7>+,@=9,6ED:=+?,+@3@,=+,4?;F93@CC?E?5;:)0@9:=CA??C**7/)*/)2*0*1B*/2-2((..,3..1((1(((.,1/(,.37:..*()(().*(,-,,)-(1,(.))))-)))))((((.(,5))())()0+++.:<
@M02996:162:000000000-B87FG:1:1101:25490:8909 2:N:0:TCGACGTC+TTATGCGA
GACTACTAGGGTATCTAATCCTGTTTGCTCCCCACGCTTTCGTGCATGAGCGTCAGTACAGGCCCAGGGGATTGCCTTCGCCATCGGTGTTCCTCCGCATATCTACGCATTTCACTGCTACACGCGGAATTCCATCCCCCTCTGCCGTACTCTAGCCTTGCAGTCACAAAGGCCGTTCCCAGGTTGAGCCCGGGGATTTCACCTCTGTCTTGCAAAGCCGCCTGCGCACGATTTACGCCCAGTAATTCCGATTAACGCTCGCACCCTACGTCTTACCGCGGCTGCTGTCACGTAGTTAGC
+
CCCCCGGGGGGGGGGGGGGGGGGGGGGGGGGGGGGGGGGGGGGGGGGGGGGGGGGGGGGFFGGFGGGGGGGGGGGGGGGGDG7=EEFFGGGGGGGGGGGEGFGGGGGGGGGGGGGDG8D=?EG8EBGGGGGGGGFGGGGGGDFGGGFGBDFFGGGGFGGGGF6C?8DGCFGFG*3CBCCFDEFEGD@58EG)@E429FFFFC=5@;@<CFGEEF?A(;D@E66313112*,(13<<?BEE(322@><<:576?>6:--(,-996<?F::(.,48>)412-2,((482)).410.1*<<A2
@M02996:162:000000000-B87FG:1:1101:25255:8958 2:N:0:TCGACGTC+TTATGTGA
GACTACCCGGGTATCTAATCCTGTTTGCTCCCCACGCTTTCGTGCATGAGCGTCAGTACAGGCCCAGGGGATTGCCTTCGCCATCGGTGTTCCTCCGCATATCTACGCATTTCACCGCTACACGCGGAATTCCATCCCCCTCTGCCGTACTCTAGCCCTGCAGTCTCAAAGGCAGTTCCCAGGTTGAGCCCGGGGATTTCACCTCTGCCTTGCAAAGCCGCCTGCGCTCCCTTTACACCCACTAAATCCGGTTAACTCTCGACCCCTCCGTATTACCGCGGCAGCTGGCACGGTGTTAGC
+
CCCCCGG8FGGGGGGGGGGGGGGGGGGGG<FGG<F@F;CFGGCFG<F,FFGGGEGGGG@9FGGGGGG<,@@,BFGGGGGGGCEGGGGBFFFG;FGE>FGGGFGGGEFGGGGGGGG<C:?CDFGG=4@FGGGGGGFFC6@CDDF=CGB+9CFA,@B;F,11@FEA1+?E>>,;CADCFCEFF,=FF4)3:1D49/)-8F485C3)66;)79@.564:(22:7./(/,,(4*3(:>A<)-A81(,,9,4624),48.2)4)53*((121((3-((5).)89B94((,.8(((.(.)22;)).
@M02996:162:000000000-B87FG:1:1101:11769:9007 2:N:0:TCGACGTC+TTATGCGA
GACTACCCGGGTATCTAATCCTGTTTGCTCCCCACGCTTTCGTGCATGAGCGTCAGTACAGGCCCAGGGGCTTGCCTTCGCCATCGGTGTTCCTCCGCATATCTACGCATTTCACTGCTACACGCGGCATTCCATCCCCCTCTGCCGTACTCTAGCCTTGCAGTCACAAAGGCAGTTCCCAGGTTGAGCCCGGGGATTTCACCTCTGTCTTGCAAAGCCGCCTGCGCACGCCTTACGCCCCGTAATTCCGATTACCGCCCGCACCCTACGTATTACCGCGGCCGCTGGCACGTCTTTAAC
+
CCCCCFGGGEGFFFGGFCFGGGGEEFGGGGFFGGGGGGGFGGGGGGGGE@FGFGGGF,C,6CFGGE@C@E+@FEFGGGG@FFGGFC:?FCFGGFFFBE>CEFGGGGGGG6BFGGGFE:D9D=F8B@+++@BDFEFDGGGGGFFFGGBC9DFFFFGGGGFFF,:8CFCF98?AGA5CFFEF9DFC:;2*.CG>45C@(?AEEFE5@=8?CCG3A49+/5;(C.,/3,6(683(2-<:10:?-,,4)-6.:4)417)2-,(-(1,9DF6(.4.)-.)54(((((,(1,(,((.().**2))-
@M02996:162:000000000-B87FG:1:1101:21805:9105 2:N:0:TCGACGTC+TTATGCGA
GACTACAAGGGTATCTAATCCTGTTTGCTCCCCACGCTTTCGTGCATGAGCGTCAGTACAGGCCCAGGGGATTGCCTTCGCCATCGGTGTTCCTCCGCATATCTACGCATTTCACTGCTACACGCGGAATTCCATCCCCCTCTGCCGTACTCCAGCGATGCAGTCACAGATGCAGTTCCCAGGTTGAGCCCGGGGATTTCACAACTGTCTTACATCACCGCCTGCGCCCGCTTTACGCCCAGTAATTCCGTTTAACGCTTGCACCCTACGTTTTACTGCGGCTGCTGGCACTTAGTTAGC
+
CCCCCGGGGGGGGGGGGGGGGGGGGGGGGGGGGGGGGGGGGGGGGGGGCGGGGGGGGGG,CFFFGEG7FF7FFGGGGGGGGGGGFCCFGGGGFFFGCGGG@FGGGGGGGGGGGGGFF:DDGEGCEE@CGGGGGGGGGGGGGDFFFGFFEGFFGGFGGGGGGECFF8CEF:FFGF?GFGFF;DE7F>@7>FGB5A>>@G=CEGF3>;3?BFFEFFEF7=C;=://4(6(639(9:2<11CE6??FFAA<>4).:76:-----98?FFB0::4(.:.....-(,34:7324(4()*03+).-
@M02996:162:000000000-B87FG:1:1101:17615:9126 2:N:0:TCGACGTC+TTATGCGA
GACTACCGGGGTATCTAATCCTGTTTGCTCCCCACGCTTTCGCACCTCAGCGTCAGTATCGAGCCAGTGAGCCGCCTTCGCCACTGGTGTTCCTCCGAATATCTACGAATTTCACCTCTACACTCGGAATTCCCCTCACCTCTCTCGAACTCCAGACCAATAGTTTTGAGGGCAGTTCCGAGGTTGAGCCCCGGGATTTCACCCCCAACTTTCTGGTCCGCCTACGTGCGCTTTACGCCCAGTAATTCCGAACAACGCCAGCCCCCTCCGTATTACGTCCGCTGCTGGCACGGGGTTAAC
+
CCCCCGGGGGG7FFGGGEFGGGGGGGGDFFFGFGGGGGGDGGGGGGGGGGGGGGGGGCFG@DDDGFFGGGGGGGGGGGGFGGGGGGFFFFGGGDFGDGCFGFGGGGGGGGGGGGGGG::6B9FFGGGGGGGGG,D?DCFEFDBF=FD8?FFDFDF:DGF1@=>FEDF@C?8>EFCGFGE>>BECGGBGEGG>D@7=@GFFFGFF>E>9@AC<?C5AFC;6=:183(@3=*1><?AA<?EG:<?)/-55:(.-3>01-(-(-1-8D;(4<4-,...6,(.(-1(((.5(305())2:*3).
@M02996:162:000000000-B87FG:1:1101:8099:9128 2:N:0:TCGACGTC+TTATGCGA
GACTACTGGGGTATCTAATCCTGTTTGCTCCCCACGCTTTCGCGCCTCAGCGTCAGTATTGGTCCAGTTGGCCGCCTTCGCCACTGGTGTTCTTGCGAATATCTACGAATTTCACCTCTACACTCGCAGTTCCACCAACCTCTACCAAACTCAAGCCAAACAGTATCGAAGGCAATTCTGTGGTTGAGCCACAGGCTTTCACCCCCGACTTGAATGGCCGCCTACGCGCCCTTTACGCCCAGTGTTTCCGAGCAACGCTCGCCCCCTTCGTGTTACCGCGGCGGCTGGCCAGGAGCTATC
+
CCCCCGGDG<F@FGGGCGGGGGFFGGDGEGFFGGGGGGGGGGGEGGGEGFGGGCCGFCFFFGGGGGGEGGEGGGGGFFFFCFFGFG8CEEFFEGFGGGGGGFGDCGFGGGFFGFEF@8DF?===EF>@CFGGGGGGGGGGGFFFGGF8;FF<AFGFFGGDDD58@FFCGFEEGFGGF?795E@439@68FFDA6C5@DFFED.49DF>@ED:EFC:@AG6*662=FB1:C63*)1.((22,(()*.,.*4)((70>,(-(-144C>B024.(..).4(,(,(-(((-((2(-)02*2.)(
@M02996:162:000000000-B87FG:1:1101:14053:9216 2:N:0:TCGACGTC+TTATGCGA
GACTACCAGGGTATCTAATCCTGTTTGCTCCCCACGCTTTCGTGCATGAGCGTCAGTACAGGCCCAGGGGATTGCCTTCGCCATCGGTGTTCCTCCGCATATCTACGCATTTCACTGCTACACGCGGAATTCCATCCCCCTCTGCCGTACTCTAGCCTTGCAGTCACAAAGGCAGTTCCCAGGTTGAGCCCGGGGATTTCACCTCTGTCTTGCAAAGCCGCCTGCGCACCCTTTACGCCCAGTAATTCCGATTAACGCCCGCCCCCTACGGCTTCACGCGCCCGCTGGGCCGTGTTTGCC
+
CCCCCGGGFGGGGGGGGFFGGGGGGGGGGGFGGGGGDCEGGGGGGGGGEFGGGGGDEF9EGGGGFGGGGGEGGGGGGFGGGGGGGGGGGEGFFGGGGGGGGFGGAFGGGGFGGGGCG:B@DEEEGEGEGGGGGGGGG??GGADCGGFBBGFEFFGGGGG?DCE<DFG7AEFFGFGCFGFFGGGGGG@CEGGF>BC)6CFFCGF356=>?AFBE4@8@;GF=:1;0.462*(,25)713EE(4(6944522034)6:4,-(()4392((,((((-.)).,(((,(,(((((-28.2**())
@M02996:162:000000000-B87FG:1:1101:22721:9301 2:N:0:TCGACGTC+TTATGCGA
GACTACCCGGGTATCTAATCCTGTTTGCTCCCCACGCTTTCGTGCATGAGCGTCAGTACAGGCCCAGGGGATTGCCTTCGCCATCGGTGTTCCTCCGCATATCTACGCATTTCACTGCTACACGCGGAATTCCATCCCCCTCTGCCGTACTCTAGCCTTGCAGTCACAAAGGCAGTTCCCAGGTTGAGCCCGGGGATTTCACCTCTGTCTTGCAAAGCCGCCTGCGCACCCTTTACGCCCAGTAATTCCGATTAACGCTCGCACCCTACGTCTTACGGCGGCTGCTTGCACGTCTTTAGC
+
CCCCCGCFGGGGFGGGGGGGGGGGGGGGGGFGFGGGGGGGGGGGGGGGGGGGGGGGGGGGGGGDEGGGGGCCFGGGGGGGGFGGGGGFGGGGGGGGGGGGGFGGGGGGGGGGGGGAGDFDFFF8>@F>FFFGGGEGGFFGGAF6DFFFEGFD@BDFFGGCDG@FFFGGGCGFGFGGFGFFEGGGGFFC@?CAEFGBDGA<??75B6=*/==@@6)1.8C6::81(6936*4?GFAA:BEGF6?A*.:6*(04?E2:--(--1-93<0<F6,(.:)6(,-(--443))44)8?5)**3-69
@M02996:162:000000000-B87FG:1:1101:24316:9303 2:N:0:TCGACGTC+TTATGCGA
GACTACAGGGGTATCTAATCCTGTTTGCTCCCCACGCTTTCGTGCATGAGCGTCAGTACAGGCCCAGGGGATTGCCTTCGCCATCGGTGTTCCTCCGCATATCTACGCATTTCACTGCTACACGCGGAATTCCATCCCCCTCTGCCGTACTCTAGCCTTGCAGTCCCAAAGGCAGTTCCCAGGTTGAGCCCGGGGATTTCACCTCTGTCTTGCAAAGCCGCCTGCGCACGCTTTACGCCCAGTAATTCCGATTACCGCTCGCAACCTACGTATTCCCGCGGCTGCTGGCACGTCTTTAGT
+
CCCCCCFGGGGGGFGGGEFGGGGGGGGGGGGGGGGGGGGGGGGGGFGGGGGGGGGGGFGGGGGGGGGGDEFDGGGGGGGGGGGGGGGGGGEGDFGDFCE7:DFEGGGGGGCGGGGCD1?DDEFGG=C:F?FGGGC8?DFGC>FGGGFE9DFEFDDBEFF?=DC:C5+,:DCAF?7EAFEFDFFF@>:*8@F@@AD2(6ACEGEEFAB87AGB519:=FG12./,6:@1>1((9:<6(-:C464)14))08.-4))*(-,-47-(7:??>615)8))),-4(-31:0),47.(0.**+).)
@M02996:162:000000000-B87FG:1:1101:4680:9318 2:N:0:TCGACGTC+TTATGCGA
GACTACAAGGGTATCTAATCCTGTTTGCTCCCCACGCTTTCGTGCATGAGCGTCAGTACAGGCCCAGGGGATTGCCTTCGCCATCGGTGTTCCTCCGCATATCTACGCATTTCACTGCTACACGCGGAATTCCATCCCCCTCTGCCGTACTCTAGCCTTGCAGTCACAAAGGCAGTTCCCAGGTTGAGCCCGGGGAGTTCACCTCTGTCTTGCAAAGCCGCCTGCGCACGCTTTACGCCCAGTAATTCCGATTAACGCTCGCACCCTACGTATTACCGCGGCTGCTGGCACGTAGTTAGC
+
CCCCCGGGGGGDGGGGGEFEFFGDEEFFGFFFEGGGGGGEEFGFFGGDAFGEGCEG@FEGGGGDCFEF7CF:FEFGGFGECEFFFC?BF?FDFDBBFGFEC+9DCFFC>EEGDF,@F8FFD@E=E:=@=+EEEGG?DGGGGF6+6>5@?DFDAF?FFGGGF=::6DGGGGEACFGGF7;:9D5@:DCC@EG=A?CA(6A6CGE*726/8@D=EF?A3AC>*467=FB61*.(94)630881?B946A4C3)(-54*-----)--96(((,..-.-)),(-3149?))53<B(00*2+62)
@M02996:162:000000000-B87FG:1:1101:18870:9320 2:N:0:TCGACGTC+TTATGCGT
GACTACCGGGGTATCTAATCCTGTTTGCTCCCCACGCTTTCGTGCATGAGCGTCAGTACAGGCCCAGGGGATTGCCTTCGCCATCGGTGTTCCTCCGCATATCTACGCATTTCACTGCTACACGCGGAATTCCATCCCCCTCTGCCGTACTCTAGCCTTGCAGTCACAAAGGCAGTTCCCAGGTTGAGCCCGGGGATTTCACCTCTGTCTTGCAAAGCCGCCTGCGCACGCTTTACGCCCAGTAATTCCGATTAACGCTCGCACCCTACGTATTACCGCGGCTGCTGGCACGTAGTTACC
+
CCCCCGGGGGG@FGGFFFGGGGGFGGGGGGDFGGGGGGGGGGGGGGGGGGGGGGGGFGGGGGGEGGGGGGEFGGGGGGGGGGGGGGEFFCFGGGGGGGGGGFGGGGGGGGGGGFFGGDFGFGGGGGGGGGGGGGGGGGGGGAFDFGFFDGFFGGGGGGGGFGEGGFGGGDGFGFGFFGFFGGGGGGFGFGG=>B429FFFEFEFFF@<CFFFFFFF@A46::166693914(139AF?CC?(.5=<<4:550,8):--.,-16;<8????..6:66):4474(34822??F6.)2A<).-
@M02996:162:000000000-B87FG:1:1101:4696:9326 2:N:0:TCGACGTC+TTATGCGA
GACTACAAGGGTATCTAATCCTGTTTGCTCCCCACGCTTTCGTGCATGAGCGTCAGTACAGGCCCAGGGGATTGCCTTCGCCATCGGTGTTCCTCCGCATATCTACGCATTTCACTGCTACACGCGGAATTCCATCCCCCTCTGCCGTACTCTAGCCTTGCAGTCACAAAGGCAGTTCCCAGGTTGAGCCCGGGGATTTCACCTCTGTCTTTCCAAGCCCCCTGCGCACGCTTTACGCCCAGTAATTCCGATTAACGCTCGCACCCTACGTATTACCGCGGCTGCTGGCACGTCGTTAGC
+
CCCCCGDGGGEGGGGGGEGGGGGGFGGGGGDFEGGGGGGGFGGGGGCGGGGGGGGGFGGG<EGFGGGGGGGGGGGGGGFGGGGGGGF,8BCGD<EG7CFFDFGDGGGGEEGGGGAD>35==,B>EEGGEGFGGGGGGGFGGDFG6EA@>D?=EGCFGGGCGCD<=DGGF@,0,03@FGEF9D><@C:FEC85>DDF2CA?EGFEFAB<CFG**+1+0::(*../847398;(7=EE:(:E?B4)16462404())2((,-()-(11((.(()-5.6)-(((,-7?)).,(44.)**/4(-
@M02996:162:000000000-B87FG:1:1101:28602:9410 2:N:0:TCGACGTC+TTATGCGA
GACTACCAGGGTATCTAATCCTGTTTGCTCCCCACGCTTTCGTGCATGAGCGTCAGTACAGGTCCAGGGGATTGCCTTCGCCATCGGTGTTCCTCCGCATATCTACGCATTTCACTGCTACACGCGGAATTCCATCCCCCTCTACCGTACTCTAGCCATGCAGTCACAAAGGCAGTTCCCAGGTTGAGCCCGGGGATTTCACCTCTGTCTTGCATAACCGCCTGCGCACGCTTTACGCCCAGTAATTCCGATTAACGCTTGCACCCTACGTATTACAGCGGCTGTTGGCACGTAGTTGGC
+
CCCCCGGGGGGGGGGGGGGGGGGGGGGFGFFFCGGGGGEDGGGGGGFGGGGGGGGGGGGGGGGGGGGGGGGGGGGGCGGGGGGGGGFGGGCGGFGFGGFE=FGGGGFGGDEDFGGAE>BD9EFGDGGEFGCEFGGGGGGGGFFFFF=DFGFEFFGGGGFGFDEFFFGCDDGFGFDGFGC5DF7@@FFG@CG@AEGFACAA49@FBFBEFFGFF=0+88;8264=DF@34:9<C;3>?<CE?<B4949<F55((0-2-----1.5D?((.,(.)(-)),)3440((..(83<?0)220),.
@M02996:162:000000000-B87FG:1:1101:28581:9410 2:N:0:TCGACGTC+TTATGCGA
GACTACCAGGGTATCTAATCCTGTTTGCTCCCCACGCTTTCGTGCATGAGCGTCAGTACAGGTCCAGGGGATTGCCTTCGCCATCGGTGTTCCTCCGCATATCTACGCATTTCACTGCTACACGCGGAATTCCATCCCCCTCTACCGTACTCTAGCCATGCAGTCACAAAGGCAGTTCCCAGGTTGAGCCCGGGGATTTCACCTCTGTCTTGCATAACCGCCTGCGCACCCTTTACGCCCAGTAATTCCGATTAACGCTTGCACCCTACGTATTCCCGCGGCTGCTTGCACGTATTTAGC
+
CCCCCGGGGGGGFGGGGGGGGGGGGGGGGGGGGGGGGGGGGGGGGGGDGGGGGGGGGGFGGGGGGGGFDFFGGGGGGGGGGGGGGGCFGGGGGGGGEEEGDFGGGGGGGGGGGGG<F>DGDEF8>:CEFGGGGFGGGDFGD=@DGFFGDCFE>FGGD,AEFFEFC5F9FGGFGFGGFGFF,@+@D?EG@GG5BBG)<FFCEFF37?@<EFFEFF5B*2C2C::11(.6:*63>3>C11<5,25)9.:>C?5:?55D--(-(9),943(.88).8)6)((((-(-2,))483(0.+33<5<
@M02996:162:000000000-B87FG:1:1101:4168:9423 2:N:0:TCGACGTC+TTATGCGA
GACTACCGGGGTATCTAATCCTGTTTGCTCCCCACGCTTTCGTGCATGAGCGTCAGTACAGGCCCAGGGGATTGCCTTCGCCATCGGTGTTCCTCCGCATATCTACGCATTTCACTGCTACACGCGGAATTCCATCCCCCTCTGCCGTACTCTAGCCTTGCAGTCACAAAGGCAGTTCCCAGGTTGAGCCCGGGGATTTCACCTCTGTCTTGCAAAGCCGCCTGCGCACGCTTTACGCCCAGTACGTCCGGGTAACGCTCGCACCCTACGTATTACCGCGGCTGCCTGCACGTAGTTAGC
+
CCCCCGGGGGGGGGGGGGGGGGGGGGGGGFFGBFGGGGGGGGGGGCFGDFFGGGGGGGGGFGGGGGGGGGGGFGGGGGGGGGGGGGGFFGGFDFGGGGGGGFGGGGGGGGGGGGGEFDFFFGGGGGGCEGGGEFGGGGGGGFFGGDAC>D?DDFGGGGGGGGCFG8FC6EFFGFGGFGFFGFGEFF27>CCBDDG22<A?CGFFB;;?CFGF@FECFFG>:.6=<9>12:,-9:2<16?E??B<*(.19-0(-02D,----1-35:6<:<:34:)).(,(((-((()53((-.0;;C6A2
@M02996:162:000000000-B87FG:1:1101:13611:9527 2:N:0:TCGACGTC+TTATGCGA
GACTACTCGGGTATCTAATCCTGTTTGCTCCCCACGCTTTCGCGCCTCAGCGTCAGTAACGGGCCAGTGAGTCGCCTTCGCCACTGGTGTTCTTCCGAATATCTACGAATTTCACCTCTACACTCGGAGTTCCACTCACCTCTCCCGTACTCAAGACAGCCAGTATTGAAGGCATTTCCGAGGTTGAGCCCCGGGCTTTCACCCCCAACTTAACTGTCCGCCTACGCGCCCTTTACGCCCAGTAATTCCGAGCAACGCTAGCCCCCTTCGTATTACCGCGCCAGCTTGACGGAAGTTAGC
+
CCCCCGFGGGGGGGGGGFFGGGGGGGGGGGGGGGGGGGGGGGGGGGGGGGGGGGGGGGGGC@FFGGGGGGGGGGGGGGGGGGGD?EFFGFGGFGGGGGGGGFGGGGFGFGGGGGGGF:?AF>FDGGGGFGGGGFD3=DFGGD??DF>=:CFEFGGGGGFFGGDBDF7@F=FFGFGGCFEDBEEGCC@C@CE>>>C)5BAE4FE=@?@@FFFEEF?ACA>8=36183::6C>0CBBA33?E(4>F=:):7?F;>F:C---(-208C;(42(.(,.)6)--,(((((.)..8(-)01024)6
@M02996:162:000000000-B87FG:1:1101:21372:9533 2:N:0:TCGACGTC+TTATGCGA
GACTACAGGGGTATCTAATCCTGTTTGCTCCCCACGCTTTCGTGCATGAGCGTCAGTACAGGCCCAGGGGATTGCCTTCGCCATCGGTGTTCCTCCGCATATCTACGCATTTCACTGCTACACGCGGAATTCCATCCCCCTCTGCCGTACTCTAGCCTTGCAGTCCCAAAGGCAGTTCCCAGGTTGAGCCCGGGGATTTCACCTCTGTCTTGCAAAGCCGCCTGCGCACGCTTTACGCCCAGTACTTCCGATTAACGCTCGCACCCTACGTATTACCGCGGCTGCTGGCACGTAGTTAGC
+
CCCCCGGGGGGGGGGGGGGGGGGGGGGGGGFGGGGGGGGGGGGGGGGGGGGGGGGGGGGGGGGGGGGGGGGGGGGGGGGGGGGGGGFGGGGGGGGGGGGGGFGGGGGGGGGGGDGGGDFGGFGEGEGGGGGGGGGGGEFGGDFGGGFFEGFFGFGGGGGGGGFGGAGGGFGFGFGGFGEFDGGCGGEGFFGB>DC@DGFFFGFEBA>EEFGFFFC;1AD75.3?@(71:*2(14>A?0CE20.6*--4::04?)6*--(-,127C?F?6-...264<03-(44(-42(-(.800/;<:2)
@M02996:162:000000000-B87FG:1:1101:8897:9580 2:N:0:TCGACGTC+TTATGCGA
GACTACCGGGGTATCTAATCCTGTTTGCTCCCCACGCTTTCGTGCATGAGCGTCAGTACAGGCCCAGGGGATTGCCTTCGCCATCGGTGTTCCTCCGCATATCTACGCATTTCACTGCTACACGCGGAATTCCATCCCCCTCTGCCGTACTCTAGCCTTGCAGTCACAAAGGCAGTTCCCAGGTTGAGCCCGGGGATTTCACCTCTGTCTTGCAAAGCCGCCTGCGCACGCTTTACGCCCAGTAATTCCGATTAACGCTCGCCCCCTACGTATTACCGCGGCTGCTGGCACGTCGTTAGC
+
CCCCCGGGGGGGFGGGGGGGGGGGGGGGGGGGGGGGGGGGGGGGGGGGGGGGGGGGGGGGGGGGGGGGGGGGGGGGGGGGGGGGGGGGGGGGGGGGGGGGGFGGGGGGGGGGGGGAF>D9FEFCEGG:FDFGGFFFGFGGDDFGGGFG5DFDFGGGGGGFDFEFGFFGFGGFGFGGFGFF9?FGGG=CBGGFFFGFFFFFCGFEFF@6/@F@AFEF1=G;=46??(6(4*,(9:9BBBGG32,5*-)6*,),836>--.-49--94,81(.).46<6049(,7;6?:B<1<?7.::8((6
@M02996:162:000000000-B87FG:1:1101:6718:9594 2:N:0:TCGACGTC+TTATGCGA
GACTACCAGGGTATCTAATCCTGTTTGCTCCCCACGCTTTCGTGCATGAGCGTCAGTACAGGCCCAGGGGATTGCCTTCGCCATCGGTGTTCCTCCGCATATCTACGCATTTCACTGCTACACGCGGAATTCCATCCCCCTCTGCCGTACTCTAGCCTTGCAGTCACAAAGGCAGTTCCCAGGTTGAGCCCGGGGATTTCACCTCTGTCTTGCAAACCCGCCTTCGCACGCTTTACTCCCAGTACTTCCGATTAACGCTCTCCCCCTACGTATTACCGCCGCTGCTGGCACGTAGTTATC
+
CCCCCGGGGGGGGGGGFFGGGGGGGFGGGGGGCGGGGDGGGGGGGGGGCFGEGEGGGGGGGGGDGGGGGGGGGGGGGGGGGGGGGGFGGEEGFGGGGGGEFFGGGGGGEGGGGGGGF5++69EEEGGGGFGGFGGGGGGGGAFGGGF@5CD9@DFFGGGGCGBGCAFG+DFFFFDGFGFFGGGFFGE*8EC@DEGB(<ACEGB*5A>558F*4AC=(89(2./(/(/((1(6*6)-))3;2?8>74--0,)(454*(-(-,*(.901(23.))(-.)-(,-43(7??(3,),0)*/3))-
@M02996:162:000000000-B87FG:1:1101:6698:9594 2:N:0:TCGACGTC+TTATGCGA
GACTACCAGGGTATCTAATCCTGTTTGCTCCCCACGCTTTCGTGCATGAGCGTCAGTACAGGCCCAGGGGATTGCCTTCGCCATCGGTGTTCCTCCGCATATCTACGCATTTCACTGCTACACGCGGAATTCCATCCCCCTCTGCCGTACTCTAGCCTTGCAGTCACAAAGGCAGTTCCCAGGTTGAGCCCGGGGCTTTCCCCTCTGTCTTGCAAAGCCGCCTGCGCACGCGTTCGCCCCAGTACTTCCGATTAACGCTCTCACCCTCCGTATTACCGCGGTGGCCGCCACCATGTTAGC
+
CCCCCGGGGGGGGGGGFCAFGGGGGGGGGGFECFGGGGGGGGGGGGFGGGGGGGGGGGFGCGGCEGG<FDCGGGGGGGGGGGGGGGCBBFEGFGGG7EFC7;EGGGGG>>FGGFB@F:?@@4B@CEG7FCGFADFFGGGGGDFDDFBC?>:D>;DGGGGGGGEF?+=77C,9:?DF?9CF;DCEF*8>5:EA>:;)-,?B.CD32;>5CFGB860:(5<1770,6(47:*0(14((-(8C1::A*64<*-04(.)*,,(((2.6<1((((-(,(.:4((--((-((((-4:()/2394))
@M02996:162:000000000-B87FG:1:1101:17166:9611 2:N:0:TCGACGTC+TTATGCGA
GACTACAAGGGTATCTAATCCTGTTTGCTCCCCACGCTTTCGTGCATGAGCGTCAGTACAGGCCCAGGGGATTGCCTTCGCCATCGGTGTTCCTCCGCATATCTACGCATTTCACTGCTACACGCGGAATTCCATCCCCCTCTGCCGTACTCTAGCCTTGCAGTCACAAAGGCAGTTCCCAGGTTGAGCCCGGGGATTTCACCTCTGTCTTTCAAAGCCGCCTGCGCACGCTTTCCGCCCAGTAATTCCGATCAACGCTCGCCCCCTCCGTATTCCCGCGGCTGCTGGCCCGTCGTTCGC
+
CCCCCGGFGGGGGGGGGGGGGGGGGGGFGGFFEFGGGCFGGGCFF8E<FGGGGGGGGFGFAADFCFGGGG7:FGGGGGGGGGGGGGEGGGGGFGFE+CFEGFGGGGGGGGGGGGG9>:B3BEF>EEGGGGGGGF8=04@C+::?FC=+3@DDDED9A=E8DFBF,+D9DE@CFADG+CEFBCCCG*)4:@F=>D>4=FFFCFFBD=)/9BC4@F9=86?6=:70(.66;*6;<?)-32?82(,6*.:<C70:().7,-(-(1-8D94(-7(,4:)6869,(-,(1.),-(((.)22*.(-
@M02996:162:000000000-B87FG:1:1101:6709:9611 2:N:0:TCGACGTC+TTATGCGA
GACTACCAGGGTATCTAATCCTGTTTGCTCCCCACGCTTTCGTGCATGAGCGTCAGTACAGGCCCAGGGGATTGCCTTCGCCATCGGTGTTCCTCCGCATATCTACGCATTTCACTGCTACACGCGGAATTCCATCCCCCTCTGCCGTACTCTAGCCTTGCAGTCACAAAGGCAGTTCCCAGGTTGAGCCCGGGGATTTCACCTCTGTCTTGCAAAGCCGCCTGCGCACGCTTTACGCCCAGCAAGTCCGATTAACGCCCGCACCCTACGTATTACCGCGGCTGCTGGACCGGTGTTAGC
+
CCCCCGGGGGGGGGGGGGGGGGGGGGGGGGGGGGGGGGGGGGGGGGGGGGGGGGGGGGGGGGGDCGGGGGGGGGGGGGGGGGGGGDGFECGFFGGGGGGGGFGGGGGDEGGGGGGFG>@DFEGGGGGCGFGGGFGGGGFGC@FGGGFFDGFDEGGGGGG8@DDFFBFFG3DFGFGFFGEFGFCC,9@GFGFF>BD95:A8*>337;>?4BC54A4CEFG:/3;?;.4.(3(/1(6:<BGG3((.)(.-:20(-062(,(,-13373(((4.)).-4)4-47,(3())((,((.)*12)69
@M02996:162:000000000-B87FG:1:1101:13930:9617 2:N:0:TCGACGTC+TTATGCGA
GACTACCAGGGTATCTAATCCTGTTTGCTCCCCACGCTTTCGTGCATGAGCGTCAGTACAGGCCCAGGGGATTGCCTTCGCCATCGGTGTTCCTCCGCATATCTACGCATTTCACCGCTACACGCGGAATTCCATCCGCCTCTGCGGTACTCTAGCCTTGCAGTCACAAATGCAGTTCGCAGGTTGAGCCCGGGGATTTCACCTCTGTCTTGCAAAGCCGCCTGCGACCGCCTTACGCCCAGTAATCCCGATTAACCCTTGCACCCTACGTATTACCTCGGCTGCCTGCCACTAGTTAGC
+
CCCCCGE,ECEFGGGGCFFGGAGGGGGFEFEDFGGGGGEGFGFFG@F<FGGGGGGGG<EC@FCEGGG7,F744AEFGGGGGFGE=@FFEFFFGGGG+BEE7D;FGGGGDGGGGGG9E=BDG=F++@CFGFFGF,3?+3@CC=62A+18*=?D;ED,@AE,89:@@+<ACF7BEFFGFG)?:B79F*.0:1D7A*9@>G***10756@.9:34)*)+(2C;*./(6(((,/-(9:7?:1?8:?B4@2))98)-(0)*),((.2))04,38?.)-..-.).,-4(,-(,5.8))0)33<)).
@M02996:162:000000000-B87FG:1:1101:21671:9651 2:N:0:TCGACGTC+TTATGCGA
GACTACACGGGTATCTAATCCTGTTTGCTCCCCACGCTTTCGTGCATGAGCGTCAGTACAGGCCCAGGGGATTGCCTTCGCCATCGGTGTTCCTCCGCATATCTACGCATTTCACTGCTACACGCGGAATTCCATCCCCCTCTGCCGTACTCTAGCCTTGCAGTCACAAAGGCAGTTCCCAGGTTGAGCCCGGGCATTTCACCTCTGTCTTGCAAAGCCGCCTGCGCACCCTTTACGCCCCGCAATTCCGATTCACGCTCGCACCCCACGTATTCCGGCGACTGCTTGCACGTAGTTACC
+
CCCCCGFGGGEGDFGGGGGGGGGGGGGFGGDFGGGGGGEGGGGGGGGGGGFGGGGGGGGGGGGGGGDFDG:FFGGGGGGGGGGGG68BFGGGGFFG@GGGCFGGFGGGGGEGGGG9E:B=D9EAE>:=FFGFF,=DD@DEG>6+==>@*=FFA@DCD9DAF?@G??C9?DC6C*:AFFEFAF57:CEGF6D=*3*)0?BE5B3*/;>8?CFEB98==8837933;(..4*/17@9>11CE-(((.--4:>),-/-2..--79,7D0((-((()(.4(33,(,-,:A))1).37.;?C<).
@M02996:162:000000000-B87FG:1:1101:25845:9657 2:N:0:TCGACGTC+TTATGCGA
GACTACTTGGGTATCTAATCCTGTTTGCTCCCCACGCTTTCGCGCCTCAGCGTCAGTTACAGACCAGAGAGTCGCCTTCGCCACTGGTGTTCCTCCATATATCTACGCATTTCACCGCTACACATGGAATTCCACTCTCCTCTTCTGCACTCAAGCCTCCCAGTTTCCAATGGCCGCTCGCGGTTGAGCCGCGAGATTTCACATCAGACTTAAGAGACCGCCTGCGCGCGCTTTACGCCCAATAATTCCGGACAACGCTTGCCACCTACGTATTACCGCCGCTGCTGGCACGTAGTTAGC
+
CCCCCGGGGGGGGGGGGGGGGGGGGGGGGGGGGGGGGGGGGGGGGGGGGGGGGGGGGGGGGGGGGGGGGGGGGGGGGGGGGGGGGGFFGFEGGGFEDFGGGFGGGGGGGGGGGGGGG@BDGGGGGGGGGGGGGGGGGGGGGFF?FFEFFGBDDGGGGGGFGDDBEDGGDFGFCFFGFGFEEGC>CCEGFFG>DBCAFFFCEGEFFF9=EFGE=+*8:A<626/3?69;>*,(9?B26:EE8:::4:>A:7049>?5--,--9(.9<FB::..-,.96-((,-,(()).31<:8);;A).4
@M02996:162:000000000-B87FG:1:1101:21666:9668 2:N:0:TCGACGTC+TTATGCGA
GACTACACGGGTATCTAATCCTGTTTGCTCCCCACGCTTTCGTGCATGAGCGTCAGTACAGGCCCAGGGGATTGCCTTCGCCATCGGTGTTCCTCCGCATATCTACGCATTTCACTGCTACACGCGGAATTCCATCCCCCTCTGCCGTACTCTAGCCTTGCAGTCACAAAGGCAGTTCCCAGGTTGAGCCCGGGGATTTCACCTCTGTCTTGCAAAGCCGCCTGCGCACGCTTTACGCCCAGTAATTCCGATTAACGCTCGCCCCCTACGTTTTACCGCGGCTGCTTGCCGTTTGTTAGC
+
CCCCCGGGGGGGGGGGGDEGGGGGGGGGGGGGEGGGGGGGGGGGGGGGGGGGGGGGGGGGGGGGGGG7CGFEGGGGGGGGGGGGGGFGGGGGGGGGGGGGGFGGGGGGGGGGGGGFGDFGFBFEGGGEGGGGGGGGGGGGGFFFGE>C?GFFGGGGFGGGFGFGGFGGDFGFFFGGFGFF>DGGGGFGEFGFFFGB>FFC?BE79?ECFFGFFA;:;AF;C7((66936*3:3?ABFFGG::49*.<6:8)-456C--(,,1-->>;BB1.(,4)).4----(-4)),,((,))2;8))-
@M02996:162:000000000-B87FG:1:1101:21653:9681 2:N:0:TCGACGTC+TTATGCGA
GACTACACGGGTATCTAATCCTGTTTGCTCCCCACGCTTTCGTGCATGAGCGTCAGTACAGGCCCAGGGGATTGCCTTCGCCATCGGTGTTCCTCCGCATATCTACGCATTTCACTGCTACACGCGGAATTCCATCCCCCTCTGCCGTACTCTAGCCTTGCAGTCACAAAGGCAGTTCCCAGGTTGAGCCCGGGGATTTCACCTCTGTCTTGCAAAGCCGCCGTGCCCCGCCTTACGCCCAGTAATTCCGAGTACCGCTTGCACCCTACTCATTACCGCGACTGCTGGCACTGCGTTAGC
+
CCCCCGGGGGGGGGGGGFGGGGGGGGGFFFEFEGGGGGGGGGGGGGGGGGGGGGGDFGFGGGGGGGGGGG7FFGFGGGGGGGGGGGFGGGGEGEFGGGGGDBGGGGGGGGCGGGGGGDF+?9ECGGDDEFGFG@FFCFGGGAF?FFBGEGFFD@FGGEF?8?@FE?FFG?@96:CG8;AA;?9ECD0;8CE9>?>2@@F?4E@=BA5*1=D=*69+/2;:=90((((((*-(12<03(:C30.)0).-:47(-0)2(-(((1.<90(.2)).5<6:<(40(,(-,682:87()*2;/((-
@M02996:162:000000000-B87FG:1:1101:23493:9703 2:N:0:TCGACGTC+TTATGCGA
GACTACAAGGGTATCTAATCCTGTTTGCTCCCCACGCTTTCGTGCATGAGCGTCAGTATTGGCCCAGGGGGCTGCCTCCGCCATCGGTATTCCTCCACATCTCTACGCATTTCACTGCTACACGTGGAATTCTACCCCCCTCTGCCATACTCTAGCCCGCCAGTCACAACTGCAGTTCCCAGGTTAAGCCCGGGGATTTCACATCTGTCTTAGCGGACCGCCTGCGCACCCTTTACGCCCAGTAATTCCGATTAACGCCTGCACCCTACGTATTACCGCGGCTGCTGGCAGGGAGTTAGC
+
CCCCCGGGGGGGGGGGGFFGGEGGGGGGGGFGGGGGGGGGGGGGGGGGGFGGGGGGGGGGGGGGGGGFGGGGGGGGEGGGGGGGGGEGGGGGGGEGDGGGGFGFFGGGGEGGGGGFGDFBDFGGFGGDGGGGGGGCFGGGGDFGGGFFFGDDGGGGGGGDEE@@E<F<@+@FGFGEFGFA9DCGGFAGEGFB>FG2<CACEGFC@:8*9CGF48>B@DG652(/399(,*--24<<(-:C808AFA<<*8)4:3)2-((.-/(5>40(.-.))4.6)40,-((--804:3(())22::))
@M02996:162:000000000-B87FG:1:1101:16334:9721 2:N:0:TCGACGTC+TTATGCGA
GACTACAAGGGTATCTAATCCTGTTTGCTCCCCACGCTTTCGTGCATGAGCGTCAGTACAGGTCCAGGGGATTGCCTTCGCCATCGGTGTTCCTCCGCATATCTACGCATTTCACTGCTACACGCGGAATTCCATCCCCCTCTACCGTACTCTAGCCATGCAGTCACAAAGGCAGTTCCCAGGTTGAGCCCGGGGATTTCACCTCTGTCTTGCATAACCGCCTGCGCACGCTTTACGCCCAGTAATTCCGATTAACGCCTGCACCCTACGTATTACCGCGGCTGCTGGCACGTAGTTAGC
+
CCCCCGGGGGGGGGGGGGGGGGGGGGGGGGCGGGGGGGGGGGGGGGGGGGGGGGGGGGGGGGGGGGGGGGGGFGGGGGGGGGGGGGGGGGGGGFEGCGGGGFGGGGGGGDEFGGGBG:DDG9BE@FGGGGGGGGFCF8DC==?+?EAA?DFFDCFFGFGGFGEFFBFGGGGFGFGGFGEFFGGGGG@GEGG5@EG@9:AEEGFEFFB*8BCEF=?8;8F@=6//33:((*3(:;>>;8CE?F?9442.::)8<>A?-((.-1((9::::4.)..6<404-1,,(-3>(,(5:78;CC6AA
@M02996:162:000000000-B87FG:1:1101:19157:9762 2:N:0:TCGACGTC+TTATGCGA
GACTACAGGGGTATCTAATCCTGTTTGCTCCCCACGCTTTCGTGCATGAGCGTCAGTACAGGTCCAGGGGATTGCCTTCGCCATCGGTGTTCCTCCGCATATCTACGCATTTCACTGCTACACGCGGAATTCCATCCCCCTCTACCGTACTCTAGCCATGCAGTCACAAATGCAGTTCCCAGGTTGAGCCCGGGGATTTCACATCTGTCTTGCATAACCGCCTGCGCACGCTTTACGCCCAGTAATTCCGATTAACGCTTGCACCCTACGTATTACCGCGGCTGCTGGCACGTTGTTATC
+
CCCCCGGGGGGGGGGGGGGGGGGGGGGGGGFGGGGGGGGGGGGGGFGGGGGGGGGGGGGGGGGGGGGGGGGGGGGGGGGGGGGGGGFGGGGGGGGGGGGGGFGGGGGGGGGGGGGGG>DFFEEGGGGGGGGGGGGGGFFGGDFGGGFGFDFFFGGGGFAEFGFGGFFGGGGFGFGGFGFFFGGGGGFFFGGFFE>>AGFFFG5*71;0@FGBEFCCEAC@:646769>>:9(:?EFF;??:B?F@426240(4>9:(-(--9<?CBF034.,64.6964(,-371,).((,-0.22;)).
@M02996:162:000000000-B87FG:1:1101:4731:9775 2:N:0:TCGACGTC+TTATGCGA
GACTACAAGGGTATCTAATCCTGTTTGCTCCCCACGCTTTCGTGCATGAGCGTCAGTACAGGCCCAGGGGATTGCCTTCGCCATCGGTGTTCCTCCGCATATCTACGCATTTCACTGCTACACGCGGACTTCCATCCCCCTCTGCCGTACTCTAGCCTTGCAGTCACAAAGGCAGTTCCCAGGTTGAGCCCGGGGATTTCACCTCTGTCTTGCAACGCCGCCTGCGCACGCCTTACGCCCAGTACTTCCGATTAACGCTCGCCCCCTCCGTCTTACCGCCGCTGCTCGCACCTTGTTAGC
+
CCCCCGGGGGGGFFGGGGGGGGGGGGFGGGFGCEGFGGGGGGGGGGGE<FGGGGDGGGGGGGGGEGGGDGGGFEFFGGGGGCEGGC=FFGGFDFFFEGGGGBFGDGGGGGGGGGG9E>@DFEFEGEGECEFGGFGGG>=EC>FFDC=F>DF:>E7FGDFGGGBDCCC,CF65DADGFGFF,79E@F@C>CF=AAD)2CF?EG35BAEECFG45A?),./6563(,.334*4(9<)8??EC<<:<1)).:()-8)6F(((-4C(2<4;((4-(.-.443-(3412-)),11(()0339))-
@M02996:162:000000000-B87FG:1:1101:4743:9789 2:N:0:TCGACGTC+TTATGCGA
GACTACAAGGGTATCTAATCCTGTTTGCTCCCCACACTTTCGAGCATGAGCGTCAGTCGAACCCCAGAGACTTGCCTTCGCCATCGGTGTTCCTCCTCATATCTACGCATTTCACTGCTACACAAGGAATTCCATCCCCCTCTCCCGCACTCTAGCCTTCCAGTCTCAACTGCAATTCCCAGGTTGAGCCCGGGGATTTCACAGCTGACTTACAAAGCCGCCTGCGCTCCCTTTACACCCACTAAATCCGGATAACGCTCGCACCCTCCGTATTACCGCGGCTGCTGGCACGTATTTAGC
+
CCCCCG8FGGGGGGGGGFGGGGGGGGGGGAAEEGG,CFGGGG,EF:F,CFGGGEGGG,,6,,+8B,C,6,,9:AAFEFGGG@FFFGE8CFEGCFF,,EAFGDFGF,=F>EGGGGG,E:;?CEF,+,9B@FGGF8==+,=C+0*=+,:+3=@D6>D,=E,,8=DFD+CFG,3;?F=FFGE+,6+@DDE?@FC09@DA5DFEEG**:;:*:BG**;8*03A(:6>(>(5./1357@<)))8=1(/;6))676)(/79D(-(--)-4C3<0:44.,..--1(444>047)((()400+33..:
@M02996:162:000000000-B87FG:1:1101:4724:9792 2:N:0:TCGACGTC+TTATGCGA
GACTACAAGGGTATCTAATCCTGTTTGCTCCCCACGCTTTCGTGCATGAGCGTCAGTACAGGCCCAGGGGATTGCCTTCGCCATCGGTGTTCCTCCGCATATCTACGCATTTCACTGCTACACGCGGAATTCCATCCCCCTCTGCCGTACTCTAGCCTTGCAGTCACAAAGGCAGTTCCCAGGTTGAGCCCGGGGATTTCACCTCTGTCTTGCAAAGCCGCCTGCGCACGCTTTACGCCCAGTAATTCCGATTAACGCTCGCACCCTACGTATTACCGCGGCTGCTGGCACGTAGTTCGC
+
CCCCCGGGGGGGEGFGGGGGGGGGFGGGGGFGEFGGGGGGGGFGG8FEFEFGGGGGGFGGFFFGGGG7@GGG<FFGGGGGGGG>=EFGGGGGFGGGEGGEGFGGGGGGGGGGGGGCF:DDFGGCEGGEEFGGGFGF6DDGGAFDGFFCBGFFF;=FDGGGEGFFC<CAF6,@FFGGFGF?FCFCFG@GEGGFFD>ADDAEEGEFF=E7CFGFFF?CBAF:*36;?9>.33:0C?BB?:EEBF:41)6<>>71174D--,,4>7>DFFFF:42-4.5.,,-437;<7?(4(5:>5/23)(3
@M02996:162:000000000-B87FG:1:1101:23421:9809 2:N:0:TCGACGTC+TTATGCGA
GACTACCAGGGTATCTAATCCTGTTTGCTCCCCACGCTTTCGTGCATGAGCGTCAGTACAGGCCCAGGGGATTGCCTTCGCCATCGGTGTTCCTCCGCATATCTACGCATTTCACTGCTACACGCGGAATTCCATCCCCCTCTGCCGTACTCTAGCCTTGCAGTCACAAAGGCAGTTCCCAGGTTGAGCCCGGGGATTTCACCTCTGTCTTGCAAAGCCGCCTGCGCCCCCTTTACGCCCAGTAATTCCGATTAACGCTCGCACCCTACGTATTACCGCGGCTGCTTGCCCGTAGTTAGC
+
CCCCCGGGGGGGGGGGGGGGGGGGGGGGGGGGFGGGGGGGGGGGGGGGGGGGGGGGGGGGGGGGGGGGGG@F@D@DFGGGGGGGGG7BFFGFGGGFGGGEFDFGGGGGGEFGGGGDGDFDFFFGGGGCGFGGGGGDFGFGGAF8FE>@@D?EE;=FGGCGDDDFGFGGGCFFG5DFFF=?,@5@DF@F@CC89@D>@GFE?GB32;)*8:D***9+5AC3:3;;?19(.*.39))64(?=:<849)56::.43))2---(-1(49<FF?62)).).4(--(-970..4:(.()0/;<<.-
@M02996:162:000000000-B87FG:1:1101:19276:9831 2:N:0:TCGACGTC+TTATGCGA
GACTACACGGGTATCTAATCCTGTTTGCTCCCCACGCTTTCGTGCATGAGCGTCAGTTGAGTCCCAGTGGACTGTCTTCGCCATCGGTGTTCTGCCACATATCTACGCATTTCACTGCTACACGCGGAATTCCACCCACCTCGTCCACACTCTAGCCTTCCAGTCTCAACGGCAGTGCCCAGTTTGAGCCCGCGGATTTCACCCCTGCCTTACAATCCGGCCACGCCCCCCTTTACGCCCAGTAATCCCGATTACCCCCCCCACCCCCCGTTTTACCGCGGCTGCGGGCACGTAGTTAGC
+
CCCCCG,;CFGGGGGGGGGGGGGGFGG,EEDFGGGGGGGGGGGGG8F,EGGGGGGGG,6,6,,C,,:,:,,,CF,EFGGGG:FFGGE8FFGF,,,,9CFFGFGGG9EGGGGGGGG,E39=DDFG7+4+@AEFG,=D+4=CGD*063),5=@D7EC7,2,,8@;F9+DGG,CEG*+5*2*3,@@EBC**1;D509*(6B*9*58(()-((0+).;.+.2)(/,(,((((./-4>0<A:?GGB(,694)6*(866B70((--(1(4>(,,((,(.1)44(-(-,((((-,2,4<).*;996<
@M02996:162:000000000-B87FG:1:1101:28204:9865 2:N:0:TCGACGTC+TTATGCGA
GACTACTGGGGTATCTAATCCTGTTTGCTCCCCACGCTTTCGTGCATGAGCGTCAGTACAGGTCCAGGGGATTGCCTTCGCCATCGGTGTTCCTCCGCATATCTACGCATTTCACTGCTACACGCGGAATTCCATCCCCCTCTACCGTACTCTAGCCATGCAGTCACAAAGGCAGTTCCCAGGTTGAGCCCGGGGATTTCCCCTCTGTCTTGCATAACCGCCTGCGCCCGCTTTACGCCCAGTAATTCCGATTCACGCTTTCCCCCTACGTATTACCGCGCCTGCTGGCCCGTCGTTAGC
+
CCCCCGGGGGGGGGGGGGGGGGGGGGGFGGGGFGGGGGGGGGGGGGGGCGGGGGGGGGGGGGGGGGGGGGGGGFGGGGGGGGGGGG7BFEFFFGFFGGGGGFGGGGGGDGGGGGGFGDFFDFFGCFGFCEGGGGGGGFEEGFFGFGFFFDFDAFGGGEGGFGEGGFGGG6@FGFGCCGFFEFF?FFE55CF>EB4=DGFF*A535/59CFDEFFCFBA2(=66=0..(.*.6DF<C?FGG???<44))25)-8*.:..(-(0..9266:4(,.5)-.,(4(-,41.)(3(4())1/2(42
@M02996:162:000000000-B87FG:1:1101:20619:9872 2:N:0:TCGACGTC+TTATGCGA
GACTACAGGGGTATCTAATCCTGTTTGCTCCCCACGCTTTCGTGCATGAGCGTCAGTACAGGCCCAGGGGATTGCCTTCGCCATCGGTGTTCCTCCGCATATCTACGCATTTCACTGCTACACGCGGAATTCCATCCCCCTCTGCCGTACTCTAGCCTTGCAGTCACAAAGGCAGTTCCCAGGTTGAGCCCGGGGATTTCACCTCTGGCTTGCAAAGCCGCCTGCGCACGCTTTACGCCCAGTAATTCCGATTAACGCTCGCACCCTACGTATTTCCGCGGCTGCTGGCACGTAGTTAGC
+
CCCCCGGGGGGGGGGGGFGGGGGGGGGGGFFGGGGGGGGGGGGGGGGGGGGGGGGGGGGGGGGGGGGGGGGGFGGGGGGGGGGGGGFGGGGGGGGGGGGGGFGGGGGEGGGGGGGFG:DFFEFGEGGGGGGGGGDDDDFGDABDGGACBGFEDDFDFGGGGGB>EFGFGFFFFFGGFGFFGGGEDFEGFGGBEFGFFFFEFGEEDF@)8FGFFF?848C::6(3;,33386(7:<AF?EEBFB)=4).227:B352(((.-1(-716(284)-8)..4,3(324,,8(,(.(0.2CA).6
@M02996:162:000000000-B87FG:1:1101:20629:9888 2:N:0:TCGACGTC+TTATGCGA
GACTACAGGGGTATCTAATCCTGTTTGCTCCCCACGCTTTCGTGCATGAGCGTCAGTACAGGCCCAGGGGATTGCCTTCGCCATCGGTGTTCCTCCGCATATCTACGCATTTCACTGCTACACGCGGAATTCCATCCCCCTCTGCCGTACTCTAGCCTTGCAGTCACAAAGGCAGTTCCCAGGTTGAGCCCGGGGATTTCACCTCTGTCTTGCAAAGCCGCCTGCGCACGCCTTACGCCCAGTAATTCCGATTAACGCTCCCACCCTACGTATTACCGCCGCTGCTGGCCCGTATTTCGC
+
CCCCCGGGGGGGEGGGGGGGGGGGGGGGGGDGGGGGGGGGGGGGGGGGGGGGGGGGGGGGGGGGGGGGGGGGGGGGGGGGGGGGGGCFGGGGGGGGGGGGDFFGGGGGGGGGGGGFGDFGGGGDEEGGGG8EGGGGGDDEGAFGGGFFFGFFGGGGGGGGGGFGGFG7CGGFC*@FFGFFFGGGGGFGFGGFAFG@FGFEFGF=>A=8@CG8>FE16AG;C930=,6:@89(>:)421:C?B>A4<26F7781>);-,(-(/(.9:(4:(.,67..)(-(--(-4480-(((00*20)(4
@M02996:162:000000000-B87FG:1:1101:20610:9890 2:N:0:TCGACGTC+TTATGCGA
GACTACAGGGGTATCTAATCCTGTTTGCTCCCCACGCTTTCGTGCATGAGCGTCAGTACAGGCCCAGGGGATTGCCTTCGCCATCGGTGTTCCTCCGCATATCTACGCATTTCACTGCTACACGCGGAATTCCATCCCCCTCTGCCGTACTCTAGCCTTGCAGTCACAAAGGCAGTTCCCAGGTTGAGCCCGGGGATTTCACCTCTGTCTTGCAAAGCCGCCTGCGCACGCTTTACGCCCAGTAATTCCGATTAACGCTCGCACCCTACGTATTACCGCGGCTCGTGGGCGCTAGTTAAC
+
CCCCCGFGGGGGGGGGGFFGGGGGGGGGGGDFGGGGGGGGGGGGGGGGGGGGGGGGGFGGGGGEGGGGGGGGGGGGGGGGGGFGGGEFGGGFGGGGGGGCFFGGGGGGEGGGGFFFGDBDFGGGGGGGGGGGGGCGGDDC6=FF=FBFDGFEDFGCDGDFGGFGGFGFFFGFGFGFFGCFFG>GGG@GE4DAFDGFFGFCCGE>>FE*8CFB=?CA@AF>>91=@6>6;*345?AF???E?0>F44>4:3746D4:-----19>312(.-,).,-6)-4(,4;((-23(((())233)).
@M02996:162:000000000-B87FG:1:1101:2145:9938 2:N:0:TCGACGTC+TTATGCGA
GACTACCAGGGTATCTAATCCTGTTTGCTCCCCACGCTTTCGTGCATGAGCGTCAGTACAGGCCAAGGGGATTGCCTTCGCCATCGGTGTTCCTCCGCATATCTACGCATTTCACTGCTACACGCGGAATTCCATCCCCCTCTGCCGTACTCTAGCCTTGCAGTCACAAAGGCAGTTCCCAGGTTGAGCCCGGGTATTTCACCTCTGTCTTGCAAAGCCGCCTCCGCACGCTTTACGCCCAGTAATTCCGATTAACGCCCGCACCCTACTTCTTACTGCCGCTTCTCGCACTTAGTTAGC
+
CCCCCGGGGGGGGGGGG9FEFFGFGGGGGGFGGGGGGGGGGGFGGEFDC@FFCGGGGGGGGGGGGG,D:FEGGGGGGFGFEGGGGGFCFFGCDAEFFG:BCEGGGGGGGG7FGGGGA:DDDFFCCGG7BFFGFCDDFGFEGFFGCE=@5?<=9EDGGGCCBFEFDFGCFGDACFDG@CCCD8AC9*:F@FGB?E7)07927>>E26>CEA7*069=(28>C@F(3341(3,/927738<???>A@)6:>:B:?>4C-,(-()(-91::6,-)..)-).)(-,--14)((((-/*33+)))
@M02996:162:000000000-B87FG:1:1101:2136:9954 2:N:0:TCGACGTC+TTATGCGA
GACTACCAGGGTATCTAATCCTGTTTGCTCCCCACGCTTTCGTGCATGAGCGTCAGTACAGGCCAAGGGGATTGCCTTCGCCATCGGTGTTCCTCCGCATATCTACGCATTTCACTGCTACACGCGGAATTCCATCCCCCTCTGCCGTACTCTAGCCTTGCAGTCCCAAAGGCAGTTCCCAGGTTGAGCCCGGGGATTTCACCTCTGTCTTGCAAAGCCGCCTGCGCACGCTTTACGCCCAGTAATTCCGGTTAACCGCCGCACCCTCCGTTTTACCGCCGCTGCGGGCACGTCGTTAGC
+
CCCCCGGGGGGFGGGGGGGGGGGGGGGGGGFFCGGGGGGGGGGGGGGGGGGGGGGGGGGGGGGG,FFGGGGGGGGGGGGGGGGGGGGGGGGGGGGGGEGCEFGGGGGGGGGGGGGGGEFGGFGEEGG@CFFDFGGGGEDEGAFGGEAFFG?DCGDGGGF8@FD<8*?CFFG?FFD6BEFF,DCFGGEC8CFAEFGBDFFC?FB5B=EE5818>FC+8656*6;@;>16287?DBFB:1:C(..<9-)5*,)-4742)((--1(-1,((4(-).4)..:((,,,.0(,-42(-0)/12(,.
@M02996:162:000000000-B87FG:1:1101:10403:9975 2:N:0:TCGACGTC+TTATGCGA
GACTACAGGGGTATCTAATCCTGTTTGCTCCCCACGCTTTCGTGCATGAGCGTCAGTACAGGTCCAGGGGATTGCCTTCGCCATCGGTGTTCCTCCGCATATCTACGCATTTCACTGCTACACGCGGAATTCCATCCCCCTCTACCGTACTCTAGCCATGCAGTCACAAAGGCAGTTCCCAGGTTGAGCCCGGGGATTTCACCTCTGTCTTGCATAACCGCCTGCGCACGCTTTACGCCCAGTAATTCCGATTAACGCTTGCACCCTACGTATTACCGCGGCTGCTGGCACGTCGGTAGC
+
CCCCCGFGGGGGGGGGGGGGGGGGGGGGGGGGFGGGGGGGGGGGGGGGGGGGGGGGGGGGGGGGDGGGGGGGGGGGGGGGGGGGGGFFGGEGGGGGGGGEG@FGGGGGGGGGGGG9E:DFFFFGGGGGGGGGGGGGGGGGGFFGGFBEFGFFGGGGGGGGGGFGGFGGGFGFGFGFFDECCFFFFFCDEFG>DFGF=FFEFG@=9AE@EFGFFFEFBFG:*,/60797>813*3EEFBGGBF:<@))4::.-476:-----1)47:?:::8.4:65610,4434().5:?<?.)//:(-3
@M02996:162:000000000-B87FG:1:1101:17186:10051 2:N:0:TCGACGTC+TTATGCGA
GACTACAAGGGTATCTAATCCTGTTTGCTCCCCACGCTTTCGTGCATGAGCGTCAGTACAGGCCCAGGGGATTGCCTTCGCCATCGGTGTTCCTCCGCATATCTACGCATTTCACTGCTACACGCGGAATTCCATCCCCCTCTGCCGTACTCTAGCCTTGCAGTCACAAAGGCAGTTCCCAGGTTGAGCCCGGGGATTTCACCTCTGGCTTGCAAAGCCGCCTGCGCACGCTTTACGCCCAGTAATTCCGATTAACGCTCCCACCCTACGTATTCCAGCGGCTGCTGGCACGTAGTTAGC
+
CCCCCGGGGGGGGGGGGFGGGGGGFGGGGGFGGGGGGGGGGGGGGGGGGGGGGGGGGGGFGGGDGGGGGGGGGGGGGGGGGGGFFGEGGGGGFFGGGGGGGFGGGGGGGGFCGGFFGDF?@CFEGGGGGGFFGGGFDCEGGFFFGCA><DFEGGGFGGGGCGEGGFGGGGCAFF79AFEADFFGFGC78@E=BAGADG*1*>@BF=5)6?GF=AEFFFF9E917?;>263(-92>>F6C=<:36F>26:3033>4:-(,((/.8CB<?B1.44,)6).4(24470,5.30427)1;7)).
@M02996:162:000000000-B87FG:1:1101:28200:10091 2:N:0:TCGACGTC+TTATGCGA
GACTACCAGGGTATCTAATCCTGTTTGCTCCCCACGCTTTCGTGCATGAGCGTCAGTACAGGCCCAGGGGATTGCCTTCGCCATCGGTGTTCCTCCGCATATCTACGCATTTCACTGCTACACGCGGAATTCCATCCCCCTCTGCCGTACTCTAGCCTTGCAGTCACAAAGGCAGTTCCCAGGTTGAGCCCGGGGATTTCACCTCTGTCTTGCAAAGCCGCCTGAGCACCCTTTCCGCCCAGTACATCCGATTAACGCTTGCACCCTACGTATTACCTCAGCTTCTGGCACGTCATTAAG
+
CCCCCGGGGGGGGGGGGGGGGGGGGGGGGGGGGGGGGGGGGGGGGGGEFGGGGGGGGFDFGGGGFGGGGGGGGGEGCFGGGCEGFGCFCFFG>C>EFGGGEDGGGGGGGGGGG,C5>533=>B=E+8@:CECDFEFGGGG=89=FFF=@=5:7C=,@A9@BFEGGFF7D8@ADA+4?@CCB,*ADCCCCC;>DFDA=FFFFGFE56>7@FC*>64+(0>;>67(,/(.,*/,*4)731FE?1?A*)6596.((0)0-,,(,*).2-31:(.))()...-,..)))-)4)(.200/22)))
@M02996:162:000000000-B87FG:1:1101:25818:10215 2:N:0:TCGACGTC+TTATGCGA
GACTACCAGGGTATCTAATCCTGTTTGCTCCCCACCCTTTCGCTCCTCAGCGTCAGTTACGGCCCAGAGATCTGCCTTCGCCATCGGTGTTCTTCCTGATATCTGCGCATTTCACCGCTACACTAGGAGTTCCAATCTCCCCTCCCGCACTCTAGTCTTCCCGTTCCCACTGCAGGTCCGCGGTTGAGCCTCGGGTTTTCACATCAGACTCGCATAGCCGCCTACGCTCCCTTTACACCCAATAATTCCGGCTAACGCTTGCACCCTACGTATTACCGCGGCTGCTGGCCCGTAGTTAGC
+
CCCCCGC@FGGGGGGGFDFGGGGGGGGGGGGGGGG7FFGGGGE,CFGGGFGGGGGGGGG<:F:CGGG@FG,E<FGGGGGGGGGBDGGEGGEG9FFFF?FFFFGG9FEGGGG9FFGGG=>CDEF,,CFF,EFGGG,BF4=@0=F+=40@<CAEDFG=@:,,88=F,*6EF86DFFG,*=@B++4@C7@7:C,05>D-<FFFEGC*:8>EF?*:(/()*286*61;@<0(/13@DF<C)7?C1(4>*.6:::)(-7)9--(-(9)5C<?(((.).564<?((-,(((28:00445)*10-..
@M02996:162:000000000-B87FG:1:1101:25834:10222 2:N:0:TCGACGTC+TTATGCGA
GACTACCAGGGTATCTAATCCTGTTTGCTCCCCACCCTTTCGCTCCTCAGCGTCAGTTACGGCCCAGAGATCTGCCTTCGCCATCGGTGTTCTTCCTGATATCTGCGCATTCCACCGCTACACCAGGAGTTCCAATCTCCCCTACCGCACTCTAGTCTGCCCGTACCCACTGCAGGCCCGAGGTTGAGCCTCGGGTTTTCACAGCAGACGCGACAAACCGCCTACGAGCTCTTTACGCCCAATAAATCCGGATAACGCTTGCGCCCTACGTTTTACGTCGGCTGCTGGCACGTAGTTAGC
+
CCCCCGGGGGGGGGGGGFGGGGGGGGGGGGGGGGGGGGGGGGGGGEEGEFFGFGGGGGGGGGGGGGGGGGFGGGGGGGGGEEGEGGGGGFFGGGGGGGGGGFGGGGGGGGGGGFFGG>ADGEFGG<FBFGGGGGGGGEDGFDBFGE@FBGDE@FGFGGGFGFA@GEGFGGFFGFGGFDAEB>;9DDFC5F@7?EGBACFFFGCBB8>B=;D>0=@E@AC:7:83=?@?9/4);>BF?:EGF<:?7)).27>6<)60-(,(-1,(14986B.((4.4(..(-3:-(.,5,(.40.*226>4
@M02996:162:000000000-B87FG:1:1101:18392:10277 2:N:0:TCGACGTC+TTATGCGA
GACTACCAGGGTATCTAAGCCTGTTTGCTCCCCACCCTTTCGCTCCTCAGCGTCAGTTACGGCCCAGAGATCTGCCTTCGCCATCGGTGTTCTTCCTGATATCTGCGCATTCCACCGCTACACCAGGAGTTCCAATCTCCCCTACCGCACTCTAGTCTGCCCGTACCCACTGCAGGCCCGAGGTTGAGCCTCGGGTTTTCACAGCAGACGCGACAAACCGCCTACGAGCTCTTTACGCCCAATAATTCCGGATAACGCTTGCGCCCTACGTATTACTGCGGCTGCTGGCACGGAGTTAGC
+
CCCCCGGGGGEFFGGGGGGGGGGGGGGGGGFGEGGGGGGGGGGGGGGGGGGGFGGGGGGGGGGGGGGGGGGGGGGGGGGGGGGGGGEFG=FGFGGGGGGGGFGGGGGGEGEFGGGGG8<CDEFGGGGGEFGGGGGCDDGGGA5DGGFFDDDD@BDFGGGFDD=BEFGGGGGFGFFGFGDFEGDEFGFGFGC<BAC):<5AEGFEF)0:30C56D>:@A<62./6;@B19*8AC<)632?E:(45*.-50503,869,--(-14>C>B0(8,4>7.4)..(414318?73(3().:8A62<
@M02996:162:000000000-B87FG:1:1101:6952:10314 2:N:0:TCGACGTC+TTATGCGA
GACTACCCGGGTATCTAATCCTGTTTGCTCCCCACGCTTTCGTGCATGAGCGTCAGTACAGGTCCAGGGGATTGCCTTCGCCATCGGTGTTCCTCCGCATATCTACGCATTTCACTGCTACACGCGGAATTCCATCCCCCTCTACCGTACTCTAGCCATGCAGTCACAAAGGCAGTTCCCAGGTTGAGCCCGGGGATTTCACCTCTGTCTTGCATAACCGCCTGCGCACGCTTTACGCCCTGTAATTCCGATTAACGCCTTCACCCTACGTCTTACGCAGGTCGGTGGCCCGTAGTTACG
+
CCCCCGGGGGGGGGGGGEFGGGGFGGGGGGGGGGGEGEGGGGGGGGGGFGGGGGGGGCGGGFGGFGGDEGEFFGGGGGGGGGGGGGEGGGGA=EFGGGEGGFGFAFGE>EFFDEEEF:D?FEF6EGEGGFFFECFG?FDCC:DGFB@@5?FDGFDBDFFFGFB@79F7?B,:DFGGFFEAC6AAC@@>>CFA49?=?FFE5E>*96B57A8*4?>87AD61:1;0,(((132>15),(:5(,5-*)-.:5)(,.-:-(-,(2,5C0(4:6.(.-)4-,((,()-((-30((-))223-)(
@M02996:162:000000000-B87FG:1:1101:4858:10331 2:N:0:TCGACGTC+TTATGCGA
GACTACTCGGGTATCTAATCCTGTTTGCTCCCCACGCTTTCGTGCATGAGCGTCAGTACAGGCCCAGGGGATTGCCTTCGCCATCGGTGTTCCTCCGCATATCTACGCATTTCACTGCTACACGCGGAATTCCATCCCCCTCTGCCGTACTCTAGCCTTGCAGTCACAAAGGCAGTTCCCAGGTTGAGCCCGGGGATTTCACCTCTGTCTTGCAAAGCAGCCTGCGCACGCTTTACGACCAGTAATTCCGATTAACGCTCGCCCCCTACGTATTACAGCGGCTGCTGGCACCGGATTTGC
+
CCCCCGGGGGGFGGGGGGFFGGGGGGGGGF,C@FFGGGGGFGGGGGGGGGEFGEGGGGGGGGGEEEGGGGGGCGGGEFFGEFFGGG,BFCCGDFGGGGGGGFGGGGGG=EFFGGAFE5BBCEECEFGGE7EE=EGFFDFGGDFCFDBFAD?DCFGDFCGGCFDFCAFG+D@A?ADCFGEFDF7@<FFC8@DADEC(-<F?CCEE9;>?88=8BA?+4;*(2///613..1((2(772(183,.44)6<73)(4.6>(-,-,/(,1(4,24.)-..)).)(-(4((:)((4<())**2)))
@M02996:162:000000000-B87FG:1:1101:6942:10334 2:N:0:TCGACGTC+TTATGCGA
GACTACCCGGGTATCTAATCCTGTTTGCTCCCCACGCTTTCGTGCATGAGCGTCAGTACAGGTCCAGGGGATTGCCTTCGCCATCGGTGTTCCTCCGCATATCTACGCATTTCACTGCTACACGCGGAATTCCATCCCCCTCTACCGTACTCTAGCCATGCAGTCACAAAGGCAGTTCCCAGGTTGAGCCCGGGGATTTCACCTCTGTCTTGCATAACCGCCTGCGCACGCTTTACGCCCAGTAATTCCGATTAACGCTTGCACCCTACGTATTACCGCGTGTGCTGGCACGTAGTTAGC
+
CCCCCGGGGGGGGGGGGGGGGGGGGGGGGGGGFGGGGGGGGGGGGGGGDGGGGEGGGGGGGGGGGGGGGGGGGGGGGGGGGGGGGDEGGGGGGGGGGGGGGFGGGGGGGGGGGGFGG:DDDFFCGGGGGGGGGGGGGGGGG@FFGGFGFGFDEEGGGGGGFGFGGFD9CGGFGFDFFGFF9:C@:*=>CCFAEFGFDFA?CGFFFFECEFFFFFCF3=D;79;;?6@B>C;(1:AF02::1:768<><:47??:9D(----92>CBBB?24,6(6)6124((-3<A>?:B<B808;9)62
@M02996:162:000000000-B87FG:1:1101:4842:10339 2:N:0:TCGACGTC+TTATGCGA
GACTACTCGGGTATCTAATCCTGTTTGCTCCCCACGCTTTCGTGCATGAGCGTCAGTACAGGCCCAGGGGATTGCCTTCGCCATCGGTGTTCCTCCGCATATCTACGCATTTCACTGCTACACGCGGAATTCCATCCCCCTCTGCCGTACTCTAGCCTTGCAGTCACAAAGGCAGTTCCCACGTTGAGCCCGGGGATTTCACCTCTGTCTTGCAAAGCCGCCTGCGCACGCATTCCGCCCAGTACTTCCGATTAACGCTCGCACCCTACGTATTACCGCGGCTGCTTTGCAGTAGGTAGA
+
CCCCCGGGGGFGGGGGGFFFGGGFDFGAFG8C,FCGGGGFFGGGGDFGFDFGCFEGGGGGGGGDEGFGGGGGFCFEFGGGCF>FFE7BFGGGGFFFGGEGCCCF=C@7+@:FFC@EG816==E>EGDEE7=ECE;6=FDGGA5+?>AC*0@DGADFGGFC8ADF1+=9CF:*@?GFFFCFG,4@3@940@E9?*@52<AEFC755A=<CFF4BF?6;5>3:64=D01.6:1,13444(+2:1::*))-*402(0.0-,(-(/((1(,(23.,-(..-4(44(((-.))))))**+++)))
@M02996:162:000000000-B87FG:1:1101:6958:10345 2:N:0:TCGACGTC+TTATGCGA
GACTACCCGGGTATCTAATCCTGTTTGCTCCCCACGCTTTCGTGCATGAGCGTCAGTACAGGTCCAGGGGATTGCCTTCGCCATCGGTGTTCCTCCGCATATCTACGCATTTCACTGCTACACGCGGAATTCCATCCCCCTCTACCGTACTCTAGCCATGCAGTCACAAAGGCAGTTCCCAGGTTGAGCCCGGGGATTTCACCTCTGTCTTGCATAACCGCCTGCGCACGCTTTACGCCCAGTAATTCCGATTAACGCTTGCACCCTCCGTATTACCGCGGTTGCTGGCACGTAGTTAGC
+
CCCCCGGGGGGGGGGGGCFGGGGGGGGGGGGGEGGGGGGGGGGGGGGG9FGGGGGGGGGGGGGGGFGFGGGGGGGGGGGGGGGGFE@FEGGFGGFGFGDDG?FGGGGGGCFGGGGFG>?DC@FDEGGGGDGGGGGFGGGGGFFGFGBFFGFFEDFGGGGGDG<@CACEFB8AFFDGFGFF9D5@FGE>CEG=DEGFFGFECGEFFAE/7=FBEA>>);9(/364=0:37332C?ABBFEG:::<@4<.0(08:B4D-.---1))7:1(44:432)66:69(-(-:<<??74:0)/2<).6
@M02996:162:000000000-B87FG:1:1101:15067:10368 2:N:0:TCGACGTC+TTAAGCGA
GACTACAAGGGTATCTAATCCTGTTTGCTCCCCACGCTTTCGTGCATGAGCGTCAGTACAGGCCCAGGGGATTGCCTTCGCCATCGGTGTTCCTCCGCATATCTACGCATTCCACCGCTACACGCGGAATTCCATCCCCCTCTGACGTACTCTAGACTTGCAGTCCCGAAGGCAGTTCCGAGGTTGAGCCCGGGGATTTCACCTCTCGCTTGCAAAGCCGCCTGCGCACCCTTTACGCCCAGGAATTCCGATCAACGCTTGCACCCCGCGTATTACCGCCGCGGCTGGCAGGGAGTTGGC
+
CCCCCG?EFFEGGGGGGFFGGFFF<<FGGADFC<F+@BCCEF6CFGGGGGGGEGB,<E,;,,BFFGG<:++,:FFDFGGGGEG>FEG,FBFG9FGGD@FE,9EFFGFGG>F,CEG88:@==E8=+CCCCGFGGC,+0,6==:;F9>5FD6*1;FG@@,@AEGFFG5;+93+359C1+BE53@:;6C)AB:F9AB)89C=.<9A),/(((0>@189+(2;.26/4(3,34*-8F:):?::C<((()..5:7.(,059-,((-1.)92(,4(-4,(-6-4((,(-,41(212(().2;8.,,
@M02996:162:000000000-B87FG:1:1101:15154:10443 2:N:0:TCGACGTC+TTATGCGA
GACTACTAGGGTATCTAATCCTGTTTGCTCCCCACGCTTTCGTGCATGAGCGTCAGTACAGGCCCAGGGGATTGCCTTCGCCATCGGTGTTCCTCCGCATATCTACGCATTTCACTGCTACACGCGGAATTCCATCCCCCTCTGCCGTACTCTAGCCTTGCAGTCACAAAGGCAGTTCCCAGGTTGAGCCCGGGGATTTCACCTCTGTCTTGCAAAGCCGCCTGCGCACGCTTTACGCCCAGTAATTCCGATTAACGCTCGCACCCTACGTTATACCGCCGCTGCTGGCACGTAGTTAGC
+
CCCCCGGGGGGGGGGGGGGGGGGGGGGGGGGGGGGGGGGGGGGGGGGGGGGGGGGGGGGGGGGGGGGGGGGGGGGGGGGGGGGGGGFCFGGGFEFGGGGGEBFGGGGGGGGGGGGGG8DFGFFEGG>FFFGGGGGGGGGGGAFGGGFGBGFFGGGGGGGGGGB=FFGGG6EFGFGGFGFFGGGGGGFFCCGAEFGFDGAEFGFFFAB?EBGFFFFBEFG@:667?166;*(/:@BFFFGG0:54@5))25042)6?--(-(/((96(24(.((.6<A64(-3499))3:(),))/2+)).
@M02996:162:000000000-B87FG:1:1101:15145:10460 2:N:0:TCGACGTC+TTATGCGA
GACTACTAGGGTATCTAATCCTGTTTGCTCCCCACGCTTTCGTGCATGAGCGTCAGTACAGGCCCAGGGGATTGCCTTCGCCATCGGTGTTCCTCCGCATATCTACGCATTTCACTGCTACACGCGGAATTCCATCCCCCTCTGCCGTACTCTAGCCTTGCAGTCACAAAGGCAGTTCCCAGGTTGAGCCCGGGGATTTCCCCTCTGTCTTGCAAAGCCGCCTGCGCACGCTTGACGCCCAGTAATTCCGATTAACGCTCGCCCCCTACGTATTTCCCCGGCTGGTGTCCCGTGGTTAGC
+
CCCCCGGGGGGFGGGGGGGGGAFDFFGFFGGFCGGGGGDGGGGGGGGGGGGGGGGGGGGG,FFEGGGGGGGGGGGGGFGGGEEFGCFFFFGGGGGGGGGGGEFGGGGGGEEFGFCEE:?DFEF6CCFFGGFGG;DGGFGGC8:8D>53*+**3;DGGFGGGGFGGFG,7D@CCFDGFGEA;?FGGF);:1D>ADDAA7AE*173>8>78:84>=4+0;C;E./8;.22:8(/9((443C51(5<=<AAF2.1,).:(-(,()(-93(-.-..)(..)..4-((((,..)-),0)122).6
@M02996:162:000000000-B87FG:1:1101:14740:10471 2:N:0:TCGACGTC+TTATGCGA
GACTACACGGGTATCTAATCCTGTTTGCTCCCCACGCTTTCGTGCATGAGCGTCAGTACAGGCCCAGGGGATTGCCTTCGCCATCGGTGTTCCTCCGCATATCTACGCATTTCACTGCTACACGCGGAATTCCATCCCCCTCTGCCGTACTCTAGCCTTGCAGTCACAAAGGCAGTTCCCAGGTTGAGCCCGGGGATTTCACCTCTGTCTTGCAAAGCCGCCTGCGCACGCTTTACGCCCAGTACTTCCGATTAACGCTCGCACCCTACGCATTACCGCCGCTGCTGGCCCGTTGTTAGC
+
CCCCCGGGGGGGGGGGGFGGGGGGGGGGGGFGFGGGGGGGGDGGGGGGGGGGGGGGGGGGGGGGGCFGGGGGGGGGGGGGGGGGGEFFGGGGGFGGGGGGGFGGGGGG>EFFGGFFG:D=DEGGGGGGGGGGFGGFGFFGGDFGGGFG>GFFGGGGGGGFGGFGGFGGGGGFGFGGFGFFDGCCFF@FFGGAFFGFFGA?<FE05277@FFBEFC2;F;6=66=?6@17=9(1:AFF?CE1:?4*646:?08B>6C-((.-1-(13<(:8(,,-----4,34,,6:)340(9))*225:A
@M02996:162:000000000-B87FG:1:1101:14724:10484 2:N:0:TCGACGTC+TTATGCGA
GACTACACGGGTATCTAATCCTGTTTGCTCCCCACGCTTTCGTGCATGAGCGTCAGTACAGGCCCAGGGGATTGCCTTCGCCATCGGTGTTCCTCCGCATATCTACGCATTTCACTGCTACACGCGGAATTCCATCCCCCTCTGCCGTACTCTAGCCTTGCAGTCACAAAGGCAGTTCCCAGGTTGAGCCCGGGGATTTCACCTCTGTCTTGCAAAGCCGCCTGCGCACGCTTTACGCCCAGTAATTCCGATTAACGCTCGCACCCTACGTATTACCGCGGCTGCTGGCACGTAGTTAGC
+
CCCCCGGGGGGGEGGGGGGGGGGGGGGGGGGGGGGGGGGGGGGGGGGGGGGGGGGGFGGGGGGDGGDGFG7FFGGGGGGGGGGGGGGFGGEGGGGGGGGGEFGFGGGGEGGGGGGEF1?DC=BEGGGGEGGGFGGGGFEGGFFGGGFFEDFE;DFGGGG8DECFEFGGG38AFF;@CGFF9EGEGGFGEGGFFDC@>CAECFB=@;B?EFFBFA9C@8C>=61;DB@613447:AFF0?C014<95<ACB54:;.:--(-47(4C:?:BF07)(659(--4((-80)5212:00*2<5-:
@M02996:162:000000000-B87FG:1:1101:10636:10570 2:N:0:TCGACGTC+TTATGCGA
GACTACACGGGTATCTAATCCTGTTTGCTCCCCACGCTTTCGTGCATGAGCGTCAGTACAGGTCCAGGGGATTGCCTTCGCCATCGGTGTTCCTCCGCATATCTACGCATTTCACCGCTACCCGCGGAATTCCATCCCCCTCTTCCGTACTCTAGCCTTGCAGTCACAAAGGTAGTTCCCCGGTTGAGCCCGGGGATTTCACCCTTGTCTTGCAAACCCGCCTGCCCACGCGTTACGCCCAGTACTCCCGGTTAACGCTCGCACCCTACTTTTTCCCGCGTCTGCTGGCCCGTAGTTAGC
+
CCCCCGA<FEFGEGGGGFFGGGGGFGGGGGGGGFGGGGGGGGGGG8F@FGGGGGGEGC<,C6,:CEGE:FC,FFGGGGGGGGGGGEFBFFEFFGFEFGGGG7DFGGGGGGGGGGF,B1@@D,B8C+CFFFGGGFFB+36@8);+96:@:=DD=EGGD99,,ECGG9FFFDCF3?7E1=7*,44;>46*)C850//(8?FE7F;0()/./;+7)*11,:/(2(//((/)-*((14026<EEF:,6*-),14)-4>)*(((--139C:((()---5().(47(-2(64.(,(4470*20-6>
@M02996:162:000000000-B87FG:1:1101:10634:10590 2:N:0:TCGACGTC+TTATGCGA
GACTACACGGGTATCTAATCCTGTTTGCTCCCCACGCTTTCGTGCATGAGCGTCAGTACAGGCCCAGGGGATTGCCTTCGCCATCGGTGTTCCTCCGCATATCTACGCATTTCACTGCTACACGCGGAATTCCATCCCCCTCTGCCGTACTCTAGCCTTGCAGTCACAAAGGTAGTTCCCAGGTTGAGCCCGGGGATTTCACCTCTGTCTTGCAAAGCCGCCTGCGCACGCTTTACGCCCAGTAATTCCGATTAACGCTCGCACCCTACGTATTACCGCGGCTGCTGGACCGTAGTTGGC
+
CCCCCGGGGGGGGGGGGGGGGGGGGGGGGGFFFGGGGGGGGGGGGGGGGGGGGGGGGGGGGGGGGGGGGGGGGGGGGGGGGGGGGGGGGGGGGGGGGGGGGBGGGGGGGGGGGGFFF:BDFFG>EGGDGFGFGFGFFFFGD=?DGGBF*=?DEGGGGGGDGGFEGFGGGCFFFCFFFGA6@DGGFGEG@FFAFDD2@CFFFGE@@A:*9=D=EFC655C9:.(,6.:63*,,919>:6EE<?4>?B-4??)(-7)C---,-99>GB<70((.)()6.34(--440,8((.(400229)(,
@M02996:162:000000000-B87FG:1:1101:16613:10592 2:N:0:TCGACGTC+TTATGCGA
GACTACCAGGGTATCTAATCCTGTTTGCTCCCCACGCTTTCGTGCATGAGCGTCAGTACAGGCCCAGGGGATTGCCTTCGCCATCGGTGTTCCTCCGCATATCTACGCATTTCACTGCTACACGCGGAATTCCATCCCCCTCTGCCGTACTCTAGCCTTGCAGTCACAAAGGCAGTTCCCAGGTTGAGCCCGGGGATTTCACCTCTGTCTTGCAAAGCCGCCTGCGCACGCTTTACGCCCAGTAATTCCGATTAACGCCCGCACCCTACGGTCTCCGGCGGCTGCTGGCCCGTCGTTAGC
+
CCCCCGGGGGGFFGGGGGGGGGGGGGGGGGCFGGGGGGGGGGGGGGGGGGGGGGGGGGGGGGGFGGGGGG>FGAFGGGGGEGGGFE=FEFEGGGGGGGGGGBFFGGGGGGEGGGGGG8FDCEFEGFGCFGGFGGGGGDDEGDFGGGBF>DFFGGGGGGEEFFEGGFF79FFFGADGFGCA@@CFGF@FCGGFE@*)/?FEEFE=B?:?EFGBFFEFFAF1=763?4>(636(:6AA13CC(444=25<C>.4(727-((-()(-7:?(.((((-)-(,--(-(--,,3<(((0)2::((.
@M02996:162:000000000-B87FG:1:1101:26979:10612 2:N:0:TCGACGTC+TTATGCGA
GACTACCCGGGTATCTAATCCTGTTTGCTCCCCACGCTTTCGTGCATGAGCGTCAGTACAGGCCCAGGGGATTGCCTTCGCCATCGGTGTTCCTCCGCATATCTACGCATTTCACTGCTACACGCGGAATTCCATCCCCCTCTGCCGTACTCTAGCCTTGCAGTCACAAAGGCAGTTCCCAGGTTGAGCCCGGGGATTTCACCTCTGTCTTGCAAAGCCGCCTGCGCACGCTTTACGCCCAGTCATTCCGATTAACGCTCGCACCCTACGTATTACAGCGGCTGCGTGCACGTCGTTAGC
+
CCCCCGGGGGGGGGGGGGFGGGGGGGGGGGGFGGGGGGGGGGGGGGGGFGGGGGGGGGGGGFGGGGGGGGGEGGGGGGGGGGGGGGCFGFGGFGGDGGGGGFGGGGGGGGGFFGGFGDFGF>FEGGGFGGGGGGGGGGFGGFFGGC>@@C5DFCGGGGGGGGCFFFFGGEF5DFGGFGFFGDGC99CGEFG9/@DF9F=CFGE32AB5?FDFFF3;(;96=3;=F,223*42C(4964ED?(8)9:6:F0)(4)6:,,,-(1(-94(.1(.).464.))(--(,(,--3:A60)*22,,)
@M02996:162:000000000-B87FG:1:1101:20209:10670 2:N:0:TCGACGTC+TTATGCGA
GACTACTCGGGTATCTAATCCTGTTTGCTCCCCACGCTTTCGTGCATGAGCGTCAGTACAGGTCCAGGGGATTGCCTTCGCCATCGGTGTTCCTCCGCATATCTACGCATTTCACTGCTACACGCGGAATTCCATCCCCCTCTACCGTACTCTAGCCATGCAGTCACAAATGCAGTTCCCAGGTTGAGCCCGGGGATTTCACATCTGTCTTGCATAACCGCCTGCGCACGCGTTACGCCCAGTAATTCCGATTAACGCTTGCACCCTACGTTTTACCCCGGCTGCGTGCACTGAGTTAGC
+
CCCCCGGGGGGGEGGGGGGGGGGGGGGGGGEGGGGGGGGGGGGGGGGGGGGGGGGGGGGGGGGGGGGGGGGGGGGGGGGGGGGGGGCGGGGGGGGGGGGGFFFGGGGGGGGGGGGFGDFFFEFGGGGDGGGGGGGGGGFGGFFGGGFFDDFFEFGGGGGGG?DFGFGGGFFFGFGGFGFFF?FGGGFGFGF@>>DFFGFFCFEF@+65@CGEFA5=:FF>E@<@F:@9::9(2(-426EC,4(-9)4625),-7)2---((13<F:?((-.(.4.4-(-((-(((((-(()))*+2+)))
@M02996:162:000000000-B87FG:1:1101:17567:10723 2:N:0:TCGACGTC+TTATGCGA
GACTACTCGGGTATCTAATCCTGTTTGCTCCCCACGCTTTCGTGCATGAGCGTCAGTACAGGCCCAGGGGATTGCCTTCGCCATCGGTGTTCCTCCGCATATCTACGCATTTCACTGCTACACGCGGAATTCCATCCCCCTCTGCCGTACTCTAGCCTTGCAGTCACAAAGGCAGTTCCCAGGTTGAGCCCGGGGATTTCACCTCTGTCTTGCAAAGCCGCCTGCGCACGCTTTACGCCCAGTAATTCCGATTAACGCTCGCACCCTACGTATTACCGCCGCTGCTGGCACGTAGTTAGC
+
CCCCCGGGGGGGGGGGGGFFGGGGGGGFGGGGGGGGGGGFGGGGGGGGGGGGGGGGGGGGGGGGGGGGGGGGGGGGGGGGGGGGGGCFGFGFGGGGGGGG7DGGEFFGGEFGGGFCF:??DEFGGGGCFFGGGFEFGGFGGDFCFFFBBDF=EAFGGGGFGGFGGFGGGGDFGFC?FG=9@DFFGGE7@FGFFFG(6:FC?G@=BAE?CAGFFFCB=5C9C731((6(.1,(189AF?EE:B:2*.4:C:>?0>>7,(,--937D?B7??:<<2)69(-(-,4-4),4<()(078/2.69
@M02996:162:000000000-B87FG:1:1101:28921:10766 2:N:0:TCGACGTC+TTATGCGA
GACTACACGGGTATCTAATCCTGTTTGCTCCCCACGCTTTCGTGCATGAGCGTCAGTACAGGCCCAGGGGATTGCCTTCGCCATCGGTGTTCCTCCGCATATCTACGCATTTCACCGCTACACGCGGAATTCCATCCCCCTCTGCCGTACTCTAGCCTTGCAGTCACAAAGGCAGTTCCCAGGTTGAGCCCGGGGATTTCACCCCTGTCTTGCAAAGCCGCCTGCGCACCCTTTACGCCCAGTAATTCCGCACAACGCTCGCCCCCTACGTATTACCTCGGCTTCTGGCACGTAGTTTCC
+
CCCCCGGGGGGGGGGGGFFGGGGEGGGGGGFGG-@:FFCGGGFGG8E@<FGFGGGGGFGFGC7CFGGGGG@,4ECFFGGGGGECDCFGGGGG;@E<C@FGGFGFGGGGGGGGGGG,>1<@DCF8ECF+FBFGGAAD8EFGGDF?DG=@@DFD33<FE2E7796@15=<C,5?FF7CF>CFFGF9DD6F>FG@E575@GFFCG*-()(.68+7;FE1/;D0:6/(6(,(,*3-9:2:6?EE:(4)/)6<D:)((0(*,,(-,1(,1-90814.),)..---,-,((--4)(5()0*20)).
@M02996:162:000000000-B87FG:1:1101:6392:10782 2:N:0:TCGACGTC+TTATGCGA
GACTACAGGGGTATCTAATCCTGTTTGCTCCCCACGCTTTCGTGCATGAGCGTCAGTACAGGTCCAGGGGATTGCCTTCGCCATCGGTGTTCCTCCGCATATCTACGCATTTCACTGCTACACGCGGAATTCCATCCCCCTCTACCGTACTCTCGCCATGCATTCACAAAGGCAGTTCCCAGGTTGAGCCCGGGGATTTCACCTCTGTCTTGCATAACCGCCTTCGCACGCTTTCCGCCCAGTAATTCCTATTAACGCTTGCACCCTACGTATTACCGCCGCTGCTGCCCCGTTGTTAGC
+
CCCCCGCGGGGGGGGGGGGGGGGGGGGGGGEFGGGGGGGGGFGGGGGGGGGGGECGGGGGGGFGFGGFDGEEF?FGGFGGGGDGGGEGDGGFGGGGGGGEFFGDGGGGGGGGGGGGF:;+==BCGGG:BFEFDGGGGGGGG>FGGGFDFGFD@8+@>CEGFD*3ECCFFGGFGFDFACEFGG>FF*:FCAC9D5DF=CFEEGEFBFF??FGFFA8470;9C3((7180(*61*2-6((;:(446*55):)1:)*)*-----9<?D<?(14.553-.),(,,(((-)))(((-.)*2;).5
@M02996:162:000000000-B87FG:1:1101:6389:10800 2:N:0:TCGACGTC+TTATGCGA
GACTACAGGGGTATCTAATCCTGTTTGCTCCCCACGCTTTCGTGCATGAGCGTCAGTACAGGTCCAGGGGATTGCCTTCGCCATCGGTGTTCCTCCGCATATCTACGCATTTCACTGCTACACGCGGAATTCCATCCCCCTCTACCGTACTCTAGCCATGCAGTCACAAAGGCAGTTCCCAGGTTGAGCCCGGGGATTTCACCTCTGTCTTGCATAACCGCCTGCGCACCCTTTACGCCCAGTAATTCCGATTAACTCCTGCACCCTACGTCTTACGGCCGCTGCTGGCACGTGGTTAGC
+
CCCCCGFFGGGFGGGGGGGGGGGGGFGGGFGGGFGGGEGGGGGGGFGAFFGGGGGGGGFFFGGGGGG8BBCFDFFGGGGGGGGGGCBBFFGGEGGECGGFEFGGGGGGDEGGGGGCG:DDF>F8C7FFGGGGGCGFD@DEGFFF?D9+*=?=>CDFGGD8DG=FC9D778EFGFGC;CC:,@:?F>@FCGG59BG@=FFEFGEBD==<?FD44A8=8;F@:.63?3:3:*/(;3CE(1:C2:5)1...25)-4))2).)))2(5>2?7?(,(.--6((-(4491>F::?B3(0)*22-(6
@M02996:162:000000000-B87FG:1:1101:10462:10855 2:N:0:TTGACGTC+TTATGCGT
GACTACACGGGTATCTAATCCTGTTTGCTCCCCACGCTTTCGTGCATGAGCGTCAGTACATGCCCAGGGGATTGCCTTCGCCACCGGTGTTCCTCCTCATATCTACGCATTTCACCGCTACACGCGGAATTCCATCCCCCTCTGCCGTACTCTAGCCTTTCAGTCACAAGCGCAGTTCCCCGGTTGAGCTCCGGGATTTCACCCCTGACTTCCCAAACCGCCTGCGCACGCTTTACGCCCATTAACTCCGATTAACGCTCGCACCCTACGTATTACCGCCGCTGCTGGCCCGTAGTTAGC
+
CCCCCGGGGGGFGGGGFFFGGGGGGGGGG,CFFGGGGGGGGG,D,,C<FFGGGGGGGAA,,C,AEFF76@+,4EFGGGGGGGG,,@>FGGGGGGGG,BFCFFGFGGCGGGGGGGG,@03@>>E6+@FFGGGGGGC+036B+:D+D=)6<DF=7CF,,,2,8@CC,0CC7,,<:ADGFGFA,*=@ED=C>,,)):45@GFF?F=(6>F(5AF))).0/2:1:7<1=.7(-*4:CBBFBFEE?(6>*)6694)(().2--,-,1(4C???B(.,.5.49?4(44234?7?B(318);;C-69
@M02996:162:000000000-B87FG:1:1101:10479:10867 2:N:0:TCGACGTC+TTATGCGA
GACTACACGGGTATCTAATCCTGTTTGCTCCCCACGCTTTCGTGCATGAGCGTCAGTACAGGCCCAGGGGATTGCCTTCGCCATCGGTGTTCCTCCGCATATCTACGCATTTCACTGCTACACGCGGAATTCCATCCCCCTCTGCCGTACTCTAGCCTTGCAGTCACAACGGCAGTTCCCAGGTTGAGCCCGGGGATTTCACCTCTGTCTTTCAAAGCCGCCTGCGCACCCTTTACGCCCAGTACTTCCGTTTAACGCCCGCCACCTTCGTATTACCGCGGCCTCCTGCACGTAGTTGTC
+
CCCCCG8FGGEFEFGGFFGGGGGGGGGGGGCFFFGGGGGFGGGGGGGGGGGGGGGGGGGD<FGCFGGGGGGGGGGGGGFGGGEGEC=B:FFGFGGGGGGGG@E8DGGG8CFGGGF,E:+=DED8CCG@FEGFFGGG6DDGDDFFGGBC*=D=EFDECCFFC?@GC9C<C++:C9CCFGCF,,ACFG4;5CFA>4C26<6??F=<@=46?AD))+)39.8756847(:((*-(9:)6((28:1,66694220)(0)2(((--/((13().,,(,3-.),,((-(-(((..15(0)21+)-.
@M02996:162:000000000-B87FG:1:1101:10459:10876 2:N:0:TCGACGTC+TTATGCGA
GACTACACGGGTATCTAATCCTGTTTGCTCCCCACGCTTTCGTGCATGAGCGTCAGTACAGGCCCAGGGGATTGCCTTCGCCATCGGTGTTCCTCCGCATATCTACGCATTTCACTGCTACACGCGGAATTCCATCCCCCTCTGCCGTACTCTAGCCTTGCAGTCACAAAGGCAGTTCCCAGGTTGAGCCCGGGGATTTCACCTCTGTCTTGCAAAGCCGCCTGCGCACGCTTTACGCCCAGTAATTCCGATTAACGCCCGCACCCTACTTATTACCGCGGCTGCTGGCACGTAGTTAGC
+
CCCCCGFGGGGGGGGGGFGGGGGGGGGGGGGGGGGGGGGGGGGGGGGGGGGGGGGGGGGGGGG@FGGGGGGGGGGGGGGGGGGGGGEFGGGGEGGGFGGGCFFGFGGGGGGGGGG<E:BDDFF8@FGEGGGGGGGFGFGGG@FCDFAC?DFDDDDFGDGCDGEFGFGGGGCAFFGGFGAA@CFCFGECCFGBBFGFFG=/*CE=DAE8<FFF=AEF;AC626/2;69;9*31>BBFB:EG:B><*.<<:2)-8B)0(-(--9(4<:6:?)-).66:.47(,((42,482(510)2*344<
@M02996:162:000000000-B87FG:1:1101:3393:10896 2:N:0:TCGACGTC+TTATGCGA
GACTACCGGGGTATCTAATCCTGTTTGCTCCCCACGCTTTCGTGCATGAGCGTCAGTACAGGCCCAGGGGATTGCCTTCGCCATCGGTGTTCCTCCGCATATCTACGCATTTCACTGCTACACGCGGAATTCCATCCCCCTCTGCCGTACTCTAGCCTTGCAGTCACAAAGGCAGTTCCCAGGTTGAGCCCGGGGATTTCACCTACGTCTTGCAACGCCGCCTGCGCACGCTTTACGCCCAGTAATTCCGATTAACGCTCGCACCCTCCGTATTACCGCGGCGGCTGCCACGTAGTTAGC
+
CCCCCGGGGGGGGGGGGFGGGGGGGGGGGGGGGGGGGGGGGGGGGGGGGGGGGGGGGGGGGGGGGGGGGGGGFGGGGGGFGGFEGGFEGGGGGGGGGGGCFFGGGGGGGGEFGGFDFDFGGFEEGGGGGGGGGGGGFGFGD=FGGGF>*=:9,>@FGCGF:C8=,+<E+DEACFGGFGFFFD7?C4>DBFGFBAG=>:=?*CB*.),53AFFFFF),5>32636:06>9:0378A<B<DE:(8A=9:<:8:(486>(----1,9D?:((--.(454.(,--,((790(().(00*236))
@M02996:162:000000000-B87FG:1:1101:13326:10897 2:N:0:TCGACGTC+TTATGCGA
GACTACTGGGGTATCTAATCCTGTTTGCTCCCCACCCTTTCGCTCCTCAGCGTCAGTTACGGCCCAGAGATCTGCCTTCGCCATCGGTGTTCTTCCTGATATCTGCGCATTCCACCGCTACACCAGGAGTTCCAATCTCCCCTACCGCACTCTAGTCTGCCCGTACCCACTGCAGGCCCGAGGTTGAGCCTCGGGTTTTCACAGCAGACGCGACAAACCGCCTACGAGCTCTTTACGCCCAATAATTCCGGATAACGCCTGCGCCCTACGTATTACCGCGGCCTCTCGCCCGTCGTTAAC
+
CCCCCGGGGGGGGGGGGGGGGGGGGGGGGGGGGGGGGGGGGGGGGGGGGGGGGGGGGGGGGGGGGGGGGGGGGGGGGFGGGGGGGG>CFFFGGGGGGGGGGFGGGGGGGGGFGGGGG:96CEGGGGGFEGGGGGGGGDF9D@FGGGFGFGFFAFGGGFCGGFAFGEGGGGCFGFGGFGFB*BEEFGBFEG<>DFGFFGFFFGFFB;5:BBDB2:(=1;G226/3=1((,*.6>AFF?6EEF(.)*).6:8881>6F,((.-1(4CBFB0(4).,.69<9(42(((((-(26(00*22((.
@M02996:162:000000000-B87FG:1:1101:3374:10901 2:N:0:TCGACGTC+TTATGCGA
GACTACCGGGGTATCTAATCCTGTTTGCTCCCCACGCTTTCGTGCATGAGCGTCAGTACAGGCCCAGGGGATTGCCTTCGCCATCGGTGTTCCTCCGCATATCTACGCATTTCACTGCTACACGCGGAATTCCATCCCCCTCTGCCGTACTCTAGCCTTGCAGTCCCAAAGGCAGTTCCCAGGTTGAGCCCGGGGATTTCACCTCTGTCTTGCCACGCCGCCTGCGCACGCGTTACGCCCAGTAAGTCCGATTAACGCTCGCCCCCTACGTATTATCCCTGCTGCGTGCACCACGGTTGG
+
CCCCCGFGGGGGGGGGGGGGGGGGGGGGGEDFDAFGGGGGGGGGGGGGDGGGGGGGGGGFGGGGEGGGGGFGFGGGGGGGGGGGGGGGGGGGCFFGGGGGGFGGFGGGGGGGGGGFG:?=D,BEGDGG7FFGFFGGGGDE>=FDGGFFA?FFGECFFGG6BF5FF*;:C:DAGFDGFG@>@FCCE>BGBCC9B4C=2,6*/>;5@6)<?FC.70./(0*(2./63240,/4(13(2:0::((.)*..6:(811:2:,---,C(,13(,3(.)-5))-)),.,5))-4(,,.())**2(-(
@M02996:162:000000000-B87FG:1:1101:25226:10959 2:N:0:TCGACGTC+TTATGCGA
GACTACAAGGGTATCTAATCCTGTTTGCTCCCCACGCTTTCGTGCATGAGCGTCAGTACAGGCCCAGGGGATTGCCTTCGCCATCGGTGTTCCTCCGCATATCTACGCATTTCACTGCTACACGCGGAATTCCATCCCCCTCTGCCGTACTCTAGCCTTGCAGTCCAAAAGGCAGTTCCCAGGTTGAGCCCGGGGATTTCACCTCTGTCTTGCAAAGCCGCCTGCGCACCCTTTACGCCCAGTAATTCCGATTAACGCTCGCACCCTACGTATTCCCGCGGCTCCTGGCACGTAGTTAGC
+
CCCCCGFGGGGGGCFGGFGGGGGGGGGGGFFGGFGGGGGGGGFFGGGGGGGGGGDEGGGF9@FGGGG@7F+4BFGGGGGGGGGGGGGFGGGG;FFF7BFE@FGGGGGGEGGGGGF,E:DFGFE8BFGGGGGGGDFD?4@E>>FG6C>GBD?D7EDDFGF,>DEDG?+5C6:?C:DEFGE:@EFEG7CGEEG>EDGFFGFFFGF=2*7*/=CEFFF8=;C6:6:?D9>29*/,;@C<(,:C?F?494<AC?30().:-----946566?3:.).82.50-(-,-(-..3<B?<70*23))5
@M02996:162:000000000-B87FG:1:1101:21364:10998 2:N:0:TCGACGTC+TTATGCGA
GACTACTGGGGTATCTAATCCTGTTTGCTCCCCACGCTTTCGTGCATGAGCGTCAGTACAGGCCCAGGGGATTGCCTTCGCCATCGGTGTTCCTCCGCATATCTACGCATTTCACTGCTACACGCGGAATTCCATCCCCCTCTGCCGTACTCTAGCCTTGCAGTCACAAAGGCAGTTCCCAGGTTGAGCCCGGGGATTTCACCTCTGTCTTGCAAAGCCGCCTGCGCACGCTTTACGCCCAGTAATTCCGATTAACGCTCGCACCCTACGTATTACCGCGGCTGCTTGCACGGATTTAGC
+
CCCCCGGGGGGGGGGGGGGGGGGGGGGFGGFGGGGGGGGGGGGGGGGGGGGGGGGGGGGGGGGGGGCDGGGGGGGGGGGGGGGGGGCFGGGGGGGGGGGGGFGGGGGGGGGGGGGGGDFDG=F6CFGGGGGGGGGFGGGGGAFGGGFFFD?DEFGGGGGGGGFGGFFFGGGFGFGGFGFFDFFCFCCA>@D>DFGFFGFCEFFFF45><FGFFF?@1=C67,,(76;.68:0C:AA<1CC::74@:A9:?),1).:--,--1-4<?0?<8..::6-632(--,467)51>F?)0**0.4:
@M02996:162:000000000-B87FG:1:1101:22000:11018 2:N:0:TCGACGTC+TTATGCGA
GACTACCCGGGTATCTAATCCTGTTTGCTCCCCACGCTTTCGTGCATGAGCGTCAGTACAGGCCCAGGGGATTGCCTTCGCCATCGGTGTTCCTCCGCATATCTACGCATTTCACCGCTACACGCGGAATTCCATCCCCCTCTCCCGTACTCTAGCCTTGCAGTCACAAACGCAGTTCCCAGGTTGAGCCCGGGGATTTCACCTCTGACTTGCAAAGCCGCCTGCGCACCCTTTACCCCCAGTACTTCCGATTCACTCTCGCACCCTACGTTTTACCGCGGCTGCTGCCCCGTATTTACC
+
CCCCCGGGGGGGGFGGG<FGGGGGGGGGGGGGGGGGGEGGGG<FGCG<FGGGGGGGGF9EGGCFFFGC@C+,:EFGGGGGGGGE8ECFGGGGGGGG:FGGGFGGGGGGGEGGG=E,81<=C>F++CCEGDFGFC,36@@E+=F+=@8@@C5A@>C9CFF6>C@F,+=ACG:?C557+=AA24=FGC)0:;F94?C2>FFF3CFE@/))9AD34A4;/;FBC66(610(,83(9:A:),A=(((.*-64>10((*.2)-..(7(-73:01(.(.4).),2,-4-,22)),,(4))2+0.).
@M02996:162:000000000-B87FG:1:1101:7001:11033 2:N:0:TCGACGTC+TTATGCGA
GACTACTAGGGTATCTAATCCTGTTTGCTCCCCACGCTTTCGTGCATGAGCGTCAGTACAGGCCCAGGGGATTGCCTTCGCCATCGGTGTTCCTCCGCATATCTACGCATTTCACTGCTACACGCGGAATTCCATCCCCCTCTGCCGTACTCTAGCCTTGCAGTCACAAAGGCAGTTCCCAGGTTGAGCCCGGGGATTTCCCCTCTGTCTTGCAAAGCCGCCTGCGCACGCTTTACGCCCAGTAATTCCGATTAACGCTCGCACCCTACGTATTACCGCGGCTGCTGGCACTTAGTTAGC
+
CCCCCGCFGGGGEGGGFGGGGGGGGGGGGGFGG@FBFGGGGGGGGGGGGGGGGG@FGGFD,@FEGGG<CC+@BFGGGGGGGGGGGEFFGGGGGGGGCFFG@DFGGGGGCEEGGEF5E8DFGCF+CFGF7FFGG,@=?=@E=>FGFFBGB65:@EGFF8=@DGDFGFFFD,<?FFG,BGF:3:C<DFFGFGGFFF4><F6C4CB=@?=<>CC:@FC8662:C:60?>F19*445?26<?GGFB:A*5A<C3)(4).>((--(1-9DB<,42..45.6)342((-(1::BF0)()033<::5
@M02996:162:000000000-B87FG:1:1101:21989:11035 2:N:0:TCGACGTC+TTATGCGA
GACTACCCGGGTATCTAATCCTGTTTGCTCCCCACGCTTTCGTGCATGAGCGTCAGTACAGGCCCAGGGGATTGCCTTCGCCATCGGTGTTCCTCCGCATATCTACGCATTTCACTGCTACACGCGGAATTCCATCCCCCTCTGCCGTACTCTAGCCTTGCAGTCACAAAGGCAGTTCCCAGGTTGAGCCCGGGGATTTCACCTCTGTCTTGCAAAGCCGCCTGCGCACGCTTTACGCCCAGTAATTCCGATTAACCCCCGCACCCTACGGATTACGGCGGCTTGTGGCCAGTAGTTAGC
+
CCCCCGGGGGGGGGGGGGGGGGGGGGGGGGFGGGGGGGGGGGGGGGGGGGGGGGGGGGGGGGGGGGGGGGGDGGGGGGGGGCCGGGEFGGGGGFEGGGGGGFGGGGGGGEGGGGGFGD?DDEFEGGGGGGGGGGGGGDFGGDFDGGAFDGFFFGGGGGGGGG@FCAGGG?CFCFGGFGFF6DGGGG@9CFFABEG>DGFFEFEBF*>*98C9AFFFFFG97632;9@9>823D<<A??E8-23)1.64:(7:B>20)((,-)(-92((.((-3:)5((,,-((((..1(.(,0*+3<))6
@M02996:162:000000000-B87FG:1:1101:10032:11073 2:N:0:TCGACGTC+TTATGCGA
GACTACCCGGGTATCTAATCCTGTTTGCTCCCCACGCTTTCGTGCATGAGCGTCAGTACAGGTCCAGGGGATTGCCTTCGCCATCGGTGTTCCTCCGCATATCTACGCATTTCACTGCTACACGCGGAATTCCATCCCCCTCTACCGTACTCTAGCCATGCAGTCACAAAGGCAGTTCCCAGGTTGAGCCCGGGGATTTCACCTCTGTCTTGCATAACCGCCTGCGCACCCTTTACGCCCAGTAATTCCGATTAACGCTTGCACCCTACGTATTACCGCGGCTGCTGGCACGTAGTTAGC
+
CCCCCGGGGGGGGGGGGGGGGGGGGGGGGGFFGGGGGGGGGGGGGGGGGGGGGGGGGGGGGGGGGGGGGGDGGGGGGGGGGGGGGGFGGGGGGGGGGGGGGFGGGGGGGGGGGGGEG>DFFFGGGGGGGFGGGGGGGGGGGFFGGGAFDDFFGGGGGGGGGGFFGFGEGGGFFFGGFGFFDGGFGGFGFGGFFFD=@GFFFGFEDAB?@FD44*9+7AF9=364?6>66*4(;@EFB?EC(4>-9))6:?08:B):-----1,5C?B?B04)-:.:4,4(-,426??FF??F.)22<).6
@M02996:162:000000000-B87FG:1:1101:12383:11131 2:N:0:TCGACGTC+TTATGCGA
GACTACTAGGGTATCTAATACTGTTTGCTCCCCACGCTTTCGTGCATGAGCGTCAGTACAGGCCCAGGGGACTGCCTTCGCCATCGGTGTTCCTCCGCATATCTACGCATTTCACCGCTACACGCGGAATTCCATCCCCCTCTGCCGTACTCCAGCCCTGCAGTCACAAAGGCACTTCCCAGGTTGAGCCCGGGGATTTCACCCCTGTCTTGCAAAGCCGCCTGCGCACCCTTTCCGCCCAGTTATTCCGATTAACGCCTGCACCCTTCGTATTCCCGCGGCTGCGGGCACCGCGTTACC
+
CCCCCFFGFGGG<FGGCFG9FFGGGAGCFFF@FGGGGGGGGGGGEFEGGGGGGGGGGGGGDGGGGEGEGGF+BEFFGGGGGEGGGG@B@FFF9FAA:FGGFFFDGAED,@CDGGG,C:@DDFFEGCC+C?EFFA;BF3@EDDFFDGF30=DD,8=:8+1,81)@CFFGG6EAGF*1AF*93>:C9*87:FC495155CFF4FE2=58)/:7/;A6+();322/(/,.64*-2*4)-(4CE03,)0)).25.(47):,(,(-1,,924(,(..(.).),--((--((((((--))2**2(4
@M02996:162:000000000-B87FG:1:1101:12394:11146 2:N:0:TCGACGTC+TTATGCGA
GACTACTAGGGTATCTAATACTGTTTGCTCCCCACGCTTTCGTGCATGAGCGTCAGTACAGGCCCAGGGGATTGCCTTCGCCATCGGTGTTCCTCCGCATATCTACGCATTTCACTGCTACACGCGGAATTCCATCCCCCTCTGCCGTACTCTAGCCTTGCAGTCACAAAGGCAGTTCCCAGGTTGAGCCCGGGGATTTCACCTCTGTCTTGCAAAGCCGCCTGCGCACGCCTTACGCCCAGTAATTCCGATTAACGCTCGCACCCTACGTTTTACCGCAGCTGCTGGCACGTAGTTAGC
+
CCCCCGGGGGGGGGGGGGFGGGGGGGGGGGFGGGGGGGGGGGGGGGGGGGGGGGGGGGGGGGGGGGGGGGGGGGGGGGGGGGGGGGGGGGGGGGGGGGGGGFGGEGFGGGGGGGGFG>F+BEFGGGGGGGGGGGGFGFFGG@DDGF@@>DFDFGGGGGGCFGB>FFGGGGFFGFGGFGFFGFGGGGFFEGGA*@DAFGFFCGF=B;;88>FFFA9488FFG.6=@.72689(2(),(-:?<:?<64:<::.4<3-:-----739DB<:2((((4673(-(-483:B4::4,-.)22+.))
@M02996:162:000000000-B87FG:1:1101:15751:11162 2:N:0:TCGACGTC+TTATGCGA
GACTACTGGGGTATCTAATCCTGTTTGCTCCCCACGCTTTCGTGCATGAGCGTCAGTACAGGCCCAGGGGATTGCCTTCGCCATCGGTGTTCCTCCGCATATCTACGCATTTCACTGCTACACGCGGAATTCCATCCCCCTCTGCCGTACTCTAGCCTTGCAGTCACAAAGGCAGTTCCCAGGTTGAGCCCGGGGATTTCACCTCTGTCTTGCAAAGCCGCCTGCGCACGCTTTACGCCCAGTAATTCCGATTAACGCTCGCACCCTACGTATTACGGCGGCTGCTGGCACGTAGTTAGC
+
CCCCCGFGGGGGGGGGGCFGGGGGGGGGGGGGGGGGGGGGGGGGGGGGGGGGGGGGGGGGGGGCGGGGGGGGGGGGGGGGGGGGGGEGGGGFFFFGEGGGGFGGGGGGDGFGGGGEF:?BDEFEGGGGGGGGGGGGGGGGG>FDGEAFBGFEF;FGGGGGFGECFFGGGCEFGFDFFGEFGGFFGC@CCFGFFFG@DCFFFGEEFAECEFF=EAC6;=C9=6/12463936(/25><:CEF?>AFABAC85:<3:C--(,-1,,9<B:?2(,)5..((---4((-34:?0427)28<).6
@M02996:162:000000000-B87FG:1:1101:3897:11193 2:N:0:TCGACGTC+TTATGCGA
GACTACTAGGGTATCTAATCCTGTTTGCTCCCCACGCTTTCGTGCATGAGCGTCAGTACAGGCCCAGGGGATTGCCTTCGCCATCGGTGTTCCTCCGCATATCTACGCATTTCACTGCTACACGCGGAATTCCATCCCCCTCTGTCGTACTCTAGCCTTACAGTCACAAAGGCAGTTCCCAGGTTGAGCCCGGGGATTTCACCTCTGTCTTGCAAAGCCGCCTGCGCACGCTTTACGCCCCGTAATTCCGATTACAGCTCGCCCCCTACGTATTCCCGCGGCTGCTGGCCCGTTGTTTGC
+
CCCCCGGGGGGGGGGGGGGGGGGGGGGGGGDFFGGGGGGGGGGGGGGGGGGGGGGGGGGGGGGGGGGGGGGGGGGGGGGGGGGGGGGFGGGGGFGGGGGGGFGFGGGGEGGGGGFEGDFDDEFGGGGFGGFFFGGGGGFGG@FGGGFGFGFFGGGGGGCGGGE=EFGGFGGFFFGGFGFFEFCFGGECCGGBFFD9AFFE*D3>>A=/78+8>A8=76*(2,(/3(623*,/9?4)2(::(-24)(65:8)(352*).))-1(-73>6:B426:2).8-96((((:27((-48)/2/(.)
@M02996:162:000000000-B87FG:1:1101:24616:11253 2:N:0:TCGACGTC+TTATGCGA
GACTACACGGGTATCTAATCCTGTTTGCTCCCCACGCTTTCGTGCATGAGCGTCAGTACAGGCCCAGGGGATTGCCTTCGCCATCGGTGTTCCTCCGCATATCTACGCATTTCACTGCTACACGCGGAATTCCACCCCCCTCTGCCGTACTCTAGCCTTGCAGTCACAAAGGCAGTTCCCAGGTTGAGCCCGGGGATTTCACCTCTGTCTTGCAAAGCCGCCTGCGCACGCTTTACGCCCAGTAATTCCGATTAACGCGCGCACCCTACGTATTCCCGCGGCTGCTGGCACGTAGGTAGC
+
CCCCCGGGGGGGGGGGGGGGGGGGGGGGGGGGGGGGGGGGGGGGGGGGGGGGGGGGGGGGGGGGGGGGGGGDGGGGGGGGGFGGGGGGGGGGGGGFGGGGGFGGGGGGGGGGGGGFG:DDFFFGGGGEGFGGGGGGGCEGGDFGGGA>:D5:@DFAFGGGGGFDCFGGGCEFGFGGFGFFGGG?DFBFFGGFFFG>=FFEEGFE;4;C<AFFFF?AEFC1520=;B>02*1(/(:A??EEBF8A9626:803?>::.-((-147C<6018(.644<4?1(2-(-1.)5?:43).**3),)
@M02996:162:000000000-B87FG:1:1101:6646:11275 2:N:0:TCGACGTC+TTATGCGA
GACTACTGGAGTATCTAATCCTGTTTGCTCCCCACGCTTTCGTGCCTCAGCGTCAGTACCGGGCCAGTGAGCCGCCTTCGCCACTGGTGTTCTTGCGAATATCTACGAATTTCACCTCTACACTCGCAGTTCCACTCACCTCTCCCGGACTCAAGATCATCAGTATCAAAGGCAGTTCTGGAGTTGAGCTCCAGGATTTCACCCCTGACTTAAAAACCCGCCTACGCACCCTTTACGCCCAGTAGTTCCGAGCAACGCTAGCCCCCTTCGTTTTACCGCGGCTCCTGGCCCGAAGTTAGC
+
CCCCCGGGGGGGGGGGGGGGGGGGGGGGGGGGEGGGGGGGGGGGGGFGGGGGGGGGGGGGGGGGGGGGGGGGGGGGGGGGGGGGGGGGGGGGFGGGGGGGGBFGGGGGGGGGGGGGG8DFG;FFGGGFFGGGGFGFGGGGGFFGGGFE?DBFFGGGGFGGC86E=DC2CFFBFFGGFFFFG>91FF;58@FBFFGFBGFCEGCDA>>@@FGEEFC/<?7>=008B@@;6EF;FFFE;;CG@;()+1/9;65,2>4>--((-24(9612:-(((--.<?,,--((-..3((((0)222))4
@M02996:162:000000000-B87FG:1:1101:10231:11284 2:N:0:TCGACGTC+TTATGCGA
GACTACTCGGGTATCTAATCCTGTTTGCTCCCCACGCTTTCGTGCATGAGCGTCAGTACAGGCCCAGGGGATTGCCTTCGCCATCGGTGTTCCTCCGCATATCTACGCATTTCACTGCTACACGCGGAATTCCATCCCCCTCTGCCGTACTCTAGCCTTGCAGTCACAAAGGCAGTTCCCAGGTTGAGCCCGGGGATTTCACCTCTGTCTTGCAAAGCCGCCTGCGCACGCTTTACGCCCAGTAATTCCGATTAACGCTCGCACCCTACGTATTACGGCGGCTGCTGGCACGTAGTTAGC
+
CCCCCGFFGGGGGGGCFFFGGGGFFGGGGGGGGGGGGDGGGGGGGGGGGGGGGGGGGGGGGGGGGGGGGG:FGGGGGGGGGGGGGGGCGFGEGGGGGGGGGFGFGGGGDEGGGGFGF:=BDEFEGFGEGGGGGGGGGDDGGAD68E>FBD?=@DDFFGFCDGBFFFGFFGGFGFG?FFFA;EFFFC=DCEF4?>G@=EFEEGFBFA@?CFGFFFC+5=86:48779961B90><BAFBEE0??A@:AAC77:?:)2-(-(-146<66<11,)-56-(--,-4942.808??(0022<.:<
@M02996:162:000000000-B87FG:1:1101:3931:11284 2:N:0:TCGACGTC+TTATGCGA
GACTACACGGGTATCTAATCCTGTTTGCTCCCCACGCTTTCGTGCATGAGCGTCAGTACAGGCCCAGGGGATTGCCTTCGCCATCGGTGTTCCTCCGCATATCTACGCATTTCACTGCTACACGCGGAATTCCATCCCCCTCTGCCGTACTCTAGCCTTGCAGTCACAAAGGCAGTTCCCAGGTTGAGCCCGGGGATTTCACCTCTGTCTTGCAAAGCCGCCTGCGCACGCTTTCCGCCCCGTAATTCCGATTAACGCTCCCACCCTACGTATTACCGCGGCTGCTGTGCAGTAGTTAGC
+
CCCCCGGGGGDFGGGGGGGGGGGGFGGGGGFFCFGGGGGGGGFGGGGGGGGGGGEGCFGGCGGGGGFCFGGGEFEFGGGGGFGEFGDGFFEFFFDFGGGGGFFFFFGGGEFGGGFAE:BDCEFAGGGGGFGGFFGGGGGGGFBDGGA@AGFD;32,@EFFGG<C9AFG?F8FFFGGCFEFEGCCCGEDCGC)5*;5>CFEFGE;B63CEFGFFF3CEAC(=638?2;:@B1-12).81CE((-()(.:>8)-4.)*-,--(*(,9:?008,)-3.4)80,4-(46::)()))/*3<7:B2
@M02996:162:000000000-B87FG:1:1101:10252:11288 2:N:0:TCGACGTC+TTATGCGA
GACTACTCGGGTATCTAATCCTGTTTGCTCCCCACGCTTTCGTGCCTGAGCGTCAGTACAGGCCCAGGGGATTGCCTTCGCCATCGGTGTTCCTCCGCATATCTACGCATTTCACTGCTACACGCGGAATTCCATCCCCCTCTGCCGTACTCTAGCCTTGCAGTCTCAAATGCAGTTCGCAGGTTGAGCCCGGAGATTTCACCTCTGACTTGCAAAGCCGCCTGCGCACCCTTTACGCCCAGTACATCCGATTAACGCTGTCCACCTCCGTATTGCCGCGGCTGCTTGCACGTAGTTCGC
+
CCCCCGFCGGGGGGGG9CFFGGGGGGGGGGGDFGGGGGEGGG@FG8F,CFFFGGGGG,C@<F?EEGG7BCCC@FGGGGGGGGG78CBFDGGFEGGG7@FGGFDGGGGGGDGGGGG9E:?DDEF=6F+8@FFFDGGF8>@EGAF+?3>=?DFF6E?B886=BG@F7+?CFG,?CFDGFC)*36@CCDE>CC;59**:@EF?<E*>>A=46983;A410086*./61.6(.*427;CF01CEBB,-/)6:C:)(,)):--,((2)-740(.2-(24)6)(34((-13))502<(8)/2<)(4
@M02996:162:000000000-B87FG:1:1101:6663:11294 2:N:0:TCGACGTC+TTATGCGA
GACTACTGGAGTATCTAATCCTGTTTGCTCCCCACGCTTTCGTGCCTCAGCGTCAGTACCGGGCCAGTGAGCCGCCTTCGCCACTGGTGTTCTTGCGAATATCTACGAATTTCACCTCTACACTCGCAGTTCCACTCACCTCTCCCGGACTCAAGATCATCAGTATCAAAGGCAGTTCTGGAGTTGAGCTCCAGGATTTCACACCTGACTTAAAAACCCGCCTACGCACCCTTTACGCCCAGTGATTCCGAGCACCGCTAGCCCCCTTCGTATTACCGCGGCTGCTGGCACGACGTTAGC
+
CCCCCGGGGGGGGGGGGGFGGGGGGGGGGFFGGGGGGGGGGGGGDFGGFGGGGGGGG9CFEGDFGGGFEFFGGGGGGGGGGGGGGGFFGGGGFGGG4@FFFFGGFGG@FGGGGGGG,06FFEF;8D@::FFFFGGGFDFF6=FGGGAFED@DBFGA2EEGGGDF=FG:=D8DCFGGAFC@;FFFGCE6@A:@>AG=CFFCFG*=AFEDFFGAE8*92:G==085:6>26C;1FFEFFFGD(3=7A))1+()(-<(1--(-,24:D>FFB34..564)--(--((-3.(:?>65)*22(,.
@M02996:162:000000000-B87FG:1:1101:6642:11297 2:N:0:TCGACGTC+TTATGCGA
GACTACTGGAGTATCTAATCCTGTTTGCTCCCCACGCTTTCGTGCCTCAGCGTCAGTACCGGGCCAGTGAGCCGCCTTCGCCACTGGTGTTCTTGCGAATATCTACGAATTTCACCTCTACACTCGCAGTTCCACTCACCTCTCCCGGACTCAAGATCATCAGTATCAAAGGCAGTTCTGGAGTTGAGCTCCAGGATTTCACCCCTGACTTAAAAACCCGCCTACGCACCCTTTACGACCAGTGATTCCGAGCAACGCTAGCCCCCTTCGTATTACCGCGGCTGCTGTCACGAAGTAAGC
+
CCCCCGGGGGGFGGGGGGGGGGGFGGGGGGGGEGGGGGGGGGG8FGGGGGGGGGGFFGGGGGGGGGGGGGGGGGGGGGGGGGGGGGFFFGFGGGGGGGGGGFGGFGGGGGGFCCFGF::?DFFGGGGGBFGGGGGDCGF8=DFGGFAFBDEFGFGGGGFGGGD<ED+,C@DFGFGFCC;FDEFGGFFFC7DEFFFDEFFFFGFFF>DF@F9AEC;A>A*5C65@D>5:9C@FD39C;(==BFF@4<79:(01(<70-,-(-9:?DBB11<1,4365420-2((,-48).4:1)0;C+)62
@M02996:162:000000000-B87FG:1:1101:28936:11321 2:N:0:TCGACGTC+TTATGCGA
GACTACCGGGGTATCTAATCCTGTTTGCTCCCCACGCTTTCGTGCATGAGCGTCAGTACAGGCCCAGGGGATTGCCTTCGCCATCGGTGTTCCTCCGCATATCTACGCATTTCACTGCTACACGCGGAATTCCATCCCCCTCTGCCGTACTCTAGCCTTGCAGTCACAAAGGCAGTTCCCAGGTTGAGCCCGGGGATTTCACCTCTGTCTTGCAAAGCAGCCTGCGCACGCCTTACGCCCAGTAATTCCGATTACCGCTCGCACCCTACGTTATCCCGCGGCATCTGGCCGCTAGTTAGC
+
CCCCCGGGGGGGGGGGGGGGGGGGGGGGGFFGBGEGGGGGGGGGGGGGGGGGGGGGGGGGGGGGGGGGGGGGGGGGGGGGGGGGGGFFGGEGGGFGGGGGGFGFGGGGGGGGGG9DG:DDFEFGGGGGGGGGGGGGGFGGGAFGGEA@?D?EDGFFCE:CCGEFC9BCGGGFFF59?EA5EFCACC4C=GC:*952>CF74CBBBAE6<CCAEF6@5;2(0//(6(:69*3(96<402:?:F?:*).6:2):0>)*-((-(/-492(.21(((.)),((-43((()).4(((0)23+))-
@M02996:162:000000000-B87FG:1:1101:28582:11370 2:N:0:TCGACGTC+TTATGCGA
GACTACCGGGGTATCTAATCCTGTTTGCTCCCCACGCTTTCGTGCATGAGCGTCAGTACAGGTCCAGGGGATTGCCTTCGCCATCGGTGTTCCTCCGCATATCTACGCATTTCACTGCTACACGCGGAATTCCATCCCCCTCTACCGTACTCTAGCCATGCAGTCACAAAGGCAGTTCCCAGGTTGAGCCCGGGGATTTCACCTCTGTCTTGCATAACCGCCTGCGCACGCTTTACGCCCAGTAATTCCGATTAACGCTTGCACCCTACGTATTACCGCGGCTTCTGGCACGTAGTTAGC
+
CCCCCGGGGGGGGGGGGGFGGGGFGGGGGGGFBFGGGDGGGGGGGGGGGGGGGGGGGGGGGGGGGGGGGGGGGGGGGGGGGFGGFEFFGGGGFFGGGGGDGFGGGGGGGGGGGG9EG:<BCEFGDGGGGGGGGGGGGDDGGAFGGD=@DD5DEFGGGGG6CGA>EAFGGDCFGFGGFGFFFGGGFGCGFGC74?DBFGFFFGFFF4@C?FCEFA?;AF9(2.((46;;B59?5?A228CEFB?A=>A4::;0(.)*(((--*.371(34-.).4)..-(,4-((..)5??D2)./2+-55
@M02996:162:000000000-B87FG:1:1101:6322:11450 2:N:0:TCGACGTC+TTATGCGA
GACTACTGGGGTATCTAATCCTGTTTGCTCCCCACGCTTTCGTGCATGAGCGTCAGTACAGGCCCAGGGGATTGCCTTCGCCATCGGTGTTCCTCCGCATATCTACGCATTTCACTGCTACACGCGGAATTCCATCCCCCTCTGCCGTACTCTAGCCTTGCAGTCACAAAGGCAGTTCCCAGGTTGAGCCCGGGGATTTCACCTCTGTCTTGCAAAGCCGCCTGCGCACGCTTTACGCCCAGTACTTCCGATTAACGCCCGCACCCTACGTATTACCGCGGCTGCTGGCCAGTAGTTATC
+
CCCCCGGGGGGGEGGGGGFGGGGGGGGGGGGFEGGGGGGGGGGGGGGGGGGGGGEGGGGGGGGGGGGGGGGE@FGGGGGGGGGGGGGFGGGGGFCFGGGGGFGGGGGGGGGGGGFGG:?DFFFGGGGGEGGGGGFGGGFGGDFDF98C9C?DEFGGGCFFCE*CC5FGFFGFGFDFFGFFCFGGGGEGFGGA5>C@9FACEGFFFA>ECCGFEA?1=;;4=44;?9111*.6D:4)(4:8(,.<*).:047:<3)0-(,--1,-7-1(4:.)-,..)-,(-(-(,:B210,()*+30)).
@M02996:162:000000000-B87FG:1:1101:6311:11464 2:N:0:TCGACGTC+TTATGCGA
GACTACTGGGGTATCTAATCCTGTTTGCTCCCCACGCTTTCGTGCATGAGCGTCAGTACAGGCCCAGGGGATTGCCTTCGCCATCGGTGTTCCTCCGCATATCTACGCATTTCACTGCTACACGCGGAATTCCATCCCCCTCTGCCGTACTCTAGCCTTGCAGTCACCAAGGCAGTTCCCAGGTTGAGCCCGGGGATTTCACCTCTGGCTTGCAAAGCCGCCTGCGCACGCTTTACGCCCAGTAATTCCGATTTACGCTCGCACCCTTAGTATTACCGCGGCCGCTTGACAGTCGTTAGC
+
CCCCCGG?FGGGGGGGGGFGGFGFGGGGGGFFCGGGGG7@FGGGGGGGGGGGGEGE@FGGGGGGEGCGGGGGFGGGGGGFGGGDGCFGGGGGFFGGGEGGDFGGFGGGGEFGFFFFGDFFDF<CGGGFEGCFFGGGG8DEGFFGGGF:ADFEGGGGGFGGGG5FF?+,=DF?:AD7CGEFECCFGFCFFGC5:BG=9FFCEF=;B=))8;FB067+6;46=0;1/.:0(*(-9:<F102:(.8)0.4:C7)18)6:(--,,/,493(())..).)))---4,(,-((((.))**21/442
@M02996:162:000000000-B87FG:1:1101:6330:11469 2:N:0:TCGACTTC+TTATGCGA
GACTACTGGGGTATCTAATCCTGTTTGCTCCCCACGCTTTCGTGCATGAGCGTCATTACAGGCCCAGTGTGTTGCCTTCGCCATCGGTGTTCCTCCGCATATCTACGCATTTCACTGCTACACGCCGAATTCCATCCCCCTCTGCCGTACTCTAGCCTTGCAGTCACAAAGGCAGTTCCCCGGTTGAGCCCGGTGATTTCCCCTCTGTCTTGCAAGGCCCCCTGCCCACCCTTTACGCCCAGTAATTCCGATTACCCCCCGAACCCCACTACTTCCCTGCGCGCCTGTCACGTAGTTAGC
+
CCCCCGGFGGGGGGGGGGGGGGGGG<FAFFFFG-C8CFGDGGGGGGGGGGGGGGGCF@<,@FFE,8F6@C,9:4EFFDFFD@FFE8:FGEGG;FEF+CFEGFFDF<DFGGGGGGG<F:D?DCECC+@@7FFFG9,?D,@CGA*6?>=>@>9D@EFGGGG,8A5:,39==8=DF6DF7E0*,@6C>C59)@FF*/*:9FCC6E>)5))//:1>4*9*(2*(*.(((((/38,=4)).(/<C<3696).4250:1;7*((((()(-1,,3(((().)-()),-((((42.5<)40)*2+-).
@M02996:162:000000000-B87FG:1:1101:25474:11501 2:N:0:TCGACGTC+TTATGCGA
GACTACCGGGGTATCTAATCCTGTTTGCTCCCCACGCTTTCGTGCATGAGCGTCAGTACAGGCCCAGGGGATTGCCTTCGCCATCGGTGTTCCTCCGCATATCTACGCATTTCACCGCTACACGCGGAATTCCATCCCCCTCTGCCGTACTCTAGCCTTGCAGTCACAACGGCAGTTCCCAGGTTGAGCACGGGGATTTAACCTCTGCCTTGCAAAGCAGCCTGCACACCCTTTACGCCCATTAATTCCGGTTATCCCTCGCACCCTACGTATACCAGTGGCTCCTGGCCTGGAGTTGGC
+
CCCCCGGCGGGGGGGGGGGGGGGGG<F,CFGDFFG7FFFGGGGGGGGGGGGGGEGFGGG,FGG>,,C,BFC7FGGGGGGGGEFGGGG?FGGGFGGGFGFEFFG8E,DGG>CEGGG,>1<=?EGGB=FDCFGGGD:DC?DGC=3+=F@8*@5:5@FEFFCC@FEC69B<?8CDG4;1+:<FFFGCFGFG>,<265/,6CA)9FE)663));3)6=7658*(2(//,(643*43F?4.42?=?0<>F9<60.)407)*).,(-/449(3(.24.-))..,)).-()(.)((.)())23*),(
@M02996:162:000000000-B87FG:1:1101:5424:11541 2:N:0:TCGACGTC+TTATGCGA
GACTACCGGGGTATCTAATCCTGTTTGCTCCCCACGCTTTCGTGCATGAGCGTCAGTACAGGCCCAGGGGATTGCCTTCGCCATCGGTGTTCCTCCGCATATCTACGCATTTCACTGCTACACGCGGAATTCCATCCCCCTCTCCCGTACTCTAGCCTTGCAGTCACAAAGGCAGTTCCCAGGTTGAGCCCGGGGATTTCACCTCTGTCTTGCAAAGCCGCCTGCGCACGCTTTACGCCCAGTAATTCCGATTAACGCTCTCCCCCTCCGATTTACCGCGGCTGCTGGACAGTAGTTCGC
+
CCCCCGGGGGGGEDFGGFFGGGGGGCFBFFFFGGGGCBFGFFGGGFFFGFGGEGGGGFFFFEFGEGDGGGGGGFFFFGGGGGGGGGGGDGGEEFFGEGGGGFFFGGFEECCEGGFFD8?DDEFDEGGGCFGGCFGDFF?C>>D+=B>D*=5DFGGEFGGGGG@FF5BFGFGCFFDFCC@AA8CFEFEC@EF4?BC@FG=5*>*.76).6;2).=?6(8<;C6;86(3(4:90>6)680>83<?A74:.2.8(35)0(,(-(23,9;0(4((--()..31-3,((-)3,(.)(1*+32)(,
@M02996:162:000000000-B87FG:1:1101:21445:11551 2:N:0:TCGACGTC+TTATGCGA
GACTACCAGGGTATCTAATCCTGTTTGCTCCCCACGCTTTCGTGCATGAGCGTCAGTACAGGCCCAGGGGATTGCCTTCGCCATCGGTGTTCCTCCGCATATCTACGCATTTCACTGCTACACGCGGAATTCCATCCCCCTCTGCCGTACTCTAGCCTTGCAGTCACAAAGGCAGTTCCCAGGTTGAGCCCGGGGATTTCACCTCTGTCTTGCAAAGCCGCCTGCGCACCCTTTACGCCCAGTAATTCCGATTAACGCTCGCCCCCTACGTATTACCGCGGCTGCTGGCCCGTAGTTAGC
+
CCCCCGGGGGGGGGGGGEFGGGGGGGGGGGGFGGGGGGGGFGGGGGGGGGGGGGGGGGGGGGGGGGGGGGGGEGGGGGGGGGGGGGGGGGGGGGGGGGGGGFGGGGGGGGGGGGGFG:B=DFFGGGGGGGGGGGGGGGGGG>FGGGFGBDFFGGGGGGGGGGEGGAGGGCCFFFGGFFEF>DCGGGFGFGGFFFGBFGFFFGFFFFE<?FGFFFFFFFC:=;@<D>F6(*((26<EFFGGFFBAFFFDF?)-4)6:-.(--1((14;6<?:3A46>A?;(476((5834(31.8*AE464
@M02996:162:000000000-B87FG:1:1101:21462:11562 2:N:0:TCGACGTC+TTATGCGA
GACTACCAGGGTATCTAATCCTGTTTGCTCCCCACGCTTTCGTGCATGAGCGTCAGTACAGGCCCAGGGGATTGCCTTCGCCATCGGTGTTCCTCCGCATATCTACGCATTTCACTGCTACACGCGGAATTCCATCCCCCTCTGCCGTACTCTAGCCTTGCAGTCACAAAGGCAGTTCCCAGGTTGAGCCCGGGGATTTCACCTCTGTCTTGCAAAGCCGCCTGCGCACGCTTTACGCCCAGTAATTCCTCTTAACGCTCGCACCCTACGTATTACGGCCTCTGCTTGCACGTCGTTCGC
+
CCCCCGFGGDFFGGGGGFFFGGGGGGGFGGFECGGDGGGGGGGGGGGGGGGGGGGGGGGG9FGGGGGGGGDEBFGGGGGGGGGGGGCFEF@FGGGGGGGG?DGFFGGGECCEFEFCG8FCDEECGGEGEGEFGDFDFGGDD>FGG=>F?C?EGCDA8AF8D?8FFFFFF6,;@FCFFGFFFDGGGF9CCCCA*34)64;?C9;7BFFE?>FEBA46>AGFE:2(/32:913480-431CE8:86*-:50)*--96>,----1-,),-(.14)-3))(,-((((.4:4)-)517.2:*(-,
@M02996:162:000000000-B87FG:1:1101:10640:11616 2:N:0:TCGACGTC+TTATGCGA
GACTACAAGGGTATCTAATCCTGTTTGCTCCCCACGCTTTCGTGCATGAGCGTCAGTACAGGCCCAGGGGATTGCCTTCGCCATCGGTGTTCCTCCGCATATCTACGCATTTCACTGCTACACGCGGAATTCCATCCCCCTCTGCCGTACTCTAGCCTTGCAGTCACAAAGGCAGTTCCCAGGTTGAGCCCGGGGATTTCACCTCTGTCTTGCAAAGCCGCCTGCGCACGCTTTACGCCCAGTACTTCCGATTAACGCTCGCACCCTACGTATTACGGCGGCTGCTGGCACGGTTTTCGC
+
CCCCCGFGGGGGGGGGG<FGGGGGGGGGGGFECEEGGGGGGGGGGGGGGGGGGGGGGGGGGGGGGGGGGGEGGGGGGGGGGGGGGG7FGEFFGGGGGGGGGFGGGGGGGGGGGGFGGDFFF9EGGGGEGGGGGGGGGFFGDAFFGDAEDGFFGD9FFFGFFGFFGFGFG66?FFGGFGFFFCEEFGF;@GGBFEGADDF?EGBBFA=4?@+*8AE=56C:C64;;9>;@G@<GF>>:08:4<?:*---*4.(8B9:--(-4<1>D6:::8..-466(--((-((4224<?21))22*)-4
@M02996:162:000000000-B87FG:1:1101:10621:11617 2:N:0:TCGACGTC+TTATGCGA
GACTACAAGGGTATCTAATCCTGTTTGCTCCCCACGCTTTCGTGCATGAGCGTCAGTACAGGCCCAGGGGATTGCCTTCGCCATCGGTGTTCCTCCGCATATCTACGCATTTCACTGCTACACGCGGAATTCCATCCCCCTCTGCCGTACTCTAGCCTTGCAGTCACAAAGGCAGTTCCCAGGTTGAGCCCGGGGATTTCACCTCTGTCTTGCAAAGCCGCCTGCGCACGCTTTACGCCCAGTAATTCCGATTAACGCTCGCACCCTACGTATTACCGCGGCTGCTGGCACGTAGTTAGC
+
CCCCCGGGGGEF6FGGGFFFGGGGGGGGGGFGDGGGGGGGGGGGGGGGGFGDGGGGGGGGGGGDGGGGGGGGGGGGGGGGGGGGGGGGGGGGFGGGGGGGGFGGGGGGGGGGGGGFGDFFFFF>EFEFGGGGGFGGGGGGGADDFGBC:DFEDGGGGGGGFGFD=DFA66DCC?CCFGEFGGFCFGEGFGGAFAG=4@FEEGEEFFF5?CG=BF:+5;C::24=?094:89<C16<3:EEF04>=<ADF0)-4@52.-(-41(4C?1?:?425?4<<(-(43968273<:2<0.;;C4))
@M02996:162:000000000-B87FG:1:1101:11112:11644 2:N:0:TCGACGTC+TTATGCGA
GACTACCGGGGTATCTAATCCTGTTTGCTCCCCACCCTTTCGCTCCTCAGCGTCAGTTACGGCCCAGAGATCTGCCTTCGCCATCGGTGTTCTTCCTGATATCTGCGCATTCCACCGCTACACCAGGAGTTCCAATCTCCCCTACCGCACTCTAGTCTGCCCGTACCCACTGCAGGCCCGAGGTTGAGCCTCGGGTTTTCACCGCAGACGCGACAAACCGCCTCCGAGCCCTTTACGCCCCATTATTCCGGATAACGCTCGCCCCCTCCGTTTTCCCGCGGCTGCTGGCACGTATTTAGC
+
CCCCCGGCFGGGGGGGGGGGGGGGG@FFGGGGGGG@FFGGGGD:FFEEGGGGGGGGGFCFGGGGCFF@FGGFGGGGGGGGGFGGGGEBFFEFGG;FGCEFGFGGDCCGGEGDFFGFG:@DDCF@8,@+6AEGGGF8D@@ED:FDGGFE>69D,@FCF@DGFFAFG5CECECFFA9,<CAE:BEEFC;*)C,:9?D:5<FC*>35:26:@3131A0)3;:6E3,((((,-*((9:ADF?EG(::)8))6:?DFFF<C,-(((/--9-((,,-),4)),-.((-((,2:BB?B:).++3.))
@M02996:162:000000000-B87FG:1:1101:15229:11760 2:N:0:TCGACGTC+TTATGCGA
GACTACCGGGGTATCTAATCCTGTTTGCTCCCCACGCTTTCGTGCATGAGCGTCAGTACAGGCCCAGGGGATTGCCTTCGCCATCGGTGTTCCTCCGCATATCTACGCATTTCACTGCTACACGCGGAATTCCATCCCCCTCTGCCGTACTCTAGCCTTGCAGTCACAAAGGCAGTTCCCAGGTTGAGCCCGGGGATTTCACCTCTGTCTTGCAAAGCCGCCTGCGCACGCCTTACGCCCAGTAATTCCGATTAACGCTCGCACCCTACGTATTACCGCCGCTGCTTGCACGTAGTTAGC
+
CCCCCGGGGGGGGGGGGGGGGGGGGGGGGGGGGGGGGGGGGGGGGGGGFGGGGGGGGGGGGGGGGGGGGGGGGGGGGGGGGGGGGGGGGGGGGGGGGGGGGFGGGGGGGGGGGGGGG:DBFEEGGGG+CFGGGGGGGGGGGFFGGGBFEGFFGGGGGFGGGGFFGFGGGGGFGFGGFGEFGGGGGG@GBFGFFFGFFGFEEGFFFFFCCFGFF6?FEFF17:7;;>>9>:;(9?<BB:EE(485=29AF:)(456:(-,-,1,7C?BFF34..:2:<?7((,((-.5<?3>())223).6
@M02996:162:000000000-B87FG:1:1101:2002:11774 2:N:0:TCGACGTC+TTATGCGA
GACTACTGGGGTATCTAATCCTGTTTGCTCCCCACGCTTTCGTGCATGAGCGTCAGTACAGGCCCAGGGGATTGCCTTCGCCATCGGTGTTCCTCCGCATATCTACGCATTTCACTGCTACACGCGGAATTCCATCCCCCTCTGCCGTACTCTAGCCTTGCAGTCACAAAGGCAGTTCCCAGGTTGAGCCCGGGGATTTCACCTCTGTCTTGCAAAGCCGCCTGCGCACGCCTTACGCCCATTAATTCCGCTTCACGCTCGCACCCTCCTGTTTACCTCCGCTCGTTGACAGTAGTTACC
+
CCCCCGGGGGGGGGGGFFFGGGGGGGFFGGGGGGGGGGGGGGGGGGGGGGGGGEGEGGGGFGGGGEG,BCEEFGFFGGGGGGGGGEFGGGCEFGGGGGBCGDFGCGGGGDEGFGFFG8??DCFC+>:CE@8EBFFF8DFC=50=8D@F5=*9EAFGGGGGGGFFC+=AFG@FGAG?BG7A>6:@FGEG@E8)?4*)(6ACCGF351./9B:*8A*=45*,2,33(.6(.36(2472(,2:3(-)*-.-2(),4))2(((-(1-(132(((.).).6))).,(-((-,(-.)./73++-).
@M02996:162:000000000-B87FG:1:1101:27967:11782 2:N:0:TCGACGTC+TTATGCGA
GACTACCAGGGTATCTAATCCTGTTTGCTCCCCACGCTTTCGTGCATGAGCGTCAGTACAGGCCCAGGGGATTGCCTTCGCCATCGGTGTTCCTCCGCATATCTACGCATTTCACTGCTACACGCGGGATTCCATCCCCCTCTGCCGTACTCTAGCCTTGCAGTCACAAAGGCAGTTCCCAGGTTGAGCCCGGGGATTTCACCTCTGTCTTGCACAACAGCCTCCGCCCGCTTTACGCCCCGTCACTCCGATTACCGCTCGCCACCTACGTTCTCGCGCGGCTTCTGTCACGTGGTACGA
+
CCCCCGGGGGGFGGGGGGFGGGGFGGGGFGFDGGEGG7BFGGGG>FGGGGGGGGG@CEFGGGG@FGGGGGDGGCFFFF8FGG7??EGGGGEGDFGGGGGEGCGFFCF>4=BFF=F<,5DDD9FEDFG+@CEGGG8D+@@==>6AD,8C<=F9>D+C,@D88EC@<<DFGGD5@FDGCE7>>B>@:F5C8FCAAA*(8<277FFB52388CC*)/7=()*/26,((.(,.*,(*/).(-:C(7(-.(.)2-)4().*,(-,,)((13((43(,,()(((((((((.626-6635)12+),(
@M02996:162:000000000-B87FG:1:1101:1974:11789 2:N:0:TCGACGTC+TTATGCGA
GACTACTGGGGTATCTAATCCTGTTTGCTCCCCACGCTTTCGTGCATGAGCGTCAGTACAGGCCCAGGGGATTGCCTTCGCCATCGGTGTTCCTCCGCATATCTACGCATTTCACTGCTACACGCGGAATTCCATCCCCCTCTGGCGTACTCTAGCCTTGCAGTCACAAAGGCAGTTCCCAGGTTGAGCCCGGGGATTTAACCTCTGTCTTGCAAAGCCGCCTGCGCACGCTTTACGCCCAGTACTTCCGATTATCGCTCGCCACTCCCTGTTTACAGCTGCTGCTGGCCCGTGGTATGCG
+
CCCCCGGFGGGGGGGGACFCFFGGGGGGGFACCEFGGGGGGFFGFGGGFFCGEEGGGGGGGGGDCCFG:FE,BEFGGGGGDCCEGGGBCFCE@?E,C,CEGFGGF<D@C6BFGB9FFEF@89<=7F+=8FDGFGGD=863=55=+658?CFEEEG;DF8@CG*:@+5EC:EA69C:BD5A,@57@5)0:,3:?B*(67***,**(*.*/12*.;4C@;06*.366.142B2(1,<4(4::13(4*).-2-),(.)*--(.-)((*(((((.)--.)-,,)..,522:>(.2-8)*/+).)(
@M02996:162:000000000-B87FG:1:1101:27951:11789 2:N:0:TCGACGTC+TTATGCGA
GACTACCAGGGTATCTAATCCTGTTTGCTCCCCACGCTTTCGTGCATGAGCGTCAGTACAGGCCCAGGGGATTGCCTTCGCCATCGGTGTTCCTCCGCATATCTACGCATTTCACTGCTACACGCGGAATTCCATCCCCCTCTGCCGTACTCTAGCCTTGCAGTCCCAAAGGCAGTTCCCAGGTTGAGCCCGGGGATTTCACCTCTGTCTTGCAACGCCGCCTGCGCACCCTTTACGCCCAGTAATCCCGATTAACGCTCGCACCCCACGTATTACAGCCGCTGCTCGCACGTAGTTAGC
+
CCCCCGGFGGGGGGGGGGGGGFGGGGGGGGGGGFG7FFGEFGGGGGGGGGGEGGFEGGGF9@FGGGGFEC:,FFFGGGGGGGGGGGGFGGGGDGGG>DFE:<FGGGGGGGGGGGGEG:DFCEF@EEGEGGGGGE==846CC>?+?E=FDC5D>==FGD9,@FDDG6:@F,@6DFGGFGEF,BE<DFFD8;F@EF496?A<*>5*(*8@CFGEE6?665C1=6;<<1669*4,03>F:2:826?<*.)-7851(7)2-,(((149D?((32-443).)3)-47>>>))426;(.0113.).
@M02996:162:000000000-B87FG:1:1101:1998:11793 2:N:0:TCGACGTC+TTATGCGA
GACTACTGGGGTATCTAATCCTGTTTGCTCCCCACGCTTTCGTGCATGAGCGTCAGTACAGGCCCAGGGGATTGCCTTCGCCATCGGTGTTCCTCCGCATATCTACGCATTTCACTGCTACACGCGGAATTCCATCCCCCTCTGCCGTACTCTAGCCTTGCAGTCACAAAGGCAGTTCCCAGGTTGAGCCCGGGGATTTCACCTCTGTCTTGCAAAGCCGCCTGCGCACGCTTTACGCCCAGTAATTCCGATTAACGCTCGCACCCTACGTATTACGGCGGCTGCTGGCACGTAGTTAGC
+
CCCCCGFGGGGGGGGGGGGGGGGGGGGGGGGGGGGGGGGGGGGGGGGGFGFGGGGGGGGGGGGGGGGGGGGDFGGGGGGGGGFFGGGGGGGGGGGGGGGGGFGGGGGGGGGGCFGFGBFGFEDEGGGGFGGFEGGGGC?BCAFFGGBC?DFFFFGFGGGGGF=C<?CFG@FFGFGGFGEA;EF?FGCGFGGADFGF>FFE?FEEBFECE@GF=FC+5;D7:7:@@39(.:9(12<A?:C:(44>?4).2,040>AG,-(--/42C::?F1.4.:).((,,44646):21()())22<)))
@M02996:162:000000000-B87FG:1:1101:23607:11800 2:N:0:TCGACGTC+TTATGCGA
GACTACCCGGGTATCTAATCCTGTTTGCTCCCCACGCTTTCGTGCATGAGCGTCAGTACAGGCCCAGGGGATTGCCTTCGCCATCGGTGTTCCTCCGCATATCTACGCATTTCACTGCTACACGCGGAATTCCATCCCCCTCTGCCGTACTCTAGCCTTGCAGTCACAAAGGCAGTTCCCAGGTTGAGCCCGGGGATTTCACCTCTGTCTTGCAACGCCGCCTGCGCACGCTTTACGCCCAGTAATTCCGATTAACGCTCGCACCCTACGTATTACCGCGGCTGCTGGCACGTAGTTAGC
+
CCCCCGGGGGGGGGGGGCFGGGGGGGGGGGGGGGGGGGGGGGGGGGGGGGGGGGGGGGGFGGGGGGGGGGGGGGGGGGGGGGGGGGFFGGGGGGGGGGGGGFGGGGGGGGGGDFGGG:DBDEFGGGGGGGGGGGGGGGGGGFFGGGFFFG?EFGGGGGGGGGCFGFFGGGGFGFGGFGFFGGGGGGFGFGG>EFG(5:?C4CE*-6>CCFGFE*9)6>C@C>@DF;;;9:91>BAAFFGE6:>F=<6<>:03(8<D(----936D:BB?<?>2465.3-(--92().(-(8<>08AE<2.
@M02996:162:000000000-B87FG:1:1101:24582:11837 2:N:0:TCGACGTC+TTATGCGA
GACTACTCGGGTATCTAATCCTGTTTGCTCCCCACCCTTTCGCTCCTCAGCGTCAGTTACGGCCCAGAGATCTGCCTTCGCCATCGGTGTTCTTCCTGATATCTGCGCATTCCACCGCTACACCAGGAGTTCCAATCTCCCCTACCGCACTCTAGTCTGCCCGTACCCACTGCAGGCCCGAGGTTGAGCCTCGGGTTTTCACAGCAGACGCGACAAACCGCCTACGAGCTCTTTACGCCCAATAATTCCGGATAACGCTTGCGCCCAACGTATTACCGCGGCTGCTGGCACGTAGTTAGC
+
CCCCCGGGGGGGGGGGGGGGGGGGGGGGGGGGGGGGGGGGGGGFGGGGGGGGGGGGGGGGGGGGGGGGGGGGGGGGGGGGGGGGGGGFGGGGGGGGGGGGCFGGGGGGGGGGFGGGG=?DGGGGGGGGGGGGGGGGGFGGGAFGGGFGBDFFGGGGGGGGGGDCEFGGFGGFGFGGFGDF**4@BFFGCGGBFDGBDDFEFGFFFFB32?G29BB3;FF@C>1<DF1?F5:>FF99<BEG:B(.=<A:D>:0:BAF----8<(459B1:?,44?)6A:6(--26627>BF7,702;A-)6
@M02996:162:000000000-B87FG:1:1101:16206:11880 2:N:0:TCGACGTC+TTATGCGA
GACTACCCGGGTATCTAATCCTGTTTGCTCCCCACGCTTTCGTGCATGAGCGTCAGTACAGGCCCAGGGGATTGCCTTCGCCATCGGTGTTCCTCCGCATATCTACGCATTTCACTGCTACACGCGGAATTCCATCCCCCTCTGCCGTACTCTAGCCTTGCAGTCACAAAGGCAGTTCCCAGGTTGAGCCCGGGGATTTCACCTCTGTCTTACAAAGCCGCCTGCGCACGCTTTACGCCCAGTAATGCCGATTAACGCTCGCCCCCTACGTCTTACAGCGGCCGCGTGCCCGTAGTTCGC
+
-ACCCFFGGGGGECGGDEGGGGGGGGGGGGEFFGGGGGGGGGGGGGGGGGGGFEGGGGGGGGGDGFFCECFC<FCFFGGGEGGGGG>BCFEGGGGGFGGGCFFFGGGG=>FAFFEAE>BDCEE=BFGGGGGGGG8DD>DDGDFGGGFFBDFFDGGFFGGGGGBFGFGFD::;DFDCFGE>,DFGGFEFE;D9DEGB?C*7?,>BB*88?>C).=CA;AF:56/2((601:23*3644,:8,484*.).270(-7)2(((-430173;<:<(.3-.6),8(-3((3((-4((-0.8:0)-,
@M02996:162:000000000-B87FG:1:1101:16190:11889 2:N:0:TCGACGTC+TTATGCGA
GACTACCCGGGTATCTAATCCTGTTTGCTCCCCACGCTTTCGTGCATGAGCGTCAGTACAGGCCCAGGGGATTGCCTTCGCCATCGGTGTTCCTCCGCATATCTACGCATTTCACTGCTACACGCGGAATTCCATCCCCCTCTGCCGTACTCTAGCCTTGCAGTCACAAAGGCAGTTCCCAGGTTGAGCCCGGGGATTTCACCTCTGTCTTGCAACGCCGCCTGCGCACGCTTTACGCCCAGTAATTCCGACTAACGCTCGCACCCTCCGTATTACCGCGGCTGCTGGCACGTAGTTGGC
+
CCCCCGGGGGGGGGGGGGGGGGGGGGGGGGGGGGGGGGGGGGGGGGGGGGGGGGGGGGGGGGGGGGFGGGGGGGGGGGGGGFGGGGGFFFGFGFGGGGGG7DDFGFGGGGEGFGGFGDFFFEFEGGGGGGGGGGGGG8DGGFFGGFFFDGFFGGGGGGFCEGFGGFGFGGGFGFGGFFFFFGGGGGFDCGGFFFG@FGFFFGFFFFFFFFGFFFF)(8>::648@0>9>8923:>DF?EE(4?A4926C:>(4889--(-499>D??(,43218)))(-(,4((43:26?B00)2;9)((
@M02996:162:000000000-B87FG:1:1101:7189:11901 2:N:0:TCGACGTC+TTATGCGA
GACTACAAGGGTATCTAATCCTGTTTGCTCCCCACGCTTTCGTGCATGAGCGTCAGTACAGGCCCAGGGGATTGCCTTCGCCATCGGTGTTCCTCCGCATATCTACGCATTTCACTGCTACACGCGGAATTCCATCCCCCTCTGCCGTACTCTAGCCTTGCAGTCACAAAGGCAGTTCCCAGGTTGAGCCCGGGGATTTCACCTCTGTCTTGCAAAGCCGCCTGCGCACCCTTTACGCCCAGGAATTCCTATTAACGACCGCACCCTACGTATTACCGCGGCTGCTGGCACGTAGTTAGC
+
CCCCCFDFGGGEGGGGGGGGGFGCFGGGGGFGEGGGGGGGFGGGGGGGFFGGE@FEFGFFFFGD@FEFGGG@FFFGGGGGGGGGGGCFCFBFDFFGGG+CF7EGDFGGGG>FCGGAE:@@FEE4CCF:FFEDFGGCDFFEG@FFFD=CBGFD9F7FFFFFDG5CCFDAFDCAFFCGFFEF;D*23*5?@FDA>BG)::6*>=BBD*)99=C*8*1176C@GBF<<66(.*1/9)7>(-:C::((0.4<:)/6-9)*(((--1415<?<BB1)).)4.(-(-,(3(4:BFF?(0)*23)))
@M02996:162:000000000-B87FG:1:1101:25260:11905 2:N:0:TCGACGTC+TTATGCGA
GACTACTAGGGTATCTAATCCTGTTTGCTCCCCACGCTTTCGTGCATGAGCGTCAGTACAGGTCCAGGGGATTGCCTTCGCCATCGGTGTTCCTCCGCATATCTACGCATTTCACTGCTACACGCGGAATTCCATCCCCCTCTACCGTACTCTAGCCATGCAGTCACAAAGGCAGTTCCCAGGTTGAGCCCGGGGATTTCACCTCTGTCTTGCATAACCGCCTGCGCACCCTTTACGCCCAGTACTTCCGATTAACGCTTGCACCCTACGTCTTACCTCGGCCGCTGCGCCGGATTTAGC
+
CCCCCGGGGGGGGGGGGFFGGGGGGGGGGGFGGGGGGGGGGGGGGGGGGGGGGGGGGGGGGGGGGGGGGGGGGGGGGGGGGGGGGGGGGGGGGGGGGGGGDFGGGGGGGGGFGGGFGDFGGFGGGGGCFGGGGGGGGGGGGFFGGGFFAGFDFGGGGGGDF?DFG?FCGGGFFADF?C@F9:CFGGFGFGGFDFGFFGFE<FFEDF=CCFGFF458>AC=:6/(43:>;*3,;@371(<CB?(6*).6::.81>AF----292<C?::?<:(4<5:7..--(((499((((())*20)-4
@M02996:162:000000000-B87FG:1:1101:25279:11905 2:N:0:TCGACGTC+TTATGCGA
GACTACTAGGGTATCTAATCCTGTTTGCTCCCCACGCTTTCGTGCATGAGCGTCAGTACAGGTCCAGGGGATTGCCTTCGCCATCGGTGTTCCTCCGCATATCTACGCATTTCACTGCTACACGCGGAATTCCATCCCCCTCTCCCGTACTCTAGCCATGCAATCACAAAGGCAGTTCCCAGGTTGAGCCCGGGGATTTCACCTCTGTCTTGCATCACCGCCTGCCCACGCCTTACGCCCCGTAACTCCGACTAACGCTTTCACCCTTCGTATTTCCGCCGCTGCTGGCACGTCATTCAC
+
CCCCCGFFGGGGGGGGFFGGGGGGGGGGGGGGEEEEGGGGGGGGGFGGCGGGGEGGGGG9FGGGGGGGDGG@FGGGGGGGGGGEGG:FGGGFDFEFG7FG:DFGGGGGGGGGGGG<FDDDG>B+@CC7@FFGGFCD8DFG+:9+=EAFBGFF;FFGGFGC89*<D9D9A8DACFGGFG*;66@@@*=58CGFE*;))?AE4CB*7139?@7>E6C+5965:7331(,)/*3(81<E;1CC204>3(4.9()(-).9,---4:4<F<:(.(.,(5))68(,-(((-4)311?1))**3)))
@M02996:162:000000000-B87FG:1:1101:12514:11939 2:N:0:TCGACGTC+TTATGCGA
GACTACTCGGGTATCTAATCCTGTTTGCTCCCCACGCTTTCGTGCATGAGCGTCAGTACAGGCCCAGGGGATTGCCTTCGCCATCGGTGTTCCTCCGCATATCTACGCATTTCACTGCTACACGCGGAATTCCATCCCCCTCTGCCGTACTCTAGCCTTGCAGTCACAAAGGCAGTTCCCAGGTTGAGCCCGGGGATTTCACCTCTGTCTTGCAAAGCCGCCTGCCCACCCTTTCCGCCCAGTAATTCCGATTAACGCCCGCACCCTACGTATTACCGCGGCTGCTGGCACGTAGTTAGC
+
CCCCCGFGGGGGGGGGGGGGGGGGGGGGGGDFGGGGGGGGGGGGGGGGFFGGCEGGGGGGGGGGGGGGGGGEFGGGGGGGGFECFGF@GGCGFDEEFEGGGFGCDFFD>CFFFG<EE8@=DFGEEFECGFFGGDFDGFGE8=D=F=5>@D?D,3=FFGC,>FD31+BFGCC5,6CGFFC6,>>FF7@;8FCA*:*-5FFE?E50(*01/BD**6>+(02.=2((///)/*,/C)9)(,2??68A94)47:83(0)2(-((,9(4C?F(84..-564424,--(((..8?0>2..*20)..
@M02996:162:000000000-B87FG:1:1101:25573:11950 2:N:0:TCGACGTC+TTATGCGA
GACTACCAGGGTATCTAATCCTGTTTGCTCCCCACGCTTTCGTGCATGAGCGTCAGTACAGGTCCAGGGGATTGCCTTCGCCATCGGTGTTCCTCCGCATATCTACGCATTTCACTGCTACACGCGGAATTCCATCCCCCTCTACCGTACTCTAGCCATGCAGTCACAAAGGCAGTTCCCAGGTTGAGCCCGGGGATTTCACCTCTGTCTTGCATAACCGCCTGCGCACGCTTTACGCCCAGTAATTCCGATTAACGCTTGCACCCTACGTATTACCGCGGCTGCTGGCACGTAGTTAGC
+
CCCCCGGGGGGGGGGGGGGGGGGGGGGGGGGGGGGGGGGGGGGGGGGGGGGGEGGGGGGGGGGGGGGFGGGGFGGGGGGGGGGGGGGGGGGGGFGGGGGDFFGGGGGGGGGFGGFEGEFFFFC=8FEEEGGGGGGGG?DEGAFFGGAFFGFFCFFFFGGGGGD8@BFFGFFFGFGGFGFFCCCCF?@CEGGFEBGFFGFFEEFF=FFEFFGEFF?F4?F@>7;DFFF99*32DFCC;?EG1<4>9).6750(-7-:,----14<DB???4454(.:40332-99320310<1))*2+.69
@M02996:162:000000000-B87FG:1:1101:15678:11954 2:N:0:TCGACGTC+TTATGCGA
GACTACTGGGGTATCTAATCCTGTTTGCTCCCCACGCTTTCGCACCTCAGCGTCAATACCAGTCCAGTGAGCCGCCTTCGCCACTGGTGTTCTTCCGAATATCTACGAATTTCACCTCTACACTCGGAATTCCACTCACCTCTCCTGGATTCAAGCGATGCAGTCTTAAAGGCAATTCTGGAGTTGAGCTCCAGGCTTTCACCTCTAACTTACAAAGCCGCCTACGTGCGCTTTACGCCCAGTAATTCCGAATAACGCTAGCTCCCTCCGTTTTACCGCCGCTGCTTGGCCGGGATTCAC
+
CCCCCGGGGGGGGGGGGFGGGGGGGGGGGGGGGGGGGGGGGGGGGGGGGGGGGGGGGGGGGGGGGGGGGGGGGGGGGGGGGGGGGGFFGGEGGGGGGFFGEFGGGGGGFGGGGGGGG=DFFGGDGGGGGGGGGGGGGGFFGFFGGFFGFGFFGGGFGGGGGGFBFFGGGGGFGFGGFGEFGFGGGGFGFGGEFFGFFGFFEGFFCACC@B@EEFFA8@D:=:>ADAF(6*5@GBEF>>GGFFFCACCEC52(2)98(,//.27CGF082(,).-65)(((-(((2)))(.)40)*12)-)
@M02996:162:000000000-B87FG:1:1101:17961:11979 2:N:0:TCGACGTC+TTATGCGA
GACTACTGGGTATCTAATCCTGTTTGCTCCCCACGCTTTCGTGCATGAGCGTCAGTACAGGCCCAGGGGATTGCCTTCGCCATCGGTGTTCCTCCGCATATCTACGCATTTCACTGCTACACGCGGAATTCCATCCCCCTCTGCCGTACTCTAGCCTTGCAGTCACAAAGGCAGTTCCCAGGTTGAGCCCGGGGATTTCACCTCTGTCTTGCAACGCCGCCTGCGCACGCTTTACGCCCAGTAATTCCGATTAACCCTCGCCCCCTACGTATTCCCGCGGCTGCTGCCACGTCGTTAGCC
+
CCCCCGGGGGGGGGGGFFGEGGGGGGGFGFFGGGGGGGGFEFFGGGGCFGGGGGGGGGGGGGGGGGGGGGGGGGGGGGGGFFGGGGE=FGFGGGGGGGGGGFGGFFDGGGGGGFFCF;BDCFFEGGGCFEFGGGGGGGGGGDFGGE9E9@FFGGGGGGGGGG8BADDFGGGFG>FGFGFFFCFGGGFGFGGFFFG=BCFC?EED*8@?CFC:EFE>9>7:C;26>3>>28207A>?B>E*.54<6<9461513640,.--(/-9D(((4.).,)),41(-170057)(.)4?08?E5(63
@M02996:162:000000000-B87FG:1:1101:9440:11998 2:N:0:TCGACGTC+TTATGCGA
GACTACCGGGGTATCTAATCCTGTTTGCTCCCCACGCTTTCGTGCATGAGCGTCAGTACAGGCCCAGGGGATTGCCTTCGCCATCGGTGTTCCTCCGCATATCTACGCATTTCACTGCTACACGCGGAATTCCATCCCCCTCTGCCGTACTCTAGCCTTGCAGTCACAAAGGCAGTTCCCAGGTTGAGCCCGGGGATTTCACCGCTGTCTTGCAAAGCCGCCTGCGCACGCGTTACGCCCAGTAATTCCGATTAACGCTCGCACCCTACGTATTACAGCGGCTGCTTGCACGTGTTTCGC
+
CCCCCGGGGGEGGGGGGGGGGGGGGGGGGGFGCEFEGGGGGGGGGGGGGGGGGGGGGGGGGGGGGGGGGG@CFFGGGGGGGGGGGGGGGCEFGGEGGGGGGFFFGFGGGCFGGGFFGDFGFGGGGGGFGGGGGDGGGGFGGFFGGGBF5CFFGCCCFGGGG6:<@++7?@DFF5CEFGFFGGG@@FEGFFGFFFG=@<6?<EF(082?EFGF<AC+5;7,2.,(,,13(*,(138??28:0..)16><>7)4(..2((,-()(-96((.4(,.4.6),,(-46(-).813700032*)-3
@M02996:162:000000000-B87FG:1:1101:9422:12000 2:N:0:TCGACGTC+TTATGCGA
GACTACCGGGGTATCTAATCCTGTTTGCTCCCCACGCTTTCGTGCATGAGCGTCAGTACAGGCCCAGGGGCTTGCCTTCGCCATCGGTGTTCCTCCGCATATCTACGCATTTCACTGCTACACGCGGCATTCCATCCCCCTCTGCCGTACTCTAGCCTTGCAGTCACCACGGCAGTTCCCAGGTTTAGCCCGGGGATTTCACCTCTGTCTTGCAAAGCCGCCTGCGCACGCCTTACGCCCAGTAATTCCGATTAACGCTCGCCCCCTCCGTATTACCACGCCTGCTGGCACCTGGTTAAC
+
CCCCCGGDGGGGEGGGGGGGGGGGGEFGGGEGCEGGGGGGGGGGGGGDFCFFGGGGGAF,EFG,68FFGG+>FFGGGCGGGFECDE=44BCF=A4AFFGGDFGGG<EGEGFGGGG<E8@9D=F=@:@+>CFFGGGGG,@E+::8?GB@?D?A;EFFGF,2>E@@1+=,;*;:C*7FFGEFCEGGE+)+1AF9?2C@;E=56FF@D4=3<AFF<0.145>:C:6;190(,*2-93)4(,:?0:2<*))6:20,3))?(--497(-942(-,((.3).)).((,((,5)(4()()/*3+4--
@M02996:162:000000000-B87FG:1:1101:4971:12014 2:N:0:TCGACGTC+TTATGCGA
GACTACTCGGGTATCTAATCCTGTTTGCTCCCCACGCTTTCGTGCATGAGCGTCAGTACAGGCCCAGGGGATTGCCTTCGCCATCGGTGTTCCTCCGCATATCTACGCATTTCACTGCTACACGCGGAATTCCATCCCCCTCTGCCGTACTCTAGCCTTGCAGTCACAAAGGCAGTTCCCAGGTTGAGCCCGGGGATTTCACCTCTGTCTTGCAAAGCCGCCTGCGCACGCTTTACGCCCAGTAATTCCGATTAACGCTCGCACCCTACGTATTACCTCCGCTGCTGGCACGTAGTTAGC
+
CCCCCGGGGGGGGGGGGFGGGGGFGGGFGFFFEGGGGGGGGGGGGGGGFGGGGGGGGGGGGGGGGGGGGGGGGGFGGGGGGGGGGGCFFGGFGGGGGGGGGFGGGGGGGGGGGGGEF:D+BFFGGGGGGGGGGGFGGGGGD@FFGFBF?DADFGGFGGFFFFDAEFGGG,,;DFGGFDFFGF>CFGFGFGCAEFGF@GAE?CEFBA@<8BGFF=81=;F2>>?<;6;:>50:3?4A?::=6224@B).:8.38>9C---,(149C:F<6,...:AA4).(46676?4???FF55/;<6<9
@M02996:162:000000000-B87FG:1:1101:15509:12123 2:N:0:TCGACGTC+TTATGCGA
GACTACCAGGGTATCTAATCCTGTTTGCTCCCCACGCTTTCGTGCATGAGCGTCAGTACAGGCCCAGGGGATTGCCTTCGCCATCGGTGTTCCTCCGCATATCTACGCATTTCACTGCTACACGCGGAATTCCATCCCCCTCTGCCGTACTCTAGCCTTGCAGTCACAAAGGCAGTTCCCAGGTTGAGCCCGGGGATTTCACCTCTGTCTTGCAAAGCCGCCTGCGCACGCTTTACGCCCAGTAATTCCGATTAACGCTCGCACCCTACGTATTACCGCGGCTGCTGGCACGTAGTTCGC
+
CCCCCGGGGGGGGGGGGGGGGGGGGGGGGGGGGGGGGGGGGGGGGGGGGGGGGGGGGGGGGGGGGGGGGGGGGGGGGGGGGGGGGGGFGGEGGFGGGGGGCFGGGGGGGGDGGGGGG>D@FFGGGGGGGGGGGFGGGGGGGFFGGFFGEGADDDFFGGGFGG*:@AFGGC8AFFDFFGFFDGGFFGFFEFGADDGFFGA5>FFFFFE<@FGFFFCABAG@E@?@D@F9>86(8:>BF0>E:<?A?9><::5::DA:-,(-(1(-98:(2:354?<<<:6(17>>F40:((.108*23)43
@M02996:162:000000000-B87FG:1:1101:3715:12128 2:N:0:TCGACGTC+TTATGCGA
GACTACCAGGGTATCTAATCCTGTTTGCTCCCCACGCTTTCGTGCATGAGCGTCAGTACAGGCCCAGGGGATTGCCTTCGCCATCGGTGTTCCTCCGCATATCTACGCATTTCACTGCTACACGCGGAATTCCATCCCCCTCTGCCGTACTCTAGCCTTGCAGTCACAAAGGCAGTTCCCAGGTTGAGCCCGGGGATTTCACCTCTGTCTTGCCAAGCCGCCTGCGCACGCTTTACGCCCAGTAATCCCGATTAACGCTCGCCCCCTTCGTATTACCACGGCTGCTGGCCCCTGTTTACC
+
CCCCCGGGGGGGGGGGGCEFGGGGGEGGGGGGEFGGGGGGGGGGGGGGGGGEGGGGGGGGGGGGGGGGGGGGCGCFGGGGGGGEGGCGEGGGGGGGGG7FC=FDCGGGGGGGGGGCFDDFFGFGGGDFEGFGAEFDG8@EGFFGGGF=?DDE;FFFGFGGFG5=?C?CFEEFGFGGFG79@D7,>CE9CFF=DEG25BFEFGEEFA=CEACEE)8;>:*6=:110(((.*.27:256<EC<6:<*)).23>(-).C--(-,/(4790((2.(.:4<4).((-7;B::.((3(0)0+35))
@M02996:162:000000000-B87FG:1:1101:15722:12151 2:N:0:TCGACGTC+TTATGCGA
GACTACACGGGTATCTAATCCTGTTTGCTCCCCACGCTTTCGTGCATGAGCGTCAGTACAGGCCCAGGGGATTGCCTTCGCCATCGGTGTTCCTCCGCATATCTACGCATTTCACTGCTACACGCGGAATTCCATCCCCCTCTGCCGTACTCTAGCCTTGCAGTCACAAAGGCAGTTCCCAGGTTGAGCCCGGGGATTTCACCTCTGTCTTGCAAAGCCGCCTGCGCACGCCTTACGCCCAGTAATTCCGATTACCGCTCGCACCCTCCGTATTACCGCGGCCTCTGGCACGTATTTAGC
+
CCCCCGGGGGGFGGGGGGGGGGGGGGGFGGFFFGGGGGGGGGGGGGGGGGGGGGGGGGGGGGGGGGGGGGGGGGGGGGGFGGGGGEFGGGGGGGGGDGGGGFGGGGGGGGGGGGGAF:DDFEDGGGGGGFGGGGGGGGFGGDF?DGFC@GFDBEGGGGGFFGFGGFC7FDDFGFDGFGFFC?FGGGFGEGGBDFGB@F6@5E=BF8;CCCFBFF?24;C,=.62(,((.17(0:>>?BEG:B:A=44<D?)(-0)*--(-(14>C?2(4740?F64.(-((((-(5.5:022.5+8:45A
@M02996:162:000000000-B87FG:1:1101:5328:12208 2:N:0:TCGACGTC+TTATGCGA
GACTACTAGGGTATCTAATCCTGTTTGCTCCCCACGCTTTCGTGCATGAGCGTCAGTACAGGCCCAGGGGATTGCCTTCGCCATCGGTGTTCCTCCGCATATCTACGCATTTCACTGCTACACGCGGAATTCCATCCCCCTCTGCCGTACTCTAGCCTTGCAGTCACAAAGGCAGTTCCCAGGTTGAGCCCGGGGATTTCACCTCTGTCTTGCAAAGCCGCCTGCGCACGCTTTACGCCCAGTAATTCCGATTAACGCTCGCACCCTACGTATTCCCGCGGCTGCTGGCCCGTAGTGAGC
+
CCCCCGGGGGGGGGGGGGGGGGGGGFGGGGGGGGGGGGGGGGGGGGFGFFGGGGGGGGFEGGDFGGGFFG7@EFGGGGGGGGGC?EFGGGGGGGFGFCFEGFGGGGGGGGDGGGGCG:DFGGGGGGGE@GGECDC?8FFEGFFFGG@FEGFFFGGADDGCFGBD1+=C6EFFGFGGFGFFFGCFAFECEFGA>DDF2FFFFF*7B63/9:+*8*/+0;C9=2(612;00898C;><22CE(.5<*5A9F:>6<@-:,--(,/295:?BF:1,6:)).4449114??B2((3;5)2;+.).
@M02996:162:000000000-B87FG:1:1101:13879:12222 2:N:0:TCGACGTC+TTATGCGA
GACTACAGGGGTATCTAATCCTGTTTGCTCCCCACGCTTTCGTGCATGAGCGTCAGTACAGGCCCAGGGGATTGCCTTCGCCATCGGTGTTCCTCCGCATATCTACGCATTTCACTGCTACACGCGGAATTCCATCCCCCTCTGCCGTACTCTAGCCTTGCAGTCCCAAAGGCAGTTCCCAGGTTGAGCCCGGGGATTTCACCTCTGTCTTGCAAAGCCGCCTGCGCACGCTTTACGCCCAGTAATTCCGAGTAACGCTCGCACCCTACTTATTACCGCCGCTGATGGCACGTAGTTAGC
+
CCCCCDFGGGGFGGGGDEFFGGGGGGGGGGFGEGGGGGGDGGGGGFGGGGGDGGGGGGGGGGGGGGFG7FGDEGGGGGGGDGGGGG@B=BFEGGGGGGGGGFGGGGGG>EEGGEFGG>FDFFGEBFGFGGGGA,E?=FFGCAFGF9=F*=FDCD@FGF88=@CFF*=C?FFAGFC,?@A@;8CC@75F@73-3**-(<A<?=BFF6)08BFFFFFF;AG9::;2((..2*6(9:A9B?ED?F7>9924C3;(3..*-,---141><3::)--)-)-.84(2(43())),(.88.220.))
@M02996:162:000000000-B87FG:1:1101:13866:12238 2:N:0:TCGACGTC+TTATGCGA
GACTACAGGGGTATCTAATCCTGTTTGCTCCCCACGCTTTCGTGCATGAGCGTCAGTACAGGCCCAGGGGATTGCCTTCGCCATCGGTGTTCCTCCGCATATCTACGCATTTCACTGCTACACGCGGAATTCCATCCCCCTCTGCCGTACTCTAGCCTTGCAGTCACAAAGGCAGTTCCCAGGTTGAGCCCGGGGATTTCACCTCTGTCTTGCAAAGCCGCCTGCGCACGCTTTACGCCCAGTAATTCCGATTAACGCTCGCACCCTACGTATTACCGCGGCTGCTGCACATGATTTTGC
+
CCCCCGFGGGGGGGGGGGGGGGGGGGGGGGGFGGGGGGGGGGGGGGGGGGGGGGGGGGGGGGGGGGGGGGGGGGGGGGGGGGGGGGGGGGGGFGGGGGGGGFGGGGGGGGGGGGFGGDFGGEFEGGGGGGGGGGGGGFFGGFFGGGBFFGFFGGGEGGGGGGFFGFGGCGGFFFGGFGEFEEGGGGEGFFG=BEGFFF68?GFFDFEF?FD44?4B(;C:E@DDD@>0:89(96A<::EG???A4.6>DF><<)4:----,133>:-(.3.)-5).)89(31020::)(.))*1+3+)-4
@M02996:162:000000000-B87FG:1:1101:24743:12243 2:N:0:TCGACGTC+TTATGCGA
GACTACCCGGGTATCTAATCCTGTTTGCTCCCCACGCTTTCGTGCATGAGCGTCAGTACAGGCCCAGGGGATTGCCTTCGCCATCGGTGTTCCTCCGCATATCTACGCATTTCACTGCTACACGCGGAATTCCATCCCCCTCTGCCGTACTCTAGCCTTGCAGTCACAAAGGCAGTTCCCAGGTTGAGCCCGGGGATTTCACCTCTGTCTTGCAAAGCCGCCTGCGCACGCTTTACGCCCAGTAATTCCGATTAACGCTCGCACCCTACGTCTTACCGCGGCGGCTGGCACGTGGTTAGC
+
CCCCCGGGGGGGGGGGGGGGGGGGGGGGFGFGGGGGGGGGGGGGGGGGGGGGGGGGGGGGGGGGGGGFGGGGGGGGGGGGGGGGGGGGGGGGGGGGGGGGEFGGGGGGGGGGGGGFG=DGGF<AEEFFGGGGGGGGGGGGGDFFGGBF5CFDEGGGGGGGFGFCGFGGFFFFGFGGFGFF;CCCFGFGFGGFFFGFFGFFCGFEFA=@EFFEEA?+(05:=18=DBFBB*0(9<<BF?EEB<:<B)4):8)(876:----41(->:?FB<4(,16:(--,,-((--(,,(,,7)*22672
@M02996:162:000000000-B87FG:1:1101:29339:12258 2:N:0:TCGACGTC+TTATGCGA
GACTACTCGGGTATCTAATCCTGTTTGCTCCCCACGCTTTCGTGCATGAGCGTCAGTACAGGCCCAGGGGATTGCCTTCGCCATCGGTGTTCCTCCGCATATCTACGCATTTCACTGCTACACGCGGAATTCCATCCCCCTCTGCCGTACTCTAGCCTTGCAGTCACAAAGGCAGTTCCCAGGTTGAGCCCGGGGATTTCACCTCTGTCTTGCAAAGCCGCCTGCGCACGCCTTACGCCCAGTAATTCCGATTAACGCTCGCACCCTCCGTATTACCGCGGCTGCTGGCACGTAGTTAGC
+
CCCCCGEGGGGGGGGGFAFGGCGGGGGGGGFCEGGGGGEGGGGGGGGGG;CFGFGGFGFGGGGGGEGGGGGGGGGGGGGGGGFFGGFC,BC9@AEGGFGGGFGFGFDFE>FE;EBFG8;@DD<EGGGGGGGGFGEFC8@668FDDFA+0@?<>F@>DDFG8DDEGFFGF8:?,39CFCAF;FCACCE9@6@9AEG>?C47<C7@(*8**1C44?9=@A;:743=<>993*((2(,4801:::?4=:>4C,0-(06*-(,,-14-)(((,-(..,.))-(,-(-2(302(:DF>;8:9)6)
@M02996:162:000000000-B87FG:1:1101:24750:12260 2:N:0:TCGACGTC+TTATGCGA
GACTACCCGGGTATCTAATCCTGTTTGCTCCCCACGCTTTCGTGCATGAGCGTCAGTACAGGCCCAGGGGATTGCCTTCGCCATCGGTGTTCCTCCGCATATCTACGCATTTCACTGCTACACGCGGAATTCCATCCCCCTCTGCCGTACTCTAGCCTTGCAGTCACAAAGGCAGTTCCCAGGTTGAGCCCGGGGATTTCACCTCTGTCTTGCAAAGCCGCCTGCGCACGCTTTACGCCCAGTAATTCCGATTAACGCTCGCACCCTACGTATTACCGCGGCTGCTTGCCACTAGTTAGC
+
CCCCCGGGGGGGGGGGGGGGGGGGGGGGGGGGGGGGGGGGGGGGGGGGGGGGGGGGGGGGGGGGGGGGGGGGGGGGGGGGGGGGGGGECFGGFGGGGGGGGFGGGGGGGGGGGGGGG>DFFEFEGGGGGGGGGGGGGGGGGFFGGGFF>DD=EFGFGGGGGGC@FABFGGGFG?DGFGFFGGGGGGFFFGGFFFC>@GFFFGFE@AB4CFG@<FEAEF;6=1/3=>F0386(182<:(:C0?>9BAA<2408?>>:,-,--1(-74?B01472:49>(-(-409(4)4-()))0++3)-.
@M02996:162:000000000-B87FG:1:1101:29326:12273 2:N:0:TCGACGTC+TTATGCGA
GACTACTCGGGTATCTAATCCTGTTTGCTCCCCACGCTTTCGTGCATGAGCGTCAGTACAGGCCCAGGGGATTGCCTTCGCCATCGGTGTTCCTCCGCATATCTACGCATTTCACTGCTACACGCGGAATTCCATCCCCCTCTGCCGTACTCTAGCCTTGCAGTCACAAAGGCAGTTCCCAGGTTGAGCCCGGGGATTTCACCTCTGTCTTGCAAAGCCGCCTGCGCACGCTTTACGCCCAGTAATTCCGATTAACGCTCGCACCCTACGTATTACCGCGGCTGCTGGCACGTAGTTAGC
+
CCCCCGGGGGGGGGGGGGGGGGGGGGGGGGGGGGGGGGGGGGGGGGGGEFGGGGGGGGGGGGGGGGGGGGGGGGGGGGGGGGGGGGGEGGGGFGGGGGGGGFGGGGGGGGGGGGGFGDBCDEFGGGFFFFFGFFGGGDFGCAFGGGFFDDFEGFGFGGGGFGFGGFGFFF,AFAC7CGEFFFE2>FE5>EG=AEGBFFFCCFFFFAFFE8FFE*>F@AC:/:;D@2;(6*4(93<>0:?C-444*-6:C?.(-0.:----41(4>:?088.54:6A)80((4-((,446.2(00;;E529
@M02996:162:000000000-B87FG:1:1101:29345:12285 2:N:0:TCGACGTC+TTATGCGA
GACTACTCGGGTATCTAATCCTGTTTGCTCCCCACGCTTTCGTGCATGAGCGTCAGTACAGGCCCAGGGGATTGCCTTCGCCATCGGTGTTCCTCCGCATATCTACGCATTTCACTGCTACACGCGGAATTCCATCCCCCTCTGCCGGACTCTAGCCTTGCAGTCACAAAGGCAGTTCACAGGTTGAGCCCTGCGATTTCACCTCTGTCTTGCAAAGCCGCCTGCGCACGCTTTACGCCCAGTATGTCCGAGTAACGCTCACACCATACGTATTACCGCGGCTGATGGACAGGCTTTAGC
+
CCC?CFFFFGGCCGFFGAFGGFGFGGGGECDDBEGGGGCFFF@GGGGGF,EFFCFFFGGGGGFECGGEGGFGE?EGGGGGGGGGGGGE>=FFFC,EFCE:FBGD,CDF>6CFGGF@FDFGCEE=8C76>+,>AD8=D,==C=DCG@=+9?503DFDGG:?@,18@++,3B8C5ADEFF*=E95,@F5*>C:);*;)5>475>*.-*097@D4*;4=5?C9=9(6,36((*.,:=9CF18?(444*).6*(0(-7)7(-(-(2,(1(),(...-3.4.(,---29(-))(,)())**0)))
@M02996:162:000000000-B87FG:1:1101:8206:12287 2:N:0:TCGACGTC+TTATGCTA
GACTACCAGGGTATCTAATCCTGTTTGCTCCCCACGCTTTCGTGCATGAGCGTCAGTACAGGTCCAGGGGATTGCCTTCGCCATCGGTGTTCCTCCGCATATCTACGCATTTCACTGCTACACGCGGAATTCCATCCCCCTCTACCGTACTCTAGCCATGCAGTTTCAAAGGCAGTTCCCAGGTTTAGCCCGGGGATTTCACATCTGTCTTGCATCACCGCCTGCGCACCCTTTCCGCCCAGTACTTCCGCTTAACGCTTGCCCCCTACGACTTACCACGGCCTCTGCGCCGTCATTCGC
+
CCCCCGFFGGGGGGGGGGEFFGGFGFFFGECF@GGGGGGCCGFFGCE<E<CFGGGGG,CACDFAFGF,@@:?,AFGGGGFCFGC4C,FCFGGGGGG7:+@CDDFGGGGGGGGEED5;:++34A+8C7>CFFGF=;+04=CGFF7=,:8<?DB3>DD?FE,>E*3,+6:F,,*@*+5?=CC,67CG2027<@)*:D)0<69*5**::>/>>CE=**+.;?(*06(((..,*2175)71078((..1--624)-,5):--(-(*.,1(-86((,-4)).))(((((4>:)((-(.)**+)-(
@M02996:162:000000000-B87FG:1:1101:8182:12296 2:N:0:TCGACGTC+TTATGCGA
GACTACCAGGGTATCTAATCCTGTTTGCTCCCCACGCTTTCGTGCATGAGCGTCAGTACAGGTCCAGGGGATTGCCTTCGCCATCGGTGTTCCTCCGCATATCTACGCATTTCACTGCTACACGCGGAATTCCATCCCCCTCTACCGTACTCTAGCCATGCAGTCACAAAGGCAGTTCCCAGGTTGAGCCCGGGGATTTCACCTCTGTCTTGCATAACCGCCTGCGCACCCTTTACGCCCAGTAATTCCGGTTAAAGCTTGCAACCTACGTCTTACCGCGGCTGCTGGCACTTAGTTCGC
+
CCCCCGFDGGGGGGGGGGGGGGGGGGGGGGFGGGGGGGGGGGCFGGGFGCGGGGGGGFGFFGGGGGG,@C7@@FFGGGGGGGG:@EDGGGEFGGGGECFGGFGGGGGGGGCGGGGCF>DDFCF6CGGFEFFEGCD@DCDGG8D+=6:DDDDDCFFGFCAEFG<FE+DGGGG?6:>6;;;F3>@FGFFGEGFFFEGBAGF?8?@>BFF*9BGBFF?6*;?2=./2139.3*635@EF?DGEF:?AF2A5:8)3())*)..-.1.)23>>:4((,4)).,(,(-,1(8:(-(,()*330-1(
@M02996:162:000000000-B87FG:1:1101:16583:12330 2:N:0:TCGACGTC+TTATGCGA
GACTACCCGGGTATCTAATCCTGTTTGCTCCCCACGCTTTCGTGCATGAGCGTCAGTACAGGCCCAGGGGATTGCCTTCGCCATCGGTGTTCCTCCGCATATCTACGCATTTCACTGCTACACGCGGAATTCCATCCCCCTCTGCCGTACTCTAGCCTTGCAGTCACAAAGGCAGTTCCCAGGTTGAGCCCGGGGATTTCACCTCTGTCTTGCAAAGCCGCCTGCGCACGCTTTACGCCCAGTAATTCCGCTTACCGCTCGCACCCTCCGCATTCCCGCGGCTGCTGGCCCTTAGTTAGC
+
CCCCCGGGGGGGCGGGG@FGGGGGGGGGGGFFGGGGGGGGGGGGGGFGFGGGGGGGGGGGGGGFGGGGGGGGGGGGGGGGGGGGGGEFGGGGEGGGGGGDCFGGGGGG>EGGGGGCG8BBFFGEGGGGGGGGGGGGGGFGGFFCFD@FBGFFEFGFGGA@:F<FG?DGGFFFD?DA6C=59DFGGGFG9FFBFFD92<AEFC::>FF?EFCEEFEA(;>:=01(/3193/3(1:<41:CE(,,6@29<>0)-453C----49,47:::F6(,,()).(--(-4(1),,,(((.)03+6)-
@M02996:162:000000000-B87FG:1:1101:16568:12341 2:N:0:TCGACGTC+TTATGCGA
GACTACCCGGGTATCTAATCCTGTTTGCTCCCCACGCTTTCGTGCATGAGCGTCAGTACAGGCCCAGGGGATTGCCTTCGCCATCGGTGTTCCTCCGCATATCTACGCATTTCACTGCTACACGCGGAATTCCATCCCCCTCTGCCGTACTCTAGCCTTGCAGTCACAAAGGCAGTTCCCAGGTTGAGCCCGGGGATTTCACCTCTGTCTTGCAAAGCCGCCTGCGCACGCTTTTCGCCCCGTAATTCCGATTAACGCTCGCACCTGACTTATTCACGCGGCTGCTTGCACCGAGTTCGC
+
CCCCCGGGGGGGGGGGGGGGGGGFGGGGGEDDGGGGGGGFDGGGGGGGGGGGGGGGFGGGGGGGGGGGGGEFGGGGGGGGGGFGGGFFGFEGGGGGGGGEGFFGGGGGGGFFFGGDF8?DGGFGGGGDCD@EFFGFDGGGGDB6DGAC5>9:EGGGGGGGGGFGGBFGG88?:ACE8BEFACCGGGFC9AFB>BGBDEF4*5>3>A>08B7)/ACF@FD>G9D?((.(./2,9:))3(;*((4>3:44?7)(,)42-,(--9(-9(((().65))).,(--(44()).())())12*)(-
@M02996:162:000000000-B87FG:1:1101:16587:12349 2:N:0:TCGACGTC+TTATGCGA
GACTACCCGGGTATCTAATCCTGTTTGCTCCCCACGCTTTCGTGCATGAGCGTCAGTACAGGCCCAGGGGATTGCCTTCGCCATCGGTGTTCCTCCGCATATCTACGCATTTCACTGCTACACGCGGAATTCCATCCCCCTCTGCCGTACTCTAGCCTTGCAGTCACAAAGGCAGTTCCCAGGTTGAGCCCGGGGATTTCACCTCTGTCTTGCAAAGCCGCCTGCGCACCCTTTACGCCCAGTAATTCCGATTAACGCTCGCACCCTACGTATTACCGCGGCGACTGGCACGTCTTTAGA
+
CCCCCFGGGGGGGGGGGGGGGGGGGGGFGGGFFGGFGGGFGGGGEFGGGGGGGGG7EGGGDGGGGGFGGCF=EFGGGGGGEGGGGD7CFGEFGGGG>FGGEFGGGGGGGGGGGGG<E:DDFEG8@FGECFFFGGFCGDFGGAFFGG=F>DFC>EGFGGGFFGEGGAGGGG,@:FGCFGEF>DEC9A5C@ED9DFD2@F4<CCF@D=3>CFF@AAEF;AF@=::<F6103*44CB>D<?EG(35A*.64:7.(2@22(-(-,C07C:2:?04.)(.)-4,2(2(-,3((...(0)*/<2))
@M02996:162:000000000-B87FG:1:1101:7980:12371 2:N:0:TCGACGTC+TTATGCGA
GACTACCGGGGTATCTAATCCTGTTTGCTCCCCACGCTTTCGTGCATGAGCGTCAGTACAGGCCCAGGGGATTGCCTTCGCCATCGGTGTTCCTCCGCATATCTACGCATTTCACTGCTACACGCGGAATTCCATCCCCCTCTGCCGTACTCTAGCCTTGCAGTCACAAAGGCAGTTCCCAGGTTGAGCCCGGGGATTTCACCTCTGTCTTGCAAAGCCGCCTGCGCACGCTTTACGCCCCGTAATTCCTATTAACGCTCGCCCCCTACGTATTACCGCGGCTCCTGGCACATAGTTAGC
+
CCCCCGGGGGGGGGGGGFFGGGGFGGGGGGGGGGGGGGGGGGGGGGGGGGGGGGGGGGGGGGGGGGGGGGGGGGGGGGGGGGGGGGDFFEEGGGGGGGGGGFGGGGGGGGGGGGGEFDFFFDBCGGGGGGGGGGGGGGFGGFFFFGFGBDFDEGGGGCGFFFCGF?FGGGFFGFGGFGFFGGG<9*:7>CCA?EGF?GFFFGF@@=@CEFFE3A?F;AC>E741011(-29:<2>A?<EE(74(82A4:)*-)1)*-----9(:>90:1,(..,.4913(2,(((.).((.(*0+22652
@M02996:162:000000000-B87FG:1:1101:18072:12480 2:N:0:TCGACGTC+TTATGCGA
GACTACCGGGGTATCTAATCCTGTTTGCTCCCCACGCTTTCGCGCCTCAGCGTCAGTTACAGACCAGAGAGTCGCCTTCGCCACTGGTGTTCCTCCATATATCTACGCATTTCACCGCTACACATGGAATTCCACTCTCCTCTTCTGCCCTCAAGTCTCCCAGTTTCCAATGGCCCTCCACGGTTGAGCCGTGGGCTTTCACATCAGACTTAAGAGACCGCCTGCGCGCCCCTTACGCCCCATCATTCCGCACAACGCCTGCCACCTACGTATTACCGCCGCTGCGGGCCCGTCGTTCGC
+
CCC<CFGF:@@7,;ECC,5FF<E@ECEFBFGGG<FCG@;6EFGEGG7FFFG7@F:CCEEG<E@FGF<<CEFAFCGGECGBEGEGFF,C<9,9@9EF<?F44=DFFGGGC>?=F,FF=83+=,F98<:,E4>EG=FDG=DG8DF=D3DG5D*:3>?@F:EGFFD8@;DG7D9*@;?G?CAFG8CACD59CG*8*905:A>B4E4A>9>3<*5*98**0;F>E>58@:@(6*6(/(4=2<EC(44(*--6>>)49)(C(-(.->?0680(56(.).464(33(79((((,((-4))1/1(21
@M02996:162:000000000-B87FG:1:1101:18051:12488 2:N:0:TCGACGTC+TTATGCGA
GACTACCGGGGTATCTAATCCTGTTTGCTCCCCACGCTTTCGCGCCTCAGCGTCAGTTACAGACCAGAGAGTCGCCTTCGCCACTGGTGTTCCTCCATATATCTACGCATTTCACCGCTACACATGGAATTCCACTCTCCTCTTCTGCACTCAAGTCTCCCAGTTTCCAATGGCCCTCCACGGTTGAGCCGTGGGCTTTCACATCAGACTTAAGAGACCGCCTGCGCGCCCTTTACGCCCAATACTTCCGGACAACGCTTGCCACCTACGTATTACCGCGGCTGCTGGCACGTAGTTAGC
+
CCCCCGGGGGGGGGGGGFFGGGGGGGGGGGFGGGGGGGGGGGGGGGGGGGGGGGGGGGGGGGFGGGGGGGGGGGGGGGGGGGGGGG@EFFFGGGGGGGGGGFGGGGGGGGGGGGGGGA>=CEFFFGGGFFGGGGGGG,DFGFFGGGFGFGFFEGGFG88AEDEGGFGGFAEF?FDFFG>FFGG?FGFGEGC:55CDFFFEFGEEBAEFFFGE4+//0;C@G9@@?(,((*..;@<E(,<C?(48/6)6D<7?1827-,---*.)2,137:82:364)-,(((444:?40(4(0)2;9.6<
@M02996:162:000000000-B87FG:1:1101:14778:12512 2:N:0:TCGACGTC+TTATGCGA
GACTACTAGGGTATCTAATCCTGTTTGCTCCCCACGCTTTCGTGCATGAGCGTCAGTACAGGCCCAGGGGATTGCCTTCGCCATCGGTGTTCCTCCGCATATCTACGCATTTCACTGCTACACGCGGAATTCCATCCCCCTCTGCCGTACTCTAGCCTTGCAGTCACAAAGGCAGTTCCCAGGTTGAGCCCGGGGATTTCACCTCTGTCTTGCAAAGCCGCCTGCGCACGCTTTACGCCCAGTAATTCCGATTAACGCTCGCCCCCTACGTATTACCGCGGCTGCTGGCACGTAGTTCGC
+
CCCCCFGGGGGFGGGGGGGGGGGGGGGGGGFGGGGGGGGGGGGGGGGGGGGEGGGGGGFGGGGGGGGGGGGGGGGGGGGGGGGGGGGFGGGGGGGG@GGGDFGGFGGGGGGGGGGGG>FDF>FCEGGGGFGGGFGGGGFGGDFGGGFFDDDDEFGGGGGGGGEFGDDFDFCFDAGGFGEF@EFFGGE7@FGFFFGFFG4*9E@EBF=*8BG;>F6:=;;:=:@;8690:86,:=9A3:EG<68-94<A::32:>):-(-1(9(4>;;(4(().56).2-,(,49?::>2(<?><;;A)26
@M02996:162:000000000-B87FG:1:1101:9627:12548 2:N:0:TCGACGTC+TTATGCGA
GACTACAGGGGTATCTAATCCTGTTTGCTCCCCACGCTTTCGTGCATGAGCGTCAGTACAGGCCCAGGGGATTGCCTTCGCCATCGGTGTTCCTCCGCATATCTACGCATTTCACTGCTACACGCGGAATTCCATCCCCCTCTGCCGTACTCTAGCCTTGCAGTCACAAAGGCAGTTCCCAGGTTGAGCCCGGGGATTTCACCTCTGTCTTGCAAAGCCGCCTGCGCACGCTTTACGCCCAGTAATTCCGATTAACGCTCGCACCCTACGTATTACCGCGGCTGCTGGCACGTCGTTAGC
+
CCCCCGGGGGGGGFFGFAFGGGGGGGGGGGGGGGGGGGGGGGGGGGGGGGGGGGGGGGGGGGGGGGGGGGCFGGGGGGGGGGGGGGEGGGGGGGGGGGGGGFGGGGGGGGGGGGFFGDFGFEFGGGGFGFGGGGGGGGGGGAFFGGFFEGFFGGGGGGGCFF5@CFFGGGGFGFGGFGFFCFGGDGFGECGFF5D>@DA??GEEDFFFFFF4>FECEFC9=:;1;6>>>C;(9?A<?6?E?B:<*)69::3(47)C--(--94;D?6?BF?<<35>A:4(,--204.8427?7)1/;,-6
@M02996:162:000000000-B87FG:1:1101:23737:12549 2:N:0:TCGACGTC+TTATGCGA
GACTACCGGGGTATCTAATCCTGTTTGCTCCCCACGCTTTCGTGCATGAGCGTCAGTACAGGTCCAGGGGATTGCCTTCGCCATCGGTGTTCCTCCGCATATCTACGCATTTCACTGCTACACGCGGAATTCCATCCCCCTCTACCGTACTCTAGCCATGCAGTCACAAAGGCAGTTCCCAGGTTGAGCCCGGGGATTTCACCTCTGTCTTGCATAACCGCCTGCGCCCGCTTTCCGCCCAGTAATTCCGATTAACGCTTGCACCCTCCGTATTACCGCGGCTGCTGGCCCCTAGTTAGC
+
CCCCCGFEGDGGGGGGGGGGGGGGGGFFGGGGEGGGGGGGGGGGGCGGGGGGGGGGGGGGFGGGGGGGGG@F<FFGGGGGGGGGGE?CFGGG;FGGGGGE?FGGGGGGGGGGGDG?=:FDFCEGEGGCGGGGACED+DFGD>F?GDAFFGFDE=D;DG7<DGEFF5CCD6@FGF5AFGEF9D5<CFBCEGG@@DG>DGFECG*.:;>?CFGE)*91.;F9:7;;D6911196D?<9,1?8((56=6-:D>D((06D(-,-(/)59:1(44-(..)6.(-(--431?D,1:(().*3<)).
@M02996:162:000000000-B87FG:1:1101:23755:12553 2:N:0:TCGACGTC+TTATGCGA
GACTACCGGGGTATCTAATCCTGTTTGCTCCCCACGCTTTCGTGCATGAGCGTCAGTACAGGTCCAGGGGATTGCCTTCGCCATCGGTGTTCCTCCGCATATCTACGCATTTCACTGCTACACGCGGAATTCCATCCCCCTCTACCGTACTCTAGACCTGCAGTCACAAAGGCAGTTCCCAGGTTAAGCCCAGGGATTTCACCTCTGTCTTCCATACCCGCCTGCACACGCTTTCCGCCCAGTAATTCCGCTTAACCCTTGCAACCTACCTCTTACCACGGCTGCAGGCACGTAGTTTCC
+
CCCCCGGCFGGGGGGGGGGGGGGGGGGGGGGGGGGGGGGFGGCFG8F,C?FEGGGGGA<,9EFGGGG8@:+4,AFFGGGGGGG:DEGGGGGGGGGGG>CGGFGGFGGG6BBFEFG,C:DDCEG=7CGCEGGGGD8DCDDG8=F+D8:3<CDD=E?,=,<@@CBG?8CGG,,:D*CCA>A5,6@9,85?:CD)*/*:5FA49C=:>858>AG*/=<A:FF=E(,(/(671*((:7)7((<:;(6.*)66740((.-;)(...98)08:0,()),4)-(-.((,42((((4<:2)0*13)).
@M02996:162:000000000-B87FG:1:1101:17080:12562 2:N:0:TCGACGTC+TTATGCGA
GACTACACGGGTATCTAATCCTGTTTGCTCCCCACGCTTTCGTGCATGAGCGTCAGTACAGGTCCAGGGGATTGCCTTCGCCATCGGTGTTCCTCCGCATATCTACGCATTTCACTGCTACACGCGGAATTCCATCCCCCTCTACCGTACTCTAGCCATGCAGTCACAAATGCAGTTCCCAGGTTGAGCCCGGGGATTTCACATCTGTCTTGCATAACCGCCTGCGCACGCTTTACGCCCAGTAATTCCGATTAACGCTTGCAACCTACGTATTACCGCGGCTTCTGGCACGTAGTTAGC
+
CCCCCGGGGGGGGGGGGGGGGGGGGGGFGFFGCG@GGGGGGGGGGGGGGGGGGGGGGGGGGGGGGGGGGGGGGGGGGGGFGGGGGGGGGGGFEFGGGGGGGFGGGGGGECFGFGEEEDDGGGGEEGGGGGGGGGGGGGGGGFF?F9>FFGFFGG?FFFGFGGFGGFGGGGGFFFGECGFFGFFFFD59CFGFFFDAFFA?EFE5@AEEFFGFF=9=;AD=:22?3,2((1.(2,6>14C8:?>FF46::5032<>:---,-*))24:08<,)52.46(---4((,-:-4,860)*/3).)
@M02996:162:000000000-B87FG:1:1101:17100:12567 2:N:0:TCGACGTC+TTATGCGA
GACTACACGGGTATCTAATCCTGTTTGCTCCCCACGCTTTCGTGCATGAGCGTCAGTACAGGTCCAGGGGATTGCCTTCGCCATCGGTGTTCCTCCGCATATCTACGCATTTCACTGCTACACGCGGAATTCCATCCCCCTCTACCGTACTCTAGCCATGCAGTCACAAATGCAGTTCCCAGGTTGAGCCCGGGGATTTCACATCTGTCTTGCATAACCGCCTGCGCACGCTTTACGCCCAGTAATTCCGAATAACGCTTGCACCCTACGTATTACCGCCGCTTCTTGCCCGTAGTTCGC
+
CCCCCGGGGGGGGGGGG@FGGGGGGGGGGGGGGGGGGGGGGGGGGGGGGGGGGGGGGGGGGGGGGGGGGGDCGGGGGGGGGGGFF668CFFFFGGGGGGECDGCGGGGGGGGGGF9FDDFG9E@EFGFGFGGG=@B?@=CG>FGGDADDDF=EGFFGGCCFGFGG+CFGGGFGAFFBGEC@FGGGF@7);@5?>DFFGFFCGCCBF?7>FGEFA4BEF4-73<(6:9:@=638?36:?EE4:3-9:<<F7>(2)66(-(-(1.,7222::8.6:64)--(,-(((.).6()(.0*/2)-,
@M02996:162:000000000-B87FG:1:1101:23738:12571 2:N:0:TCGACGTC+TTATGCGA
GACTACCGGGGTATCTAATCCTGTTTGCTCCCCACGCTTTCGTGCATGAGCGTCAGTACAGGTCCAGGGGATTGCCTTCGCCATCGGTGTTCCTCCGCATATCTACGCATTTCACTGCTACACGCGGAATTCCATCCCCCTCTACCGTACTCTAGCCATGCAGTCACAAAGGCAGTTCCCAGGTTGAGCCCGGGGATTTCACCTCTGGCTTGCATAACCGCCTGCGCACGCTTTCAGCCCAGTAATTCCGATTAACGACTGCAACCTACGTATTACCTCCGCTGCTTGCACGTAGTTCGC
+
CCCCCGGGGGGGEGGGGGGGGGGFGGGGGGGGGGGGGEGGGGGGGGGGGGGGCEGGGGGGGGGGGGGGGGGGGGGGGGGGGGGGGGGGGGGGGGGGGGGGGFFGGGGGDGGGGGFDG>DDFFFGGDGGGGGGGFGGGFFGGFFGGFAFDG5BGGGGGGGGGGFFEAFGGGGFCFGGFGFFGGGGFGFFFGGFFFG>(,;ECGFF>F5)6871?FE6;AG956/62((16*((1:)--.;C::4)1)-5*2),,..0(-((,2))2,,,(-...()-.))(((-(-.).(4??00/*0-((
@M02996:162:000000000-B87FG:1:1101:28580:12618 2:N:0:TCGACGTC+TTATGCGA
GACTACCAGGGTATCTAATCCTGTTTGCTCCCCACGCTTTCGTGCATGAGCGTCAGTACAGGCCCAGGGGATTGCCTTCGCCATCGGTGTTCCTCCGCATATCTACGCATTTCACTGCTACACGCGGAATTCCATCCCCCTCTGCCGTACTCTAGCCTTGCAGTCACAAAGGCAGTTCCCAGGTTGAGCCCGGGGATTTCCCCTCTGTCTTGCAAAGCCGCCTGCGCACGCTTTACGCCCAGTAATTCCGATTAACGCACGCACCCTACGTATTACCGCGGCTGCTGGCCCGTAGTTAGC
+
CCCCCGGGGGGGGFGGGEFGGFGGFGGFGGGGEGGGGGGCFGGGGGGGFGGGGGGGGGGFGGGEGGGGGGGGEFFGFFGGG@FCGGCFGGGFFGGGGGGGBFGGFGGGGGGGGGGA>8DFCEFEGG7FFDFGFGFGGGGGGDFGGF=>@CFD;CDGG8EDBFEF,<FFDFGFGFGG7CEF>FCFFGEGEGGB>?C==FFC*A536/>01=CFFFFCE523::3,64932*6;C?BFFFGGF?7414)-:200:>AG(-(--1(-78(2:?45.8<66:(,3(,-25420,2(0)229:--
@M02996:162:000000000-B87FG:1:1101:28565:12629 2:N:0:TCGACGTC+TTATGCGA
GACTACCAGGGTATCTAATCCTGTTTGCTCCCCACGCTTTCGTGCATGAGCGTCAGTACAGGCCCAGGGGATTGCCTTCGCCATCGGTGTTCCTCCGCATATCTACGCATTTCACTGCTACACGCGGAATTCCATCCCCCTCTGCCGTACTCTAGCCTTGCAGTCACAAAGGCAGTTCCCAGGTTGAGCCCGGGGATTTCACCTCTGTCTTGCAAAGCCGCCTGCGCACGCCTTACGCCCCGTACTTCCGCTTAACGCCCGCACCCTAGCTATTACGGCGGCTGCTGGCACGTAGTTCTC
+
CCCCCGGGGGFGGGGGGGGGGGGGGGGGGGGGGGGGGGGGGGGGGGGGGGGGGGGGGGGGGGGGGGGGGGGGGGGGGGGGGGGGGGGGGGGGGGGGGGGGGFGGGGGGDDFGGGGGG:D=CFFGGGE+@DFGGGCFGGFGGFFCGGFGBDFFFGGFGGG?DCDFGFGCFFDFGF6?=+CCCG54>C@FCCGFFFG>@FFEEGFFFAECEFGEFF*=@AG4701=09B13=9,;<28:2CE(4:>5,6<>()-,76F--(((96;C2,((())-.)6(,,40(--37).,15(0.*20)).
@M02996:162:000000000-B87FG:1:1101:3242:12719 2:N:0:TCGACGTC+TTATGCGA
GACTACTGGGGTATCTAATCCTGTTTGCTCCCCACGCTTTCGTGCATGAGTGTCAGTACAGGCCCAGGGGATTGCCTTCGCCATCGGTGTTCCTCCGCATATCTACGCATTTCACTGCTACACGCGGAATTCCATCCCCCTCTGCCGTACTCTAGCCTTGCAGTCACAAAGGCAGTTCCCAGGTTGAGCCCGGGGATTTCCCCTCGGTCTTGCAAAGCCGCCTGCCCACCCTTTACGCCCAGTAATTCCGATTCACTCTCGCACCCTACGTATTACCGCGGCTGCTGGCACATAGTTAGC
+
CCCCCGGGGGGGDGGGFFGFFGGGGGGGGGFGGCGGGGGGGGGGGGGGGGFFGGGGGGGGGGGEEGEGGGGGGGGGGGGGGDEEGG@FGGGGDFGGGDEEGFGGFGGGGGGGGGGGG:BFFFF@EGGGGFGCFFCDFFGGGDFGFGAF?DFEFFGFGFGFFG6CDBF9D>6?CFGGFGEAEFC@<C19=9F5@BD9>FF<*AB(()-/:AGBBF;88AC67(,:((,//*(/*673;1?8:((-1.4.0(),-/6>))-,4*-9DB0404(.-465)4((-4((80),-34./0++2)-4
@M02996:162:000000000-B87FG:1:1101:3226:12734 2:N:0:TCGACGTC+TTATGCGA
GACTACTGGGGTATCTAATCCTGTTTGCTCCCCACGCTTTCGTGCATGAGCGTCAGTACAGGCCCAGGGGATTGCCTTCGCCATCGGTGTTCCTCCGCATATCTACGCATTTCACTGCTACACGCGGAATTCCATCCCCCTCTGCCGTACTCTAGCCTTGCAGTCACAAAGGCAGTTCCCAGGTTGAGCCCGGGGATTTCACCTCTGTCTTGCAAAGCCGCCTGCGCACGCCTTACGCCCAGTCATTCCGATTAACGCTCGCCCCCTCCGTATTACCGCCGCTGCTGGCCCGTAGTTAGC
+
CCCCCGGGGGGGGGGGGFGGGGGGGGGGGGGFGGGGGGGGGGGGGGGGGGGGGGGGGGGGGGGGGGGGGGEECGGGGGGGGGGGGGGGGFEGGGGGGGDGGFDFCGGGGGCCGFFEG:D=9EFGEGGGGFFGGGGFGFGGDDFFGGFF5CFEGFGG?9,8BFDBE+=CG:FFFFC7BG@FCGG7FG@A=CF5?>C92CFE4E:*:6@E<CG@>FEF@AD@7:8;<606781(90).,(2:26,)*)-:2()-85<2----()(-92((44-(.(6AAB-(4374>7>((,1())2;0-64
@M02996:162:000000000-B87FG:1:1101:22146:12776 2:N:0:TCGACGTC+TTATGCGA
GACTACCAGGGTATCTAATCCTGTTTGCTCCCCACGCTTTCGTGCATGAGCGTCAGTACAGGCCCAGGGGATTGCCTTCGCCATCGGTGTTCCTCCGCATATCTACGCATTTCACTGCTACACGCGGAATTCCATCCCCCTCTGCCGTACTCTAGCCTTGCAGTCACAAAGGCAGTTCCCAGGTTGAGCCCGGGGATTTCACCTCTGTCTTGCAAAGCCGCCTGCGCACGCTTTACGCCCAGTAATTCCGATTAACGCTCGCACCCTACGTATTACCGCGGCTGCTTGCACGTAGTTAGC
+
CCCCCGGGGGGGGGGGGGGGGGGGGGGGGGFGGGGGGGGGGGGGGGGGGGGGGGGGGGGGGGGGGGGGGGGGGGGGGGGGGGGGGGGGGGGGGGGGGGGGGFGGGGGGGGGGGGGFFDFDDEFGGGGGGGGGGGGFDFGGGFFGGGBFBGFFGGGGGGGGGGEGGFGGGGGFGFGGFGFFGGGGGGFGFGGFFFGFDGFFFGFFFFFCCFGFFF?CFFG>E>61=>>6:*:(9:BFFFGE((4<BAF>GB54<>90----,1-49<B<:68<>062>?(,--04:0.51,817)28<46>
@M02996:162:000000000-B87FG:1:1101:10945:12816 2:N:0:TCGACGTC+TTATGCGA
GACTACTCGGGTATCTAATCCTGTTTGCTCCCCACGCTTTCGTGCATGAGCGTCAGTACAGGCCCAGGGGATTGCCTTCGCCATCGGTGTTCCTCCGCATATCTACGCATTTCACTGCTACACGCGGAATTCCATCCCCCTCTGCCGTACTCTAGCCTTGCAGTCACAAAGGCAGTTCCCAGGTTGAGCCCGGGGTTTTCACCTCTGTCTTGCAAAGCCGCCTGCGCACGCTTTACGCCCAGTACTTCCGATTAACGCTCGCACCCTACGTATTACCGCCGCTGCTGGCACGTATTTAGC
+
CCCCCGGFGGGGGGGGGGGGGGGGGGGGGGFGGGGGGGGGGGFGGFGDFGGGGGGGGEEEEGFGGGGGGGF,,AEFGGGGGGGCDGGGCFEE@FGGGGGGGFGGGGGGGGGGGGGAFDFGFEFGGGGGGGGGGG=8+6@EGFFDF,:C9DFDGGGGFGGG?FEC,<+<C8:FGFDG+<;FFC:CCCCFEGDABFG)/=?7*CB5@65/0+=0>4*@()C>5.((/.6,6*617<4A?0?8(3:>9:A:C()(-0.>----(1(-<8,,4<8).8-->2---((4(.)30(,40)+++)-.
@M02996:162:000000000-B87FG:1:1101:10958:12828 2:N:0:TCGACGTC+TTATGCGA
GACTACTCGGGTATCTAATCCTGTTTGCTCCCCACGCTTTCGTGCATGAGCGTCAGTACAGGCCCAGGGGATTGCCTTCGCCATCGGTGTTCCTCCGCATATCTACGCATTTCACTGCTACACGCGGAATTCCATCCCCCTCTGCCGTACTCTAGCCTTGCAGTCACAAAGGCAGTTCCCAGGTTGAGCCCGGGGATTTCACCTCTGTCTTGCAAAGCCGCCTGCGCACGCTTTACGCCCAGTAATTCCGATTAACGCTCGCACCCTACGTATTACCGCGGCGGCTGGCACGTAGTTCGC
+
CCCCCGFGGGGGGGGGGFFGGGGGFGGFGGGGGGGGGGGGGGGGGGGGGGGGGGGGGGGGGGGEGGGGGGGGGGGGGGGGGGGGGGCFGGGGGGGGGGGGGFGGGGGGGGGGGGGFG8FFFEFEGGGCFFGGGGFGFFFGGFFGGGFFDGFEFGGGGGGGGGFFGFGGGGGFGFGGAGFFFGGGCGEGFGG=BFGFFGF7<CEEFFEFCFFBEFFCEFD9=71;79>;>89<DBFFF:?EB?>AFA)6??:<?E27--(,-127C?:?F:48::<9)4442,(49>>BB:>(00;CE2(-
@M02996:162:000000000-B87FG:1:1101:20327:12922 2:N:0:TCGACGTC+TTATGCGA
GACTACAAGGGTATCTAATCCTGTTTGCTCCCCACGCTTTCGCGCCTCAGCGTCAGTTACAGACCAGAGAGTCGCCTTCGCCACTGGTGTTCCTCCATATATCTACGCATTTCACCGCTACACATGGAATTCCACTCTCCTCTTCTGCACTCAAGTCCCCCAGTTTCCAATGACCGCTCGCGGTTGAGCCGCGAGATTTCCCATCAGACTTAAGAGACCGCCTCCGCGCCCTTTACGCCCAATAATTCCGCACAACGCCTGCCCCCTCCGTATTACCGCGCCTACTGGCCCTGTTTTACC
+
CCCCCGEEEGEFGGGGGFFFGGGGG@D;FGFGEEGCFGGGGG>FGGGGGGGGGGGDGGGGFGFG@EE@@<FDBFGGGEFGG:F?8DAFGGGGCGGFA5CBFFGGG9DGGGGGFGFGG=@CD?FGC<:FFGGGGFGCD,=DGFF?G;D=90<DFGG@,,2@BGDG8DFFG;8:,;=E>DA>8C6CC>E*5:@8*3/:6>8**574-;>339=*@4/62;*,=(/(/1240*617:A23:C54(.5*62.24)-()(1(((.-*,(*4,(,--.4.)..,-((-((.)5,(4(())+30.)-
@M02996:162:000000000-B87FG:1:1101:20335:12942 2:N:0:TCGACGTC+TTATTCGA
GACTACAAGGGTATCTAATCCTGTTTGCTCCCCACGCTTTCGCGCCTCAGCGTCAGTTACAGACCAGCGAGTCGCCTTCGCCACTGGTGTTCCTCCATATCTCTACGCATTTCACCGCTACACCTGGAATTCCACTCTCCTCTTCTGCACTCAAGTCTCCCAGTTTCCACTGACCGCCCGCGGTTGGGCCGCGAGATTTCACATCCGACTTGCGACACCGCCTGCGCGCCCTTTACGCCCAATAATTCCGGACAACGCTTGCCCCCTACGTATTACCGCCGCTGCTGGCACGTAGTTCGC
+
CCCCCGGFGGGFFGGGGGGGGGGGGGGFGEEFE<FCFEEGGGCGGGC,EGGGGGB:F6C@@,CAFGG,6@F@@FGGGGGGGGGDDGCGGFEF;CEGE,FF,CFFGGGGEGF=FCEFGAAGDEF8,AFFGCFGF;ED6,@D+:D6@4*,?8+:>DD36,,,@FBDC+2,63=6968C578A@CGEGG54:;*:A/2(5<67@C))/.(,65C)).,)(:F9C(-::9;-2*414:<<??EGB(,.156:?232>)49----4/()143,4:2)).6-.4347>01338??()().*23)(4
@M02996:162:000000000-B87FG:1:1101:17492:13002 2:N:0:TCGACGTC+TTATGCGA
GACTACACGGGTATCTAATCCTGTTTGCTCCCCACGCTTTCGTGCATGAGCGTCAGTACAGGTCCAGGGGATTGCCTTCGCCATCGGTGTTCCTCCGCATATCTACGCATTTCACTGCTACACGCGGAATTCCATCCCCCTCTACCGTACTCTAGCCATGCAGTCACAAAGGCAGTTCCCAGGTTGAGCCCGGGGATTTCACCTCTGTCTTGCATAACCGCCTGCGCACGCTTTACGCCCAGTAATTCCGATTAACGCTTGCACCCTACGTACTCCCGCCGCTGCTGGCCAGTAGGTCGC
+
CCCCCGFGGGGGGGGGFFGGGGGGGGGGGGFFGGGGGGGGGGGGGGGGGGGGGGGGGGGGGGGGGGGGGGGGGGGGGGGGGGGGGGCFGGGGGGGGGGGGGFFGGGGGEGFGFGGCFDF=DEEGGGGCFGGGGGGGDGGGG>F79E>=?DFEF99DFGGGGFFGDADG7EGFGFGEFGCF@FGGGFEGEGGFF4D=2FFFFFB356><?8FFFFCBEFG6=9;=@;B9>:62>0)61(:8(,(6=4)6:8.36>4:--,-41))232028.,(-.5.,((-2(((,),(((()10+3-(-
@M02996:162:000000000-B87FG:1:1101:17475:13012 2:N:0:TCGACGTC+TTATGCGA
GACTACACGGGTATCTATTCCTGTTTGCTCCCCACGCTTTCGTGCATGAGCGTCAGTACAGGTCCAGGGGATTGCCTTCGCCATCGGTGTTCCTCCGCATATCTACGCATTTCACTGCTACACGCGGAATTCCATCCCCCTCTACCGTACTCTAGCCATGCAGTCACAAAGGCAGTTCCCAGGTTGAGCCCGGGGCTTTCACCTCCGTCTTGCATAACCGCCTGCGCACGCTTTACGCCCAGTAATTCCGATTAACGCTTGCACCCTACGCATTCACGCGGCTGCTGGCACGTGCTTAGC
+
CCCC@FGG@FG@FDFF,,;EFED6<FFF@EF@:EFF:BFF@,C<,B,@CCFD@FE@FFEDGGGFFC<,C:FFFGGEEFF:F:=@=,88B8C=@FAFF>BC,9ECFAEG6CCFE,9?=5B==9BCGGGGEFGGGCAFG8+C6=*DDC8FFGF96EFGG?9=>E8C?9+2+D,?D*=FF;E9>>@2,;=9>CFA*@D):CFEC;B3:)(-0?FF:49@;8;0/./(/7>66*1438<>:2?=0.5)1-42*4)(-56:---,,9<<*318,((,--)))4.-(49(1::2?0307)/1+-).
@M02996:162:000000000-B87FG:1:1101:3867:13065 2:N:0:TCGACGTC+TTATGCGA
GACTACTGGGGTATCTAATCCTGTTTGCTCCCCACGCTTTCGTGCATGAGCGTCAGTACAGGCCCAGGGGATTGCCTTCGCCATCGGTGTTCCTCCGCATATCTACGCATTTCACTGCTACACGCGGAATTCCATCCCCCTCTGCCGCACTCTAGCCTTGCAGTCTCAAAGGCAGTTCCCAGGTTGAGCCCGGGGATTTCACCTCTGTCTTGCAATGCCGCCTGCGCACGCTTTACGCCCAGTAATTCCGATTAACGCTCGCACCCTACGTATTCCCGCGGCTCCTGGCACGTAGTTAGC
+
CCCCCGFDGGGGDGGGGGGGGGGGGGGGEFFGGGGEFBEGGGGGG<FCFFFGGGGGGAFGAF?FEGG@FEF7,EEFFGGGEGG@=CFGGGGFFFEEC,4CCDFGGGGGGGGGGGG9F:BDFFGD7CGFGGGGG,,++,6CG>B6D@5+9DADF6=A=D=7BFEF6+?,=DEAEAGCAFFF,@:CEGFF@FG49>DB?GFEEG3B>/8*1B8>;A3+78;:*.6=@99(.*3(71AF((:?(33:*)).:30:<B)0--((-9,7D0(,(-..55).)-,(41,(,()..4<:>4*2<6).
@M02996:162:000000000-B87FG:1:1101:3854:13077 2:N:0:TCGACGTC+TTATGCGA
GACTACTGGGGTATCTAATCCTGTTTGCTCCCCACGCTTTCGTGCATGAGCGTCAGTACAGGCCCAGGGGATTGCCTTCGCCATCGGTGTTCCTCCGCATATCTACGCATTTCACTGCTACACGCGGATTTCCATCCCCCTCTGCCGTACTCTAGCCTTGCAGTCACAAAGGCAGTTCCCAGGTTGAGCCCGGGGATTTCACATCTGTCTTGCAAAGCCGCCTGCGCACGGTTTACGCCCAGTCATTCCGATTAACGCTCGCACCCTGCGTATTACCGCGGCCTGTGGGCCGTAGTTAGC
+
CCCCCGGGGGGFFFGGGFCFGGEEDFGGGGDFEGGGGGGGGGFGGGGGGFFFGGEEFGCDFGGGGGGGGGEGGGGGGGGGGFGGCCFEGGGFFGFGGGGGG+=EFGGGGGGGFEE@F>FFGDFGGGGF++CEEEGGGDEGGADGGD18<CFBFGFC8,66@FD@F?DG+,5;8;@@CGEFF?CCFGEG5?FAE>D==,??4C**)18*1BFF*/4:3AG6=2:6(67308(6*48>61:/4(()0).6C?8(,02:-((--917>:0(324(((-)),-(--(,(.51(((()01;+)64
@M02996:162:000000000-B87FG:1:1101:3882:13079 2:N:0:TCGACGTC+TTATGCGA
GACTACTGGGGTATCTAATCCTGTTTGCTCCCCACGCTTTCGTGCATGAGCGTCAGTACAGGCCCAGGGGATTGCCTTCGCCATCGGTGTTCCTCCGCATATCTACGCATTTCACTGCTACACGCGGAATTCCATCCCCCTCTGCCGTACTCTAGCCTTCCAGTCACAAAGGCAGTTCCCAGTTTAGGCCCGGGCATTTCCCCTCTGTCTTGCAAACCCGCTGGCCCCCCCTTTCCCCCCATTAATTCCGATTACCCCTCGCCCCCTAGGTATACCGCCGGCTGCGGGCCCTTTTTTACC
+
CCCCCGGGGGGGGGGGGGGGGGCFGGGGGGFGGGGGGGGGGEGGGGGGGGGGGGGGGCF<6EEGGGGG,6@F,AEGGGGGGGFB=EFGGGGG;FGG@CFEGFGGGGGGGGGG9EF<E:DDDFF==FEF>FFGGGG=DDDE>AF8D=>@5DFDFGGAFF9,@DDFG8+<;6DFG59C8+;37D,@=+**3CC>4A*/5D+/*D5-520/*48;=/8+(27(7((.((,.:*447294),289(.494<:2,),(0)*(((,(1-1>0(1((.).).6-,((((-((((-(((,))+3*(.4
@M02996:162:000000000-B87FG:1:1101:26265:13104 2:N:0:TCGACGTC+TTATGCGA
GACTACTCGGGTATCTAATCCTGTTTGCTCCCCACGCTTTCGTGCATGAGCGTCAGTACAGGCCCAGGGGATTGCCTTCGCCATCGGTGTTCCTCCGCATATCTACGCATTTCACTGCTACACGCGGAATTCCATCCCCCTCTGCCGTACTCTAGCCTTGCAGTCACAAAGGCAGTTCCCAGGTTGAGCCCGGGGATTTCACCTCTGTCTTGCAAAGCCGCCTGCGCCCGCTTTACGCCCAGTAATTCCGATTAACGCTCGCACCCTACGTATTACCGTCGCTGCTGGCACGTAGTTAGC
+
CCCCCGGGGGGGGGGGGFGGGGGGGGGGGGGGFGGGGGGGGGGGGFGGFGGGGGGGGGGGFGGGGGGGGG7CGGGGGGGGGGGGGGFGGGGFAFGGCGGGGFGGGFGGGGGGGGGGG>DDFFFGGGGDGGGGGFGGGGFECAFCGGAFBG5>E;FFGGGFDG6@@+=F76DFGF>C8DEFFGFCCDEFFGGAFFG9@GFEFFEBFFECCBGFF6C+(5C656,(/(.(.1:(9:AFB?CC1:2:/5<9*(),334:-((,-7(454:<1,.))(62)3-(--(,(.).(4447)22<)).
@M02996:162:000000000-B87FG:1:1101:9520:13133 2:N:0:TCGACGTC+TTATGCGA
GACTACAAGGGTATCTAATCCTGTTTGCTCCCCACGCTTTCGTGCATGAGCGTCAGTACAGGTCCAGGGGATTGCCTTCGCCATCGGTGTTCCTCCGCATATCTACGCATTTCACTGCTACACGCGGAATTCCATCCCCCTCTACCGTACTCTAGCCATGCAGTCACAAAGGCAGTTCCCAGGTTGAGCCCGGGGATTTCACCTCTGTCTTGCATAACCGCCTGCGCACGCTTTACGCCCAGTAAGTCCGAGTAACGCTTGCACCCTACGTATTGCCGCGGCGCGTGGCCCGTAGTTAGC
+
CCCCCFGGGGDFFGGGGGGGGGGGGGGGGFCFEGGGGGGGGGGGGGGGEFGGCFGGFGGGGGGFFGGGGDFGGGGGGGGGGFFCFCF@FFGGFGGGGGGGEFGGFFGDECCFGFAFGDFFGEFG>FGEGFFGFGGFGDGG6>DGGFAA:C9D=FGFFGGGGGFFGFGGGFG5:ADGFFC?EFGGCF=D5CCABAGA=FFF8F=55*8@4=8==A?CFFG>=66;?660(3.(/69)8<C?:(46/).:74),4:4*---,-1,493<76-.)-.)))441,(-((403((--)0;;+.66
@M02996:162:000000000-B87FG:1:1101:9536:13149 2:N:0:TCGACGTC+TTATGCGA
GACTACAAGGGTATCTAATCCTGTTTGCTCCCCACGCTTTCGTGCATGAGCGTCAGTACAGGTCCAGGGGATTGCCTTCGCCATCGGTGTTCCTCCGCATATCTACGCATTTCACTGCTACACGCGGAATTCCATCCCCCTCTACCGTACTCTAGCCATGCAGTCACAAAGGCAGTTCCCAGGTTGAGCCCGGGGATTTCACCTCTGTCTTGCATAACCGCCTGCGCACGCTTTACGCCCAGTCATTCCGATTAACGCTTGCACCCTACGTATTACCGCGACTGCTGGCACGTCGTTAGC
+
CCCCCGGGGGGGGGGGFEFGGGGGGGGGGGFFEGGGGGGGGGEGGGGGFGGGGGGGGGGGGGGGGGGGGGGGGGGGGGGGGGGGGG@FGGGGGGGFGGGGGFGGDGGGGGGGGGGCGDFDFEFGGEGEEFGGGGGGGFGGGFFGGFAF?GFDFDDFFCGGGGEFGFFDG>FFGFDFAFFFGGGGGGEGFFG5BAG)<DFFEGFFF4)188CBE49=>;62=6/((:>(3*339?EFF:CC?0..0.24::7<::47(--,(144C6<??1,).446),4((,-4<2,3,,560)*223<<
@M02996:162:000000000-B87FG:1:1101:16973:13204 2:N:0:TCGACGTC+TTATGCGA
GACTACTGGGGTATCTAATCCTGTTTGCTCCCCACGCTTTCGTGCATGAGCGTCAGTACAGGCCCAGGGGATTGCCTTCGCCATCGGTGTTCCTCCGCATATCTACGCATTTCACTGCTACACGCGGAATTCCATCCCCCTCTGCCGTACTCTAGCCTTGCAGTCACAAAGGCAGTTCCCAGGTTGAGCCCGGGGATTTCACCTCTGTCTTGCAAAGCCGCCTGCGCACGCTTTACGCCCAGTAATTCCGATTAACGCTCGCCCCCTACGTATTACCGCGGCGGCTGGCACGTAGTTAGC
+
CCCCCGGGGGGGGGGGGGGGGGGGGGFFFGFFGGGGGGGGGGGGGGGGGGGGGGGGGGGGGGGCGGGGGGGGGGGGGGGGEGGGGGFCFGGFGGGGGGGGDFGGGGGGGGGGGGGGG>DFFEFEGGGGGGGGGGGGGGGGGFFGGGFEFGFEGGGGGGGGFGEGGFGFGGFFGFGGFGFFFGGFGG@FBGGFFFGFFFFEEGFEFAEEFFGBF=>=;FF;E@@??09:986;C?FFF?DEB0(.06ABF20(306C--,-41(-9>;BF<45)..:)-4414((,424:?71<);CF)).
@M02996:162:000000000-B87FG:1:1101:15787:13210 2:N:0:TCGACGTC+TTATGCGA
GACTACTCGGGTATCTAATCCTGTTTGCTCCCCACGCTTTCGTGCATGAGCGTCAGTACAGGTCCAGGGGATTGCCTTCGCCATCGGTGTTCCTCCGCATATCTACGCATTTCACTGCTACACGCGGAATTCCATCCCCCTCTACCGTACTCTAGCCATGCAGTCACAAAGGCAGTTCCCAGGTTGAGCCCGGGGATTTCACCTCTGTCTTGCATAACCGCCTGCGCACGCTTTACGCCCAGTAATTCCGATTAACGCTTGCACCCTACGTATTACCCCGGCTGCTTGCACGTATTTACC
+
CCCCCGGGGGGGGGGGGCFGGGGGGGGGGGFGEGGGGGGGGGGGGGGGGGGGGGGGGGGGGGGGGGDGGGGGGGGGGGGGGGGGGGGFGGGGGGGGGGGGD9CDFGGGGGGGGGGFG:DFGFGEGFGGGGGGGGGGGGGGGFFGGGFGFD?EEGGGGGGDFGFGGFGGFGGFGFDFB?C6,@EGGGEGCCFFFD4AFFFFFGBFFFECCFGFFFEFFFG@C63(6.6:@8>;C0474:EGF:>AF4)6?>0,:79F-----1))923:?<().8)56(--24318)).().4.)+236)-
@M02996:162:000000000-B87FG:1:1101:1818:13223 2:N:0:TCGACGTC+TTATGCGA
GACTACTAGGGTATCTAATCCTGTTTGCTCCCCACGCTTTCGTGCATGAGCGTCAGTACAGGTCCAGGGGATTGCCTTCGCCATCGCTGTTCCTCCGCATATCTACGCATTTCACTGCTACACGCGGAATTCCATCCCCCTCTACCGTACTCTAGCCATGCAGTCTCAAAGGCAGTTCCCAGTTTGAGCCCGGGTATTTCACCTCTGTCTTTCATACCCGCCTGCGCCCCCTTTACGCCCACTATTTCCGATTATCTCTTGCACCCTTCGTTTTACCGCCCTTGCTGGCAGGTATTTCGC
+
@CBC8CC<9,,C,;EFD,;EF<@EFF8AEC@C@-@+@@@DFGFE@@EF9FEGGEF>@@E,<,;?C<,,,@+@4,@AEEF,6B744@,C,?<A=EEF+,+==2@C,?8C,@BDA,<<>:D9?>F>>FGGGGFGGGG8=@@CGAF+=@>=?DF=A9+71,@,3,9B8+6,+,,*6*+@@CE9@>,53+*+)@@5:**)0@9:4:6.5/)2792*2+2+*2255552>(0((*,4<E36?0<*/(/6+.6734)-:3)2).).)0447-0(4(.((3<A30((((,.())(-(((0*+30)4(
@M02996:162:000000000-B87FG:1:1101:1840:13224 2:N:0:TCGACGTC+TTATGCGA
GACTACTAGGGTATCTAATCCTGTTTGCTCCCCACGCTTTCGTGCATGAGCGTCAGTACAGGTCCAGTGGATTGCCTTCGCCATCGGTGTTCCTCCTCATATCTACGCATTTCACTGCTACACGCGGAATTCCATCCCCCTCTACCGTACTCTAGCCATGCAGTCTCCAAGGCAGTTCCCAGTTTGAGCCCGGGTATTTCACCCCTGTCTTTCATAACCCCCTCCTCCCTCTTTACCCCCATTAATTCCGATTTCCTCTTCCCCCCTACTTTTTACCTCTCCTGCTGCCCCTTATTTCTC
+
8-ABCFF,68,;,;EE<,;CEE@FEE@FEEEDB9F8@@@FEFGGGDGGGGFEGEECF,@9,,C?C,,6,,:95:@EFCF:@@,896,B8B@E=BEE,F9;,<FF>?BF6B?EEFFAG:B?DCECGGGGGGGGFC;=F=DGD8D=FGBCDDFDD;+,@,6,3,:B6+6,+,,*3;+63=C63@<9=+>+:CE50*3)37155@*)/:0.09=*2+2+2/0)4-6(6(-((,-08><6)61:;())+1)91;)4,))3)174)+((1(((.,-)..4.))..((-.,40)(4,(.)+03)).
@M02996:162:000000000-B87FG:1:1101:3190:13280 2:N:0:TCGACGTC+TTATGCGA
GACTACAAGGGTATCTAATCCTGTTTGCTCCCCACGCTTTCGTGCATGAGCGTCAGTACAGGCCCAGGGGATTGCCTTCGCCATCGGTGTTCCTCCGCATATCTACGCATTTCACTGCTACACGCGGAATTCCATCCCCCTCTGCCGTACTCTAGCCTTGCAGTCACAAAGGCAGTTCCCAGGTTGAGCCCGGGGATTTCACCCCTGTCTTGCCAAGCCGCCTGCGCACGCTTTCCGCCCAGTAATTCCGATTAACGCTCGCACCCTCCGTATTACCGCGGCTGCTGGCCCGTAGTTAGC
+
CCCCCGCGGGGGGGGGCFFGGGGGGGGGGGGGGFCFGGGGGG@FGFFFGGGGGGDGGGGGGDFEGGGGDF@:@FEGGGGGGGC7@CFCEGGFC?;8CFGEGFGC=FGGCGGGGGGDG:DFFEF8ECC@FGGGGDA9DFFG>>F8DG=8<CFEEGGGGG=EFGECD8FGG,8*399CB7CFEEFFFGFGFFGFFA>77FAEFGE(-?B==A8@=64)6FD3=663=66(.*3(96)),3?C::(69)<<7:)-8:)F,-((-/(-9:6(32411(.6--,(,(-4<7,3((,20.:;@).6
@M02996:162:000000000-B87FG:1:1101:18734:13325 2:N:0:TCGACGTC+TTATGCGA
GACTACAAGGGTATCTAATCCTGTTTGCTCCCCACGCTTTCGTGCATGAGCGTCAGTACAGGCCCAGGGGATTGCCTTCGCCATCGGTGTTCCTCCGCATATCTACGCATTTCACTGCTACACGCGGAATTCCATCCCCCTCTGCCGTACTCTAGCCTTGCAGTCACAAAGGCAGTTCCCAGGTTGAGCCCGGGGATTTCACCTCTGTCTTGCAAAGCCGCCTGCGCACGCTTTACGCCCAGTAATTCCGATTAACGCTCGCCCCCTACGTATTACCGCGGCTGCTGGCCCGTAGTTAGC
+
CCCCCGGGGGGGGGGGGGGGGGGGGGGGGGFGGGGGGGGGGGGGGGGGGGGGGGGGGGGGGGGGGGGGGGGGGGGGGGGGGGGGGGGFGGGGGGGGGGGGGFGGGGGGGGGGGFFFG8DGFGGGGGGGGGGGGGGGGFGGG=FGGGBF?GFFGGGGGGFGFGFFGFGGGGGFGFGFFFEAFGGGFGFGFGGBFFGFDGFFFGFFBFEFFFGFEF?:;6>:::;D((167:1,:<DF<:EE?646*4<>>?),,86:-----1(-14((4-4)..)6.,((-((-,4,80((().2CC).6
@M02996:162:000000000-B87FG:1:1101:29506:13326 2:N:0:TCGACGTC+TTATGCGA
GACTACCCGGGTATCTAATCCTGTTTGCTCCCCACGCTTTCGTGCATGAGCGTCAGTACAGGTCCAGGGGATTGCCTTCGCCATCGGTGTTCCTCCGCATATCTACGCATTTCACTGCTACACGCGGAATTCCATCCCCCTCTACCGTACTCTAGCCATGCAGTCACAAAGGCAGTTCCCAGGTTGAGCCCGGGGATTTCACCTCTGTCTTGCATAACCGCCTGCGCACGCTTTACGCCCAGTCACTCCGTTTAACGCTTGCACCCTACGTACTACGTCCGCTGCTGGCACGTAGTTAGT
+
CCCC8FCFGGD6CFEFF9FFGGG6FFFGGGG@@FGGG,CFFEGGGFFFE5FCFEFGGGGCE@EFGGGC@C@FFEFGGFGFGECGFG:B=BBD=FDFGC+CFD,=@EDFCGBFGGFFG=FD?9EEGEE>FF8FC,4=F8@C+8F=DGFG*=9==DFGGGEEFGDFFA:A6,:0:9C7CCE9>D12EC:CEG>2?ED>@FF??9>7(*89/1C4;F84/;76:6/1;(,.3*.3<:44:(1/834)9)6<C?).2)):-((--14<<13,((..(4.5((.(-,(,,,50-23(002226).
@M02996:162:000000000-B87FG:1:1101:18752:13329 2:N:0:TCGACGTC+TTATGCGA
GACTACAAGGGTATCTAATCCTGTTTGCTCCCCACGCTTTCGTGCATGAGCGTCAGTACAGGCCCAGGGGATTGCCTTCGCCATCGGTGTTCCTCCGCATATCTACGCATTTCACTGCTACACGCGGAATTCCATCCCCCTCTGCCGTACTCTAGCCTTGCAGTCACAAAGGCAGTTCCCAGGTTGAGCCCGGGGCTTTCACCTCTGTCTTGCAAAGCCGCCTGCGCACGCTTTACGCCCAGTAATTCCGATTAACGCTCTCACCCTCCGTATTACACCCGCTGCTGGCCCGTGGTTAGC
+
CCCCCGGGGGGGGGGGGFFFGGGGGGGGGGFFCGGGGGGGGGGGGGGGGGGGGGGGGGGGGGGGGGGGGGGGGGGGGGGGGGGGGCFFEGGGEGGGGGGG@FFGGGGGGGGGGGFFF:D=FEFGGGGDEGFGGGGGGFFGGAFDGFFG>DADFGGGGGGGFGEFFFGGGEFFGFGGFGFFDFFFGGFC5FFFABD)2<A>FFFBF6.19CGF=FEF>;5:C(/4=4((.*36<?).((2?(.4)/)<AG>5::3):-,,,(*-.93604(,.,(-6))((,((4())(1((())*2*62)
@M02996:162:000000000-B87FG:1:1101:5175:13396 2:N:0:TCGACGTC+TTATGCGA
GACTACAGGGGTATCTAATCCTGTTTGCTCCCCACCCTTTCGCTCCTCAGCGTCAGTTACGGCCCAGAGATCTGCCTTCGCCATCGGTGTTCTTCCTGATATCTGCGCATTCCACCGCTACACCAGGAGTTCCAATCTCCCCTACCGCACTCTAGTCTGCCCGTACCCACTGCAGGCCCGTGGTTGAGCCTCGGGTTTTCACCGCAGACGCGACAAACCGCCTCCGAGCCCTTTACGCCCAATAATTCCGGATAACGCCTTCCCCCTACCATTTACAGCGGCTCCTGTCACTGAGTTCAC
+
CCCCCGGGGGGGGGGGGGGGGGGGGGGFGGGFGGGGGGGGGGGFGEFGGGGGGGGGGGGGGGGGGGGGGGGGG?DGGGGDGGCEFGFGGGGGGGEEFDCFFDFD9EDGGCCDEFFGG:56@FGGGGEFGFGGGGCFGDGFGA9FGF9EDG@=@3D=EG8FFG9F6?DG6EG5A*+1<DF53CEF7CEFCGF>BE>>=FFEEG*(8:923)2.()6)/;<65(/(.((,-*-(2,))--:*(,42?64625.12)-2,-(.(2(,2371(())....),,-(,((-42))66)**++3)).
@M02996:162:000000000-B87FG:1:1101:13940:13534 2:N:0:TCGACGTC+TTATGCGA
GACTACTCGGGTATCTAATCCTGTTTGCTCCCCACGCTTTCGTGCATGAGCGTCAGTACAGGTCCAGGGGATTGCCTTCGCCATCGGTGTTCCTCCGCATATCTACGCATTTCACTGCTACACGCGGAATTCCATCCCCCTCTACCGTACTCTAGCCATGCAGTCACAAATGCAGTTCCCAGGTTGAGCCCGGGGATTTCACCTCTGGCTTGCATCACCGCCTGCGCACCCTTTACGCCCAGTAATTCCGATTAACGCTTGCACCCTCCGTATTACCTCCGCCTCTGGCACGTAGTTATC
+
CCCCCGFCFGGGGGGGFFFGGGGGGGGGGFFFGFGGGDFGGGFGG?FECFGGGGGGGGGGGFGFGGCGFGFFFGGGGGGGGGGGGGCFGGGGDGGG@EGG7?DDEFGGCEFEGFGEG8DFFEF+4:BCGGGGG8DFD=@EDD6DF>5FDD:D9DFE=D,=DCDCF+=BF83?9FCAFGFFGGGCFG5*:AFAFEDAFGF?FG=F9?3)0??@=481366::66;(291:*637;4CFDE=1:?57<2:C?)1().2(-(-(*)5>:0((7(.3?)-6).(-((((.))),,4))**3-)6
@M02996:162:000000000-B87FG:1:1101:3526:13544 2:N:0:TCGACGTC+TTATGCGA
GACTACCAGGGTATCTAATCCTGTTTGCTCCCCACGCTTTCGTGCATGAGCGTCAGTACAGGCCCAGGGGATTGCCTTCGCCATCGGTGTTCCTCCGCATATCTACGCATTTCACTGCTACACGCGGAATTCCATCCCCCTCTGCCGTACTCTAGCCTTGCAGTCACAAAGGCAGTTCCCAGGTTGAGCCCGGGGATTTCACCCCGGTCTTGCAAAGCCGCCTGCGCACGCCTTACGCCCAGTAATTCCGATTAACGCCCGCACCCTACGTATTACCGCGGCTGCTGCCACGTAGTTAGC
+
CCCCCGGGGGGGGGGGGEFFGGGGGGGGGGGGGGGGGGGGGGGGGGGGFGGGGGGGGGGGGGGDEGGFEGGEGCFGGGGGGGGGGGFCCGGFFFEABFGGGFGGFGGGGGGGGGGFG>DFF@F@EGECBDFGGGG=DEFG6>*=DGA=:?FDEF?EFF9,@?:>,+=@F,@FFFDGFGFF9BCCFFB9@FGFFFDA9FFFFGE(()06:BGEAFFA@AGBC;//46:9>*3(2820--8??4()1.6::4)-3)-0-,,(-149D?<(424))4)5-(-,((-4(.8)()),.0*2+)))
@M02996:162:000000000-B87FG:1:1101:3364:13601 2:N:0:TCGACGTC+TTATGCGA
GACTACTGGGGTATCTAATCCTGTTTGCTCCCCACGCTTTCGTGCATGAGCGTCAGTACAGGCCCAGGGGATTGCCTTCGCCATCGGTGTTCCTCCGCATATCTACGCATTTCACTGCTACACGCGGAATTCCATCCCCCTCTGCCGTACTCTAGCCTTGCAGTCACAAAGGCAGTTCCCAGGTTGAGCCCGGGGATTTCACCTCTGTCTTGCCAAGCCGCCTGCGCACGCTTTCCGCCCAGTAATTCCGATTAACGCTCGCACCCTACGATTTACCTCGGCTGCTGTCACGTCGTTAGC
+
CCCCCGGGGGGGGGGFGFEGGFGFGGGFGGDFCFDGGGCGGGGGGGGGGGGGGGGGGEGGGGGFGGGGGCGGDFEFCFFGEFFEDE?:FCCC>FFGGGGEGFGDDGGGGEEGFGGGGDDDFFE>EGFGG:EFGGGGGGGGG=FFGF>FDDDED=DFFDFGGGF=<+=FGGFFGFGGAFFFECC27;@CEGF)*:7A2?FECC;BD?@8787**)0)35:172/6=67(,*.(12-621>C<:4)992::8.2:>5:---,-1--962((-((.,).)).-(-416346)-.(00/2*(.)
@M02996:162:000000000-B87FG:1:1101:3344:13604 2:N:0:TCGACGTC+TTATGCGA
GACTACTGGGGTATCTAATCCTGTTTGCTCCCCACGCTTTCGTGCATGAGCGTCAGTACAGGCCCAGGGGATTGCCTTCGCCATCGGTGTTCCTCCGCATATCTACGCATTTCACTGCTACACGCGGAATTCCATCCCCCTCTGCCGTACTCTAGCCTTGCAGTCACAAAGGCAGTTCCCAGGTTGAGCCCGGGGATTTCACCTCTGTCTTGCACAGCCGCCTGCGCACGCTTTACGCCCAGTAATTCCGATTAACGCTCGCACCCTACGTATTACCGCCGCTGATGGCACGTAGTTAGC
+
CCCCCGGGGGGGGGGGDEFGGGGFEGGEFFEFCGGGDGGGGGGGGGFFEFEG@EGGGGGGGGGEGGGFGGGGEFFFGGGGGGFGGGGGGEFEFFG8F>FFGFGGGGGGGGGGGGFGFDFGF9,@CGGGD7EFDGGFG>DE>@FFGG>@?DFEGGGFFFFGG?>:?+=FFFFFGFDEF7CFFBA@ADC7@@@AEEGF2FFC?C=3B6)*/4=*08*9=AC75:4<?@FB@D9,*49:<(/:(.4)1.).*.0(17)>((-,,)(,12((434263))--((-,-4(-6<1??(00;;+6<2
@M02996:162:000000000-B87FG:1:1101:2969:13611 2:N:0:TCGACGTC+TTATGCGA
GACTACCGGGGTATCTAATCCTGTTTGCTCCCCACGCTTTCGTGCATGAGCGTCAGTACAGGCCCAGGGGATTGCCTTCGCCATCGGTGTTCCTCCGCATATCTACGCATTTCACTGCTACACGCGGAATTCCATCCCCCCCTGCCGTACTCTAGCCTTGCAGTCACAAAGGCAGTTCCCAGGTTGACCCCGGGGAGTTCACCGCTGTCTTGCAAAGCCGCCTGCGCGCGCTTTACGCCCAGTACTTCGTATTAACGCTCACCCCCTCCTGATTCCCGCCGCTGCTGGCACGTTGGTAGT
+
C6ACCGAFG7CFGGGGG<FFGGFFCEEFFFCFGGGDC@;8FCGG@F9,CE9C@CCECEEC<E@?6@EFDFDGFCFGFFGB:F@F@C=88BCG>CEDGGEEGFD3@ADFGDCF9;F@=:DFGFGCG>+@CFFGGGD==D36+0<??FFF>7?EE,<E?FGGCG9>1+2@C@,;D**=B:*/4?C<,*.*00A5>)712<AC<C@(6.66)7C;;;7A2?>3/4-,3(4((/4(1824(-?C(,(-*-.6*(),(*)*-,(((2((/4(-((,).-.))--(,((-,.)((.,())/1*.6)
@M02996:162:000000000-B87FG:1:1101:2956:13623 2:N:0:TCGACGTC+TTATGCGA
GACTACCGGGGTATCTAATCCTGTTTGCTCCCCACGCTTTCGTGCATGAGCGTCAGTACAGGCCCAGGGGATTGCCTTCGCCATCGGTGTTCCTCCGCATATCTACGCATTTCACTGCTACACGCGGAATTCCATCCCCCTCTGCCGTACTCTAGCCTTGCAGTCCCAAAGGCAGTTCCCAGGTTGAGCCCGGGGATTTCACCTCTGTCTTGCAAAGCCGCCTGCGCACCCTTTACGCCCAGTAATTCCGATTAACGCTCGCACCCTCCGTATTACCGCGGCTGCTGGCACGTATTTAGC
+
CCCCCGFGGGGGGGGGFFGGGGGGFGGGGGGGGGGGGGGGGGGGGFDB@AFGGGGGGFEEFGFGGGGFDGE:@FGFGGGGGGGC8EFGGGGGGFFGGEGDGFGFGGGGEDGFGGGAF>FFDEFEEGGDEFGGGG:8=,6BD>F8F@=FDGFFGGGGFGA?CG5@7*=FGB,6DFDGFGCAFGGGGGFGBGG9A>9@@FFFFGFFDA@56@GE@A)+5583/6;;?:>(4*4(2:)413CG2(5)669<>0.4:56?,-(,-17;DF<((3((.3.6<(-,--((4>?BBBB?>5+3<64.
@M02996:162:000000000-B87FG:1:1101:4260:13640 2:N:0:TCGACGTC+TTATGCGA
GACTACAAGGGTATCTAATCCTGTTTGCTCCCCACGCTTTCGTGCATGAGCGTCAGTACAGGCCCAGGGGATTGCCTTCGCCATCGGTGTTCCTCCGCATATCTACGCATTTCACTGCTACACGCGGAATTCCATCCCCCTCTGCCGTACTCTAGCCTTGCAGTCACAAAGGCAGTTCCCAGGTTGAGCCCGGGGATTTCACCTCTGTCTTGCAAAGCCGCCTGCGCACGCTTTCCGCCCAGTAATTCCGGTTAACGCCTGCCCCCTTCTTATTTCCGCCGGTCCTGGCACGTAGTTACC
+
CCCCCGDEGGGGGFGGGFFGGGGGGGGGGGFGDGGGGGGGGGGGGGFFDFGGGGGGGFGGGGGCEGGGGG:BEGFGGGGGGBFGEEFBFGGGEFDFEF7FFFGFFFGGCEFFFGFAF:?9@@F@CEC:=FEEEAF@DGGGD@;DGC88<C5D,3DGFGG8B9DF8+DCDFGFFCD@FGEF;D5@,98FEGGBFFGFAFFEFGFF28)*1=CEEFFF94F@E97;(,263166/())-4>=14.5@6:>F()-,)):-(((-*((12,(().--)-4)(-(((-(,.28:0<<0)2/2)))
@M02996:162:000000000-B87FG:1:1101:4279:13640 2:N:0:TCGACGTC+TTATGCGA
GACTACAAGGGTATCTAATCCTGTTTGCTCCCCACGCTTTCGTGCATGAGCGTCAGTACAGGCCCAGGGGATTGCCTTCGCCATCGGTGTTCCTCCGCATATCTACGCATTTCACTGCTACACGCGGAATTCCATCCCCCTCTGCCGTACTCTAGCCTTGCAGTCACAAAGGCAGTTCCCAGGTTGAGCCCGGGGATTTCACCTCTGTCTTGCAAAGCCGCCTGCGCACGCTTTACGCCCAGTACTTCCGATTAACGCTCCCACCCAACGTAGTCCCGCTGCTGCTCGCACCTGTTTCGC
+
CCCCCGGGGGGFGGGGGG<FGGGGGGGGGG<FCFGGGGGGGGFGGGGGGCFGGGGGGGGGGGGGGGGGDGGGFFGGGGGGGGGGGGGGGGEGFFFGGGDGD9@DGGDGGEFGGGFFF:B6=CFDE7C>FCGGGFFFGFGEDDFGG9@F>DDEGGDEGGGFFFB,A+=CG?8AEFGGFGEFE@5CFC@>:ACA>D*))CA?CGEEF8)*18:84A:+5/0./3((/.((682,C?4A?0:CB0::*6A52()3104C(---(1.(1,((41,((-)..76-,,:).))(---(0)+++.(-
@M02996:162:000000000-B87FG:1:1101:10838:13738 2:N:0:TCGACGTC+TTATGCGA
GACTACTCGGGTATCTAATCCTGTTTGCTCCCCACGCTTTCGTGCATGAGCGTCAGTACAGGCCCAGGGGATTGCCTTCGCCATCGGTGTTCCTCCGCATATCTACGCATTTCACTGCTACACGCGGAATTCCATCCCCCTCTGCCGTACTCTAGCCTTGCAGTCACAAAGGCAGTTCCCAGGTTGAGCCCGGGGATTTCACCTCTGTCTTGCAAAGCCGCCTGCGCACGCTTTACGCCCAGTAATTCCGATTACCGCTCTCCCCCTACGTATTACCGCCGGTGCTGGCACGTAGTTAGC
+
CCCCCGFGGGGGGGGGGFGGGGGGGGGGGGFFFGGGGGGGGGGGGGGGGGGGGGGGGGGGGGGGGGGGGGGGGGGGGGGGGGGGGGEFGGGGDGGGGGGGGFGGGGGGGG:FGGGGGDFFGFFGGGGGGGGGGGGGGGFGGFFGGCBGBGFEFGGGGGGCEGFGGFGFGCCAFFGGFGCFADGGGGBGFFGBE4D=@FFFEGFFFFB78@CBFFCA;5<.2./:=9BB;31(1:4>((:::2.29<)6:3)(3.)0(((((0,4C>26:44)-4)))-,((((((.)(,,8:50;AF>A9
@M02996:162:000000000-B87FG:1:1101:6227:13744 2:N:0:TCGACGTC+TTATGCGA
GACTACTCGGGTATCTAATCCTGTTTGCTCCCCACGCTTTCGTGCATGAGCGTCAGTACAGGTCCAGGGGATTGCCTTCGCCATCGGTGTTCCTCCGCATATCTACGCATTTCACTGCTACACGCGGAATTCCATCCCCCTCTACCGTACTCTAGCCATGCAGTCACAAATGCAGTTCCCAGGTTGAGCCCGGGGATTTCACATCTGTCTTACATAACCGCCTGCGCACGCTTTACGCCCAGTAATTCCGCTTAACGCTGGCCCCCTACGTCTTACCGCCGCGTCTGGCCACTGTTTAGA
+
CCCCCGFGGGGGGGGGGGGGGGGGGGGGGGGGGGGGGGGGFGGGGGGGGGGGGGGGGGGGGGGGGGGGGGGGGGGGGGGGGGGGEECFFGGGGGGGDGGGGFGGGGGGGGGGGGGGG:BFF9FEGGGGGGGGGGGGGGGGGAFGGGFGFGFDEEDGGGGGGDDF=8DGGFFFGFGGFGFFAFCFGGFGEFGBA>4)5FFFFGF?@BEFCFD?EFCB*;D6=7813.1(1*,/:=))27?5?(.6B5><7(.-452:,(((-/(4>9>::03.2:-6(,,(-(--(4((.42(/033<.-)
@M02996:162:000000000-B87FG:1:1101:14135:13757 2:N:0:TCGACGTC+TTATGCGA
GACTACAAGGGTATCTAATCCTGTTTGCTCCCCACGCTTTCGTGCATGAGCGTCAGTACAGGCCCAGGGGATTGCCTTCGCCATCGGTGTTCCTCCGCATATCTACGCATTTCACTGCTACACGCGGAATTCCATCCCCCTCTGCCGTACTCTAGCCTTGCAGTCACAAAGGCAGTTCCCAGGTTGAGCCCGGGGATTTCACCTCTGTCTTGCAAAGCCGCCTGCGCACGCTTTACGCCCAGTAATTCCGATTAACGCTCGCACCCTACGTATTACCGCGGCTGCTGGCACCTAGTTACC
+
CCCCCGGGGGGGGGGGGEFGGGGGGGGGGGFGGGGGGGGGGGGGGGGGGGGGGGGGGGGGFGGGGGGGGGGGGGGGGGGGGGGGGGDGGGGGGGGGGGGGEFGGGGGGGEFFGGDEF:B?DEFGGGGGGGGGGGGGGGGGGFFGGGFFFGFFEFGGFGGCD88BFDGDGGGFGFGGFGFFFGGFGCCFFGGFFFDBFGFFFGFFD;=@CFC=EFF=>6F@C2<DD0;@FE@69?B<((:C(34A4:ADFF7?B36:--,--9-6C80(3(.).:6<)-4-33>404::B()(0000<>)4
@M02996:162:000000000-B87FG:1:1101:14512:13762 2:N:0:TCGACGTC+TTATGCGA
GACTACAAGGGTATCTAATCCTGTTTGCTCCCCACGCTTTCGTGCATGAGCGTCAGTACAGGCCCAGGGGATTGCCTTCGCCATCGGTGTTCCTCCGCATATCTACGCATTTCACTGCTACACGCGGAATTCCATCCCCCTCTGCCGTACTCTAGCCTTGCAGTCACAAAGGCAGTTCCCAGGTTGAGCCCGGGGATTTCACCTCTGTCTTGCAAAGCCGCCTGCGCACGCTTTACGCCCAGTAATTCCGATTAACGCTCGCACCCTACGTATTACCGCCGCTGCTGGCACGTAGTTAGC
+
CCCCCGGGGGGFFGGGGGFGGGGGGGGGGGFGGGGGGGGGGGGGGGGGGGGGGGGGGGGGGGGGGGGGGGGGGGGGGGGGGGGGGGGGGGGGGGGGGGGGCDFGGGGGGGEGGGGGG:BDDEFCEGGEGGGGGGGFDFDGGFFGGGF=?GFEDGDGGFADECECEBFCFFCFDFGGFGCA9DF@CFFA5:D=DFGF97ACEGEEFAB586B=EFE@EFF9=6:?<FFBF*6(81:A??CE1<B)=<AFF80-47<C-((--147C?(,1-..-5.4<?93(--7(,:0((5?0)12A.<9
@M02996:162:000000000-B87FG:1:1101:14529:13768 2:N:0:TCGACGTC+TTATGCGA
GACTACAAGGGTATCTAATCCTGTTTGCTCCCCACGCTTTCGTGCATGAGCGTCAGTACAGGCCCAGGGGATTGCCTTCGCCATCGGTGTTCCTCCGCATATCTACGCATTTCACTGCTACACGCGGAATTCCATCCCCCTCTGCCGTACTCTAGCCTTGCAGTCACAAAGGCAGTTCCCAGGTTGAGCCCGGGGATTTCACCTCTGTCTTGCAAAGCCGCCTGCGCACGCTTTACGCCCAGTAATTCCGATTAAAGCTCGCACCCTACGTCTTACCGGCGCTGCCTGCCCGTATTTTGC
+
CCCCCGFGGGGGGGGGGFFGGGGGGGGGGGGGEGGGGGGGGGGGGCGGGGGGGGGGGGGGGGGDGGGFGGGGGGGGGGGGGGGGGGGGGGEGFFGGGGGEEFFFGGFGEGGGGGDAE:?=B9FCEB@+FADFD;@+=FFGG=0+AFFFDDFDCFGFFAGFFG5CF+CEFGFFGADC8F@FC@@@DC@G@GG)99*5=FF?EGE3>AE54=C*8;6=38F;=41=;(..6*3(:<AF<?EG664-1):<D>7:6>)*..-.(),49:<(((.((().:((-21((-(5A<0(()0032)).
@M02996:162:000000000-B87FG:1:1101:4953:13817 2:N:0:TCGACGTC+TTATGCGA
GACTACACGGGTATCTAATCCTGTTTGCTCCCCACGCTTTCGTGCATGAGCGTCAGTACAGGTCCAGGGGATTGCCTTCGCCATCGGTGTTCCTCCGCATATCTACGCATTTCACTGCTACACGCGGAATTCCATCCCCCTCTACCGTACTCTAGCCATGCAGTCACAAATGCAGTTCCCAGGTTTAGCCCGGGGATTTCACATCTGTCTTGCATAACCGCCTGCGCACGCTTTACGCCCTGTACATCCGATTCACGCTTGAACCCTTCGTATTACAGCGCCTGTTGGACCGTATTTCAC
+
CCCCCGFGGGGGGGGG9CCFFGGGGGGGGFFFGGGGGGGGGGGGGGGGGGGD:CGCFGGGGFGGFGGGDGGDFGGGFFGGGGGCFGCFGGGGGGGGCGGG7DFDFGGGGGGGGGGDFDD=DEFGGCECFG>,DEC=?BEGGFFGGGBGFGFDGGGC?DF?DEDC,3<EFFA+3+=@BF@FGGGEF+)=>F6)<?DB=FFFE?*551***4+***/+.2*(*./((,(.,11(2:3>?1::31,)0)).0,),(*-0(,(,(*..14((.4(.(..-.))-((3,)).4.).7.)*+3)))
@M02996:162:000000000-B87FG:1:1101:4958:13841 2:N:0:TCGACGTC+TTATGCGA
GACTACACGGGTATCTAATCCTGTTTGCTCCCCACGCTTTCGTGCATGAGCGTCAGTACAGGTCCAGGGGATTGCCTTCGCCATCGGTGTTCCTCCGCATATCTACGCATTTCACTGCTACACGCGGAATTCCATCCCCCTCTACCGTACTCTAGCCATGCAGTCTCAAATGCAGTTCCCAGGTTGAGCCCGGGGATTTCACATCTGTCTTGCATCACCGCCTGCGCACGCTTTACGCCCAGTAATTCCGATTAACGCTTTGACCCTGCGTATTACAGCGGCCGCTGCTCCGTAGTTCGC
+
CCCCCGGGGGFFFGGGGEFGGGGGGGGGGGFGGFCGGGGGGGGGGGGFFGGGGGGGGGGGGGGGFGGG,@CFAFFFGGGGGGECDGFGFFGGFGGG7=CFEDFDGGGGGGGGGGGFB:D=F=E=E@F7CFEFFGG9DECGDAFFG9=A?C?9DFGGG9,689:C=+=EGGGFGFDCFGFFGGGC:*8F@GGAB*;4>CFFEGF*6@?578=4>4*+0;?576(((.6:;87(9())(8C=,:?FF9)42(0-47)2(((,,*).*41(,(--4>64).)(-,((-(-()),-.)2/0)(,
@M02996:162:000000000-B87FG:1:1101:5172:14001 2:N:0:TCGACGTC+TTATGCGA
GACTACTAGGGTATCTAATCCTGTTTGCTCCCCACGCTTTCGTGCATGAGCGTCAGTACAGGCCCAGGGGATTGCCTTCGCCATCGGTGTTCCTCCGCATATCTACGCATTTCACTGCTACACGCGGAATTCCATCCCCCTCTGCCGTACTCTAGCCTTGCAGTCACAAAGGCAGTTCCCAGGTTGAGCCCGGGGATTTCACCTCTGTCTTGCAAAGCCGCCTGCGCACGCTTTACGCCCAGTAATTCCGATTAACGCTCGCACCCTACGTATTACCTCGGCGTCTGGCCCGTGTTTGGC
+
CCCCCGGGGGGGGGGGGFGGGGGGGGGGGFAFFFGGGGGGGGGGGGGGGGGGGGGGGGGGGGGGFGGGGGGCFGGFGGGGGGGGGGCFFFGGGGGFGDCGGDFFDFGGGEFFEFGFG>FGFEECEEGCCFFGGGGFGGGGGAFFGGAC5>F=E=FFGGGFGFDFF9DFF8CFGFGGFGEF@FFGGFEDCFCBFFGFFDFEEFFEB;:7?FG@FFCF:622:68@F611:891>=AFF?EE((,58:)-2403859:-(-,()-4>60(:(.,.4)).).-,-,-,8:()(((0)*22((,
@M02996:162:000000000-B87FG:1:1101:4492:14006 2:N:0:TCGACGTC+TTATGCGA
GACTACCCGGGTATCTAATCCTGTTTGCTCCCCACGCTTTCGTGCATGAGCGTCAGTACAGGCCCAGGGGATTGCCTTCGCCATCGGTGTTCCTCCGCATATCTACGCATTTCACTGCTACACGCGGAATTCCATCCCCCTCTGCCGTACTCTAGCCTTGCAGTCACAAAGGCAGTTCCCAGGTTGAGCCCGGGGATTTCACCCCTGTCTTGCAAAGCCGCCTGCGCACGCTTTACGCCCAGTCATTCCGATTAACGCTCGCACCCTACGTATTACCGCGTCTGCTGGCACGTAGTTAGC
+
CCCCCGEGGGDGGGGGGGGGGGGGGGGGGGEFGGGGFFGGGGGGGFGGGGGGGGGGGGGGGGFGEEGGCG7F@EEGGGGGGGGEDE7FFGGGGGGGC@FGGFGGFGGGGGGGGGGDE:?DFGGCGGGGGGGGGGGFGFFGD@F6FFBCBGFFDF+EFEFGGECFGAGGGFCFCACECGFF3@*<:C@CC6D>4??25?FFCG=(5)/66C7)7FE+4;C(:(3=<:@,28925?F>08CEF04)14><>(.4(.-0,,--(134)4<??23463.:)(--(--3AA?(4(5:00*23.64
@M02996:162:000000000-B87FG:1:1101:12293:14020 2:N:0:TCGACGTC+TTATGCGA
GACTACAAGGGTATCTAATCCTGTTTGCTCCCCACGCTTTCGTGCATGAGCGTCAGTACAGGCCCAGGGGATTGCCTTCGCCATCGGTGTTCCTCCGCATATCTACGCATTTCACTGCTACACGCGGAATTCCATCCCCCTCTGCCGTACTCTAGCCTTGCAGTCACAAAGGCAGTTCCCAGGTTGAGCCCGGGGATTTCACCTCTGTCTTGCAAAGCCGCCTGCGCACGCTTTACGCCCAGTAATTCCGATTAACGCTCGCACCCTACGTATTACAGCCGCTGCTGGCACGTAGTTAGC
+
CCCCCGGGGGGFGGGGGGGGGGGGGGGGGGFGBGGGGGGGGGGGGGGGGGGGEGGGGGGGGGGGGGGGGGGGGGGGGGGGGGGGGGGGGGGGGGGGGGGGGFGFGGGGGGFGGGFGGDCGFFFEGGGFGGGGGGGFG=DGGDFGGGFFDDDEGGGAFGGGGGDBEFGGGGCFFFDFFGFFGGGEFFF;@GGFBEGBDGFFFGB59?@?CF>.8AEF=AF7=6;@D1;(.14(184A:6CE08>A@AF:7:),436:,,,-4C93C?(46:.))..6),,(--4660570?FF5.12+).)
@M02996:162:000000000-B87FG:1:1101:4481:14022 2:N:0:TCGACGTC+TTATGCGA
GACTACCCGGGTATCTAATCCTGTTTGCTCCCCACGCTTTCGTGCATGAGCGTCAGTACAGGCCCAGGGGATTGCCTTCGCCATCGGTGTTCCTCCGCATATCTACGCATTTCACTGCTACACGCGGAATTCCATCCCCCTCTGCCGTACTCTAGCCTTGCAGTCACAAAGGCAGTTCCCAGGTTGAGCCCGGGGATTTCACCCCTGTCTTGCAAAGCCGCCTGCGCACGCTTTACGCCCAGTAATTCCGATTAACGCTCGCACCCTACGTTTTACAGCCGCTGCTGGCACGTAGTTAGC
+
CCCCCGEFGGGGFGGGGCFGGGGGGGGGGGFGGFGGGEGGGGEFGGF,EFGGGGGGGGFFFDGGCFGFGG:,BEFFFGGGGGGG?EFG@FGGFGFGEF7@FFGGGGGEEGGGGGG,@:DDGGC+4>F7FDGGCDC8?@@E=:?=?D58<CD:EEF;8,AEBGBF7+=:?G??DFDGFF@A@CFGFCEGEFG2BBG>@GFFFG*(()-/6AC@<4?C/;;(2.68@((43/34C?BFFFGG33>-9):60()-(84:-----)(,1(3(344(.4).)5)(-49910808:485012<).-
@M02996:162:000000000-B87FG:1:1101:24517:14054 2:N:0:TCGACGTC+TTATGCGA
GACTACTCGGGTATCTAATCCTGTTTGCTCCCCACGCTTTCGTGCATGAGCGTCAGTACAGGCCCAGGGGATTGCCTTCGCCATCGGTGTTCCTCCGCATATCTACGCATTTCACTGCTACACGCGGAATTCCATCCCCCTCTGCCGTACTCTAGCCTTGCAGTCACAAAGGCAGTTCCCAGGTTGAGCCCGGGGATTTCACCTCTGTCTTGCAAAGCCGCCTGCGCACGCTTTACGCCCAGTAATTCCGATTAACGCTCGCACCCTACGTATTACAGCGGCTGCTGGCCCGTCGTTAGC
+
CCCCCGCFGGGGGGGGGGGGGGGGGGGGGGGGGGGGGGGGGGGGGGGGGGGGGGGGGGGGGGGGGGGGGGGGFGGGGGGGGGGFGGGGGGGGFGGGGGGGGFGGGGGGGGGGGGGCG>DFFEFEEGGGGGGGGGFDDDEGGAFDGBA>@DFEEFGFGCGFEGEDCADFFG8FE5DGFGEFFGEGFGFGFFGA>BGFFGFFCDEFBAFC>>F489?F@A56=0,8?(326*:1D?BB:BEG6:?276:AC:0-(8):----49;>GF6:?<42)854).)--(-((.5,4(((8)*2;,8)
@M02996:162:000000000-B87FG:1:1101:23540:14089 2:N:0:TCGACGTC+TTATGCGA
GACTACAGGGGTATCTAATCCTGTTTGCTCCCCACGCTTTCGTGCATGAGCGTCAGTACAGGCCCAGGGGATTGCCTTCGCCATCGGTGTTCCTCCGCATATCTACGCATTTCACTGCTACACGCGGAATTCCATCCCCCTCTGCCGTACTCCAGCGATGCAGTCACAGATGCAGTTCCCAGGTTGAGCCCGGGGATTTCACAACTGTCTTACATCACCGCCTGCGCACGCTTTACGCCCCGTACTTCCGATTACCGCTTGCACCCTACGTATTACCGCCGCTCCTGGCACGTAGTTAGC
+
CCCCCGGGGGGGGGGGDGGGGGGGGGGGGGFGGGGGGGGGGGGGGGGGGFGGGGGGGGGGGGGGGGGGGGGGGGGGGGGGGGGGGGGGGGGGGGGGGGGGDFGGGGGGGGGGGGGFG:BDCEEEGGGGGGGGGCADDFFGGFFDGE@FDGFFGGCG>6A>ECAEFBDCGFFFGFGGFGFFGGGFFFFCE7FAFFGFFCFECFCFFFBEFFFECB)@AF86116@FFB>@E>?3254(2:C39:>)(6<*-)438)*(,--,/,8C:07:2.....-)(-(,((((..(,(,-0)*23)-4
@M02996:162:000000000-B87FG:1:1101:19397:14093 2:N:0:TCGACGTC+TTATGCGA
GACTACAGGGGTATCTAATCCTGTTTGCTCCCCACGCTTTCGCGCCTCAGCGTCAGTAACGGGCCAGTGAGTCGCCTTCGCCACTGGTGTTCTTCCGAATATCTACGAATTTCACCTCTACACTCGGAGTTCCACTCACCTCTCCCGTACTCAAGACAGCCAGTATTGAAGGCATTTCCGAGGTTGAGCCCCGGGCTTTCACCCCCAACTTAACTGTCCGCCTACGCGCCCTTTACGCCCAGTAATTCCGAGCAACGCTAGCCCCCTTCGTATTACCGCGGCTGCTGGCCGGAAGTTCGC
+
CCCCCGGGGGGGGGGGGFGFGGGGGGGGGGFFGGGGGGGGGGGGGGGGGGGGGGGGGGGGGGGGGGGGGGGGGGGGEGGGGGGGGGCFFFFGGGGGGGGGGFGGGGGGGGGGGFGGGDFFGEF=8=EGGFGGGFGGGCEDDDBGGFF>?CFE9EGGGGGGGGFGGFGGGDGFGA7CFGFFEGGGGGFGFGG@AEDABGFEFGFF@FFDFF8:CFF+99>3=7<@D76(,::7<>962:CE??>D=62>G2),3>(*--(,-2139;>(84..27)64:07(33,42:B?((,).23+)39
@M02996:162:000000000-B87FG:1:1101:19404:14112 2:N:0:TCGACGTC+TTATGCGA
GACTACAGGGGTATCTAATCCTGTTTGCTCCCCACGCTTTCGCGCCTCAGCGTCAGTAACGGGCCAGTGAGTCGCCTTCGCCACTGGTGTTCTTCCGAATATCTACGAATTTCACCTCTACACTCGGAGTTCCACTCACCTCTCCCGTACTCAAGACAGCCAGTATTGAAGGCAGTTCCGAGGTTGAGCCCCGGGCTTTCACCCCCAACTTAACTGTCCGCCTACGCGCCCTTTACGCCCCGTAATTCCGGGCAACGCTAGCCCCCTTCGTATTACCGCGTCTGCTGGCACGAAGTTAGC
+
CCCCCGFGGGGGGGGGGEFEFGGGGGGGGGGFGGGGGGGGGGGGGGCFGGGGGGGGGGGGDGFFGGGFGGGGGGGGGGGGGGGGGGGGGG@FFGGGEGGGBCFFAFGCFCFFEFGGG:@DFGGGGGGGGGGGGFGGGFFGFDDFGGAD?DFFGFG7DF,@@DDFDFC,6,3;FF6@?GFDEECEGGED@GGFF5;2ACFFEG39@?@9@6:>316A5=D15:??F(4(4CBBG?FFBFGG(449)164?3)-472<-,-((234712(344(,,)-.-,(-(-46647:B?3))/*+.-)
@M02996:162:000000000-B87FG:1:1101:27862:14137 2:N:0:TCGACGTC+TTATGCGA
GACTACGGGGTATCCAATCCCGGTTGCCTCCCACGCCTTCGTGCATGAGCCTTAGTTCAGGCCCAGGGGATCGCCCTCCCCATCGGTTTTTCTCCGCATTTCCTCGCATTTCACCCCCACCCCCGGAAATTCCTCCCCCCCCGCCGTACTCCAGCCTTGCCGTCACAAACGCAGTTCCCAGGTTTGGCCCCGGGATTTCTCCCCTCTCCTTGCACGCCCGCTGCCCCTGCCTTTACCCCCGTACATTCGTATCACCCCTTGCACCCCCCTTTTTCCAGCGCTACCTGCACCTGCGTTGCC
+
CCCCCG7FGGC-,6,,;C,C88+@F+6,,CEF<C+8@FC,,6689,,C@F,;;,C6,CF<AFEC:EE6:C@,,4B,@,,8B6=?4@B,BF,AE,C>,84+,+4+9+8++6FD,@5,6)*6+@:E7:+++3,C,7D=++633)03<*)*3*B)6,*F:,,A8*:7*:=<82*)*)*1+3/;:C6<,*/*6C8.:>)(.<*)-@((,)41(9*)(1)0-7)(2((((.4((/,5C)))).;:-4-,.-).*,0.(*)2(,((.2)593-((-()..,4))(((((-())(.5,4))22*((.
@M02996:162:000000000-B87FG:1:1101:21270:14158 2:N:0:TCGACGTC+TTATGCGA
GACTACAGGGGTATCTAATCCTGTTTGCTCCCCACGCTTTCGTGCATGAGCGTCAGTACAGGCCCAGGGGATTGCCTTCGCCATCGGTGTTCCTCCGCATATCTACGCATTTCACTGCTACACGCGGAATTCCATCCCCCTCTGCCGTACTCTAGCCTTGCAGTCCCAAAGGCAGTTCCCAGGTTGAACCCGGGGCTTTCACCTCTGTCTTGCAAAGCCGCCTGCGCGCGCTTTCCGCCCCGTACTTCCGATTAACTCTCCCACCCTACGTATTACCGCCGCTGCTGGCACGTAGTTAGA
+
CCCCCGFGGGGGGGGGGFFGGGGFGGGGGFDFCGGGGGGGGGGGGGGGGGGGGGGGGGGGGGGGGGGGGDFGFGGGGGGGG7CCDGFGGGGGFGGGGGGGGFGGGGGG8EEFE9AFE896==FCEEEEGGGGECFFG8=CDAFD?CA8*=?7;=D,@EFGGFCA,;7,;>DF6*=CFGECEFGGFC)+3@C)*@G(5=6;EG*;=6>>CCFFBF)+(5C;C926=(,((/(,1:))(,2:-(-4)4><:(.(40.:)).).*.25(2(.((,.4)))--,-(3>6?3:((.28)*2+).)
@M02996:162:000000000-B87FG:1:1101:21259:14173 2:N:0:TCGACGTC+TTATGCGA
GACTACAGGGGTATCTAATCCTGTTTGCTCCCCACGCTTTCGTGCATGAGCGTCAGTACAGGCCCAGGGGATTGCCTTCGCCATCGGTGTTCCTCCGCATATCTACGCATTTCACTGCTACACGCGGAATTCCATCCCCCTCTGCCGTACTCTAGCCTTGCAGTCACAAAGGCAGTTCCCAGGTTGAGCCCGGGGATTTCACCTCTGTCTTGCAAAGCCGCCTGCGCACGCTTTACGCCCAGTAATTCCGATTAACGCTCGCACCCTACGTATTACCGCCGCTGCTGGCACGTAGTTAGC
+
CCCCCGGGGGGGGGGGGFGGGGGGGGGGGGGFGGGGGGGGGGGGGGGGGGGGGGGGGGGGGGGGGGGGGGGGGGGGGGGGGGGGGGGGGGGGGGGGGGGGGFGCGGGGGGGGGFEGGDFGGCFGGGGGGGGGGGGGGGGGGFFGGGAC?DFFGGGG?DGGGCCFGFGG6DFFGFGGFGFFFGGGGFEGFGGFFFD>DFFCCCEBFFEEEFGEBFCC3=G::9;DF>FB>8,,9(<BF?CC81.)164<G:8327):--((-1,,9:B(,44).26<2-,(-3449372(..38);A+)-4
@M02996:162:000000000-B87FG:1:1101:1794:14173 2:N:0:TCGACGTC+TTATGCGA
GACTACTCGGGTATCTAATCCTGTTTGCTCCCCACGCTTTCGTGCATGAGCGTCAGTACAGGCCCAGTGGATTGCCTTCGCCATCGCTGTTCCTCCGCATCTCTACGCATTTCACTGCTACACGCGGAATTCCATCCCCCTCTGCCGTACTCTCGCCTTGCAGTCTCAACGGCAGTTCCCAGGTTGAGCCCGGGTTTTCACCTCTGTCTTTCAAATCCGCCTTCGCCCCCTTTACGCCCAGTACTTCCGATTAACCCTCTCCCCCTACCTTTTTCCGCCTCTGCTTGCCCGTTGTTTGCC
+
--8A,C@<,,+;+;BC9,;CE<,CCA,C@CCC@-@+8@@CABFD@DGC9FE7C@7,<,<,,,646,,,,,,95,9AEAD,6@,89,,:,89A=A><+8+6+3=C,98>,>?F=,55E:D?=9<EEGG7CEEGGGG=@FDGC=FDFEBE*=::@,63=CE==,::1+5,+,+*+**4=@A*,7*2744*:;@)4@*85<19/<72>9857141*+/+/0),1,(/((,((3(69)7(-(1*(.))0644/,.,(*)*.,,(.*(,)((.(.).5).4(-((-())).),(,(-.);:*(-5
@M02996:162:000000000-B87FG:1:1101:18183:14309 2:N:0:TCGACGTC+TTATGCGA
GACTACTCGGGTATCTAATCCTGTTTGCTCCCCACGCTTTCGTGCATGAGCGTCAGTACAGGTCCAGGGGATTGCCTTCGCCATCGGTGTTCCTCCGCATATCTACGCATTTCACTGCTACACGCGGAATTCCATCCCCCTCTACCGTACTCTAGCCATGCAGTCACAAAGGCAGTTCCCAGGTTGAGCCCGGGGATTTCACCTCTGTCTTGCATAACCGCCTGCGCACGCTTTACGCCCAGTAATTCCGATTAACGCTTGCACCCTACGTATTACTGCGGCTGCTGGCCCGGGGTTCGC
+
CCCCCGGGGGGGGGGGGGGGGGGGGGGFGGFGGGGGGGGGGGGGGFGGGGGGGGGGGGGGGGGGGGGGGGGGGGGGGGGGGFGGGG@BFFEFGGGGGGGGGFG8FGGG6>FGGGEEG8BDFFGGGGGGGGGGGGGGGGGGGDFGGGFF?DFFCGGFGGGGGGFGGFGFFFGFGADGFGEFGGGFGGFGEGGFFFGBFGFC4==EF;3/@FFFFFE8BFG7268?D9906540>;3),3?E1.,)*694C>7:65-:-(---9),2,-(.,().86<.).-41((-).52,((.)22:(-3
@M02996:162:000000000-B87FG:1:1101:18291:14312 2:N:0:TCGACGTC+TTATGCGA
GACTACAGGGGTATCTAATCCTGTTTGCTCCCCACGCTTTCGTGCATGAGCGTCAGTACAGGCCCAGGGGATTGCCTTCGCCATCGGTGTTCCTCCGCATATCTACGCATTTCACTGCTACACGCGGAATTCCATCCCCCTCTGCCGTACTCTAGCCTTGCATTCACAAAGGCAGTTCCCAGGTTGAGCCCGGGGATTTCACCTCTGTCTTGCAAAGCCGCCTGCCCACCCCTTACGCCCAGTAATTCCGATTAACGCTCGCCACCTACGTATTACCCCCGCCTCTGGCCACTAGTTAGC
+
CCCCCGGGGGGGEGGGGGGGGGGGGGGGGGGGGGGGGGGGGGGGGGFGGGGGGGGGGGGGGGGGGGGGGGCFGGGGGGGGGGGGFE=FGGGGGGGECGGFGFGGGGGGDGGGGGFGF>FFDEF?EGFGGGGGGGGGGGGGGDFGGEAFDG53@,=FGFGGG,*3<+=ECFGFFFGGFGE9,DCFGGFGFGF99AG:@GFE?GFF=?3*8BF@F49+/5;12661(((),*/(2(54(,:::(,5/6A4C78::B4C--(-,)(-141034.,-3.)6(((-3-((,)..((()00<<<9)
@M02996:162:000000000-B87FG:1:1101:7431:14326 2:N:0:TCGACGTC+TTATGCGA
GACTACTCGGGTATCTAATCCTGTTTGCTCCCCACCCTTTCGCTCCTCAGCGTCAGTTACGGCCCAGAGATCTGCCTTCGCCATCGGTGTTCTTCCTGATATCTGCGCATTCCACCGCTACACCAGGAGTTCCAATCTCCCCTACCGCACTCTAGTCTGCCCGTACCCACTGCAGGCCCGAGGTTGAGCCTCGGGTTTTCACAGCAGACGCGACAAACCGCCTACGAGCCATTTACGCCCAATAATTCCGGATCACGCTTGCCCCCTACGTATTACAGCGGCTGCTGGCACGTCGTTCGC
+
CCCCCGGGGGGGGGGGGGGGGGGGFGGGGGGGGGGGGGGGGGGDGGGGGGGGGEGGGGGGGGGGGGG8FGGGGGGGGGGGGFGEFGEGGFFFFGGGGGGGGFGGGGGEEE@DFGFFG=@DD9EDFFGDFFGGGGDDF=DF=1;FG,:B*@D=BFDCADFGGGFFE?CGFGFFGFGGDD@D8CCCF5);:E87?>DBA@FEEFF4@6((0)1((23:@8/,263432(,4*(-:>AA?:CE<44)1-462.0(-.49-.-((1(.79>0:2,).4).).)-(-79FF?0<:<4))*//((-
@M02996:162:000000000-B87FG:1:1101:18293:14334 2:N:0:TCGACGTC+TTATGCGA
GACTACAGGGGTATCTAATCCTGTTTGCTCCCCACGCTTTCGTGCATGAGCGTCAGTACAGGCCCAGGGGATTGCCTTCGCCATCGGTGTTCCTCCGCATATCTACGCATTTCACTGCTACACGCGGAATTCCATCCCCCTCTGCCGTACTCTAGCCTTGCAGTCACAAAGGCAGTTCCCAGGTTGAGCCCGGGGATTTCACCTCTGTCTTGCAAAGCCGCCTGCGCACGCTTTACGCCCAGTAATTCCGATTAACGCTCGCACCCTACGTATTACCGCGGCTGCTTGCACGTATTTAGC
+
CCCCCGGGGGGGGGGGGFGGGGGGGGGGGGFFEGGGGGGGGGGGGGGGGGGGGGGGGGGGGGGGGGGGGGGGGGGGGGGGGGGGGGFGGFGGFGGGGGGEGFGGGGGGGGGGGGGDF:B?FFFEGGGGGGGGGCFGGGFGGDFGCGBFEGFFFGGGCDD=@FCCFFGGGGGFGFCGFGFFEGGGGF5C@FG9D4C9=CFC?C@*-66**=CBB484/)2,262:?(3693,(7?-:11:84:?A64<4FF)4:)6F,-(,-1(313311((..846)2-(,49>?:).3271))3<+)).
@M02996:162:000000000-B87FG:1:1101:7429:14344 2:N:0:TCGACGTC+TTATGCGA
GACTACTCGGGTATCTAATCCTGTTTGCTCCCCACCCTTTCGCTCCTCAGCGTCAGTTACGGCCCAGAGATCTGCCTTCGCCATCGGTGTTCTTCCTGATATCTGCGCATTCCACCGCTACACCAGGAGTTCCAATCTCCCCTACCGCACTCTAGTCTGCCCGTACCCACTGCAGGCCCGAGGTTGAGCCTCGGGTTTTCACAGCAGACGCGACAAACCGCCTACGAGCTCTTTACGCCCAATAATTCCGGATAACGCTTGCCCCCTACTTCTTACCGCGGCTGCTGGCACGTCGTTCGC
+
CCCCCGGGGGGFGGGGFFGGGGGGGDGGGGFGGGGGGGGGGGGGGGGGGGGGGGGGGGGGGGGGGGFGGGGGGDGGGGGGGGGGGGCCCBEFFGGGGGFFGFFGGGGGGGGGGGGGG=A=CFGGDFEDBFGGGFGGGEFFGDFDGDBGDGAEDD8AEEFFFFDBE>0EFE8;C?FE5CAFBE*:DFBGFG,:B>G25F57*BCF>63@B?<>6D0:8F:4C62;@?F21*,604<<0(2:(1:244A<C(046:9=(,(-(*(.*4(-1)-)).))(--((,,4:B?0??240)2:?0(,
@M02996:162:000000000-B87FG:1:1101:16888:14423 2:N:0:TCGACGTC+TTATGCGA
GACTACTAGGGTATCTAATCCTGTTTGCTCCCCACGCTTTCGTGCATGAGCGTCAGTACAGGCCCAGGGGATTGCCTTCGCCATCGGTGTTCCTCCGCATATCTACGCATTTCACTGCTACACGCGGAATTCCATCCCCCTCTGCCGTACTCTAGCCTTGCAGTCACAAAGGCAGTTCCCAGGTTGAGCCCGGGGATTTCACCTCTGTCTTGCAAAGCCGCCTGCGCACGCTTTACGCCCAGTAATTCCGATTAACGCTCGCACCCTACGTCTTACCGCGGCTGCTGGCACGTAGTTAGC
+
CCCCCGGGGGGGGGGGGGGGGGGGGGGGGGGGEGGGGGGGGGGGGGGGGGGGGGGGFGGGGGGGGGGGGGGGGGGGGGGGGCFGGGCFGGGGGGGGGGGGGFGGGGGGGGGGGGFGG:DDFEFGGGGGGGGGGFEGFFGGGFFGGGBFEGFDFGGGGGGGGGDFGFGGGGGFGFDFFGFFFFGEGFFGFGF@BEGBDGF?EFB:DA59@CGBE48=3?F::3;=D397>:>17;AFBF>C,2820.66C:74:>>G(----1-49?:1:3.(.45-(34;(,136?040<>68)1;C).:
@M02996:162:000000000-B87FG:1:1101:26935:14429 2:N:0:TCGACGTC+TTATGCGA
GACTACAAGGGTATCTAATCCTGTTTGCTCCCCACGCTTTCGTGCATGAGCGTCAGTACAGGTCCAGGGGATTGCCTTCGCCATCGGTGTTCCTCCGCATATCTACGCATTTCACTGCTACACGCGGAATTCCATCCCCCTCTACCGTACTCTAGCCATGCAGTCACAAAGGCAGTTCCCAGGTTGAGCCCGGGGATTTCACCTCTGTCTTGCATAACCGCCTGCGCACGCTTTACGCCCAGTAATTCCGATTAACGCTTGCACCCTACGTATTACCGCCGCTGCTGGCACGTAGTTAGC
+
CCCCCGGGGGGGFGGGFFGGGGGGGGGGGGGGGGGGGGGGGGGGGGGGGGGGGGGGGGGGGGGGGGGGGGGGGFGGGGGGGGGGGGCFEGGFGGGGGGGGGFGGGGGGGGGGGGGEE>D+BEFGGGGFG:EFFFFFGGGGGFFGGF=FFGFFGFFGGDG8DFFFGFGGG8DFGFDGFGFA>D7<CF@GFFF@>BDFDGFCFGFFFFEECFCEFFF+0;C==261=>F;B5,,>;<7;:EC:<8)/.)4::50<><7--(--15<CBF<::4<4845)1(,(-466??:63<(.0120.6)
@M02996:162:000000000-B87FG:1:1101:10721:14437 2:N:0:TCGACGTC+TTATGCGA
GACTACCAGGGTATCTAATCCTGTTTGCTCCCCACGCTTTCGTGCATGAGCGTCAGTACAGGCCCAGGGGATTGCCTTCGCCATCGGTGTTCCTCCGCATATCTACGCATTTCACTGCTACACGCGGAATTCCATCCCCCTCTGCCGTACTCTAGCCTTGCAGTCACAAAGGCAGTTCCCAGGTTTAGCCCGGGGATTTCACCTCTGTCTTGCAAAGCCGCCTGCGCACGCTTTACGCCCAGTAACTCTGCTTAACGCTCGCCCCCTACGTATTACCGCCGCTTCTGGCCAGTTGTTACC
+
CCCCCGGGGGGGGGGGG9FGGGGGGGGGGGGFCGGGGGGGGCFGGGGGGGGGGGGGGGGGGGGGGGGGDGGDFGGGGFGGGGGGGG:FCGGFGGGGGGDGCBGFGGGGEGGGFEFDF:BDCCBEG7FFGGGGGGGGGF@ED>FF6F9F5DFDE@FFFGF,>=5>=5DGGGGFG57CFDEFEG>@F+)5:4@=B4C2<C6*<FFFFFE?CAD@@F4:3;F92./6=(6(380(*6<BF6ED8,(6@)--*.1--0-2,-(-,)--929(((.)).:))(-(---((6)524(-)/02*))-
@M02996:162:000000000-B87FG:1:1101:10737:14457 2:N:0:TCGACGTC+TTATGCGA
GACTACCAGGGTATCTAATCCTGTTTGCTCCCCACGCTTTCGTGCATGAGCGTCAGTACAGGCCCAGGGGATTGCCTTCGCCATCGGTGTTCCTCCGCATATCTACGCATTTCACTGCTACACGCGGAATTCCATCCCCCTCTGCCGTACTCTAGCCTTGCAGTCACAAAGGCAGTTCCCAGGTTGAGCCCGGGGATTTCACCTCTGTCTTTCAAAGCCGCCTGCGCACGCTTTACGCCCAGTAATTCCGATTACCGCTCTCACCCATCGTATTACCGCGTCTGATGGCACGTAGTTAGC
+
CCCCCGGGGGGFGGGGGFGGGGGGDGGFGGEFEGGGGGGGGCEGGGGGGGGGGGGGGGGGGGGGGGGGGGGGGGGGGFGGDFGGGEFFGGEGFFGGGGGGGFGGGGGGGDGGCFFDG:D@DEFEGGGGGGGGFFGDGDFGGDFD6BAFBDD=E;BFGGG?D9:CEBFCGGGFGFDGFGEFDFFGGGEC@FGFFDGFFCFCCC=75*)97AG*7B4+*/;9:.618366;*6(28))4<EE01()*-)-25):3.-:(-,-(2)694((.,,(..-6A0(-(-0().).,33()02224<4
@M02996:162:000000000-B87FG:1:1101:5585:14490 2:N:0:TCGACGTC+TTATGCGA
GACTACTCGGGTATCTAATCCTGTTTGCTCCCCACGCTTTCGTGCATGAGCGTCAGTACAGGCCCAGGGGATTGCCTTCGCCATCGGTGTTCCTCCGCATATCTACGCATTTCACTGCTACACGCGGAATTCCATCCCCCTCTGCCGTACTCTAGCCTTGCAGTCACAAAGGCAGTTCCCAGGTTGAGCCCGGGGATTTCACCTCTGTCTTGCAAAGCCGCCTGCGCACGCTTTACGCCCAGTAATTCCGATTAACGCTCGCCCCCTACGTATTACCGCGGCTGCTGGCACGTAGTTAGC
+
CCCCCGGGGGGGGGGGGFFGGGGGGGGGGGFGGGGGGGGGGGGGGGGGGGGGGGGGGGGGGGGGGGGGGGGGGGGGGGGGGGGGGGFFEGGGFGGFGGGGGFGGGGGGGGGGGGGDG:DDFFFGGGGGGGFFEFGGGGDEGDFGGGF@9D?=FFFGGGGFF?DDCFFGG6@CFFG7BFEA@ECAEG)4:FDAFFGFFGFE?CEEF63<CFG=EF@+6;;6::67@FF((89?5<BA?BEE:?BAFA<4*.0(4).:-(--()(,149?F((,-())),-(((-((::(873:<5/2:.-4
@M02996:162:000000000-B87FG:1:1101:5586:14510 2:N:0:TCGACGTC+TTATGCGA
GACTACTCGGGTATCTAATCCTGTTTGCTCCCCACGCTTTCGTGCATGAGCGTCAGTACAGGCCCAGGGGATTGCCTTCGCCATCGGTGTTCCTCCGCATATCTACGCATTTCACTGCTACACGCGGAATTCCATCCCCCTCTCCCGTACTCTAGCCTTGCAGTCTCAAAGGCAGTTCCCAGGTTGAGCCCGGGGTTTTCACCTCTGTCTTGCCAAGCCGCCTGCGCACCCTTTACGCCCAGTACATCCGATTAACGCTTGCCCCACACGTATTACCGCGGCTGCTGTGCCTTAGTTACC
+
CCCCCGG8FGGGGGGGGFFFGGGGGGGGGFFGGGGGGGGGGGDFG8E<DGGGGGCEGAE@DF8FGGGGGG@,,AEFGGGGGGG7=CEFGGEGGFGGDGGGGFGDGGGGGGGGGGGDF:BBDC=+@CFFGFGGGG,+0=@CDDF6?@>:@=:D6>9B@D9=>DD>1+?,=>7AGFDG7C@AFCFGC*)9>CC09?D)0<FEFGFFDAE5>6FFF)8;3>D9E6(166>198((925A61CE?(5:*)))2,)(,0-0---((/(5C2(,4,..)(.6.12,,-47?:2.()))//+22-)-
@M02996:162:000000000-B87FG:1:1101:13568:14513 2:N:0:TCGACGTC+TTATGCGA
GACTACCAGGGTATCTAATCCTGTTTGCTCCCCACGCTTTCGTGCATGAGCGTCAGTACAGGCCCAGGGGATTGCCTTCGCCATCGGTGTTCCTCCGCATATCTACGCATTTCACTGCTACACTCCGCATTCCATCCCCCTCTGCCGTACTCTAGCCTCCCAGTAACAAAGGCAGTTCCCAGGTTGAGCCCCGGGCTTTCACCTCTGACTTGCAAAGCCGCCTGCGCACCCTTTACGCCCAGTAATTCCGATTACCGCTCGCACCCTACGTATTACCGCGGCTGCTGGCACGTAGTTATC
+
CCCCCG8FGGGGGGGGGGGGGGGGGGGGGGFGGGGGGGGGGGGGGFA5<FFGGGG@FGGG9FG,,,C7C764FFGGGGGGG@FGFGFFGGGGCFG=+?FFGFGGG<DGGGGGG9C,C:?9?>F,9,84FGEEE;9?D>D==8:+?>>+<=5D,CFFF8,,8@D=,2?DCFGFGFGGFGFA@>FE9FFGFGG5AEGAACFFEGFEDAE*:?>E6**=(0*8:>D2=69;>8??CEFF?DGGF(6CA56:::),())*---,-141><6(44...465<07,2-(,(47(-()40)213)).
@M02996:162:000000000-B87FG:1:1101:25567:14608 2:N:0:TCGACGTC+TTATGCGA
GACTACACGGGTATCTAATCCTGTTTGCTCCCCACGCTTTCGTGCATGAGCGTCAGTACAGGCCCAGGGGATTGCCTTCGCCATCGGTGTTCCTCCGCATATCTACGCATTTCACTGCTACACGCGGAATTCCATCCCCCTCTGCCGTACTCTAGCCTTGCAGTCACAAAGGCAGTTCCCAGGTTGAGCCCGGGGATTTCACCTCTGTCTTGCAAAGCCGCCTGCGCACGCGTTACGCCCAGTAATTCCGATTAACGCTCGCCCCCTTCGTATTACCGCGGCTTGTGTCCCGTATTTAGC
+
CCCCCGGGGGGGGGGGGGGGGGGGGGGGGGGFFGGGGGGGGGGGGFGGGGGGGGGGGGGGGGGGGGGGGDDFGGGGGGGGGGF@DECFFFGGGGGGGGGGGFGGGGGGGGGFGGGFG=DDGGG6ECEGDDGGGGGGFFFGDDFFGEA3:CFDDFDFFGGDFGCFGFGGGF,;DFGFFGFF3@CCFGF>@GF2B>D=>FAEFGEFD?BEFFGF4;3;4;G9=76(3,62:89,17(2:0?C:(3<*.:AC?512.6:(-,-,1((19((,,,(.3)).(,((,-((.5(64)4000034))
@M02996:162:000000000-B87FG:1:1101:25563:14626 2:N:0:TCGACGTC+TTATGCGA
GACTACACGGGTATCTAATCCTGTTTGCTCCCCACGCTTTCGTGCCTGAGCGTCAGTACAGGCCCAGGGGATTGCCTTCGCCATCGGTGTTCCTCCGCATATCTACGCATTTCACTGCTACACGCGGAATTCCATCCCCCTCTGCCGTACTCTAGCCTTGCAGTCTCAAAGGCAGTTCCCCGGTTGAGCCCGGGGATTTCACCTCTGTCTTGCAAAGCCGCCTGCGCACGCTTTACGCCCAGTAATTCCGCTTAACGCTCGCACCCTACGTATTACAGCGGCTGCTTGCCCGTATTTCCC
+
CCCCCG<FGGGGGGGGGFFGGGGGGGGGGGGGGGGGGGGGGGGGG,FE@FGGGGGGG9C@,,@C:BF,@@+,BAFGGGGGGGGGGEFFGGGG;5>FFFGGGFGFGFFG8EGGGGG<E:BDGEF>CEE7FFGGGGEF?,@EGAF?F95+3CFD7@DA8222@FEE?+?AF9DFGFCCFGF5,@@CFGFFBGG45?C=DGAECG3)(*.95@7>E=EF8AD>C1/4;4>(-*48DBBB(4:C?645=<).2,),(0-:--,-4C9>DFBF?(.))5)-)).,,-9;?))5B2360)*33)),
@M02996:162:000000000-B87FG:1:1101:6170:14627 2:N:0:TCGACGTC+TTAGGCGA
GACTACTGGGGTATCTAATCCTGTTTGCTCCCCACGCTTTCGTGCATGAGCGTCAGTACCGGCCCAGGGGACTGCCTTCGCAATCGGTGTTCCTCGGCATATCTACGCATTTCACTGCTACACTCGGAATTCCATCCCCCTCTGCCGTACTCTAGCCTTGCAGTTACAAAGGCGGTTACCAGTTTGACCCCGGGGATTTCACCTCTGCTTTGCAAACCCGCCTCCGCCCGCTTTACGCCCATTAATCCCGATTACCGCCCGCCCCCTCCGTATTCCCGCGGCTCCTGGAAGGTAGTTAGA
+
CCCCCG<FGGGGGGGGGEEGGGGGAFGGGDFGECF:F6FFGGGGGGG<DEGGGGGGG9;,6+@CFFGG:FG7FFGGGAGFG,@EFGGBFGGG=GF,,,@BFFGGG<FGGGFGGGG,E:BBFEF,,+@C@FGGGGGD=ED@>>D+6,:@<C?D,EF,=6,,@@5>,+6EF9:AF5+*3*3<3D:C;29+1;>>4*)55CFF4;**-*)*)2+7>F);(21(=14(((6,4*-3924)(4?*(.))*---*(01-))2,(((-)--/-((-(-,..)),((,,(,(-47((((,01+30)))
@M02996:162:000000000-B87FG:1:1101:6157:14642 2:N:0:TCGACGTC+TTATGCGA
GACTACTGGGGTATCTAATCCTGTTTGCTCCCCACGCTTTCGTGCATGAGCGTCAGTACAGGCCCAGGGGATTGCCTTCGCCATCGGTGTTCCTCCGCATATCTACGCATTTCACTGCTACACGCGGAATTCCATCCCCCTCTGCCGTACTCTAGCCTTGCAGTCACAAAGGCAGTTCCCAGGTTGAGCCCGGGGATTTCACCTCTGTCTTGCAAAGCCGCCTGCGCACGCGTTACGCCCAGTAATTCCGATTACCGCTCGCACCCTACGTATTTCAGCGGCTGCTGGCCCGTATGTAGC
+
CCCCCGGGGGGGGGGGFEEFGGGFAFGGGG<DCGGGGGGGGGGGGGGGGGGGGCFGGGGGGFGCCFGGGDCFFGGGGGGGGGFFGGECFGGGGGGFGGGGGFFGGGGGGGEFEFFCFDFBDEFEGGGE4DDFGGCFGFGGG=FGF,8@*=5:EGGADFFGDGD3,<@GFFGF?FDFFFEF96CAFFEF@CEBFFGB@CAECG:>(;B5@CC::FEF@F4:=6,((616(3:(1(38?FDE<??B/))-2(.(-.)*-,(((14(14<7::82..)))..((,71-))((((-0)*23)))
@M02996:162:000000000-B87FG:1:1101:26844:14658 2:N:0:TCGACGTC+TTATGCGA
GACTACTCGGGTATCTAAGCCTGTTTGCTCCCCACCCTTTCGCTCCTCAGCGTCAGTTACGGCCCAGAGATCTGCCTTCGCCATCGGTGTTCTTCCTGATATCTGCGCATTCCACCGCTACACCAGGAGTTCCAATCTCCCCTACCGCACTCTAGTCTGCCCGTACCCACTGCAGGCCCGAGGTTGAGCCCCGGGTTTTCACAGCAGACGCGACAAACCGCCTACGAGCCCTTTACGCCCAATAATTCCGGATAACGCTTGCGCCCTCCGTATTCCCGCGGCTGCTGGCACGTCGTTAGC
+
CCCCCGGGGGGGGGGGGEFFGGGGGCGGGGGGGGG@FGGGGGGEGGGGEFGGGGGGGFFGGGG:FGFDFGFFGGGGG9FGGCEGFGG=FFGFGGFFFGGGGFGGGDEGGGG9FAFGG:@?DDFGFEE<CEFGGF=3?@EFGAFGGGBGFDEF9EGFDEFFGGD=C*==DGCAGFCGEGF?CE>?CC@DB9*:@BD52BFCCFC=B8:BB)/63>05@FF7=96?B31(-*-(9:A>12CE?:??6).67><(,).9--,(-/,(/4((-4-4.8-)8?7(,3;96::>?1<:7)2/;-,6
@M02996:162:000000000-B87FG:1:1101:24416:14680 2:N:0:TCGACGTC+TTATGCGA
GACTACCAGGGTATCTAATCCTGTTTGCTCCCCACGCTTTCGTGCATGAGCGTCAGTACAGGTCCAGGGGATTGCCTTCGCCATCGGTGTTCCTCCGCATATCTACGCATTTCACTGCTACACGCGGAATTCCATCCCCCTCTACCGTACTCTAGCCATGCAGTCACAAATGCAGTTCCCAGGTTGAGCCCGGGGATTTCACATCTGTCTTGCATAACCGCCTGCGCACGCTTTACGCCCAGTAATTCCGCTTAACGCTTGCCCCCTACGTATTACCGCGGCTGCTGGCACGTAGTTGGC
+
CCCCCGGGGGGGGGGGGFGGGGGGGGGGGGGGGGGGGEGGGGGGGGGGGGGGGGGGGGGGGGGGGGGGGG7@EFFGGGGGGGGGGGGGGGGGGGGGGGGGGFGFGGGGGGGGGFFDG:==@CFGEFF@CFGGGGGGGGFEGFFFGA>A:CFFGGGGGFGCFFFD85@EFGGFGFGGFGEFFGCEGC@FBCG9DED):FFFFGFFFFFCFFGFFF?B*6C(4:<DF6026890>?9C;0=:?F?29246C:.(276*--(--1,.999??(,.-5))6:346(121)).8(),0)*20)(,
@M02996:162:000000000-B87FG:1:1101:24826:14690 2:N:0:TCGACGTC+TTATGCGA
GACTACTCGGGTATCTAATCCTGTTTGCTCCCCACGCTTTCGTGCATGAGCGTCAGTACAGGCCCAGGGGATTGCCTTCGCCATCGGTGTTCCTCCGCATATCTACGCATTTCACTGCTACACGCGGAATTCCATCCCCCTCTGCCGTACTCTAGCCTTGCAGTCACAAAGGCAGTTCCCAGGTTGAGCCCGGGGATTTCACCTCTGTCTTGCAAAGCCGCCTGCGCACGCCTTACGCCCAGTAATTCCGATTAACGCTCGCACCCTACGTATTACCGCGGCTGCTTGCCCGTAGTTAGC
+
CCCCCGGGGGGGGGGGGGGGGGGGGGGFGGGGEGGGGGGGGGGGGGGGFGGGGGGGGGGGGGGGGGGGGGEFGGGGGGGGGGGGGGGGGGGGGGGGGGGGE?GGGGGGGGGGGGGFGDFDG,EGGGGEEGGGGGGGGGGGGDFGGFBF>G?DFGFGGGGGGGEDFFGFFBFFGFGFFGFFGGGGFGEGE@FADF4@FGFEFGFFF?B?EFG=;FEF30;77:;DFFF2:53(9:?BB<CEFF0)*))6:8041762----492;D08::<.)6:9A>:((,-(4:)),2(.(0)1;CA).
@M02996:162:000000000-B87FG:1:1101:3027:14719 2:N:0:TCGACGTC+TTATGCGA
GACTACTCGGGTATCTAATCCTGTTTGCTCCCCACGCTTTCGTGCATGAGCGTCAGTACAGGCCCAGGGGATTGCCTTCGCCATCGGTGTTCCTCCGCATATCTACGCATTTCACTGCTACACGCGGAATTCCATCCCCCTCTGCCGTACTCTAGCCTTGCAGTCACAAAGGCAGTTCCCAGGTTGAGCCCGGGGATTTCACCTCTGTCTGACCAAGCCGCCTCCGCACCCTTTACGCCCCATACATCCGCTTAACGCTCGCACCCTCCGTTTTACAGCGGCTGCCTGCCACACTGTACC
+
CCCCCGGFFFGGGGGGAFEGGGFFGCFGGGGGGGGGGGGGGGGGGGGGDGGGGE@FEFGGGEFEGGCEDGG@F<FFFGGGDFGGFE,8?FEBFFGGDGC=F9DFFGGGGGGFGFEDC5?+=EE8CFG7CD8EF,,=?FFEDAFFGC5>:?DDEEGGFDFGE,8@?AFE?3,:CA+,?CCFE:*,,*:*8CF):>D@(<A?*<@5B6=/*8+**)026><7*66(/(/61*/,;:)6::C8(((.))).2()4156:(-(--919<2((49()(().),,-((--(())(.))))*+3.))
@M02996:162:000000000-B87FG:1:1101:13097:14742 2:N:0:TCGACGTC+TTATGCGA
GACTACCGGGGTATCTAATCCTGTTTGCTCCCCACGCTTTCGTGCATGAGCGTCAGTACAGGCCCAGGGGATTGCCTTCGCCATCGGTGTTCCTCCGCATATCTACGCATTTCACTGCTACACGCGGAATTCCATCCCCCTCTGCCGTACTCTAGCCTTGCAGTCACAAAGGCAGTTCCCAGGTTGAGCCCGGGGATTTCACCTCTGTCTTGCAAAGCCGCCTGCGCACGCTTTACGCCCAGTAATTCCGATTAACGCTCGCACCCTACGTATTCCCGCGGCTGCTGGCACGTCGTTGTC
+
CCCCCGGGGGGGGGGGGGGGGGGGGGGGGGFGEGGGGGGGGGDGGGGGCGGGGGGGGGGGGGGGGGGGGGGDGGGGGGGGGGGGGGFGGGGGGGGGGGGGGFG@FGGGEEGGGGGEFDFFFEFGGGG7FGGGGGGFGCFGGFFGGGFFEGFFFGGFGGGGGG@FEFGGGGFFGFGGFGFFEFDFCF@;:CFBFFGBDGFCEGF===8)7A>49*.16AF>E9?;;(66;*229<24,4>C1<?2946<>8)4(067--(--1,-9:?(324)-5)).(((-((,3::?FF?(0)*2/(()
@M02996:162:000000000-B87FG:1:1101:12639:14760 2:N:0:TCGACGTC+TTATGCGA
GACTACCAGGGTATCTAATCCTGTTTGCTCCCCACGCTTTCGTGCATGAGCGTCAGTACAGGCCCAGGGGATTGCCTTCGCCATCGGTGTTCCTCCGCATATCTACGCATTTCACTGCTACACGCGGAATTCCATCCCCCTCTGCCGTACTCTAGCCTTGCAGTCACAAAGGCAGTTCCCAGGTTGAGCCCGGGGATTTCACCTCTGTCTTGCAAAGCCGCCTGCGCACGCTTTACGCCCAGTAATTCCGATTAACGCTCGCACCCTCCGTATTACCGCGGCTGCTGGCCCGTAGTTAGC
+
CCCCCGGGGGGGGGGGGGGGGGGGGGGGGGFFEGGGGGGGGGGGGGGGCFGGGGGGGGGGGGGFGGFGGGEGGGGGGGGGGGGGGGGGGGGGGGGGGGGGGFGGGGGGGGGGGGGFGDFDFEFEGGFFGGGGGGGGGDDEGAFGGG>FEGFEEGGGGGG8DGEEGFFGGBCFG57FFGFFBEGFFGBFC?F=EFGFFGFFEGFFDFFFEF85@A4=;;*6E612?01(687?5?49?<E?0(546)6<:300:<4:(-(--99>D?:(4,(,4(.66(43(,4,(,5(8(3(0)*2<2<<
@M02996:162:000000000-B87FG:1:1101:12620:14773 2:N:0:TCGACGTC+TTATGCGA
GACTACCAGGGTATCTAATCCTGTTTGCTCCCCACGCTTTCGTGCATGAGCGTCAGTACAGGCCCAGGGGATTGCCTTCGCCATCGGTGTTCCTCCGCATATCTACGCATTTCACTGCTACACGCGGAATTCCATCCCCCTCTGCCGTACTCTAGCCTTGCAGTCACAAAGGCAGTTCCCAGGTTGAGCCCGGGGCTTTCACCTCTGTCTTGCAAAGCCGCCTGCGCACGCTTTACGCCCAGTAATTCCGATTCACGCTCGCACCCTCCGTATTACCGCGGCGGCTGGCTCGTAGTTAGC
+
C-CCCGEGGGGGCFGGGFGGGGGGGGGGGGDFGGGGGGGGGGGGGFGGGGGGGGGGGGAFG@,@BFG?G:F@FGFGGGGCEFFGGDGGGGGGCFA<4BFGGFGGGGGEEGGGGGGAF:DFGCFCEFECFGGGFFFFGDFEG@F6?DA@@GFDEGGCDDAFGGFG80D@FGFFGF>,?C@*3,@<DCE*:CE559*06<A>?EF3>6@/9FG4@FC+02;:=:7=;0649*6;*8<4:BEG?2:)95<<>()(-*.:..---/(-92?(,444(4-4)6321(-(-4;?:()-.0;C<6<9
@M02996:162:000000000-B87FG:1:1101:12277:14792 2:N:0:TCGACGTC+TTATGCGA
GACTACTCGGGTATCTAATCCTGTTTGCTCCCCACGCTTTCGTGCATGAGCGTCAGTACAGGCCCAGGGGATCGCCTTCGCCATCGGTGTTCCTCCGCATATCTACGCATTTCACTGCTACACGCGGAATTCCATCCCCCTCTGCCGCACTCTAGCCTTGCAGTTACAAATGCAGTTCCCAGGTTGAGCCCTGGGATTTCACCTCTGTCTTGCAAAGCCGCCTGCGCACCCTTTACGCCCAGTAATTCCGATTAACGCTCGCACCCTACGTCTTACGCCGGCTGCTGGCACGTAGTTAGC
+
@-ACCFEGEED-@E@EGGGGGGGGAFFGGFDDEGGGGECGAFFGE,A@,A<@CCEEFCFGGGG:FFF7F7:F,@F=CFGGDGG:,6BFFFCFFGGGGCFCF7;,@FFG6CFGGGA<F>99B94++>C+F=8EFG:3=,@EG=F++8:+3@DD@=C,,722,,5@,+?7=7,?9CFFFFEA,3;<97CF@9D);?D2@7A6<FEEBF@8@FGBEA?67)0(/,/,=6110*,(2;CC;;E8<B?A=25<C20313.:-(-(-),(1142::3(,:6<(,3((-(-4:4?B0)17)/2<6))
@M02996:162:000000000-B87FG:1:1101:28454:14793 2:N:0:TCGACGTC+TTATGCGA
GACTACACGGGTATCTAATCCTGTTTGCTCCCCACGCTTTCGTGCATGAGCGTCAGTACAGGTCCAGGGGATTGCCTTCGCCATCGGTGTTCCTCCGCATATCTACGCATTTCACTGCTACACGCGGAATTCCATCCCCCTCTACCGTACTCTAGCCATGCAGTCACAAAGGCAGTTCCCAGGTTGAGCCCGGGGATTTCACCTCTGTCTTGCATAACCGCCTGCGCACCCTTTACGCCCCGTAATTCCGATTAACGCTTGCACCCTACGTATTACCGCGGCTGCTGTCACGTCGTTAGC
+
CCCCCGGGGGGGGGGGGFFGGGDFGEGGGGCFCFGGGCGGGGGGEGGGGGGGGGGGFGGGGGGGGGG?CGGGGGGGGGGGGGGGGEFFGGGGFGGGGGGGGFGGGGGGGGGGGGGAFDF=DEGGGB:CFFGGFG8DFD=EGABGFFAFFG5D9;FGGGG?EGBDFFGGGGFFGFGFFGFFGGCCFD@FEEE=>B49@FFFFG33565>5>84@AC8>FCBD963;1(42*/4F)7>B:C?(14631<<0:54(750-((--94<7:<1<1.)-(.4.(-(-(74-37),).270::1,:2
@M02996:162:000000000-B87FG:1:1101:13330:14850 2:N:0:TCGACGTC+TTATGCGA
GACTACACGGGTATCTAATCCTGTTTGCTCCCCACGCTTTCGTGCATGAGCGTCAGTACAGGTCCAGGGGATTGCCTTCGCCATCGGTGTTCCTCCGCATATCTACGCATTTCACTGCTACACGCGGAATTCCATCCCCCTCTACCGTACTCTAGCCATGCAGTCACAAAGGCAGTTCCCAGGTTGAGCCCGGGGATTTCACCTCTGTCTTGCATAACCGCCTGCGCACGCTTTAAGCCCAGTAATTCCGATTAACGCTTGCACCCTCCGTATTACCGCGTCTGCTGGCACGTAGTTAGC
+
CCCCCGFGGGGGGGGGGGFGGGGGGGGGGGFFEGGGGGGGGGGGGGGGGGGGGGGGGGGGGGGGGGGGGGGGGGGGGGGGGGGGGGGGGGGGFGGGGGGGGFGGFGGGGGGGGGGFG:DBFFGGGGGGGGGGGGGGGGFDGDFGGGFGFGFFDFGGGGGGFGEDGFFGGGGFCFGGFGFFEEDCFGECEGGABEGFFGF?EGFEF6BECFD:BF?A48D>:9:61(..6*(65?A))4@::B3)/6<6:0>6:36:-----7?<C?0(-112(565)43,,,-(--543:,8002/2.-4
@M02996:162:000000000-B87FG:1:1101:14368:14850 2:N:0:TCGACGTC+TTATGCGA
GACTACCGGGGTATCTAATCCTGTTTGCTCCCCACGCTTTCGTGCATGAGCGTCAGTACAGGCCCAGGGGATTGCCTTCGCCATCGGTGTTCCTCCGCATATCTACGCATTTCACTGCTACACGCGGAATTCCATCCCCCTCTGCCGTACTCTAGCCTTGCAGTCACAAAGGCAGTTCCCAGGTTGAGCCCGGGGATTTCACCTCTGTCTTGCAAAGCCGCCTGCGCACGCTTTACGCCCAGTAATTCCGATTAACGCTCGCACCCTACGTATTACCGCCGCTGCTGGCACGTCTTTAGC
+
CCCCCGGGGGGGFGGGGGGGGGGGGGGGGGGGEFGGGGGGGGGGGGGGGFGGGGGGGGGGGGGEGGGGGGGGGGGGGGGGGGGGGGGGGGGGGGGGGGGGGFGGGGGGGGGGGGGEG:DDFFFGGGGGGFGGGGGGG?DGGFFGGGFFFGFEFGGGGGGFFF@DCFGGGGGFGFGFFGFF@FGGGGFGEGGFFFGBFGFFFGFFFF@FFFGFEFC;EAC2261;@>F>>E>:CBDFFFED:65)*-64:58-67)*-----1-4986:::1))5.6)3-(-,(4378????(0)**3..:
@M02996:162:000000000-B87FG:1:1101:29036:14861 2:N:0:TCGACGTC+TTATGCGA
GACTACCAGGGTATCTAATCCTGTTTGCTCCCCACGCTTTCGTGCATGAGCGTCAGTACAGGCCCAGGGGATTGCCTTCGCCATCGGTGTTCCTCCGCATATCTACGCATTTCACTGCTACACGCGGAATTCCATCCCCCTCTGCCGTACTCTAGCCTTGCAGTCACAAAGGCAGTTCCCAGGTTGAGCCCGGGGATTTCACCTCTGTCTTGCAAAGCCGCCTGCGCACGCTTTACGCCCCGTAATTCCGATTAACGCTCGCCCCCTACGGATTCCCCCGCGTGCCGGCACGTGGTTAGC
+
CCCCCGGGGGGGGGGGCCFFGGGGGGGGGGFFEGFGGEGGGGGGGGGGGGGGGGGGGGGGGGGDGGGGGGGGGGGGGFFGGGFGGEF:FFGEFEFGGGG@F+E@FFFGGGGGGGGGG8+664BE+:B@FGFFD;DDF=@CDDFGGGACDGFFGGGFFFGDFEEFD<CFGD?CFFGGFGEFGGEEFD@GF?D=9?4)6<F<EF@FFFFFFFG4>=6+.;7:163=819135(,9:A)((22((-(8(6)*50(,..*-----1-(/493:3((,(..)(--(((,((,((((-0)1:8)22
@M02996:162:000000000-B87FG:1:1101:13332:14869 2:N:0:TCGACGTC+TTATGCGA
GACTACACGGGTATCTAATCCTGTTTGCTCCCCACGCTTTCGTGCATGAGCGTCAGTACAGGTCCAGGGGATTGCCTTCGCCATCGGTGTTCCTCCGCATATCTACGCATTTCACTGCTACACGCGGAATTCCATCCCCCTCTACCGTACTCTAGCCATGCAGTCACAAAGGCAGTTCCCAGGTTGAGCCCGGGGATTTCACCTCTGTCTTGCATAACCGCCTGCGCACGCTTTACGCCCAGTAATTCCGATTAACGCTTGCCACCTACGTATTACCGCGGCTGCTGGCACGTAGTTAGC
+
CCCCCGGGGGGGGGGGGFGGGGGGGGGGGGFFCGGGGGGGGGGGGGGGGGGGEEGGFGGGGGGGGGGGGGGGGGGGGGGGGFGGGGGGGGGGGGGGGGGGEFGGGGGGGGGGGGFFGDFGFEECCFGCGFGFGGGFDEFGGFFGGFBDFGADDFGGGCCEFFDFGFFGFDFFF:?C?FCFEFG?FGFGECGA>EGFFFFEFGF@BFFEEFGF=F<=>FG976610.6(.*67<<24:BDE?07A*)6<C?8?FD4:-,(--1()24(,5342-3.)-2-(,-(,(5>5-(,800*/266)
@M02996:162:000000000-B87FG:1:1101:29017:14871 2:N:0:TCGACGTC+TTATGCGA
GACTACCAGGGTATCTAATCCTGTTTGCTCCCCACGCTTTCGTGCATGAGCGTCAGTACAGGCCCAGGGGATTGCCTTCGCCATCGGTGTTCCTCCGCATATCTACGCATTTCACTGCTACACGCGGAATTCCATCCCCCTCTGCCGTTCTCTAGCCTTGCAGTCACAAAGGCAGTTCCCAGGTTGAGCCCGGGGATTTCCCCTCGGTCTTGCAAAGCCCCCTGCTCACCCTTTACGCCCAGTAATTCCGATTAACGCTCGACCCCTCCTTATCACCTCCGCTGCTTGCACGTAGTTGCC
+
CCCCCGGGGGGGFGGGFFGGGGGGGGGGGGGGGGGGGGGGGGGGGGGGCFFEGGGGGGGGGGGGGGGDGGGDFGGGGGGGGGGGGGFFGGGGGGGGGGGGG7EDEGGGGGFGGGGGG8?DFEGGGG>FE:EFDGFFG8DGDAF?FF9>*=*;DDDBDFGFDED=,3=FFBCFFF7@CGE6@D>CC*);8@F>DF4)>FF<4:>(()(05;+);*1+/2*(2..(,(/17*61>44>,(:E1?8>84..*.7(-).:(,(,,)(4C:B(-,)..).)()((--8((5),().(0)*23)-.
@M02996:162:000000000-B87FG:1:1101:29037:14880 2:N:0:TCGACGTC+TTATGCGA
GACTACCAGGGTATCTAATCCTGTTTGCTCCCCACGCTTTCGTGCATGAGCGTCAGTACAGGCCCAGGGGATTGCCTTCGCCATCGGTGTTCCTCCGCATATCTACGCATTTCACTGCTACACTCGGAATTCCATCCCCCTCTGCCGTACTCTAGCCTGGCAGTCACACAGGCAGTTCCCAGGTTGAGCCCGGGGATTTCCCCTCTGACTTGCAACGCCGCCTGCGCACGCTTTACGCCCAGTAATTCCGATTACCGCTCGCACCCTACGTATTACCGCAGCTGCTGGCACGTAGTTCGC
+
CCCCCGGGGEGGFGGGGGGGGGGFGGGGGEFFCFGGGGGGGGGGGGGGFGGGGGGGGGGGGGGGGCF@FG@FEFGGGGGGGGGGG6FGGGGGCGEFCEFCFFGFEGGG8EGGGGF5E8DDDEF,@7BFFFGGGGG9D=DGGFFGGGB@9DFEFGGGDE8=@F9>@<=D+>=DG6CGFGC?DF6<<C@CC?@8:>C)<FFF/D):@6)*1;@3466)-/87D0/:?;B6,33:DD)-(4CE62:A*).4::)-1>)>-((-(9(9>:0(2:,).266)(((,(,.4?:033)(.)*23.1(
@M02996:162:000000000-B87FG:1:1101:26498:14888 2:N:0:TCGACGTC+TTATGCGA
GACTACTCGGGTATCTAATCCTGTTTGCTCCCCACGCTTTCGTGCATGAGCGTCAGTACAGGCCCAGGGGATTGCCTTCGCCATCGGTGTTCCTCCGCATATCTACGCATTTCACTGCTACACGCGGAATTCCATCCCCCTCTGCCGTACTCTAGCCTTGCAGTCACAAAGGCAGTTCCCAGGTTGAGCCCGGGGATTTCACCTCTGTCTTGCAAAGCCGCCTGCGCACGCTTTACGCCCAGTCATTCCGCTTAACGCTCGCACCCTACGTATTACCGCGGCTGCTGGCACGTAGTTAGC
+
CCCCCGGGGGGGGGGGGGGGGGGGGGGGGFFFGGGGGGGGGGGGGGGGGGGGFGGGGGGGGGGGGGGGGGDGGGGGGGGGGGGGGGGFGGGGGGGGGGGGEFGGGGGGGGGGGGGDG:DDD@FEGGGGCFGGADGFCFFGD>FFGGA@*=DD@DFGGGGDBFDFGFFGGGGFGFGGFGEA9@@F@7:4>ADBFFGF@GFFFGEEFA=87AF5>48C;5>;>3631(.(61.(7:AAFFGGF??)74).250(-)-*(-(--1-7D<2468.,42).),(--,((().(-4<(.0*234):
@M02996:162:000000000-B87FG:1:1101:27812:15009 2:N:0:TCGACGTC+TTATGCGA
GACTACACGGGTATCTAATCCTGTTTGCTCCCCACCCTTTCGCTCCTCAGCGTCAGTTACGGCCCAGAGATCTGCCTTCGCCATCGGTGTTCTTCCTGATATCTGCGCATTCCACCGCTACACCAGGAGTTCCAATCTCCCCTACCGCACTCTAGTCTGCCCGTACCCACTGCAGGCCCGAGGTTGAGCCTCGGGTTTTCACAGCAGACGCGACAAACCGCCTACGCGCCCTTTACGCCCCATAATTCCGGATAACGCTTGCCCCCCTGCTTTTACCGCGGCTGCTGGCCCGTCTTTAAC
+
CCCCCGFGGGGG7FGGGGGGGGFFGGGGFGCGGEGEGGGGGGGC<CEGFGGGGEGGFGGGGGGGGGDFGGGFGCGGGGGGDGGGGGEBCFGGEEBFGFFCFEGGGGGGECEGEEFFG8:==9EGGGEFFAFFFGADFDFEGFFGGGBC5=?D,D9CFFGGGE:@C5>=;EEFGB?F>DDF8C>17*<FFG::>>G4:CFEEGF49?((0)99(=@3@A<9=31:@((,-*-(*)6)-,:C9?30*).-::53?F)C-,--,1,)1-((((()).--4(((,,(4().((.11))/*3..-
@M02996:162:000000000-B87FG:1:1101:18942:15010 2:N:0:TCGACGTC+TTATGCGA
GACTACTCGGGTATCTAATCCTGTTTGCTCCCCACGCTTTCGTGCATGAGCGTCAGTACAGGCCCAGGGGATTGCCTTCGCCATCGGTGTTCCTCCGCATATCTACGCATTTCACTGCTACACGCGGAATTCCATCCCCCTCTGCCGTACTCTAGCCTTGCAGTCACAAAGGCAGTTCCCAGGTTGAGCCCGGGGATTTCACCTCTGTCTTGCAAAGCCGCCTGCGCACGCTTTACGCCCAGTAATTCCGATTAACGCTCGCACCCTACGTATTACCGCCGCTGCTGGCACGTAGTTAGC
+
CCCCCGGGGGGFCGFGFGGGGGGGGGGFGGFGEGGGGGGGGGGGGGGGGGGGGGGGGGGGGGGGGGGGGGC=FGGGGGGGGGGGGGEFFGGGGGGGGGGGGFGGGGGGGGGGGGGGGDFFGEFGGGGGGGGGGGGGGGGGGDF+AGACAGFEFGGGGGGGGGFFGFGGFCCAFFDGFGEA9DFFGC@?EGGFFFG(5<FFFGEEFFFEFFGFFF4=(;C:C:;?6,:(6*3-9<AFFFGG165696<<C?7-25:G--,-(1(-5:(1::4.-:.:916499961)).47<(00*/2)))
@M02996:162:000000000-B87FG:1:1101:27286:15017 2:N:0:TCGACGTC+TTATGCTA
GACTACCGGGGTATCTAATCCTGTTTGCTCCCCACGCTTTCGTGCATGAGCGTCAGTACAGGCCCAGGGGATTGCCTTCGCCATCGGTGTTCCTCCGCATATCTACGCATTTCACTGCTACACGCGGAATTCCATCACCCTCTGCCGTACTCTAGCCTTGCAGTCACAAAGGCAGTTCCCAGGTTGAGCCCGGGGATTTCACCTCTGTCTTTCAAAGCCGCATGCGCACGCTTTACGCCCAGTAATTCCGATTAACGCTCGCACCCTACGTACTACCGCCGCCGCTGTCACTTAGTTAGC
+
CCCCCGGGGGGGGGGGDFFGGGGGGGFFEFFGGCGGGFGGGGGGGGGGGGGGGEGGG9EFFGGGGGGEGGEEFFGGGGGGGGGGGGFEGGGGGGGGFGGGGCGC9FGGGCCFGGGGF:@3?@FCG7FGGFFGFGGD+@DF=DFFGFFF5CFEGGFFFFC,@2:@CCFGFED@FFGFFGCAEGGEGGF0:EG@4BC@=FFFCGFFD6;*/;7).;?+/;D@D00(5.3:>=3:C?9A0::C::5)/-).?27:05:>-(-,-136C3(8:14?(46)42,(-(((-,3(.)6)*9<09)--
@M02996:162:000000000-B87FG:1:1101:27827:15020 2:N:0:TCGACGTC+TTATGCGA
GACTACACGGGTATCTAATCCTGTTTGCTCCCCACCCTTTCGCTCCTCAGCGTCAGTTACGGCCCAGAGATCTGCCTTCGCCATCGGTGTTCTTCCTGATATCTGCGCATTCCACCGCTACACCAGGAGTTCCACTCTCCCCTACCGCACTCTAGTCTGCCCGTACCCACTGCAGGCCCGAGGTTGAGCCTCGGGTTTTCACCGCAGACGCGACAAACCGCCTACGAGCCCTTTACTCCCAATAATTCCGGATAACGCTTGCCCCCTCCGTATTCCCGCGGCTGCTGGCACGTGGTTAGC
+
CCCCCGGGFGGEGGGGGGGGGGGGGGGGGGEFEFGFGGGGGGGFGGGGGGGGGGGGGGGGGGGGGGGFGGGGAFGGGGGGGGGC?EGFGGGGGGGGFGGGCDGGEEEGGEGCCFGGG>DDGGGGFFFDFEGGGGA@F4@DF8DCGGFG>C9D3EFFGDFGGF:8+0=EC>49DAFGAGF5884@>C6>BF,:BFG@=G>?/,*8>62>B5<6>F6>;;D;C42044-42*4:7)))))3;:(884:A:::821<)*(,--,1(.91((-,(((()4)-1(--(((.4(81.(8)*2;)(.
@M02996:162:000000000-B87FG:1:1101:27304:15028 2:N:0:TCGACGTC+TTATGCGA
GACTACCGGGGTATCTAATCCTGTTTGCTCCCCACGCTTTCGTGCATGAGCGTCAGTACAGGCCCAGGGGATTGCCTTCGCCATCGGTGTTCCTCCGCATATCTACGCATTTCACTGCTACACGCGGAATTCCATCCCCCTCTGCCGTACTCTAGCCTTGCAGTCACAAAGGCAGTTCCCAGGTTGAGCCCGGGGATTTCACCTCTGTCTTGCAAAGCCGCCTGCGCACGCTTTACGCCCAGTAATTCCGATTAACGCTCGCACCCTACTTATTACCGCGGCTGCTGGCCCGTCGTTAGC
+
CCCCCGGGGGGGGGGGGGGGGGGGGGGGGGFGGGGGGGGGGGGGGGGGGGGGGGGGGGGGGGGGGGGGGGGGGGGGGGGGGGGGGGBFGGGGGGGGGGGGGFGGGGGGGGGGGGGFGDFGGFGGGGGGGGGGGGGGGGGGGFFGGGFFFGAD;EFFGGGFGGE=FFGGGEGFGFGFFGFFGGGGGGFGFGG=DFGFFFFFEGFFF9@55FF3@FE@8573736033:B>593C:2202EE?:>A@<96::0,8>:?,-(--14;D68<1)-.6-)6>F04((-3020:?(-18)228((.
@M02996:162:000000000-B87FG:1:1101:19273:15029 2:N:0:TCGACGTC+TTATGCGA
GACTACTAGGGTATCTAATCCTGTTTGCTCCCCACGCTTTCGTGCATGAGCGTCAGTACAGGTCCAGGGGATTGCCTTCGCCATCGGTGTTCCTCCGCATATCTACGCATTTCACTGCTACACGCGGCATTCCATCCCCCTCTACCGTACTCTAGCCATGCAGTCACAAAGGCAGTTCCCAGGTTGAGCCCGGGGATTTCACCTCTGTCTTGCATAACCGCCTGCGCACCCTTTAAGCCCAGTAATTCCGACTAACGCTTGCACCCTACGTATTACCGCGGCTGCTGGCACGTCGTTAGC
+
CCCCCG9CFGGGGGGGG<FGGGGGGGGFGGGGGGGGGGGGGGGGG8FGGGGGGGGGG@@,E;BE<<E,C@F7FGGGGGGDG@FGGG@FGGEG9A,9>FFEGFGGGFGGGGGGGGG9F:;+?>?6+8+8@CFGG==DFCFBG>FG?FA3:DFFGFF9F?FGGGDF=0=DFGG?EF+1+5*3,3@<FDECEGGA>>*4:FFFFGF37AE5@FG=:*7=;AF@C:;;DB:6616,>E3)..?E=65)8.6:D?)(475C,(-(-1,,7:0(41.)-4)641-(,231:27:?<?:0)*1*((-
@M02996:162:000000000-B87FG:1:1101:26530:15076 2:N:0:TCGACGTC+TTATGCGA
GACTACTCGGGTATCTAATCCTGTTTGCTCCCCACGCTTTCGTGCATGAGCGTCAGTACAGGCCCAGGGGATTGCCTTCGCCATCGGTGTTCCTCCGCATATCTACGCATTTCACTGCTACACGCGGAATTCCATCCCCCTCTGCCGTACTCTAGCCTTGCAGTCACAAAGGCAGTTCCCAGGTTGAGCCCGGGGATTTCACCTCTGTCTTGCAAAGCCGCCTGCGCACGCTTTACGCCCAGTAATTCCGATCAACGCTCGCCCCCTACGTATTACCGCGGCTGCTGGCACGTCATTAGC
+
CCCCCGGGGGGGFGGGGFFGGGGGGFGGGGGGGGGGGGGGGGGGGGFGFGFGGGGGGGGGGGGGGGGGGGDGEFFGGGGGGGGGGEBFGGGGGGGGGGGGGFGGGGGGEGGGGGGFG:B=DFFEGC7>FFFGGGGGGEEGGAFGGGF>@C?:@CDDGFG?DFFGGFGFGGFFFFCCFGFF9FFGGFFFC@FAEFG==FFEEGFEFFEEEFGFE=@65AF>=./:@6>698:678AFFBGEFF?<*-442..((0,2--(,()(-979:<B:?>:69)(--4,(-88:0((),0)*0+6),
@M02996:162:000000000-B87FG:1:1101:10731:15079 2:N:0:TCGACGTC+TTATGCGA
GACTACACGGGTATCTAATCCTGTTTGCTCCCCACGCTTTCGTGCATGAGCGTCAGTACAGGCCCAGGGGATTGCCTTCGCCATCGGTGTTCCTCCGCATATCTACGCATTTCACTGCTACACGCGGAATTCCATCCCCCTCTGCCGTACTCTAGCCTTGCAGTCACAAAGGCAGTTCCCAGGTTGAGCCCGGGGATTTCACCTCTGTCTTGCAAAGCCGCCTGCGCACGCTTTACGCCCAGTAATTCCGATTAACGCTCGCACCCTCCGTATTACCGCGGCTGCTGGCCCGCGTTTGGC
+
CCCCCGGGGGGGGFGGGFGGGGGGGGGGGGEFEGGGGGGGGGGGGGGGGGGDGGGGGGGGGGGGGGGGGGGGGGGGGGGGGGGGGGBCFGGGGGGGGGGGGFGGGGGGGGGGGFGFG8DDDFFEEGGGGGGGGFGGGGGGGFFGGGFFEGFEDADFGGGGGGFGGFGGG8FFGFGGFGFACFGFFGFG@CFFFFG>(2;54FFFFAF4@CC:BF);4;F7266;D;@;@C>3C6AA?6CE((4)/62.28)41))*(---()-3>?:0((-(.4).-4434-90())((,13))/*1((.
@M02996:162:000000000-B87FG:1:1101:26519:15093 2:N:0:TCGACGTC+TTATGCGA
GACTACTCGGGTATCTAATCCTGTTTGCTCCCCACGCTTTCGTGCATGAGCGTCAGTACAGGCCCAGGGGATTGCCTTCGCCATCGGTGTTCCTCCGCATATCTACGCATTTCACTGCTACACGCGGAATTCCATCCCCCTCTGCCGTACTCTAGCCTTGCAGTCACAAAGGCAGTTCCCAGGTTGAGCCCGGGGATTTCACCTCTGTCTTGCAAAGCCGCCTGCGCACGCTTTACGCCCAGTAATTCCGATTAACGCTCGCACCCTACGTATTACCGCCGCTGCTGGCCCGTAGTTACC
+
CCCCCGGGGGGGGGGGGGGGGGGGGGGGGGFGGGGGGGGGGGGGGGGGGGGGGGGGGGGGDGGGGGG7FDCGGGGGGGGGGGGGGGFFGGGGGGGGFDGGC?FGGGGGDEGGDD<?FDFGGEFEGGGFF7FFEGFGGEGGGFFGGGB7:CFEFGFGGGG=DGBF?FFGG?FFGFGCFFFFFGGFGFFDEC>AFDGBFFFFFGEEDA=5@FG=EFF+6;G:=;;;?F914*:,5:FBFFGGFBB<F<AA>:73:8.:-----99>DBF703.)..))6(--43406:)8?0:>@<229).)
@M02996:162:000000000-B87FG:1:1101:26538:15093 2:N:0:TCGACGTC+TTATGCGA
GACTACTCGGGTATCTAATCCTGTTTGCTCCCCACGCTTTCGTGCATGAGCGTCAGTACAGGCCCAGGGGATTGCCTTCGCCATCGGTGTTCCTCCGCATATCTACGCATTTCACTGCTACACGCGGAATTCCATCCCCCTCTGCCGTACTCTAGCCTTGCAGTCACAAAGGCAGTTCCCAGGTTGAGCCCGGGGATTTCACCTCTGTCTTGCAAAGCCGCCTGCGCACGCTTTACGCCCAGTAATTCCGATTAACGCTCGCACCCTACGTATTACCGCGGCTGCTTGCACGTAGGTAGC
+
CCCCCGGGGGGGDFGGGGGGGGGFGFGGGGGGGGGGGGGGGGGGGGGGAFGGGGGGGGGGGGGGGGGGGGGGGGGGGGGGGFGGGGGFGGGGGGGFGGGEGFGGGGGGGCGGGGGFGDCFDEF>EGGDGGGGGGGGFGGGGDFGGGAFBDFFFGGGFF,8DD>>CFGGGG?FC5CCFGFFAF@AFF:*87D@ABGF@GFECGFFFF@?EFCE=FEFFFG9C@;;;46;982(9<BB??EEF::AF2<2C58(43-2-----1((14(3.,(.58>941(-(-6;()).,)5<..**3).)
@M02996:162:000000000-B87FG:1:1101:29025:15109 2:N:0:TCGACGTC+TTATGCGA
GACTACTCGGGTATCTAATCCTGTTTGCTCCCCACGCTTTCGTGCATGAGCGTCAGTACAGGCCCAGGGGATTGCCTTCGCCATCGGTGTTCCTCCGCATATCTACGCATTTCACTGCTACACGCGGAATTCCATCCCCCTCTGCCGTACTCTAGCCTTGCAGTCACAAAGGCAGTTCCCAGGTTGAGCCCGGGGATTTCACCTCTGTCTTGCAAAGCCGCCTGCGCACGCTTTACGCCCAGTAATTCCGATTAACGCTCGACCCCTACGTATTACCGCGGCTGCTGGCACGTAGTTATC
+
CCCCCGFGGGGGGGGGFEGGGGFFFGGGGGGGFGGGGGGGGGGGGGGGGGGGGGGGGGGGGGGGGGGGGGGGGGGGGGGGGGGGGGGGGGGGGGGGGGCCFFGGGCGGGGGGGGFCG:DDFEFGEFG+FCDFFGGF?DDEGDFFGF@>?DFDEFGGFFGG??D=,3BCFEEAFFGGF+;FBDC<FFEFE@FBFFGFFG=//,>@DFF*1+B5>494/0*.:3,6;(:698>0D1AA(1:E<F?<1):>:(7,()-*,(-,,),-14131,.,-5)))-1(-(4(()),((800)/2<))6
@M02996:162:000000000-B87FG:1:1101:29009:15121 2:N:0:TCGACGTC+TTATGCGA
GACTACTCGGGTATCTAATCCTGTTTGCTCCCCACGCTTTCGTGCATGAGCGTCAGTACAGGCCCAGGGGATTGCCTTCGCCATCGGTGTTCCTCCGCATATCTACGCATTTCACTGCTACACGCGGAATTCCATCCCCCTCTGCCGTACTCTAGCCTTGCAGTCACAAAGGCAGTTCCCAGGTTGAGCCCGGGGATTTCACCTCTGTCTTGCAAAGCCGCCTGCGCACGCTTTACGCCCAGTAATTCCGATTAACGCCCTCACCCTACGTATTACCGCGGCTCCTGTCACCTCTTTACC
+
CCCCCGGGGGGGCFGGGGGGGGGGGGGGGGFGGGGGGGGGGGGGGGGGFGGEGGGGGGGGGGGGGGGGEGGGGGGGGGGGGGGGFE:CFGGGGGGGFGGGEFGGGGGGGCFGGGGFG536=CE+>F+@FFGGGGGGG?EEDAFFGGFGAGFFGGGEFGGFG8*@@AGG6:CCGFGGFGFFDFF9:7CCCGGA?EGFFF??CGEEFFB<CFF9EFEB1=*(2./(6(.(6*6196<>33?C?:?2*6<5::3(-0)2-((-(1(,9:11,3.)5.).-(((,,,((5,.))))*.++36).
@M02996:162:000000000-B87FG:1:1101:17707:15121 2:N:0:TCGACGTC+TTATGCGA
GACTACTGGGGTATCTAATCCTGTTTGCTCCCCACGCTTTCGTGCATGAGCGTCAGTACAGGCCCAGGGGATTGCCTTCGCCATCGGTGTTCCTCCGCATATCTACGCATTTCACTGCTACACGCGGAATTCCATCCCCCTCTGCCGTACTCTAGCCTTGCAGTCACAAAGGCAGTTCCCAGGTTGAGCCCGGGGATTTCACCTCTGTCTTGCAAAGCCGCCTGCGCACGCTTTACGCCCAGTAATTCCGATTAACGCTCTCACCCTACGTATTACCGCCGCTGCTGGCCCGTAGTTAGC
+
CCCCCGGGGGGGGGGGGGGGGGGGFGGGGGFGEGGGGGGGFFGGGGGGGGGGGGGGGGGGGGGGGGGGGGGGGGGGGGGGGGGGGCCFEGEFDFGGGEGGGFF8DFGGGGGGGGGGGDFDFFFGGGGFGFGGGGGGGDFGDAFGG@A@5DFFFGGGGGGGGGFGGFGGGGGFGFGGFGEFCGGGGGFGFFGFF4C49<?CEF5.7*77*1F*8*9=45F:=97?FF@(6:3;/:<BF0:C:1?A14)6?8)(48)?----(2.6>8:1((4))4.54-((--379D0(4,((.)2;@)-6
@M02996:162:000000000-B87FG:1:1101:29025:15130 2:N:0:TCGACGTC+TTATGCGA
GACTACTCGGGTATCTAATCCTGTTTGCTCCCCACGCTTTCGTGCATGAGCGTCAGTACAGGCCCAGGGGATTGCCTTCGCCATCGGTGTTCCTCCGCATATCTACGCATTTCACTGCTACACGCGGAATTCCATCCCCCTCTGCCGTACTCTAGCCTTGCAGTCACAAAGGCAGTTCCCAGGTTGAGCCCGGTGATTTCACCTCTGTCTTGCAAAGCCGCCTGCGCACGCGTTACGCCCAGTAATTCCGATTAACTCTCGCACCCGACGTATTACGGCGGTTGCTGGCACGTGGTTACC
+
CCCCCGGGGGGGFGGGFGGGGGGGGGGGGGGGGGGGGFGGGGGGGGGGGGGGGGGGGGGGGGGCGGGGGGG7FGGGGGFGEGGGGGGGGEGGGGGGCGF@CFGGGFFGGEEFGGC?F:DDCFFEGGG7CFGGFGGFGGGGC@FFF9AF5=5DEFGG8E98@FDEFAGGGGGFD;DFCFE*@FF<:95FEGGA@*;):@@ECCBB>*)08BCBFA94.)0/4.68(39,.:2(913??8?C?B4)*).5;:76B:)*).),-9(4>6,((--,.(-.(-(,(((,4)60((.,0)22*-))
@M02996:162:000000000-B87FG:1:1101:8071:15154 2:N:0:TCGACGTC+TTATGCGA
GACTACCCGGGTATCTAATCCTGTTTGCTCCCCACGCTTTCGTGCATGAGCGTCAGTACAGGCCCAGGGGATTGCCTTCGCCATCGGTGTTCCTCCGCATATCTACGCATTTCACTGCTACACGCGGAATTCCATCCCCCTCTGCCGTACTCTAGCCTTGCAGTCACAAAGGCAGTTCCCAGGTTGAGCCCGGGGATTTCACCTCTGTCTTGCAAAGCCGCCTGCGCACGCTTTACGCCCAGTAATTCCGCTTAACGCTCGCACCCTACGTATTACCGCGGCTGCTGGCACGTAGTTAGC
+
CCCCCGGGGGGFEFGGGGGGGGGGGGGGGGGGGGGGGGGGGGGGGGGGGGGGGGGGGGGGGGGGGGGGGGGGGGGGGGGGGGGGGGFFGGGGGGFGGGGGDFGGGGGGGGEGGGGGG>FFDEFEDGGGGGGGGGGGGGFGGFFGGGFFDGFFGFGGGGGGGG@@<AGGGGGFGFGGFGEF9,4@@DEGEAFBF4D>>FFEEGFFFFE88BFA@AC83583/66??9>10:3(919:0(:C:B>964>AC:)(-86*--(-(1-17<:(4(()...6)2-,4((-2442:1<B>0*22664
@M02996:162:000000000-B87FG:1:1101:20712:15168 2:N:0:TCGACGTC+TTATGCGA
GACTACCAGGGTATCTAATCCTGTTTGCTCCCCACGCTTTCGTGCATGAGCGTCAGTACAGGTCCAGGGGATTGCCTTCGCCATCGGTGTTCCTCCGCATATCTACGCATTTCACTGCTACACGCGGAATTCCATCCCCCTCTACCGTACTCTAGCCATGCAGTCACAAAGGCAGTTCCCAGGTTGAGCCCGGGGATTTCACCTCTGTCTTGCATAACCGCCTGCGCACGCTTTACGCCCAGTAATTCCGATTAACGCTTGCACCCTACGTATTACCGCGGCTGCTGGCACGTAGTTAGC
+
CCCCCGGGGGGGGGGGGGGGGGGGGGGGGGGGGGGGGGGGGGGGGGGGGGGGGGGGGGGGGGGGGGGGGGGGGGGGGGGGGGGGGGFFGGGGGGGGGGGGEFGGGGGGGGGGGGGGG>DFFEEGGGGGGGGGGGGGGFGGGDFGGGBFFGFFGGGGGGGGGGBFGFGGGGGFGFGGFGFFGGFGGGFGFGGBDFGFAGFFFGFFFAEFFFGFFF@+>A*8=66=D@B>B*6;3=4E@?DGFFBB*54-::08:>):---((144CBF::4.5<B>468((-(34(4328:>?)01;C9B)
@M02996:162:000000000-B87FG:1:1101:18951:15191 2:N:0:TCGACGTC+TTATGCGA
GACTACCGGGGTATCTAATCCTGTTTGCTCCCCACGCTTTCGTGCATGAGCGTCAGTACAGGCCCAGGGGATTGCCTTCGCCATCGGTGTTCCTCCGCATATCTACGCATTTCACTGCTACACGCGGAATTCCACCCCCCTCTCCCGTACTCCAGCCTTGCAGTTACACAGGCAGTTCCCAGGTTGAGCCCGGGGATTTCACCCCTGTCTTGCAAAGCCGCCTGCGCACCCTTTACCCCCAGTAATTCCGATTACCGCTCGCACCCTACGTATTCCCGCGGCTTCTTGCCCGTCGTTAGC
+
B-8BCFG+C@CF,;BCA<EF<CCCEEDFAFC,,;@@FGGGGG6DC,EFGEACCEFFCEC<<E7=FCDFEF7,,ABFD=D?:FCF=E:B=CBE=A44@,>B:?E@FFGC66CFA,9<=:==?,=4CE@+=3@CFC,==+6@DFD+=D5DBGF:,@?,::,78<63,4CC*@,3:?7CFGF96D7FFF97@GD2BBD0(<FFCEE,65(.5AC<<A)1/0;157:?:(4(-*((08<B)(2:46,)924-050-8))0(----9(-)38,48.,65)-)-((((((,)).)(),0)*12(()
@M02996:162:000000000-B87FG:1:1101:28404:15225 2:N:0:TCGACGTC+TTATGCGA
GACTACTAGGGTATCTAATCCTGTTTGCTCCCCACGCTTTCGTGCATGAGCGTCAGTACAGGCCCAGGGGATTGCCTTCGCCATCGGTGTTCCTCCGCATATCTACGCATTTCACTGCTACACGCGGAATTCCATCCCCCTCTGCCGTACTCTAGCCTTGCAGTCACAAAGGCAGTTCCCAGGTTGAGCCCGGGGATTTCACCTCTGTCTTGCAAAGCCGCCTGCGCACGCTTTACGCCCAGTAATTCCGATTAACGCTCGCACCCTCCGTATTACCGCGGCCTCTGGCACGTAGTTAGC
+
CCCCCGGGGGGGGGGGGGGGGGEFFGGFGGGGGGGGGGGFGGGGGGGGFFGGGGGGFGGFGGGGGGGGGGGGGGGGGGGGGGGGGGFFGGGGGGGGDGGGGFGGGGGGGCFEGFBCE>FFGGGGGGDFGGGGGG8DF==EDDFGGGAF>DA9EEDFGGFGGGEDFFGGGGCFGFD?FCEFBC5@F>=9@9FFFEG=2DFEEGFFF6B8?FDEEF4=(;;624/=D;96689(:14<B6CE,3:DFA4<::;31;4:-----979C?:(14-144).)((--4((.3),41)(.02;<.)-
@M02996:162:000000000-B87FG:1:1101:2513:15263 2:N:0:TCGACGTC+TTATGCGG
GACTACTGGGGTATCTAATCCTGTTTGCTCCCCACACTTTCGTGCATGAGTGTCAGTACAGCCCCAGGGGATTGCCTTCGCCATCGGTGTTCCTCCGCATATCTACGCATTTCACTGCTACACGCGGAATTCCATCCCCCTCTGCCGTACTCTAGCCTTGCAGTCACAACGGCGGTTCGCAGGTTGACCCCGGAGATTGCTGCCTGGCCTACACATGCAGCCTGCGCCCCCTTTAACCCCATAAATGCCGTTTAACGCCCGAACTCCACTATTCACCGCGGTTGCTAGCGCGTAGTCAGC
+
CCCCCGG9FGGFGGGGGFFFGGGGGGG,C,C<F<C,@;;EEF@FE,5;CE,CEF9CC6,;6,B=FFGG:F:,BFGGGFGGD6CFEEC68BCF9EE<F:CF:FG8FEGGCEFGGCE<@:@==@F+@+@FC@FGGG,?+,@CDDFF?,1+3@?D,8?,,,@@@FDF8+DA6+6@C3C1*;-::C5=,;(*7,=:6)),/?*))+)()*(((**(.)))/2*.3//3(,((-*4(24.:).2*3:77*)).*-.(.0)*((((-)(,*-,5,)().)).)4(((-(,())..(4()0*/+-))
@M02996:162:000000000-B87FG:1:1101:8916:15298 2:N:0:TCGACGTC+TTATGCGA
GACTACCGGGGTATCTAATCCTGTTTGCTCCCCACGCTTTCGTGCATGAGCGTCAGTACAGGCCCAGGGGATTGCCTTCGCCATCGGTGTTCCTCCGCATATCTACGCATTTCACTGCTACACGCGGAATTCCATCCCCCTCTGCCGTACTCTAGCCTTGCAGTCACAAAGGCAGTTCCCAGGTTGAGCCCGGGGATTTCACCTCTGTATTTCAAAGCCGCCTGCGCCAGCGTTACGCCCAGTAATTCCGATTAACGCTCGCACCCTACGTATTACCGTGGCGGCTGGCACGTAGTTAGC
+
CCCCCGGGGGGGGGGGDFGGGGGGGGGGGGCF@FGGGGGGGGGGGGFFFGGGGGGGGGGFGGGGGGGGGGGGCFFFGFGGDCFGGGFGGGGGGDGGGGGGC<EGGGGGGGGGGGGFF:<8=EF8EEE+CFGFDF8DGC=EGDFGD,:@?D?DFGGACEGGGG@3CF?GF6FFGFDGF>ACEFGFGGEGEFD@4?D==CF<*>3;264).37)/+1+).;(56,,(2(((*--14:1(-8?1(.)*).4::),4<4>.,(-()--/-(,,(.)-,)-),(.-(((-1((-(,,0)*2+)))
@M02996:162:000000000-B87FG:1:1101:8902:15310 2:N:0:TCGACGTC+TTATGCGA
GACTACCGGGGTATCTAATCCTGTTTGCTCCCCACGCTTTCGTGCATGAGCGTCAGTACAGGCCCAGGGGCTTGCCTTCGCCATCGGTGTTCCTCCGCATATCTACGCATTTCACTGCTACACGCGGAATTCCATCCCCCTCTGCCGTACTCTAGCCTTGCAGTCACAAAGGCAGTTCCCAGGTTGAGCCCGGGGATTTCACCTCTGTCTTGCAAAGCCGCCTGCTCACCCTTTACGCCCAGTAATTCCGATTAACGCTCGCACCCTACGTATTACCGCGGCTGCTGGCACGTCGTTGGC
+
CCCCCGACFGGGGGGGGEFGGGGGGGGFGGFGGGEEGGGGGGGGGGGGGGGGGGGGGGFGFGGGGGGFGG+@FFFGGGGGGFEGGGCGGGGGDGGGGGGGGFGGGGGGGGGDGGGCF:?=?EF6BCF+CFGGGGGGFF?EGAB2D,:@?DFFF9:;FGGGFG@FF88EDG6CFFGGFGF;@DCCCFBC>?F=>D45@FFFFGB@F64<CFGFAA?6(0C1*.6=?()).*/,5?)<?08E(33.*)-60:3-())*----(969D04((-...84<4:7(-2((47>:034(0)1/1(,.
@M02996:162:000000000-B87FG:1:1101:13144:15346 2:N:0:TCGACGTC+TTATGCGA
GACTACTGGGGTATCTAATCCTGTTTGCTCCCCACGCTTTCGTGCATGAGCGTCAGTACAGGTCCAGGGGATTGCCTTCGCCATCGGTGTTCCTCCGCATATCTACGCATTTCACTGCTACACGCGGAATTCCATCCCCCTCTACCGTACTCTAGCCATGCAGTCACAAAGGCAGTTCCCAGGTTGAGCCCGGGGAGTTCACCTCTGTCTTGCATAACCGCCTGCGCACGCTTTACGACCAGTAATTCCGATCAACGCGTGCACCCTACGTATTACAGCGGCTGCTGGCCAGTAGTTAGC
+
CCCCCGGCGGEGGFGCFCFGGGGGGGGGGG<CFGGGGGGGGGGGGGGGFGGGGGGGGGFEGFGGGGGGGGGGGGFDGGDGGCFGGGDGGGCFFDFGGGGGFFGGGGGGED@CGFFGG:==?9EECFGDGCFFGFGFG>=EDAFGGGAG:?5DDFFFGGGGC?DCFDCG7:CAEFGGCF<FGFGCEF@FEFC9A4D9)<8@7E:32?BC4B+*8?8=>AC6/33=09(((3623455((*2-(.)*)64:851())2(-(-49:<44?16,.)...)).)---,((.5:(,44/1322).)
@M02996:162:000000000-B87FG:1:1101:15757:15382 2:N:0:TCGACGTC+TTATGCGA
GACTACAAGGGTATCTAATCCTGTTTGCTCCCCACGCTTTCGTGCATGAGCGTCAGTACAGGTCCAGGGGATTGCCTTCGCCATCGGTGTTCCTCCGCATATCTACGCATTTCACTGCTACACGCGGAATTCCATCCCCCTCTACCGTACTCTAGCCATGCAGTCACAAATGCAGTTCCCAGGTTGAGCCCGGGGATTTCACATCTGTCTTGCATAACCGCCTGCGCACGCTTTACGCCCAGTAATTCCGATTAACGCTTGCACCCTACGTATTACCGCGGCTGCCTGCACGTAGTTAGC
+
CCCCCGGGGGGGGGGGGGGGGGGGGGGGGGFGGGGGGGGGGGGGGGGGGGGGGGGGGGGGGGGGGGGGGGGGGGGGGGGGGGGGGGGGGGEFGGGGGGGGGDGFGGGGGGFGGGGGGDFGGFFGGGGGGGGGGGGGGFGGGFFGGGFGFGFFFGGGGGGGGGDDGFGGGFGFCCFGFGFAEGGGGGEGFFG=DFGFDGFCEDEFFFFFEFGBEF94>;?57>DFFFF>;B97DFEE?DGG(:8<@<AFF:03:79:--,4:F7?F::0484)):).)(-,((4(,(.<B(4:.7*;?).)
@M02996:162:000000000-B87FG:1:1101:3052:15400 2:N:0:TCGACGTC+TTATGCGA
GACTACAGGGTATCTAATCCTGTTTGCTCCCCACGCTTTCGTGCATGAGCGTCAGTACAGGCCCAGGGGATTGCCTTCGCCATCGGTGTTCCTCCGCATATCTACGCATTTCACTGCTACACGCGGAATTCCATCCCCCTCTGCCGTACTCTAGCCTTGCAGTCACAAAGGCAGTTCCCAGGTTGAGCCCGGGGATTTCACCTCTGTCTTGCAAAGCCGCCTGCGCACGCTTTACGCCCAGTAATTCCGATTAACGCTCGCCCCCTACGTATTACCGCCGCTGCTTGCACGTAGTTAGCCG
+
CCCCCGGGGGGFFFGFGGGFFDEFFFGGGCFGFGGGGGGGGGFFFFFFFFGCEEGGGGGFGGGGCGGGGGGGGGGGEF?EEFEGGGF:FFFFGGGGGGCFGFFGFDEEEEGG9AFEF=DF8E=C@FG7A=EAFGGGGGGCDDBDG8=+3@FD=3BFGG8EFDDFFBCEGF6ACB9CFFEF?CEF7*:F@FG):A*)0?8*9F3@318??F7B3+9)-6:::7(/..17;80254<?62?*(55>?9>42(033*69-----)--7((.-....)-.(3(4>((-5)50)4(,))23+)6)(
@M02996:162:000000000-B87FG:1:1101:3033:15404 2:N:0:TCGACGTC+TTATGCGA
GACTACAGGGTATCTAATCCTGTTTGCTCCCCACGCTTTCGTGCATGAGCGTCAGTACAGGCCCAGGGGATTGCCTTCGCCATCGGTGTTCCTCCGCATATCTACGCATTTCACTGCTACACGCGGAATTCCATCCCCCTCTGCCGTATTCTAGCCTTGCAGTCACAAAGGCAGTTCCCAGGTTGAGCCCGGGGATTTCACCTCTGTCTTGCAAAGCCGCCTTCGCCCGCTTTACGACCAGTAATTCCGATTAACCCTACCACCCTACGTATTCCCGCGGCTGCTGGCACTATGTTCGCGG
+
CCCCCFFGGGGFGFGFGGGGFFEGGGG9FDFGGGGFCEGGGGGEFFFAFGGFGFEFFGGGGGGEFFFGGGGFFFGGF:F7CFFFG>BFEEDF;FGGGFGDFF=DGFCFGGGCE=EFG=BFCEFDGGGGGGG=DC8=FDECCD?DFGAF:8;2>DFFEGD,8=:>D9D,CC?AD5+@7<8AEFF6FCEG@FEBFFC>@FBEFF=90?7<C608BAEF@FD;7;(7=?(34B(:794(,12*84:<?4).7(.-(16*.,.(.*)392<1,..),)-,392(--,,))(,(),)/*30+,-((
@M02996:162:000000000-B87FG:1:1101:4957:15407 2:N:0:TCGACGTC+TTATGCGA
GACTACTCGGGTATCTAATCCTGTTTGCTCCCCACGCTTTCGTGCATGAGCGTCAGTACAGGCCCAGGGGATTGCCTTCGCCATCGGTGTTCCTCCGCCTATCTACGCATTTCACTGCTACACCCGGAATTCCATCCCCCTCTGCCGTACTCTAGCCTTGCAGTCACAAAGGCAGGTCCCAGGTTGAGCCCGGGGATTTAACCTCTGTCTTTCAAGGCCCCCTGCGCACGCTTTACGCCCATTAATCCCGCTTAACGCGCGCCCCCGACGTATTCCCGCGGCTTCTGGCACCGCGTTGGC
+
CCCCCGGGGGEGGGGGDFCFG@FEFGGGGGCGGGGGGGGGAFGGGGGFFGFFFGCEFGGGGFFFEGGCFEGC@FEFGGGDCEFCDE:BBFEGGFDF=?,@B0@CFF8FBC@FGEEDG:?9B>E,@BCE+A46@88=8@=B01DDG>58:03=GGDDFA9,>=DB@<FGG,@*,*++37@5@,@CE*1*:?E1<*99@F***>38>*09*++*1+9+))2(1.,61.:>9*,(*:>C108C(,-)0-)-0,)-,).C--((()(-93,(-(-(..--510,(,((.663,(.(.)**1((.
@M02996:162:000000000-B87FG:1:1101:4941:15417 2:N:0:TCGACGTC+TTATGCGA
GACTACTCGGGTATCTAATCCTGTTTGCTCCCCACGCTTTCGTGCATGAGCGTCAGTACAGGCCCAGGGGATTGCCTTCGCCATCGGTGTTCCTCCGCATATCTACGCATTTCACTGCTACACGCGGAATTCCATCCCCCTCTGCCGTACTCTAGCCTTGCAGTCACAAAGGCAGTTCCCAGGTTGAGCCCGGGGATTTCACCTCTGTCTTGCAAAGCCGCCTGCGCACGCCTTACGCCCAGTACTTCCGATTAACGCTCGCCCCCTACGGTTTCCCGCGGCTGCTGGACCGTAGTTAGC
+
CCCCCGGGGGGGGFGGGGGGGGGGGGGFGGFGEGGGGGGGGGGGGGGGFGGGGGGGGGGGGGGGGGGGGGGGGGFGGGGGGGGGGGCFGGGGEFGGGGGGGFGGGGGGGGGGGGGFGDFDCEFGGGGGEDGGGGGGGEFGGFFGGG@>?DFFFGFGFGGGGGEFFFG9DDGFGFGGFGFFG>*4EFBFFGG9DFGF?FF??CEBB=ECEFG9>*9=@AG;=66=D>B03CB(9:>FF?EG(.5>*-69:80:6).C--(-,1((1-(,8((((4).5(,,((,-42)(((.(0./20.-)
@M02996:162:000000000-B87FG:1:1101:4923:15419 2:N:0:TCGACGTC+TTATGCGA
GACTACTCGGGTATCTAATCCTGTTTGCTCCCCACGCTTTCGTGCATGAGCGTCAGTACAGGCCCAGGGGATTGCCTTCGCCATCGGTGTTCCTCCGCATATCTACGCATTTCACTGCTACACGCGGAATTCCATCCCCCTCTGCCGTACTCTAGCCTTGCAGTCACAACGGCAGTTCCCAGGTTGAGCCCGGGGATTTACCCTCTGTCTTGCAACGCCGCCTGCGCACCCTTTACGCCCAGTCATTCCGATTAACGCCCGCACCCTACGACTTACCGCGGCTGCTGGCAGTTTGTTCCC
+
CCCCCGDGGGGGGGGGGGFGGGGGGDGGGGFFCCFFGGGGGGGGGGGGGGGGGGGEGEE@FGFG7BFCCFC:BFGGGGGGGFFFGGDGGGGC4E@A@FGGGFGGG<DGEGGGGEB,E>FFG9EEGCGD7FFFG;;=+4=BCDD+=C@+<CDE,;@FFAE,8EDF,+=C74+9:*<C?@7@9B7@>*)46FGA*?D@2F6*9>:59).1/:+;>FF;28241(,/((,(-*-8*5))4:EC:1,8F<-5:()-856:(((-,1(-91((((((-,.941(((((-())((((.**020)),
@M02996:162:000000000-B87FG:1:1101:23569:15485 2:N:0:TCGACGTC+TTATGCGA
GACTACTAGGGTATCTAATCCTGTTTGCTCCCCACGCTTTCGTGCATGAGCGTCAGTACAGGCCCAGGGGATTGCCTTCGCCATCGGTGTTCCTCCGCATATCTACGCATTTCACTGCTACACGCGGAATTCCATCCCCCTCTGCCGTACTCTAGCCTTGCAGTCACAAAGGCAGTTCCCAGGTTGAGCCCGGGGATTTCACCTCTGTCTTGACAAGCCGCCTGCGCACGCTTTACGCCCAGTAATTCCGATTCACGCTCGCACCCTACGTATTACCGCGGCTGCTTGCCCGTAGTTCGC
+
CCCCCGFGGGGGGGGGGGGGGGGGGGGGGGFGGGGGGGGGGGGGGGGGGGGGGGGGGGGGGGGGGGGGGGGGGGGGGGGGGEGGFDBFGGGGFFFGFGGGGFGGGGGGGGGGGGGFG:BDDFF+CGGGGGGGGGGGFDDEGFFFGC>>BD?DEFFGFGGGGGEGGFGFGCFFGFGGFGFFGGDFFFEFCCE>5*/:>FFCCGF@BAB7>BGF*)81-?F6=76;0(676::2>8)<B?CE?F:>6-)4:4841*6:..,(-1-,72::?84).5)))(-,4-29:))44(5:50//3)49
@M02996:162:000000000-B87FG:1:1101:22694:15551 2:N:0:TCGACGTC+TTATGCGA
GACTACCCGGGTACTAATCCTGTTTGCTCCCCACGCTTTCGTGCATGAGCGTCAGTACAGGCCCAGGGGATTGCCTTCGCCATCGGTGTTCCTCCGCATATCTACGCATTTCACTGCTACACGCGGAATTCCATCCCCCTCTGCCGTACTCTAGCCTTGCAGTCACAAAGGCAGTTCCCAGGTTGAGCCCGGGGATTTCACCTCTGTCTTGCAAAGCCGCCTGCGCACGCTTTACGCCCCGTAATTCCGAGTAACGCTCGCCCCCTACGTATTACCGCGGCTGCTGGCACGTAGTTAGCCG
+
CCCCCGGGGGGGGGGGGGGGGGGGGGFFEGFGGDGGGGGG7GGGGGGFEFGGEGGGGGGGGGGG7FFGGGGGFGGGGGGCFGEGGCFBFGEFGFFGGGGGFDFGGFGGGEGDEFEFFEFDFF4?EGFGGGGGGGFFGGGBDDFGGEFG?FFEG;FGGGGGGFA32=?6?GGFFAFGFGFFFBCEFGEGFFEABFG=BBB*>C*23A?5C8+77F>48AD9C2/(61:;>D0<<44?F>E*7?><3:A<C()-2/.1((---)-3C9?46:5)566)4>42334(..48:4:?)013+6>:(
@M02996:162:000000000-B87FG:1:1101:22708:15562 2:N:0:TCGACGTC+TTATGCGA
GACTACCCGGGTACTAATCCTGTTTGCTCCCCACGCTTTCGTGCATGAGCGTCAGTACAGGCCCAGGGGATTGCCTTCGCCATCGGTGTTCCTCCGCATATCTACGCATTTCACTGCTACACGCGGAATTCCATCCCCCTCTGCCGTACTCTAGCCTTGCAGTCACAAAGGCAGTTCCCAGGTTGAGCCCGGGGATTTCACCTCTGTCTTGCAAAGCCGCCTGCGCACGCCTTACGCCCCGTAATTCCGATTAACCCTCGCACCCTCCGGTTTACCACGGCTGCTGGCACGTAGTTAGCCG
+
CCCCCGGGGGGGGGGGCGGGGGGGGGGFGGGGGEDG@FG<CFGGGGGCEFEGFCFFFGGGGGEC,EFGGGGFFFGDGFGGGGGGGGFFFFFGEEEGGG@?AEDDFBC+BEGFFEE,4*<DDFCGGGFG7E;E;EA==3=6@DFGG@8+@8<CB,6FGG,@;E:<,++5CDCA,50EFGC5DCCGG587>=*:BF523<>CCD;@EF8>CFG9;CC68A).=23=032.(*(41)3(13:*48645-))*-.34=<*,.((-)415((-(((44(.)-)((((-,82:134(..)/+2.),,
@M02996:162:000000000-B87FG:1:1101:4713:15579 2:N:0:TCGACGTC+TTATGCGA
GACTACTGGGGTATCTAATCCTGTTTGCTCCCCACGCTTTCGTGCATGAGCGTCAGTACAGGCCCAGGGGATTGCCTTCGCCATCGGTGTTCCTCCGCATATCTACGCATTTCACTGCTACACGCGGAATTCCATCCCCCTCTGCCGTACTCTAGCCTTGCAGTCACAACGGCAGTTCCCAGGTTGAGCCCGGGGATTTCACCTCTGTCTTGCAAAGCCGCCTGCGCACGCTTTACGCCCAGTAATTCCGATTAACGCTCGCACCCTACTTATTCCCGCGGCTGCTGGCCCGTATTTCGC
+
CCCCCGGGGGGGGGGGGFGGGGGGGGGGGGFGGGGGGGGGGGGGGGGGFFGGGGGGGGGGGGGGGGGGGGGGGGGGGGGGGGGGGGCFEGGGGGFGGGEGGFGGGGGGGGGGGGGGG:D?DEFGGGFFGGGGGC;@FEFGDAFGGGFF5CFFCGFGGGGGGGEFFFGGG+@<EBGGFGFFGGFFF?@FFGGA?EGF@EFE*EE=BAE<EFGEFFC;;AC3:::?F;>66:9(92>BFFGG1:>>?<).:202(842(-,-41(-9211:))-44)),4--(-36?:)5:(((0)203),(
@M02996:162:000000000-B87FG:1:1101:4695:15585 2:N:0:TCGACGTC+TTATGCGA
GACTACTGGGGTATCTAATCCTGTTTGCTCCCCACGCTTTCGTGCATGAGCGTCAGTACAGGCCCAGGGGATTGCCTTCGCCATCGGTGTTCCTCCGCATATCTACGCATTTCACTGCTACACGCGGAATTCCATCCCCCTCTGCCGTACTCTAGCCTTGCAGTCACAAAGGCAGTTCCCAGGTTGAGCCCGGGGATTTCCCCTCGGTCTTGCAAAGCCGCCTGCGCACGCTTACCGCCCAGTAATTCCGGTTACCTCTCGCACCCGACGTATTCCGCCGGCTGCTGGCACTGTGTTAGC
+
CCCCCGGGGGGFGGGGCCFGEFFFGGGGGGDFGGGGGGGFGGFGCGGGGGFGGGGGFGGGGGGECCGGGGFGGGCGGGGGEFGDFGCFFFCFGFEDGGGDG7EC9FEGGGDGGGGGGD=DCEFG@FGC@7EGGGGGGDFCD=BDGGFFBGFFGA=D@FFGFGDC@+=A+,@?8*=A7CC596@47;)*)4*1?BD)(<*/*10(5)/6>D+)/*91/.0(=3/4(31((*(-9(5(4(2*((,-84)604)90))2))..(/(47(((,4(()(.6((-(4,(-(,.5677()03+06>>
@M02996:162:000000000-B87FG:1:1101:4707:15597 2:N:0:TCGACGTC+TTATGCGA
GACTACTGGGGTATCTAATCCTGTTTGCTCCCCACGCTTTCGTGCATGAGCGTCAGTACAGGCCCAGGGGATTGCCTTCGCCATCGGTGTTCCTCCGCATATCTACGCATTTCACTGCTACACGCGGAATTCCATCCCCCTCTGCCGTACTCTAGCCTTGCAGTCACAAAGGCAGTTCCCAGGTTGAGCCCGGGGATTTCACCTCTGTCTTGCAAAGCCGCCTGCGCACGCTTTACGCCCAGTAATTCCGATTAACGCTCGCACCCTACGTATTACCGCGGCTGCTGGCACGTTGTTAGC
+
CCCCCGGGGGGFGGGGDFGGGGGFGGGGGGDFCGGGGGGGGGGGGGGGFFFGCEGFFGGGGGGGEDGGGGFGGGGGGGGGEFEGGGGEGGGGFGFGGGGGGFGGFGFGGGGGGGGFGDFFFEEEGGFCE@FFFGGCFGGGGFFGGC=@9DDB@EGFGGGGF,:ECF8,CGGFGFDGFGEFFGGF@DEDB7F>B5DF2FFFCFEFF66>9AFFE?4+6;F(/(28=9;B>C66986<22:?<:2<*).)*.04()6>-----)7972:B14.)..)))-,--2966D>?:12(0)2;;)..
@M02996:162:000000000-B87FG:1:1101:23106:15601 2:N:0:TCGACGTC+TTATGCGA
GACTACTCGGGTATCTAATCCTGTTTGCTCCCCACGCTTTCGTGCATGAGCGTCAGTACAGGTCCAGGGGATTGCCTTCGCCATCGGTGTTCCTCCGCATATCTACGCATTTCACTGCTACACGCGGAATTCCATCCCCCTCTACCGTACTCTAGCCATGCAGTCACAAAGGCAGTTCCCAGGTTGAGCCCGGGGATTTCACCTCTGTCTTGCATAACCGCCTGCGCACGCTTTACGCCCAGTAATTCCGCTTCACGCTTGCCCCCTACGTATTACCGCGGCTGCTGGCCCGTAGTTAGC
+
CCCCCGGGGGGGGGGGGFFGGGGGGGGFGGFGGGGGGGGGGGGGGGGGAFGGGEGGGGGGGGGGGGGGGGGGGGGGGGGGGGGGGCCFGGGGGGGGGGGGCDFGGGGGGGGGGGG<F5?DC9ECEFFCGGGGGGGF=8@EDDFDGA>F?DFEFF7FFFFGGGFFFFFGG6DFGFGEFGFFGFFGGGFFCFF@BFGB>FFEFGF@=6>77@C=E*/45AD97367=9>3917?D?EFB0>C:?3)*-)6::)-:54*(.--45(499>1?8354(.6)462(,496?)56(,())2224)4
@M02996:162:000000000-B87FG:1:1101:7753:15613 2:N:0:TCGACGTC+TTATGCGA
GACTACAAGGGTATCTAATCCTGTTTGCTCCCCACGCTTTCGTGCATGAGCGTCAGTACAGGTCCAGGGGATTGCCTTCGCCATCGGTGTTCCTCCGCATATCTACGCATTTCACTGCTACACGCGGAATTCCATCCCCCTCTACCGTACTCTAGCCATTCAGTCCCAAAGGCAGTTCCCAGGTTGAGCCCGGGGACTTCACCTCTGGCTTGCATGACCGCCTGCGCACGCTTTACCGCCCGTAATTCCGATTATCGCTTGCCACCTTCGTATTACCGCGGCTGCTGGCACGTAGTTAGC
+
CCCCCFFGGGGGGGGGF,5CEFFFGFGGGG<C6CFFGEGGGGGGGGGGFFFGGGGCFFGCFFGGGE8EEGGGGBEFDFGFEGDGE>7FFGCGDFFGFGEDC;EDFFDEECCGGGFCF:?DCEEEG=FG+?EFDD;DFCFGGAD7=EAFFGFFF,=DF9E,8@0<@0+@D3@A?6D?CC=A,,+,39=;5@E59?D=)6*>69BFF;B3.0*-(;*+012453,,(:006*(/174))(/1(((-7(562(0(,))*(,.,-1()0(.).,.(.45:-44(-((28:?:01.100223).5
@M02996:162:000000000-B87FG:1:1101:7457:15628 2:N:0:TCGACGTC+TTATGCGA
GACTACAGGGGTATCTAATCCTGTTTGCTCCCCACGCTTTCGTGCATGAGCGTCAGTACAGGCCCAGGGGATTGCCTTCGCCATCGGTGTTCCTCCGCATATCTACGCATTTCACCGCTACACGCGGAATTCCAACCCCCTCTGCCGGACTCTAGCCTTGCAGTCACAAAGGCAGTTCCCAGGTTGAGCCCGGGGATTTCACCTCTGTCTTGCAAAGCCGCCTGCGACCGCTTTACGCCAAATCATTCCGATCAACGCTCGCACCCTACGGTTTACCGCCGCTGGTGGACCGTGTTTACC
+
CCCCCGDGGGGGDGGGGFFFGGGGGFGGGGGFGDGEGGGGGG@EFDGDFGGGGGGEGFFF9,@B:@EC@@FDFFGGGGGGGGGG?ECFFGCCAFFGGGGGGFGDFFFEGGGGGGG,@:@8CEFCECGF+AFGD3,+++6@+1;2=88+3;?=,EFFG99CFGC@95C,;@,;DFGGACEACG>FFG@F=:=)??G=>FFEFGA)6*.19AF@AF3A.20656613-(-4*411:<F?0C*(.),16><:584()57-,(--1(,9(43(((.-4().--(-,(((((((5((.)2*2)..
@M02996:162:000000000-B87FG:1:1101:24213:15783 2:N:0:TCGACGTC+TTATGCGA
GACTACCAGGGTATCTAATCCTGTTTGCTCCCCACGCTTTCGTGCATGAGCGTCAGTACAGGCCCAGGGGATTGCCTTCGCCATCGGTGTTCCTCCGCATATCTACGCATTTCACTGCTACACGCGGAATTCCATCCCCCTCTGCCGTACTCTAGCCTTGCAGTCACAAAGGCAGTTCCCAGGTTGAGCCCGGGGATTTCACCTCTGTCTTGCAAAGCCGGCTGCGCACGCTTTACGCCCATTAATTCCGATTCACGCTGGCACCCTACCTATTACCGCCGCTCGTGGCACGTGGTTGGC
+
CCCCCGGGGGGGGGGGGGGGGGGFFFGFGGFGEGGGGGGFGGGGGGGGGFGGGGGGGGGGFGDFGGGCFEGGGGGGGGGGGGDGGDECGGGGEFGGGGGDGFGGGGGGGGDGGGGGG8DDDEEGGGGCGGGGGGGGGGGGGDFFGGAF?DD9@F9FFGEFFGFGGFGGGFGFGFGEC+CFAB57DDFDEGG=@BG>@GFEEC>39*>57BF>@FEC(20:*..6639,:86(9()600CE?().06<>:8)(-/60(,,(-14>C8:?(())).)-6((-420((-40-(5:0)*1/222
@M02996:162:000000000-B87FG:1:1101:20180:15912 2:N:0:TCGACGTC+TTATGCGA
GACTACTAGGGTATCTAATCCTGTTTGCTCCCCACGCTTTCGTGCATGAGCGTCAGTACAGGCCCAGGGGATTGCCTTCGCCATCGGTGTTCCTCCGCATATCTACGCATTTCACTGCTACACGCGGAATTCCATCCCCCTCTGCCGTACTCTAGCCTTGCAGTCACAAAGGCAGTTCCCAGGTTGAGCCCGGGGATTTCACCTCTGTCTTGCAAACCCGCCTGCGCACCCTTTACGCCCAGTAATTCCGATGAACGCCCGCACCCTACGTATTACAGCGGCGGCTGGCACGTTGTTAGA
+
CCCCCGGGGGFGGGGGGGGGGGGGDGGGGFFFEFGGGFGGGGGGGCGGGGGGGEGGGGGGGGGGGGGGGGGGGGGGFGGGGEGGFGFBFGGGGGGFGGGGGFF8ECFFGCFFGGF9F>DFFFFGGGDFEFGGGGDDD,=BDABDFD>3:CDDDDFFFAEDFGEFFDF:F:DAFFGGFGEFEGGGCF@9=F:=>BD=AGFFFG@;=FE*8BF=@F:=()9(=3/3=40,.*((759<(-::::5)1.).*..4(*)0.((,-1(45(,(.(.,6.)-),)(--,(-91,(()4002;@2))
@M02996:162:000000000-B87FG:1:1101:20616:15914 2:N:0:TCGACGTC+TTATGCGA
GACTACAAGGGTATCTAATCCTGTTTGCTCCCCACGCTTTCGTGCATGAGCGTCAGTACAGGCCCAGGGGATTGCCTTCGCCATCGGTGTTCCTCCGCATATCTACGCATTTCACTGCTACACGCGGAATTCCATCCCCCTCTGCCGTACTCTAGCCTTGCAGTCACAAAGGCAGTTCCCAGGTTGAGCCCGGGGATTTCACCTCTGTCTTGCAAAGCCGCCTGCGCACGCTTTACGCCCAGTAATTCCGGTTAACGCTCGCCCCCTACGTTGTCCCTCGCCTGCTGGCACGTAGTTAGC
+
CCCCCGGGGGGDGGGGGGGGGGGGGGGGGGFGEGGGGGGGGGGGGGGGGGGGGGGGGGGGGGGGDGGGGGGGGGGGGGGGGGGGGGFFGFGGGGGGGGGGGBGGGGGGGGGGGGFFG:DDFFFEGGGGGGGGGGGGGFGGCAFGGFA@*=9:DFGGGGGGDFFGFFGGGFFFGFDGFF@F9>CF9C8FFGG5DFG@=7A@8=;5B9>@EFGE@F>408;6=4//,6:9;80(7?AF?<EG::BD0-642()-4>)2(,--4/(4743044.((-.),).4((3-12?B?()40)/135<A
@M02996:162:000000000-B87FG:1:1101:20606:15929 2:N:0:TCGACGTC+TTATGCGA
GACTACAAGGGTATCTAATCCTGTTTGCTCCCCACGCTTTCGTGCATGAGCGTCAGTACAGGCCCAGTGGATTGCCTTCGCCATCGGTGTTCCTCCGCATATCTACGCATTTCACCGCTACACGCGGAATTCCATCCCCCTCTGCCGTACTCTAGCCTTGCAGTCACAAAGGCATTTCCCAGTTTGAGCCCGGGGATTTCACCTCTGTCTTGCAAAGCCGCCTGCCCACCCTTTACGCCCAGTAATTCCGATTACGCCCGGCTCCCTAGTTATTCCCGCCGCTGTCGGCCCGTAGTTGGC
+
CCCCCG8@FGGGGGGGGGGGGGGGGCF;FGFFG<F+CFGGGGGGGGGGGGGGGGGEG<@CDGGG78E,,,6,CFGGGEEGG,@FGE@FGGGG,FF,+BFF7?D@A5DEGGGGGGG,B=ADDCE6B+CFGFGGG,49=,6@DA5+DFA83=D=9@DF,,@,@FBD70BB;>CFG6+,32;?>F,@;+130,@)*3342B69<@**(/)*114*8A?+.6*.5(6=;(/./8//>)11,3<C?67284).2.0,-7)*(((--1(-987)(---6<)))(-(--(4(),-(4,-0)*20)(5
@M02996:162:000000000-B87FG:1:1101:20180:15931 2:N:0:TCCACGTC+TTATGCGA
GACTACTCGGGTATCTAATCCTGTTTGCTCCCCACGCTTTCGTGCCTGAGCGTCAGTACCGGCTTAGTGGATTGCCTTCGCCATCGGTGTTCTTTCGCATATCTATGCATTTCACCGCTACACCCCACATTCCTCCCACCGCATCCGTACTCCAGCTTTGCAGTCTCAAAGGCAGGTCACGGGTTGAGCCCGTGCGTTTCACCGCTGACTTGCCATGCCGCCTGCGCACCCTTTACACCCAGTAAATCCGATTAACGCTCGCATCCTACGTCTTACCGCGGCTGCTGGCACGTACTTAGC
+
CCCCCG,,BFGGFGGGGGGGGGGGGGG9FFFGGGG7FFGGGGGGGDF,FGGGGGG,E6,6BF77+,:6C<,,CFGGGGGGG6FFGGCGGGGG,,,,,48FGFGGG,EGGGGGGGG,B=?GG9E,+8+48EEEG,,6C,@++1*+=DDFF8?D8DG,,@,,8::F,1?FF,@FFFG+;F5A++@EG5:FF?F=*@*):CB44DE(6?=(>BGE*)0+)0;:/66(2:>@>:;6CEE<)5@C6(4)1)64C;3(,86:-.---),(14<)52.(.(642(3,44-41))5:(.-00*2<44)
@M02996:162:000000000-B87FG:1:1101:11958:15973 2:N:0:TCGACGTC+TTATGCGA
GACTACTCGGGTATCTAATCCTGTTTGCTCCCCACGCTTTCGTGCATGAGCGTCAGTACAGGCCCAGGGGATTGCCTTCGCCATCGGTGTTCCTCCGCATATCTACGCATTTCACTGCTACACGCGGAATTCCATCCCCCTCTGCCGTACTCTAGCCTTGCAGTCACAAAGGCAGTTCCCAGGTTGAGCCCGGGGATTTCACCTCTGTCTTGCACAGCCGCCTGCGCACGCTTTACGCCCAGTACTTCCGATTACCGCTCGCCCCCTACGTCTTACTGCGCGTGCTGGCCCGTGGTTTGC
+
CCCCCGGGGGGG+FFGFEFFGGGFGGGGGFEDECG:FGGGGGGGGGGGGFGGGGGDGGGGGGGEGGEGGDGGFGGGGFFGGECGGGGGGGGGFGEFFGGG7?FFGGGGEGGGGCEFG:=+=EFGGGGCFGGGGGFDDDFDDDFGGF@@5=DBF,BBFFG8>D=FG?F,AD,?FF6@@DA9,DCEC>@F@,@>@5D=@FACEGFFB*09?FG**2*9;5/25,/(6(43,323>?9)(-88<?:B99<AD151(0)2-(---1(-13((.(..4:<6...((-(-,3<.-((-85121(()
@M02996:162:000000000-B87FG:1:1101:11947:15988 2:N:0:TCGACGTC+TTATGCGA
GACTACTCGGGTATCTAATCCTGTTTGCTCCCCACGCTTTCGTGCATGAGCGTCAGTACAGGCCCAGGGGATTGCCTTCGCCATCGGTGTTCCTCCGCATATCTACGCATTTCACTGCTACACGCGGAATTCCATCCCCCTCTGCCGTACTCTAGCCTTGCAGTCACAAAGGCAGTTCCCAGGTTGAGCCCGGGGATTTCACCTCTGTCTTGCAAAGCCGCCTGCGCACGCTTTACGCCCAGTAATTCCGATTAACGCTCGCACCCTCCGTATTACCGCCGCTGCTGGCACGTCGTTAGC
+
CCCCCGGGGGGGGGGGGGGGGGGGGGGGGGGEEGGGGGGGGGGGGGGGFGGGGGGGGGGGGGGGGGGGGGGGGGGGGGGGFGGGGGGGGGGGGGGGGGGGGFGGGGGGEGGGGFGGGDFFGEGGGGG7FFGGGGGGGGFGGFFGGGBFAGFFFGGFGGGDFGEFGFGGGGGFGFDGFGFFGGGGGCCFFGGFFFGF?FFF?GEBB438CFF:EF?B@AF;C368@FB1,*.41:<BBBDG:::)1646:,.4:>)2-,,--729C?F03,-.3?6:6(((-,-((4732(418.*2:(-6
@M02996:162:000000000-B87FG:1:1101:6446:16014 2:N:0:TCGACGTC+TTATGCGA
GACTACAGGGGTATCTAATCCTGTTTGCTCCCCACGCTTTCGTGCATGAGCGTCAGTACAGGCCCAGGGGATTGCCTTCGCCATCGGTGTTCCTCCGCATATCTACGCATTTCACTGCTACACGCGGAATTCCATCCCCCTCTGCCGTACTCTAGCCTTGCAGTCACAAAGGCAGTTCCCAGGTTGAGCCCGGGGATTTCACCTCTGTCTTGCAAAGCCGCCTGCGCCCGCTTTACGCCCAGTACTTCCGATTAACGCCCGCACCCTTCGTATTACCGCGGCTGCTGGCACGTCGTTACC
+
CCCCCGGGGGGGGGGGGGGGGGGGGGGGGGFFGGGGGGGGGGGGGGGGGGGGGGGGGGGGGGGGGGGGGGGGGGGGGGGGGGGGGGDFEGGGGGFGGGGGGDGCGGGGGGGGGGGEFDDDFFFGGGGGGGGGGGGFGFFGGDFGGGFF>G?=DFGGFGGGGGFCFAFDGCFFGFGGFFEFDFFFEFCFEGFBEDG@DFFF?G=B>AF4@FG54;8148F>:31:71(/,*.638A2?0:E8??F4)46C:7::5:*--,,,1(-941(,(..(.66A<17(,3720:7::2())22/,(.
@M02996:162:000000000-B87FG:1:1101:9183:16047 2:N:0:TCGACGTC+TTATGCGA
GACTACCGGGGTATCTAATCCTGTTTGCTCCCCACGCTTTCGTGCATGAGCGTCAGTACAGGCCCAGGGGATTGCCTTCGCCATCGGTGTTCCTCCGCATATCTACGCATTTCACTGCTACACGCGGAATTCCATCCCCCTCTGCCGTCCTCTAGCCTTGCAGTCACAAAGGCAGTTCCCAGGTTGAGCCCGGGGATTTCACCTCTGTCTTGCAAAGCCGCCTGCGCACGCTTTACGCCCAGTAATTCCGATTAACGCTCGCACCCTACGTATTACGACGGCTGCTGGACCTTCGTTAGC
+
CCCCCGGGGGEFFGGGGFFGGGGGGGGFFGDFEGGGGGGGGGGGGGGFFFGGGGGGGGGGGGGGGGGGGGGGGGGGGGGGGFGGGDCFGCEGGGGGGGGGGFGGGGGGGGGGGGGGG:DDDEFCGGGGDDGGGGGGGGGGG=FFGGFG5DD=@F2;@CCCCGBCC5@99EGFCF>FFGFFDFFFGFBG>7F=@5D@FF**9EE96/..7ACEFFF835;1C./6@BF07*4(*-6<06CG8<4)/):6::7,4;4:--,--1(4C?1<?2.4)866(--,(-36<44(,(((*/120(24
@M02996:162:000000000-B87FG:1:1101:9175:16064 2:N:0:TCGACGTC+TTATGCGA
GACTACCGGGGTATCTAATCCTGTTTGCTCCCCACGCTTTCGTGCATGAGCGTCAGTACAGGCCCAGGGGATTGCCTTCGCCATCGGTGTTCCTCCGCATATCTACGCATTTCACTGCTACACGCGGAATTCCATCCCCCTCTGCCGTACTCTAGCCTTGCAGTCACAAAGGCAGTTCCCAGGTTGAGCCCGGGGATTTCACCTCTGTCTTGCAAAGCCGCCTGCGCACGCTTTACGCCCAGTAATTCCGATTAACGCTCGCACCCTACGTATTACCGCGGCTGCTGGCACGTAGTTAGC
+
CCCCCGGGGGFGGGGGGEFDGGGGGGGGGFEFCGGGGGGGGGGGGGGGCFGGGGGGGGGGGGGGGGGGGGDGGGGFGFGGEGGGGGFFGEEFGGGGGGGGGDGGGGGGGCEDGGCCE5BDFEFGGGGGGFGGFFFGG?DED=FCGD>FDD59C;=@FGF6><::<AGFGCFA>5CFFFFFDF@ECFBC:C8@/@C@=F6<??@*(*/197:)/*1;.5D>E6881@@:9C2?C?F<BFGG0(,)*.)42(04<<6:--,-,1,4)2:03((.44666:2--499())3-33(.)22<<<)
@M02996:162:000000000-B87FG:1:1101:9195:16064 2:N:0:TCGACGTC+TTATGCGA
GACTACCGGGGTATCTAATCCTGTTTGCTCCCCACGCTTTCGTGCATGAGCGTCAGTACAGGCCCAGGGGATTGCCTTCGCCATCGGTGTTCCTCCGCATATCTACGCATTTCACTGCTACACGCGGAATTCCATCCCCCTCTGCCGTACTCTAGCCTTGCAGTCACAAAGGCAGTTCCCAGGTTGAGCCCGGGGATTTCACCTCTGTCTTGCAAAGCCGCCTGCGCACGCTTTACGCCCAGTAATTCCGCTTAACCCCCGCCCCCTCCGTATTACCGCCGCTGCTGGCACGTAGTTCGC
+
CCCCCGFGGGFFEGGGGFGGGGGGGGGGGGDF@FFGGGGGGGGGGGGGGGGGDGGGGGGGGGG:FEGGCG@FFGGGGGGGDFGGGGGGCFGGDFGFGGGGG?F8CFGGDEFGGGGFG:D=@EFCEGG+=DEDFGGGGFGGGFFGGGBF>D57DGGGGGGGGG@@C8FFGFGFFFGFFGEFFBFFGG=CEGGFBBGFFGF??FF9>8@67@FAEFC6;40(2.16/.647*7(/4<401CE(456/:A<F:)-1<2*),(--)-(1-724,83.564-14(-((-2))((440002;+)19
@M02996:162:000000000-B87FG:1:1101:22371:16117 2:N:0:TCGACGTC+TTATGCGA
GACTACAGGGGTATCTAATCCTGTTTGCTCCCCACGCTTTCGTGCATGAGCGTCAGTACAGGCCCAGGGGATTGCCTTCGCCATCGGTGTTCCTCCGCATATCTACGCATTTCACTGCTACACGCGGAATTCCATCCCCCTCTGCCGTACTCTAGCCTTGCAGTCACAAAGGCAGTTCCCAGGTTGAGCCCGGGGATTTCACCTCTGTCTTGCAAAGCCGCCTGCGCACGCTTTACGCCCAGTAATTCCGATTAACGCTCGCACCCTCCGTATTACAGCGGCTGCTGGCACGTAGTTAGC
+
CCCCCGFGGGGGGGGGGFFGGGGGGGGGGGFFGFGGGGGGGGGGGGFGGGGGGGGGGGGGGGFGGGGGGGGGGGGGGGGGGGGGGDCFGGGGGGGGFGGGGFGGGGGDGGGGGGFFGDFFDEFEGGGGGGGGGAFGGGGDGAFGGFA>>D*:;DGFFGGGGGEGGFGGG8FFGADGAFEFEGGGGGFGFCE>@BD/2F?/9<:3B/7@CAFF@*8:=5542./6064..*68DFFFFBGG?F:)1.6>D?>B6BAG-,-,-749C62(-24::B)4).,(,(((3:7:?:?(0.;E+)--
@M02996:162:000000000-B87FG:1:1101:22353:16120 2:N:0:TCGACGTC+TTATGCGA
GACTACAGGGGTATCTAATCCTGTTTGCTCCCCACGCTTTCGTGCATGAGCGTCAGTACAGGCCCAGGGGATTGCCTTCGCCATCGGTGTTCCTCCGCATATCTACGCATTTCACTGCTACACGCGGAATTCCATCCCCCTCTGCCGTACTCTAGCCTTGCAGTCACAAAGGCAGTTCCCAGGTTGAGCCCGGGGATTTCACCTCTGTCTTGCAAAGCCGCCTGCGCACGCTTTACGCCCAGTAATTCCGATTAACGCTCGCACCCTTCGTTTTACCGCGGCTGCTGGCCCGTCGTTAGC
+
CCCCCGGGGGGGGGFFGGGGGGGGGGGGGGFGEGGGGGGGGGGGGGGGGGGGGGGGGGGGFGGGGGGGGGGGGGGGGGGGGGGGGGGGGGGGGGGGGGGGFFGGGGGGGGGGGGFAF>DFFFFGGGGCFGGGGGGGGGGGGFFCDB=CBGFDDGGFGGGGGG6FC8FGGGGFGFCFFGFFD,@FF>8FECGAFEGF@GFFFGBEFAFC*:CE=*91(2;:C42=?(667364C?AFFFGG<FBAFFF<F>)4:762(((--1-2C2(((,.(,46<5<2-(-1((220:0((.)*21(,.
@M02996:162:000000000-B87FG:1:1101:13759:16128 2:N:0:TCGACGTC+TTATGCGA
GACTACAGGGGTATCTAATCCTGTTTGCTCCCCACGCTTTCGTGCATGAGCGTCAGTACAGGCCCAGGGGATTGCCTTCGCCATCGGTGTTCCTCCGCATATCTACGCATTTCACTGCTACACGCGGAATTCCATCCCCCTCTGCCGTACTCTAGCCTTGCAGTCACAAAGGCAGTTCCCAGGTTGAGCCCGGGGATTTCACCTCTGTCTTGCAAAGCCGCCTGCGCACGCTTTACGCCCAGTAATTCCGATTAACGCTCGCACCCTACGTATTACCGGCGCTGCTGGCACGTTGTTAGC
+
CCCCCGGGGGGGCFGGGGGFGGGGGGGGGGGFCFGGGGGGEGGGGGGGGGGGEGGGGGGGGGGGGGGGGGGGGGGGGGGGGGGGGGGGGGGGGGGGGGGDFFGGGGGGGGGGGFFFGDDDFFFGGGGGGFFGGGGFFFFGGFFGGGAFDGFFGDGGGGGFCD>FGFGGGFGFGFGGFGEFAECCFGE>@FGF>BC=@EF5?FFEFFF?CFGBEFEF@456=66;2,4,61((11<<6(2?-48)*).-::)(-0-2(,(--1(,18::<0.))56666(-(,---4)((2)40)12/-))
@M02996:162:000000000-B87FG:1:1101:13032:16148 2:N:0:TCGACGTC+TTATGCGA
GACTACCAGGGTATCTAATCCTGTTTGCTCCCCACGCTTTCGTGCATGAGCGTCAGTACAGGCCCAGGGGATTGCCTTCGCCATCGGTGTTCCTCCGCATATCTACGCATTTCACTGCTACACGCGGAATTCCATCCCCCTCTGCCGTACTCCAGCGATGCAGTCACAGATGCAGTTCCCAGGTTGAGCCCGGGGATTTCACAACTGTCTTACATCACCGCCTGCGCACGCCTTACGCCCAGTAATTCCGATTAACGCTTGCACCCTACGTATTACCGCGGCTGCTGGCACTGATTTAGC
+
CCCCCGGGGGGGGGGGGGGGGGGGDGGGGGEDCGGGGGGGGGGGGGGGDGGGGGGGGGGGGGGGGGGGGGGGGGGGGGGGGGGFGGGGGGGGGGGGGGGGGFGGGGGGGGGGGGFFGDFFDEFGGGGGGFGGGGDFDFGGGFFGGB=C?GFFFGGGGDGGDGBFGFGGGEFFCFGGFGFADFGFFGFG@FF=BB>>@AFE4EFE@;BC=FG46B583;>:=:(3;(,.3*,(2:<?FBEEF62494A4:>)483)2-(-,-1,2>6<:1-..4.-64(-(,-7468:0332()*+03-))
@M02996:162:000000000-B87FG:1:1101:13030:16170 2:N:0:TCGACGTC+TTATGCGA
GACTACCAGGGTATCTAATCCTGTTTGCTCCCCACGCTTTCGTGCATGAGCGTCAGTACAGGCCCAGGGGATTGCCTTCGCCATCGGTGTTCCTCCGCATATCTACGCATTTCACTGCTACACGCGGAATTCCATCCCCCTCTGCCGTACTCCAGCGATGCAGTCACAGATGCAGTTCCCAGGTTGAGCCCGGGGATTTCACAACTGTCTTACATCACCGCCTGCGCACGCTTTACGCCCAGTAATTCCGATTAACGCTTGCACCCTACGTATTACAGCGGCTGCTGGCCCGTATTTGTC
+
CCCCCGGGGGFGGGGGGEFGGGGGGGGGGGEFEGGGG;FGGGGGGGGGGGGGEEGGEGGGGFGFGGGGGGGGGGGGGGGGGGGGGGFGGGGGGGGGGGGGBCEGDGGGGGGGGFFGGDFGFGFCG@EEGGFEEGGFGFEGG86=FGAF>D59@@DEE>FGGGA<<FGGGCFFGFGGFDA5@8C,@A@>5FG=ADD:5CFFF<53>AB*8BFEFFC+)2*/2368;:@:@C@6C<:280:?6<:9=2).250:-.-2(--,(1<B9<:::(())().-,43(-(,,)82:18>5)*00)-.
@M02996:162:000000000-B87FG:1:1101:10986:16263 2:N:0:TCGACGTC+TTATGCGA
GACTACTGGGGTATCTAATCCTGTTTGCTCCCCACGCTTTCGTGCATGAGCGTCAGTATTGGCCCAGGGGGCTGCCTTCGCCATCGGTATTCCTCCACATCTCTACGCATTTCACTGCTACACGTGGAATTCTACCCCCCTCTGCCATACTCTAGCCCGCCAGTCCCAAATGCAGTTCCCAGGTTAAGCCCGGGGCTTTCACATCTGTCTAGCGGACCGCCTGCCCACGCTTTTCGCCCCGTAACTCCTGTTACCCGTTTCACCCTACGGATTACCGCGGCCTCTTGCAAGTTCTTTACC
+
CCCCCGFGGGGGGGGGGFGGGGGGGGGGGGFGGGGGGGGGGGGGGCGFFGGGEGGGGFAFAFFFGGGFD@GFFGDGGGGGGGG@ECCF8FGFFGGG88EDFFGGGGGGCEGGGGG<F:??DFGGCFGGFGGG;E8=F8@ED>F8DGE,@FDD;DDDFFC+8@ABE*CAC8,8DFGF;DC;94AC<+8CEC@>E*C95<AEEG5C@+9/988?C;2)6896=,/,(/683C14C))((-;*((--)).50)1))1-*((((.*.8C:08((--32.)-3(-4((..)..))))**03+).)
@M02996:162:000000000-B87FG:1:1101:4619:16275 2:N:0:TCGACGTC+TTATGCGA
GACTACCCGGGTATCTAATCCTGTTTGCTCCCCACGCTTTCGTGCCTGAGCGTCAGTACAGGTCTAGGGGACTGCCTTCGCCATCGGTGTTCTTCCGCATATCTACGCATTTCACTGCTACACGCCGCATTCCATCCACCTCTACCGCACTCTAGCCATGCAGTCACAAAGGCAGTTCCCAGGTTGAGCCCGGGGATTTCACCTCTGTCTTTCATAACCGCCTGCGCACCCTTTACGCCCAGTAATTCCGATTAACGCTCGCACCCTCCGTATTACCGCCGCTGCTGGCACGTAGTTAGC
+
CCCCCGGGGGGGGGGGGGGGGGGGGEGGFFCFGFEGGGGGGGGGG8FGFGGGGGGGF,6<FCFF,:C,E:6+:EFFFFGGG:FFGGG:FFGG,545?C7FCFGGGDFGEGGGGGG9E:?DFFG68+6+4@EF;E===,6@=:FGGC@+3=9D3@9DFC9?EG6C?+=EF>?FGFGF7CEFCF>9CFFCE1@:5>*7@GFFFGF3>;@8@A>*/+*4*;;//.6:6:@64*(6D3EE07EC:04)9-66:30(4)):---(-1,(/3:0(4-..4.:<62((--32?F08?F0))2/<.-)
@M02996:162:000000000-B87FG:1:1101:26401:16290 2:N:0:TCGACGTC+TTATGCGA
GACTACTCGGGTATCTAATCCTGTTCGCTCCCCACGCTTTCGTCCCTCAGCGTCAGTTATATCTTGGTAACCTGCCTTCGCCATTGGTGTTCTAAGTAATATCTATGCATTTCACCGCTACACTACTTATTCCAGCTACCTCATATATACTCAAGACTTACAGTATCAATGGCAGTTCCATCGTTAAGCGACAGGCTTTCACAACTGACTTATAAGTCCGCCTACGCACCCTTTAAACCCAATAAATCCGGACAACGCTTGCCCCCTCTGTCTTCCACCGGCTGCTGGCACGGGTTTAGC
+
CCCCCG<@FFGGGGGGGGFGGGGGG<FGGGGGC-@@FGGGGG<@FFDGGGGGGGGGGGGFFGF<EEGGGGCFFGGGGFGGG,449EEGGGGGG9,CFDGG;?F=F,;FFFGGGGGGG=<>>EFF,=FDFGGGG8,6A,=DFD5++4;;CD?>E8?,@,@F=EDF;CFCD@ADFF+=9+*+,@@=EC)BD8+1<BF5DFFEEG**:;C=5AE*;@*4;?:)*1:@D5)05><59>C**:CE6@3.465>;>)5(:,2.,,((*(/2716(/1116.6.).(,-(-4:7?F?B?))21;.-6
@M02996:162:000000000-B87FG:1:1101:26379:16299 2:N:0:TCGACGTC+TTATGCGA
GACTACTCGGGTATCTAATCCTGTTCGCTCCCCACGCTTTCGTCCCTCAGCGTCAGTTATATCTTGGTAACCTGCCTTCGCAATTGGTGTTCTAAGTAATATCTATGCATTTCACCGCTACACTACTTATTCCAGCTACCTCAAATATACTCAAGACTTACAGTATCAATGGCAGTTCTATCGTTAAGCGACAGGCTTTCACCACTGACTTATAAGTCCGCCTACGGACCCTTTAAACCCAATCAATCCGGATAACGCTTGCACCCTCCGTATTACCGCCGCTGCTGGCACGGAGTTAGC
+
CCCCCGGGGGGGGGGGGFFGGGGGGGFFGFFGCFGGGGGGGGGGGGGGFGGGGGGGGFGGGGGGGGGGGGGGGGGGGGGGG@FFGGGFGGGEGEFGGGGGFFGGGGGGGGGGG9FEE:@CDFGGGGGFGGGFGFEDGDFGGEFGGGEECGFEFFGGGCGDFFDFGFGGCFFFFFGGFFFFCDEGFFFFF>E):B6=<CFFEG@@CA55:?CE7F<FEFD@>)888)))/>>=FF4AFFGDF@5(/0782-),,57>/.///:;@C<;41(/68;9?.(((-,-,()),4(<:))/22---
@M02996:162:000000000-B87FG:1:1101:26391:16317 2:N:0:TCGACGTC+TTATGCGA
GACTACTCGGGTATCTAATCCTGTTCGCTCCCCACGCTTTCGTCCCTCAGCGTCAGTTATATCTTGGTAACCTGCCTTCGCAATTGGTGTTCTAAGTAATATCTATGCATTTCACCGCTACACTACTTATTCCAGCTACCTCAAATATACTCAAGACTTACAGTATCAATGGCAGTTCTATCGTTAAGCGACAGGCTTTCACCACTGACTTATAAGTCCGCCTACGGACCCTTTAAACCCAATAAATCCGGATAACGCTTGCACCCTCCGTATTACCGCGGCTGCTGGCACGGAGTTAGC
+
CCCCCGGGGGGGGGGGGFGGGGGGGGGGGGFG@FGGGGGGGGGGGGDGGGGGGGGGGGGGGGGGGGGGGGGGGGGGGGGGG7FFGGGGGGGGGGGDGGGGADGGGGGGGGGGGGGGG::DDEEGGGGGGGGFFGFFD>@EGDFAFFEFFGFBGGGAEGCFEGFFGFGGGGGFGFD@DG7DDGEDFFDDECC>DFDD@DACCFFEFF@@@FGFEC=FCF@0@>DDFD=F>>>47E;66BFE>=3619@8;6621A<;/./(/2/37;D<63//,(19)2(,(-(-(.0(:?DF00*20.56
@M02996:162:000000000-B87FG:1:1101:26190:16375 2:N:0:TCGACGTC+TTATGCGA
GACTACACGGGTATCTAATCCTGTTTGCTCCCCACCCTTTCGCTCCTCAGCGTCAGTTACGGCCCAGAGATCTGCCTTCGCCATCGGTGTTCTTCCTGATATCTGCGCATTCCACCGCTACACCAGGAGTTCCAATCTCCCCTACCGCACTCTAGTCTGCCCGTACCCACTGCAGGCCCGAGGTTGAGCCTCGGGTTTTCACAGCAGACGCGACAAACCGCCTACGAGCTCTTTACGCCCAATAATTCCGGATAACGCTTGCGCCCTTCGTATTACCTCGTGTGCCGGCCCGTGGTTTGC
+
CCCCCGGGGGGGGGGGGFGGGGGGGGGGGGFGEFFBFGGGGGGGGGDGFGGGGGGGGGGGGDGGGGGGGGGGGGGGGGGGGGGGGGGEGFGGGGEFGGGG;DGGFGGGGEGDAFGGG:<=C=FGGGGFGGGGGGGFGEFGD@FDG=>F5?9:>9+9EFGGG8=CEFGGGGGFGFCGDGDF8EEECGEC;CCBDDGBDFFCCGF428:BD:D0,8.:(296=361860(,*5<7A4.-,::303)944:*5.(-0)C(-(-(1(-*4>(((.(..).)).,,(,())-(((-,0.*21(25
@M02996:162:000000000-B87FG:1:1101:27219:16419 2:N:0:TCGACGTC+TTATGCGA
GACTACCGGGGTATCTAATCCTGTTTGCTCCCCACGCTTTCGTGCATGAGCGTCAGTACAGGCCCAGGGGATTGCCTTCGCCATCGGTGTTCCTCCGCATATCTACGCATTTCACTGCTACACGCGGAATTCCATCCCCCTCTGCCGTACTCTAGCCTTGCAGTCACAAAGGCAGTTCCCAGGTTGAGCCCGGGGATTTCACCTCTGTCTTGCAAAGCCGCCTGCGCACGCATTACGCCCAGTAATTCCGATTAACGCTCGCACCCCTCGGAGTACTGCCGCATCTGGCCCGTCGTTCGC
+
CCCCCGGGGGGGGGGGGGGGGGFFGGGGGGFGCGGGGGGGGGGGGGGGGGGGGGGGGGGGGGGGGGGGGGGGGGGGFGGGGFFGGGGFGGGGFFGFG:FEGFG8FFFGGCFGGFFFGDFGGGCEGGGGGGGGGGGGF,DGDAFGGFA@5CFEDGGBEGGGGG=@CFFGGGGFGFG7BFCFGGF,@><FE1D9AFD>@F=?EA=BD;=5C=FE>F?FFFD7/.(/399(1*,(*3.--(:C::3A=)69>?)(4)6*-(-,-1(4C(((,(((,-.--.)(-,,(().68(((0021;(,(
@M02996:162:000000000-B87FG:1:1101:2740:16450 2:N:0:TCGACGTC+TTATGCGA
GACTACAGGGGTATCTAATCCTGTTTGCTCCCCACGCTTTCGTGCATGAGCGTCAGTACAGGTCCAGGGGATTGCCTTCGCCATCGGTGTTCCTCCGCATATCTACGCATTTCACTGCTACACGCGGAATTCCATCCCCCTCTACCGTACTCTAGCCATGCAGTCACAAATGCAGTTCCAAGGTTGAGCCCGGGGATTTCACATCTGTCTTGCATAACCGCCTGCGCACGCTTTACGCCCAGCAATGCCGATTACAGCGTGCACCCTACGTATTACCGTGGCTGCTGTCACGACGTTAGC
+
CCCCCGDGGFEEGDGGGCFGFGFFGFGFAEFCBDFGDFEFGEGGD@CFF@FGGEGGGGGDFFFDFEFEEGEGGGGGGGCFGFF7DEFFC?BDEEE<>CGGEDDDDFDGE=FD,CCCED7F?C:=EFF@BFCCEGGDGGGGC=BGFF5ADDDBBDGE?DFGGF*:64=EF:DFG8+5?E=+;B;5,*875EEBB5C2)>9?6AE*>@E**+B>EACABF*-4.(/64:26890/46>62?C?<(,0)).*()(47)2),(--*4)2-((.3(5)(.6.-(,4(((-48).4):))***((.
@M02996:162:000000000-B87FG:1:1101:2714:16451 2:N:0:TCGACGTC+TTATGCGA
GACTACAGGGGTATCTAATCCTGTTTGCTCCCCACGCTTTCGTGCATGAGCGTCAGTACAGGTCCAGGGGATTGCCTTCGCCATCGGTGTTCCTCCGCATATCTACGCATTTCACTGCTACACGCGGAATTCCATCCCCCTCTACCGTACTCTAGCCATGCAGTCACAAATGCAGTTCCCAGGTTGAGCCCGGGGATTTCACATCTGTCGTGCATAACCGCCTGCGCACGCTTTACGCCCAGTAATTCCGATTAACGCTGGCACCCTACGGATTACCGCGGCTGCTGGCTCGGAGTGAGC
+
CCC@CFFGGGGFGGGGGGGGGGEC@CEGDEFFGGGGEEGGGGEFG@GEGFGGGGGGECCEEFCFGGGGDEEF8EFGFFDGGFF4=?CBFBC;@AEFF:CFGFGGFFFFECCDFGF?F>DFFFFGEFGFEFGGG;===@DEG@FGGB88:D?D@EG9=EGDFGE>,02:CCD?CAF@19;5>B:@,;@CE;;)<>CAACAEE?<C@1>/9):>5F4+8AD626/:3>@B9>;0><ED:1:?B??D?4AB*5.3(0.2---(-1(.132464(((-.5.,((-,(--)8:(()-)):**)5(
@M02996:162:000000000-B87FG:1:1101:4016:16464 2:N:0:TCGACGTC+TTATGCGA
GACTACCCGGGTATCTAATCCTGTTTGCTCCCCACGCTTTCGTGCATGAGCGTCAGTACAGGCCCAGGGGATTGCCTTCGCCATCGGTGTTCCTCCGCATATCGACGCATTTCACTGCTACACGCGGAATTCCATCCCCCTCTGCCGTACTCTAGCCTTGCAGTCACAAAGGCAGTTCCCAGGTTGAGCCCGGGGATTTCACCGCGGTCTTGCAACGCCGCCTTCGCACGCCTTACGCCCAGTAAATCCGATTAACGCTCGGACCCTTGGTAATCCGTCGGCTGCTGGCACGTATTTAGC
+
CCCCCGA<FEGGGGG9F@FFGGGFGFGGGGGGDGEGGGDFFECEEFGGCFFGGDGGGG9CFGGDDGGGGG7@,<FGGGGGDG=@8A7FEFGF45@FCCFGGFG+@:>BE>:EFGF,CD=DFECCEEGFGFGDCF8++@8BDAF6D983<DFC,@@@C:7C@C5@,+=ECC8AFFDGF5;;4@7229BD@F54?DG>2:**9F)((),,.0:><A?)(0:(24-(.(4-(*-(22)860:?04,-9)642-)(4<-2,,(.,)(-14((((-))))6(((,-4((,))5:371))002)-)
@M02996:162:000000000-B87FG:1:1101:11085:16468 2:N:0:TCGACGTC+TTATGCGA
GACTACTGGGGTATCTAATCCTGTTTGCTCCCCACGCTTTCGTGCATGAGCGTCAGTACAGGCCCAGGGGATTGCCTTCGCCATCGGTGTTCCTCCGCATATCTACGCATTTCACTGCTACACGCGGAATTCCATCCCCCTCTGCCGTACTCTAGCCTTGCAGTCACAAAGGCAGTTCCCAGGTTGAGCCCGGGGATTTCACCTCTGTCTTGCAAAGCCGCCTGCGCACCCCTTACGCCCAGTAATTCCCATTAACGCTCGCACCCCACGGCTTACCGCGGCTGCTGGCACGTCGTTAGC
+
CCCCCGGGGGGGGGGGGGGGGGGGGFG9FFEFGFGGGGGDGGGGGDFFGGGGGGGGGG<EFGG7@@FFG:F7FFGGGFGGECFFGGGCFGGGE<E=@F@BFFGGGFFGGG=;FCB<FD?FGGF>C:=CFGGGGGGFFEFE+::=8CA@0CD:=EGDGCD,6EEE9+DEGGCFFFGFFGEFCGG@FG)CEG80*3*)(4;?EGFEB*88>8F449*+6591*6/,=1616*,(:<:0((:*::59B)460)*)646*,----149D((-4(((--,4(4341-((,)58?:4,0)12*(-)
@M02996:162:000000000-B87FG:1:1101:11068:16473 2:N:0:TCGACGTC+TTATGCGA
GACTACTGGGGTATCTAATCCTGTTTGCTCCCCACGCTTTCGTGCATGAGCGTCAGTACAGGCCCAGGGGATTGCCTTCGCCATCGGTGTTCCTCCGCATATCTACGCATTTCACTGCTACACGAGGAATTCCATCCCCCTCTGCCGTACTCTAGCCTTGCAGTCCCAAAGGCAGTTCCCAGGTTGAGCCCGGGGATTTCACCTCTGTCTTGCAAAGCCGCCTGCGCACGCGTTACGCCCAGTAATTCCGATTAACGCTCGCACCCTACGTATTACCGAGGCTGCTGGCACGTAGTTAGC
+
CCCCCGGGGGGGG8FGGFGGGGGGGGGGGF@FCFGGGGGGGFGGGGGGGGGGGGGGGGGGGFF,@FFGGGG7FGGGCFGGGGFGGEGBFFFGFFGGGEFGCDDFGFFGGGEGGFFEG>FFFFF=+8>@FFGGGG;DD6DG8:;DCE@FB=?D;D+=DDFFDF<FE*?DG=@:,?DG?FFFDFFF<D@78E>)9?>>AFFECGE@@;=<?FCEFF;=@AF9:808;1@(48;,71??<0?C(.59@<).0.0(4>)0(-(--/(49:(((-..-(6--2((-,338207:<?10)*/3662
@M02996:162:000000000-B87FG:1:1101:27588:16491 2:N:0:TCGACGTC+TTATGCGA
GACTACCAGGGTATCTAATCCTGTTTGCTCCCCACGCTTTCGTGCATGAGCGTCAGTACAGGCCCAGGGGATTGCCTTCGCCATCGGTGTTCCTCCGCATATCTACGCATTTCACTGCTACACGCGGAATTCCATCCCCCTCTGCCGTACTCTAGCCTTGCAGTCACAAAGGCAGTTCCCAGGTTGAGCCCGGGGATTTCACCTCTGTCTTGCAAAGCCGCCTGCGCACGCTTTACGCCCAGTCATTCCGATTAAAGCCCGCACCCTCCGTAATACCGGGGCTGATAGCACGTAGTTCGC
+
CCCCCGGGGGGGGGGGGFGGGGGGGGGGGFGGGGGGGGGGGGGGGGGGGGGGGGGGGGGGGGGGGGGGGGGGGGGGGGGGGGGGGGGCGFGGGGGGGFGGGFGGGGFGGGGGGFFEFDD9DFB@CGGCFFGGGGGGGDFGD@DGGGA>:C0:3DDFDG88DFEFG?FGGDC?DFDEFFEF;,1@FGFG@GGAFEGBDFFCCGFFFFB/*1@==FFABFG(*./3069(612(2,6514C=,:7<84AA:40,())*-)(-(1-7><?((,(((-)-.-(((--(()).5)--)0**+)--
@M02996:162:000000000-B87FG:1:1101:25869:16533 2:N:0:TCGACGTC+TTATGCGA
GACTACTGGGGTATCTAATCCTGTTTGCTCCCCACGCTTTCGTGCATGAGCGTCAGTACAGGCCCAGGGGATTGCCTTCGCCATCGGTGTTCCTCCGCATATCTACGCATTTCACTGCTACACGCGGAATTCCATCCCCCTCTGCCGTACTCTAGCCTTGCAGTCCCAAAGGCAGTTCCCAGGTTGAGCCCGGGGATTTCACCTCTGTCTTGCAAAGCCGCCTGCGCACGCTTTACGCCCAGTAATTCCGATTAACGCTCGCACCCTCCGTATTACCGCGGCTCCTGGCACGTAGTTAGC
+
CCCCCGGGGGGGGGGGGGGGGGGGGGGGGGFGGGGGGGGGGGGGGGGGGGGGGGGGGGGGGGGGGGGGGGGGGGGGGGGGGGFGGGGFCFFFGGGGGGGGGFGGGGGGGGFDGGGGGDFGGF<CEGGGGFGGGGGGGCDGGAFGGF@:@DDEDGGGGGGGGGFE?*=ECDGFGFGG7CEFGGGCEGEGFFGADEGFFGFEFGBFB/>*9FFF4A41.;;,2.(/639;9:>(129AFFEE:?BFF)<AC:)435)*,-(--)--13(,4--.,.64)4--441((,)((,.())229).6
@M02996:162:000000000-B87FG:1:1101:6248:16601 2:N:0:TCGACGTC+TTATGCGA
GACTACAGGGGGATCTAATCCTGTTTGCTCCCCACGCTTTCGTGCATGAGCGCCAGTACAGGCCCAGGGGATTGCCTTCGCCATCGGTGTTCCTCCGCATATCTACGCATTTCACTGCTACACGCGGAATTCCATCCCCCTCTGCCGCACTCTAGCCTTGCATTCACAAAGGCAGTTCCCAGGTTGAGCCAGGGGATTTCACCTCTGTCTTGCAAAGCCGCCTGCGCACGCTTTACGGCCAGTAATGCCGATTAACGCTCGCACCCTCCGTATCACCGAGGCTGCTGGCACGTAGTGAGC
+
@CCCCFGGGE:+@FDF@@5,CFF<E@C;B6,:6FGGGFDF9F@F,,,;@=A@++@FCCF@9,@CFC,C:F+@FAA9CFF=BBF@D=7888?E,59A6FCCC+@EEEGGGE7ADDEF@=@D8,:=C:FE+AFF,3:=+6++=8DF+C)+30*8@@8@?FFG?C*8,1<E*@F9DFGF6F5?9ED,,06;>7,/9B?>(,;@5@.75A=118;7);3;(5*.26((/:B((/-(*(.)((229??969))*(714)-2-(---92790(-4(-..(..(,((.(28()),,,)488@8+).(
@M02996:162:000000000-B87FG:1:1101:4105:16640 2:N:0:TCGACGTC+TTATGCGA
GACTACACGGGTATCTAATCCTGTTTGCTCCCCACGCTTTCGCACCTCAGCGTCAGTAATGGTCCAGTGAGCCGCCTTCGCCACTGGTGTTCCTCCGAATATCTACGAATTTCACCTCTACACTCGGAATTCCACTCACCTCTACCATACTCAAGACTTCCAGTATCAAAGGCAGTTCCAGAGTTGAGCTCTGGGATTTCACCCCTGACTTAAAAGTCCGCCTACGTGCGCTTTACGCCCAGTAAATCCGAACAACGCTAGCCCCCTTCGTATTCCAGCGGCTGCTGGCACGAAGTTACC
+
CCCCCGGGGGGGGGGGGGGGGGGFGGGGGGFFEFGGGGGGGGGGGGFGGGGGGGGGGGGGGGGGGGGGGGGGGGGGGGGGGFGGGFGGGGGGGFGGGGGGGFGCFFGGGGEGGGGGG=DFGGFFDFGGEGCDGGFCGFGFGDFGGFDC?D@DFGGGGGGGGGEEEFGGGGGFG?CDFG7FFEDDFFBFFFF<@9FBCFFE7D6@BFD5=9DCCFCCFF+79:/7@A@D=8525(8>@@FEDDEFFEFC;6)6(:68,(//(2(,/4(.82..((.6))((-((,-338<B)(05;8:).)
@M02996:162:000000000-B87FG:1:1101:4091:16650 2:N:0:TCGACGTC+TTATGCGA
GACTACACGGGTATCTAATCCTGTTTGCTCCCCACGCTTTCGCACCTCAGCGTCAGTAATGGTCCAGTGAGCCGCCTTCGCCACTGGTGTTCCTCCGAATATCTACGAATTTCACCTCTACACTCGGAATTCCACTCACCTCTACCATACTCAAGACTTCCAGTATCAAAGGCAGTTCCAGAGTTGAGCTCTGGGATTTCACCCCTGACTTAAAAGTCCGCCTACGTGCGCTTTACGCCCAGTAAATCCGAACAACGCTAGCCCCCTTCGTATTACCGCGGTCGCTGGCACGAAGTTAGG
+
CCCCCGGGGGGCFGGGGFGFGGGGGGGGGEEFCGGGGGGGGGGEGGGGGGGGGGGGEFGFFGFGGGGGGGGGGGGGGGGGGGFEGGF?FFFGDEGFEGGGGFGGGGG=FGFGGGGGF5;DFFFE@FGFEGGGGGGGGGFF?DFGGBD;9DFDG@FGFFGFCGEEDFGCDGGFGFDE9DEFGGGGGGFGFB8*@AGFBFFEFF*:)30:@>FEFACF@@<:4/-7:>@=2*2@GBFFF==:<7;EC6??;38;9ADC..(/662(1,,(.(,.47)))((-(-((,3-46?7()0*1+.:(
@M02996:162:000000000-B87FG:1:1101:3889:16774 2:N:0:TCGACGTC+TTATGCGA
GACTACTGGGGTATCTAATCCTGTTTGCTCCCCACGCTTTCGTGCATGAGCGTCAGCACAGGCCCAGGGGATTGCCTTCGCCATCGGTGTTCCTCCGCATATCTACGCATTTCACTGCTACACGCGGAATTCCATCCCCCTCTGCCGTACTCTAGCCTTGCAGTCACAAAGGCAGTTCCCAGGTTGAGCCCGGGGATTTCACCTCTGTCTTGCAAAGACGCCTGCACACGCTTTACGCCCCGTGATTCCGATTAACTCTCGCCCCCTACGTATTACCTCGGCTGCTGTGACTTAGTTAGC
+
CCCCCGGGGGGGEGGGGFGGGGGGGGEFGGFGEFGGG@EGGGGGGGGGCFGGGECFGGGGGGGGGGGGGGGGGGGEFGGGGGGDFE:CFGGGFGGGGGGGDFEFGGFGGDFGGGFCFDFFGFFECEGFE@8E9;;=66=C=89?CF9=?D9DD,=DDDGGGGFF?9DC7@8?6FD68ECFDC74C*:4:9*-:5?((??<5BBEB?3178@*8A>;(/5,2.(/3(473*(,/3))67:8(3-(0.6<7,)(-0)*))-.-*4:)32(.((..(...).,(-((,,4-()6)**+2+).6
@M02996:162:000000000-B87FG:1:1101:3874:16789 2:N:0:TCGACGTC+TTATGCGA
GACTACTGGGGTATCTAATCCTGTTTGCTCCCCACGCTTTCGTGCATGAGCGTCAGCACAGGCCCAGGGGATTGCCTTCGCCATCGGTGTTCCTCCGCATATCTACGCATTTCACTGCTACACGCGGAATTCCATCCCCCTCTGCCGTACTCTAGACTTGCAGTCACAAAGGCAGTTCCCAGGTTGAGCCCGGGGATTTCACCTCTGTCTTGCAAAGCCGCCTGCGCACGCGTTACGCCCAGTAATTCCGATTAGCGCTCGCACCCTCGGTATTCACGCGGCGGCGTGCACGTGGTGCGC
+
CCCCCGFGGGGFFGGGEFFFG<FFGGGGGGDFEGGGGDGGGGGGFFCGGGGGGDGGGDCFGGGDEGGGFG@FFGGFGGGGGEDC?EFFFGGFCFGGFGEG@FFG9EDFE6CEEFDEF6FDCCE8CFG@@FEFCGFFG8DCGFFGGGA@:DFEGGG,@DFGCE8@1+5EF>8FFFGGFGFFDGC<DFCFFC*):@D@2<A?<A5==AEEE=F@4A?=8406:6(/2:>77C@(1((,828:0.4<0-4-*.)-4;)2--((-1((13(,((-,-.)--.(-6((((,(40:4(0.8;*)-(
@M02996:162:000000000-B87FG:1:1101:3892:16792 2:N:0:TCGACGTC+TTATGCGA
GACTACTGGGGTATCTAATCCTGTTTGCTCCCCACGCTTTCGTGCATGAGCGTCAGCACAGGCCCAGGGGATTGCCTTCGCCATCGGTGTTCCTCCGCATATCTACGCATTTCACTGCTACACGCGGAATTCCATCCCCCTCTGCCGTACTCTAGCCTTGCAGTCACAAAGGCAGTTCCCAGGTTGAGCCCGGGGATTTCACCTCTGTCTTGCAAAGCCGCCTGCGCACGCTTTACGCCCAGGAATTCCGATTAACGCTCGCCCCCTACGTATTACCGCGGCTGCTGGCACGTAGTTACA
+
CCCCCGGGGGGGGGGGGGGGGGGGGGGGGGGGGGGGGGGGGGGGGGGGGGGGGGGGGGGGGGGEFGGGGGGGGGGGGGGGGGGGGGGGGGGFFGGGGGGGGFGFGFGGGGGGFFFFGEFGGGG=BFE7FFFGGGGGFGGGGAFGGF5@@D5>BFFFFGGGGGCFFFFGFFDFGFGEFFEFFFF?CGFGFGGFDFGF=GFFCGF9>AEF?FCFFFF+(8>6::3?D>F;(1.358>>6(28<0((.5>AF?>?:<:C(-(--9(-92(,2:().(.66(((4399(),541<000;A:<))
@M02996:162:000000000-B87FG:1:1101:15371:16823 2:N:0:TCGACGTC+TTATGCGA
GACTACTAGGGTATCTAATCCTGTTTGCTCCCCACGCTTTCGTGCATGAGCGTCAGTACAGGCCCAGGGGATTGCCTTCGCCATCGGGTTCCTCCGCATATCTACGCATTTCACTGCTACACGCGGAATTCCATCCCCCTCTGCCGTACTCTAGCCTTGCAGTCACAAAGGCAGTTCCCAGGTTGAGCCCGGGGATTTCACCCCTGTCTGGCAAAGCCGCCTGCGCCAGCCTTACGCCCAGTAATTCCGATTAACGCCGCCCCCCCACGTATTACCGCCGCCGCCGGCCCGTAGTTGACCG
+
CCCCCGFGGFFGGGGGGGFGFFGEGGGGFFFGGGGGECF@FEGGGGGG<=FGGEGGGFGGGGGGGGGGGGGGGGFGGGGGGGGDFGE@F@EGGFCCD7FGAEFGFDEGCC9BE;?FE9D?FD=@CGDC:EE,,=FFGFD3DDFFG=18:++;ECFC,AFDFFD8,=DCGDF5,:?F?+:F>FFCC*83:@EA*?CAD9=*9E(-8?).*+*)-?2=3AG(:/33901((*(6>).213:;?4>B45<<*1)((*.1-(--,)-47,(4(,(-.)-.,(--(((-((-(((-(.)*++-,)(
@M02996:162:000000000-B87FG:1:1101:15388:16827 2:N:0:TCGACGTC+TTATGCGA
GACTACTAGGGTATCTAATCCTGTTTGCTCCCCACGCTTTCGTGCATGAGCGTCAGTACAGGCCCAGGGGATTGCCTTCGCCATCGGTGTTCCTCCGCATATCTCCGCATTTCACTGCTACACGCGGAATTCCATCCCCCTCTGCCGTACTCTAGCCTTGCAGTCACAAAGGCAGTTCCCAGGTTGAGCCCGGGGATTTCACCCCTGCCTTGCAAAGCCGCCTGCCCCCCCTTTCCGCCCAGTAATCCCGATTAACGCCCGCCCCCGACTTATTACCCCGGATCCTGGCCCGTGGTTAGC
+
CCCCCGGGGGGGGGGGGGFFGGGFGGGGGGGGGGGGGGGGGGGGGGGGGGGGGGGGGGGGGGGGGGGGGGGGGGGGGGGGGGGGGGF?FG7F>DEA:BC@?+9,,58@BEG,4C?BD0??DEB=CGCFGECGD=ADFFGG=@F8D9=@*=*0@EFFDGGDFG<3?<FGG8FAFACFFGFA9CGEFDECEGFAEEGA>FAE4F@((/0((2=)(;?=385(72311(((,*-(244),3;?,.45*.)60()413-*(-(--1--93((-((-.6)6)(,-(((((.5(.,((.)/11-.6
@M02996:162:000000000-B87FG:1:1101:27705:16853 2:N:0:TCGACGTC+TTATGCGA
GACTACAAGGGTATCTAATCCTGTTTGCTACCCACGCTTTCGAATCTCAGTGTCAATATTATGCCAGGAAGCTGCCTTCGCCATCGGTATTCCTCCAGATCTCTACGCATTTCACCGCTACACCTGGAATTCTACTTCCCTCTCACATATTCTAGCACCACCAGTATCACATGCAGTTCCCAGTTTAAGCCCGGGGATTTCACATGTGACTTAATGACCCACCTACACTCGCTTTACGCCCAGTAATTCGGATTAACGCTCGCACCATCTTCATCACAGCGGCTGCTGGCACAGAGTTGT
+
CCCCCGGGGGGG<FGGGFGGGGGGGGGGG<EFEGGGGGGGGGGG<CEFGG@FGGGGGGFFFEFFGGG?FFGGCEFGGGGGGFG,,@@CFGFFGEGGCFGGGFGGGGGGGGCGGGGGG8@DDCEDEFGFGGFGD@D9FFGGF:DF7=DADDFDFCFGGC=EFE8AED+CF9D+@9=F?99@=3=,9+5+:DDDE>D55FA8EGC@7@CEE7F7*BAA=*;),10))3))/4)/;9)/:5CE>=(0=@7*1(/5>5=+)/(((),(893)63)))1)/7.)((((---,,((().)++3))-
@M02996:162:000000000-B87FG:1:1101:25473:16881 2:N:0:TCGACGTC+TTATGCGA
GATACCGGGGTATCTAATCCTGTTTGCTCCCCACGCTTTCGTGCATGAGCGTCAGTACAGGCCCAGGGGATTGCCTTCGCCATCGGTGTTCCTCCGCATATCTACGCATTTCACTGCTACACGCGGAATTCCATCCCCCTCTGCCGTACTCTCGCCTTGCAGTCACAAAGGCAGTTCCCAGGTTGAGCCCGGGGATTTCACCTCTGTCTTGCAAACCCGCCCGCGCACGCTTTACGCCCCGTAATTCCGCTTACCGCTCGCCCCCTACGTATTACCGCCGCTGCTGGCGCGCAGTTAGCCG
+
CC<8BFGGGGCFFFG9<E9<6CCFGGGFGFCFGGGGD@E9@C8FFFFG8,@@6@FFEEFFGGGE@EFGGGCFFFG<@E,CF:BFEDCF@C?@>A=CGGDGGFFDFDEGCCFD9@<,9;1=DF+@+@@:A:,3@FGFD>E+=DBFF8)8<?FE837FE+@C9?AAA9543,59:3;7<?>5>14<>CB4>FE-6:2(02=80<),46.<?7C3<=))/87./((.791>>G((1).21(2*,3(()-.-2()4(),1(-,-4)3-9((43452,464(3(-,(((.)(-(44(07/++).),
@M02996:162:000000000-B87FG:1:1101:20699:16897 2:N:0:TCGACGTC+TTATGCGA
GACTACTCGGGTATCTAATCCTGTTTGCTCCCCACGCTTTCGTGCATGAGCGTCAGTACAGGTCCAGGGGATTGCCTTCGCCATCGGTGTTCCTCCGCATATCTACGCATTTCACTGCTACACGCGGAATTCCATCCCCCTCTACCGTACTCTAGCCATGCAGTCACAAAGGCAGTTCCCAGGTTGAGCCCGGGGATTTCACCTCTGTCTTGCATAACCGCCTGCGCACGCTTTACGCCCAGTAATTCCGATTAACCCTTGCCCCCTACGTATTACCGCGGCTGCTGGCACGTAGTTAGC
+
CCCCCGGGGGGGGGGGGGGGGGGGGGGFGGFGGFGGGGGGGGGGGGGGGGGGGCGGFGGGGGGGGGFGGGGGGGGGGGGGGGGGGGFFGGGGGGGGGGGGGFFGGGGGGGGGGGGFG:DFFFFGGGGGGGGGGGGFGGGGGAFGGA@D@DFEFGGGGGGFGGFGGFF,AF6?EFDCCDEFGGGGGG@7CFFFFFGFAFF???BEDFFFEFC==F?A>A4623,,17;;>5:(21><:?EEB<?)7-6<G?@0:56*)....0(.924?6(..)5-)44-((3(4(..801810.**2:2)
@M02996:162:000000000-B87FG:1:1101:2341:16926 2:N:0:TCGACGTC+TTATGCGA
GACTACTCGGGTATCTAATCCTGTTTGCTCCCCACGCTTTCGCGCCTCAGCGTCAGTTACAGACCAGAGAGTCGCCTTCGCCACTGGTGTTCCTCCATATATCTACGCATTTCACCGCTACACATGGACTTCCACTCTCCTCTTCTGCACTCAAGTCTCCCAGTTTCCAATGGCCCTCCACGGTTGAGCCTTGGGCTTTCACATCACACTTAAGAGACCGCCTGCGCGCGCTTTACGCCCAATAATTCCGGACAACGCCTGCACCCTACGTATTACCGCGGCTTCTGGCACTTAGTTCGC
+
CCCCCGGGGGGGGGGGFGGGGGGGGGGGGGFGGGGEGGGFGGGGGEFGGGGGGGEGFGGGGGGFFGFGGGDFGFFGGGGGGFGFECCEFFGGEFGGEFGGGBGGGGGGGCFGGGGGG=@GGGGFGCFG,EFFFGE=F,@68=FGGC<FFFFFFGFDECD8@DDBEFDGGFA68?DFFFAFGEG?ED=3:C,*;AFDCAA57C5EEF*9@FGFE>AFFAC@C@5=(-0(.3.:5@<C07CC0(3664)6:(0377.1(,(.->(5*3(41648)8<6.((((--((-.5:<7()*322),4
@M02996:162:000000000-B87FG:1:1101:2313:16941 2:N:0:TCGACGTC+TTATGCGA
GACTACTCGGGTATCTAATCCTGTTTGCTCCCCACGCTTTCGCGCCTCAGCGTCAGTTACAGACCAGAGAGTCGCCTTCGCCACTGGTGTTCCTCCATATATCTACGCATTTCACCGCTACACATGGAATTCCACTCTCCTCTTCTGCACTCAAGTCTCCCAGTTTCCAATGGCCCTCCACGGTTGAGCCGTGGGCTTTCACATCAGACTTAAGAGACCGCATGCGCGCGCTTTACGCCCAATAATTCCGGACAACGATTGCCACCTACGTATTACCGCGGCTGCTGGACCGGCGTTAGC
+
CCCCCGGGGGGGGGGGFGGGGGGGGGGGGGFGGGGGGGGGGGGGGGGGGFFGGDFFEFGGGFGFGGGGGGGGGGGGGGGGG:@CFFGFGFGEFFGGGDEEFFGGGFGGGDFGFGGGD=9C8CFFGGG,=FEF>DFFGFGGGDFCDEEFFGFBGGGGCFGEEGEDEF@ACFGFGFGGFD9DGEECEC=GEGGFFF7=)@A**==5:+:@BFFFFFEF=AF9:((07--((1,:80/7?;<C(88)94).2.0(4::1,((.-2.40812462.6:6<6:1-(49(1,4:((42))22/-49
@M02996:162:000000000-B87FG:1:1101:11465:16949 2:N:0:TCGACGTC+TTATGCGA
GACTACCGGGGTATCTAATCCTGTTTGCTCCCCACGCTTTCGTGCATGAGCGTCAGTACAGGCCCAGGGGATTGCCTTCGCCATCGGTGTTCCTCCGCATATCTACGCATTTCACTGCTACACGCGGAATTCCATCCCCCTCTGCCGTACTCTAGCCTTGCAGTCACAAAGGCAGTTCCCAGGTTGAGCCCGGGGATTTCACCTCTGTCTTGCAAAGCCGCCTGCGCACGCTTTACGCCCAGTAATTCCGATTAACGCTCGCACCCTACGTATTACCGCGGCTGCTGGCACGTAGTTAGC
+
CCCCCGGGGGGGGGGGGGGGGGGGGGGGGGGGEGGGGGGGGGGGGGGGGGGGGGGGGGGGGGGGGGGGGGGGFGGGGGGGGGGGGGFFGGGGGGGGGGGGGBGGGGGGGGGGGGFEGDDFGFFGGGGGGEGGGGGGGGGGGDFGGGFGDGFFGGGGGGGFFGF<F?FGGGGFGFGGFGFFCFFCCFEFFGGFFEGF?GAECGBEDFFFFFGEEFCFEFG:7:6@DFFBFC323<BBBFEE:??<@<B:28)(484;4,-27C>FG?68614)).4:2394(4(12>)541<47)*2<))5
@M02996:162:000000000-B87FG:1:1101:24500:16970 2:N:0:TCGACGTC+TTATGCGA
GACTACCCGGGTATCTAATCCTGTTTGCTCCCCACGCTTTCGTGCATGAGCGTCAGTACAGGCCCAGGGGATTGCCTTCGCCATCGGTGTTCCTCCGCATCTCTACGCATTTCACTGCTACACGCGGAATTCCATCCCCCTCTGCCGTACTCTAGCCTTGCAGTCCCAAAGGCAGTTCCCAGGTTGAGCCCGGGGATTTCACCTCTGTCTTGGAAAGCCCCCAGCGCACGCTTTTCGCCCAGTGATTCCCATTAACGCGCGCCCCCTACGCATTACCGCCGCTGCGTGCCCGTTGTTCGC
+
CCCCCGGFFGGGGGGGGGGGGGGGGGGGGGGGGGGGGGGGGGGGGGGGCFGGGGGGGGGFFGGEGGGGGGGFFGGGGGGGGGGGGGCBECGEDDFGGGDG+=EGFFGGGGEGGGGGF=DFGEFGGGGCFGGGFGGGGGGGGAFCFGFFEGF=EFGGGGC,D,:@C*=CG6?A8AC?BGFFFDF?DGFGFFGFEFGB>GACFC=37F@98AGE)))8,02(/,((((.(6:--12)-40:E?F:,9):22)/6)*)0-,((-/-1C;028((((-).4((,-,2(,(--(-(400/*2.(,
@M02996:162:000000000-B87FG:1:1101:22551:16978 2:N:0:TCGACGTC+TTATGCGA
GACTACTCGGGTATCTAATCCTGTTTGCTCCCCACGCTTTCGTGCATGAGCGTCAGTACAGGCCCAGGGGATTGCCTTCGCCATCGGTGTTCCTCCGCATATCTACGCATTTCACTGCTACACGCGGAATTCCATCCCCCTCTGCCGTACTCTAGCCTTGCAGTCACAAAGGCAGTTCCCAGGTTGAGCCCGGGGATTTCACCTCTGTCTTGCAAAGCCGCCTGCGCACGCTTTACGCCCAGTAATTCCGAGTAACGCTCGCACCCTACGTATTACCGCCGCTGCTGGCACGTAGTTAGC
+
CCCCCGGFGGGEGGGGGGGGGGGGGGGFGGFEFGGGGGGGGGGGGGGGGGGGGGGGFFGGGGGGGGGFGGDFGGGGGGGGGGGGGGGGGGGGGGGGGGGGGFGGFEGGGGGFGGGFGDFGGFBEGDGGGGGGGGGGGFGGGDFGGG=@*=DDDFGGGGFGDGBGFFFFGGGFG?DGFGFFGGGGGGBF:9DAFEC@FGFFFGEEFF=?EFGFEA815AF6:;@D?9B6489(>6AF((28:??>F><<:(7(-06:-,-,-)(-9(,,.48))4-4-(((-4(4()52((5(00110)-5
@M02996:162:000000000-B87FG:1:1101:7862:16991 2:N:0:TCGACGTC+TTATGCGA
GACTACAGGGGTATCTAATCCTGTTTGCTCCCCACGCTTTCGTGCATGAGCGTCAGTACATGCCCAGGGGATTGCCTTCGCCATCGGTGTTCCTCCGCATATCTACGCATTTCACTGCTACACGCGGAATTCCATCCCCCTCTGCCGTACTCTAGCCTTGCAGTCACAAAGGCAGTTCCCAGGTTGAGCCCGGGGATTTCACCTCTGTCTTGCAAAGCCGCCTGCGCCCCCTTTACGCCCCGTAATTCCGATTAACGCCTGCACCCTACGTATTACCGCGGCTGCTTGTCCGTAGTTAGC
+
CCCCCGCGGGGGGGGGGFFGGGGGGGGGGGDFGGGGGGDGGG@FGEGGGGGGGGGGGGEF,C<FFGGDEC@:,AFFFGGGCFGC@>BFFFGGCGGGDGF:@DDFGGGGGGEGFGE<9:DC?9F87=FFFFEEFFF==B@EC@F=F9=FBD?DFDFGGGE?FFEB8+=C?E<C6:DCFGFFA6;7@0);8CG)3/95>FFF?FB=D;B9CFD4>*91;;0(2.6(69;((*(.*,<A((22(--()(-6:004:)-2--((,1,3>:BF?3.,).6.44-(,,32<:-8()),.)2;9442
@M02996:162:000000000-B87FG:1:1101:7840:16998 2:N:0:TCGACGTC+TTATGCGA
GACTACAGGGGTATCTAATCCTGTTTGCTCCCCACGCTTTCGTGCATGAGCGTCAGTACAGGCCCAGGGGATTGCCTTCGCCATCGGTGTTCCTCCGCATATCTACGCATTTCACTGCTACACGCGGAATTCCATCCCCCTCTGCCGTACTCTAGCCTTGCAGTCACAAAGGCAGTTCCCAGGTTGAGCCCGGGGATTTCACCTCTGTCTTGCAAAGCCGCCTGCGCACGCATTACGCCCAGTCATTCCGCTTAACGCCCGCACCCTACGTATTACCGCCGCAGCGTGCACGTAGTTAGC
+
CCCCCGGGGGDFGGGGGFFGGGGEFGGGGFG8CGEGGGEDGGGGGGFGFGGGGGFGGGGGGGGGGGGFGE@FFGGGGGGGGGGGFGFEGGGDDFFGGGEEGF;9EFFGGD:=FCDAE8D+=@FEGGGGCBFEGGDFFFEC=8DDFEFGEGFDFGGGFGGDEGBFC9FGC6DFGFGFFGFFDC*4@D)38,8:>>3(5,?87C;3>*5/9AFE4?9=;;<679;1(16((3((/-4>B?EC237)06<<F3)4(5.:-,-((1(-9130814).(.6)3,---(((((,41488)210)).
@M02996:162:000000000-B87FG:1:1101:22248:17020 2:N:0:TCGACGTC+TTATGCGA
GACTACACGGGTATCTAATCCTGTTTGCTCCCCACGCTTTCGTGCATGAGCGTCAGTACAGGCCCAGGGGATTGCCTTCGCCATCGGTGTTCCTCCGCATATCTACGCATTTCACTGCTACACGCGGAATTCCATCCCCCTCTGCCGTACTCTAGCCTTGCAGTCACAAAGGCAGTTCCCAGGTTGAGCCCGGGGATTTCACCTCTGTCTTGCAAAGCCGCCTGCGCACCCCTTACGCCCAGTAATTCCGATTAACGCTCGCCCCCTACGTATTACCGCGGCTGTTGGACCGTAGTTAGC
+
CCCCCGGGGGGGGGGGGGGGGGGGGGFFGGGGGGGGGGGGGGGGGGGGGGGGGGGGGGGGGGGGGGGGGGGGGGGGGGGGGGGGGGEFGGGGFCFFCEFGGFGCFGGGGGGGGGFFG>FGF@FE@@EGFFGGGGGGFGFEGFF?GEAFEGFEGGGFGGGGGGEGGFGGFGGFGFGGFGFFFGGGFGFG@EGF4@C>(@FE?F>*>A=?4+==;4):(;FB573(126(,*,(115:24:C(4,)1-)6D:58?59F((,--)(,93618?.)6365)(------().2.4(2.)8CC-64
@M02996:162:000000000-B87FG:1:1101:22233:17038 2:N:0:TCGACGTC+TTATGCGA
GACTACACGGGTATCTAATCCTGTTTGCTCCCCACGCTTTCGTGCATGAGCGTCAGTACAGGCCCAGGGGATTGCCTTCGCCATCGGTGTTCCTCCGCATATCTACGCATTTCACTGCTACACGCGGAATTCCATCCCCCTCTGCCGTACTCTAGCCTTGCAGTCACAAAGGCAGTTCCCAGGTTGAGCCCGGGGATTTCACCTCTGTCTTGCACAGCCGCCTGCCCACCCTTTACGCCCAGTAATTCCGCTTAACGCCTCCCCCCTACGTATTACCGCCGCTTGTTGACACTATTTAAC
+
CCCCCGGGGGGGGGGGGGGGGGGGGGGGGGGGGGGGGGGGGGGGGGGFGGGGGGGGGGGFFGGGGGGFGGECFGGGGGGGDGGGGGFFGGGGGGGG7FFGDFGGGGGGGGGGGGG<FDF?FGG8B@BFGGGGGGGGGGGGD8D=?FBG*C?FFGGFFEGGGGEGFADGG?DFGFDGFGFFGGGEDG8?CGGADDG>@GFEFG@:BFB5*+:*8F39(5C9E;<66(()(*//>@476,:C1(44*665?7)(375:(((.(*(,17(3:0()-4)6)32,,3,(((.().2)))+++-.-
@M02996:162:000000000-B87FG:1:1101:23648:17089 2:N:0:TCGACGTC+TTATGCGA
GACTACCGGGGTATCTAATCCTGTTTGCTCCCCACGCTTTCGTGCATGAGCGTCAGTACAGGCCCAGGGGATTGCCTTCGCCATCGGTGTTCCTCCGCATATCTACGCATTTCACTGCTACACGCGGAATTCCATCCCCCTCTGCCGTACTCTAGCCTTGCAGTCACAAAGGCAGTTCCCAGGTTGAGCCCGGGGATTTCACCTCTGTCTTGCAAAGCCGCCTGCGCACGCTTTACGCCCAGTAATTCCGATTAACGCTCGCACCCTACGTATTACCGCGGATGCTGGCACGTAGTTAGC
+
CCCCCGGGGGGGFGGGGGGGGGGGGGGGGGGGGGGGGGGGGGGGGGGGGGGGGGGGGGGGGGGGGGGGGGGGGGGGGGGGGGGGGGFGGGGGGGGFGGGGGFGGGGGGGGGGGGFFGDFDFFGGGGGEGGGGFEGGGGGGGDFGGGFGDGFEFFGGGGGGGGFFGFGFGEGFGFGGFGFFGGGGGGFGFGGFFFDBFGFFFGEEFAECEFG94ACFEF5:C((/=;F@B>B<CB<BBFGG?B?4*64AD?51:B4:--,--1(47:1168.,.:)..4,--(--..)56<D?))21<))6
@M02996:162:000000000-B87FG:1:1101:24323:17105 2:N:0:TCGACGTC+TTATGCGA
GACTACACGGGTATCTAATCCTGTTTGCTCCCCACGCTTTCGTGCATGAGCGTCAGTACAGGCCCAGGGGATTGCCTTCGCCATCGGTGTTCCTCCGCATATCTACGCATTTCACTGCTACACGCGGAATTCCATCCCCCTCTGCCGTACTCTAGCCTTGCAGTCACAAAGGCAGTTCCCAGGTTGAGCCCGGGGATTTCACCTCTGTCTTGCAAAGCCGCCTGCGCACGCTTTACGCCCCGTAATTCCGATTAACGCTCGCACCCTACGTATTACCGCCGCCTCTGGCCCGTCGTTAGC
+
CCCCCGGGGGGGGGGGGGGGGGGGGGGFGFFGGGGGGGGGGGGGGGGGGGGGGGGGGGGGGGGGGGGGGGGGGGGGGGGGGGGGGEFGGGGGGGGGGGGGGFGGGGGGGGGGGFC?F:DBDEFEGGG@FGGFFGGGGGFGGAFGGGFFDGFFGGGGGGGGG9CFFB?FGFGFGFGGFGFFCFF@FGEGFGGAABG>DGFFEGF=9AE<<@F>E/;CEFG9763(6(.(63,(124AF?EE(((,0,55>2036)6:--(--1,-91:3?2.4-765.4,(-,((-().,,31.):*;4:9
@M02996:162:000000000-B87FG:1:1101:23430:17173 2:N:0:TCGACGTC+TTATGCGA
GACTACTAGGGTATCTAATCCTGTTTGCTCCCCATGCTTTCGCACCTCAGTGTCAGTATTAGGCCAGATGGCTGCCTTCGCCATCGGTATTCCTCCAGATCTCTACGCATTTCACCGCTACACCTGGAATTCTACCATCCTCTCCCATACTCTAGCCAACCAGTATCGAATGCAATTCCCAAGTTAAGCTCGGGGATTTCACATTTGACTTAATTGGCCACCTACGCGCCCTTTACGCCCAGTAAATCCGATTAACGCTTACACCCTCCGTATTACCGCGGCTTCTGGCCAAGAGTTCGC
+
CCCCCGGGGGGGEFGGGGGGGGGGGGGGGGGDCGGGGGFGGGGGGGGGGGFGGGGGGGGGGGGFGGFFGGGGGGGGGFGGGGGGGEFFGFEGFGGGGGGGGFGGGGGGCEGGGGGGG>BDGFGGGGGGFGGGFGGGGGGGGFFGGGFGFGDDFEGGG9DFG@8AEFGGG,@FE9DGFGEFAFDDBDDDEFGFEFGADFFFFG*C;A<CEF+0>>EA55C8@:=@):>)0*--;38=@9BE==;*48?<02),/)1;/(/((24);7,((.-4(54.)1((--((,)).31(.08830)-(
@M02996:162:000000000-B87FG:1:1101:23442:17189 2:N:0:TCGACGTC+TTATGCGA
GACTACTAGGGTATCTAATCCTGTTTGCTCCCCATGCTTTCGCACCTCAGTGTCAGTATTAGGCCAGATGGCTGCCTTCGCCATCGGTATTCCTCCAGATCTCTACGCATTTCACCGCTACACCTGGCATTCTACCATCCTCTCCCATACTCTAGCCAACCTGTCTCGAATGCAATTCCCAAGTTAAGCTCGGGGATTTCTCCTTTGCCTTAATTCTCCACCTACGCGTGCTTTCCGACCAGTAAATCTGGCTAACGCTTCCACTCTCTGTATTCCAGCGGCTGCTTGCGATGAGTTAGC
+
CCCCCFAFGGCECFFGGGG9,<EFGGGGGF8FFCEFEGGGGGGDGGFDEFCCFFGFFFFEFFADFGF<FGFGGGGGD;FGG,CCF6,6ACFGFFEFGGGG@D,=ACC>EGCFE9E,,:3==9BFGGG,AEAADFC+ADDEG*16=85FD89D>=+;,,=?C,:B8231+@49A=+:;8>+,6@3C+*6:=,)**=>DFA;*5*3:+0**=B**1*+*3=A:3))3)15)44)5:*.-5<=2(.*4///+11)/;)0,((((2)/+/)/7/))))))))/((((-3:55(((()*+3<)-.
@M02996:162:000000000-B87FG:1:1101:19540:17203 2:N:0:TCGACGTC+TTATGCGA
GACTACCAGGGTATCTAATCCTGTTTGCTCCCCACGCTTTCGTGCATGAGCGTCAGTACAGGCCCAGGGGATTGCCTTCGCCATCGGTGTTCCTCCGCATATCTACGCATTTCACTGCTACACGCGGAATTCCATCCCCCTCTGCCGTACTCTAGCCTTGCAGTCACAAAGGCAGTTCCCAGGTTGAGCCCGGGGATTTCACCTCTGTCTTGCAAAGCCGCCTGCGCACGCTTTACGCCCAGTAATTCCGATTAACGCCCGCACCCTACGTATTACCGCGGCTGCTGGCACGTATTTAGC
+
CCCCCGGGGGGGGGGGGFGGGGGGGGGGGGEFGGGGGGGGGGGGGGGGGGGGGGGGGGGGGGGEGGGGGGGGGGGGGGG@EGGGGGFGGGGGGGGGGGGGGFGGGGGGGGGFGFGFGDFGGGGGGGGGGFCGGGGGGGGGGDFFGGA@:CDDFGGGGGGGGG5CEFGGGEGFGFGGFGFFGFG7FGFFEGG>FFGFFGFFFGB@FABCCFD:EFC=BAG9C@???10(.8118?AA30:E0:?4=)6<FB52<3):--(,.9((13:(4,.2:?26.21(,12,8::8:<8687+3:)64
@M02996:162:000000000-B87FG:1:1101:18242:17208 2:N:0:TCGACGTC+TTATGCGA
GACTACTAGGGTATCTAATCCTGTTTGCTCCCCACGCTTTCGTGCATGAGCGTCAGTACAGGCCCAGGGGATTGCCTTCGCCATCGGTGTTCCTCCGCATATCTACGCATTTCACTGCTACACGCGGAATTCCATCCCCCTCTGCCGTACTCTAGCCTTGCAGTCACAAAGGCAGTTCCCAGGTTGAGCCCGGGGATTTCACCTCTGTCTTGCAAAGCCGCCTGCGCACGCTTTACGCCCAGTAATTCCGATTAACGCTCGCACCCTACGTATTACCGCGGCTGCTTGCCCGTAGTTAGC
+
CCCCCGGGGGGGGGGGGGFFGGGEDGGGGGGGCGGGGGGGGGGGGGGGGGGGGGGGGGGGGGGGGGGFGGGGGGGGGGGGGGGGGGFEGGGGGGGGGGGGGFGGGGGGGGCAGAFDGDFDFF@@EDGEGGGGGFADGGGGGFFFG@A>9CFEGGGGGGGGGGFGGFGFGGGACFGGACEFFGGGGGFGFGGBDE42>EFEEFF@BFB?EAFE=F?B;6F>E7;D;>>395:(13:4?BEE6?F215>AC:)4(06C(,---94(9<0?:2.)-546),4--3,((5)8((.,0)*2:-))
@M02996:162:000000000-B87FG:1:1101:23728:17231 2:N:0:TCGACGTC+TTATGCGA
GACTACAAGGGTATCTAATCCTGCTTGATCCCCACGCTTTCGTGCCTCAGCGTCAATATATGCGTAGTAAGCTGCCTTCGCAATAGGTGTTCTATGTCATATCTAAGCATTTCACCGCTACATGACATATTCCGCTTACCTCCACAATATTCAAGATAAATAGTATCAATGGCAGTTCTAGAGTTAAGCTCTAGGATTTCACCACTGACTTAAATACCCGCCTACACACCCTTTAAACCCAGTGAATCTGGATAACGCTTGCCCCCTCCGAATTACCGCGGCTGCTGCCACGGAGTTTGC
+
CCCCCGGGGGGGGGGGGGGGGGGCGGGGGGGGGGGGGGGGGGGGGGGGGGGGGGGGGGGGGGGGGGGGGGGGGGGGGGGGDFGGGGGGGGGGFFGGGGGGGFGGGGGGGGGGGGGGG>>DGE?=9FFFFFFGGGGGGGGGGDDGGGBG5CFEGGGGGGFGGGDBFFGGGGG5DFGGFGFFGFFGGGFGFCF9FFGFFGFCFF65)5DEFFCE777C<AGA9=@AFFF@>EF5;CEFFFFDDF=6B**1299**=82/000(*(.8:@7;6((/71;@<0.,-3,,),).,397>**2)-6
@M02996:162:000000000-B87FG:1:1101:23746:17241 2:N:0:TCGACGTC+TTATGCGA
GACTACAAGGGTATCTAATCCTGCTTGATCCCCACGCTTTCGTGCCTCAGCGTCAATATATGCGTAGTAAGCTGCCTTCGCAATAGGTGTTCTATGTCATATCTAAGCATTTCACCGCTACATGACATATTCCGCTTACCTCCACAATATTCAAGATAAATAGTATCAATGGCAGTTCTAGAGTTAAGCTCTAGGATTTCACCACTGACTTAAATACCCGCCTACACACCCTTTAAACCCAGTGAATCTGGATAACTCTTGCACCCTCCGTATTACCGCGGCTGCTGTCACGGAGTTAGC
+
CCCCCFGGFGGGGGGGGGGGGGGCFGGGGGGGGGGGGGGGGGGGGGGGGGGGGGGGGGGGGFGGGGGGGGGGGFGGGGGGGGGGGGCFGGGFGFGGGGGGADEFGGCFGGFFGCFGG>BDDEAEDFFFGFGGGGGGDGGGGFFGG8DEDFFF;EGFEFGGFFEFG7@G8DDFGFCDFGFBDDEFCGFGFFFFDFDBEF6CE8DEFF<<DDD@EFFCFFG)4118C851:>):*589**8=5B4*0>E6+7C;4=>;8*>C.+77C2>5(8/(,//.)6,,,..36?7)5<A::)/*;-4-
@M02996:162:000000000-B87FG:1:1101:6677:17251 2:N:0:TCGACGTC+TTATGCGA
GACTACCCGGGTATCTAATCCTGTTTGCTCCCCACGCTTTCGCGCATGAGCGTCAGTACAGGCCCAGGGGATTGCCTTCGCCATCGGTGTTCCTCCGCATATCTACGCATTTCACTGCTACACGCGGAATTCCATCCCCCTCTGCCGTACTCTAGCCTTGCAGTCACAAAGGCAGTTCCCAGGTTGAGCCCGGGGATTTCACCTCTGTCTTGCAAAGCCGCCTGCGCACGCGTTACGCCCAGTACTTCCGATTAACGCTCGCACCCTACGTATTCCCGCGGCTGCTGGCACGTAGTTAGA
+
CCCCCGGGGGGG@FGGGGGGGGGGGGGFGGGGDGGGGGGGGG,CEGGGGGGGGGGGGGGFGGGGGGGGGGGGFGGGGGGGGGGGGGGGGEFGFFGGDGEGGFGGGGGGGGEGGGFFF>FFFEEE7FEEEGGGGGGGG8@E?:FGFF>@:DFFGGGGGFGGFG@FFFFG7FFFGFGGFGFFFGFFGGFGF7@2?BGFFEF??FA<DAFFFFGFEF3AEA;9=6(6=6>F>*3(17<FFBEG2??<*):<:3)3()6*-----1(498013((,.3).)8((4,(-6404((3-0)2;<).)
@M02996:162:000000000-B87FG:1:1101:6660:17259 2:N:0:TCGACGTC+TTATGCGA
GACTACCCGGGTATCTAATCCTGTTTGCTCCCCACGCTTTCGTGCATGAGCGTCAGTACAGGCCCAGGGGATTGCCTTCGCCATCGGTGTTCCTCCGCATATCTACGCATTTCACTGCTACACGCGGAATTCCATCCCCCTCTGCCGTACTCTAGCCTTGCAGTCACAAAGGCAGTTCCCAGGTTGAGCCCGGGGATTTCACCTCTGTCTTGCAAAGCCGCCTGCGCACGCTTTACGCCCAGTAATTCCGATTCACGCTCGCACCCTACCTATTACCGCGGCTGCTGGCACGTCGTTAGC
+
CCCCCGGGGGGGGGGGGEFFGGGFGGGGGGCFBGGGGGGFGGGGGGGGAFGGGGGDEGGGGGGGGGGGGG>FF<FFGGGGGGGGGGGGGGEGGGFGGGGGGFGGGGGGG6CFGGGFG>D8@EFGGGEEGDCGEGFDDGFGGDFGGGFCDGFDEGFGFFFGGE@DCFGEFGGF?FGGFFEFFGF<CG:FEGD=EBG>@FFF?GFFFFFFFFG9>FEFFF46*460=(669:((18>BF6:C1?2<*)66:20,2040((-.()(-141(((,).6:ADF>96((--)).((3(.022;(-)
@M02996:162:000000000-B87FG:1:1101:24627:17288 2:N:0:TCGACGTC+TTATGCGA
GACTACTGGGTATTCAATTCCGTTTGCACCCCCCGCCTTTCTGCCTGCGCCTTCGTTCAGGTCCCGGGGATCGGCCTCCCCATCGGTGGTTCTTCGCATTACCAAGGCTTTTACCCCCACCCCCACAAATTCCTCCTCCTTCCCCGTACCTCACGCGCTCCATCACAAACGCCGGTACCAGGTTGAGCCCCGGGCTTTCCCCTCCATGCTTCCACCCCGCCTGCCCCTCCCTTTCCCCCCAGAATCCCCGACACCCGCTCCACCCCACCTTTTACCACGGGTGCTGGCGCGTCAATTACC
+
CCCCCG9CFG@-,,,,C,,C@86EF-,,,=@C:++++BB956,,;,,,6+,8,B,:6C<,CC6AE:CG@E7,,,8,8,,8B8,,6CB4+B+C>,CF7+++,+,+,,++4@F,,4,,4)*+64+++++:,9,E93@D=,66+**+6@8+3++0@,+,4**@8,;,,;*4*>:95*)4228+6*402;=*/**().)((2+)/9((()))(12))*))-0917(-((.(((1(,2))).3C53(((*-).*3)(,)(1(((,(*(.9((,(()-.-)-))((((-(.-52(-,()./0+.).
@M02996:162:000000000-B87FG:1:1101:6836:17291 2:N:0:TCGACGTC+TTATGCGA
GACTACCCGGGTATCTAATCCTGTTTGTTCCCCACGCTTTCGTGCATGAGCGTCAGTACAGGTCCAGGGGATTGCCTTCGCCATCGGTGTTCCTCCGCATATCTACGCATTTCACTGCTACACGCGGAATTCCATCCCCCTCTACCGTACTCTAGCCATGCAGTCACAAATGCAGTTCCCAGGTTGAGCCCGGGGATTTCACATCTGTCTTACATAACCGCCTGCGCACGCTTTACGCCCAGTAATTCCGATTAACGCTCGCACCCTACGTATTACCGCGGCTGCTGGCCCGTGGTTCGC
+
CCCCCGGGGGGGGGGGGGGGGGGGGGGFGFFFGGCGGGGGGGGGGGGGFGGGGGGGFGGGGGGGGGGGGGGGGGGGGGGGGGGGGGGGGGGGDGGGGGGEGFGGGGGGDGGGGGGFE1BBD,BCGGE==EDGGGGGCGGGGFFGGEAFFG?DFGGGFGGGGGDFE+8FGCA7CAGGFGFFGGGGFCEGBCFFFFG=AGAC@C<?EFEC<AFEF=?CEAD42.(,6:;29:16D1C41:CE1144?49<:4)88)6C--(-49-7C?686(..).66.,((((-203)(,4((0)22;)((
@M02996:162:000000000-B87FG:1:1101:24607:17294 2:N:0:TCGACGTC+TTATGCGA
GACTACTGGGTATCTAATCCTGTTTGCTCCCCACGCTTTCGTGCATGAGCGTCAGTACAGGTCCCGGGGATTGCCTTCGCCATCGGTGTTCCTCCGCATATCTACGCATTTCACTGCTACACCCGGAATTCCATCCCCCTCTACCGTACTCTAGCCATGCAGTCACAAAGGCAGTTCCCAGGTTGAGCCCGGGGATTTCCCCTCTGCCTTGCATAACCGCCTGCGCACGCCTTACGCCCCGTAATTCCGAATAACGCTTGCACCCTACGTATTACCGCGGCTGCTGGCACGAAGTTAGCC
+
CCCCCGGGGGGCDGCFGGGGAFGGGGGFAEFGGGGGGGGGGGFGGBFFFCCGEEGGCAFCFGGG,CCGGGGGCEF9FFEFGGGG,=C7=CCFEGGGGG:FFFF8FFGGGGGGFE<EEDFF?E,=7>F+4A>FFGG6DF?+=8FGFED7@=@DB;DFFGFDEG>,A<=EGD66,*;F9C@AF+A?,C:DCGC)<99)0?+21D:(-8**04*>;BEFBFG95(/6631:01(/*=@<:9E:;F((..<49()-(*,1-(-(405:D1::(.5)5469(((--(-3)).-()(())/33)-.
@M02996:162:000000000-B87FG:1:1101:7664:17353 2:N:0:TCGACGTC+TTATGCGA
GACTACCCGGGTATCTAATCCTGTTTGCTCCCCACGCTTTCGTGCATGAGCGTCAGTACAGGTCCAGGGGATTGCCTTCGCCATCGGTGTTCCTCCGCATATCTACGCATTTCACTGCTACACGCGGAATTCCATCCCCCTCTACCGTACTCTAGCCATGCAGTCCCAAAGGCAGTTCCCAGGTTGAGCCCGGGGATTTCACCTCTGTCTTGCATAACCGCCTTCGCACCCCTTACGCCCAGTAATTCCGATTAACGCTTGCCCCCTCCGTTTTACCGCCGCTCCCTGCACGTAGTTAGC
+
C@CCCGGGGGGGGGGGGGGGGGGGGFGGGGGGGGGGGGGGGGGGGGGG9FFGGGGGGGGDCFGGFEFGGGDGGGGGGGGGGGGGGGGGGGGGGGGGGGDF7DDFFFGGGBFGGCGFGDFFG9E+=::FCGGGFGCF??DG65DGGGA:FGFEDFFGGGG,@DD>F*:A@:@AFFDGFDEF,D52@D@*)@:)397@DGFC*;77=4>08=GEFFC;)29.16,()(/,1*(.:;FFB6C=,28)16<>77)4?36*((---*()12,(-44).-))---(49((((,52(,4.)*23.64
@M02996:162:000000000-B87FG:1:1101:19063:17387 2:N:0:TCGACGTC+TTATGCGA
GACTACTCGGGTATCTAATCCTGTTTGCTCCCCACGCTTTCGTGCATGAGCGTCAGTACAGGTCCAGGGGATTGCCTTCGCCATCGGTGTTCCTCCGCATATCTACGCATTTCACTGCTACACGCGGAATTCCATCCCCCTCTACCGTACTCTAGCCATGCAGTCACAAAGGCAGTTCCCAGGTTGAGCCCGGGGATTTCACCTCTGTCTTGCATAACCGCCTGCGCACGCTTTACGCCCAGTAATTCCGCTTAACGCTTTCCCCCTACGTTTTCCAGCCGCTTCTGGCACAGTGTTATC
+
CCCCCGGGGGGGCFGGGFGGGGGGGGFGGGGGGGGGGGGGGGGGGGGFGGGGGGGGGGGGGGGGGGGFGGG:@FFGGGGGGGGGGGGGGGEFFGGGGGGGGFGGGGGGGGGGGFEFG:D+=EFGGGGGGGGGGGGGGGGGGDFGGD>DFGFEEEFGG?E,D?DBE9FFGFGFG5CFFFFF;DG9FC=*:FFF:?>>DDFEFGFEF65@8:F=E6@8;AC(=312=.631*.(26)76:EC:6>564--:4)-472>,((4(*6.9;;01(,(,,..)-(---41())-8(5()*+33.).
@M02996:162:000000000-B87FG:1:1101:7877:17431 2:N:0:TCGACGTC+TTATGCGA
GACTACACGGGTATCTAATCCTGTTTGCTCCCCACGCTTTCGTGCATGAGCGTCAGTACAGGCCCAGGGGATTGCCTTCGCCATCGGTGTTCCTCCGCATATCTACGCATTTCACTGCTACACGCGGAATTCCATCCCCCTCTGCCGTACTCTAGCCTTGCAGTCACAAAGGCAGTTCCCAGGTTGAGCCCGGGGATTTCACCTCTGTCTTGCAAAGCCGCCTGCGCACGCTTTACGCCCAGTAATTCCGATTAACGCTCGCACCCTACGTATTACAGCGGCTGCTGGCACGTAGTTACC
+
CCCCCGGGGGGGGGGGGGGGGGGGGGGGGGGGGGGGGGGGGGGGGGGGGGGGGGGGGGGGGGGGGGGGGGGGGGGGGGGGGGGGGGGFGGCEFGGGGGGGEFGGGGGGGGGGGGGGG:D=DFFCGGGFGFGGGGGGGGGGGDFGGGFFDGFEFGDGGGGGGGBFFFGGGGGFGFGGFFEFFF*@ACCCEGGFFF4@2FAEFGFFFFEC?FFEEFCA@5>:=:37@:>0:826<:<BBFGGF6:A@>ABC>)46::F,---19>>GBFBF:43506A)).49;0(4?04:1<00)*2<6)6
@M02996:162:000000000-B87FG:1:1101:7858:17433 2:N:0:TCGACGTC+TTATGCGA
GACTACACGGGTATCTAATCCTGTTTGCTCCCCACGCTTTCGTGCATGAGCGTCAGTACAGGCCCAGGGGATTGCCTTCGCCATCGGTGTTCCTCCGCATATCTACGCATTTCACTGCTACACGCGGAATTCCATCCCCCTCTGCCGTACTCTAGCCTTGCAGTCACAAAGGCAGTTCCCAGGTTGAGCCCGGGGAGTTCACCTCGGTCTTGCAAAGCCGCCTGCGCACGCTTTACGCCCAGTAATTCCGATTACAGCTCGCACCCTCCGTATTACCGCGGCTGCTGGAACGTAGTTAGC
+
CCCCCGGGGGGGGGGGGGGGGGGGGGGGGGGGGGGGGGGGGGGGGGGGGGGGGGGGGGGGGGGGGGGGGGGGGGGGGGGGGGGGGGGGGGGGGCGGFGGGGFFGFCFG>BCFGGGFG:DFF9FCGGGEGGGGGGGGGGGGGDFGGGFCDGA9=@F,=EGDFG6FFFGGCC8AFFDGFGFF;D>7CD@FFFGFFFG9(=ACCFEB=)8;;B=)4098@AD3:208;@909:3(1,59<:EE(4:AB2)6:(76<>2*..),(1-9DFF:0(462,6:42433>0(:0:(((.(.0*;94):
@M02996:162:000000000-B87FG:1:1101:7872:17449 2:N:0:TCGACGTC+TTATGCGA
GACTACACGGGTATCTAATCCTGTTTGCTCCCCACGCTTTCGTGCATGAGCGTCAGTACAGGCCCAGGGGATTGCCTTCGCCATCGGTGTTCCTCCGCATATCTACGCATTTCACTGCTACACGCGGAATTCCATCCCCCTCTGCCGTACTCTAGCCTTGCAGTCACAAAGGAAGTTCCCAGGTTGAGCCCGGGGATTTCACCTCTGTCTTGCAAAGCCGCCTGCGCAACCTTTACGCCCAGTCATTCCGATTAACGCTCGCACCCTACGTCTTTCCGCGGCTGCTGTCCCGTGTTTAGC
+
CCCCCGGGGGEGGGGGGFGGGGFFFGGGGGGGGGGGGGGGGGGGGGGGGGGGGGGCFGGGGGGGGGGGGGECFGFGGFGGGGGGGCEGGGGFFFGGFGGGGFGCFGGGGGGGGGGCE>DDFFF+@FFE:DFGF,CDCDDGDDBFGFFG>DFEGGGGFFA?D,0:@@F9DC?9,*5A>C5A9>@?C*348?FF4*32(<AEEGEBDFE<?CDB4*914=D>=6(3=(6,(*/6*-6<((2:,442*-).2.),4)):(((((1(4C1(.42,((-)).(-(,-1304)-).)(0)***.)-
@M02996:162:000000000-B87FG:1:1101:21201:17483 2:N:0:TCGACGTC+TTATGCGA
GACTACTCGGGTATCTAATCCTGTTTGCTCCCCACGCTTTCGTGCATGAGCGTCAGTACAGGTCCAGGGGATTGCCTTCGCCATCGGTGTTCCTCCGCATATCTACGCATTTCACTGCTACACGCGGAATTCCATCCCCCTCTACCGTACTCTAGCCATGCAGTCACAAAGGCAGTTCCCAGGTTGAGCCCGGGGATTTCACCTCTGTCTTGCATAACCGCCTGCTCACGCTTTACGCCCAGTAATTCCGATTCACGCTTGCACCCTACGTATTCCCTCGGCTGCTGGCACGTAGTTAGC
+
CCCCCGFGGGGGGGGGGFGGGGGFGGGGGFFFEFCGGGGGGGGGGGGGAFGGGEGGGGGGGGGFFGFGGGGDFCDGGGGGGGGGGGDCFCFFFGGGGGGGGFGFFGGGGGGGGFEGG:=@FEFEGGGCEFFFDEGGGGFGGFFFGE>ADGFDEGFGFGGGGGEEGFCFG8@A?:>FCG7FFFGFGF5FEFG59?DBFFFEFF>E9AEFEFGFFF?>8?*.26/(/(717B@7D14>D6FC;?B96>F<C054(16*..---14)02204444)2).)),,(((-()).20)40)*12-)-
@M02996:162:000000000-B87FG:1:1101:21180:17486 2:N:0:TCGACGTC+TTATGCGA
GACTACTCGGGTATCTAATCCTGTTTGCTCCCCACGCTTTCGTGCATGAGCGTCAGTACAGGTCCAGGGGATTGCCTTCGCCATCGGTGTTCCTCCGCATATCTACGCATTTCACTGCTACACGCGGAATTCCATCCCCCTCTACCGTACTCTAGCCATGCAGTCACAAAGGCAGTTCCCAGGTTGAGCCCGGGGATTTCACCTCTGTCTTTCATAACCGCCTGCGCACCCTTTACGCCCAGTGTATCCGCGTACCGCTTGCACCCTAATTATTTCCGGCGCCGCTGGCACGGAGTTAGG
+
CCCCCGGGGGDFGGGGGFFGFGGGFGFFGGAEEGGGDCCECCFFFGGGFFFFFEGGGGGGGFFGGGGGGGGGFFGGFGFGFGGFGG@FGFBAFGGGGGGE:?FFGGGGC+8CF;EBF>DDF9?@@G7=EE8;BA;@FCCGG59FFG=AFGFFGEFGGCA8>F<>DD?F6ECF?5CEFG@A,DFFFGE58?*)<@DFF,*//>379A595BF*9:*+1;?-77/(((..(*6/2).721CC2(52*.6-*,)(-),*(-(-(/,8*,4(().).-).-,,(,((((((-(()())12*6),
@M02996:162:000000000-B87FG:1:1101:21193:17500 2:N:0:TCGACGTC+TTATGCGA
GACTACTCGGGTATCTAATCCTGTTTGCTCCCCACGCTTTCGTGCATGAGCGTCAGTACAGGTCCAGGGGATTGCCTTCGCCATCGGTGTTCCTCCGCATATCTACGCATTTCACTGCTACACGCGGAATTCCATCCCCCTCTACCGTACTCTAGCCATGCAGTCACAAAGGCAGTTCCCAGGTTGAGCCCGGGGATTTCACCTCTGGCTTGCATAACCGCCTGCGCCAGCTTTACGCCCAGTAATTCCGATTAACGCGTTCACCCTACGTATTACCGCGGCTGCTGGCACGTAGTTACG
+
CCCCCGGGGGGGGGGGFCFGGGGGGGGGGGDGGGGGG;FGGGGGGGGGFGGGGGGGFGGGGGGGGGGGGGDGGGGGGGGGGGGGGGGGGGGFGGGGGGGGGCFGFGGGGGGGGGGGG8B9@9FGE>EFGGCGGD8FGFFGGAFGGGFGFGDEEGFFGGGCDFBCFFGGGFGFGADGFGFFCFC<EFEGBCEA?EG2@CFFEDB>B*.).2789A@B*/C6*6/8;6911:;):?))/,:C2,(69A))*..4(05:--(--*,<:<???:..43:9)(((31(-:2:((.2:))*2+-)(
@M02996:162:000000000-B87FG:1:1101:7474:17500 2:N:0:TCGACGTC+TTATGCGA
GACTACCGGGGTATCTAATCCTGTTTGCTCCCCACGCTTTCGTGCATGAGCGTCAGTACAGGCCCAGGGGATTGCCTTCGCCATCGGTGTTCCTCCGCATATCTACGCATTTCACTGCTACACGCGGAATTCCATCCCCCTCTGCCGTACTCTAGCCTTGCAGTCACAAAGGCAGTTCCCAGGTTGAGCCCGGGGATTTCACCTCCGTCTTGCAAAGCCGCCTGCGCACCCTTTACGCCCAGTCATTCCGCTTAACGCTCGCCCCCTACGTATTCCCCCGGCGGCTGGCACGTCTTTAGC
+
CCCCCGCGEGFEEGGGFFFGGGGGGGGGGGGGGGGGGGGGGGGGGCFFGGGGGGEGGGGGGGGGGGG@FGGDDFFGGGGGGGGGGGGGDGGGGCGGGGGC=DFGGGGGGGEFGCFAF:=DFEF6EDGDFFGGGG88=FDC?>FFGCA@*@DD@DCFF<9<DC:FCA:A7:DAE>DGFGEFD,1@FG9DEGGFDE4=@GFF*>>*()(//;DEFA?+/.>1=>7;D04((*-(94)62:EE::8)/6<4:0)--).;(-(,-9(3>>>(4(..-5)).(-(--((,(((,.5600**26)5
@M02996:162:000000000-B87FG:1:1101:15612:17514 2:N:0:TCGACGTC+TTATGCGA
GACTACACGGGTATCTAATCCTGTTTGCTCCCCACGCTTTCGTGCATGAGCGTCAGTACAGGTCCAGGGGATTGCCTTCGCCATCGGTGTTCCTCCGCATATCTACGCATTTCACTGCTACACGCGGAATTCCATCCCCCTCTACCGTACTCTAGCCATGCAGTCACAAAGGCAGTTCCCAGGTTGAGCCCGGGGATTTCACCTCTGTCTTGCATAACCGCCTGCGCACGCTTTACGCCCAGTAATTCCGCTTAACGCTTGCACCCTACGTATTACCGCGGCTGCTGGCACGTAGTTAGC
+
CCCCCGFGGGGGGGGGGFFFGGGGGGGGGGGGGGGGGGGGGGGGGFGGGGGGGGGGGGGGGGGGGGGGGG@:FFGG9EGGGGGGGGCGGGEGGGGFGGGGDFGGGGGGDEGGGGGGG:BDFEECGGGDGFGGFGGGCGGGG=FGGGBDFGFFGGGGGGF?EGFGFFFF6D66EFGGFFFFGGFEFFEC@FG=DEDB@CFFEGFFFAE?EFGFFFEC5;F923/,64;90B22C?FFF?GE(1(5*<<9:7)(-06F,----1,87<::?6.,64--.4(733-14:74<3>?0)2/06)-
@M02996:162:000000000-B87FG:1:1101:6003:17518 2:N:0:TCCACGTC+TTATGCGA
GACTACCGGGGTATCTAATCCTGTTTGCTCCCCACGCTTTCGTGCATGAGCGTCAGTACAGGCCCAGGGGATTGCCTTCGCCATCGGTGTTCCTCCGCATATCCACGCATTTCCCTGCTTCACGCGGAATTCCATACTCCCCTGCCGTCATCTACGCTCGCTGTCTCAAAGCCAGCTCCCCGGTTTGCCCCGGGGCTTTCCCCTCTGTCTCGCCAAGCCCCCCACGCCCGCCTTCAGCCCAGTAACTCCGCTTCACGCCCGCTCCCTACGTATTGACCCGGCTGCTCTGCAGTAGCTAGC
+
CCCCCGGGGGGGGGGGFCBFGGGEFGFFGFEGGGFEGGGGGG6DCFF,CFFGEG,:EFDD,<6,BC,DGEGG,,5C@F897F7FG68B:FF;EG,,+8+86+4+9,+7@4B9,,5,,33+?,E,=>:+++8DC8=+0,6>003+=@5+*+**,8++++++++084+2,5,;*3@**;*):*49;:*(+*=@2?DC0(*;).>3(,5))9++(,5256:F(/(((-(4-4*40/(,)).2;.(,6/.))2-.3(0)9.(-((1((12,380.))())-)(((((-3)).)5)(010+3-,4
@M02996:162:000000000-B87FG:1:1101:15590:17521 2:N:0:TCGACGTC+TTATGCGA
GACTACACGGGTATCTAATCCTGTTTGCTCCCCACGCTTTCGTGCATGAGCGTCAGTACAGGTCCAGGGGATTGCCTTCGCCATCGGTGTTCCTCCGCATATCTACGCATTTCACTGCTACACGCGGAATTCCATCCCCCTCTACCGTACTCTAGCCATGCAGTCACAAAGGCAGTTCCCAGGTTGAGCCCGGGGATTTCACCTCTGTCTTGCATAACCGCCTGCGCACGCTTTACGCCCAGTAATGCCGATTAACGCTTACACCCTACGGTTTACCGCGGGTCCTGGCACGTGGTTAGC
+
CCCCCGGGGGGGGGGGGGGGDFGGGGGGGGGGGGGGGGGGFGGGGGGGGGGGEGGGGGGGGGGGGGGGGGGGGFFG<FGGGGGGGGGFGGGGGGGGGGGGGFGFGGGGGEFFFGGGG>FFDFGGGGGGGGGGGGGFGGFGG>F?FGBFFDFFGGGGGGGGGG6CDADGGGFFGFDG7CE?FGCCFGFF8@FABFG==CAEEFF32*7>CCFEEFCF46>::78=;9>1(*3(83<)(88C<:(6=A).*,0-8DD:---((2-)2-18.((.--..4<,-((-((63320460)/2*)()
@M02996:162:000000000-B87FG:1:1101:6014:17531 2:N:0:TCGACGTC+TTATGCGA
GACTACCGGGGTATCTAATCCTGTTTGCTCCCCACGCTTTCGTGCATGAGCGTCAGTACAGGCCCAGGGGATTGCCTTCGCCATCGGTGTTCCTCCGCATATCTACGCATTTCACTGCTACACGCGGAATTCCATCCCCCTCTGCCGTACTCTAGCCTTGCAGTCACAAAGGCAGTTCCCAGGTTGAGCCCGGGGATTTCACCTCTGTCTTGCAAAGCCGCCTGCGCACGCTTTACGCCCAGTAATTCCGATTAACGCTCGCACCCTACGTATTACGCAGGCCGCTGTCACGTTGTTCGC
+
CCCCCGGGGGGGGGGGGGGGGGGGGGGGGGEFGGGGGGGGGGGGGFGGGGGGGGGGGGGGGGGGGGGGGGGGGGGGGGGGGGGGGGFGGGGGGGGGGGGGCFFFGGGGGGGGGGGGD:DCFF<CE+F@C7DFFGCFGGGGGAFFF=A@>DFEFDFGFGGGDFEFGFGGGFGFFFG6>FCF,@1@BDBGEGGFFFGF@GF?CCB*-8=5?FGAFFE6(0562:??D9>9(*1(*24<062:-4(:7<))2()4:>42--(-,1-79?:<?1(,-..4(((((-(,((--.)64))218)(-
@M02996:162:000000000-B87FG:1:1101:4911:17601 2:N:0:TTGACGTC+TTATGCGA
GACTACTAGGGTATCTAATCCTGTTTGCTCCTCACGCTTTCGTGCATGAGCGTCAGTACAGGTCCAGGGGATTGCCTTCGCCATCGGTGTTCCTCCGCATATCTACGCATTTCACTGCTACACGCGGAATTCCATCCCCCTCTACCGTACTCTAGCCATGCAGTCACAAATGCAGTTCCCAGGTTGAGCCCGGGGATTTCACATCTGTCTTGCATAACCGCCTGCGCACGCTTTACGCCCAGTAATTCCGATTAACGCCTGCACCCTACGTTTTACCGCGGCTGCTGGCCCGTCGTTCAC
+
CCCCCGGGGGGGGGGGGGFGGGGGGGGGGFFGGGGGGGGFGGGGGGGGGGGGGGGGGGGGGGGGGGGGGGGGGGGGGGGGGGGGGG:CFGGGGGGGFGGDGFGGFGGGGGGGGGGGG:??DEFEEGGEGFGGECGGGDFGDDFGGGBF*@DDDFGGGGG8DFFFFFGFDFG9@FGGAGEFFG6C9?87C?:553@24BFCEF<6>@CAEF75BF7A8605:8=DF661>>>(:7)):<EEFF?ABA452,.34).2(((.(*.4>(8((-,(.-6).(-,,4(((.82(4((.)22:((-
@M02996:162:000000000-B87FG:1:1101:4885:17604 2:N:0:TTGACGTC+TTATGCGA
GACTACTAGGGTATCTAATCCTGTTTGCTCCTCACGCTTTCGTGCATGAGCGTCAGTACAGGTCCAGGGGATTGCCTTCGCCATCGGTGTTCCTCCGCATATCTACGCATTTCACTGCTACACGCGGAATTCCATCCCCCTCTACCGTACTCTAGCCATGCAGTCACAAATGCAGTTCCCCGGTTGAGCCCGGGGATTTCACATCTGTCTTGCATAACCGCCTGCGCACGCTTTACGCCCAGTAATTCCGATTAACGCTTGCACCATACTGATTACTGCGGCTGCTGGCACGTAGTTAGC
+
CCCCCGGGGGGGGGGGCFGGGGFEFGGGGGGGGGGGGGGGGGGGGGGGGFGGGGGGEGGGGGGGGGGGGGGGGGGGGGGGGGGGGGGGGGGFGGGCGGGGEFGGGGFGGGGGGGGDEDF?F@EEEGGE:FDGF8DFDFGEC>FGG>>FFDDEGGGGFGFFFGFFGFGGGGFD9DFGFFEF,@@@:*=7)4DAEEGF9,9<?@?<=CE<?AFEFFCFEAF>543=;@>39E0;DDF9?:EE?:?28-6:*5)(().*-(-((/..2,.48:4).).-)4-,46(4?2)4137<.02;<).)
@M02996:162:000000000-B87FG:1:1101:16639:17612 2:N:0:TCGACGTC+TTATGCGA
GACTACAAGGGTATCTAATCCTGTTTGCTCCCCACGCTTTCGTGCATGAGCGTCAGTACAGGCCCAGGGGATTGCCTTCGCCATCGGTGTTCCTCCGCATATCTACGCATTTCACTGCTACACGCGGAATTCCATCCCCCTCTGCCGTACTCTAGCCTTGCAGTCACAAAGGCAGTTCCCAGGTTGAGCCCGGGGATTTCACCTCTGTCTTGCAAAGCCGCCTGCGCACGCTTTACGCCCAGTAATTCCGATTAACGCTCGCACCCTACTTATTACCGCGGCTGCTGGCACGTATTTAGC
+
CCCCCGGGGGGGFGGGGFGGGGGCEFGFGGEEFGEGGGEGGGGGGGGGGGGGGGGGFGGFEFGFGGGGGGGGGFFEFGGGGGGGGG>FGGGGGGGGGGGGGFGGGGGGG>CFFFEFG>DDDGFEGGGGGGGGCGGFGGGGGFFGGFBF@CFFGGGGFGGGGFEFFFFGF,@ACCCC8CEFFFG7FGBGEFG95>GFDFFFCGEBDFE5>+C4=FCC=AG1>1;DD012234(72<>04CE0:?A64<>G?)380.:(----14;76,382).56..),--44(7:::?173?<5+02.44
@M02996:162:000000000-B87FG:1:1101:4901:17618 2:N:0:TTGACGTC+TTATGCGA
GACTACTAGGGTATCTAATCCTGTTTGCTCCTCACGCTTTCGTGCATGAGCGTCAGTACAGGTCCAGGGGATTGCCTTCGCCATCGGTGTTCCTCCGCATATCTACGCATTTCACTGCTACACGCGGAATTCCATCCCCCTCTACCGTACTCTAGCCATGCAGTCACAAATGCAGTTCCCAGGTTGAGCCCGGGGATTTCACATCTGTCTTGCATAACCGCCTGCGCACGCTTTACGCCCAGTCATTCCGATTAACGCTTGCACCCTACGTATTACCGCGGCTGCTGGCACGTAGTTAGA
+
CCCCCGGGGGGGGGFGGGGGGGGGGGGGGGEGGGGGGGGGGGGGGGGGGGGGGGGGGGGGGGGGGGFGGGGGGGFGGGGGGGGGGGGFGFGGGGGGGGGGGFGDFGGGGGGGGFGGG>DFGEFEGCGFG@FGGGGGGFDGGAFGGGFFDD?EGGGGGGGFFGFA?8DGDGGFDFFFFFEFFFF?CF@+:FF>F>G=@CFE?EAEFCEF?AGFFFE>BFF(458>DB;9BB3:7=/;;@C872?2729<*5>1?D<D,((-.1,8C:<??B:?A?:A>B6(76>0(,5,-03108;;C6))
@M02996:162:000000000-B87FG:1:1101:4099:17680 2:N:0:TCGACGTC+TTATGCGA
GACTACACGGGTATCTAATCCTGTTTGCTCCCCACGCTTTCGTGCATGAGCGTCAGTACAGGCCCAGGGGATTGCCTTCGCCATCGGTGTTCCTCCGCATATCTACGCATTTCACTGCTACACGCGGAATTCCATCCCCCTCTGCCGTACTCTAGCCTTGCAGTCACAAAGGCAGTTCCCAGGTTGAGCCCGGGGATTTCACCTCTATCTTTCAAAGCCGCCTGCGCACGCCTTACGCCCCATAATTCCAGTTAACGCTCTCCCCCTACGTTATACCGCATCTGCTGGTACGTAGTTAGC
+
CCCCCGFGGGCFGGGGGGFGGGGGGGGGGGGGGGGGGGEGGGGGGFFGGGGGGGGGGFGGFGGDGGFEGGCCGCFFFGGGGGEGFC,BFFGEGGGFGGGGD7DFECFG>>?FGGECF5??DEF>CFG7C=EE98DDDGFECAFDFFBCBDDEGGG9=AD8@C5:4<:A?C,*:A6@+B*;,,1<F55*04DA?4*52,;C?E=3(***/4B*8:?@7A0456/6021.:*,(C??F<6EE((((*).)0)*.)*-:(((((*.(79(,3:.((..62(,((,)).44(()-(0*/1+)..
@M02996:162:000000000-B87FG:1:1101:4082:17690 2:N:0:TCGACGTC+TTATGCGA
GACTACACGGGTATCTAATCCTGTTTGCTCCCCACGCTTTCGTGCATGAGCGTCAGTACAGGCCCAGGGGATTGCCTTCGCCATCGGTGTTCCTCCGCATATCTACGCATTTCACTGCTACACGCGGAATTCCATCCCCCTCTGCCGTACTCTAGCCTTGCAGTCACAAAGGCAGTTCCCAGGTTGAGCCCGGGGATTTCACCTCTGTCTTGCAAAGCCGCCTGCGCACGCTTTACGCCCAGTAATTCCGATTAACGCTCGCACCCTACGTATTACCGCGGCTGCTGGCCCGTAGTTAAC
+
CCCCCGGGGGGGEFFGGFGGGGGGGGGGGFFDFGGGGGGGGGGGGGGGGGGGGGGGGGGGGGGGGGGGGGGGGGGGGGGGGGGGGGGFGGGGFFGGGGGGGCGGGGGGGGGGGGGEC>FFFEFEEGGEGGGGGGGGGGGGDDFGGGA=:DFFAG9FFGGGGFEGGFFGG8FFGFGFFFEFGGF@FGFGEGGBFFG2:FFFFGE@BFFEFFF4BFCF;AG956;<1172(=1:D:DF<:CE(44)/.:97408(.6;-,(--1,4>?F<B:(4)54<4:2-((422:>:(((())2;9)))
@M02996:162:000000000-B87FG:1:1101:4067:17700 2:N:0:TCGACGTC+TTATGCGA
GACTACACGGGTATCTAATCCTGTTTGCTCCCCACGCTTTCGTGCATGAGCGTCAGTACAGGCCCAGGGGATTGCCTTCGCCATCGGTGTTCCTCCGCATATCTACGCATTTCACTGCTACACGCGGACTTCCATCCCCCTCTGCCGTCCTCTAGCCTTGCAGTCACAAAGGCAGTTCCCAGGTTGCGCCCGCGGATTTCACCTCTGTCTTGCAAAGCCGTCTGCGCACGCTTTCCGCCCAGTAATTCCGCATACCGCTCGCACCCTCCGTTTTACTGCGCATGCTTGCACGCCGTTGAC
+
CCCCCGFGGGCFDFGGG<FGG9@C<FEEFFF8F@FEECEG9FFFDDFG,<<@FF7CCCFGGGGGCF@FEG@?F?EE<FDFFGFGD,BF,BBFGGEAFG+C@+@?;FGG+BFGGGGAFDF=@E=E+6@++8E;>,@?D,66+)*+23:@*=5:@32EDFC,,A*:54=C:BF*300;A+;AA,447C)/5>E>*:5(-*;67>A)6F@<CF+;EAC14576/.//>79(,:9(78)-,(11(:82=AFBF(5(())*-----)-371<(,(,).,.4)--((((,,-))(.,-))2:;(-)
@M02996:162:000000000-B87FG:1:1101:3990:17805 2:N:0:TCGACGTC+TTATGCGA
GACTACACGGGTATCTAATCCTGTTTGCTCCCCACGCTTTCGTGCATGAGCGTCAGTACAGGCCCAGGGGATTGCCTTCGCCATCGGTGTTCCTCCGCATATCTACGCATTTCACTGCTACACGCGGAATTCCATCCCCCTCTGCCGTACTCTAGCCTTGCAGTCACAAAGGCAGTTCCCAGGTTGAGCCCGGGGATTTCACCTCTGTCTTGCAAAGCCCCCTGCGCCCGCTTTACGCCCCGTACTCCCGATTAACGCCCGCACCCCACTTTTTACAGCGGCTCTTGGCACGTTGTTAGC
+
CCCCCGGGGGGGGGGGGFFGGGGGGEGGGGFGGGEGGGGGGGGGGGGGGFGGGEGGFGGGGGGFGBEFGGGG<FFGGGFGGGGD?EGGGGGFEEGGGGGGGFGGFGGGG>ECFGGCF>FFGEFDEGECFGGGGEAFGD=ECDFFGGF:9?<BEDDFGGGF@F<ECCGCC8@5D5;FFGEFCFDC:CEFEGGF>BG>DGFCCC;0(*098=854=?:45;(592(((63(*.67(44,2:E((49)2221,)((0.:-((((/(470(44:))))()).,-((-(,).)(),(0)*2/)).
@M02996:162:000000000-B87FG:1:1101:6183:17811 2:N:0:TCGACGTC+TTATGCGA
GACTACAGGGGTATCTAATCCTGTTTGCTCCCCACGCTTTCGTGCATGAGCGTCAGTACAGGCCCAGGGGATTGCCTTCGCCATCGGTGTTCCTCCGCATATCTACGCATTTCACTGCTACACGCGGAATTCCATCCCCCTCTGCCGTACTCTAGCCTTGCAGTCACAAAGGCAGTTCCCAGGTTGAGCCCGGGGATTTCACCTCTGTCTTGCAAAGCCGCCTGCGCACGCTTTACGCCCAGTAATTCCGATTAACTCTCTCCACCTACGGTTTACCGCGGCTCCTGGCCCGTCTTTCTC
+
CCCCCFFGGGGGGGGGGFGGGGGGGGGGGGFFGGGGGGGGGGGGGGGG9FGGGGGGGGFAFFGGGGGGGGGGGG9FFGGGGGGGGGDFGG@FFGGGGGGGGFGGGGGGGGGGGGGGG:BDFFFGGGGECDFGGFGFGGGGGAFFGGF:AD?=9DFGGGGGGGFGG58CFGF?FFGGFGFFDCC<F*34:CF=BFC92FF??FB39FF4<@C**;*B;A5326((6(36:*1(11:B:0?E<4(6/6<4*.71:3-:))-.)2()27:((-(((-()),((,43((4)4.(400)**26))
@M02996:162:000000000-B87FG:1:1101:6180:17829 2:N:0:TCGACGTC+TTATGCGA
GACTACAGGGGTATCTAATCCTGTTTGCTCCCCACGCTTTCGTGCATGAGCGTCAGTACAGGCCCAGGGGATTGCCTTCGCCATCGGTGTTCCTCCGCATATCTACGCATTTCACTGCTACACGCGGAATTCCATCCCCCTCTGCCGTACTCTAGCCTTGCAGTCACAAAGGCAGTTCCCAGGTTGAGCCCGGGGATTTCACCTCTGTCTTGCAAAGCCGCCTGCGCACGCTTTACGCCCAGTAATTCCGATTAACGCTCGCCCCCTACGTATTCCCGCGGCTGCTGGCACGTAGTTAGC
+
CCCCCGFGGGGGEGGGGFGGGGGGGGGGGGGGGGGGGGGGGGGGGGGGGGGGGGGGGGGGGGGGGGGGGGFEGG9FFGGGGGGGGGGFGGGGGFGGGGGGCFGGGGGGGGGGGFF<E:?@FEF++@+>BFGGGGCFGGGGDDFFGGFF?DDEEFGGGG888F5=<ADGG6CFFADFFGF*6D*@:C:C@?F)@D>=@F?9?GFEFFFEFFG9:FFF1AF72((,(2239*:?<:).(4:5,(5)*6AAC:08<@<:(-(-,)(4C;(-(,.)-4-).(-(-((4:4).32)(07*;<.).
@M02996:162:000000000-B87FG:1:1101:10213:17866 2:N:0:TCGACGTC+TTATGCGA
GACTACACGGGTATCTAATCCTGTTTGCTCCCCACGCTTTCGTGCATGAGCGTCAGTACAGGCCCAGGGGATTGCCTTCGCCATCGGTGTTCCTCCGCATATCTACGCATTTCACTGCTACACGCGGAATTCCATCCCCCTCTGCCGTACTCTAGCCTTGCAGTCACAAAGGCAGTTCCCAGGTTGAGCCCGGGGATTTCACCTCTGTCTTGCAAAGCCGCCTGCGCACGCTTTACGCCCAGTCATTCCGATTAACGCTCGCACCCTACGTATTACCGCGGCTGCTGGCACGTAGTTAGC
+
CCCCCGGGGGEFFGGGGFGGGGFFGFGGGGGFCGGGGGGFGGGGGGGGGGGGGGGGGGGGGGGGGGGGGGGGGGGGGGGGGGGGGGCCCGGGGGFGGGGGGFGGGGGECEFGGGFFF>FFGFEGGGGEG7EGGGGDFDEGD55?GG@=@>DDEGGFFEFCFGFEFAFFGFGADFDCFGFFGGCFGCEGEGGFFFDFFGFFFGF;B=;188+***7@8483=3;;<693:8((1(:A??EG0??)966<::7:?F6D--,(4132>:(.:0.5-364)40,-41343:06021<7*/<4))
@M02996:162:000000000-B87FG:1:1101:3276:17928 2:N:0:TCGACGTC+TTATGCGA
GACTACTAGGGTATCTAATCCTGTTTGCTCCCCACGCTTTCGCACCTGAGCGTCAGTCTTTGTCCAGGGGGCCGCCTTCGCCACCGGTATTCCTCCAGATCTCTACGCATTTCATCGCTACCCCTGGAATTCTACCCCCCTCTACAAGACTCTAGCCTGCCAGTTTCGGATGCAGTTCCCCGGTTGAGCCCGGGGATTTCACCTCCGACTTGACAGACCGCCTGCGTGCGCTTTACCCCCAGTCATTCCGATTAACGCTTGCACCCTCCTTACTACCGCCGCCGCTGGCACGGGGTTAGC
+
CCCCCFGGGGFGDFFFF,CFFGGGGEGGGFFFFC@FGGDGGEEGGGFFD<FBFEFEFGGGFFGGGGGGGDG>EEEGFGGFGFFEGGGGGGGF;FG<4EC9FDGGCE@FG6?EFCBFF>5?8,B+DCC8EFEFFGF=DGEG>@F7F98:6=08EC9CGEFF@,8FFAGG+6:@F*=GFGF5,5=;FDB4)=C>E6C31C9CCC))65;99B33;6>F3=F.*41,(18,4:,3*,)))(2:4?:)16::2.)-,.6*(----9)2*((32().(-.6.(((-(,(-(-(,32?87*1:(.)
@M02996:162:000000000-B87FG:1:1101:8933:17966 2:N:0:TCGACGTC+TTATGCGA
GACTACTCGGGTATCTAATCCTGTTTGCTCCCCACGCTTTCGTGCATGAGCGTCAGTACAGGCCCAGGGGATTGCCTTCGCCATCGGTGTTCCTCCGCATATCTACGCATTTCACTGCTACACGCGGAATTCCACCCCCCTCTGCCGTACTCTAGCCTTGCAGTCACAAAGGCAGTTCCCAGGTTGAGCCCGGGGATTTCACCTCTGTCTTGCAAAGCCGCCTGCGCCCCCTTTACGCCCCGTCATTCCGATTACCGCTCGCCCCCCACGTCTTCCCGCGGCGCTCGTCCCTTGTTTCCC
+
CCCCCGFGGGGGGGGGGFGGGGGGGGGGGFFGEGGGGGGGGGGGGGGGGGGGGGGGGGFGFGGGGGGGGGGCFGGGFGGGGGGEGGFFGGGGGGGGGGGGG;EFGGFGEEEGGGGCF:BDF9A@CGGG:FFEFADGDB@E==?88FBGFDFFGFGGGGG<DF=FGFGDG,,;DAGFFDE5,>7<:>>CEGGFFE42(?FECG=37=8<.;FF9*)+.0>(73/(((4(-*-(2)6>:0??(-3()459>08:::)2-((-(/,49,(70--((3))((,(,((((((-,-,)9)3+*6),
@M02996:162:000000000-B87FG:1:1101:13673:18002 2:N:0:TCGACGTC+TTATGCGA
GACTACAAGGGTATCTAATCCTGTTTGCTCCCCACGCTTTCGTGCATGAGCGTCAGTACAGGCCCAGGGGATTGCCTTCGCCATCGGTGTTCCTCCGCATATCTACGCATTTCACTGCTACACGCGGAATTCCATCCCCCTCTGCCGTACTCTAGCCTTGCAGTCACAAAGGCCGTTCCCAGGTTGAGCCCGGGGATTTCACCTCTGTCTTGCAAAGCCGCCTGCGCACGCTTTACGCCCAGTAATTCCGATTAACGCTCGCACCCTACCTCTTACCGCGTCTGCGTGCCCGTAGTTAGC
+
CCCCCGFGGGGGGGGGGGGGGGGGGGDGGGDFGGGEGGGGGGGGGGFGGGGGGGEGEFGGGGGFGGGGGGGGGGGGGGGGGGGGGGFFFGGGFFGGGGGEGFFFGFGGGGGGGGGCE8=6=CFCGGE@CFFGGGGGGFFGCADFGGAC>DFEFFGGGGF8@F>CD?CF?FCF?*=9@FDFEFCGCCC5@G>7/@C=(@F?CGE@=;><ECGE=6?@EFC42361=:@(.14:C:><<?EG1:B98<>42(0,174C-((((1(4<61,,()),))..4(4-,(()((,(((470/2<).)
@M02996:162:000000000-B87FG:1:1101:19785:18014 2:N:0:TCGACGTC+TTATGCGA
GACTACCCGGGTATCTAATCCTGTTTGCTCCCCACGCTTTCGTGCATGAGCGTCAGTACAGGCCCAGGGGATTGCCTTCGCCATCGGTGTTCCTCCGCATATCTACGCATTTCACTGCTACACGCGGAATTCCATCCCCCTCTGCCGTACTCTAGCCTTGCAGTCACAAAGGCAGTTCCCAGGTTGAGCCCGGGGATTTCACCTCTGTCTTGCAAAGCCGCCTGCGCCCGCTTTACGCCCAGTAATTCCGATTAACGCTCGCCCCCTACGTATTACCGCGGCCTCTGGCCCGTATTTGGC
+
CCCCCGGGGGGGEGGGGGGGGGGGGGGFGGGGGGGGGGGGGGGGGGGGGGGGGGGGGGGGGGGGGGGGGGGGGGGGGGGGGGGGGGFFGGGGGGGGGGGGGFGGGGGGEGGGGGGGGDFFFDFEEEGBFCGGGGGGGGFGDFFGGFA@@DFD@FGFGGGGFGECCFGGGGFA85CFAFEA;EDFGGEDCFGADFGF@CF?8F=EF?B?EF79AFE618C27:;;@69(,34,7:<280CE048)*).678)42@22--,--)((1(9:<34567)6A?9--((-,.)5:0310)2++).4
@M02996:162:000000000-B87FG:1:1101:19802:18024 2:N:0:TCGACGTC+TTATGCGA
GACTACCCGGGTATCTAATCCTGTTTGCTCCCCACGCTTTCGTGCATGAGCGTCAGTACAGGCCCAGGGGATTGCCTTCGCCATCGGTGTTCCTCCGCATATCTACGCATTTCACTGCTACACGCGGAATTCCATCCCCCTCTGCCGTACTCTAGCCTTGCAGTCACAAAGGCAGTTCCCAGGTTAAGCCCGGGGATTTCACCTCTGCCTTGCAAAGCCGCCTGCGCACGCTTTACGCCCAGTAATTCCGATTAACGCTCGCACCCTACGTATTACCGCGGCTGCTGGCACGTGAGTAGC
+
CCCCCGFGGGGGGGGGGFGGGFGFFFGGGG<DEGGGGGGGGGFGGGGGGGGGGDGGFGFFFGGGGGGGGGGGGGGGGGGGGGGEGGGGGGGGFFGGGCEGGFFGFGGGCGGGGAEGG8;==CFECFGGGCGGGGGGGGGGD@F?FF=F5C::EGGGGGGGGGEECFFFGGC?EAC,?EEF;@A<>+*?>E5@?>G29CAEFC>356E*08C3EAE:@F>@=6,/66661*--1(.4:2?C1<>2=9<>0.)-43-*(---4936CB0:B8489()62:1(---41))(4,,().**3.)-
@M02996:162:000000000-B87FG:1:1101:22284:18060 2:N:0:TCGACGTC+TTATGCGA
GACTACCGGGGTATCTAATCCTGTTTGCTCCCCACGCTTTCGTGCATGAGCGTCAGTACAGGCCCAGGGGATTGCCTTCGCCATCGGTGTTCCTCCGCATATCTACGCATTTCACTGCTACACGCGGAATTCCATCCCCCTCTGCCGTACTCTAGCCTTGCAGTCACAAAGGCAGTTCCCAGGTTGAGCCCGGGGATTTCACCTCTGTCTTGCAAAGCCGCCTGCGCACGCTTTACGCCCCGTAATTCCGCTTAACGCCCGCACCCTACGTATTACTGCGGCTGCTGGCACGTAGTTAGC
+
CCCCCGGGGGGGGGGGGFFEGGGGGGGGGGFFEGGGGGGGGGGGGGGGGGGGGGGGGGGGGGGGGGGGGGGGGGGGGGGGEGGGGGGGGGGGGGGGGGGGGDGGGGGGGEGGGGGFG>FDFFGGGGGGGGGGGGGGGGGGDAFGGGFF?DFEFAFFGGGGGGEFEAFGFGFFGFGGFFEFEGG?FFE44ADAB>D2>CFFCGFFFFEEEF><<AC+=AF>=63=F9@9189(18><(1:?(--4.3)623)-:3);-((-,1-4C:08??:46(66)).4(136<72(4<2:8)*236))
@M02996:162:000000000-B87FG:1:1101:22302:18062 2:N:0:TCGACGTC+TTATGCGA
GACTACCGGGGTATCTAATCCTGTTTGCTCCCCACGCTTTCGTGCATGAGCGTCAGTACAGGCCCAGGGGATTGCCTTCGCCATCGGTGTTCCTCCGCATCTCTACGCATTTCACTGCTACACGCGGAATTCCATCCCCCTCTGCCGTACTCTAGCCTTGCAGTCCCAAAGGCAGTTCCCAGGTTGAGCCCGGGGATTTCACCTCTGTCTTGCATAGCCGCCTTCGCACCCTTTACGCCCAGTACTTCCGGTTCACGCTCGCCCCCTTCGTATTACCTCGGCTGCTGGCCCGTAGTTACC
+
CCCCCGGECGGGGGGG9CEFGGGFGGGFGECDCEF:FFEFGGCFEDGAEGGGFGGGGGFGGGFFDGFCGGCCEEGGGGGGGGGGGEFGGGGG=FFG7F=F+=EGDGFGGGCEFFG,>8B==CEE8>F=FGGGF@=D=8=ED>FD?E8C?DFDECFG@A7C@66@C*?E7,5?@FG?FGFFB?F<A4BFEEF)9;<9@DA87F.*643)9@C4EF)+)6F3791174?(6*8(9:AB3?DE:8(.1)5<F()(,0.;((--49(-93((42,4,(.:)).-(-:,4:>0:::(0.*2<4<A
@M02996:162:000000000-B87FG:1:1101:16411:18063 2:N:0:TCGACGTC+TTATGCGA
GACTACCAGGGTATCTAATCCTGTTTGCTCCCCACGCTTTCGCACCTCAGCGTCAATACCAGTCCAGTGAGCCGCCTTCGCCACTGGTGTTCTTCCGAATATCTACGAATTTCACCTCTACACTCGGAATTCCACTCACCTCTCCTGGATTCAAGCGATGCAGTCTTAAAGGCAGTTCTGGAGTTGAGCTCCAGGCTTTCACCTCTAACTTACAAAGCCGCCTACGTGCGCTTTACGCCCAGTAATTCCGAACAACGCTAGCCCCCTCCGTATTCCCTCCGCTGCTTGCCCGGGTTTAGC
+
CCCCCGGGGGGGGGGGGGGGGGGFGGGGGGGGGGGGGGGGGGGGGGGGGGGGGGGGGGGGGGGGGFFGGGGGGGGGGGGGGGGGGFEFGGGGGGGGGGEFEFGGGGGGGGGGGGGGG:DDFEFCGGGGGGGGGGGGGGCGGFFGGCDF5=DDGGGGGGGGEGFFGFGGG9DFFFGGFGFFE9?EFG9FEDFEFADDFGFFFGFFFFFFFFCCFFE9=AC9C>ADFAD39B>BGFEFFFGD((6CCF<CCE581)(1((,((28?D9((494(,4)6)),(--39B3)50(.:7)*22():
@M02996:162:000000000-B87FG:1:1101:24198:18094 2:N:0:TCGACGTC+TTATGCGA
GACTACAAGGGTATCTAATCCTGTTTGCTCCCCACGCTTTCGTGCATGAGCGTCAGTACAGGCCCAGGGGATTGCCTTCGCCATTGGTGTTCCTCCGCATATCTACGCATTTCACTGCTACACGCGGAATTCCATCCCCCTCTGCCGTACTCTAGCCTTGCAGTCACAAAGGCAGTTCCCAGGTTGAGCCCGGGGATTTCACCTCTGTCTTGCAAAGCCGCCTGCGCACGCTTTACGCCCATTAATTCCGATTCACGCTCGCCCCCTCCGTATTACAGCGGCTGCTGGCCCGTAGTTAGC
+
CCCCCG@EGGGGGGGGGGGGGGGGGGGGGFFFGGGGFGGGGDGGGGGGGGGEEGFFGGGGGGGGGGGFGGGCGGGGGGGGGG,F=FGGGGGGFGGGGECFCFGFGGGGDGGGGGGCG>FFCEE=EFGCFGGGFD;BFDDCCAFFCE8FE>5:>>DFGGGFFGBFG5DGGE6CGADGFGEF9DF7FFFGEGGABDCA2FACEG3:B=BCEFGFFA4478C:79;@F9>,3:;0>DFFFFG=((.264:AF?5,444:..-(-/(-94((---,.5-6)),-(499F>)50(4><.*/26.-
@M02996:162:000000000-B87FG:1:1101:22306:18106 2:N:0:TCGACGTC+TTATGCGA
GACTACCAGGGTATCTAATCCTGTTTGCTCCCCACGCTTTCGTGCATGAGCGTCAGTACAGGCCCAGGGGATTGCCTTCGCCATCGGTGTTCCTCCGCATATCTACGCATTTCACTGCTACACGCGGAATTCCATCCCCCCCTGCCGTACTCTAGCCTTGCAGTCACAACGGCAGTTCCCAGGTTGAGCCCGGGGATTTCACCTCTGTCTTGCAAAGCCGCCTGCGCCCCCTTTACGCCCAGTAATTCCGATTACCGCTCGCCCCCTACGTATTACCCCGGCTGCGGGCACGTGTTTACC
+
CCCCCGGGGGGG8FFGGGGGGEGEGCFFGGGGGDFEGGGGGGCCC,C,EGGGGGGGFGGFACFFGGGDCCF=,AFGGGGGCGGDFGGFGGEFGGGGGGCFFCDEFGGGGGGGGGG9E>FDFGG++CCFGGGGGG,==@FG6)@DD,)80=@A3EFGCC9,@CBFG+=E5**9@E4F+=A4,?5?CFF4BCFF:;?(6C4)/CE@=63))32/7=;@(;*(1421:19(4*4;F?AF2:EG((.6=446057((8)2--(-4736C;9(.642),).)(((,(((((((444())32*6)4
@M02996:162:000000000-B87FG:1:1101:22306:18125 2:N:0:TCGACGTC+TTATGCGA
GACTACCAGGGTATCTAATCCTGTTTGCTCCCCACGCTTTCGTGCATGAGCGTCAGTACAGGCCCAGGGGATTGCCTTCGCCATCGGTGTTCCTCCGCATATCTACGCATTTCACTGCTACACGCGGAATTCCATCCCCCTCTGCCGTACTCTAGCCTTGCAGTCACAAAGGCAGTTCCCAGGTTGAGCCCGGGGATTTCACCTCTGTCTTGCAAAGCCGCCTGCGCACCCTTTACGCCCAGTAATTCCGGTTAACGCTCGCACCCTACGTATTCCCGCGGCTCCTTGCCCGTAGTTAGC
+
CCCCCGGGGGGGGGGGGGGGGGGGGGGGGFFFGGGGGGGGGGFGGGGECFGGGGGGGGC<EFGGGGGGCEGD<FFGGGGGGGGGGGGGGGGGGGGGCEEGFFGGGGGGGDFGGGG<F>F=DFGE8FEEGDGGGFGDFDEGG@F8DEA6@DFD,6D>FFF?FGBBC+=FGC@FGFGFFFEFEFFCFGECCGGFFFGBFGFFEGF@BAE0/BCB=*/85;<3:4((6(:24*:1CFCE(4CGF0>A4)6<C?)-45.F(--41914C?F:?B8)),)6)(,,-4,((().((.(0)/10))-
@M02996:162:000000000-B87FG:1:1101:15795:18143 2:N:0:TCGACGTC+TTATGCGA
GACTACCAGGGTATCTAATCCTGTTTGCTCCCCACGCTTTCGTGCATGAGCGTCAGTACAGGCCCAGGGGATTGCCTTCGCCATCGGTGTTCCTCCGCATATCTACGCATTTCACTGCTACACGCGGAATTCCATCCCCCTCTGCCGTACTCTAGCCTTGCAGTCACAAAGGCAGTTCCCAGGTTGAGCCCGGGGATTTCACCTCTGTCTTGCAAAGCCGCCTTCGCACGCTTTACGCCCAGTACTTCCGATTAACGCTCGCACCCTACGTATTACCGCGGCTGCTTGCACGTAGTTAGC
+
CCCCCGGGGGGGGGGGGFGGGGGGGGGGGGGGGGGGGGGGGGGGG,@FEFGGGGGGGGGGFGGFGDGGGGGGGFDGGGF:FGFFGGGFGFGGGGGGDGGDGFGG9FGGG>BFGGFFG5?=D>=?BCFBBFGGGCADGGGGGA96DFAF>C5:@C=DFFF,8FDFG?DFCFGFGACFFFEF;EG@FC@7=CFBF?G9@CFEFG9358=C?CC*844+(2C9=6/(//6(,*.,22;:::EGF(4>*)44::5(436*--,(,)(-)41030(5)(.))-,(-40(,.))3.207)212.5A
@M02996:162:000000000-B87FG:1:1101:5450:18149 2:N:0:TCGACGTC+TTATGCGA
GACTACCGGGGTATCTAATCCTGTTTGCTCCCCACGCTATCGTGCATGAGCGTCAGTACAGGCCCAGGGGATTGCCTTCGCCATCGGTGTTCCTCCGCATATCTACGCATTTCACTGCTACACGCGGAATTCCATCCCCCTCTGCCGTACTCTAGCCTTGCAGTCACAAAGGCAGTTCCCAGGTTGAGCCCGGGGATTTCACCTCTGGCTTGCAAAGCCGCCTGCGCACCCTTTACGCCCAGTAATTCCGATTAACCCTCGCACCCTATGTATTACAGCTGATGCTGGCCCTTAGTTAGC
+
CCCCCGGGGGGGGGGGGFFGGGGGGGGGGEEFGGGGGGGGGGGGGGGGGGGGGGGGGGGGGGGGGGGGGGGGGGFFEGGGGGGGGG:FFGGCFGGGGGGGEFGGGGGGGGEGGGGFG:BFGFGGGGGGFGGG=::DDD@GCAFGGGF>>DFEFGGFGGGFEFEGGFGFCD?F>FGGFGFFE,@@CGFFFGG9AAD=>CAC*>>>=FE)55C9DFCF14F9C611=(2(4*((25AFFFGGFBB)945:D:7:0762).(-(1317??()).)))-5..4.(.).66A0(,((./03<4)6
@M02996:162:000000000-B87FG:1:1101:15813:18151 2:N:0:TCGACGTC+TTATGCGA
GACTACCAGGGTATCTAATCCTGTTTGCTCCCCACGCTTTCGTGCATGAGCGTCAGTACAGGCCCAGGGGATTGCCTTCGCCATCGGTGTTCCTCCGCATATCTACGCATTTCACTGCTACACGCGGAATTCCATCCCCCTCTGCCGTACTCTAGCCTTGCAGTCACAAAGGCAGTTCCCAGGTTGAGCCCGGGGATTTCACCTCTGTCTTGCAAAGCCGCCTGCGCACGCTTTACGCCCAGTAATTCCGATTAACGCTCGCACCCTACGTATTACCGCGGCTGCTGGCACGTAGTTAGC
+
CCCCCGGGGGGGGGGGFAFDFFGFGGGGGGGGGGGGGGGGGGGGGGGGGGGGGGGGGGGGGGGGGGGGGGCFGGGGGGGGGGFGGGFFFGGGGGGGGGGGGFGGFGGGEEGGGGGGG>FFF>FCGGGGGGGGGGGGGGGGGFFCGGFGBGFFGGGGGFCFFGDFGFFFCGGFGFGGFGFFGGGGGGFGECGF4AG>>FFEEFB=DAB?EFGEFF?+.?F::6;?F1;69C>1C?AAFFEE??>2/64<:35(8)6:-----9479?F???48)4:<9<,((,3(402(3:?08)/2+.4-
@M02996:162:000000000-B87FG:1:1101:5431:18162 2:N:0:TCGACGTC+TTATGCGA
GACTACCGGGGTATCTAATCCTGTTTGCTCCCCACGCTATCGTGCATGAGCGTCAGTACAGGCCCAGGGGATTGCCTTCGCCATCGGTGTTCCTCCGCATATCTACGCATTTCACTGCTACACGCGGAATTCCATCCCCCTCTGCCGTACTCTAGCCTTGCAGTCACAAAGGCAGTTCCCAGGTTGAGCCCGGGGATTTCACCTCTGTCTTGCAAAGCCGCCTGCGCACGCTTTACGCCCAGTAATTCCGGTTAACGCTCGCCACCTACGTATTACACCGGCTGCTGGCACGTAGTTAGC
+
CCCCCGGGGGGGGGGGGFFGGGGGGGGGGGGGGGGGGGEGGGGGGGGGGGGGGGGGFGGGGGGFGGGGGGGGGGGGGGGFGFGGGGGFFEGGFFGGGGGGDFGGGGGG8EGGGGGGGDFGFEFGGEGFEGGGGFGGGGGGGAFGGGFFFGFEGGGGGGGFFGECGFGG6DGFGFGFACEF>ECCFFFG=9D@?EG29F=?<FFEBAEEFFGEE43;357.2.,1(6961/-253:<:?CE?0?)992<C?)47><F-((--)-(14084:4)50.5)).(-(27<))(2:>00)/2<.).
@M02996:162:000000000-B87FG:1:1101:5446:18173 2:N:0:TCGACGTC+TTATGCGA
GACTACCGGGGTATCTAATCCTGTTTGCTCCCCACGCTATCGTGCATGAGCGTCAGTACAGGCCCAGGGGATTGCCTTCGCCATCGGTGTTCCTCCGCATATCTACGCATTTCACTGCTACACGCGGCATTCCATCCCCCTCTGCCGTACTCTAGCCTTGCAGTCACAAAGGCAGTTCCCAGGTTGAGCCCGGGGATTTCACCTCTGTCTTGCAAAGCCGCCTGCGCCAGCTTTACGCCCAGTAATTCCGATTAACGCTCGCACCCTACGTATTACCGCGTCTTCTGGCCCGTATTTCGC
+
CCCCCGFGEGGGGGGGGGGGGGGGGGGGGFFFGGGGGGGGGGGGGGGGGGGGGGGGGGGGGGGFGGGGGGDGGGGGGGGGGGGGGGGGGFGFGGFGDGFCFDG@FGFG4BFGGGGCF>D?DEFGGGG+3>FCDGFGGGGDGDDFGGA=@GFCGFGGG7FCCGEGFFGFFGFFGFGFFG5AAFC?9FF*.9DAE>D=(4;9EGF32F@7?8F<EA6+/.C9C94=D;((-/-)2:<),(22:?2<9)).2(0-2.6:---,(/(-9(2::3.).4))-(-,(,-(.)6)).1-)8*+2-(4
@M02996:162:000000000-B87FG:1:1101:16457:18267 2:N:0:TCGACGTC+TTATGCGA
GACTACCAGGGTATCTAATCCTGTTTGCTCCCCACGCTTTCGTGCATGAGCGTCAGTACAGGCCCAGGGGATTGCCTTCGCCATCGGTGTTCCTCCGCATATCTACGCATTTCACTGCTACACGCGGAATTCCATCCCCCTCTGCCGTACTCTAGCCTTGCAGTCACAAAGGCAGTTCCCAGGTTGAGCCCGGGGATTTCACCTCTGTCTTGCAAAGCCGCCTGCGCACGCTTTCCGCCCAGTAATTCCGCTTAACGCTCGCACCCCACTGCTTACCGCGGCTGCTGTCACCTAGTTAGC
+
CCCCCGGGGGGGGGGGGFGGGGGGGGGGGGGGGGGGGGGGGGGGGGGGGGGGGGGGGGGGGGGGGGGGGGGGGGGGGGGGGGGGGECCFGGGGCGGGGGGGFGGGGGGGGEGGGEGG:B?D==EGGGFGGGFGAEFGGGGDAFFGGFFDDFCFGFGGGGGGGFB?FG7FBFFF6?GFGFF9EG6EF9F5CG5?ECADGFFFGFEB63CEFGEFF*=36C>EF71?7>6(*,(:244?:E=4149/6<<D?)4?B<>-,(,(1-9D:(-7())..54(2144(((3)4-)).)/)032)-.
@M02996:162:000000000-B87FG:1:1101:23927:18299 2:N:0:TCGACGTC+TTATGCGA
GACTACACGGGTATCTAATCCTGTTTGCTCCCCACGCTTTCGTGCATGAGCGTCAGTACAGGCCCAGGGGATTGCCTTCGCCATCGGTGTTCCTCCGCATATCTACGCATTTCACTGCTACACGCGGAATTCCATCCCCCTCTGCCGTACTCTAGCCTTGCAGTCACAAAGGCAGTTCCCAGGTTGAGCCCGGGGATTTCACCTCTGTCTTGCAAAGCCGCCTGCGCACGCTTTACGCCCAGTAATTCCGATTAACGCTCGCACCCTACGTATTACCGCCGCTTCTGGCACGTGGTTAGC
+
CCCCCGGGGGGGGGGGGFGGGGGGGGGGGGGFGGGGGGGGGGGGGGGGGGGGGGGGGGGGGGGGGGGGGGGGGGGGGGGGGEGGGGGEGGGGFFFGGGGGGFGGGGGGGGCFGGGGGDFGGFCGGGGEGGGGG;,BCDGGDAFFGFAF>DFFGGGGGGGGGGFGGFGGGGGFFACGFGFFFGGFFFBD@?@>?DD@9CF??FEEBA=?EFG4;F38@FG2=46;D@@(.*-3C?2464>EB:?:*5:-:(),(.6C-----149D?F?<4.,-(5)60----(((6)4?()28)**2)(6
@M02996:162:000000000-B87FG:1:1101:7918:18300 2:N:0:TCGACGTC+TTATGCGA
GACTACTAGGGTATCTAATCCTGTTTGCTCCCCACGCTTTCGTGCATGAGCGTCAGTACAGGTCCAGGGGATTGCCTTCGCCATCGGTGTTCCTCCGCATATCTACGCATTTCACTGCTACACGCGGCATTCCATCCCCCTCTACCGTACTCTAGCCATGCAGTCTCAAAGGCAGTTCCCAGGTTGAGCCCGGGGATTTCACCTCTGTCTTGCATAACCGCCTCCGCACCCTTTACGCCCAGTAATTCCGATGAACGCTTGCACCCTCCATATTACCGCCGCCGCTGGCCCCGCGTTAGC
+
CCCCCGGFGGGAEFGGGGGGGGGFGGGGGGGGGEFGFGGGGGGGGFGGFGGGGGGGGGGGFCFFFGGGGGGGCGGGGGGGGGGEGD@CFGEGDFFDEGGEGBF@DGGGDGGGGGGDE:B?F=E+@CE+FFGGG=4=?>DEDDF7DD8ADDFE,8=FG9FFFGEFF+?FGGCFFFGEAFEA3@;@BF5DEGG=D>D):FFC4FF>>AE5<BCB48868;?57.((((,(6*2(;.79(,=C:(.6*.-4::),(*.2,-(,-*23C<11?()--.)))--((((((,(,,(-()02:/(44
@M02996:162:000000000-B87FG:1:1101:16891:18301 2:N:0:TCGACGTC+TTATGCGA
GACTACTAGGGTATCTAATCCTGTTTGCTCCCCACGCTTTCGTGCATGAGCGTCAGTACAGGCCCAGGGGATTGCCTTCGCCATCGGTGTTCCTCCGCATATCTACGCATTTCACTGCTACACGCGGAATTCCATCCCCCTCTGCCGTACTCTAGCCTTGCAGTCACAAAGGCAGTTCCCAGGTTGAGCCCGGGGATTTCACCTCTGTCTTGCAAGGCCGCCTGCGCACGCTTTACGCCCAGTAATTCCGCTTAACGCTCTCACCCTACGTTTTACCGCGGCTGCTGACACGTATTTAGC
+
CCCCCGGGGGGGGGGGGGGGGGGFGGGGGGEFGGGGGGGGGGGGGGGGGGGGGGGGGGGGGGGGGGGGGGGGGGGGGGGGGGGGGGGFGGGGGGGGGGGGGFGGGGGGGGEEGGGFGDFDGFGEGGGGGGEGGGGDFFGGGFFGGGF><CDEFGGGGGGFGF>F=DGFFGGFGFGGFGFFDDF<FGEDCFG9BFGBFFFEEGF3BFEE?FF*5A9*(/;(2,(,,,((.*.;C1))4:C=6(()*-.-040445)2(,-,(2))14(.32((,-)).,-(-(2((.)),57:8.+33).)
@M02996:162:000000000-B87FG:1:1101:23907:18403 2:N:0:TCGACGTC+TTATGCGA
GACTACACGGGTATCTAATCCTGTTTGCTCCCCACGCTTTCGTGCATGAGCGTCAGTACAGGCCCAGGGGATTGCCTTCGCCATCGGTGTTCCTCCGCATATCTACGCATTTCACTGCTACACGCGGAATTCCATCCCCCTCTGCCGTACTCTAGCCTTGCAGTCACAAAGGCAGTTCCCAGGTTGAGCCCGGGGATTTCACCTCTGTCTTGCAAAGCCGCCTGCGCACGCTTTACGCCCAGTACTTCCGATTCACGCTCGCACCCTACGTATTACAGCGGCTGCTGTCACGTAGTTCGC
+
CCCCCG@FGGGGGGGGGGGGGGGEFFGGGGFFGGEGGGGGGGGGGGGGGGGGGEGGFFGGGGGDCGGGGGEGGGGGGGGGGGGGGGG?CFGFFGGGGGGGDFGGGGGGGG7AFGGGGDFFGEFCGGGFGGGGFFGGFDGGG=F8CFBGDGFC9,==DAD@DFFFG5FACGEFGFC7BGFF@FGFFD@;@FFAF4D69CFC??B39*)97CG88A6A(5*45921?>99@32(906>::EEB64<*)-60304(*)2..-,-1393:1:?((.)4)6)))(-41,(,,).661).220)(4
@M02996:162:000000000-B87FG:1:1101:6354:18419 2:N:0:TCGACGTC+TTATGCGA
GACTACCGGGGTCTCTAATCCTGTTTGCTCCCCACGCTTTCGTGCATGAGCGTCAGTACAGGCCCAGGGACTTGCCTTCGCCATCGGTGTTCCTCCGCATATCTACGCATTTCACTGCTACACGCGGAATTCCATCCCCCTCTGCCGTACTCTAGCCTTGCAGTCACAAATGCAGTTCCCAGGTTGAGCCCCGATATTTCACCTCTGTCTTCCACAGCCGCCTGCTCACCCTTTACCCCCAATAATTCCTATTAACGCTCGCACCCTACGTATTACCGCTCCTGCTGTCACGTAGTTAGC
+
C9C?CEFBCFE+,CFCF;CFGGGFFFA;@C@FGGGCFGGGGFGGG8F9F=F@FGGEFCE,,:B=FCF,B,,4CFGGFGGGGCCE8EG?=?7FAFGF+CFCFDD9EAFGE+8EGFFAD>FD9>FAB++++ADFFCF=@8=B+1:++>>:5CFD,,=,4,A98@*:C+=A+@,B;B+7BC5*,,*@>C59@C:)9*/)-<BCEG7*7;>>*8:**:*;>AF(=:6(6()17*6(*/).).<8((,.0)5.:)1-69.2-((-,/-7>31(3:4)-4.4)(-(((.).346<)),0)*/+).)
@M02996:162:000000000-B87FG:1:1101:23912:18420 2:N:0:TCGACGTC+TTATGCGA
GACTACACGGGTATCTAATCCTGTTTGCTCCCCACGCTTTCGTGCATGAGCGTCAGTACAGGCCCAGGGGATTGCCTTCGCCATCGGTGTTCCTCCGCATATCTACGCATTTCACTGCTACACGCGGAATTCCATCCCCCTCTGCCGTACTCTAGCCTTGCAGTCACAAAGGCAGTTCCCAGGTTGAGCCCGGGGATTTCACCTCTGTCTTGCAAAGCCGCCTGCGCACGCTTTACGCCCAGTAATTCCGATTAACGCTCGCACCCTACGTATTACCGCGGCTGCTGGCACGTAGTTAGC
+
CCCCCGGGGGGGDGGGGFGGGGGGGGGGGGGGGGGGGGGGGGGGGGGGGGGGGGGGGGGGGGGGGGGGGGGGGGGGGGGGGGGGGGGFGGEGGGGGGGGGGFGGGGGGGGGGGGGFG=FFGFEEGGDFGGGGGGFFFGGGGAFGGGFFDGFFGGGGGGGGGGEFGFGGFGGFGFGGFGEFEFGEEF@CEGGFFFD25FFEFGEEFFE/8BCEFF4+/;C1>92,37@:9:;<<1)6<?GG:<>F6>A>:8048BBF-,,--1(738B(((.42?6A<2,--494::?>:(4600*23654
[truncated: 25,324,932 more chars]
