# Supplementary material for: Long-term storage of feces at −80 °C versus −20 °C is negligible for 16S rRNA amplicon profiling of the equine bacterial microbiome
Source: PeerJ. 2021 Mar 9;9:e10837. doi: 10.7717/peerj.10837 (PMC7953882; doi:10.7717/peerj.10837)
Supplement: Supplemental Information 38 [file peerj-09-10837-s038.csv]

	sample	sample_names	Temperature	Temp	Sample	Individual	Sample_or_Control	Accession
SI_2014_16S_E4	SI_2014_16S_E4	SI_2014_16S_E4	−80C	80	1	Sample 1	True Sample	SRX9440373
SI_2014_16S_E4_20	SI_2014_16S_E4	SI_2014_16S_E4_20	−20C	20	1	Sample 1	True Sample	SRX9507884
SI_2014_16S_J83_20	SI_2014_16S_J83	SI_2014_16S_J83_20	−20C	20	4	Sample 4	True Sample	SRX9507885
SI_2014_16S_J83	SI_2014_16S_J83	SI_2014_16S_J83	−80C	80	4	Sample 4	True Sample	SRX9440395
SI_2014_16S_K10_20	SI_2014_16S_K10	SI_2014_16S_K10_20	−20C	20	5	Sample 5	True Sample	SRX9507886
SI_2014_16S_K10	SI_2014_16S_K10	SI_2014_16S_K10	−80C	80	5	Sample 5	True Sample	SRX9440405
SI_2014_16S_K76_20	SI_2014_16S_K76	SI_2014_16S_K76_20	−20C	20	7	Sample 7	True Sample	SRX9507887
SI_2014_16S_K76	SI_2014_16S_K76	SI_2014_16S_K76	−80C	80	7	Sample 7	True Sample	SRX9440422
SI_2014_16S_K80	SI_2014_16S_K80	SI_2014_16S_K80	−80C	80	2	Sample 2	True Sample	SRX9440423
SI_2014_16S_K80_20	SI_2014_16S_K80	SI_2014_16S_K80_20	−20C	20	2	Sample 2	True Sample	SRX9507888
SI_2014_16S_L06	SI_2014_16S_L06	SI_2014_16S_L06	−80C	80	3	Sample 3	True Sample	SRX9440428
SI_2014_16S_L06_20	SI_2014_16S_L06	SI_2014_16S_L06_20	−20C	20	3	Sample 3	True Sample	SRX9507889
SI_2014_16S_L71_20	SI_2014_16S_L71	SI_2014_16S_L71_20	−20C	20	6	Sample 6	True Sample	SRX9507890
SI_2014_16S_L71	SI_2014_16S_L71	SI_2014_16S_L71	−80C	80	6	Sample 6	True Sample	SRX9440439
SI_2014_16S_S146	SI_2014_16S_S146	SI_2014_16S_S146	−80C	80	8	Sample 8	True Sample	SRX9440443
SI_2014_16S_S146_20	SI_2014_16S_S146	SI_2014_16S_S146_20	−20C	20	8	Sample 8	True Sample	SRX9507891
NTC_water	NTC_water	NTC_water	NA	NA	9	NTC	Control	SAMN17132160
SI_2014_16S_Blank1	SI_2014_16S_Blank1	SI_2014_16S_Blank1	NA	NA	10	Blank 1	Control	SRX9517110
SI_2014_16S_Blank2	SI_2014_16S_Blank2	SI_2014_16S_Blank2	NA	NA	11	Blank 2	Control	SRX9517111
